# Supplementary material for: LCP1 upregulation via EGFR signaling promotes oral cancer progression through the JAK2/STAT3/IL-1β axis
Source: Cancer Cell Int. 2025 Oct 3;25:329. doi: 10.1186/s12935-025-03970-0 (PMC12495854; doi:10.1186/s12935-025-03970-0)
Supplement: Supplementary file 4 — Supplemental Table S4-2 [file 12935_2025_3970_MOESM4_ESM.xlsx]

## Sheet: Table S4-2
Supplemental Table S4-2. List ofpeptides identified in OSCC #2 with iTRAQ-based MS analysis
Accession number	Protein name	Sequence coverage (%)	No. of total protein	No. of unique peptide	No. of total peptide	No. of total spectra	T/N (115/114) ratio of #2			116/114			116/115			117/114			117/115			117/116			Mascot score	Coverage A(4,7)	# Peptides A(4,7)	# PSM A(4,7)	No. of amino acids	M.W. (kDa)	calc. pI
							ratio	No. of spectra	Variability (%)	ratio	No. of spectra	Variability (%)	ratio	No. of spectra	Variability (%)	ratio	No. of spectra	Variability (%)	ratio	No. of spectra	Variability (%)	ratio	No. of spectra	Variability (%)
P68871	Hemoglobin subunit beta OS=Homo sapiens OX=9606 GN=HBB PE=1 SV=2 - [HBB_HUMAN]	95.24	1	11	18	654	0.327417	207	45.8914	0.104824	130	104.884	0.295609	133	117.004	0.152975	105	98.7239	0.439331	105	69.152	1.30512	97	45.0712	25063.7	95.24	33	654	147	15.9883	7.28369
	A4	A7	Sequence	PSM Ambiguity	# Proteins	# Protein Groups	Protein Group Accessions	Modifications	Activation Type	ΔScore	ΔCn	Rank	Search Engine Rank	QuanResultID	Quan Info	Quan Usage	115/114	116/114	116/115	117/114	117/115	117/116	114	115	116	117	IonScore	Exp Value	# Missed Cleavages	Isolation Interference [%]	Ion Inject Time [ms]	Charge	m/z [Da]	MH+ [Da]	ΔM [ppm]	RT [min]	First Scan	Last Scan	MS Order	Ions Matched	Spectrum File
		High	vLGAFSDGLAHLDNLk	Unambiguous	2	2	P68871;P02042	N-Term(iTRAQ4plex); K16(iTRAQ4plex)	CID	1	0	1	1	282902	Not Unique	Not Used	0.31028	0.0438331	0.142627	0.0916035	0.298619	2.03893	21766.7	10636.3	1491.22	2315.75	129.01	2.06617e-12	0	32.4406	75	2	979.552	1958.1	1.06542	42.7121	9411	9411	MS2	14/138	20180614-iTQ-OSCC29-30ug-s47.raw
	High		vVAGVANALAHk	Unambiguous	2	2	P68871;P02042	N-Term(iTRAQ4plex); K12(iTRAQ4plex)	HCD	1	0	1	1	392496	Not Unique	Not Used	0.332236	0.17238	0.523834	0.438151	1.33394	2.47987	31678.8	16575.2	8534.98	16120.5	102.36	3.9492e-10	0	51.878	154	2	719.445	1437.88	3.42508	30.6713	5020	5020	MS2	11/100	20180614-iTQ-OSCC29-30ug-s66.raw
		High	vVAGVANALAHk	Unambiguous	2	2	P68871;P02042	N-Term(iTRAQ4plex); K12(iTRAQ4plex)	CID	1	0	1	1	287051	Not Unique	Not Used	0.295676						2.05695e+07	9.57821e+06			99.78	1.07826e-09	0	15.393	0	2	719.443	1437.88	0.283937	29.157	5411	5411	MS2	10/100	20180614-iTQ-OSCC29-30ug-s48.raw
	High		vLGAFSDGLAHLDNLk	Unambiguous	2	2	P68871;P02042	N-Term(iTRAQ4plex); K16(iTRAQ4plex)	HCD	1	0	1	1	264782	Not Unique	Not Used	0.661565	0.01	0.0122784				1.13278e+07	1.18021e+07	142446		96.35	3.8237e-09	0	13.6493	0	3	653.371	1958.1	1.33909	44.4891	9613	9613	MS2	18/138	20180614-iTQ-OSCC29-30ug-s44.raw
		High	vLGAFSDGLAHLDNLk	Unambiguous	2	2	P68871;P02042	N-Term(iTRAQ4plex); K16(iTRAQ4plex)	CID	1	0	1	1	264393	Not Unique	Not Used	0.513826						20677.1	16732.1			95.64	4.48917e-09	0	13.2292	53	2	979.552	1958.1	0.940738	41.3509	8763	8763	MS2	12/138	20180614-iTQ-OSCC29-30ug-s44.raw
		High	VLGAFSDGLAHLDNLk	Unambiguous	2	2	P68871;P02042	K16(iTRAQ4plex)	CID	1	0	1	1	170943	Not Unique	Not Used	4.03132	0.537558	0.134626	0.562491	0.141133	1.0209	4553.51	28909.4	3825.76	2974.73	94.4	7.64279e-09	0	26.7137	48	2	907.499	1813.99	-0.794724	39.7816	8194	8194	MS2	12/138	20180614-iTQ-OSCC29-30ug-s28.raw
		High	VLGAFSDGLAHLDNLk	Unambiguous	2	2	P68871;P02042	K16(iTRAQ4plex)	CID	1	0	1	1	159143	Not Unique	Not Used	1.95039	0.395	0.20447	0.584388	0.303068	1.44343	4774.61	14665.7	2947.68	3240.6	94.2	7.98398e-09	0	38.8636	59	2	907.5	1813.99	0.147388	39.8117	8197	8197	MS2	12/138	20180614-iTQ-OSCC29-30ug-s26.raw
		High	vLGAFSDGLAHLDNLk	Unambiguous	2	2	P68871;P02042	N-Term(iTRAQ4plex); K16(iTRAQ4plex)	CID	1	0	1	1	264867	Not Unique	Not Used	0.680277	0.0344873	0.051183				103833	111241	5596.8		94.15	5.88425e-09	0	40.0025	13	2	979.551	1958.09	-0.243747	45.1513	9790	9790	MS2	21/138	20180614-iTQ-OSCC29-30ug-s44.raw
	High		vLGAFSDGLAHLDNLk	Unambiguous	2	2	P68871;P02042	N-Term(iTRAQ4plex); K16(iTRAQ4plex)	HCD	1	0	1	1	252948	Not Unique	Not Used	0.161995	0.01	0.0417891				2.51759e+06	642290	26384.1		93.88	6.7528e-09	0	12.9703	4	3	653.372	1958.1	3.0223	44.6997	9427	9427	MS2	18/138	20180614-iTQ-OSCC29-30ug-s42.raw
	High		vVAGVANALAHk	Unambiguous	2	2	P68871;P02042	N-Term(iTRAQ4plex); K12(iTRAQ4plex)	HCD	1	0	1	1	334926	Not Unique	Not Used	0.31355	0.184507	0.5941	0.30143	0.972389	1.59391	88778.5	43838.8	25601.6	31080	93.59	2.90952e-09	0	33.7022	32	2	719.445	1437.88	3.67977	29.3657	5643	5643	MS2	11/100	20180614-iTQ-OSCC29-30ug-s56.raw
	High		vLGAFSDGLAHLDNLk	Unambiguous	2	2	P68871;P02042	N-Term(iTRAQ4plex); K16(iTRAQ4plex)	HCD	1	0	1	1	324691	Not Unique	Not Used	0.356179	0.0436537	0.123739	0.0658746	0.187072	1.47227	62740	35193.1	4280.67	4800.08	92.95	8.0865e-09	0	29.6833	54	3	653.371	1958.1	2.18069	44.778	9783	9783	MS2	17/138	20180614-iTQ-OSCC29-30ug-s54.raw
		High	gTFATLSELHcDk	Unambiguous	1	1	P68871	N-Term(iTRAQ4plex); C11(Methylthio); K13(iTRAQ4plex)	CID	1	0	1	1	245869	Unique	Used	0.221345	0.01	0.0325539				653482	227797	7289.55		92.89	1.07178e-08	0	20.003	3	2	878.438	1755.87	1.70693	33.8627	6762	6762	MS2	11/116	20180614-iTQ-OSCC29-30ug-s41.raw
	High		vLGAFSDGLAHLDNLk	Unambiguous	2	2	P68871;P02042	N-Term(iTRAQ4plex); K16(iTRAQ4plex)	HCD	1	0	1	1	253032	Not Unique	Not Used	0.213271	0.0270355	0.127984	0.0485165	0.2301	1.75084	44156	14830.9	1865.82	2488.09	92.56	9.09586e-09	0	17.6021	74	3	653.371	1958.1	1.90016	45.3857	9609	9609	MS2	16/138	20180614-iTQ-OSCC29-30ug-s42.raw
		High	vVAGVANALAHk	Unambiguous	2	2	P68871;P02042	N-Term(iTRAQ4plex); K12(iTRAQ4plex)	CID	1	0	1	1	310931	Not Unique	Not Used	0.276463	0.0463876	0.169401	0.0778214	0.284723	1.63678	279386	121643	20255.9	25251.7	92.56	3.91011e-09	0	29.7029	13	2	719.445	1437.88	2.66102	29.8067	5590	5590	MS2	10/100	20180614-iTQ-OSCC29-30ug-s52.raw
		High	vVAGVANALAHk	Unambiguous	2	2	P68871;P02042	N-Term(iTRAQ4plex); K12(iTRAQ4plex)	CID	1	0	1	1	287231	Not Unique	Not Used	0.276816	0.0122942	0.0448397	0.0150096	0.054845	1.19113	972730	424060	18691.3	16956.9	92.52	4.98184e-09	0	16.3534	3	2	719.444	1437.88	1.81206	30.5229	5801	5801	MS2	10/100	20180614-iTQ-OSCC29-30ug-s48.raw
	High		VLGAFSDGLAHLDNLk	Unambiguous	2	2	P68871;P02042	K16(iTRAQ4plex)	HCD	1	0	1	1	164875	Not Unique	Not Used	3.07179	0.139089	0.0457143				56636.2	273987	12312.1		92.03	1.30649e-08	0	24.4002	7	3	605.337	1814	1.18303	37.4954	7634	7634	MS2	10/138	20180614-iTQ-OSCC29-30ug-s27.raw
		High	fFESFGDLSTPDAVMGNPk	Unambiguous	1	1	P68871	N-Term(iTRAQ4plex); K19(iTRAQ4plex)	CID	1	0	1	1	85643	Unique	Used	0.304684						30787.7	14773.1			91.81	1.18651e-08	0	0	17	2	1174.08	2347.15	-1.2713	44.1401	9434	9434	MS2	14/166	20180614-iTQ-OSCC29-30ug-s14.raw
		High	vVAGVANALAHk	Unambiguous	2	2	P68871;P02042	N-Term(iTRAQ4plex); K12(iTRAQ4plex)	CID	1	0	1	1	293056	Not Unique	Not Used	0.490022	0.01	0.0175123	0.0238136	0.0491551	2.73345	1.55328e+06	1.1987e+06	20634.8	42959.6	90.92	7.92914e-09	0	33.846	3	2	719.441	1437.88	-1.83847	27.5969	5223	5223	MS2	18/100	20180614-iTQ-OSCC29-30ug-s49.raw
	High		vVAGVANALAHk	Unambiguous	2	2	P68871;P02042	N-Term(iTRAQ4plex); K12(iTRAQ4plex)	HCD	1	0	1	1	293056	Redundant	Not Used	0.490022	0.01	0.0175123	0.0238136	0.0491551	2.73345	1.55328e+06	1.1987e+06	20634.8	42959.6	90.64	8.45719e-09	0	33.846	3	2	719.441	1437.88	-1.83847	27.6119	5229	5229	MS2	11/100	20180614-iTQ-OSCC29-30ug-s49.raw
	High		vLGAFSDGLAHLDNLk	Unambiguous	2	2	P68871;P02042	N-Term(iTRAQ4plex); K16(iTRAQ4plex)	HCD	1	0	1	1	258574	Not Unique	Not Used	0.339043	0.0123606	0.0368076	0.01	0.01	0.220067	4.93877e+06	2.63705e+06	95412.4	15992.2	90.4	1.51394e-08	0	21.114	10	3	653.372	1958.1	2.55474	41.6516	8903	8903	MS2	10/138	20180614-iTQ-OSCC29-30ug-s43.raw
	High		LLGNVLVcVLAHHFGk	Unambiguous	1	1	P68871	C8(Methylthio); K16(iTRAQ4plex)	HCD	1	0	1	1	319524	Unique	Used	3.69145	0.145959	0.0399195				30363.4	176519	6926.68		90.04	1.80827e-08	0	7.14328	12	3	637.36	1910.06	1.01147	50.4631	11303	11303	MS2	10/146	20180614-iTQ-OSCC29-30ug-s53.raw
		High	eFTPPVQAAYQk	Unambiguous	1	1	P68871	N-Term(iTRAQ4plex); K12(iTRAQ4plex)	CID	1	0	1	1	108552	Unique	Used	0.348509	0.0141706	0.0410511				3.92878e+07	2.15634e+07	870143		89.98	2.25034e-08	0	14.4534	0	2	833.956	1666.91	0.82185	26.1503	4413	4413	MS2	11/102	20180614-iTQ-OSCC29-30ug-s18.raw
		High	eFTPPVQAAYQk	Unambiguous	1	1	P68871	N-Term(iTRAQ4plex); K12(iTRAQ4plex)	CID	1	0	1	1	108745	Unique	Used	0.457468	0.0901426	0.19894	0.0802138	0.177357	0.868182	264181	190329	37220.1	24611.4	89.82	2.26704e-08	0	21.1355	6	2	833.957	1666.91	1.33447	27.5493	4830	4830	MS2	11/102	20180614-iTQ-OSCC29-30ug-s18.raw
	High		vLGAFSDGLAHLDNLk	Unambiguous	2	2	P68871;P02042	N-Term(iTRAQ4plex); K16(iTRAQ4plex)	HCD	1	0	1	1	270794	Not Unique	Not Used	0.411188	0.0349645	0.0858497	0.038046	0.0935897	1.06163	196153	127022	10719.3	8667.41	89.72	1.70122e-08	0	32.6986	21	3	653.371	1958.1	2.18069	42.6572	9406	9406	MS2	17/138	20180614-iTQ-OSCC29-30ug-s45.raw
	High		vVAGVANALAHk	Unambiguous	2	2	P68871;P02042	N-Term(iTRAQ4plex); K12(iTRAQ4plex)	HCD	1	0	1	1	287231	Redundant	Not Used	0.276816	0.0122942	0.0448397	0.0150096	0.054845	1.19113	972730	424060	18691.3	16956.9	89.54	9.89441e-09	0	16.3534	3	2	719.444	1437.88	1.81206	30.539	5807	5807	MS2	10/100	20180614-iTQ-OSCC29-30ug-s48.raw
	High		vLGAFSDGLAHLDNLk	Unambiguous	2	2	P68871;P02042	N-Term(iTRAQ4plex); K16(iTRAQ4plex)	HCD	1	0	1	1	258817	Not Unique	Not Used	0.331081	0.01	0.0167103				740053	385871	6338.34		89.53	1.8553e-08	0	14.4323	3	3	653.371	1958.1	2.46123	43.7349	9433	9433	MS2	16/138	20180614-iTQ-OSCC29-30ug-s43.raw
		High	vVAGVANALAHk	Unambiguous	2	2	P68871;P02042	N-Term(iTRAQ4plex); K12(iTRAQ4plex)	CID	1	0	1	1	280872	Not Unique	Not Used	0.21898	0.01	0.0199293				8.18653e+06	2.82325e+06	55308.4		89.24	1.22102e-08	0	16.7214	1	2	719.443	1437.88	0.283937	26.8756	5015	5015	MS2	11/100	20180614-iTQ-OSCC29-30ug-s47.raw
	High		kVLGAFSDGLAHLDNLk	Unambiguous	2	2	P68871;P02042	N-Term(iTRAQ4plex); K1(iTRAQ4plex); K17(iTRAQ4plex)	HCD	1	0	1	1	360025	Not Unique	Not Used	0.455365	0.01	0.0162884	0.014526	0.0322662	1.9291	694188	497831	7970.91	11711.4	89.05	8.40047e-09	1	20.246	5	3	744.097	2230.28	-6.93002	35.8038	7393	7393	MS2	17/174	20180614-iTQ-OSCC29-30ug-s60.raw
	High		vVAGVANALAHk	Unambiguous	2	2	P68871;P02042	N-Term(iTRAQ4plex); K12(iTRAQ4plex)	HCD	1	0	1	1	305002	Not Unique	Not Used	0.256593	0.0343747	0.135253	0.0607494	0.239474	1.72423	466611	188558	25069.2	32921.8	88.91	1.16961e-08	0	33.7673	6	2	719.444	1437.88	1.47248	27.7209	5261	5261	MS2	10/100	20180614-iTQ-OSCC29-30ug-s51.raw
		High	FFESFGDLSTPDAVMGNPk	Unambiguous	1	1	P68871	K19(iTRAQ4plex)	CID	1	0	1	1	46678	No Quan Values	Not Used								145368			88.62	2.13664e-08	0	3.85758	3	2	1102.03	2203.05	0.535026	41.0265	9039	9039	MS2	10/166	20180614-iTQ-OSCC29-30ug-s08.raw
	High		VVAGVANALAHk	Unambiguous	2	2	P68871;P02042	K12(iTRAQ4plex)	HCD	1	0	1	1	203708	Not Unique	Not Used	2.00766	0.712464	0.358282	0.761952	0.383881	1.04341	22736.8	71889.4	25318.5	20120.7	87.91	3.16335e-08	0	45.8359	40	2	647.389	1293.77	-3.35473	22.7343	3301	3301	MS2	10/100	20180614-iTQ-OSCC29-30ug-s34.raw
		High	VLGAFSDGLAHLDNLk	Unambiguous	2	2	P68871;P02042	K16(iTRAQ4plex)	CID	1	0	1	1	164881	Not Unique	Not Used	4.06222						9053.79	57921.2			87.65	3.63338e-08	0	6.81355	9	2	907.5	1813.99	-0.256374	37.5264	7641	7641	MS2	12/138	20180614-iTQ-OSCC29-30ug-s27.raw
		High	fFESFGDLSTPDAVMGNPk	Unambiguous	1	1	P68871	N-Term(iTRAQ4plex); K19(iTRAQ4plex)	CID	1	0	1	1	85740	Unique	Used	0.489126						128301	98831.2			87.65	2.96339e-08	0	5.78088	3	2	1174.08	2347.15	-0.0231057	44.9306	9650	9650	MS2	12/166	20180614-iTQ-OSCC29-30ug-s14.raw
	High		vVAGVANALAHk	Unambiguous	2	2	P68871;P02042	N-Term(iTRAQ4plex); K12(iTRAQ4plex)	HCD	1	0	1	1	280872	Redundant	Not Used	0.21898	0.01	0.0199293				8.18653e+06	2.82325e+06	55308.4		87.28	1.91745e-08	0	16.7214	1	2	719.443	1437.88	0.283937	26.8914	5021	5021	MS2	11/100	20180614-iTQ-OSCC29-30ug-s47.raw
		High	vVAGVANALAHk	Unambiguous	2	2	P68871;P02042	N-Term(iTRAQ4plex); K12(iTRAQ4plex)	CID	1	0	1	1	286709	Not Unique	Not Used	0.33582	0.0166112	0.0499398				1.37546e+06	727442	35710.3		87.22	1.93464e-08	0	27.6132	3	2	719.443	1437.88	0.708418	26.6058	4670	4670	MS2	11/100	20180614-iTQ-OSCC29-30ug-s48.raw
		High	fFESFGDLSTPDAVMGNPk	Unambiguous	1	1	P68871	N-Term(iTRAQ4plex); K19(iTRAQ4plex)	CID	1	0	1	1	104781	Unique	Used	0.149281						7151.74	1681.36			86.96	4.11807e-08	0	13.1097	60	2	1174.08	2347.16	2.88933	43.1095	9544	9544	MS2	12/166	20180614-iTQ-OSCC29-30ug-s17.raw
	High		vVAGVANALAHk	Unambiguous	2	2	P68871;P02042	N-Term(iTRAQ4plex); K12(iTRAQ4plex)	HCD	1	0	1	1	280968	Not Unique	Not Used	0.16824	0.0281592	0.168983				1.05811e+06	280352	46568.9		86.74	1.88534e-08	0	19.0642	2	2	719.444	1437.88	1.55738	27.6072	5229	5229	MS2	16/100	20180614-iTQ-OSCC29-30ug-s47.raw
	High		vVAGVANALAHk	Unambiguous	2	2	P68871;P02042	N-Term(iTRAQ4plex); K12(iTRAQ4plex)	HCD	1	0	1	1	286709	Redundant	Not Used	0.33582	0.0166112	0.0499398				1.37546e+06	727442	35710.3		86.53	2.26778e-08	0	27.6132	3	2	719.443	1437.88	0.708418	26.6199	4676	4676	MS2	11/100	20180614-iTQ-OSCC29-30ug-s48.raw
	High		vVAGVANALAHk	Unambiguous	2	2	P68871;P02042	N-Term(iTRAQ4plex); K12(iTRAQ4plex)	HCD	1	0	1	1	299211	Not Unique	Not Used	0.357434	0.0193381	0.0546225				588018	331003	17772.6		86.5	1.5783e-08	0	32.4946	6	2	719.444	1437.88	2.32144	29.9897	5613	5613	MS2	11/100	20180614-iTQ-OSCC29-30ug-s50.raw
	High		vVAGVANALAHk	Unambiguous	2	2	P68871;P02042	N-Term(iTRAQ4plex); K12(iTRAQ4plex)	HCD	1	0	1	1	310931	Redundant	Not Used	0.276463	0.0463876	0.169401	0.0778214	0.284723	1.63678	279386	121643	20255.9	25251.7	85.81	1.85007e-08	0	29.7029	13	2	719.445	1437.88	2.66102	29.8226	5596	5596	MS2	11/100	20180614-iTQ-OSCC29-30ug-s52.raw
	High		vVAGVANALAHk	Unambiguous	2	2	P68871;P02042	N-Term(iTRAQ4plex); K12(iTRAQ4plex)	HCD	1	0	1	1	287343	Not Unique	Not Used	0.375194	0.104097	0.280112	0.111382	0.300274	1.04393	107169	63324	17436.1	13863.3	85.77	2.63526e-08	0	42.176	24	2	719.443	1437.88	1.048	31.3604	6045	6045	MS2	11/100	20180614-iTQ-OSCC29-30ug-s48.raw
	High		vLGAFSDGLAHLDNLk	Unambiguous	2	2	P68871;P02042	N-Term(iTRAQ4plex); K16(iTRAQ4plex)	HCD	1	0	1	1	264376	Not Unique	Not Used	0.544183	0.0281717	0.0522661	0.0340428	0.0632762	1.17898	200496	171828	8828.03	7927.15	85.76	4.08809e-08	0	22.5696	13	3	653.369	1958.09	-0.624662	41.229	8731	8731	MS2	16/138	20180614-iTQ-OSCC29-30ug-s44.raw
	High		LLGNVLVcVLAHHFGk	Unambiguous	1	1	P68871	C8(Methylthio); K16(iTRAQ4plex)	HCD	1	0	1	1	337789	Unique	Used	1.18984	0.161669	0.13718	0.325147	0.276407	1.9622	3887.5	7284.59	982.301	1468.03	85.6	4.39299e-08	0	11.4061	179	3	637.362	1910.07	4.27082	52.3628	11845	11845	MS2	10/146	20180614-iTQ-OSCC29-30ug-s56.raw
		High	vLGAFSDGLAHLDNLk	Unambiguous	2	2	P68871;P02042	N-Term(iTRAQ4plex); K16(iTRAQ4plex)	CID	1	0	1	1	258579	Not Unique	Not Used	0.363347						3.54236e+06	2.02702e+06			85.34	4.54706e-08	0	8.16967	1	2	979.552	1958.1	0.379667	41.6739	8909	8909	MS2	13/138	20180614-iTQ-OSCC29-30ug-s43.raw
		High	vVAGVANALAHk	Unambiguous	2	2	P68871;P02042	N-Term(iTRAQ4plex); K12(iTRAQ4plex)	CID	1	0	1	1	299211	Redundant	Not Used	0.357434	0.0193381	0.0546225				588018	331003	17772.6		85.26	2.09985e-08	0	32.4946	6	2	719.444	1437.88	2.32144	29.974	5607	5607	MS2	18/100	20180614-iTQ-OSCC29-30ug-s50.raw
	High		LLGNVLVcVLAHHFGk	Unambiguous	1	1	P68871	C8(Methylthio); K16(iTRAQ4plex)	HCD	1	0	1	1	331589	Unique	Used	1.06225						17648.2	29523.7			85.19	5.66033e-08	0	8.23127	19	3	637.36	1910.07	1.49079	50.2133	11449	11449	MS2	10/146	20180614-iTQ-OSCC29-30ug-s55.raw
		High	lLGNVLVcVLAHHFGk	Unambiguous	1	1	P68871	N-Term(iTRAQ4plex); C8(Methylthio); K16(iTRAQ4plex)	CID	1	0	1	1	350210	Unique	Used	0.31026	0.0193989	0.0631254				18459	9019.42	559.669		85.14	2.92418e-08	0	33.61	62	3	685.396	2054.17	4.64866	55.1126	12588	12588	MS2	12/146	20180614-iTQ-OSCC29-30ug-s58.raw
	High		vLGAFSDGLAHLDNLk	Unambiguous	2	2	P68871;P02042	N-Term(iTRAQ4plex); K16(iTRAQ4plex)	HCD	1	0	1	1	282902	Redundant	Not Used	0.31028	0.0438331	0.142627	0.0916035	0.298619	2.03893	21766.7	10636.3	1491.22	2315.75	85.12	5.06018e-08	0	32.4406	75	2	979.552	1958.1	1.06542	42.7297	9417	9417	MS2	16/138	20180614-iTQ-OSCC29-30ug-s47.raw
	High		vVAGVANALAHk	Unambiguous	2	2	P68871;P02042	N-Term(iTRAQ4plex); K12(iTRAQ4plex)	HCD	1	0	1	1	281058	Not Unique	Not Used	0.190301	0.088143	0.467626	0.175514	0.932888	1.94274	260444	78055	35879.6	53089.9	84.99	2.23455e-08	0	38.4499	15	2	719.445	1437.88	2.57613	28.2817	5424	5424	MS2	11/100	20180614-iTQ-OSCC29-30ug-s47.raw
		High	vLGAFSDGLAHLDNLk	Unambiguous	2	2	P68871;P02042	N-Term(iTRAQ4plex); K16(iTRAQ4plex)	CID	1	0	1	1	252546	Not Unique	Not Used	0.274885	0.0129716	0.0476426	0.0130135	0.0478851	0.97879	177566	76870.1	3599.99	2683.73	84.05	6.49358e-08	0	35.996	23	2	979.554	1958.1	2.62395	41.359	8550	8550	MS2	13/138	20180614-iTQ-OSCC29-30ug-s42.raw
	High		vLGAFSDGLAHLDNLk	Unambiguous	2	2	P68871;P02042	N-Term(iTRAQ4plex); K16(iTRAQ4plex)	HCD	1	0	1	1	301097	Not Unique	Not Used	0.31915	0.01	0.0159018	0.0538802	0.170763	10.4576	87346.1	43901.9	686.246	5465.86	83.54	7.30271e-08	0	19.2423	42	3	653.372	1958.1	3.0223	44.9621	9697	9697	MS2	16/138	20180614-iTQ-OSCC29-30ug-s50.raw
	High		vLGAFSDGLAHLDNLk	Unambiguous	2	2	P68871;P02042	N-Term(iTRAQ4plex); K16(iTRAQ4plex)	HCD	1	0	1	1	264866	Not Unique	Not Used	0.579504	0.0270935	0.047202				1.73709e+06	1.58534e+06	73558.4		83.52	7.33642e-08	0	12.3526	1	3	653.371	1958.1	1.33909	45.1652	9795	9795	MS2	15/138	20180614-iTQ-OSCC29-30ug-s44.raw
	High		vLGAFSDGLAHLDNLk	Unambiguous	2	2	P68871;P02042	N-Term(iTRAQ4plex); K16(iTRAQ4plex)	HCD	1	0	1	1	258949	Not Unique	Not Used	0.352997	0.0145879	0.0417228				197597	109849	4505.25		83.39	7.4219e-08	0	13.0599	11	3	653.372	1958.1	3.30283	44.8408	9719	9719	MS2	15/138	20180614-iTQ-OSCC29-30ug-s43.raw
	High		vLGAFSDGLAHLDNLk	Unambiguous	2	2	P68871;P02042	N-Term(iTRAQ4plex); K16(iTRAQ4plex)	HCD	1	0	1	1	258793	Not Unique	Not Used	0.304909	0.0226008	0.0748352	0.0432948	0.143624	1.86898	103763	49826.1	3665.32	5217.52	83.08	8.14325e-08	0	11.3046	18	2	979.553	1958.1	1.43947	43.5271	9381	9381	MS2	9/138	20180614-iTQ-OSCC29-30ug-s43.raw
	High		vLGAFSDGLAHLDNLk	Unambiguous	2	2	P68871;P02042	N-Term(iTRAQ4plex); K16(iTRAQ4plex)	HCD	1	0	1	1	252546	Redundant	Not Used	0.274885	0.0129716	0.0476426	0.0130135	0.0478851	0.97879	177566	76870.1	3599.99	2683.73	82.55	9.17242e-08	0	35.996	23	2	979.554	1958.1	2.62395	41.3755	8556	8556	MS2	17/138	20180614-iTQ-OSCC29-30ug-s42.raw
		High	vLGAFSDGLAHLDNLk	Unambiguous	2	2	P68871;P02042	N-Term(iTRAQ4plex); K16(iTRAQ4plex)	CID	1	0	1	1	258793	Redundant	Not Used	0.304909	0.0226008	0.0748352	0.0432948	0.143624	1.86898	103763	49826.1	3665.32	5217.52	81.96	1.0539e-07	0	11.3046	18	2	979.553	1958.1	1.43947	43.51	9375	9375	MS2	15/138	20180614-iTQ-OSCC29-30ug-s43.raw
		High	gTFATLSELHcDk	Unambiguous	1	1	P68871	N-Term(iTRAQ4plex); C11(Methylthio); K13(iTRAQ4plex)	CID	1	0	1	1	257589	Unique	Used	0.851035	0.01	0.01				109586	146874	1439.25		81.28	1.47829e-07	0	15.6064	17	2	878.435	1755.86	-1.35201	33.6914	6764	6764	MS2	9/116	20180614-iTQ-OSCC29-30ug-s43.raw
		High	fFESFGDLSTPDAVMGNPk	Unambiguous	1	1	P68871	N-Term(iTRAQ4plex); K19(iTRAQ4plex)	CID	1	0	1	1	79315	Unique	Used	0.20857						840455	276065			81.15	1.53856e-07	0	7.52361	1	2	1174.08	2347.16	2.16122	43.0072	9555	9555	MS2	11/166	20180614-iTQ-OSCC29-30ug-s13.raw
	High		vVAGVANALAHk	Unambiguous	2	2	P68871;P02042	N-Term(iTRAQ4plex); K12(iTRAQ4plex)	HCD	1	0	1	1	281151	Not Unique	Not Used	0.258788	0.111457	0.434825	0.238777	0.933273	2.09016	69691.1	28403.1	12140.3	19326.6	80.9	5.73046e-08	0	31.9563	37	2	719.444	1437.88	2.40634	28.9705	5622	5622	MS2	11/100	20180614-iTQ-OSCC29-30ug-s47.raw
	High		vLGAFSDGLAHLDNLk	Unambiguous	2	2	P68871;P02042	N-Term(iTRAQ4plex); K16(iTRAQ4plex)	HCD	1	0	1	1	264951	Not Unique	Not Used	0.600175	0.0587117	0.0987641	0.0524252	0.0883531	0.871178	63345.3	59873.8	5812.79	3856.92	80.19	1.48365e-07	0	27.8968	28	3	653.37	1958.1	0.123434	45.8506	9978	9978	MS2	16/138	20180614-iTQ-OSCC29-30ug-s44.raw
		High	vLGAFSDGLAHLDNLk	Unambiguous	2	2	P68871;P02042	N-Term(iTRAQ4plex); K16(iTRAQ4plex)	CID	1	0	1	1	258877	Not Unique	Not Used	0.288572	0.0296345	0.10368				61226.7	27825.2	2835.85		79.87	1.64347e-07	0	16.8581	38	2	979.553	1958.1	2.2499	44.2166	9557	9557	MS2	20/138	20180614-iTQ-OSCC29-30ug-s43.raw
		High	fFESFGDLSTPDAVMGNPk	Unambiguous	1	1	P68871	N-Term(iTRAQ4plex); K19(iTRAQ4plex)	CID	1	0	1	1	79405	Unique	Used	0.147651						232588	54084			79.81	2.11033e-07	0	6.67153	9	2	1174.08	2347.16	3.09736	43.7093	9750	9750	MS2	13/166	20180614-iTQ-OSCC29-30ug-s13.raw
		High	fFESFGDLSTPDAVMGNPk	Unambiguous	1	1	P68871	N-Term(iTRAQ4plex); K19(iTRAQ4plex)	CID	1	0	1	1	79195	Unique	Used	0.141791						4.42808e+06	988801			79.69	2.15335e-07	0	10.5568	0	2	1174.08	2347.16	2.16122	42.0597	9295	9295	MS2	13/166	20180614-iTQ-OSCC29-30ug-s13.raw
		High	vVAGVANALAHk	Unambiguous	2	2	P68871;P02042	N-Term(iTRAQ4plex); K12(iTRAQ4plex)	CID	1	0	1	1	305002	Redundant	Not Used	0.256593	0.0343747	0.135253	0.0607494	0.239474	1.72423	466611	188558	25069.2	32921.8	79.54	1.01168e-07	0	33.7673	6	2	719.444	1437.88	1.47248	27.7043	5255	5255	MS2	16/100	20180614-iTQ-OSCC29-30ug-s51.raw
	High		vVAGVANALAHk	Unambiguous	2	2	P68871;P02042	N-Term(iTRAQ4plex); K12(iTRAQ4plex)	HCD	1	0	1	1	287051	Redundant	Not Used	0.295676						2.05695e+07	9.57821e+06			78.67	1.39227e-07	0	15.393	0	2	719.443	1437.88	0.283937	29.1727	5417	5417	MS2	10/100	20180614-iTQ-OSCC29-30ug-s48.raw
		High	fFESFGDLSTPDAVmGNPk	Unambiguous	1	1	P68871	N-Term(iTRAQ4plex); M15(Oxidation); K19(iTRAQ4plex)	CID	1	0	1	1	85118	Unique	Used	0.298326	0.01	0.01				835224	392408	1506.33		78.44	2.72832e-07	0	5.79167	4	2	1182.08	2363.15	-0.763885	40.2244	8300	8300	MS2	9/166	20180614-iTQ-OSCC29-30ug-s14.raw
		High	fFESFGDLSTPDAVMGNPK	Unambiguous	1	1	P68871	N-Term(iTRAQ4plex)	CID	1	0	1	1	34124	Unique	Used	0.295914	0.136108	0.464375	0.259243	0.886137	1.8583	63035.7	29376.3	13409.6	18979.3	78.35	2.39797e-07	0	33.3168	15	2	1102.03	2203.05	-1.01645	44.6886	9797	9797	MS2	18/166	20180614-iTQ-OSCC29-30ug-s06.raw
		High	eFTPPVQAAYQk	Unambiguous	1	1	P68871	N-Term(iTRAQ4plex); K12(iTRAQ4plex)	CID	1	0	1	1	108648	Unique	Used	0.327715						1.25943e+07	6.5e+06			78.08	3.44646e-07	0	14.8503	0	2	833.958	1666.91	2.28648	26.8486	4621	4621	MS2	10/102	20180614-iTQ-OSCC29-30ug-s18.raw
	High		vVAGVANALAHk	Unambiguous	2	2	P68871;P02042	N-Term(iTRAQ4plex); K12(iTRAQ4plex)	HCD	1	0	1	1	328747	Not Unique	Not Used	0.263758	0.0732612	0.280427	0.118761	0.455435	1.58158	134513	55874.5	15402.2	18553.3	77.43	1.27406e-07	0	20.7459	23	2	719.444	1437.88	2.23654	27.4352	5289	5289	MS2	11/100	20180614-iTQ-OSCC29-30ug-s55.raw
		High	fFESFGDLSTPDAVMGNPk	Unambiguous	1	1	P68871	N-Term(iTRAQ4plex); K19(iTRAQ4plex)	CID	1	0	1	1	92161	Unique	Used	0.228518						23127	8323.09			77.23	3.79415e-07	0	6.37017	34	2	1174.08	2347.16	2.26523	42.5137	9643	9643	MS2	20/166	20180614-iTQ-OSCC29-30ug-s15.raw
		High	vVAGVANALAHk	Unambiguous	2	2	P68871;P02042	N-Term(iTRAQ4plex); K12(iTRAQ4plex)	CID	1	0	1	1	280968	Redundant	Not Used	0.16824	0.0281592	0.168983				1.05811e+06	280352	46568.9		76.91	1.81297e-07	0	19.0642	2	2	719.444	1437.88	1.55738	27.5912	5223	5223	MS2	20/100	20180614-iTQ-OSCC29-30ug-s47.raw
	High		vLGAFSDGLAHLDNLk	Unambiguous	2	2	P68871;P02042	N-Term(iTRAQ4plex); K16(iTRAQ4plex)	HCD	1	0	1	1	259400	Not Unique	Not Used	0.259889	0.0391883	0.152237	0.0599243	0.233225	1.4919	32916.8	13472.5	2016.13	2290.9	76.61	3.63425e-07	0	17.1664	84	3	653.371	1958.1	1.24558	48.6633	10695	10695	MS2	15/138	20180614-iTQ-OSCC29-30ug-s43.raw
		High	sAVTALWGk	Unambiguous	1	1	P68871	N-Term(iTRAQ4plex); K9(iTRAQ4plex)	CID	1	0	1	1	152167	Unique	Used	0.153138			0.0227901	0.150531		2.23839e+06	539837		59247.3	76.34	3.71638e-07	0	16.8899	1	2	610.867	1220.73	2.70109	30.547	5918	5918	MS2	8/70	20180614-iTQ-OSCC29-30ug-s25.raw
		High	eFTPPVQAAYQk	Unambiguous	1	1	P68871	N-Term(iTRAQ4plex); K12(iTRAQ4plex)	CID	1	0	1	1	121329	Unique	Used	0.614246	0.027567	0.0453105	0.0952085	0.156781	3.3696	374975	362735	16156.1	41463.3	76.16	5.71363e-07	0	13.3528	4	2	833.955	1666.9	-0.569552	27.2218	4659	4659	MS2	11/102	20180614-iTQ-OSCC29-30ug-s20.raw
	High		vLGAFSDGLAHLDNLk	Unambiguous	2	2	P68871;P02042	N-Term(iTRAQ4plex); K16(iTRAQ4plex)	HCD	1	0	1	1	259117	Not Unique	Not Used	0.419848	0.0305049	0.0733549	0.0489155	0.117846	1.56448	65054.8	43014.7	3101.66	3695.83	75.95	4.05285e-07	0	32.8537	29	3	653.371	1958.1	2.27421	46.2913	10083	10083	MS2	18/138	20180614-iTQ-OSCC29-30ug-s43.raw
		High	vNVDEVGGEALGR	Unambiguous	1	1	P68871	N-Term(iTRAQ4plex)	CID	1	0	1	1		No Quan Values	Not Used											75.9	6.24606e-07	0	13.7274	5	2	729.887	1458.77	-0.299711	26.226	4321	4321	MS2	12/128	20180614-iTQ-OSCC29-30ug-s12.raw
		High	fFESFGDLSTPDAVMGNPK	Unambiguous	1	1	P68871	N-Term(iTRAQ4plex)	CID	1	0	1	1	27715	Unique	Used	0.3105	0.282274	0.917829	0.279876	0.911724	0.967356	8304.11	4060.69	3663.62	2699.26	75.87	4.02467e-07	0	35.2115	43	2	1102.03	2203.05	0.756664	42.746	9355	9355	MS2	11/166	20180614-iTQ-OSCC29-30ug-s05.raw
		High	VNVDEVGGEALGR	Unambiguous	1	1	P68871		CID	1	0	1	1	18876	No Quan Labels	Not Used											75.83	4.95005e-07	0	0.562392	0	2	657.836	1314.66	-0.787534	24.6931	3669	3669	MS2	9/128	20180614-iTQ-OSCC29-30ug-s04.raw
	High		vLGAFSDGLAHLDNLk	Unambiguous	2	2	P68871;P02042	N-Term(iTRAQ4plex); K16(iTRAQ4plex)	HCD	1	0	1	1	258877	Redundant	Not Used	0.288572	0.0296345	0.10368				61226.7	27825.2	2835.85		75.62	4.37281e-07	0	16.8581	38	2	979.553	1958.1	2.2499	44.2326	9563	9563	MS2	16/138	20180614-iTQ-OSCC29-30ug-s43.raw
	High		vLGAFSDGLAHLDNLk	Unambiguous	2	2	P68871;P02042	N-Term(iTRAQ4plex); K16(iTRAQ4plex)	HCD	1	0	1	1	264867	Redundant	Not Used	0.680277	0.0344873	0.051183				103833	111241	5596.8		75.03	4.80498e-07	0	40.0025	13	2	979.551	1958.09	-0.243747	45.168	9796	9796	MS2	14/138	20180614-iTQ-OSCC29-30ug-s44.raw
		High	fFESFGDLSTPDAVMGNPk	Unambiguous	1	1	P68871	N-Term(iTRAQ4plex); K19(iTRAQ4plex)	CID	1	0	1	1	79697	Unique	Used	0.165055	0.195417	1.19532	0.118782	0.727918	0.593037	28467.4	7399.85	8694.74	3927.23	74.97	6.55945e-07	0	22.3318	30	2	1174.09	2347.17	7.04991	45.9098	10378	10378	MS2	14/166	20180614-iTQ-OSCC29-30ug-s13.raw
	High		VVAGVANALAHk	Unambiguous	2	2	P68871;P02042	K12(iTRAQ4plex)	HCD	1	0	1	1	209428	Not Unique	Not Used	0.779032	0.403304	0.522672	0.855258	1.11046	2.06898	22292.6	27350.3	14052.1	22143.4	74.96	6.28733e-07	0	33.4732	17	2	647.39	1293.77	-1.93944	20.7901	3001	3001	MS2	9/100	20180614-iTQ-OSCC29-30ug-s35.raw
	High		fFESFGDLSTPDAVmGNPk	Unambiguous	1	1	P68871	N-Term(iTRAQ4plex); M15(Oxidation); K19(iTRAQ4plex)	HCD	1	0	1	1	206185	Unique	Used	0.297724	0.182614	0.619258	0.455759	1.54839	2.43497	17744.1	8319.81	5064.47	9392.38	74.57	6.59875e-07	0	25.4396	79	3	788.389	2363.15	2.01984	41.9024	8669	8669	MS2	17/166	20180614-iTQ-OSCC29-30ug-s34.raw
		High	eFTPPVQAAYQk	Unambiguous	1	1	P68871	N-Term(iTRAQ4plex); K12(iTRAQ4plex)	CID	1	0	1	1	114817	Unique	Used	0.931576	0.01	0.01				4.34476e+06	6.37425e+06	1799.74		74.42	8.52927e-07	0	12.9579	0	2	833.955	1666.9	-1.52157	24.1908	4162	4162	MS2	11/102	20180614-iTQ-OSCC29-30ug-s19.raw
	High		kVLGAFSDGLAHLDNLK	Unambiguous	2	2	P68871;P02042	N-Term(iTRAQ4plex); K1(iTRAQ4plex)	HCD	1	0	1	1	336080	Not Unique	Not Used	0.519795	0.194145	0.377091	0.228803	0.445235	1.14981	24988	20455.4	7582.35	6640.17	74.04	2.91898e-07	1	45.2955	55	3	696.073	2086.2	6.23082	38.304	8148	8148	MS2	19/174	20180614-iTQ-OSCC29-30ug-s56.raw
		High	lLGNVLVcVLAHHFGk	Unambiguous	1	1	P68871	N-Term(iTRAQ4plex); C8(Methylthio); K16(iTRAQ4plex)	CID	1	0	1	1	362276	Unique	Used	0.282899						706683	314848			73.94	4.097e-07	0	13.1958	2	3	685.395	2054.17	3.31159	54.6	12263	12263	MS2	21/146	20180614-iTQ-OSCC29-30ug-s60.raw
		High	vVAGVANALAHk	Unambiguous	2	2	P68871;P02042	N-Term(iTRAQ4plex); K12(iTRAQ4plex)	CID	1	0	1	1	287141	Not Unique	Not Used	0.295696						1.12068e+07	5.2188e+06			73.68	3.89979e-07	0	15.2968	0	2	719.444	1437.88	1.47248	29.8493	5606	5606	MS2	9/100	20180614-iTQ-OSCC29-30ug-s48.raw
	High		lLGNVLVcVLAHHFGk	Unambiguous	1	1	P68871	N-Term(iTRAQ4plex); C8(Methylthio); K16(iTRAQ4plex)	HCD	1	0	1	1	350131	Unique	Used	0.322807	0.0128054	0.0400499				1.59127e+06	808968	31848		73.63	4.1617e-07	0	12.7347	1	3	685.396	2054.17	4.38124	54.4541	12424	12424	MS2	15/146	20180614-iTQ-OSCC29-30ug-s58.raw
		High	gTFATLSELHcDk	Unambiguous	1	1	P68871	N-Term(iTRAQ4plex); C11(Methylthio); K13(iTRAQ4plex)	CID	1	0	1	1	251868	Unique	Used	0.327417						1.35313e+06	697728			73.59	9.47235e-07	0	12.8842	1	2	878.438	1755.87	1.98502	35.9443	7081	7081	MS2	8/116	20180614-iTQ-OSCC29-30ug-s42.raw
	High		VLGAFSDGLAHLDNLk	Unambiguous	2	2	P68871;P02042	K16(iTRAQ4plex)	HCD	1	0	1	1	164881	Redundant	Not Used	4.06222						9053.79	57921.2			73.51	9.42563e-07	0	6.81355	9	2	907.5	1813.99	-0.256374	37.5431	7647	7647	MS2	8/138	20180614-iTQ-OSCC29-30ug-s27.raw
	High		vLGAFSDGLAHLDNLk	Unambiguous	2	2	P68871;P02042	N-Term(iTRAQ4plex); K16(iTRAQ4plex)	HCD	1	0	1	1	258579	Redundant	Not Used	0.363347						3.54236e+06	2.02702e+06			73.34	7.2066e-07	0	8.16967	1	2	979.552	1958.1	0.379667	41.691	8915	8915	MS2	18/138	20180614-iTQ-OSCC29-30ug-s43.raw
	High		kVLGAFSDGLAHLDNLk	Unambiguous	2	2	P68871;P02042	K1(iTRAQ4plex); K17(iTRAQ4plex)	HCD	1	0	1	1	329625	Not Unique	Not Used	0.951951	0.0684711	0.072618	0.129453	0.137549	1.84458	109096	163557	11675.2	16402.4	73.23	4.75335e-07	1	21.3607	13	3	696.069	2086.19	0.701327	34.0935	7196	7196	MS2	17/174	20180614-iTQ-OSCC29-30ug-s55.raw
	High		LLGNVLVcVLAHHFGk	Unambiguous	1	1	P68871	C8(Methylthio); K16(iTRAQ4plex)	HCD	1	0	1	1	343706	Unique	Used	0.784528	0.211357	0.271995	0.346416	0.446631	1.59909	3875.54	4788.34	1280.25	1559.25	73.21	8.71491e-07	0	21.5405	116	3	637.36	1910.06	1.01147	50.6456	11493	11493	MS2	9/146	20180614-iTQ-OSCC29-30ug-s57.raw
		High	sAVTALWGk	Unambiguous	1	1	P68871	N-Term(iTRAQ4plex); K9(iTRAQ4plex)	CID	1	0	1	1	158125	Unique	Used	0.446361	0.0152474	0.0344875				1.82884e+07	1.28561e+07	435832		72.95	8.46674e-07	0	15.2845	0	2	610.866	1220.72	-0.298854	31.9288	5996	5996	MS2	8/70	20180614-iTQ-OSCC29-30ug-s26.raw
		High	fFESFGDLSTPDAVmGNPk	Unambiguous	1	1	P68871	N-Term(iTRAQ4plex); M15(Oxidation); K19(iTRAQ4plex)	CID	1	0	1	1	91606	Unique	Used	0.359311						379886	214966			72.79	1.01521e-06	0	8.13698	1	2	1182.08	2363.15	2.7487	38.3757	8444	8444	MS2	8/166	20180614-iTQ-OSCC29-30ug-s15.raw
		High	vLGAFSDGLAHLDNLk	Unambiguous	2	2	P68871;P02042	N-Term(iTRAQ4plex); K16(iTRAQ4plex)	CID	1	0	1	1	252979	Not Unique	Not Used	0.103872	0.0910449	0.884929	0.0851237	0.828917	0.912193	82541.8	13502.6	11745.6	8160.37	72.79	8.38998e-07	0	43.2459	32	2	979.55	1958.09	-0.991844	44.9209	9487	9487	MS2	22/138	20180614-iTQ-OSCC29-30ug-s42.raw
	High		vVAGVANALAHK	Unambiguous	2	2	P68871;P02042	N-Term(iTRAQ4plex)	HCD	1	0	1	1	186609	Not Unique	Not Used	0.35141	0.0603682	0.173439				126220	69853.4	11909.2		72.77	1.08067e-06	0	15.5451	9	2	647.392	1293.78	0.796766	25.5209	4386	4386	MS2	9/100	20180614-iTQ-OSCC29-30ug-s31.raw
		High	lLGNVLVcVLAHHFGk	Unambiguous	1	1	P68871	N-Term(iTRAQ4plex); C8(Methylthio); K16(iTRAQ4plex)	CID	1	0	1	1	350131	Redundant	Not Used	0.322807	0.0128054	0.0400499				1.59127e+06	808968	31848		72.7	5.15551e-07	0	12.7347	1	3	685.396	2054.17	4.38124	54.4378	12418	12418	MS2	18/146	20180614-iTQ-OSCC29-30ug-s58.raw
	High		vLGAFSDGLAHLDNLk	Unambiguous	2	2	P68871;P02042	N-Term(iTRAQ4plex); K16(iTRAQ4plex)	HCD	1	0	1	1	258655	Not Unique	Not Used	0.318396						2.19732e+07	1.1018e+07			72.53	9.24268e-07	0	13.7381	0	3	653.371	1958.1	1.4326	42.3243	9082	9082	MS2	16/138	20180614-iTQ-OSCC29-30ug-s43.raw
		High	lLGNVLVcVLAHHFGk	Unambiguous	1	1	P68871	N-Term(iTRAQ4plex); C8(Methylthio); K16(iTRAQ4plex)	CID	1	0	1	1	356198	Unique	Used	0.383926	0.0233905	0.0615099				103908	62826.5	3798.71		72.42	6.30076e-07	0	22.1885	11	2	1027.59	2054.17	2.24848	53.1623	12281	12281	MS2	11/146	20180614-iTQ-OSCC29-30ug-s59.raw
	High		fFESFGDLSTPDAVmGNPk	Unambiguous	1	1	P68871	N-Term(iTRAQ4plex); M15(Oxidation); K19(iTRAQ4plex)	HCD	1	0	1	1	85118	Redundant	Not Used	0.298326	0.01	0.01				835224	392408	1506.33		71.98	1.20752e-06	0	5.79167	4	2	1182.08	2363.15	-0.763885	40.2414	8306	8306	MS2	16/166	20180614-iTQ-OSCC29-30ug-s14.raw
		High	vLGAFSDGLAHLDNLk	Unambiguous	2	2	P68871;P02042	N-Term(iTRAQ4plex); K16(iTRAQ4plex)	CID	1	0	1	1	264376	Redundant	Not Used	0.544183	0.0281717	0.0522661	0.0340428	0.0632762	1.17898	200496	171828	8828.03	7927.15	71.74	1.03162e-06	0	22.5696	13	3	653.369	1958.09	-0.624662	41.2115	8725	8725	MS2	17/138	20180614-iTQ-OSCC29-30ug-s44.raw
		High	vNVDEVGGEALGR	Unambiguous	1	1	P68871	N-Term(iTRAQ4plex)	CID	1	0	1	1	44931	Unique	Used	0.389215	0.141033	0.365833	0.236244	0.613949	1.63431	161796	99174.9	35664.3	44393.1	71.43	1.73747e-06	0	23.3691	11	2	729.887	1458.77	-0.550753	28.619	5248	5248	MS2	10/128	20180614-iTQ-OSCC29-30ug-s08.raw
	High		kVLGAFSDGLAHLDNLk	Unambiguous	2	2	P68871;P02042	N-Term(iTRAQ4plex); K1(iTRAQ4plex); K17(iTRAQ4plex)	HCD	1	0	1	1	353829	Not Unique	Not Used	0.278896	0.104964	0.37997	0.1805	0.654631	1.67777	156035	68534.5	25598.1	32710.5	71.34	4.37036e-07	1	33.5126	7	3	744.102	2230.29	0.212672	33.6882	7153	7153	MS2	18/174	20180614-iTQ-OSCC29-30ug-s59.raw
		High	fFESFGDLSTPDAVmGNPK	Unambiguous	1	1	P68871	N-Term(iTRAQ4plex); M15(Oxidation)	CID	1	0	1	1	33639	Unique	Used	0.268196						92525	39080.2			71.31	1.3165e-06	0	7.08517	14	2	1110.03	2219.04	-0.367901	41.1229	8745	8745	MS2	20/166	20180614-iTQ-OSCC29-30ug-s06.raw
	High		lLGNVLVcVLAHHFGkEFTPPVQAAYQk	Unambiguous	1	1	P68871	N-Term(iTRAQ4plex); C8(Methylthio); K16(iTRAQ4plex); K28(iTRAQ4plex)	HCD	1	0	1	1	379739	Unique	Used	0.238434	0.119472	0.505882	0.145592	0.617634	1.18896	7810.19	2932.74	1458.39	1320.65	71.26	4.48902e-07	1	69.6093	214	4	890.239	3557.93	-4.50464	53.7733	11205	11205	MS2	17/268	20180614-iTQ-OSCC29-30ug-s63.raw
		High	FFESFGDLSTPDAVmGNPk	Unambiguous	1	1	P68871	M15(Oxidation); K19(iTRAQ4plex)	CID	1	0	1	1	46012	Unique	Used	3.03175						73286	349913			71.2	1.3351e-06	0	4.07847	1	2	1110.03	2219.05	0.842325	36.2428	7596	7596	MS2	15/166	20180614-iTQ-OSCC29-30ug-s08.raw
	High		vVAGVANALAHkYH	Unambiguous	2	2	P68871;P02042	N-Term(iTRAQ4plex); K12(iTRAQ4plex)	HCD	1	0	1	1	341095	Not Unique	Not Used	0.206845						2.64329e+06	861062			71.07	1.18026e-06	1	14.387	0	3	580.005	1738	-0.742662	29.2393	5837	5837	MS2	13/116	20180614-iTQ-OSCC29-30ug-s57.raw
		High	lLGNVLVcVLAHHFGk	Unambiguous	1	1	P68871	N-Term(iTRAQ4plex); C8(Methylthio); K16(iTRAQ4plex)	CID	1	0	1	1	350120	Unique	Used	0.249994	0.0241852	0.0976729				135062	53174.9	5105.4		70.83	9.49944e-07	0	31.0372	8	2	1027.59	2054.17	2.01077	54.3427	12393	12393	MS2	14/146	20180614-iTQ-OSCC29-30ug-s58.raw
	High		vVAGVANALAHk	Unambiguous	2	2	P68871;P02042	N-Term(iTRAQ4plex); K12(iTRAQ4plex)	HCD	1	0	1	1	304994	Not Unique	Not Used	0.377461	0.0449606	0.120258	0.0540325	0.144792	1.17251	472940	281140	33234.1	29678.9	70.59	9.64633e-07	0	22.2806	10	3	479.962	1437.87	-3.69432	27.6729	5246	5246	MS2	15/100	20180614-iTQ-OSCC29-30ug-s51.raw
		High	vNVDEVGGEALGR	Unambiguous	1	1	P68871	N-Term(iTRAQ4plex)	CID	1	0	1	1	44416	Unique	Used	0.217034						4.80442e+07	1.64215e+07			70.41	2.34303e-06	0	8.42461	0	2	729.888	1458.77	1.12286	25.0189	4138	4138	MS2	10/128	20180614-iTQ-OSCC29-30ug-s08.raw
		High	fFESFGDLSTPDAVmGNPk	Unambiguous	1	1	P68871	N-Term(iTRAQ4plex); M15(Oxidation); K19(iTRAQ4plex)	CID	1	0	1	1	85255	Unique	Used	0.19018						46405.8	13898.9			70.23	1.79251e-06	0	4.71125	10	2	1182.08	2363.15	0.682479	41.2679	8598	8598	MS2	12/166	20180614-iTQ-OSCC29-30ug-s14.raw
		High	sAVTALWGk	Unambiguous	1	1	P68871	N-Term(iTRAQ4plex); K9(iTRAQ4plex)	CID	1	0	1	1	152257	Unique	Used	0.223129	0.0630864	0.285451	0.0888241	0.402656	1.37368	594345	208853	58603	61313.3	70.12	1.41535e-06	0	22.4693	4	2	610.868	1220.73	4.30105	31.2315	6113	6113	MS2	8/70	20180614-iTQ-OSCC29-30ug-s25.raw
		High	vVAGVANALAHk	Unambiguous	2	2	P68871;P02042	N-Term(iTRAQ4plex); K12(iTRAQ4plex)	CID	1	0	1	1	287201	Not Unique	Not Used	0.288685						1.6409e+06	746021			70.12	6.61468e-07	0	14.9848	0	3	479.966	1437.88	3.1186	30.2971	5736	5736	MS2	10/100	20180614-iTQ-OSCC29-30ug-s48.raw
	High		sAVTALWGk	Unambiguous	1	1	P68871	N-Term(iTRAQ4plex); K9(iTRAQ4plex)	HCD	1	0	1	1	146262	Unique	Used	0.0728835	0.0150624	0.208649	0.0150131	0.208354	0.972454	2.54708e+06	292359	59962.8	44411.8	70.01	1.45165e-06	0	44.1952	23	2	610.868	1220.73	4.40105	31.9581	6093	6093	MS2	8/70	20180614-iTQ-OSCC29-30ug-s24.raw
	High		vNVDEVGGEALGR	Unambiguous	1	1	P68871	N-Term(iTRAQ4plex)	HCD	1	0	1	1	44725	Unique	Used	0.390894	0.16701	0.431356	0.15905	0.411561	0.929142	514169	316526	134213	94978.4	69.99	2.53583e-06	0	18.215	3	2	729.888	1458.77	1.87598	27.2077	4810	4810	MS2	10/128	20180614-iTQ-OSCC29-30ug-s08.raw
	High		sAVTALWGk	Unambiguous	1	1	P68871	N-Term(iTRAQ4plex); K9(iTRAQ4plex)	HCD	1	0	1	1	158125	Redundant	Not Used	0.446361	0.0152474	0.0344875				1.82884e+07	1.28561e+07	435832		69.94	1.69323e-06	0	15.2845	0	2	610.866	1220.72	-0.298854	31.9448	6002	6002	MS2	8/70	20180614-iTQ-OSCC29-30ug-s26.raw
	High		fFESFGDLSTPDAVMGNPk	Unambiguous	1	1	P68871	N-Term(iTRAQ4plex); K19(iTRAQ4plex)	HCD	1	0	1	1	79405	Redundant	Not Used	0.147651						232588	54084			69.86	2.08618e-06	0	6.67153	9	2	1174.08	2347.16	3.09736	43.7252	9756	9756	MS2	14/166	20180614-iTQ-OSCC29-30ug-s13.raw
		High	sAVTALWGk	Unambiguous	1	1	P68871	N-Term(iTRAQ4plex); K9(iTRAQ4plex)	CID	1	0	1	1	151986	Unique	Used	0.1458						1.97793e+07	4.54164e+06			69.64	1.58075e-06	0	16.3952	0	2	610.867	1220.73	1.50111	29.18	5527	5527	MS2	8/70	20180614-iTQ-OSCC29-30ug-s25.raw
	High		LLGNVLVcVLAHHFGk	Unambiguous	1	1	P68871	C8(Methylthio); K16(iTRAQ4plex)	HCD	1	0	1	1	325583	Unique	Used	1.14796	0.152604	0.134211	0.152945	0.134762	0.977829	9204.73	16641.2	2195.44	1635.06	69.53	2.06702e-06	0	9.33546	63	3	637.358	1910.06	-1.76857	52.0509	11718	11718	MS2	9/146	20180614-iTQ-OSCC29-30ug-s54.raw
	High		vLGAFSDGLAHLDNLk	Unambiguous	2	2	P68871;P02042	N-Term(iTRAQ4plex); K16(iTRAQ4plex)	HCD	1	0	1	1	259201	Not Unique	Not Used	0.288845	0.0279861	0.0978205	0.0619681	0.217002	2.16032	51281.9	23327.8	2243.12	3690.78	69.15	1.95806e-06	0	17.3353	35	3	653.372	1958.1	3.39634	47.0028	10265	10265	MS2	15/138	20180614-iTQ-OSCC29-30ug-s43.raw
	High		gTFATLSELHcDk	Unambiguous	1	1	P68871	N-Term(iTRAQ4plex); C11(Methylthio); K13(iTRAQ4plex)	HCD	1	0	1	1	257589	Redundant	Not Used	0.851035	0.01	0.01				109586	146874	1439.25		68.91	2.55129e-06	0	15.6064	17	2	878.435	1755.86	-1.35201	33.7085	6770	6770	MS2	15/116	20180614-iTQ-OSCC29-30ug-s43.raw
	High		vLGAFSDGLAHLDNLk	Unambiguous	2	2	P68871;P02042	N-Term(iTRAQ4plex); K16(iTRAQ4plex)	HCD	1	0	1	1	259039	Not Unique	Not Used	0.337018						71514	37956.7			68.53	2.30061e-06	0	13.1359	19	3	653.371	1958.1	1.90016	45.6191	9914	9914	MS2	14/138	20180614-iTQ-OSCC29-30ug-s43.raw
		High	vLGAFSDGLAHLDNLk	Unambiguous	2	2	P68871;P02042	N-Term(iTRAQ4plex); K16(iTRAQ4plex)	CID	1	0	1	1	252576	Not Unique	Not Used	0.314215						186783	92429			68.52	2.26374e-06	0	14.0304	6	3	653.372	1958.1	3.39634	41.6031	8615	8615	MS2	23/138	20180614-iTQ-OSCC29-30ug-s42.raw
	High		fFESFGDLSTPDAVmGNPk	Unambiguous	1	1	P68871	N-Term(iTRAQ4plex); M15(Oxidation); K19(iTRAQ4plex)	HCD	1	0	1	1	123297	Unique	Used	0.300657						101112	47876.2			68.46	2.67301e-06	0	11.0821	6	3	788.389	2363.15	1.78739	42.0028	8929	8929	MS2	15/166	20180614-iTQ-OSCC29-30ug-s20.raw
	High		fFESFGDLSTPDAVMGNPk	Unambiguous	1	1	P68871	N-Term(iTRAQ4plex); K19(iTRAQ4plex)	HCD	1	0	1	1	104771	Unique	Used	0.380924	0.153469	0.406757	0.226608	0.601723	1.44061	72754.4	43645.8	17451.2	19147.9	68.37	3.0128e-06	0	29.2208	13	3	783.058	2347.16	3.71572	43.0705	9533	9533	MS2	13/166	20180614-iTQ-OSCC29-30ug-s17.raw
		High	fFESFGDLSTPDAVMGNPk	Unambiguous	1	1	P68871	N-Term(iTRAQ4plex); K19(iTRAQ4plex)	CID	1	0	1	1	98666	Unique	Used	0.233332	0.0861654	0.37283				7526.36	2765.69	1013.59		68.37	2.95458e-06	0	5.77686	54	2	1174.08	2347.16	3.30539	44.7541	9829	9829	MS2	17/166	20180614-iTQ-OSCC29-30ug-s16.raw
	High		gTFATLSELHcDk	Unambiguous	1	1	P68871	N-Term(iTRAQ4plex); C11(Methylthio); K13(iTRAQ4plex)	HCD	1	0	1	1	245869	Redundant	Not Used	0.221345	0.01	0.0325539				653482	227797	7289.55		68.08	3.24419e-06	0	20.003	3	2	878.438	1755.87	1.70693	33.8786	6768	6768	MS2	8/116	20180614-iTQ-OSCC29-30ug-s41.raw
	High		vNVDEVGGEALGR	Unambiguous	1	1	P68871	N-Term(iTRAQ4plex)	HCD	1	0	1	1	44833	Unique	Used	0.320465	0.107177	0.337654	0.111439	0.351736	1.01445	224328	113216	37577.6	29034	67.85	3.98663e-06	0	7.77463	10	2	729.887	1458.77	-0.383392	27.9493	5044	5044	MS2	11/128	20180614-iTQ-OSCC29-30ug-s08.raw
	High		vLGAFSDGLAHLDNLk	Unambiguous	2	2	P68871;P02042	N-Term(iTRAQ4plex); K16(iTRAQ4plex)	HCD	1	0	1	1	294969	Not Unique	Not Used	0.371722	0.170566	0.463261	0.215355	0.585998	1.23184	26190.1	15332.1	6981.92	6550.55	67.73	2.76595e-06	0	59.4391	141	3	653.371	1958.1	1.99367	42.5286	9368	9368	MS2	19/138	20180614-iTQ-OSCC29-30ug-s49.raw
		High	vVAGVANALAHk	Unambiguous	2	2	P68871;P02042	N-Term(iTRAQ4plex); K12(iTRAQ4plex)	CID	1	0	1	1	281151	Redundant	Not Used	0.258788	0.111457	0.434825	0.238777	0.933273	2.09016	69691.1	28403.1	12140.3	19326.6	67.71	1.19451e-06	0	31.9563	37	2	719.444	1437.88	2.40634	28.9522	5616	5616	MS2	16/100	20180614-iTQ-OSCC29-30ug-s47.raw
	High		fFESFGDLSTPDAVmGNPk	Unambiguous	1	1	P68871	N-Term(iTRAQ4plex); M15(Oxidation); K19(iTRAQ4plex)	HCD	1	0	1	1	116923	Unique	Used	0.236451						149699	55744.6			67.68	3.2245e-06	0	16.7378	5	3	788.388	2363.15	0.857584	39.6304	8731	8731	MS2	14/166	20180614-iTQ-OSCC29-30ug-s19.raw
		High	vLGAFSDGLAHLDNLk	Unambiguous	2	2	P68871;P02042	N-Term(iTRAQ4plex); K16(iTRAQ4plex)	CID	1	0	1	1	258655	Redundant	Not Used	0.318396						2.19732e+07	1.1018e+07			67.65	2.84314e-06	0	13.7381	0	3	653.371	1958.1	1.4326	42.3078	9076	9076	MS2	17/138	20180614-iTQ-OSCC29-30ug-s43.raw
	High		fFESFGDLSTPDAVMGNPk	Unambiguous	1	1	P68871	N-Term(iTRAQ4plex); K19(iTRAQ4plex)	HCD	1	0	1	1	98650	Unique	Used	0.407684	0.244104	0.60451	0.224309	0.556523	0.896529	12877.2	8267.79	4912.95	3354.71	67.61	3.61498e-06	0	26.8492	108	3	783.062	2347.17	8.39637	44.6318	9798	9798	MS2	14/166	20180614-iTQ-OSCC29-30ug-s16.raw
	High		fFESFGDLSTPDAVmGNPk	Unambiguous	1	1	P68871	N-Term(iTRAQ4plex); M15(Oxidation); K19(iTRAQ4plex)	HCD	1	0	1	1	85140	Unique	Used	0.235129						1.42733e+07	5.2854e+06			67.58	3.28215e-06	0	11.0854	0	3	788.389	2363.15	2.09732	40.4116	8356	8356	MS2	15/166	20180614-iTQ-OSCC29-30ug-s14.raw
	High		sAVTALWGk	Unambiguous	1	1	P68871	N-Term(iTRAQ4plex); K9(iTRAQ4plex)	HCD	1	0	1	1	222253	Unique	Used	0.33094	0.117666	0.358966	0.150952	0.46137	1.25164	63575.5	33134.7	11691.9	11145.9	67.28	2.97438e-06	0	44.6446	91	2	610.867	1220.73	2.40109	30.6973	5820	5820	MS2	7/70	20180614-iTQ-OSCC29-30ug-s37.raw
		High	sAVTALWGk	Unambiguous	1	1	P68871	N-Term(iTRAQ4plex); K9(iTRAQ4plex)	CID	1	0	1	1	146262	Redundant	Not Used	0.0728835	0.0150624	0.208649	0.0150131	0.208354	0.972454	2.54708e+06	292359	59962.8	44411.8	67.22	2.75971e-06	0	44.1952	23	2	610.868	1220.73	4.40105	31.9392	6087	6087	MS2	8/70	20180614-iTQ-OSCC29-30ug-s24.raw
	High		sAVTALWGk	Unambiguous	1	1	P68871	N-Term(iTRAQ4plex); K9(iTRAQ4plex)	HCD	1	0	1	1	152077	Unique	Used	0.166214	0.0329998	0.200445	0.0672968	0.409531	1.98965	1.74299e+06	456254	89898.2	136231	67.13	2.63353e-06	0	20.8758	2	2	610.866	1220.72	0.201137	29.8806	5729	5729	MS2	8/70	20180614-iTQ-OSCC29-30ug-s25.raw
		High	FFESFGDLSTPDAVMGNPk	Unambiguous	1	1	P68871	K19(iTRAQ4plex)	CID	1	0	1	1	39967	Unique	Used	2.37138	0.154662	0.065847				56010.4	209177	13539.4		67.12	3.44507e-06	0	3.60251	4	2	1102.03	2203.06	2.75141	38.958	8669	8669	MS2	11/166	20180614-iTQ-OSCC29-30ug-s07.raw
	High		vHLTPEEk	Unambiguous	2	2	P68871;P02042	N-Term(iTRAQ4plex); K8(iTRAQ4plex)	HCD	1	0	1	1	291376	Not Unique	Not Used	0.219999						3.39684e+07	1.1769e+07			67.04	4.14175e-06	0	15.8433	0	2	620.861	1240.72	1.22059	15.2056	1589	1589	MS2	7/62	20180614-iTQ-OSCC29-30ug-s49.raw
	High		vHLTPEEk	Unambiguous	2	2	P68871;P02042	N-Term(iTRAQ4plex); K8(iTRAQ4plex)	HCD	1	0	1	1	297561	Not Unique	Not Used	0.464129						3.16031e+06	2.31e+06			66.89	4.41009e-06	0	13.8221	1	2	620.861	1240.71	0.531877	17.6045	2038	2038	MS2	7/62	20180614-iTQ-OSCC29-30ug-s50.raw
	High		fFESFGDLSTPDAVMGNPk	Unambiguous	1	1	P68871	N-Term(iTRAQ4plex); K19(iTRAQ4plex)	HCD	1	0	1	1	79255	Unique	Used	0.193924						1.33557e+07	4.0789e+06			66.88	4.25616e-06	0	24.9845	0	3	783.059	2347.16	4.65185	42.5487	9431	9431	MS2	16/166	20180614-iTQ-OSCC29-30ug-s13.raw
		High	sAVTALWGKVNVDEVGGEALGR	Unambiguous	1	1	P68871	N-Term(iTRAQ4plex)	CID	1	0	1	1	104155	Unique	Used	0.17011	0.166054	0.985534				40452.9	10837.4	10498.9		66.87	3.06328e-06	1	11.7779	11	3	791.428	2372.27	0.400637	38.2608	8190	8190	MS2	19/228	20180614-iTQ-OSCC29-30ug-s17.raw
	High		vVAGVANALAHkYH	Unambiguous	2	2	P68871;P02042	N-Term(iTRAQ4plex); K12(iTRAQ4plex)	HCD	1	0	1	1	335152	Not Unique	Not Used	0.236197	0.146746	0.627256	0.465622	1.99397	3.0957	312597	116280	71696.4	169046	66.83	3.00862e-06	1	38.5671	6	3	580.009	1738.01	7.2642	31.0945	6135	6135	MS2	17/116	20180614-iTQ-OSCC29-30ug-s56.raw
	High		vVAGVANALAHkYH	Unambiguous	2	2	P68871;P02042	N-Term(iTRAQ4plex); K12(iTRAQ4plex)	HCD	1	0	1	1	377217	Not Unique	Not Used	0.26307	0.0662122	0.254109	0.123342	0.474242	1.81746	116597	48306.2	12066.2	16702.6	66.76	3.44761e-06	1	40.5889	40	3	580.002	1737.99	-5.58898	29.5664	5743	5743	MS2	15/116	20180614-iTQ-OSCC29-30ug-s63.raw
	High		vHLTPEEk	Unambiguous	2	2	P68871;P02042	N-Term(iTRAQ4plex); K8(iTRAQ4plex)	HCD	1	0	1	1	291678	Not Unique	Not Used	0.303127	0.0470373	0.156664	0.0500926	0.167151	1.03902	574418	274219	42229.5	33418.6	66.54	4.8024e-06	0	16.8768	7	2	620.862	1240.72	2.99155	17.4381	2241	2241	MS2	7/62	20180614-iTQ-OSCC29-30ug-s49.raw
	High		vHLTPEEk	Unambiguous	2	2	P68871;P02042	N-Term(iTRAQ4plex); K8(iTRAQ4plex)	HCD	1	0	1	1	291466	Not Unique	Not Used	0.247958	0.0182658	0.0743724	0.063481	0.258955	3.39076	3.78793e+06	1.47919e+06	108140	279274	66.46	4.86908e-06	0	24.4265	1	2	620.862	1240.72	1.61413	15.8782	1784	1784	MS2	7/62	20180614-iTQ-OSCC29-30ug-s49.raw
		High	gTFATLSELHcDk	Unambiguous	1	1	P68871	N-Term(iTRAQ4plex); C11(Methylthio); K13(iTRAQ4plex)	CID	1	0	1	1	252000	Unique	Used	0.438216	0.0908088	0.209215	0.161808	0.373484	1.73846	71855.7	49590	10198.5	13503.5	66.45	4.98222e-06	0	21.2068	13	3	585.961	1755.87	2.15116	36.9599	7367	7367	MS2	9/116	20180614-iTQ-OSCC29-30ug-s42.raw
	High		sAVTALWGKVNVDEVGGEALGR	Unambiguous	1	1	P68871	N-Term(iTRAQ4plex)	HCD	1	0	1	1	104155	Redundant	Not Used	0.17011	0.166054	0.985534				40452.9	10837.4	10498.9		66.19	3.5825e-06	1	11.7779	11	3	791.428	2372.27	0.400637	38.2778	8196	8196	MS2	16/228	20180614-iTQ-OSCC29-30ug-s17.raw
	High		vVAGVANALAHkYH	Unambiguous	2	2	P68871;P02042	N-Term(iTRAQ4plex); K12(iTRAQ4plex)	HCD	1	0	1	1	359475	Not Unique	Not Used	0.261661	0.0525332	0.202697	0.103803	0.401266	1.92783	304151	125335	24972.9	36668	66.18	3.51846e-06	1	42.2622	11	3	580.007	1738.01	3.6822	31.6355	6199	6199	MS2	17/116	20180614-iTQ-OSCC29-30ug-s60.raw
	High		vLGAFSDGLAHLDNLk	Unambiguous	2	2	P68871;P02042	N-Term(iTRAQ4plex); K16(iTRAQ4plex)	HCD	1	0	1	1	264635	Not Unique	Not Used	0.328021	0.0788374	0.242652	0.0857219	0.264333	1.06084	69306.3	35802.9	8539.85	6900.02	65.79	4.33677e-06	0	34.7075	53	3	653.372	1958.1	3.20932	43.3146	9291	9291	MS2	16/138	20180614-iTQ-OSCC29-30ug-s44.raw
	High		vHLTPEEk	Unambiguous	2	2	P68871;P02042	N-Term(iTRAQ4plex); K8(iTRAQ4plex)	HCD	1	0	1	1	291774	Not Unique	Not Used	0.354365	0.136868	0.389944	0.147661	0.421479	1.05259	447933	249982	95820.7	76818.4	65.76	5.50831e-06	0	32.1656	9	2	620.863	1240.72	4.36896	18.1381	2449	2449	MS2	7/62	20180614-iTQ-OSCC29-30ug-s49.raw
		High	vLGAFSDGLAHLDNLk	Unambiguous	2	2	P68871;P02042	N-Term(iTRAQ4plex); K16(iTRAQ4plex)	CID	1	0	1	1	259308	Not Unique	Not Used	0.360453	0.04789	0.134137	0.0874325	0.245349	1.78123	32400.5	18392.7	2425.17	3290.11	65.73	4.45056e-06	0	18.8968	68	3	653.371	1958.1	2.36772	47.861	10485	10485	MS2	21/138	20180614-iTQ-OSCC29-30ug-s43.raw
		High	lLGNVLVcVLAHHFGk	Unambiguous	1	1	P68871	N-Term(iTRAQ4plex); C8(Methylthio); K16(iTRAQ4plex)	CID	1	0	1	1	394604	Unique	Used	0.23796	0.0694362	0.294601	0.0673091	0.286108	0.945758	3698.14	1385.9	401.343	289.097	65.57	2.91199e-06	0	16.5451	300	3	685.395	2054.17	2.68762	54.8944	9596	9596	MS2	18/146	20180614-iTQ-OSCC29-30ug-s66.raw
	High		lLGNVLVcVLAHHFGk	Unambiguous	1	1	P68871	N-Term(iTRAQ4plex); C8(Methylthio); K16(iTRAQ4plex)	HCD	1	0	1	1	385037	Unique	Used	0.380967	0.0523992	0.138864				10016.9	6009.9	820.363		65.56	2.73802e-06	0	9.60567	139	3	685.396	2054.17	3.66814	54.7434	10923	10923	MS2	15/146	20180614-iTQ-OSCC29-30ug-s64.raw
	High		vLGAFSDGLAHLDNLk	Unambiguous	2	2	P68871;P02042	N-Term(iTRAQ4plex); K16(iTRAQ4plex)	HCD	1	0	1	1	259308	Redundant	Not Used	0.360453	0.04789	0.134137	0.0874325	0.245349	1.78123	32400.5	18392.7	2425.17	3290.11	65.42	4.77985e-06	0	18.8968	68	3	653.371	1958.1	2.36772	47.8842	10491	10491	MS2	14/138	20180614-iTQ-OSCC29-30ug-s43.raw
	High		sAVTALWGk	Unambiguous	1	1	P68871	N-Term(iTRAQ4plex); K9(iTRAQ4plex)	HCD	1	0	1	1	216635	Unique	Used	0.282135	0.102524	0.366876	0.162069	0.581036	1.5423	62079.1	27583.3	9947.53	11685.1	65.4	4.16743e-06	0	34.6653	77	2	610.869	1220.73	5.00103	32.9915	6257	6257	MS2	8/70	20180614-iTQ-OSCC29-30ug-s36.raw
		High	vLGAFSDGLAHLDNLk	Unambiguous	2	2	P68871;P02042	N-Term(iTRAQ4plex); K16(iTRAQ4plex)	CID	1	0	1	1	270794	Redundant	Not Used	0.411188	0.0349645	0.0858497	0.038046	0.0935897	1.06163	196153	127022	10719.3	8667.41	65.34	4.66402e-06	0	32.6986	21	3	653.371	1958.1	2.18069	42.6411	9400	9400	MS2	9/138	20180614-iTQ-OSCC29-30ug-s45.raw
		High	vVAGVANALAHkYH	Unambiguous	2	2	P68871;P02042	N-Term(iTRAQ4plex); K12(iTRAQ4plex)	CID	1	0	1	1	341066	Not Unique	Not Used	0.291438	0.0337503	0.116918	0.0439565	0.152558	1.27069	612311	281037	32299.5	31259.5	65.33	4.30841e-06	1	36.9196	2	2	869.501	1738	-2.73666	28.9945	5767	5767	MS2	12/116	20180614-iTQ-OSCC29-30ug-s57.raw
	High		vVAGVANALAHk	Unambiguous	2	2	P68871;P02042	N-Term(iTRAQ4plex); K12(iTRAQ4plex)	HCD	1	0	1	1	287535	Not Unique	Not Used	0.386597	0.146972	0.383821	0.22287	0.583114	1.47948	52825.5	32162.3	12134.6	13673.6	65.26	1.75732e-06	0	41.3511	64	3	479.967	1437.89	5.47445	32.7844	6461	6461	MS2	15/100	20180614-iTQ-OSCC29-30ug-s48.raw
	High		vVAGVANALAHkYH	Unambiguous	2	2	P68871;P02042	N-Term(iTRAQ4plex); K12(iTRAQ4plex)	HCD	1	0	1	1	341006	Not Unique	Not Used	0.357732	0.015573	0.0439509	0.0349078	0.0987017	2.18696	1.16728e+06	657623	28411.5	47324.2	65.25	4.64227e-06	1	29.452	9	3	580.004	1738	-1.05872	28.5556	5643	5643	MS2	17/116	20180614-iTQ-OSCC29-30ug-s57.raw
	High		vNVDEVGGEALGR	Unambiguous	1	1	P68871	N-Term(iTRAQ4plex)	HCD	1	0	1	1	44416	Redundant	Not Used	0.217034						4.80442e+07	1.64215e+07			65.22	7.74065e-06	0	8.42461	0	2	729.888	1458.77	1.12286	25.0324	4144	4144	MS2	7/128	20180614-iTQ-OSCC29-30ug-s08.raw
	High		fFESFGDLSTPDAVMGNPk	Unambiguous	1	1	P68871	N-Term(iTRAQ4plex); K19(iTRAQ4plex)	HCD	1	0	1	1	79159	Unique	Used	0.232923						1.47838e+07	5.42306e+06			65.14	6.35357e-06	0	25.1182	0	3	783.059	2347.16	4.65185	41.8008	9223	9223	MS2	13/166	20180614-iTQ-OSCC29-30ug-s13.raw
	High		vLGAFSDGLAHLDNLk	Unambiguous	2	2	P68871;P02042	N-Term(iTRAQ4plex); K16(iTRAQ4plex)	HCD	1	0	1	1	306885	Not Unique	Not Used	0.384071	0.0421911	0.110908	0.0510641	0.134482	1.18083	52537.5	31777.9	3464.47	3115.81	65.05	5.12677e-06	0	25.2235	35	3	653.371	1958.1	1.90016	42.7801	9342	9342	MS2	16/138	20180614-iTQ-OSCC29-30ug-s51.raw
	High		fFESFGDLSTPDAVmGNPk	Unambiguous	1	1	P68871	N-Term(iTRAQ4plex); M15(Oxidation); K19(iTRAQ4plex)	HCD	1	0	1	1	85047	Unique	Used	0.370546	0.127191	0.346552				63502.3	37057.5	12623.9		64.98	6.00429e-06	0	21.601	15	3	788.386	2363.14	-1.69938	39.7195	8151	8151	MS2	15/166	20180614-iTQ-OSCC29-30ug-s14.raw
		High	gTFATLSELHcDk	Unambiguous	1	1	P68871	N-Term(iTRAQ4plex); C11(Methylthio); K13(iTRAQ4plex)	CID	1	0	1	1	251963	Unique	Used	0.489679	0.109748	0.226276	0.111027	0.229339	0.987014	18156.6	14002.1	3114.43	2341.26	64.82	7.02069e-06	0	20.9774	60	2	878.437	1755.87	0.803157	36.6432	7281	7281	MS2	10/116	20180614-iTQ-OSCC29-30ug-s42.raw
	High		lLGNVLVcVLAHHFGk	Unambiguous	1	1	P68871	N-Term(iTRAQ4plex); C8(Methylthio); K16(iTRAQ4plex)	HCD	1	0	1	1	356198	Redundant	Not Used	0.383926	0.0233905	0.0615099				103908	62826.5	3798.71		64.75	3.68462e-06	0	22.1885	11	2	1027.59	2054.17	2.24848	53.1789	12287	12287	MS2	13/146	20180614-iTQ-OSCC29-30ug-s59.raw
		High	FFESFGDLSTPDAVMGNPk	Unambiguous	1	1	P68871	K19(iTRAQ4plex)	CID	1	0	1	1	47466	Unique	Used	0.65831			0.421849	0.648167		8718.56	9038.99		4271.58	64.52	5.54498e-06	0	9.63368	16	2	1102.03	2203.05	0.645845	46.7526	10744	10744	MS2	9/166	20180614-iTQ-OSCC29-30ug-s08.raw
	High		vNVDEVGGEALGR	Unambiguous	1	1	P68871	N-Term(iTRAQ4plex)	HCD	1	0	1	1	76673	Unique	Used	0.271018	0.0353372	0.131639	0.0353687	0.132002	0.976517	142529	60833.9	7871.91	5854.75	64.43	9.08658e-06	0	28.6345	14	2	729.888	1458.77	0.871815	23.6215	3832	3832	MS2	7/128	20180614-iTQ-OSCC29-30ug-s13.raw
	High		vNVDEVGGEALGR	Unambiguous	1	1	P68871	N-Term(iTRAQ4plex)	HCD	1	0	1	1	63885	Unique	Used	0.298544	0.0251884	0.0851815	0.0335246	0.113584	1.29854	900919	423583	35467.7	35078	64.3	8.89827e-06	0	15.349	3	2	729.89	1458.77	3.29854	23.9401	3889	3889	MS2	7/128	20180614-iTQ-OSCC29-30ug-s11.raw
	High		fFESFGDLSTPDAVMGNPk	Unambiguous	1	1	P68871	N-Term(iTRAQ4plex); K19(iTRAQ4plex)	HCD	1	0	1	1	117409	Unique	Used	0.26367	0.0961261	0.368072	0.133725	0.512994	1.35726	105512	43813.6	15852.2	16387.1	64.3	6.83625e-06	0	25.9426	17	3	783.057	2347.16	1.29736	43.3061	9784	9784	MS2	13/166	20180614-iTQ-OSCC29-30ug-s19.raw
	High		kVLGAFSDGLAHLDNLk	Unambiguous	2	2	P68871;P02042	K1(iTRAQ4plex); K17(iTRAQ4plex)	HCD	1	0	1	1	335760	Not Unique	Not Used	0.793975	0.216122	0.274818	0.464814	0.592151	2.09832	31124.3	38918.1	10513.4	16802.2	64.15	3.769e-06	1	16.543	37	3	696.07	2086.19	2.19342	35.7375	7450	7450	MS2	14/174	20180614-iTQ-OSCC29-30ug-s56.raw
	High		vVAGVANALAHk	Unambiguous	2	2	P68871;P02042	N-Term(iTRAQ4plex); K12(iTRAQ4plex)	HCD	1	0	1	1	352997	Not Unique	Not Used	0.309768	0.100573	0.327789	0.113388	0.370246	1.09997	136003	66348.1	21378.3	17910.2	64.07	3.4865e-06	0	40.5622	26	3	479.965	1437.88	1.65415	27.4583	5348	5348	MS2	15/100	20180614-iTQ-OSCC29-30ug-s59.raw
		High	LLGNVLVcVLAHHFGk	Unambiguous	1	1	P68871	C8(Methylthio); K16(iTRAQ4plex)	CID	1	0	1	1	313721	Unique	Used	1.69188						9353.5	24922.2			64.07	7.18846e-06	0	15.5293	10	3	637.359	1910.06	0.723882	52.5684	11635	11635	MS2	11/146	20180614-iTQ-OSCC29-30ug-s52.raw
	High		gTFATLSELHcDkLHVDPENFR	Unambiguous	1	1	P68871	N-Term(iTRAQ4plex); C11(Methylthio); K13(iTRAQ4plex)	HCD	1	0	1	1	342147	Unique	Used	0.30315	0.0389632	0.129763	0.0225935	0.0753852	0.565745	54715.1	26122.2	3332.02	1435.74	64	6.19057e-06	1	31.966	42	3	955.143	2863.41	0.940186	37.4884	8114	8114	MS2	18/220	20180614-iTQ-OSCC29-30ug-s57.raw
		High	eFTPPVQAAYQk	Unambiguous	1	1	P68871	N-Term(iTRAQ4plex); K12(iTRAQ4plex)	CID	1	0	1	1	114913	Unique	Used	0.571935	0.01	0.01				929592	837304	6101.89		63.96	9.48226e-06	0	13.1889	1	2	833.955	1666.9	-0.642784	24.8897	4370	4370	MS2	9/102	20180614-iTQ-OSCC29-30ug-s19.raw
	High		vNVDEVGGEALGR	Unambiguous	1	1	P68871	N-Term(iTRAQ4plex)	HCD	1	0	1	1	38238	Unique	Used	0.241943	0.110067	0.459301	0.133372	0.557588	1.18222	161586	61568.6	27797.5	25029.6	63.94	9.36457e-06	0	16.5021	15	2	729.891	1458.77	4.63742	26.6023	4930	4930	MS2	7/128	20180614-iTQ-OSCC29-30ug-s07.raw
	High		vLGAFSDGLAHLDNLk	Unambiguous	2	2	P68871;P02042	N-Term(iTRAQ4plex); K16(iTRAQ4plex)	HCD	1	0	1	1	258265	Not Unique	Not Used	0.412889						1.06435e+06	692087			63.93	6.71596e-06	0	12.7269	1	3	653.372	1958.1	2.55474	39.1971	8237	8237	MS2	15/138	20180614-iTQ-OSCC29-30ug-s43.raw
		High	vLGAFSDGLAHLDNLk	Unambiguous	2	2	P68871;P02042	N-Term(iTRAQ4plex); K16(iTRAQ4plex)	CID	1	0	1	1	259117	Redundant	Not Used	0.419848	0.0305049	0.0733549	0.0489155	0.117846	1.56448	65054.8	43014.7	3101.66	3695.83	63.9	6.49772e-06	0	32.8537	29	3	653.371	1958.1	2.27421	46.2744	10077	10077	MS2	18/138	20180614-iTQ-OSCC29-30ug-s43.raw
		High	vVAGVANALAHk	Unambiguous	2	2	P68871;P02042	N-Term(iTRAQ4plex); K12(iTRAQ4plex)	CID	1	0	1	1	328747	Redundant	Not Used	0.263758	0.0732612	0.280427	0.118761	0.455435	1.58158	134513	55874.5	15402.2	18553.3	63.83	2.9187e-06	0	20.7459	23	2	719.444	1437.88	2.23654	27.4177	5283	5283	MS2	16/100	20180614-iTQ-OSCC29-30ug-s55.raw
	High		eFTPPVQAAYQk	Unambiguous	1	1	P68871	N-Term(iTRAQ4plex); K12(iTRAQ4plex)	HCD	1	0	1	1	108745	Redundant	Not Used	0.457468	0.0901426	0.19894	0.0802138	0.177357	0.868182	264181	190329	37220.1	24611.4	63.65	9.38554e-06	0	21.1355	6	2	833.957	1666.91	1.33447	27.5655	4836	4836	MS2	8/102	20180614-iTQ-OSCC29-30ug-s18.raw
		High	vLGAFSDGLAHLDNLk	Unambiguous	2	2	P68871;P02042	N-Term(iTRAQ4plex); K16(iTRAQ4plex)	CID	1	0	1	1	264782	Redundant	Not Used	0.661565	0.01	0.0122784				1.13278e+07	1.18021e+07	142446		63.64	7.13648e-06	0	13.6493	0	3	653.371	1958.1	1.33909	44.4731	9607	9607	MS2	19/138	20180614-iTQ-OSCC29-30ug-s44.raw
	High		vLGAFSDGLAHLDNLk	Unambiguous	2	2	P68871;P02042	N-Term(iTRAQ4plex); K16(iTRAQ4plex)	HCD	1	0	1	1	289008	Not Unique	Not Used	0.448654	0.220872	0.49703	0.289664	0.653046	1.27952	19356.1	13676.4	6681.97	6511.76	63.43	7.0134e-06	0	48.7024	102	3	653.37	1958.09	-0.437638	44.3969	9652	9652	MS2	17/138	20180614-iTQ-OSCC29-30ug-s48.raw
	High		LLVVYPWTQR	Unambiguous	4	3	P68871;P02042;P69891		HCD	1	0	1	1	27156	No Quan Labels	Not Used							7157.2	6273.66	8119.44	8625.21	63.4	1.10615e-05	0	53.292	51	2	637.867	1274.73	1.54963	38.5298	8151	8151	MS2	7/74	20180614-iTQ-OSCC29-30ug-s05.raw
	High		fFESFGDLSTPDAVmGNPk	Unambiguous	1	1	P68871	N-Term(iTRAQ4plex); M15(Oxidation); K19(iTRAQ4plex)	HCD	1	0	1	1	104261	Unique	Used	0.349146	0.061678	0.178351	0.117677	0.340913	1.86145	175076	96267.2	16877.3	23927.8	63.27	8.87792e-06	0	11.9938	5	3	788.388	2363.15	1.7099	39.0798	8428	8428	MS2	14/166	20180614-iTQ-OSCC29-30ug-s17.raw
	High		vVAGVANALAHk	Unambiguous	2	2	P68871;P02042	N-Term(iTRAQ4plex); K12(iTRAQ4plex)	HCD	1	0	1	1	293169	Not Unique	Not Used	0.522876	0.131284	0.253493	0.219735	0.425071	1.63298	73193	60271.6	15018.5	18679.1	63.19	4.89328e-06	0	22.958	28	3	479.965	1437.88	0.635394	28.4257	5468	5468	MS2	15/100	20180614-iTQ-OSCC29-30ug-s49.raw
		High	vVAGVANALAHk	Unambiguous	2	2	P68871;P02042	N-Term(iTRAQ4plex); K12(iTRAQ4plex)	CID	1	0	1	1	287111	Not Unique	Not Used	0.368503						3.09943e+07	1.79874e+07			63.11	4.34901e-06	0	15.2534	0	3	479.965	1437.88	1.5268	29.6152	5541	5541	MS2	7/100	20180614-iTQ-OSCC29-30ug-s48.raw
	High		lLGNVLVcVLAHHFGk	Unambiguous	1	1	P68871	N-Term(iTRAQ4plex); C8(Methylthio); K16(iTRAQ4plex)	HCD	1	0	1	1	374217	Unique	Used	0.321797	0.0187807	0.0589227				26207.8	13281.8	769.285		63.06	5.58571e-06	0	11.0723	74	3	685.394	2054.17	0.726578	54.7883	11751	11751	MS2	16/146	20180614-iTQ-OSCC29-30ug-s62.raw
		High	vVAGVANALAHk	Unambiguous	2	2	P68871;P02042	N-Term(iTRAQ4plex); K12(iTRAQ4plex)	CID	1	0	1	1	287343	Redundant	Not Used	0.375194	0.104097	0.280112	0.111382	0.300274	1.04393	107169	63324	17436.1	13863.3	62.89	5.11473e-06	0	42.176	24	2	719.443	1437.88	1.048	31.3413	6039	6039	MS2	10/100	20180614-iTQ-OSCC29-30ug-s48.raw
		High	vVAGVANALAHK	Unambiguous	2	2	P68871;P02042	N-Term(iTRAQ4plex)	CID	1	0	1	1	180952	Not Unique	Not Used	0.231446	0.125359	0.546839	0.164683	0.719711	1.28169	79105	28833.6	15499.1	15130	62.88	1.05364e-05	0	24.764	30	2	647.391	1293.78	-0.241105	27.484	4708	4708	MS2	9/100	20180614-iTQ-OSCC29-30ug-s30.raw
		High	vNVDEVGGEALGR	Unambiguous	1	1	P68871	N-Term(iTRAQ4plex)	CID	1	0	1	1	44608	Unique	Used	0.308321	0.0376389	0.12325				2.19039e+06	1.06358e+06	128856		62.87	1.32977e-05	0	8.27782	1	2	729.888	1458.77	1.12286	26.3953	4554	4554	MS2	11/128	20180614-iTQ-OSCC29-30ug-s08.raw
		High	lLGNVLVcVLAHHFGk	Unambiguous	1	1	P68871	N-Term(iTRAQ4plex); C8(Methylthio); K16(iTRAQ4plex)	CID	1	0	1	1	356246	Unique	Used	0.467519						67600	49772.6			62.85	5.4474e-06	0	11.4284	11	3	685.395	2054.17	2.95504	53.5781	12385	12385	MS2	17/146	20180614-iTQ-OSCC29-30ug-s59.raw
	High		sAVTALWGk	Unambiguous	1	1	P68871	N-Term(iTRAQ4plex); K9(iTRAQ4plex)	HCD	1	0	1	1	152455	Unique	Used	0.225745	0.0954858	0.427045	0.121388	0.543897	1.2403	153836	54691.8	22958.5	21688	62.55	7.81045e-06	0	44.5802	31	2	610.87	1220.73	6.40099	32.7408	6548	6548	MS2	7/70	20180614-iTQ-OSCC29-30ug-s25.raw
	High		fFESFGDLSTPDAVmGNPk	Unambiguous	1	1	P68871	N-Term(iTRAQ4plex); M15(Oxidation); K19(iTRAQ4plex)	HCD	1	0	1	1	135475	Unique	Used	0.269069	0.05917	0.222019	0.0913162	0.343276	1.5057	41246.3	17478.1	3814.46	4374.41	62.53	1.05272e-05	0	12.1088	24	3	788.388	2363.15	0.7801	41.6146	8810	8810	MS2	16/166	20180614-iTQ-OSCC29-30ug-s22.raw
	High		vVAGVANALAHkYH	Unambiguous	2	2	P68871;P02042	N-Term(iTRAQ4plex); K12(iTRAQ4plex)	HCD	1	0	1	1	341280	Not Unique	Not Used	0.325215	0.118206	0.366962	0.236114	0.734363	1.94883	83111.3	42567.2	15354.8	22791.2	62.48	9.06724e-06	1	38.4265	33	3	580.005	1738	0.205526	30.6158	6232	6232	MS2	16/116	20180614-iTQ-OSCC29-30ug-s57.raw
	High		vVAGVANALAHk	Unambiguous	2	2	P68871;P02042	N-Term(iTRAQ4plex); K12(iTRAQ4plex)	HCD	1	0	1	1	280890	Not Unique	Not Used	0.163416						3.19273e+07	8.21678e+06			62.4	4.05685e-06	0	16.2329	0	3	479.965	1437.88	2.48188	27.0212	5060	5060	MS2	14/100	20180614-iTQ-OSCC29-30ug-s47.raw
	High		vLGAFSDGLAHLDNLk	Unambiguous	2	2	P68871;P02042	N-Term(iTRAQ4plex); K16(iTRAQ4plex)	HCD	1	0	1	1	264393	Redundant	Not Used	0.513826						20677.1	16732.1			62.39	9.48781e-06	0	13.2292	53	2	979.552	1958.1	0.940738	41.3686	8769	8769	MS2	8/138	20180614-iTQ-OSCC29-30ug-s44.raw
	High		vVAGVANALAHk	Unambiguous	2	2	P68871;P02042	N-Term(iTRAQ4plex); K12(iTRAQ4plex)	HCD	1	0	1	1	287141	Redundant	Not Used	0.295696						1.12068e+07	5.2188e+06			62.11	5.59811e-06	0	15.2968	0	2	719.444	1437.88	1.47248	29.8654	5612	5612	MS2	16/100	20180614-iTQ-OSCC29-30ug-s48.raw
		High	LLGNVLVcVLAHHFGk	Unambiguous	1	1	P68871	C8(Methylthio); K16(iTRAQ4plex)	CID	1	0	1	1	319602	No Quan Values	Not Used								15923.5			62.06	1.14503e-05	0	6.49581	20	3	637.359	1910.06	0.436292	51.1313	11466	11466	MS2	11/146	20180614-iTQ-OSCC29-30ug-s53.raw
	High		vVAGVANALAHkYH	Unambiguous	2	2	P68871;P02042	N-Term(iTRAQ4plex); K12(iTRAQ4plex)	HCD	1	0	1	1	341186	Not Unique	Not Used	0.300093	0.089585	0.301392	0.132259	0.445787	1.44039	166962	78907.7	23377.6	25646.5	61.99	9.64428e-06	1	29.6693	14	3	580.004	1738	-2.32298	29.9217	6033	6033	MS2	13/116	20180614-iTQ-OSCC29-30ug-s57.raw
	High		fFESFGDLSTPDAVmGNPk	Unambiguous	1	1	P68871	N-Term(iTRAQ4plex); M15(Oxidation); K19(iTRAQ4plex)	HCD	1	0	1	1	176874	Unique	Used	0.250051	0.0862301	0.348163	0.0746284	0.301881	0.844378	38914	15324.2	5244.58	3372.84	61.99	1.19526e-05	0	23.2583	31	3	788.388	2363.15	0.702617	39.6429	8471	8471	MS2	15/166	20180614-iTQ-OSCC29-30ug-s29.raw
	High		lLGNVLVcVLAHHFGk	Unambiguous	1	1	P68871	N-Term(iTRAQ4plex); C8(Methylthio); K16(iTRAQ4plex)	HCD	1	0	1	1	350120	Redundant	Not Used	0.249994	0.0241852	0.0976729				135062	53174.9	5105.4		61.86	7.49373e-06	0	31.0372	8	2	1027.59	2054.17	2.01077	54.3595	12399	12399	MS2	13/146	20180614-iTQ-OSCC29-30ug-s58.raw
	High		lLGNVLVcVLAHHFGk	Unambiguous	1	1	P68871	N-Term(iTRAQ4plex); C8(Methylthio); K16(iTRAQ4plex)	HCD	1	0	1	1	356114	Unique	Used	0.386583	0.0197217	0.0515055				233549	142189	7198.92		61.81	7.44867e-06	0	36.283	4	2	1027.58	2054.16	-0.960511	52.4556	12105	12105	MS2	13/146	20180614-iTQ-OSCC29-30ug-s59.raw
	High		vVAGVANALAHK	Unambiguous	2	2	P68871;P02042	N-Term(iTRAQ4plex)	HCD	1	0	1	1	180952	Redundant	Not Used	0.231446	0.125359	0.546839	0.164683	0.719711	1.28169	79105	28833.6	15499.1	15130	61.78	1.35735e-05	0	24.764	30	2	647.391	1293.78	-0.241105	27.5034	4714	4714	MS2	15/100	20180614-iTQ-OSCC29-30ug-s30.raw
	High		gTFATLSELHcDk	Unambiguous	1	1	P68871	N-Term(iTRAQ4plex); C11(Methylthio); K13(iTRAQ4plex)	HCD	1	0	1	1	251910	Unique	Used	0.44998	0.0246593	0.0553274				904120	640713	34846		61.75	1.46367e-05	0	13.0687	1	3	585.963	1755.88	6.21814	36.2935	7178	7178	MS2	11/116	20180614-iTQ-OSCC29-30ug-s42.raw
		High	VVAGVANALAHk	Unambiguous	2	2	P68871;P02042	K12(iTRAQ4plex)	CID	1	0	1	1	197715	Not Unique	Not Used	1.0158	0.746578	0.74203	1.04019	1.03578	1.35934	20290.9	32460.2	23676.8	24513.2	61.71	1.32882e-05	0	21.3355	27	2	647.39	1293.77	-2.78862	20.7904	3045	3045	MS2	9/100	20180614-iTQ-OSCC29-30ug-s33.raw
	High		gTFATLSELHcDk	Unambiguous	1	1	P68871	N-Term(iTRAQ4plex); C11(Methylthio); K13(iTRAQ4plex)	HCD	1	0	1	1	251868	Redundant	Not Used	0.327417						1.35313e+06	697728			61.5	1.5327e-05	0	12.8842	1	2	878.438	1755.87	1.98502	35.9597	7087	7087	MS2	13/116	20180614-iTQ-OSCC29-30ug-s42.raw
	High		VLGAFSDGLAHLDNLk	Unambiguous	2	2	P68871;P02042	K16(iTRAQ4plex)	HCD	1	0	1	1	170943	Redundant	Not Used	4.03132	0.537558	0.134626	0.562491	0.141133	1.0209	4553.51	28909.4	3825.76	2974.73	61.49	1.49366e-05	0	26.7137	48	2	907.499	1813.99	-0.794724	39.8001	8200	8200	MS2	10/138	20180614-iTQ-OSCC29-30ug-s28.raw
		High	vVAGVANALAHk	Unambiguous	2	2	P68871;P02042	N-Term(iTRAQ4plex); K12(iTRAQ4plex)	CID	1	0	1	1	281058	Redundant	Not Used	0.190301	0.088143	0.467626	0.175514	0.932888	1.94274	260444	78055	35879.6	53089.9	61.27	5.26246e-06	0	38.4499	15	2	719.445	1437.88	2.57613	28.2658	5418	5418	MS2	11/100	20180614-iTQ-OSCC29-30ug-s47.raw
	High		sAVTALWGk	Unambiguous	1	1	P68871	N-Term(iTRAQ4plex); K9(iTRAQ4plex)	HCD	1	0	1	1	158368	Unique	Used	0.430077	0.279157	0.655321	0.549537	1.29244	1.92062	96045.1	65052.9	41905.3	61299.7	61.25	1.0911e-05	0	46.6957	40	2	610.868	1220.73	3.60107	33.7698	6525	6525	MS2	7/70	20180614-iTQ-OSCC29-30ug-s26.raw
	High		vLGAFSDGLAHLDNLK	Unambiguous	2	2	P68871;P02042	N-Term(iTRAQ4plex)	HCD	1	0	1	1	153684	Not Unique	Not Used	0.305185	0.0393595	0.130208	0.054652	0.181135	1.35472	42550.6	20451	2617.58	2700.83	61.23	1.66868e-05	0	11.446	39	3	605.337	1814	1.78867	42.6146	9212	9212	MS2	18/138	20180614-iTQ-OSCC29-30ug-s25.raw
		High	vNVDEVGGEALGR	Unambiguous	1	1	P68871	N-Term(iTRAQ4plex)	CID	1	0	1	1	44512	Unique	Used	0.246461	0.0298229	0.122167				3.43553e+07	1.33348e+07	1.60137e+06		61.18	1.90139e-05	0	8.56356	0	2	729.887	1458.77	0.286052	25.7096	4346	4346	MS2	9/128	20180614-iTQ-OSCC29-30ug-s08.raw
	High		vLGAFSDGLAHLDNLk	Unambiguous	2	2	P68871;P02042	N-Term(iTRAQ4plex); K16(iTRAQ4plex)	HCD	1	0	1	1	252979	Redundant	Not Used	0.103872	0.0910449	0.884929	0.0851237	0.828917	0.912193	82541.8	13502.6	11745.6	8160.37	61.16	1.22113e-05	0	43.2459	32	2	979.55	1958.09	-0.991844	44.9373	9493	9493	MS2	17/138	20180614-iTQ-OSCC29-30ug-s42.raw
	High		gTFATLSELHcDk	Unambiguous	1	1	P68871	N-Term(iTRAQ4plex); C11(Methylthio); K13(iTRAQ4plex)	HCD	1	0	1	1	287876	Unique	Used	0.439705	0.111802	0.256708	0.127724	0.293812	1.11459	87660	60702.6	15317.8	13003.4	60.85	1.63626e-05	0	31.9286	23	3	585.959	1755.86	-1.39443	35.3284	7201	7201	MS2	11/116	20180614-iTQ-OSCC29-30ug-s48.raw
		High	kVLGAFSDGLAHLDNLK	Unambiguous	2	2	P68871;P02042	N-Term(iTRAQ4plex); K1(iTRAQ4plex)	CID	1	0	1	1	336080	Redundant	Not Used	0.519795	0.194145	0.377091	0.228803	0.445235	1.14981	24988	20455.4	7582.35	6640.17	60.82	6.12677e-06	1	45.2955	55	3	696.073	2086.2	6.23082	38.287	8142	8142	MS2	19/174	20180614-iTQ-OSCC29-30ug-s56.raw
	High		eFTPPVQAAYQk	Unambiguous	1	1	P68871	N-Term(iTRAQ4plex); K12(iTRAQ4plex)	HCD	1	0	1	1	121329	Redundant	Not Used	0.614246	0.027567	0.0453105	0.0952085	0.156781	3.3696	374975	362735	16156.1	41463.3	60.78	1.97202e-05	0	13.3528	4	2	833.955	1666.9	-0.569552	27.2368	4665	4665	MS2	7/102	20180614-iTQ-OSCC29-30ug-s20.raw
		High	fFESFGDLSTPDAVmGNPk	Unambiguous	1	1	P68871	N-Term(iTRAQ4plex); M15(Oxidation); K19(iTRAQ4plex)	CID	1	0	1	1	78739	Unique	Used	0.178577						281014	79031			60.61	1.64234e-05	0	7.63371	3	2	1182.08	2363.15	3.16195	38.6829	8307	8307	MS2	14/166	20180614-iTQ-OSCC29-30ug-s13.raw
		High	vLGAFSDGLAHLDNLk	Unambiguous	2	2	P68871;P02042	N-Term(iTRAQ4plex); K16(iTRAQ4plex)	CID	1	0	1	1	259201	Redundant	Not Used	0.288845	0.0279861	0.0978205	0.0619681	0.217002	2.16032	51281.9	23327.8	2243.12	3690.78	60.58	1.40872e-05	0	17.3353	35	3	653.372	1958.1	3.39634	46.9858	10259	10259	MS2	15/138	20180614-iTQ-OSCC29-30ug-s43.raw
	High		eFTPPVQAAYQk	Unambiguous	1	1	P68871	N-Term(iTRAQ4plex); K12(iTRAQ4plex)	HCD	1	0	1	1	114817	Redundant	Not Used	0.931576	0.01	0.01				4.34476e+06	6.37425e+06	1799.74		60.56	2.07449e-05	0	12.9579	0	2	833.955	1666.9	-1.52157	24.2054	4168	4168	MS2	7/102	20180614-iTQ-OSCC29-30ug-s19.raw
	High		lLGNVLVcVLAHHFGk	Unambiguous	1	1	P68871	N-Term(iTRAQ4plex); C8(Methylthio); K16(iTRAQ4plex)	HCD	1	0	1	1	356168	Unique	Used	0.450641						1.96907e+06	1.39745e+06			60.51	8.89201e-06	0	11.2653	1	3	685.396	2054.17	3.93555	52.9233	12222	12222	MS2	14/146	20180614-iTQ-OSCC29-30ug-s59.raw
	High		vNVDEVGGEALGR	Unambiguous	1	1	P68871	N-Term(iTRAQ4plex)	HCD	1	0	1	1	37827	Unique	Used	0.234694						4.08899e+07	1.51134e+07			60.18	2.43208e-05	0	8.73404	0	2	729.889	1458.77	2.12702	23.7318	4043	4043	MS2	7/128	20180614-iTQ-OSCC29-30ug-s07.raw
	High		vVAGVANALAHk	Unambiguous	2	2	P68871;P02042	N-Term(iTRAQ4plex); K12(iTRAQ4plex)	HCD	1	0	1	1	287201	Redundant	Not Used	0.288685						1.6409e+06	746021			60.16	6.55404e-06	0	14.9848	0	3	479.966	1437.88	3.1186	30.3127	5742	5742	MS2	12/100	20180614-iTQ-OSCC29-30ug-s48.raw
	High		sAVTALWGK	Unambiguous	1	1	P68871	N-Term(iTRAQ4plex)	HCD	1	0	1	1	51416	Unique	Used	0.29889	0.163726	0.553041	0.319824	1.08233	1.90584	98002	46130.8	25078.2	36402.6	60.07	2.09102e-05	0	10.1579	17	2	538.815	1076.62	1.37323	27.4764	5054	5054	MS2	7/70	20180614-iTQ-OSCC29-30ug-s09.raw
		High	vNVDEVGGEALGR	Unambiguous	1	1	P68871	N-Term(iTRAQ4plex)	CID	1	0	1	1	37827	Redundant	Not Used	0.234694						4.08899e+07	1.51134e+07			60.01	2.52917e-05	0	8.73404	0	2	729.889	1458.77	2.12702	23.7171	4037	4037	MS2	11/128	20180614-iTQ-OSCC29-30ug-s07.raw
	High		fFESFGDLSTPDAVmGNPk	Unambiguous	1	1	P68871	N-Term(iTRAQ4plex); M15(Oxidation); K19(iTRAQ4plex)	HCD	1	0	1	1	98160	Unique	Used	0.299659	0.0434359	0.146344				99473.8	46944	6753.1		59.94	1.90615e-05	0	10.2468	7	3	788.389	2363.15	2.09732	40.855	8741	8741	MS2	13/166	20180614-iTQ-OSCC29-30ug-s16.raw
	High		eFTPPVQAAYQk	Unambiguous	1	1	P68871	N-Term(iTRAQ4plex); K12(iTRAQ4plex)	HCD	1	0	1	1	238957	Unique	Used	0.410644	0.146317	0.359734	0.206365	0.508313	1.37605	26923.2	17411.5	6156.97	6452.82	59.87	2.23079e-05	0	48.514	92	2	833.957	1666.91	1.99356	27.1857	4601	4601	MS2	7/102	20180614-iTQ-OSCC29-30ug-s40.raw
		High	lLGNVLVcVLAHHFGk	Unambiguous	1	1	P68871	N-Term(iTRAQ4plex); C8(Methylthio); K16(iTRAQ4plex)	CID	1	0	1	1	356114	Redundant	Not Used	0.386583	0.0197217	0.0515055				233549	142189	7198.92		59.87	1.16434e-05	0	36.283	4	2	1027.58	2054.16	-0.960511	52.4388	12099	12099	MS2	18/146	20180614-iTQ-OSCC29-30ug-s59.raw
		High	vLGAFSDGLAHLDNLk	Unambiguous	2	2	P68871;P02042	N-Term(iTRAQ4plex); K16(iTRAQ4plex)	CID	1	0	1	1	258739	No Quan Values	Not Used											59.74	1.65094e-05	0	13.3939	1	3	653.373	1958.1	4.79901	43.0286	9258	9258	MS2	14/138	20180614-iTQ-OSCC29-30ug-s43.raw
	High		vVAGVANALAHk	Unambiguous	2	2	P68871;P02042	N-Term(iTRAQ4plex); K12(iTRAQ4plex)	HCD	1	0	1	1	287291	Not Unique	Not Used	0.342511	0.0510429	0.150457	0.101086	0.298523	1.93218	314975	169901	25128	36978.9	59.72	1.06126e-05	0	20.446	6	3	479.965	1437.88	1.0811	30.9879	5937	5937	MS2	14/100	20180614-iTQ-OSCC29-30ug-s48.raw
		High	eFTPPVQAAYQk	Unambiguous	1	1	P68871	N-Term(iTRAQ4plex); K12(iTRAQ4plex)	CID	1	0	1	1	115018	Unique	Used	0.587824	0.108748	0.186777	0.205491	0.353594	1.84359	224987	208281	38240.4	53695.2	59.7	2.56093e-05	0	26.3006	9	2	833.955	1666.9	-1.08218	25.623	4594	4594	MS2	9/102	20180614-iTQ-OSCC29-30ug-s19.raw
	High		vNVDEVGGEALGR	Unambiguous	1	1	P68871	N-Term(iTRAQ4plex)	HCD	1	0	1	1	44931	Redundant	Not Used	0.389215	0.141033	0.365833	0.236244	0.613949	1.63431	161796	99174.9	35664.3	44393.1	59.56	2.6725e-05	0	23.3691	11	2	729.887	1458.77	-0.550753	28.6377	5254	5254	MS2	7/128	20180614-iTQ-OSCC29-30ug-s08.raw
	High		FFESFGDLSTPDAVMGNPk	Unambiguous	1	1	P68871	K19(iTRAQ4plex)	HCD	1	0	1	1	39967	Redundant	Not Used	2.37138	0.154662	0.065847				56010.4	209177	13539.4		59.54	1.97332e-05	0	3.60251	4	2	1102.03	2203.06	2.75141	38.9753	8675	8675	MS2	8/166	20180614-iTQ-OSCC29-30ug-s07.raw
		High	LLGNVLVcVLAHHFGk	Unambiguous	1	1	P68871	C8(Methylthio); K16(iTRAQ4plex)	CID	1	0	1	1	319524	Redundant	Not Used	3.69145	0.145959	0.0399195				30363.4	176519	6926.68		59.52	2.03828e-05	0	7.14328	12	3	637.36	1910.06	1.01147	50.446	11297	11297	MS2	10/146	20180614-iTQ-OSCC29-30ug-s53.raw
	High		fFESFGDLSTPDAVmGNPk	Unambiguous	1	1	P68871	N-Term(iTRAQ4plex); M15(Oxidation); K19(iTRAQ4plex)	HCD	1	0	1	1	200161	Unique	Used	0.320432	0.0651376	0.205233	0.100298	0.316605	1.50229	58512.9	29527.9	5957.02	6816.02	59.51	2.12133e-05	0	17.1062	17	3	788.389	2363.15	2.48474	39.6907	8353	8353	MS2	16/166	20180614-iTQ-OSCC29-30ug-s33.raw
	High		fFESFGDLSTPDAVmGNPk	Unambiguous	1	1	P68871	N-Term(iTRAQ4plex); M15(Oxidation); K19(iTRAQ4plex)	HCD	1	0	1	1	171183	Unique	Used	0.268766	0.0433188	0.162725	0.116736	0.439331	2.62918	48905.1	20700.1	3311.13	6630.49	59.41	2.16502e-05	0	11.8279	22	3	788.39	2363.15	3.18209	41.7909	8720	8720	MS2	14/166	20180614-iTQ-OSCC29-30ug-s28.raw
	High		fFESFGDLSTPDAVmGNPk	Unambiguous	1	1	P68871	N-Term(iTRAQ4plex); M15(Oxidation); K19(iTRAQ4plex)	HCD	1	0	1	1	194345	Unique	Used	0.172416	0.0350791	0.20541	0.0490083	0.287509	1.36306	56849	15436.4	3116.86	3235.78	59.33	2.20527e-05	0	26.3149	29	3	788.388	2363.15	1.01255	41.4601	8516	8516	MS2	16/166	20180614-iTQ-OSCC29-30ug-s32.raw
		High	vNVDEVGGEALGR	Unambiguous	1	1	P68871	N-Term(iTRAQ4plex)	CID	1	0	1	1	38028	Unique	Used	0.214787	0.329211	1.54746	0.123023	0.579346	0.364589	532784	180220	274139	76124.2	59.17	2.96597e-05	0	18.5116	4	2	729.893	1458.78	8.31931	25.118	4469	4469	MS2	10/128	20180614-iTQ-OSCC29-30ug-s07.raw
		High	FFESFGDLSTPDAVmGNPk	Unambiguous	1	1	P68871	M15(Oxidation); K19(iTRAQ4plex)	CID	1	0	1	1	39384	Unique	Used	2.13925						4745.55	15988			59.1	2.41748e-05	0	0	15	2	1110.03	2219.05	4.25295	34.7726	7407	7407	MS2	10/166	20180614-iTQ-OSCC29-30ug-s07.raw
	High		VLGAFSDGLAHLDNLk	Unambiguous	2	2	P68871;P02042	K16(iTRAQ4plex)	HCD	1	0	1	1	159143	Redundant	Not Used	1.95039	0.395	0.20447	0.584388	0.303068	1.44343	4774.61	14665.7	2947.68	3240.6	58.63	2.87885e-05	0	38.8636	59	2	907.5	1813.99	0.147388	39.8323	8203	8203	MS2	8/138	20180614-iTQ-OSCC29-30ug-s26.raw
		High	vNVDEVGGEALGR	Unambiguous	1	1	P68871	N-Term(iTRAQ4plex)	CID	1	0	1	1	44410	Unique	Used	0.638611						907003	912199			58.51	3.48799e-05	0	7.57205	0	3	486.927	1458.77	-0.0997279	24.9771	4125	4125	MS2	11/128	20180614-iTQ-OSCC29-30ug-s08.raw
		High	vLGAFSDGLAHLDNLk	Unambiguous	2	2	P68871;P02042	N-Term(iTRAQ4plex); K16(iTRAQ4plex)	CID	1	0	1	1	258265	Redundant	Not Used	0.412889						1.06435e+06	692087			58.5	2.34481e-05	0	12.7269	1	3	653.372	1958.1	2.55474	39.1808	8231	8231	MS2	18/138	20180614-iTQ-OSCC29-30ug-s43.raw
		High	vLGAFSDGLAHLDNLk	Unambiguous	2	2	P68871;P02042	N-Term(iTRAQ4plex); K16(iTRAQ4plex)	CID	1	0	1	1	258574	Redundant	Not Used	0.339043	0.0123606	0.0368076	0.01	0.01	0.220067	4.93877e+06	2.63705e+06	95412.4	15992.2	58.5	2.34481e-05	0	21.114	10	3	653.372	1958.1	2.55474	41.6336	8897	8897	MS2	21/138	20180614-iTQ-OSCC29-30ug-s43.raw
	High		vLGAFSDGLAHLDNLk	Unambiguous	2	2	P68871;P02042	N-Term(iTRAQ4plex); K16(iTRAQ4plex)	HCD	1	0	1	1	259548	Not Unique	Not Used	0.286001	0.0832723	0.293958	0.0866203	0.306346	1.01487	18868.3	8498.53	2455.72	1898.18	58.46	2.38789e-05	0	20.8095	146	3	653.37	1958.1	0.87153	49.9035	11011	11011	MS2	13/138	20180614-iTQ-OSCC29-30ug-s43.raw
	High		vVAGVANALAHk	Unambiguous	2	2	P68871;P02042	N-Term(iTRAQ4plex); K12(iTRAQ4plex)	HCD	1	0	1	1	293062	Not Unique	Not Used	0.529864	0.0130452	0.0248564				2.52297e+06	2.10533e+06	51440.9		58.41	1.55027e-05	0	13.8181	0	3	479.964	1437.88	-0.256015	27.6562	5242	5242	MS2	13/100	20180614-iTQ-OSCC29-30ug-s49.raw
		High	vVAGVANALAHkYH	Unambiguous	2	2	P68871;P02042	N-Term(iTRAQ4plex); K12(iTRAQ4plex)	CID	1	0	1	1	347317	Not Unique	Not Used	0.256134	0.019499	0.0768593	0.0538078	0.212489	2.69231	726899	293215	22153	45426.1	58.39	2.14418e-05	1	24.8811	3	3	580.006	1738	1.68048	31.4908	6321	6321	MS2	11/116	20180614-iTQ-OSCC29-30ug-s58.raw
		High	kVLGAFSDGLAHLDNLk	Unambiguous	2	2	P68871;P02042	N-Term(iTRAQ4plex); K1(iTRAQ4plex); K17(iTRAQ4plex)	CID	1	0	1	1	360025	Redundant	Not Used	0.455365	0.01	0.0162884	0.014526	0.0322662	1.9291	694188	497831	7970.91	11711.4	58.36	9.847e-06	1	20.246	5	3	744.097	2230.28	-6.93002	35.7882	7387	7387	MS2	12/174	20180614-iTQ-OSCC29-30ug-s60.raw
	High		VNVDEVGGEALGR	Unambiguous	1	1	P68871		HCD	1	0	1	1	18876	No Quan Labels	Not Used											58.28	2.81585e-05	0	0.562392	0	2	657.836	1314.66	-0.787534	24.7054	3675	3675	MS2	9/128	20180614-iTQ-OSCC29-30ug-s04.raw
		High	lLGNVLVcVLAHHFGk	Unambiguous	1	1	P68871	N-Term(iTRAQ4plex); C8(Methylthio); K16(iTRAQ4plex)	CID	1	0	1	1	356324	Unique	Used	0.435566	0.0853847	0.197915	0.148426	0.34468	1.69599	11774.4	8076.73	1571.32	2029.71	58.17	1.60026e-05	0	25.8449	131	3	685.395	2054.17	2.68762	54.2832	12554	12554	MS2	18/146	20180614-iTQ-OSCC29-30ug-s59.raw
	High		vLGAFSDGLAHLDNLk	Unambiguous	2	2	P68871;P02042	N-Term(iTRAQ4plex); K16(iTRAQ4plex)	HCD	1	0	1	1	258581	Not Unique	Not Used	0.271595						322147	137791			58.16	2.36773e-05	0	11.9957	3	4	490.279	1958.1	0.0542259	41.6966	8917	8917	MS2	12/138	20180614-iTQ-OSCC29-30ug-s43.raw
		High	fFESFGDLSTPDAVMGNPk	Unambiguous	1	1	P68871	N-Term(iTRAQ4plex); K19(iTRAQ4plex)	CID	1	0	1	1	79063	Unique	Used	0.311259	0.0588103	0.190759				136099	66714.8	12509.9		58.16	3.07041e-05	0	24.3189	5	3	783.057	2347.16	2.07748	41.086	9009	9009	MS2	23/166	20180614-iTQ-OSCC29-30ug-s13.raw
		High	lLGNVLVcVLAHHFGk	Unambiguous	1	1	P68871	N-Term(iTRAQ4plex); C8(Methylthio); K16(iTRAQ4plex)	CID	1	0	1	1	379702	Unique	Used	0.35921	0.0659631	0.185398	0.0732213	0.206181	1.083	7765.49	4393	800.6	660.378	57.95	2.14835e-05	0	17.6522	195	3	685.39	2054.16	-4.08693	53.3649	11120	11120	MS2	16/146	20180614-iTQ-OSCC29-30ug-s63.raw
	High		vNVDEVGGEALGR	Unambiguous	1	1	P68871	N-Term(iTRAQ4plex)	HCD	1	0	1	1	44506	Unique	Used	0.326782						2.9773e+06	1.53224e+06			57.88	4.06509e-05	0	7.74549	0	3	486.927	1458.77	0.276834	25.681	4339	4339	MS2	12/128	20180614-iTQ-OSCC29-30ug-s08.raw
		High	FFESFGDLSTPDAVmGNPk	Unambiguous	1	1	P68871	M15(Oxidation); K19(iTRAQ4plex)	CID	1	0	1	1	46142	Unique	Used	2.07659						4862.5	15902.1			57.83	2.95021e-05	0	6.09356	14	2	1110.02	2219.04	-1.35809	37.1328	7873	7873	MS2	8/166	20180614-iTQ-OSCC29-30ug-s08.raw
	High		vVAGVANALAHk	Unambiguous	2	2	P68871;P02042	N-Term(iTRAQ4plex); K12(iTRAQ4plex)	HCD	1	0	1	1	281077	Not Unique	Not Used	0.242705	0.037311	0.155206	0.0336906	0.140407	0.880976	234207	89520.9	13657.9	9164.21	57.76	1.13896e-05	0	20.8442	6	3	479.966	1437.88	3.50063	28.4194	5464	5464	MS2	13/100	20180614-iTQ-OSCC29-30ug-s47.raw
	High		LLGNVLVcVLAHHFGk	Unambiguous	1	1	P68871	C8(Methylthio); K16(iTRAQ4plex)	HCD	1	0	1	1	349881	Unique	Used	0.558213	0.169778	0.307068	0.48353	0.87616	2.77865	2331.13	2049.33	618.578	1309.11	57.57	3.23722e-05	0	14.1292	136	3	637.359	1910.06	0.0528374	52.3233	11880	11880	MS2	8/146	20180614-iTQ-OSCC29-30ug-s58.raw
	High		eFTPPVQAAYQk	Unambiguous	1	1	P68871	N-Term(iTRAQ4plex); K12(iTRAQ4plex)	HCD	1	0	1	1	114913	Redundant	Not Used	0.571935	0.01	0.01				929592	837304	6101.89		57.46	4.23557e-05	0	13.1889	1	2	833.955	1666.9	-0.642784	24.9055	4376	4376	MS2	8/102	20180614-iTQ-OSCC29-30ug-s19.raw
	High		vVAGVANALAHk	Unambiguous	2	2	P68871;P02042	N-Term(iTRAQ4plex); K12(iTRAQ4plex)	HCD	1	0	1	1	281261	Not Unique	Not Used	0.306965	0.162474	0.534376	0.240192	0.791461	1.44234	68498.4	33114.2	17394.4	19108.5	57.33	1.22976e-05	0	28.6675	28	3	479.966	1437.88	3.88266	29.7876	5858	5858	MS2	14/100	20180614-iTQ-OSCC29-30ug-s47.raw
		High	vNVDEVGGEALGR	Unambiguous	1	1	P68871	N-Term(iTRAQ4plex)	CID	1	0	1	1	63885	Redundant	Not Used	0.298544	0.0251884	0.0851815	0.0335246	0.113584	1.29854	900919	423583	35467.7	35078	57.33	4.429e-05	0	15.349	3	2	729.89	1458.77	3.29854	23.9275	3883	3883	MS2	11/128	20180614-iTQ-OSCC29-30ug-s11.raw
		High	sAVTALWGk	Unambiguous	1	1	P68871	N-Term(iTRAQ4plex); K9(iTRAQ4plex)	CID	1	0	1	1	152077	Redundant	Not Used	0.166214	0.0329998	0.200445	0.0672968	0.409531	1.98965	1.74299e+06	456254	89898.2	136231	57.25	2.56176e-05	0	20.8758	2	2	610.866	1220.72	0.201137	29.8665	5723	5723	MS2	8/70	20180614-iTQ-OSCC29-30ug-s25.raw
		High	vLGAFSDGLAHLDNLk	Unambiguous	2	2	P68871;P02042	N-Term(iTRAQ4plex); K16(iTRAQ4plex)	CID	1	0	1	1	258293	Not Unique	Not Used	0.22702						7273.54	2600.49			57.23	2.92367e-05	0	18.465	27	2	979.552	1958.1	0.629032	39.3779	8287	8287	MS2	21/138	20180614-iTQ-OSCC29-30ug-s43.raw
	High		kVLGAFSDGLAHLDNLk	Unambiguous	2	2	P68871;P02042	N-Term(iTRAQ4plex); K1(iTRAQ4plex); K17(iTRAQ4plex)	HCD	1	0	1	1	366315	Not Unique	Not Used	0.492992	0.0242794	0.0497223	0.0482078	0.0989093	1.93718	308720	239690	11715.2	17284.9	57.14	1.0336e-05	1	19.0115	7	3	744.104	2230.3	1.93675	36.8586	7703	7703	MS2	18/174	20180614-iTQ-OSCC29-30ug-s61.raw
	High		lLGNVLVcVLAHHFGk	Unambiguous	1	1	P68871	N-Term(iTRAQ4plex); C8(Methylthio); K16(iTRAQ4plex)	HCD	1	0	1	1	350210	Redundant	Not Used	0.31026	0.0193989	0.0631254				18459	9019.42	559.669		57.11	1.85782e-05	0	33.61	62	3	685.396	2054.17	4.64866	55.129	12594	12594	MS2	13/146	20180614-iTQ-OSCC29-30ug-s58.raw
		High	vNVDEVGGEALGR	Unambiguous	1	1	P68871	N-Term(iTRAQ4plex)	CID	1	0	1	1	44725	Redundant	Not Used	0.390894	0.16701	0.431356	0.15905	0.411561	0.929142	514169	316526	134213	94978.4	57.08	4.95588e-05	0	18.215	3	2	729.888	1458.77	1.87598	27.1901	4804	4804	MS2	8/128	20180614-iTQ-OSCC29-30ug-s08.raw
		High	fFESFGDLSTPDAVMGNPk	Unambiguous	1	1	P68871	N-Term(iTRAQ4plex); K19(iTRAQ4plex)	CID	1	0	1	1	79159	Redundant	Not Used	0.232923						1.47838e+07	5.42306e+06			56.84	4.29554e-05	0	25.1182	0	3	783.059	2347.16	4.65185	41.7849	9217	9217	MS2	14/166	20180614-iTQ-OSCC29-30ug-s13.raw
	High		vVAGVANALAHk	Unambiguous	2	2	P68871;P02042	N-Term(iTRAQ4plex); K12(iTRAQ4plex)	HCD	1	0	1	1	287111	Redundant	Not Used	0.368503						3.09943e+07	1.79874e+07			56.72	1.89404e-05	0	15.2534	0	3	479.965	1437.88	1.5268	29.631	5547	5547	MS2	13/100	20180614-iTQ-OSCC29-30ug-s48.raw
		High	lLGNVLVcVLAHHFGk	Unambiguous	1	1	P68871	N-Term(iTRAQ4plex); C8(Methylthio); K16(iTRAQ4plex)	CID	1	0	1	1	374217	Redundant	Not Used	0.321797	0.0187807	0.0589227				26207.8	13281.8	769.285		56.67	2.43264e-05	0	11.0723	74	3	685.394	2054.17	0.726578	54.7695	11745	11745	MS2	19/146	20180614-iTQ-OSCC29-30ug-s62.raw
		High	vNVDEVGGEALGR	Unambiguous	1	1	P68871	N-Term(iTRAQ4plex)	CID	1	0	1	1	38137	Unique	Used	0.251343	0.0735922	0.295609	0.0942526	0.379304	1.24955	274046	108476	31521.1	29998.8	56.65	5.55819e-05	0	13.8332	8	2	729.888	1458.77	1.45758	25.878	4704	4704	MS2	10/128	20180614-iTQ-OSCC29-30ug-s07.raw
	High		fFESFGDLSTPDAVmGNPk	Unambiguous	1	1	P68871	N-Term(iTRAQ4plex); M15(Oxidation); K19(iTRAQ4plex)	HCD	1	0	1	1	153330	Unique	Used	0.268971						42498.2	18002			56.6	4.17862e-05	0	14.351	12	3	788.389	2363.15	2.56222	39.6544	8445	8445	MS2	13/166	20180614-iTQ-OSCC29-30ug-s25.raw
		High	fFESFGDLSTPDAVMGNPk	Unambiguous	1	1	P68871	N-Term(iTRAQ4plex); K19(iTRAQ4plex)	CID	1	0	1	1	85728	Unique	Used	0.32082						3.54201e+06	1.7896e+06			56.53	4.10201e-05	0	10.9865	0	3	783.057	2347.16	1.84344	44.8349	9624	9624	MS2	21/166	20180614-iTQ-OSCC29-30ug-s14.raw
	High		eFTPPVQAAYQk	Unambiguous	1	1	P68871	N-Term(iTRAQ4plex); K12(iTRAQ4plex)	HCD	1	0	1	1	108552	Redundant	Not Used	0.348509	0.0141706	0.0410511				3.92878e+07	2.15634e+07	870143		56.5	5.01474e-05	0	14.4534	0	2	833.956	1666.91	0.82185	26.164	4419	4419	MS2	7/102	20180614-iTQ-OSCC29-30ug-s18.raw
	High		vVAGVANALAHkYH	Unambiguous	2	2	P68871;P02042	N-Term(iTRAQ4plex); K12(iTRAQ4plex)	HCD	1	0	1	1	371684	Not Unique	Not Used	0.253351	0.079676	0.31751	0.165281	0.659875	2.0239	95701.4	38184.3	11917.7	18370.8	56.47	3.47153e-05	1	18.219	25	3	580.006	1738	1.15371	31.925	6264	6264	MS2	14/116	20180614-iTQ-OSCC29-30ug-s62.raw
		High	vLGAFSDGLAHLDNLk	Unambiguous	2	2	P68871;P02042	N-Term(iTRAQ4plex); K16(iTRAQ4plex)	CID	1	0	1	1	264951	Redundant	Not Used	0.600175	0.0587117	0.0987641	0.0524252	0.0883531	0.871178	63345.3	59873.8	5812.79	3856.92	56.29	3.64193e-05	0	27.8968	28	3	653.37	1958.1	0.123434	45.8335	9972	9972	MS2	19/138	20180614-iTQ-OSCC29-30ug-s44.raw
	High		fFESFGDLSTPDAVmGNPk	Unambiguous	1	1	P68871	N-Term(iTRAQ4plex); M15(Oxidation); K19(iTRAQ4plex)	HCD	1	0	1	1	129248	Unique	Used	0.252104	0.0244244	0.097813				47637.5	18913.6	1818.52		56.2	4.49781e-05	0	14.953	24	3	788.388	2363.15	1.16752	39.6058	8505	8505	MS2	14/166	20180614-iTQ-OSCC29-30ug-s21.raw
		High	fFESFGDLSTPDAVmGNPk	Unambiguous	1	1	P68871	N-Term(iTRAQ4plex); M15(Oxidation); K19(iTRAQ4plex)	CID	1	0	1	1	85230	Unique	Used	0.170661						1.19463e+06	321080			56.12	4.59365e-05	0	11.245	0	3	788.388	2363.15	1.245	41.0851	8545	8545	MS2	21/166	20180614-iTQ-OSCC29-30ug-s14.raw
	High		gTFATLSELHcDkLHVDPENFR	Unambiguous	1	1	P68871	N-Term(iTRAQ4plex); C11(Methylthio); K13(iTRAQ4plex)	HCD	1	0	1	1	348332	Unique	Used	0.371494	0.0213434	0.0580049	0.0205468	0.0559439	0.939232	417006	243971	13910.8	9951.14	56.09	3.87508e-05	1	21.1912	22	3	955.142	2863.41	-0.338746	39.3526	8525	8525	MS2	21/220	20180614-iTQ-OSCC29-30ug-s58.raw
	High		fFESFGDLSTPDAVMGNPk	Unambiguous	1	1	P68871	N-Term(iTRAQ4plex); K19(iTRAQ4plex)	HCD	1	0	1	1	73028	Unique	Used	0.13539	0.0819255	0.610922				191075	40741.2	24466.3		55.95	5.13276e-05	0	21.7609	3	3	783.058	2347.16	3.09163	44.9736	9929	9929	MS2	12/166	20180614-iTQ-OSCC29-30ug-s12.raw
		High	vNVDEVGGEALGR	Unambiguous	1	1	P68871	N-Term(iTRAQ4plex)	CID	1	0	1	1	37881	No Quan Values	Not Used							309494				55.94	6.227e-05	0	8.31482	0	3	486.928	1458.77	2.59896	24.1023	4154	4154	MS2	15/128	20180614-iTQ-OSCC29-30ug-s07.raw
		High	vLGAFSDGLAHLDNLK	Unambiguous	2	2	P68871;P02042	N-Term(iTRAQ4plex)	CID	1	0	1	1	153684	Redundant	Not Used	0.305185	0.0393595	0.130208	0.054652	0.181135	1.35472	42550.6	20451	2617.58	2700.83	55.92	5.66727e-05	0	11.446	39	3	605.337	1814	1.78867	42.5974	9206	9206	MS2	15/138	20180614-iTQ-OSCC29-30ug-s25.raw
		High	fFESFGDLSTPDAVmGNPk	Unambiguous	1	1	P68871	N-Term(iTRAQ4plex); M15(Oxidation); K19(iTRAQ4plex)	CID	1	0	1	1	91751	Unique	Used	0.370698	0.111591	0.303922				81885.8	47805	14281.9		55.77	5.01891e-05	0	26.2562	6	3	788.388	2363.15	0.547649	39.4473	8757	8757	MS2	23/166	20180614-iTQ-OSCC29-30ug-s15.raw
	High		lLGNVLVcVLAHHFGk	Unambiguous	1	1	P68871	N-Term(iTRAQ4plex); C8(Methylthio); K16(iTRAQ4plex)	HCD	1	0	1	1	356324	Redundant	Not Used	0.435566	0.0853847	0.197915	0.148426	0.34468	1.69599	11774.4	8076.73	1571.32	2029.71	55.76	2.78734e-05	0	25.8449	131	3	685.395	2054.17	2.68762	54.3002	12560	12560	MS2	13/146	20180614-iTQ-OSCC29-30ug-s59.raw
		High	kVLGAFSDGLAHLDNLk	Unambiguous	2	2	P68871;P02042	N-Term(iTRAQ4plex); K1(iTRAQ4plex); K17(iTRAQ4plex)	CID	1	0	1	1	366315	Redundant	Not Used	0.492992	0.0242794	0.0497223	0.0482078	0.0989093	1.93718	308720	239690	11715.2	17284.9	55.48	1.51479e-05	1	19.0115	7	3	744.104	2230.3	1.93675	36.8429	7697	7697	MS2	13/174	20180614-iTQ-OSCC29-30ug-s61.raw
	High		vLGAFSDGLAHLDNLk	Unambiguous	2	2	P68871;P02042	N-Term(iTRAQ4plex); K16(iTRAQ4plex)	HCD	1	0	1	1	252576	Redundant	Not Used	0.314215						186783	92429			55.4	4.64329e-05	0	14.0304	6	3	653.372	1958.1	3.39634	41.6195	8621	8621	MS2	13/138	20180614-iTQ-OSCC29-30ug-s42.raw
	High		vVAGVANALAHkYH	Unambiguous	2	2	P68871;P02042	N-Term(iTRAQ4plex); K12(iTRAQ4plex)	HCD	1	0	1	1	347317	Redundant	Not Used	0.256134	0.019499	0.0768593	0.0538078	0.212489	2.69231	726899	293215	22153	45426.1	55.38	4.28807e-05	1	24.8811	3	3	580.006	1738	1.68048	31.5069	6327	6327	MS2	14/116	20180614-iTQ-OSCC29-30ug-s58.raw
	High		vVAGVANALAHk	Unambiguous	2	2	P68871;P02042	N-Term(iTRAQ4plex); K12(iTRAQ4plex)	HCD	1	0	1	1	280980	Not Unique	Not Used	0.140298						1.85264e+06	409344			55.3	1.72646e-05	0	14.1042	1	3	479.967	1437.89	6.62053	27.6986	5255	5255	MS2	13/100	20180614-iTQ-OSCC29-30ug-s47.raw
	High		eFTPPVQAAYQk	Unambiguous	1	1	P68871	N-Term(iTRAQ4plex); K12(iTRAQ4plex)	HCD	1	0	1	1	115018	Redundant	Not Used	0.587824	0.108748	0.186777	0.205491	0.353594	1.84359	224987	208281	38240.4	53695.2	55.18	7.251e-05	0	26.3006	9	2	833.955	1666.9	-1.08218	25.6416	4600	4600	MS2	7/102	20180614-iTQ-OSCC29-30ug-s19.raw
	High		fFESFGDLSTPDAVmGNPk	Unambiguous	1	1	P68871	N-Term(iTRAQ4plex); M15(Oxidation); K19(iTRAQ4plex)	HCD	1	0	1	1	147511	Unique	Used	0.241987			0.0599412	0.250549		34199	13033.2		2380.81	55.18	5.70372e-05	0	18.5253	25	3	788.388	2363.15	1.245	41.7387	8805	8805	MS2	15/166	20180614-iTQ-OSCC29-30ug-s24.raw
	High		sAVTALWGk	Unambiguous	1	1	P68871	N-Term(iTRAQ4plex); K9(iTRAQ4plex)	HCD	1	0	1	1	152167	Redundant	Not Used	0.153138			0.0227901	0.150531		2.23839e+06	539837		59247.3	55.14	4.89914e-05	0	16.8899	1	2	610.867	1220.73	2.70109	30.5621	5924	5924	MS2	6/70	20180614-iTQ-OSCC29-30ug-s25.raw
	High		fFESFGDLSTPDAVMGNPk	Unambiguous	1	1	P68871	N-Term(iTRAQ4plex); K19(iTRAQ4plex)	HCD	1	0	1	1	85728	Redundant	Not Used	0.32082						3.54201e+06	1.7896e+06			55.14	5.64932e-05	0	10.9865	0	3	783.057	2347.16	1.84344	44.8511	9630	9630	MS2	13/166	20180614-iTQ-OSCC29-30ug-s14.raw
	High		vNVDEVGGEALGR	Unambiguous	1	1	P68871	N-Term(iTRAQ4plex)	HCD	1	0	1	1	38028	Redundant	Not Used	0.214787	0.329211	1.54746	0.123023	0.579346	0.364589	532784	180220	274139	76124.2	55.1	7.57122e-05	0	18.5116	4	2	729.893	1458.78	8.31931	25.1341	4475	4475	MS2	7/128	20180614-iTQ-OSCC29-30ug-s07.raw
	High		VLGAFSDGLAHLDNLk	Unambiguous	2	2	P68871;P02042	K16(iTRAQ4plex)	HCD	1	0	1	1	170941	Not Unique	Not Used	4.1003	0.735458	0.18109	0.6267	0.154598	0.831369	24577.9	158710	28251.9	17889.2	54.88	6.77807e-05	0	12.6278	7	3	605.337	1814	1.28397	39.7934	8198	8198	MS2	7/138	20180614-iTQ-OSCC29-30ug-s28.raw
		High	gTFATLSELHcDk	Unambiguous	1	1	P68871	N-Term(iTRAQ4plex); C11(Methylthio); K13(iTRAQ4plex)	CID	1	0	1	1	281758	Unique	Used	0.544431	0.193545	0.358914	0.216506	0.402242	1.09139	59207.2	50764.7	17910.3	14887.8	54.75	7.26875e-05	0	20.8706	11	3	585.962	1755.87	3.19398	33.5193	6930	6930	MS2	9/116	20180614-iTQ-OSCC29-30ug-s47.raw
	High		vLGAFSDGLAHLDNLkGTFATLSELHcDk	Unambiguous	1	1	P68871	N-Term(iTRAQ4plex); K16(iTRAQ4plex); C27(Methylthio); K29(iTRAQ4plex)	HCD	1	0	1	1	361994	Unique	Used	0.194045	0.0864942	0.450026	0.0602107	0.313857	0.67917	32596.2	9961.26	4406.57	2279.43	54.67	3.56547e-05	1	33.9755	56	4	888.467	3550.85	2.07259	52.1024	11658	11658	MS2	14/298	20180614-iTQ-OSCC29-30ug-s60.raw
		High	fFESFGDLSTPDAVmGNPk	Unambiguous	1	1	P68871	N-Term(iTRAQ4plex); M15(Oxidation); K19(iTRAQ4plex)	CID	1	0	1	1	116923	Redundant	Not Used	0.236451						149699	55744.6			54.66	6.46341e-05	0	16.7378	5	3	788.388	2363.15	0.857584	39.6151	8725	8725	MS2	21/166	20180614-iTQ-OSCC29-30ug-s19.raw
		High	lLGNVLVcVLAHHFGk	Unambiguous	1	1	P68871	N-Term(iTRAQ4plex); C8(Methylthio); K16(iTRAQ4plex)	CID	1	0	1	1	385037	Redundant	Not Used	0.380967	0.0523992	0.138864				10016.9	6009.9	820.363		54.64	3.38405e-05	0	9.60567	139	3	685.396	2054.17	3.66814	54.7246	10917	10917	MS2	14/146	20180614-iTQ-OSCC29-30ug-s64.raw
		High	FFESFGDLSTPDAVMGNPk	Unambiguous	1	1	P68871	K19(iTRAQ4plex)	CID	1	0	1	1	40088	Unique	Used			0.200642					39133.5	7718.25		54.59	5.85598e-05	0	31.1421	11	2	1102.03	2203.06	2.64059	39.8125	8930	8930	MS2	12/166	20180614-iTQ-OSCC29-30ug-s07.raw
	High		vNVDEVGGEALGR	Unambiguous	1	1	P68871	N-Term(iTRAQ4plex)	HCD	1	0	1	1	38137	Redundant	Not Used	0.251343	0.0735922	0.295609	0.0942526	0.379304	1.24955	274046	108476	31521.1	29998.8	54.58	8.95227e-05	0	13.8332	8	2	729.888	1458.77	1.45758	25.8953	4710	4710	MS2	9/128	20180614-iTQ-OSCC29-30ug-s07.raw
	High		fFESFGDLSTPDAVmGNPk	Unambiguous	1	1	P68871	N-Term(iTRAQ4plex); M15(Oxidation); K19(iTRAQ4plex)	HCD	1	0	1	1	240841	Unique	Used	0.400554	0.315514	0.795262	0.505342	1.2761	1.56264	13191.2	8321.29	6505.04	7742.06	54.56	6.57897e-05	0	44.1319	103	3	788.386	2363.14	-2.00932	41.8296	8683	8683	MS2	14/166	20180614-iTQ-OSCC29-30ug-s40.raw
		High	vNVDEVGGEALGR	Unambiguous	1	1	P68871	N-Term(iTRAQ4plex)	CID	1	0	1	1	44833	Redundant	Not Used	0.320465	0.107177	0.337654	0.111439	0.351736	1.01445	224328	113216	37577.6	29034	54.47	8.68173e-05	0	7.77463	10	2	729.887	1458.77	-0.383392	27.9329	5038	5038	MS2	8/128	20180614-iTQ-OSCC29-30ug-s08.raw
	High		fFESFGDLSTPDAVmGNPk	Unambiguous	1	1	P68871	N-Term(iTRAQ4plex); M15(Oxidation); K19(iTRAQ4plex)	HCD	1	0	1	1	91561	Unique	Used	0.405238	0.191066	0.476021	0.203194	0.507179	1.03758	31366.3	20017.9	9366.82	7402.2	54.41	6.77394e-05	0	25.3116	20	3	788.388	2363.15	1.55494	38.0503	8349	8349	MS2	12/166	20180614-iTQ-OSCC29-30ug-s15.raw
	High		fFESFGDLSTPDAVmGNPK	Unambiguous	1	1	P68871	N-Term(iTRAQ4plex); M15(Oxidation)	HCD	1	0	1	1	33639	Redundant	Not Used	0.268196						92525	39080.2			54.31	6.59812e-05	0	7.08517	14	2	1110.03	2219.04	-0.367901	41.1394	8751	8751	MS2	14/166	20180614-iTQ-OSCC29-30ug-s06.raw
		High	sAVTALWGk	Unambiguous	1	1	P68871	N-Term(iTRAQ4plex); K9(iTRAQ4plex)	CID	1	0	1	1	216635	Redundant	Not Used	0.282135	0.102524	0.366876	0.162069	0.581036	1.5423	62079.1	27583.3	9947.53	11685.1	54.27	5.4059e-05	0	34.6653	77	2	610.869	1220.73	5.00103	32.9744	6251	6251	MS2	8/70	20180614-iTQ-OSCC29-30ug-s36.raw
	High		LLGNVLVcVLAHHFGk	Unambiguous	1	1	P68871	C8(Methylthio); K16(iTRAQ4plex)	HCD	1	0	1	1	319602	No Quan Values	Not Used								15923.5			54.23	6.94733e-05	0	6.49581	20	3	637.359	1910.06	0.436292	51.1488	11472	11472	MS2	8/146	20180614-iTQ-OSCC29-30ug-s53.raw
		High	vLGAFSDGLAHLDNLk	Unambiguous	2	2	P68871;P02042	N-Term(iTRAQ4plex); K16(iTRAQ4plex)	CID	1	0	1	1	301097	Redundant	Not Used	0.31915	0.01	0.0159018	0.0538802	0.170763	10.4576	87346.1	43901.9	686.246	5465.86	54.23	6.22994e-05	0	19.2423	42	3	653.372	1958.1	3.0223	44.9445	9691	9691	MS2	21/138	20180614-iTQ-OSCC29-30ug-s50.raw
		High	gTFATLSELHcDk	Unambiguous	1	1	P68871	N-Term(iTRAQ4plex); C11(Methylthio); K13(iTRAQ4plex)	CID	1	0	1	1	251820	Unique	Used	0.303669						9.36629e+06	4.47933e+06			54.19	8.4025e-05	0	13.4788	0	3	585.961	1755.87	2.56829	35.5707	6977	6977	MS2	17/116	20180614-iTQ-OSCC29-30ug-s42.raw
		High	vNVDEVGGEALGR	Unambiguous	1	1	P68871	N-Term(iTRAQ4plex)	CID	1	0	1	1	76673	Redundant	Not Used	0.271018	0.0353372	0.131639	0.0353687	0.132002	0.976517	142529	60833.9	7871.91	5854.75	54.17	9.64718e-05	0	28.6345	14	2	729.888	1458.77	0.871815	23.603	3826	3826	MS2	14/128	20180614-iTQ-OSCC29-30ug-s13.raw
		High	vVAGVANALAHk	Unambiguous	2	2	P68871;P02042	N-Term(iTRAQ4plex); K12(iTRAQ4plex)	CID	1	0	1	1	304994	Redundant	Not Used	0.377461	0.0449606	0.120258	0.0540325	0.144792	1.17251	472940	281140	33234.1	29678.9	54.14	4.25954e-05	0	22.2806	10	3	479.962	1437.87	-3.69432	27.6561	5240	5240	MS2	7/100	20180614-iTQ-OSCC29-30ug-s51.raw
	High		sAVTALWGk	Unambiguous	1	1	P68871	N-Term(iTRAQ4plex); K9(iTRAQ4plex)	HCD	1	0	1	1	152356	Unique	Used	0.204641	0.0896912	0.442496	0.0799249	0.395048	0.869409	195659	63057.5	27428.1	18162.2	54.04	5.73935e-05	0	43.9184	22	2	610.867	1220.73	1.30112	31.9661	6330	6330	MS2	7/70	20180614-iTQ-OSCC29-30ug-s25.raw
		High	fFESFGDLSTPDAVMGNPk	Unambiguous	1	1	P68871	N-Term(iTRAQ4plex); K19(iTRAQ4plex)	CID	1	0	1	1	79357	Unique	Used	0.211283						1.28766e+06	428460			54.04	8.20471e-05	0	11.0463	1	3	783.059	2347.16	4.41782	43.3379	9646	9646	MS2	18/166	20180614-iTQ-OSCC29-30ug-s13.raw
		High	fFESFGDLSTPDAVmGNPk	Unambiguous	1	1	P68871	N-Term(iTRAQ4plex); M15(Oxidation); K19(iTRAQ4plex)	CID	1	0	1	1	92072	Unique	Used	0.404123	0.214163	0.535037	0.230599	0.577171	1.05052	8905.07	5667.55	2980.77	2384.96	53.99	7.54157e-05	0	30.3323	61	3	788.389	2363.15	2.32977	41.8062	9449	9449	MS2	11/166	20180614-iTQ-OSCC29-30ug-s15.raw
		High	VVAGVANALAHk	Unambiguous	2	2	P68871;P02042	K12(iTRAQ4plex)	CID	1	0	1	1	209428	Redundant	Not Used	0.779032	0.403304	0.522672	0.855258	1.11046	2.06898	22292.6	27350.3	14052.1	22143.4	53.88	8.06243e-05	0	33.4732	17	2	647.39	1293.77	-1.93944	20.7735	2995	2995	MS2	10/100	20180614-iTQ-OSCC29-30ug-s35.raw
		High	vVAGVANALAHK	Unambiguous	2	2	P68871;P02042	N-Term(iTRAQ4plex)	CID	1	0	1	1	186609	Redundant	Not Used	0.35141	0.0603682	0.173439				126220	69853.4	11909.2		53.65	8.82457e-05	0	15.5451	9	2	647.392	1293.78	0.796766	25.5055	4380	4380	MS2	8/100	20180614-iTQ-OSCC29-30ug-s31.raw
	High		LLGNVLVcVLAHHFGk	Unambiguous	1	1	P68871	C8(Methylthio); K16(iTRAQ4plex)	HCD	1	0	1	1	319525	Unique	Used	3.8082	0.01	0.01				9665.36	57967.2	31.7894		53.63	7.95492e-05	0	7.46698	27	4	478.271	1910.06	-0.14593	50.4662	11304	11304	MS2	7/146	20180614-iTQ-OSCC29-30ug-s53.raw
		High	vLGAFSDGLAHLDNLk	Unambiguous	2	2	P68871;P02042	N-Term(iTRAQ4plex); K16(iTRAQ4plex)	CID	1	0	1	1	324691	Redundant	Not Used	0.356179	0.0436537	0.123739	0.0658746	0.187072	1.47227	62740	35193.1	4280.67	4800.08	53.63	6.9145e-05	0	29.6833	54	3	653.371	1958.1	2.18069	44.7579	9777	9777	MS2	18/138	20180614-iTQ-OSCC29-30ug-s54.raw
	High		fFESFGDLSTPDAVMGNPk	Unambiguous	1	1	P68871	N-Term(iTRAQ4plex); K19(iTRAQ4plex)	HCD	1	0	1	1	79063	Redundant	Not Used	0.311259	0.0588103	0.190759				136099	66714.8	12509.9		53.31	9.37985e-05	0	24.3189	5	3	783.057	2347.16	2.07748	41.1018	9015	9015	MS2	13/166	20180614-iTQ-OSCC29-30ug-s13.raw
	High		vVAGVANALAHkYH	Unambiguous	2	2	P68871;P02042	N-Term(iTRAQ4plex); K12(iTRAQ4plex)	HCD	1	0	1	1	392686	Not Unique	Not Used	0.295479	0.30528	1.0431	0.391409	1.33987	1.25091	14014.4	6521.49	6686.82	6370.78	53.27	6.87627e-05	1	31.1821	219	3	580.008	1738.01	4.52502	32.4714	5427	5427	MS2	13/116	20180614-iTQ-OSCC29-30ug-s66.raw
	High		gTFATLSELHcDk	Unambiguous	1	1	P68871	N-Term(iTRAQ4plex); C11(Methylthio); K13(iTRAQ4plex)	HCD	1	0	1	1	257587	Unique	Used	0.759364	0.0320703	0.0426389				865782	1.03539e+06	43396.8		53.23	9.83944e-05	0	12.5067	1	3	585.961	1755.87	1.31691	33.7028	6768	6768	MS2	11/116	20180614-iTQ-OSCC29-30ug-s43.raw
		High	lLGNVLVcVLAHHFGk	Unambiguous	1	1	P68871	N-Term(iTRAQ4plex); C8(Methylthio); K16(iTRAQ4plex)	CID	1	0	1	1	356264	Unique	Used	0.32678						18128	9329.32			53.21	5.44383e-05	0	11.0538	16	4	514.298	2054.17	1.93826	53.7408	12424	12424	MS2	9/146	20180614-iTQ-OSCC29-30ug-s59.raw
	High		LLGNVLVcVLAHHFGkEFTPPVQAAYQk	Unambiguous	1	1	P68871	C8(Methylthio); K16(iTRAQ4plex); K28(iTRAQ4plex)	HCD	1	0	1	1	361978	Unique	Used	1.10287	0.0734759	0.0672624				5605.42	9735.95	643.723		53.19	3.64597e-05	1	11.6721	67	3	1138.62	3413.85	2.23181	51.9638	11621	11621	MS2	17/268	20180614-iTQ-OSCC29-30ug-s60.raw
		High	lLVVYPWTQR	Unambiguous	4	3	P68871;P02042;P69891	N-Term(iTRAQ4plex)	CID	1	0	1	1	60056	Not Unique	Not Used	0.301313	0.192887	0.646303	0.163044	0.547327	0.824699	9.51008e+06	4.51281e+06	2.86703e+06	1.80084e+06	53.08	8.24166e-05	0	6.57334	0	2	709.918	1418.83	1.2976	43.8872	9794	9794	MS2	10/74	20180614-iTQ-OSCC29-30ug-s10.raw
		High	fFESFGDLSTPDAVmGNPk	Unambiguous	1	1	P68871	N-Term(iTRAQ4plex); M15(Oxidation); K19(iTRAQ4plex)	CID	1	0	1	1	129248	Redundant	Not Used	0.252104	0.0244244	0.097813				47637.5	18913.6	1818.52		52.93	9.54995e-05	0	14.953	24	3	788.388	2363.15	1.16752	39.5893	8499	8499	MS2	9/166	20180614-iTQ-OSCC29-30ug-s21.raw
		High	lLVVYPWTQR	Unambiguous	4	3	P68871;P02042;P69891	N-Term(iTRAQ4plex)	CID	1	0	1	1	53298	Not Unique	Not Used	0.208141	0.0920869	0.446676	0.104402	0.507355	1.10612	2.69099e+07	8.82093e+06	3.87308e+06	3.26293e+06	52.92	8.55096e-05	0	7.09697	0	2	709.918	1418.83	1.12553	41.1642	9128	9128	MS2	10/74	20180614-iTQ-OSCC29-30ug-s09.raw
	High		vVAGVANALAHk	Unambiguous	2	2	P68871;P02042	N-Term(iTRAQ4plex); K12(iTRAQ4plex)	HCD	1	0	1	1	359267	Not Unique	Not Used	0.425044	0.16109	0.382636	0.197571	0.470163	1.19659	41293.1	27641.1	10396.6	9475.15	52.87	3.43417e-05	0	23.8655	45	3	479.966	1437.88	4.39203	30.0409	5746	5746	MS2	13/100	20180614-iTQ-OSCC29-30ug-s60.raw
		High	eFTPPVQAAYQk	Unambiguous	1	1	P68871	N-Term(iTRAQ4plex); K12(iTRAQ4plex)	CID	1	0	1	1	174903	Unique	Used	0.408531	0.0608186	0.150302	0.0876997	0.217136	1.40687	53992.8	34738.1	5132.37	5499.46	52.85	0.00012529	0	19.3518	32	2	833.954	1666.9	-1.66803	24.552	4191	4191	MS2	7/102	20180614-iTQ-OSCC29-30ug-s29.raw
		High	vLGAFSDGLAHLDNLk	Unambiguous	2	2	P68871;P02042	N-Term(iTRAQ4plex); K16(iTRAQ4plex)	CID	1	0	1	1	306885	Redundant	Not Used	0.384071	0.0421911	0.110908	0.0510641	0.134482	1.18083	52537.5	31777.9	3464.47	3115.81	52.8	8.60684e-05	0	25.2235	35	3	653.371	1958.1	1.90016	42.7634	9336	9336	MS2	18/138	20180614-iTQ-OSCC29-30ug-s51.raw
		High	lLVVYPWTQR	Unambiguous	4	3	P68871;P02042;P69891	N-Term(iTRAQ4plex)	CID	1	0	1	1	59966	Not Unique	Not Used	0.333596	0.162058	0.490458	0.22497	0.682125	1.3544	1.39237e+07	7.31508e+06	3.52671e+06	3.63801e+06	52.79	8.9949e-05	0	6.64923	0	2	709.918	1418.83	0.609312	43.2116	9599	9599	MS2	10/74	20180614-iTQ-OSCC29-30ug-s10.raw
	High		FFESFGDLSTPDAVMGNPk	Unambiguous	1	1	P68871	K19(iTRAQ4plex)	HCD	1	0	1	1	46678	No Quan Values	Not Used								145368			52.77	8.21732e-05	0	3.85758	3	2	1102.03	2203.05	0.535026	41.0411	9045	9045	MS2	7/166	20180614-iTQ-OSCC29-30ug-s08.raw
		High	lLVVYPWTQR	Unambiguous	4	3	P68871;P02042;P69891	N-Term(iTRAQ4plex)	CID	1	0	1	1	60146	Not Unique	Not Used	0.36084	0.144339	0.403851	0.141675	0.397134	0.957635	1.96387e+06	1.11602e+06	443039	323140	52.76	9.05724e-05	0	7.3379	1	2	709.918	1418.83	0.609312	44.571	9989	9989	MS2	10/74	20180614-iTQ-OSCC29-30ug-s10.raw
		High	VLGAFSDGLAHLDNLk	Unambiguous	2	2	P68871;P02042	K16(iTRAQ4plex)	CID	1	0	1	1	258624	Not Unique	Not Used	0.307993	0.0761685	0.249682	0.096709	0.317604	1.23875	15300.9	7421.68	1821.54	1718.58	52.68	0.000117613	0	37.7932	101	2	907.498	1813.99	-2.47707	42.001	9003	9003	MS2	12/138	20180614-iTQ-OSCC29-30ug-s43.raw
	High		vVAGVANALAHkYH	Unambiguous	2	2	P68871;P02042	N-Term(iTRAQ4plex); K12(iTRAQ4plex)	HCD	1	0	1	1	347323	Not Unique	Not Used	0.360735	0.0520545	0.145688	0.0739454	0.20734	1.38594	92629.1	52623.5	7536.19	7955.09	52.66	8.13001e-05	1	22.0172	13	4	435.256	1738	1.3918	31.5527	6340	6340	MS2	10/116	20180614-iTQ-OSCC29-30ug-s58.raw
	High		fFESFGDLSTPDAVMGNPk	Unambiguous	1	1	P68871	N-Term(iTRAQ4plex); K19(iTRAQ4plex)	HCD	1	0	1	1	79357	Redundant	Not Used	0.211283						1.28766e+06	428460			52.48	0.000117507	0	11.0463	1	3	783.059	2347.16	4.41782	43.3542	9652	9652	MS2	11/166	20180614-iTQ-OSCC29-30ug-s13.raw
	High		vVAGVANALAHk	Unambiguous	2	2	P68871;P02042	N-Term(iTRAQ4plex); K12(iTRAQ4plex)	HCD	1	0	1	1	287021	Not Unique	Not Used	0.388738	0.01	0.0122283				5.38144e+07	3.29458e+07	396018		52.21	5.98168e-05	0	15.4424	0	3	479.965	1437.88	0.953754	28.92	5352	5352	MS2	12/100	20180614-iTQ-OSCC29-30ug-s48.raw
	High		eFTPPVQAAYQk	Unambiguous	1	1	P68871	N-Term(iTRAQ4plex); K12(iTRAQ4plex)	HCD	1	0	1	1	139369	Unique	Used	0.416356	0.035976	0.0872369	0.106201	0.258002	2.8801	24941.9	16354.5	1402.45	3076.4	52.1	0.000145516	0	7.44002	46	2	833.956	1666.9	0.235997	24.6229	4212	4212	MS2	7/102	20180614-iTQ-OSCC29-30ug-s23.raw
		High	lLVVYPWTQR	Unambiguous	4	3	P68871;P02042;P69891	N-Term(iTRAQ4plex)	CID	1	0	1	1	59871	Not Unique	Not Used	0.24095	0.211831	0.887594	0.17931	0.752726	0.825861	1.06798e+06	405262	353589	222410	52.01	0.000109534	0	24.1551	2	2	709.917	1418.83	-0.165012	42.5026	9392	9392	MS2	10/74	20180614-iTQ-OSCC29-30ug-s10.raw
		High	VVAGVANALAHk	Unambiguous	2	2	P68871;P02042	K12(iTRAQ4plex)	CID	1	0	1	1	203708	Redundant	Not Used	2.00766	0.712464	0.358282	0.761952	0.383881	1.04341	22736.8	71889.4	25318.5	20120.7	51.62	0.000134632	0	45.8359	40	2	647.389	1293.77	-3.35473	22.7155	3295	3295	MS2	8/100	20180614-iTQ-OSCC29-30ug-s34.raw
		High	vVAGVANALAHk	Unambiguous	2	2	P68871;P02042	N-Term(iTRAQ4plex); K12(iTRAQ4plex)	CID	1	0	1	1	280890	Redundant	Not Used	0.163416						3.19273e+07	8.21678e+06			51.58	4.89992e-05	0	16.2329	0	3	479.965	1437.88	2.48188	27.0056	5054	5054	MS2	15/100	20180614-iTQ-OSCC29-30ug-s47.raw
	High		sAVTALWGk	Unambiguous	1	1	P68871	N-Term(iTRAQ4plex); K9(iTRAQ4plex)	HCD	1	0	1	1	151986	Redundant	Not Used	0.1458						1.97793e+07	4.54164e+06			51.38	0.000105892	0	16.3952	0	2	610.867	1220.73	1.50111	29.1933	5533	5533	MS2	6/70	20180614-iTQ-OSCC29-30ug-s25.raw
		High	vLGAFSDGLAHLDNLk	Unambiguous	2	2	P68871;P02042	N-Term(iTRAQ4plex); K16(iTRAQ4plex)	CID	1	0	1	1	264866	Redundant	Not Used	0.579504	0.0270935	0.047202				1.73709e+06	1.58534e+06	73558.4		51.37	0.00012036	0	12.3526	1	3	653.371	1958.1	1.33909	45.1491	9789	9789	MS2	14/138	20180614-iTQ-OSCC29-30ug-s44.raw
		High	vLGAFSDGLAHLDNLk	Unambiguous	2	2	P68871;P02042	N-Term(iTRAQ4plex); K16(iTRAQ4plex)	CID	1	0	1	1	253032	Redundant	Not Used	0.213271	0.0270355	0.127984	0.0485165	0.2301	1.75084	44156	14830.9	1865.82	2488.09	51.05	0.000128779	0	17.6021	74	3	653.371	1958.1	1.90016	45.369	9603	9603	MS2	17/138	20180614-iTQ-OSCC29-30ug-s42.raw
	High		fFESFGDLSTPDAVmGNPk	Unambiguous	1	1	P68871	N-Term(iTRAQ4plex); M15(Oxidation); K19(iTRAQ4plex)	HCD	1	0	1	1	223363	Unique	Used	0.383947	0.246324	0.647721	0.553021	1.4569	2.19041	8591.6	5195.05	3307.71	5518.25	51.04	0.000146391	0	49.9644	151	3	788.388	2363.15	1.39997	39.7099	8225	8225	MS2	14/166	20180614-iTQ-OSCC29-30ug-s37.raw
	High		lLGNVLVcVLAHHFGk	Unambiguous	1	1	P68871	N-Term(iTRAQ4plex); C8(Methylthio); K16(iTRAQ4plex)	HCD	1	0	1	1	389960	Unique	Used	0.371811	0.0391235	0.106235	0.0778215	0.211708	1.94068	5867.91	3435.98	358.812	530.359	50.95	7.95491e-05	0	16.9741	300	3	685.396	2054.17	3.84642	53.473	10063	10063	MS2	13/146	20180614-iTQ-OSCC29-30ug-s65.raw
		High	lLGNVLVcVLAHHFGk	Unambiguous	1	1	P68871	N-Term(iTRAQ4plex); C8(Methylthio); K16(iTRAQ4plex)	CID	1	0	1	1	356168	Redundant	Not Used	0.450641						1.96907e+06	1.39745e+06			50.92	8.09096e-05	0	11.2653	1	3	685.396	2054.17	3.93555	52.9068	12216	12216	MS2	13/146	20180614-iTQ-OSCC29-30ug-s59.raw
		High	VLGAFSDGLAHLDNLk	Unambiguous	2	2	P68871;P02042	K16(iTRAQ4plex)	CID	1	0	1	1	164875	Redundant	Not Used	3.07179	0.139089	0.0457143				56636.2	273987	12312.1		50.8	0.000173423	0	24.4002	7	3	605.337	1814	1.18303	37.479	7628	7628	MS2	10/138	20180614-iTQ-OSCC29-30ug-s27.raw
		High	vVAGVANALAHk	Unambiguous	2	2	P68871;P02042	N-Term(iTRAQ4plex); K12(iTRAQ4plex)	CID	1	0	1	1	287021	Redundant	Not Used	0.388738	0.01	0.0122283				5.38144e+07	3.29458e+07	396018		50.76	8.35263e-05	0	15.4424	0	3	479.965	1437.88	0.953754	28.9045	5346	5346	MS2	16/100	20180614-iTQ-OSCC29-30ug-s48.raw
	High		lLGNVLVcVLAHHFGk	Unambiguous	1	1	P68871	N-Term(iTRAQ4plex); C8(Methylthio); K16(iTRAQ4plex)	HCD	1	0	1	1	362276	Redundant	Not Used	0.282899						706683	314848			50.71	8.61918e-05	0	13.1958	2	3	685.395	2054.17	3.31159	54.6167	12269	12269	MS2	15/146	20180614-iTQ-OSCC29-30ug-s60.raw
		High	fFESFGDLSTPDAVmGNPk	Unambiguous	1	1	P68871	N-Term(iTRAQ4plex); M15(Oxidation); K19(iTRAQ4plex)	CID	1	0	1	1	85140	Redundant	Not Used	0.235129						1.42733e+07	5.2854e+06			50.67	0.000161123	0	11.0854	0	3	788.389	2363.15	2.09732	40.3964	8350	8350	MS2	23/166	20180614-iTQ-OSCC29-30ug-s14.raw
	High		kVLGAFSDGLAHLDNLk	Unambiguous	2	2	P68871;P02042	N-Term(iTRAQ4plex); K1(iTRAQ4plex); K17(iTRAQ4plex)	HCD	1	0	1	1	360561	Not Unique	Not Used	0.500176	0.144035	0.290735	0.245329	0.496119	1.66178	53317	41998.4	12002.7	15191.5	50.63	4.49783e-05	1	28.8374	14	4	558.33	2230.3	2.56015	40.0277	8552	8552	MS2	14/174	20180614-iTQ-OSCC29-30ug-s60.raw
	High		fFESFGDLSTPDAVmGNPk	Unambiguous	1	1	P68871	N-Term(iTRAQ4plex); M15(Oxidation); K19(iTRAQ4plex)	HCD	1	0	1	1	222942	Unique	Used	0.25633	0.253176	0.997183	0.380187	1.50023	1.4651	14235.5	5746.7	5633.02	6285.76	50.62	0.000163856	0	27.809	83	3	788.387	2363.15	0.392682	36.1795	7314	7314	MS2	13/166	20180614-iTQ-OSCC29-30ug-s37.raw
	High		fFESFGDLSTPDAVMGNPk	Unambiguous	1	1	P68871	N-Term(iTRAQ4plex); K19(iTRAQ4plex)	HCD	1	0	1	1	183157	Unique	Used	0.263118	0.146821	0.563366	0.425447	1.63552	2.82715	5129.59	2125.59	1177.11	2534.63	50.55	0.00017665	0	42.7982	122	3	783.057	2347.16	2.2335	45.5459	9495	9495	MS2	13/166	20180614-iTQ-OSCC29-30ug-s30.raw
		High	sAVTALWGk	Unambiguous	1	1	P68871	N-Term(iTRAQ4plex); K9(iTRAQ4plex)	CID	1	0	1	1	175658	Unique	Used	0.443243	0.255195	0.581278	0.333391	0.760803	1.2746	116811	81539.6	46590.9	45229.5	50.54	0.00013202	0	51.0208	23	2	610.868	1220.73	3.40107	30.1794	5828	5828	MS2	8/70	20180614-iTQ-OSCC29-30ug-s29.raw
	High		kVLGAFSDGLAHLDNLk	Unambiguous	2	2	P68871;P02042	N-Term(iTRAQ4plex); K1(iTRAQ4plex); K17(iTRAQ4plex)	HCD	1	0	1	1	360058	Not Unique	Not Used	0.361151	0.112378	0.314156	0.17657	0.494524	1.53294	49167.5	27964.7	8635.85	10082.8	50.51	4.80169e-05	1	43.6618	33	4	558.329	2230.3	1.79389	36.0455	7461	7461	MS2	13/174	20180614-iTQ-OSCC29-30ug-s60.raw
	High		sAVTALWGk	Unambiguous	1	1	P68871	N-Term(iTRAQ4plex); K9(iTRAQ4plex)	HCD	1	0	1	1	152257	Redundant	Not Used	0.223129	0.0630864	0.285451	0.0888241	0.402656	1.37368	594345	208853	58603	61313.3	50.49	0.000129976	0	22.4693	4	2	610.868	1220.73	4.30105	31.2461	6119	6119	MS2	6/70	20180614-iTQ-OSCC29-30ug-s25.raw
		High	vVAGVANALAHk	Unambiguous	2	2	P68871;P02042	N-Term(iTRAQ4plex); K12(iTRAQ4plex)	CID	1	0	1	1	334926	Redundant	Not Used	0.31355	0.184507	0.5941	0.30143	0.972389	1.59391	88778.5	43838.8	25601.6	31080	50.4	6.06487e-05	0	33.7022	32	2	719.445	1437.88	3.67977	29.3464	5637	5637	MS2	9/100	20180614-iTQ-OSCC29-30ug-s56.raw
	High		vVAGVANALAHkYH	Unambiguous	2	2	P68871;P02042	N-Term(iTRAQ4plex); K12(iTRAQ4plex)	HCD	1	0	1	1	341066	Redundant	Not Used	0.291438	0.0337503	0.116918	0.0439565	0.152558	1.27069	612311	281037	32299.5	31259.5	50.37	0.000134995	1	36.9196	2	2	869.501	1738	-2.73666	29.0112	5773	5773	MS2	13/116	20180614-iTQ-OSCC29-30ug-s57.raw
	High		fFESFGDLSTPDAVmGNPk	Unambiguous	1	1	P68871	N-Term(iTRAQ4plex); M15(Oxidation); K19(iTRAQ4plex)	HCD	1	0	1	1	79039	Unique	Used	0.21861						60689.2	20894.2			50.29	0.000180533	0	13.8545	16	3	788.389	2363.15	2.87215	40.916	8963	8963	MS2	13/166	20180614-iTQ-OSCC29-30ug-s13.raw
	High		vNVDEVGGEALGR	Unambiguous	1	1	P68871	N-Term(iTRAQ4plex)	HCD	1	0	1	1	96178	Unique	Used	0.508731	0.384199	0.762465	0.636572	1.26567	1.61653	96137.6	77024	57729.2	71076.6	50.26	0.000242537	0	26.3349	22	2	729.888	1458.77	1.12286	26.4457	4442	4442	MS2	11/128	20180614-iTQ-OSCC29-30ug-s16.raw
		High	fFESFGDLSTPDAVmGNPk	Unambiguous	1	1	P68871	N-Term(iTRAQ4plex); M15(Oxidation); K19(iTRAQ4plex)	CID	1	0	1	1	79039	Redundant	Not Used	0.21861						60689.2	20894.2			50.25	0.000182204	0	13.8545	16	3	788.389	2363.15	2.87215	40.9003	8957	8957	MS2	18/166	20180614-iTQ-OSCC29-30ug-s13.raw
	High		lLGNVLVcVLAHHFGk	Unambiguous	1	1	P68871	N-Term(iTRAQ4plex); C8(Methylthio); K16(iTRAQ4plex)	HCD	1	0	1	1	379702	Redundant	Not Used	0.35921	0.0659631	0.185398	0.0732213	0.206181	1.083	7765.49	4393	800.6	660.378	50.22	0.000127381	0	17.6522	195	3	685.39	2054.16	-4.08693	53.3852	11126	11126	MS2	14/146	20180614-iTQ-OSCC29-30ug-s63.raw
		High	fFESFGDLSTPDAVMGNPk	Unambiguous	1	1	P68871	N-Term(iTRAQ4plex); K19(iTRAQ4plex)	CID	1	0	1	1	79508	Unique	Used	0.361835						36043.3	20539			50.2	0.000195773	0	12.4445	17	2	1174.08	2347.16	3.51342	44.4832	9972	9972	MS2	11/166	20180614-iTQ-OSCC29-30ug-s13.raw
	High		fFESFGDLSTPDAVMGNPk	Unambiguous	1	1	P68871	N-Term(iTRAQ4plex); K19(iTRAQ4plex)	HCD	1	0	1	1	79724	Unique	Used	0.182078	0.392103	2.17418	0.349969	1.94416	0.870805	103386	29645.7	63358.7	42021.9	50.11	0.000196948	0	35.3075	7	3	783.058	2347.16	3.09163	46.1419	10446	10446	MS2	13/166	20180614-iTQ-OSCC29-30ug-s13.raw
	High		GTFATLSELHcDk	Unambiguous	1	1	P68871	C11(Methylthio); K13(iTRAQ4plex)	HCD	1	0	1	1	158451	Unique	Used	0.489517	0.222572	0.459044	0.14076	0.290852	0.617025	9241.8	7124.75	3214.93	1510.86	50.06	0.000166681	0	14.2198	48	2	806.388	1611.77	3.76054	34.3915	6706	6706	MS2	7/116	20180614-iTQ-OSCC29-30ug-s26.raw
		High	vVAGVANALAHk	Unambiguous	2	2	P68871;P02042	N-Term(iTRAQ4plex); K12(iTRAQ4plex)	CID	1	0	1	1	281261	Redundant	Not Used	0.306965	0.162474	0.534376	0.240192	0.791461	1.44234	68498.4	33114.2	17394.4	19108.5	50.05	6.57388e-05	0	28.6675	28	3	479.966	1437.88	3.88266	29.7674	5852	5852	MS2	9/100	20180614-iTQ-OSCC29-30ug-s47.raw
	High		gTFATLSELHcDk	Unambiguous	1	1	P68871	N-Term(iTRAQ4plex); C11(Methylthio); K13(iTRAQ4plex)	HCD	1	0	1	1	275766	Unique	Used	0.364298	0.10747	0.297839	0.147012	0.408185	1.33463	64080.5	36764.3	10763.6	10941.2	50	0.000207	0	15.6101	16	3	585.961	1755.87	1.42119	35.4512	7170	7170	MS2	12/116	20180614-iTQ-OSCC29-30ug-s46.raw
		High	vVAGVANALAHk	Unambiguous	2	2	P68871;P02042	N-Term(iTRAQ4plex); K12(iTRAQ4plex)	CID	1	0	1	1	287535	Redundant	Not Used	0.386597	0.146972	0.383821	0.22287	0.583114	1.47948	52825.5	32162.3	12134.6	13673.6	49.98	5.92723e-05	0	41.3511	64	3	479.967	1437.89	5.47445	32.7632	6455	6455	MS2	7/100	20180614-iTQ-OSCC29-30ug-s48.raw
	High		VVAGVANALAHk	Unambiguous	2	2	P68871;P02042	K12(iTRAQ4plex)	HCD	1	0	1	1	197715	Redundant	Not Used	1.0158	0.746578	0.74203	1.04019	1.03578	1.35934	20290.9	32460.2	23676.8	24513.2	49.97	0.000198366	0	21.3355	27	2	647.39	1293.77	-2.78862	20.8085	3051	3051	MS2	9/100	20180614-iTQ-OSCC29-30ug-s33.raw
	High		LLGNVLVcVLAHHFGkEFTPPVQAAYQk	Unambiguous	1	1	P68871	C8(Methylthio); K16(iTRAQ4plex); K28(iTRAQ4plex)	HCD	1	0	1	1	355865	Unique	Used	0.407462	0.107709	0.266882	0.211396	0.524771	1.91485	13089.5	8399.54	2203.55	3213.71	49.9	7.87936e-05	1	86.1385	88	4	854.217	3413.85	0.314855	50.2556	11562	11562	MS2	9/268	20180614-iTQ-OSCC29-30ug-s59.raw
	High		lLGNVLVcVLAHHFGKEFTPPVQAAYQk	Unambiguous	1	1	P68871	N-Term(iTRAQ4plex); C8(Methylthio); K28(iTRAQ4plex)	HCD	1	0	1	1	356062	Unique	Used	0.175465	0.0584562	0.336351	0.0867121	0.499861	1.44724	9720.66	2686.16	888.122	978.953	49.79	8.029e-05	1	38.9373	108	5	683.577	3413.86	3.01059	51.9985	11990	11990	MS2	13/268	20180614-iTQ-OSCC29-30ug-s59.raw
	High		vLGAFSDGLAHLDNLkGTFATLSELHcDk	Unambiguous	1	1	P68871	N-Term(iTRAQ4plex); K16(iTRAQ4plex); C27(Methylthio); K29(iTRAQ4plex)	HCD	1	0	1	1	361995	Unique	Used	0.285338	0.112952	0.399656	0.0746417	0.264595	0.644733	12561.8	5644.91	2217.65	1088.98	49.75	0.000108044	1	31.2381	71	5	710.976	3550.85	2.75636	52.1062	11659	11659	MS2	12/298	20180614-iTQ-OSCC29-30ug-s60.raw
	High		gTFATLSELHcDk	Unambiguous	1	1	P68871	N-Term(iTRAQ4plex); C11(Methylthio); K13(iTRAQ4plex)	HCD	1	0	1	1	239385	Unique	Used	0.632414	0.307946	0.491616	0.37196	0.594916	1.17846	58660	58423.5	28233.4	25341	49.68	0.000196993	0	96.7654	28	3	585.957	1755.86	-4.83576	30.4434	5533	5533	MS2	7/116	20180614-iTQ-OSCC29-30ug-s40.raw
		High	lLGNVLVcVLAHHFGk	Unambiguous	1	1	P68871	N-Term(iTRAQ4plex); C8(Methylthio); K16(iTRAQ4plex)	CID	1	0	1	1	389960	Redundant	Not Used	0.371811	0.0391235	0.106235	0.0778215	0.211708	1.94068	5867.91	3435.98	358.812	530.359	49.67	0.000106816	0	16.9741	300	3	685.396	2054.17	3.84642	53.45	10057	10057	MS2	18/146	20180614-iTQ-OSCC29-30ug-s65.raw
	High		eFTPPVQAAYQk	Unambiguous	1	1	P68871	N-Term(iTRAQ4plex); K12(iTRAQ4plex)	HCD	1	0	1	1	108648	Redundant	Not Used	0.327715						1.25943e+07	6.5e+06			49.58	0.000243991	0	14.8503	0	2	833.958	1666.91	2.28648	26.8637	4627	4627	MS2	6/102	20180614-iTQ-OSCC29-30ug-s18.raw
	High		vVAGVANALAHk	Unambiguous	2	2	P68871;P02042	N-Term(iTRAQ4plex); K12(iTRAQ4plex)	HCD	1	0	1	1	281167	Not Unique	Not Used	0.266881	0.22454	0.849433	0.892261	3.38169	3.87695	101603	42704.2	35657.3	105290	49.44	8.02027e-05	0	38.6587	22	3	479.965	1437.88	2.48188	29.1009	5659	5659	MS2	13/100	20180614-iTQ-OSCC29-30ug-s47.raw
	High		sAVTALWGk	Unambiguous	1	1	P68871	N-Term(iTRAQ4plex); K9(iTRAQ4plex)	HCD	1	0	1	1	210718	Unique	Used	0.33894	0.0946677	0.281988	0.134966	0.402774	1.39096	77652.4	41449.8	11489.5	12172.1	49.27	0.000176865	0	50.8899	55	2	610.868	1220.73	3.40107	30.6826	5796	5796	MS2	6/70	20180614-iTQ-OSCC29-30ug-s35.raw
	High		vVAGVANALAHk	Unambiguous	2	2	P68871;P02042	N-Term(iTRAQ4plex); K12(iTRAQ4plex)	HCD	1	0	1	1	287404	Not Unique	Not Used	0.546807	0.285132	0.526459	0.327829	0.60642	1.12174	75097.5	64670.2	33467.1	28593	49.27	0.000115938	0	53.2077	18	3	479.963	1437.88	-1.52946	31.805	6176	6176	MS2	14/100	20180614-iTQ-OSCC29-30ug-s48.raw
		High	fFESFGDLSTPDAVmGNPk	Unambiguous	1	1	P68871	N-Term(iTRAQ4plex); M15(Oxidation); K19(iTRAQ4plex)	CID	1	0	1	1	104261	Redundant	Not Used	0.349146	0.061678	0.178351	0.117677	0.340913	1.86145	175076	96267.2	16877.3	23927.8	49.04	0.000235132	0	11.9938	5	3	788.388	2363.15	1.7099	39.0642	8422	8422	MS2	20/166	20180614-iTQ-OSCC29-30ug-s17.raw
		High	fFESFGDLSTPDAVmGNPk	Unambiguous	1	1	P68871	N-Term(iTRAQ4plex); M15(Oxidation); K19(iTRAQ4plex)	CID	1	0	1	1	194345	Redundant	Not Used	0.172416	0.0350791	0.20541	0.0490083	0.287509	1.36306	56849	15436.4	3116.86	3235.78	49.02	0.000236844	0	26.3149	29	3	788.388	2363.15	1.01255	41.4424	8510	8510	MS2	13/166	20180614-iTQ-OSCC29-30ug-s32.raw
		High	vVAGVANALAHk	Unambiguous	2	2	P68871;P02042	N-Term(iTRAQ4plex); K12(iTRAQ4plex)	CID	1	0	1	1	287291	Redundant	Not Used	0.342511	0.0510429	0.150457	0.101086	0.298523	1.93218	314975	169901	25128	36978.9	48.98	0.000125841	0	20.446	6	3	479.965	1437.88	1.0811	30.9723	5931	5931	MS2	14/100	20180614-iTQ-OSCC29-30ug-s48.raw
	High		vNVDEVGGEALGR	Unambiguous	1	1	P68871	N-Term(iTRAQ4plex)	HCD	1	0	1	1	44512	Redundant	Not Used	0.246461	0.0298229	0.122167				3.43553e+07	1.33348e+07	1.60137e+06		48.9	0.000321418	0	8.56356	0	2	729.887	1458.77	0.286052	25.7237	4352	4352	MS2	6/128	20180614-iTQ-OSCC29-30ug-s08.raw
	High		fFESFGDLSTPDAVMGNPk	Unambiguous	1	1	P68871	N-Term(iTRAQ4plex); K19(iTRAQ4plex)	HCD	1	0	1	1	79195	Redundant	Not Used	0.141791						4.42808e+06	988801			48.85	0.000261285	0	10.5568	0	2	1174.08	2347.16	2.16122	42.0746	9301	9301	MS2	12/166	20180614-iTQ-OSCC29-30ug-s13.raw
		High	vLGAFSDGLAHLDNLk	Unambiguous	2	2	P68871;P02042	N-Term(iTRAQ4plex); K16(iTRAQ4plex)	CID	1	0	1	1	259039	Redundant	Not Used	0.337018						71514	37956.7			48.76	0.000218195	0	13.1359	19	3	653.371	1958.1	1.90016	45.6023	9908	9908	MS2	17/138	20180614-iTQ-OSCC29-30ug-s43.raw
		High	fFESFGDLSTPDAVMGNPk	Unambiguous	1	1	P68871	N-Term(iTRAQ4plex); K19(iTRAQ4plex)	CID	1	0	1	1	117409	Redundant	Not Used	0.26367	0.0961261	0.368072	0.133725	0.512994	1.35726	105512	43813.6	15852.2	16387.1	48.71	0.000247638	0	25.9426	17	3	783.057	2347.16	1.29736	43.2888	9778	9778	MS2	11/166	20180614-iTQ-OSCC29-30ug-s19.raw
	High		gTFATLSELHcDk	Unambiguous	1	1	P68871	N-Term(iTRAQ4plex); C11(Methylthio); K13(iTRAQ4plex)	HCD	1	0	1	1	251820	Redundant	Not Used	0.303669						9.36629e+06	4.47933e+06			48.62	0.000302976	0	13.4788	0	3	585.961	1755.87	2.56829	35.5867	6983	6983	MS2	9/116	20180614-iTQ-OSCC29-30ug-s42.raw
		High	LLGNVLVcVLAHHFGk	Unambiguous	1	1	P68871	C8(Methylthio); K16(iTRAQ4plex)	CID	1	0	1	1	325583	Redundant	Not Used	1.14796	0.152604	0.134211	0.152945	0.134762	0.977829	9204.73	16641.2	2195.44	1635.06	48.6	0.000256061	0	9.33546	63	3	637.358	1910.06	-1.76857	52.0322	11712	11712	MS2	19/146	20180614-iTQ-OSCC29-30ug-s54.raw
		High	vLGAFSDGLAHLDNLk	Unambiguous	2	2	P68871;P02042	N-Term(iTRAQ4plex); K16(iTRAQ4plex)	CID	1	0	1	1	259400	Redundant	Not Used	0.259889	0.0391883	0.152237	0.0599243	0.233225	1.4919	32916.8	13472.5	2016.13	2290.9	48.52	0.000234107	0	17.1664	84	3	653.371	1958.1	1.24558	48.645	10689	10689	MS2	16/138	20180614-iTQ-OSCC29-30ug-s43.raw
		High	vNVDEVGGEALGR	Unambiguous	1	1	P68871	N-Term(iTRAQ4plex)	CID	1	0	1	1	44506	Redundant	Not Used	0.326782						2.9773e+06	1.53224e+06			48.48	0.000354055	0	7.74549	0	3	486.927	1458.77	0.276834	25.6673	4333	4333	MS2	9/128	20180614-iTQ-OSCC29-30ug-s08.raw
	High		vNVDEVGGEALGR	Unambiguous	1	1	P68871	N-Term(iTRAQ4plex)	HCD	1	0	1	1	44608	Redundant	Not Used	0.308321	0.0376389	0.12325				2.19039e+06	1.06358e+06	128856		48.44	0.000368788	0	8.27782	1	2	729.888	1458.77	1.12286	26.4092	4560	4560	MS2	6/128	20180614-iTQ-OSCC29-30ug-s08.raw
	High		vHLTPEEk	Unambiguous	2	2	P68871;P02042	N-Term(iTRAQ4plex); K8(iTRAQ4plex)	HCD	1	0	1	1	303363	Not Unique	Not Used	0.321368	0.0198653	0.0624085	0.0211213	0.066478	1.03733	1.31535e+06	665717	40839.7	32266.3	48.42	0.0003115	0	24.4638	5	2	620.861	1240.71	0.43349	15.6087	1711	1711	MS2	6/62	20180614-iTQ-OSCC29-30ug-s51.raw
		High	vVAGVANALAHk	Unambiguous	2	2	P68871;P02042	N-Term(iTRAQ4plex); K12(iTRAQ4plex)	CID	1	0	1	1	293062	Redundant	Not Used	0.529864	0.0130452	0.0248564				2.52297e+06	2.10533e+06	51440.9		48.32	0.000158274	0	13.8181	0	3	479.964	1437.88	-0.256015	27.6408	5236	5236	MS2	9/100	20180614-iTQ-OSCC29-30ug-s49.raw
	High		vHLTPEEk	Unambiguous	2	2	P68871;P02042	N-Term(iTRAQ4plex); K8(iTRAQ4plex)	HCD	1	0	1	1	291871	Not Unique	Not Used	0.300896	0.0857303	0.287653	0.118858	0.399551	1.35266	199175	94383.4	26687.9	27494.7	48.26	0.000322444	0	48.1986	22	2	620.862	1240.72	1.51575	18.8415	2658	2658	MS2	6/62	20180614-iTQ-OSCC29-30ug-s49.raw
	High		vHLTPEEk	Unambiguous	2	2	P68871;P02042	N-Term(iTRAQ4plex); K8(iTRAQ4plex)	HCD	1	0	1	1	297659	Not Unique	Not Used	0.549248	0.130018	0.238995	0.077774	0.143227	0.583609	184136	159277	37418.7	16632.6	48.21	0.000325422	0	28.3178	9	2	620.861	1240.71	0.531877	18.3104	2248	2248	MS2	6/62	20180614-iTQ-OSCC29-30ug-s50.raw
	High		vHLTPEEk	Unambiguous	2	2	P68871;P02042	N-Term(iTRAQ4plex); K8(iTRAQ4plex)	HCD	1	0	1	1	315122	Not Unique	Not Used	0.391429	0.16304	0.420528	0.188079	0.486013	1.12548	142982	88141.2	36435.3	31232.6	47.96	0.000344705	0	29.9097	26	2	620.862	1240.72	1.90929	15.7217	1763	1763	MS2	6/62	20180614-iTQ-OSCC29-30ug-s53.raw
		High	vLGAFSDGLAHLDNLk	Unambiguous	2	2	P68871;P02042	N-Term(iTRAQ4plex); K16(iTRAQ4plex)	CID	1	0	1	1	258949	Redundant	Not Used	0.352997	0.0145879	0.0417228				197597	109849	4505.25		47.93	0.000260925	0	13.0599	11	3	653.372	1958.1	3.30283	44.8251	9713	9713	MS2	15/138	20180614-iTQ-OSCC29-30ug-s43.raw
	High		LLGNVLVcVLAHHFGk	Unambiguous	1	1	P68871	C8(Methylthio); K16(iTRAQ4plex)	HCD	1	0	1	1	313721	Redundant	Not Used	1.69188						9353.5	24922.2			47.89	0.000298288	0	15.5293	10	3	637.359	1910.06	0.723882	52.5846	11641	11641	MS2	7/146	20180614-iTQ-OSCC29-30ug-s52.raw
	High		gTFATLSELHcDk	Unambiguous	1	1	P68871	N-Term(iTRAQ4plex); C11(Methylthio); K13(iTRAQ4plex)	HCD	1	0	1	1	251963	Redundant	Not Used	0.489679	0.109748	0.226276	0.111027	0.229339	0.987014	18156.6	14002.1	3114.43	2341.26	47.68	0.000363396	0	20.9774	60	2	878.437	1755.87	0.803157	36.6636	7287	7287	MS2	11/116	20180614-iTQ-OSCC29-30ug-s42.raw
	High		lLVVYPWTQR	Unambiguous	4	3	P68871;P02042;P69891	N-Term(iTRAQ4plex)	HCD	1	0	1	1	60146	Redundant	Not Used	0.36084	0.144339	0.403851	0.141675	0.397134	0.957635	1.96387e+06	1.11602e+06	443039	323140	47.65	0.000293762	0	7.3379	1	2	709.918	1418.83	0.609312	44.5855	9995	9995	MS2	9/74	20180614-iTQ-OSCC29-30ug-s10.raw
		High	fFESFGDLSTPDAVMGNPk	Unambiguous	1	1	P68871	N-Term(iTRAQ4plex); K19(iTRAQ4plex)	CID	1	0	1	1	183157	Redundant	Not Used	0.263118	0.146821	0.563366	0.425447	1.63552	2.82715	5129.59	2125.59	1177.11	2534.63	47.59	0.000349232	0	42.7982	122	3	783.057	2347.16	2.2335	45.5241	9489	9489	MS2	17/166	20180614-iTQ-OSCC29-30ug-s30.raw
	High		vLGAFSDGLAHLDNLk	Unambiguous	2	2	P68871;P02042	N-Term(iTRAQ4plex); K16(iTRAQ4plex)	HCD	1	0	1	1	258261	Not Unique	Not Used	0.539233	0.0339208	0.0635101	0.0862762	0.161836	2.48152	14119.1	11990.3	748.548	1414.77	47.52	0.000272597	0	15.5535	50	4	490.279	1958.09	-0.63153	39.1549	8226	8226	MS2	6/138	20180614-iTQ-OSCC29-30ug-s43.raw
		High	lLGNVLVcVLAHHFGk	Unambiguous	1	1	P68871	N-Term(iTRAQ4plex); C8(Methylthio); K16(iTRAQ4plex)	CID	1	0	1	1	356108	No Quan Values	Not Used											47.31	0.000188567	0	11.8777	0	4	514.298	2054.17	3.36447	52.3953	12086	12086	MS2	9/146	20180614-iTQ-OSCC29-30ug-s59.raw
	High		fFESFGDLSTPDAVmGNPk	Unambiguous	1	1	P68871	N-Term(iTRAQ4plex); M15(Oxidation); K19(iTRAQ4plex)	HCD	1	0	1	1	91654	Unique	Used	0.339098						3.78828e+06	2.02308e+06			47.27	0.000365624	0	25.0309	0	3	788.391	2363.16	4.73175	38.7416	8554	8554	MS2	13/166	20180614-iTQ-OSCC29-30ug-s15.raw
	High		SAVTALWGk	Unambiguous	1	1	P68871	K9(iTRAQ4plex)	HCD	1	0	1	1	64481	Unique	Used	0.871021	0.464384	0.538271	0.639962	0.743165	1.34452	30491.6	41826.7	22131.1	22663.1	47.2	0.000457311	0	13.1364	29	2	538.818	1076.63	5.3416	28.1571	5178	5178	MS2	6/70	20180614-iTQ-OSCC29-30ug-s11.raw
		High	lLVVYPWTQR	Unambiguous	4	3	P68871;P02042;P69891	N-Term(iTRAQ4plex)	CID	1	0	1	1	53388	Not Unique	Not Used	0.176622	0.124821	0.7135	0.149705	0.857335	1.17015	7.39805e+06	2.05782e+06	1.44328e+06	1.28629e+06	47.13	0.000300145	0	6.80141	0	2	709.919	1418.83	1.64174	41.848	9323	9323	MS2	10/74	20180614-iTQ-OSCC29-30ug-s09.raw
		High	lLVVYPWTQR	Unambiguous	4	3	P68871;P02042;P69891	N-Term(iTRAQ4plex)	CID	1	0	1	1	98507	Not Unique	Not Used	0.290915	0.160209	0.555999	0.149654	0.520335	0.911368	139678	63994	34975.3	24277.5	47.07	0.000304321	0	13.6997	12	2	709.919	1418.83	2.15796	43.4694	9488	9488	MS2	10/74	20180614-iTQ-OSCC29-30ug-s16.raw
		High	vVAGVANALAHk	Unambiguous	2	2	P68871;P02042	N-Term(iTRAQ4plex); K12(iTRAQ4plex)	CID	1	0	1	1	281077	Redundant	Not Used	0.242705	0.037311	0.155206	0.0336906	0.140407	0.880976	234207	89520.9	13657.9	9164.21	47.06	0.000133816	0	20.8442	6	3	479.966	1437.88	3.50063	28.4028	5458	5458	MS2	14/100	20180614-iTQ-OSCC29-30ug-s47.raw
	High		vHLTPEEk	Unambiguous	2	2	P68871;P02042	N-Term(iTRAQ4plex); K8(iTRAQ4plex)	HCD	1	0	1	1	297992	Not Unique	Not Used	0.51952	0.19923	0.387172	0.246301	0.479539	1.20616	61508.6	50324.9	19153	17595	47.01	0.00041406	0	44.0765	83	2	620.859	1240.71	-3.30523	20.7509	2966	2966	MS2	6/62	20180614-iTQ-OSCC29-30ug-s50.raw
	High		VLGAFSDGLAHLDNLk	Unambiguous	2	2	P68871;P02042	K16(iTRAQ4plex)	HCD	1	0	1	1	258624	Redundant	Not Used	0.307993	0.0761685	0.249682	0.096709	0.317604	1.23875	15300.9	7421.68	1821.54	1718.58	47.01	0.000433967	0	37.7932	101	2	907.498	1813.99	-2.47707	42.0254	9009	9009	MS2	7/138	20180614-iTQ-OSCC29-30ug-s43.raw
		High	eFTPPVQAAYQk	Unambiguous	1	1	P68871	N-Term(iTRAQ4plex); K12(iTRAQ4plex)	CID	1	0	1	1	108501	Unique	Used	0.436122			0.072251	0.16757		372608	255920		31266.7	46.98	0.000480071	0	20.3292	2	3	556.306	1666.9	0.191315	25.7749	4299	4299	MS2	13/102	20180614-iTQ-OSCC29-30ug-s18.raw
		High	lLVVYPWTQR	Unambiguous	4	3	P68871;P02042;P69891	N-Term(iTRAQ4plex)	CID	1	0	1	1	85579	Not Unique	Not Used	0.321221	0.196402	0.617296	0.19026	0.599106	0.945137	171604	86811.4	52676.8	37919.4	46.85	0.00035318	0	15.4274	14	2	709.917	1418.83	-0.0789756	43.6893	9300	9300	MS2	10/74	20180614-iTQ-OSCC29-30ug-s14.raw
	High		fFESFGDLSTPDAVmGNPk	Unambiguous	1	1	P68871	N-Term(iTRAQ4plex); M15(Oxidation); K19(iTRAQ4plex)	HCD	1	0	1	1	85450	Unique	Used	0.293606	0.0993596	0.341662	0.0840861	0.28968	0.82567	25309.3	11702.8	3930.39	2471.67	46.66	0.00040134	0	15.2649	25	3	788.385	2363.14	-3.24906	42.7261	9023	9023	MS2	13/166	20180614-iTQ-OSCC29-30ug-s14.raw
		High	lLVVYPWTQR	Unambiguous	4	3	P68871;P02042;P69891	N-Term(iTRAQ4plex)	CID	1	0	1	1	60242	Not Unique	Not Used	0.302338	0.219473	0.732894	0.264436	0.884683	1.17552	134639	64107.3	46184.6	41350.1	46.53	0.000380186	0	29.7092	22	2	709.918	1418.83	0.523276	45.2795	10197	10197	MS2	10/74	20180614-iTQ-OSCC29-30ug-s10.raw
	High		fFESFGDLSTPDAVmGNPk	Unambiguous	1	1	P68871	N-Term(iTRAQ4plex); M15(Oxidation); K19(iTRAQ4plex)	HCD	1	0	1	1	85326	Unique	Used	0.364646	0.0804051	0.22262				59413.2	34119.2	7466.42		46.3	0.00043251	0	12.4566	10	3	788.385	2363.14	-3.32655	41.8126	8759	8759	MS2	12/166	20180614-iTQ-OSCC29-30ug-s14.raw
		High	lLVVYPWTQR	Unambiguous	4	3	P68871;P02042;P69891	N-Term(iTRAQ4plex)	CID	1	0	1	1	188806	Not Unique	Not Used	0.246169	0.161995	0.664385	0.212098	0.871491	1.2774	59197.4	22949.9	14988.2	14582.3	46.3	0.000386798	0	32.3422	42	2	709.919	1418.83	1.46967	42.9026	9139	9139	MS2	10/74	20180614-iTQ-OSCC29-30ug-s31.raw
		High	lLVVYPWTQR	Unambiguous	4	3	P68871;P02042;P69891	N-Term(iTRAQ4plex)	CID	1	0	1	1	53914	Not Unique	Not Used	0.236258	0.168684	0.720841	0.18042	0.772431	1.04353	57634.3	21444.3	15195	12076.8	46.2	0.000404203	0	41.9986	56	2	709.918	1418.83	0.86742	45.7824	10458	10458	MS2	10/74	20180614-iTQ-OSCC29-30ug-s09.raw
		High	vVAGVANALAHk	Unambiguous	2	2	P68871;P02042	N-Term(iTRAQ4plex); K12(iTRAQ4plex)	CID	1	0	1	1	293169	Redundant	Not Used	0.522876	0.131284	0.253493	0.219735	0.425071	1.63298	73193	60271.6	15018.5	18679.1	46.19	0.000245245	0	22.958	28	3	479.965	1437.88	0.635394	28.4065	5462	5462	MS2	8/100	20180614-iTQ-OSCC29-30ug-s49.raw
		High	LLGNVLVcVLAHHFGk	Unambiguous	1	1	P68871	C8(Methylthio); K16(iTRAQ4plex)	CID	1	0	1	1	319525	Redundant	Not Used	3.8082	0.01	0.01				9665.36	57967.2	31.7894		46.1	0.000450439	0	7.46698	27	4	478.271	1910.06	-0.14593	50.4482	11298	11298	MS2	8/146	20180614-iTQ-OSCC29-30ug-s53.raw
		High	vLGAFSDGLAHLDNLk	Unambiguous	2	2	P68871;P02042	N-Term(iTRAQ4plex); K16(iTRAQ4plex)	CID	1	0	1	1	252948	Redundant	Not Used	0.161995	0.01	0.0417891				2.51759e+06	642290	26384.1		45.96	0.000418296	0	12.9703	4	3	653.372	1958.1	3.0223	44.6827	9421	9421	MS2	18/138	20180614-iTQ-OSCC29-30ug-s42.raw
	High		gTFATLSELHcDKLHVDPENFR	Unambiguous	1	1	P68871	N-Term(iTRAQ4plex); C11(Methylthio)	HCD	1	0	1	1	312193	Unique	Used	0.327135	0.15756	0.486262	0.152975	0.472992	0.947257	23106.8	11904.5	5690.25	4105.32	45.89	0.000428957	1	37.6569	59	4	680.584	2719.32	2.33626	39.7472	8328	8328	MS2	16/220	20180614-iTQ-OSCC29-30ug-s52.raw
	High		gTFATLSELHcDk	Unambiguous	1	1	P68871	N-Term(iTRAQ4plex); C11(Methylthio); K13(iTRAQ4plex)	HCD	1	0	1	1	252000	Redundant	Not Used	0.438216	0.0908088	0.209215	0.161808	0.373484	1.73846	71855.7	49590	10198.5	13503.5	45.81	0.000577328	0	21.2068	13	3	585.961	1755.87	2.15116	36.9763	7373	7373	MS2	11/116	20180614-iTQ-OSCC29-30ug-s42.raw
		High	vHLTPEEk	Unambiguous	2	2	P68871;P02042	N-Term(iTRAQ4plex); K8(iTRAQ4plex)	CID	1	0	1	1	297561	Redundant	Not Used	0.464129						3.16031e+06	2.31e+06			45.81	0.000565519	0	13.8221	1	2	620.861	1240.71	0.531877	17.59	2032	2032	MS2	6/62	20180614-iTQ-OSCC29-30ug-s50.raw
		High	eFTPPVQAAYQk	Unambiguous	1	1	P68871	N-Term(iTRAQ4plex); K12(iTRAQ4plex)	CID	1	0	1	1	102287	Unique	Used	0.150668						1.51662e+06	359869			45.8	0.000594441	0	14.8242	0	3	556.308	1666.91	3.81627	24.4474	4145	4145	MS2	14/102	20180614-iTQ-OSCC29-30ug-s17.raw
		High	vVAGVANALAHkYH	Unambiguous	2	2	P68871;P02042	N-Term(iTRAQ4plex); K12(iTRAQ4plex)	CID	1	0	1	1	341095	Redundant	Not Used	0.206845						2.64329e+06	861062			45.73	0.000403624	1	14.387	0	3	580.005	1738	-0.742662	29.224	5831	5831	MS2	21/116	20180614-iTQ-OSCC29-30ug-s57.raw
	High		fFESFGDLSTPDAVmGNPk	Unambiguous	1	1	P68871	N-Term(iTRAQ4plex); M15(Oxidation); K19(iTRAQ4plex)	HCD	1	0	1	1	135840	Unique	Used	0.33925	0.0218237	0.0649474				46504.7	24846.3	1586.25		45.71	0.000512901	0	13.211	19	3	788.389	2363.15	2.56222	44.6181	9602	9602	MS2	8/166	20180614-iTQ-OSCC29-30ug-s22.raw
	High		vLGAFSDGLAHLDNLk	Unambiguous	2	2	P68871;P02042	N-Term(iTRAQ4plex); K16(iTRAQ4plex)	HCD	1	0	1	1	258667	Not Unique	Not Used	0.241895						268469	102274			45.67	0.00042008	0	12.4048	2	4	490.279	1958.1	0.178909	42.4237	9108	9108	MS2	9/138	20180614-iTQ-OSCC29-30ug-s43.raw
		High	eFTPPVQAAYQk	Unambiguous	1	1	P68871	N-Term(iTRAQ4plex); K12(iTRAQ4plex)	CID	1	0	1	1	108594	Unique	Used	0.368271						1.5232e+07	8.83423e+06			45.5	0.000624272	0	14.3312	0	3	556.307	1666.91	2.16857	26.4485	4504	4504	MS2	8/102	20180614-iTQ-OSCC29-30ug-s18.raw
		High	vHLTPEEk	Unambiguous	2	2	P68871;P02042	N-Term(iTRAQ4plex); K8(iTRAQ4plex)	CID	1	0	1	1	315122	Redundant	Not Used	0.391429	0.16304	0.420528	0.188079	0.486013	1.12548	142982	88141.2	36435.3	31232.6	45.44	0.000615811	0	29.9097	26	2	620.862	1240.72	1.90929	15.7047	1757	1757	MS2	5/62	20180614-iTQ-OSCC29-30ug-s53.raw
	High		lLVVYPWTQR	Unambiguous	4	3	P68871;P02042;P69891	N-Term(iTRAQ4plex)	HCD	1	0	1	1	53659	Not Unique	Not Used	0.234664	0.142602	0.613524	0.143537	0.618695	0.98204	187152	69165	41712.5	31199.3	45.31	0.000503496	0	32.5901	13	2	709.918	1418.83	0.43724	43.8927	9915	9915	MS2	10/74	20180614-iTQ-OSCC29-30ug-s09.raw
		High	eFTPPVQAAYQk	Unambiguous	1	1	P68871	N-Term(iTRAQ4plex); K12(iTRAQ4plex)	CID	1	0	1	1	114816	Unique	Used	0.926077						2.51535e+06	3.66852e+06			45.25	0.000700072	0	12.7994	0	3	556.306	1666.9	-0.248076	24.1887	4161	4161	MS2	9/102	20180614-iTQ-OSCC29-30ug-s19.raw
	High		eFTPPVQAAYQk	Unambiguous	1	1	P68871	N-Term(iTRAQ4plex); K12(iTRAQ4plex)	HCD	1	0	1	1	157462	Unique	Used	0.343948	0.0589051	0.172907	0.0736033	0.216453	1.21909	37861.6	20508.6	3485.76	3236.55	45.19	0.000655327	0	3.85873	35	2	833.957	1666.91	1.77386	27.017	4562	4562	MS2	6/102	20180614-iTQ-OSCC29-30ug-s26.raw
		High	vNVDEVGGEALGR	Unambiguous	1	1	P68871	N-Term(iTRAQ4plex)	CID	1	0	1	1	45129	No Quan Values	Not Used											45.12	0.000761334	0	12.1453	12	2	729.887	1458.77	0.0350105	30.0064	5677	5677	MS2	9/128	20180614-iTQ-OSCC29-30ug-s08.raw
		High	gTFATLSELHcDk	Unambiguous	1	1	P68871	N-Term(iTRAQ4plex); C11(Methylthio); K13(iTRAQ4plex)	CID	1	0	1	1	275766	Redundant	Not Used	0.364298	0.10747	0.297839	0.147012	0.408185	1.33463	64080.5	36764.3	10763.6	10941.2	45.11	0.00063822	0	15.6101	16	3	585.961	1755.87	1.42119	35.4329	7164	7164	MS2	8/116	20180614-iTQ-OSCC29-30ug-s46.raw
	High		lLVVYPWTQR	Unambiguous	4	3	P68871;P02042;P69891	N-Term(iTRAQ4plex)	HCD	1	0	1	1	59871	Redundant	Not Used	0.24095	0.211831	0.887594	0.17931	0.752726	0.825861	1.06798e+06	405262	353589	222410	45.07	0.000541439	0	24.1551	2	2	709.917	1418.83	-0.165012	42.5166	9398	9398	MS2	10/74	20180614-iTQ-OSCC29-30ug-s10.raw
		High	eFTPPVQAAYQk	Unambiguous	1	1	P68871	N-Term(iTRAQ4plex); K12(iTRAQ4plex)	CID	1	0	1	1	238957	Redundant	Not Used	0.410644	0.146317	0.359734	0.206365	0.508313	1.37605	26923.2	17411.5	6156.97	6452.82	45.04	0.000678356	0	48.514	92	2	833.957	1666.91	1.99356	27.1646	4595	4595	MS2	8/102	20180614-iTQ-OSCC29-30ug-s40.raw
	High		eFTPPVQAAYQk	Unambiguous	1	1	P68871	N-Term(iTRAQ4plex); K12(iTRAQ4plex)	HCD	1	0	1	1	102305	Unique	Used	0.186263						1.78579e+06	523842			45.02	0.000681488	0	22.0702	1	2	833.957	1666.91	1.99356	24.5892	4190	4190	MS2	6/102	20180614-iTQ-OSCC29-30ug-s17.raw
	High		lLVVYPWTQR	Unambiguous	4	3	P68871;P02042;P69891	N-Term(iTRAQ4plex)	HCD	1	0	1	1	53914	Redundant	Not Used	0.236258	0.168684	0.720841	0.18042	0.772431	1.04353	57634.3	21444.3	15195	12076.8	44.98	0.000535303	0	41.9986	56	2	709.918	1418.83	0.86742	45.8011	10464	10464	MS2	10/74	20180614-iTQ-OSCC29-30ug-s09.raw
		High	LLGNVLVcVLAHHFGk	Unambiguous	1	1	P68871	C8(Methylthio); K16(iTRAQ4plex)	CID	1	0	1	1	343706	Redundant	Not Used	0.784528	0.211357	0.271995	0.346416	0.446631	1.59909	3875.54	4788.34	1280.25	1559.25	44.97	0.000581116	0	21.5405	116	3	637.36	1910.06	1.01147	50.626	11487	11487	MS2	10/146	20180614-iTQ-OSCC29-30ug-s57.raw
		High	vNVDEVGGEALGR	Unambiguous	1	1	P68871	N-Term(iTRAQ4plex)	CID	1	0	1	1	38238	Redundant	Not Used	0.241943	0.110067	0.459301	0.133372	0.557588	1.18222	161586	61568.6	27797.5	25029.6	44.95	0.000742144	0	16.5021	15	2	729.891	1458.77	4.63742	26.5848	4924	4924	MS2	8/128	20180614-iTQ-OSCC29-30ug-s07.raw
	High		vHLTPEEk	Unambiguous	2	2	P68871;P02042	N-Term(iTRAQ4plex); K8(iTRAQ4plex)	HCD	1	0	1	1	345418	Not Unique	Not Used	0.416105	0.294097	0.713574	0.384265	0.934088	1.27477	71079.5	46579.2	32672.3	31722.1	44.92	0.000669982	0	39.3693	50	2	620.862	1240.72	1.41736	17.5043	2209	2209	MS2	6/62	20180614-iTQ-OSCC29-30ug-s58.raw
		High	vVAGVANALAHkYH	Unambiguous	2	2	P68871;P02042	N-Term(iTRAQ4plex); K12(iTRAQ4plex)	CID	1	0	1	1	359475	Redundant	Not Used	0.261661	0.0525332	0.202697	0.103803	0.401266	1.92783	304151	125335	24972.9	36668	44.88	0.000474627	1	42.2622	11	3	580.007	1738.01	3.6822	31.6192	6193	6193	MS2	10/116	20180614-iTQ-OSCC29-30ug-s60.raw
		High	fFESFGDLSTPDAVmGNPk	Unambiguous	1	1	P68871	N-Term(iTRAQ4plex); M15(Oxidation); K19(iTRAQ4plex)	CID	1	0	1	1	91654	Redundant	Not Used	0.339098						3.78828e+06	2.02308e+06			44.73	0.000656198	0	25.0309	0	3	788.391	2363.16	4.73175	38.7254	8548	8548	MS2	21/166	20180614-iTQ-OSCC29-30ug-s15.raw
		High	vLGAFSDGLAHLDNLk	Unambiguous	2	2	P68871;P02042	N-Term(iTRAQ4plex); K16(iTRAQ4plex)	CID	1	0	1	1	259548	Redundant	Not Used	0.286001	0.0832723	0.293958	0.0866203	0.306346	1.01487	18868.3	8498.53	2455.72	1898.18	44.7	0.000567564	0	20.8095	146	3	653.37	1958.1	0.87153	49.878	11005	11005	MS2	20/138	20180614-iTQ-OSCC29-30ug-s43.raw
		High	GTFATLSELHcDk	Unambiguous	1	1	P68871	C11(Methylthio); K13(iTRAQ4plex)	CID	1	0	1	1	158451	Redundant	Not Used	0.489517	0.222572	0.459044	0.14076	0.290852	0.617025	9241.8	7124.75	3214.93	1510.86	44.63	0.000581951	0	14.2198	48	2	806.388	1611.77	3.76054	34.3744	6700	6700	MS2	7/116	20180614-iTQ-OSCC29-30ug-s26.raw
	High		fFESFGDLSTPDAVmGNPk	Unambiguous	1	1	P68871	N-Term(iTRAQ4plex); M15(Oxidation); K19(iTRAQ4plex)	HCD	1	0	1	1	85547	Unique	Used	0.491347	0.121685	0.250034	0.185457	0.381783	1.48697	17181.8	13295.4	3267.76	3700.84	44.62	0.00064887	0	34.1522	34	3	788.389	2363.15	2.25229	43.4463	9232	9232	MS2	12/166	20180614-iTQ-OSCC29-30ug-s14.raw
		High	kVLGAFSDGLAHLDNLk	Unambiguous	2	2	P68871;P02042	N-Term(iTRAQ4plex); K1(iTRAQ4plex); K17(iTRAQ4plex)	CID	1	0	1	1	360563	Not Unique	Not Used	0.442408	0.0739133	0.168676	0.0999403	0.228496	1.3192	91498.7	63750.3	10570.2	10620.4	44.61	0.000211023	1	34.6631	24	3	744.102	2230.29	-0.77252	40.0145	8548	8548	MS2	12/174	20180614-iTQ-OSCC29-30ug-s60.raw
	High		vVAGVANALAHk	Unambiguous	2	2	P68871;P02042	N-Term(iTRAQ4plex); K12(iTRAQ4plex)	HCD	1	0	1	1	328751	Not Unique	Not Used	0.257187	0.0923949	0.362704	0.14283	0.561735	1.50822	135101	54720.6	19509.7	22411.1	44.59	0.000231112	0	54.1484	17	3	479.966	1437.88	3.94633	27.4721	5300	5300	MS2	11/100	20180614-iTQ-OSCC29-30ug-s55.raw
		High	fFESFGDLSTPDAVMGNPk	Unambiguous	1	1	P68871	N-Term(iTRAQ4plex); K19(iTRAQ4plex)	CID	1	0	1	1	79447	Unique	Used	0.194223						549054	167942			44.52	0.000731089	0	14.9163	1	3	783.059	2347.16	4.96389	44.0318	9841	9841	MS2	16/166	20180614-iTQ-OSCC29-30ug-s13.raw
		High	gTFATLSELHcDk	Unambiguous	1	1	P68871	N-Term(iTRAQ4plex); C11(Methylthio); K13(iTRAQ4plex)	CID	1	0	1	1	263689	Unique	Used	0.268599	0.0351876	0.132263	0.0823101	0.309962	2.28221	55502.1	23477.8	3052.42	5305.77	44.51	0.000777024	0	49.4566	67	2	878.441	1755.87	5.66963	35.7782	7233	7233	MS2	12/116	20180614-iTQ-OSCC29-30ug-s44.raw
		High	sAVTALWGK	Unambiguous	1	1	P68871	N-Term(iTRAQ4plex)	CID	1	0	1	1	51416	Redundant	Not Used	0.29889	0.163726	0.553041	0.319824	1.08233	1.90584	98002	46130.8	25078.2	36402.6	44.44	0.000764467	0	10.1579	17	2	538.815	1076.62	1.37323	27.4595	5048	5048	MS2	8/70	20180614-iTQ-OSCC29-30ug-s09.raw
		High	fFESFGDLSTPDAVmGNPk	Unambiguous	1	1	P68871	N-Term(iTRAQ4plex); M15(Oxidation); K19(iTRAQ4plex)	CID	1	0	1	1	153330	Redundant	Not Used	0.268971						42498.2	18002			44.37	0.000698286	0	14.351	12	3	788.389	2363.15	2.56222	39.6391	8439	8439	MS2	18/166	20180614-iTQ-OSCC29-30ug-s25.raw
	High		eFTPPVQAAYQk	Unambiguous	1	1	P68871	N-Term(iTRAQ4plex); K12(iTRAQ4plex)	HCD	1	0	1	1	114816	Redundant	Not Used	0.926077						2.51535e+06	3.66852e+06			44.33	0.000865252	0	12.7994	0	3	556.306	1666.9	-0.248076	24.2026	4167	4167	MS2	10/102	20180614-iTQ-OSCC29-30ug-s19.raw
	High		vNVDEVGGEALGR	Unambiguous	1	1	P68871	N-Term(iTRAQ4plex)	HCD	1	0	1	1	38451	Unique	Used	0.40872	0.332781	0.822024	0.462028	1.14341	1.35457	126576	81474.8	65835	67921.5	44.28	0.000849144	0	60.4528	17	2	729.891	1458.78	5.97629	28.1303	5395	5395	MS2	8/128	20180614-iTQ-OSCC29-30ug-s07.raw
	High		eFTPPVQAAYQk	Unambiguous	1	1	P68871	N-Term(iTRAQ4plex); K12(iTRAQ4plex)	HCD	1	0	1	1	174903	Redundant	Not Used	0.408531	0.0608186	0.150302	0.0876997	0.217136	1.40687	53992.8	34738.1	5132.37	5499.46	44.28	0.000901399	0	19.3518	32	2	833.954	1666.9	-1.66803	24.5705	4197	4197	MS2	6/102	20180614-iTQ-OSCC29-30ug-s29.raw
	High		vVAGVANALAHkYH	Unambiguous	2	2	P68871;P02042	N-Term(iTRAQ4plex); K12(iTRAQ4plex)	HCD	1	0	1	1	353250	Not Unique	Not Used	0.286397	0.123987	0.437081	0.148199	0.523403	1.16616	41758.8	18834.8	8092.29	7187.51	44.2	0.000593095	1	18.5701	33	4	435.254	1737.99	-3.31403	29.3345	5895	5895	MS2	10/116	20180614-iTQ-OSCC29-30ug-s59.raw
	High		lLVVYPWTQR	Unambiguous	4	3	P68871;P02042;P69891	N-Term(iTRAQ4plex)	HCD	1	0	1	1	60242	Redundant	Not Used	0.302338	0.219473	0.732894	0.264436	0.884683	1.17552	134639	64107.3	46184.6	41350.1	44.08	0.000668338	0	29.7092	22	2	709.918	1418.83	0.523276	45.2956	10203	10203	MS2	7/74	20180614-iTQ-OSCC29-30ug-s10.raw
		High	fFESFGDLSTPDAVMGNPk	Unambiguous	1	1	P68871	N-Term(iTRAQ4plex); K19(iTRAQ4plex)	CID	1	0	1	1	79255	Redundant	Not Used	0.193924						1.33557e+07	4.0789e+06			43.85	0.000855102	0	24.9845	0	3	783.059	2347.16	4.65185	42.5331	9425	9425	MS2	21/166	20180614-iTQ-OSCC29-30ug-s13.raw
	High		kVLGAFSDGLAHLDNLk	Unambiguous	2	2	P68871;P02042	N-Term(iTRAQ4plex); K1(iTRAQ4plex); K17(iTRAQ4plex)	HCD	1	0	1	1	360563	Redundant	Not Used	0.442408	0.0739133	0.168676	0.0999403	0.228496	1.3192	91498.7	63750.3	10570.2	10620.4	43.84	0.000251959	1	34.6631	24	3	744.102	2230.29	-0.77252	40.0337	8554	8554	MS2	16/174	20180614-iTQ-OSCC29-30ug-s60.raw
		High	fFESFGDLSTPDAVMGNPk	Unambiguous	1	1	P68871	N-Term(iTRAQ4plex); K19(iTRAQ4plex)	CID	1	0	1	1	73028	Redundant	Not Used	0.13539	0.0819255	0.610922				191075	40741.2	24466.3		43.82	0.000838207	0	21.7609	3	3	783.058	2347.16	3.09163	44.9588	9923	9923	MS2	17/166	20180614-iTQ-OSCC29-30ug-s12.raw
		High	fFESFGDLSTPDAVmGNPk	Unambiguous	1	1	P68871	N-Term(iTRAQ4plex); M15(Oxidation); K19(iTRAQ4plex)	CID	1	0	1	1	200161	Redundant	Not Used	0.320432	0.0651376	0.205233	0.100298	0.316605	1.50229	58512.9	29527.9	5957.02	6816.02	43.66	0.000815848	0	17.1062	17	3	788.389	2363.15	2.48474	39.6752	8347	8347	MS2	20/166	20180614-iTQ-OSCC29-30ug-s33.raw
		High	kVLGAFSDGLAHLDNLk	Unambiguous	2	2	P68871;P02042	N-Term(iTRAQ4plex); K1(iTRAQ4plex); K17(iTRAQ4plex)	CID	1	0	1	1	360058	Redundant	Not Used	0.361151	0.112378	0.314156	0.17657	0.494524	1.53294	49167.5	27964.7	8635.85	10082.8	43.65	0.00023302	1	43.6618	33	4	558.329	2230.3	1.79389	36.0261	7455	7455	MS2	9/174	20180614-iTQ-OSCC29-30ug-s60.raw
		High	lLGNVLVcVLAHHFGK	Unambiguous	1	1	P68871	N-Term(iTRAQ4plex); C8(Methylthio)	CID	1	0	1	1	308041	Unique	Used	0.178197	0.0605244	0.342912	0.154478	0.87685	2.49016	3909.66	1097.2	369.842	701.44	43.63	0.000793325	0	17.7568	143	3	637.36	1910.07	1.97011	53.4526	11843	11843	MS2	19/146	20180614-iTQ-OSCC29-30ug-s51.raw
		High	vVAGVANALAHkYH	Unambiguous	2	2	P68871;P02042	N-Term(iTRAQ4plex); K12(iTRAQ4plex)	CID	1	0	1	1	341186	Redundant	Not Used	0.300093	0.089585	0.301392	0.132259	0.445787	1.44039	166962	78907.7	23377.6	25646.5	43.49	0.000682763	1	29.6693	14	3	580.004	1738	-2.32298	29.9045	6027	6027	MS2	10/116	20180614-iTQ-OSCC29-30ug-s57.raw
	High		FFESFGDLSTPDAVmGNPk	Unambiguous	1	1	P68871	M15(Oxidation); K19(iTRAQ4plex)	HCD	1	0	1	1	46009	Unique	Used	3.34386	0.454119	0.137112	0.24927	0.0754019	0.535541	35021.1	184426	24856.8	10138.8	43.45	0.0008156	0	22.6875	5	3	740.352	2219.04	-1.03409	36.2236	7592	7592	MS2	8/166	20180614-iTQ-OSCC29-30ug-s08.raw
		High	fFESFGDLSTPDAVmGNPk	Unambiguous	1	1	P68871	N-Term(iTRAQ4plex); M15(Oxidation); K19(iTRAQ4plex)	CID	1	0	1	1	91856	Unique	Used	0.447784						23245.4	16392.7			43.36	0.000869584	0	16.1757	14	3	788.387	2363.15	0.237715	40.2078	8981	8981	MS2	21/166	20180614-iTQ-OSCC29-30ug-s15.raw
	High		vLGAFSDGLAHLDNLk	Unambiguous	2	2	P68871;P02042	N-Term(iTRAQ4plex); K16(iTRAQ4plex)	HCD	1	0	1	1	323394	Not Unique	Not Used	1.01533	0.518373	0.515448				5125.05	8195.05	4152.27		43.21	0.000747333	0	21.3046	38	2	979.548	1958.09	-3.61019	34.3647	6974	6974	MS2	6/138	20180614-iTQ-OSCC29-30ug-s54.raw
		High	VLGAFSDGLAHLDNLk	Unambiguous	2	2	P68871;P02042	K16(iTRAQ4plex)	CID	1	0	1	1	170941	Redundant	Not Used	4.1003	0.735458	0.18109	0.6267	0.154598	0.831369	24577.9	158710	28251.9	17889.2	43	0.00104498	0	12.6278	7	3	605.337	1814	1.28397	39.7774	8192	8192	MS2	15/138	20180614-iTQ-OSCC29-30ug-s28.raw
		High	vNVDEVGGEALGR	Unambiguous	1	1	P68871	N-Term(iTRAQ4plex)	CID	1	0	1	1	50800	Unique	Used	0.351573	0.21985	0.631341	0.415822	1.19633	1.84532	72753.5	40282.2	24999.2	35135.6	42.96	0.00121651	0	24.0965	21	2	729.887	1458.77	-0.634434	22.9507	3711	3711	MS2	10/128	20180614-iTQ-OSCC29-30ug-s09.raw
		High	eFTPPVQAAYQk	Unambiguous	1	1	P68871	N-Term(iTRAQ4plex); K12(iTRAQ4plex)	CID	1	0	1	1	114912	Unique	Used	0.634961						643011	642999			42.96	0.00111029	0	13.4218	0	3	556.307	1666.91	1.07009	24.8877	4369	4369	MS2	7/102	20180614-iTQ-OSCC29-30ug-s19.raw
		High	FFESFGDLSTPDAVMGNPk	Unambiguous	1	1	P68871	K19(iTRAQ4plex)	CID	1	0	1	1	39964	Unique	Used	2.74977			0.535096	0.196832		76886.7	332960		47782.5	42.95	0.000912583	0	7.3113	2	3	735.024	2203.06	2.91153	38.9516	8666	8666	MS2	17/166	20180614-iTQ-OSCC29-30ug-s07.raw
		High	LLGNVLVcVLAHHFGk	Unambiguous	1	1	P68871	C8(Methylthio); K16(iTRAQ4plex)	CID	1	0	1	1	349881	Redundant	Not Used	0.558213	0.169778	0.307068	0.48353	0.87616	2.77865	2331.13	2049.33	618.578	1309.11	42.93	0.000942262	0	14.1292	136	3	637.359	1910.06	0.0528374	52.3046	11874	11874	MS2	17/146	20180614-iTQ-OSCC29-30ug-s58.raw
	High		lLGNVLVcVLAHHFGKEFTPPVQAAYQk	Unambiguous	1	1	P68871	N-Term(iTRAQ4plex); C8(Methylthio); K28(iTRAQ4plex)	HCD	1	0	1	1	356084	Unique	Used	0.160688	0.117116	0.735844	0.183144	1.15285	1.5257	30152.8	7630.53	5519.36	6413.69	42.92	0.000385431	1	32.8047	34	4	854.219	3413.85	2.03121	52.1926	12040	12040	MS2	15/268	20180614-iTQ-OSCC29-30ug-s59.raw
		High	kVLGAFSDGLAHLDNLk	Unambiguous	2	2	P68871;P02042	N-Term(iTRAQ4plex); K1(iTRAQ4plex); K17(iTRAQ4plex)	CID	1	0	1	1	353829	Redundant	Not Used	0.278896	0.104964	0.37997	0.1805	0.654631	1.67777	156035	68534.5	25598.1	32710.5	42.88	0.000306561	1	33.5126	7	3	744.102	2230.29	0.212672	33.6714	7147	7147	MS2	12/174	20180614-iTQ-OSCC29-30ug-s59.raw
		High	eFTPPVQAAYQk	Unambiguous	1	1	P68871	N-Term(iTRAQ4plex); K12(iTRAQ4plex)	CID	1	0	1	1	115015	Unique	Used	0.864024	0.509274	0.595084	0.678968	0.794847	1.30074	261693	356092	208300	206361	42.85	0.00124253	0	32.5378	4	3	556.306	1666.9	0.081467	25.6168	4591	4591	MS2	8/102	20180614-iTQ-OSCC29-30ug-s19.raw
		High	FFESFGDLSTPDAVmGNPk	Unambiguous	1	1	P68871	M15(Oxidation); K19(iTRAQ4plex)	CID	1	0	1	1	46009	Redundant	Not Used	3.34386	0.454119	0.137112	0.24927	0.0754019	0.535541	35021.1	184426	24856.8	10138.8	42.8	0.000947277	0	22.6875	5	3	740.352	2219.04	-1.03409	36.206	7586	7586	MS2	21/166	20180614-iTQ-OSCC29-30ug-s08.raw
	High		fFESFGDLSTPDAVmGNPk	Unambiguous	1	1	P68871	N-Term(iTRAQ4plex); M15(Oxidation); K19(iTRAQ4plex)	HCD	1	0	1	1	91751	Redundant	Not Used	0.370698	0.111591	0.303922				81885.8	47805	14281.9		42.77	0.0010014	0	26.2562	6	3	788.388	2363.15	0.547649	39.4636	8763	8763	MS2	11/166	20180614-iTQ-OSCC29-30ug-s15.raw
	High		fFESFGDLSTPDAVMGNPk	Unambiguous	1	1	P68871	N-Term(iTRAQ4plex); K19(iTRAQ4plex)	HCD	1	0	1	1	79816	Unique	Used	0.23187	0.174847	0.761318	0.0615886	0.268668	0.343664	78998.9	28847.6	21588.6	5650.77	42.75	0.0010777	0	31.7584	9	3	783.06	2347.16	5.43196	46.8292	10643	10643	MS2	12/166	20180614-iTQ-OSCC29-30ug-s13.raw
		High	eFTPPVQAAYQk	Unambiguous	1	1	P68871	N-Term(iTRAQ4plex); K12(iTRAQ4plex)	CID	1	0	1	1	108850	Not Unique	Not Used	0.505409	0.309211	0.617682	0.237313	0.47494	0.748787	169133	134622	81739.3	46616.2	42.72	0.00127226	0	14.6219	10	2	833.953	1666.9	-2.98621	28.2858	5054	5054	MS2	8/102	20180614-iTQ-OSCC29-30ug-s18.raw
		High	vLGAFSDGLAHLDNLk	Unambiguous	2	2	P68871;P02042	N-Term(iTRAQ4plex); K16(iTRAQ4plex)	CID	1	0	1	1	264873	Not Unique	Not Used	0.629185						20510.4	20323.4			42.62	0.000864285	0	10.1592	18	4	490.279	1958.09	-1.13026	45.1975	9803	9803	MS2	18/138	20180614-iTQ-OSCC29-30ug-s44.raw
		High	sAVTALWGk	Unambiguous	1	1	P68871	N-Term(iTRAQ4plex); K9(iTRAQ4plex)	CID	1	0	1	1	152356	Redundant	Not Used	0.204641	0.0896912	0.442496	0.0799249	0.395048	0.869409	195659	63057.5	27428.1	18162.2	42.61	0.000797743	0	43.9184	22	2	610.867	1220.73	1.30112	31.9475	6324	6324	MS2	11/70	20180614-iTQ-OSCC29-30ug-s25.raw
	High		fFESFGDLSTPDAVmGNPk	Unambiguous	1	1	P68871	N-Term(iTRAQ4plex); M15(Oxidation); K19(iTRAQ4plex)	HCD	1	0	1	1	141363	Unique	Used	0.278116	0.035927	0.130421				77853.9	34099.8	4371.67		42.6	0.00104138	0	11.0849	10	3	788.389	2363.15	2.48474	39.6774	8537	8537	MS2	12/166	20180614-iTQ-OSCC29-30ug-s23.raw
	High		lHVDPENFR	Unambiguous	2	2	P68871;P02042	N-Term(iTRAQ4plex)	HCD	1	0	1	1	221282	Not Unique	Not Used	0.687322	0.18677	0.274346	0.125901	0.18528	0.657679	724790	784543	211575	105981	42.56	0.00131724	0	8.17535	1	2	635.837	1270.67	1.03229	23.3408	3722	3722	MS2	7/72	20180614-iTQ-OSCC29-30ug-s37.raw
		High	lLVVYPWTQR	Unambiguous	4	3	P68871;P02042;P69891	N-Term(iTRAQ4plex)	CID	1	0	1	1	53569	Not Unique	Not Used	0.19373	0.147481	0.768585	0.146193	0.763293	0.967127	363795	110994	83856.9	61769	42.51	0.000869624	0	12.8244	6	2	709.919	1418.83	1.98589	43.2	9714	9714	MS2	5/74	20180614-iTQ-OSCC29-30ug-s09.raw
		High	lLVVYPWTQR	Unambiguous	4	3	P68871;P02042;P69891	N-Term(iTRAQ4plex)	CID	1	0	1	1	53659	Redundant	Not Used	0.234664	0.142602	0.613524	0.143537	0.618695	0.98204	187152	69165	41712.5	31199.3	42.36	0.000993107	0	32.5901	13	2	709.918	1418.83	0.43724	43.8775	9909	9909	MS2	10/74	20180614-iTQ-OSCC29-30ug-s09.raw
	High		fFESFGDLSTPDAVmGNPk	Unambiguous	1	1	P68871	N-Term(iTRAQ4plex); M15(Oxidation); K19(iTRAQ4plex)	HCD	1	0	1	1	129615	Unique	Used	0.328443			0.0781284	0.240607		40536.2	20967.5		3678.22	42.23	0.00115493	0	13.2549	28	3	788.389	2363.15	2.87215	42.5257	9299	9299	MS2	12/166	20180614-iTQ-OSCC29-30ug-s21.raw
		High	fFESFGDLSTPDAVMGNPk	Unambiguous	1	1	P68871	N-Term(iTRAQ4plex); K19(iTRAQ4plex)	CID	1	0	1	1	73032	Unique	Used	0.0718208	0.0851145	1.19648				30146.8	3409.85	4010.43		42.21	0.00122339	0	24.5224	23	2	1174.08	2347.16	2.6813	44.9675	9927	9927	MS2	17/166	20180614-iTQ-OSCC29-30ug-s12.raw
	High		lLGNVLVcVLAHHFGk	Unambiguous	1	1	P68871	N-Term(iTRAQ4plex); C8(Methylthio); K16(iTRAQ4plex)	HCD	1	0	1	1	356186	Unique	Used	0.327621						1.09871e+06	566893			42.19	0.000600929	0	11.416	1	4	514.298	2054.17	3.60217	53.0831	12261	12261	MS2	13/146	20180614-iTQ-OSCC29-30ug-s59.raw
	High		vNVDEVGGEALGR	Unambiguous	1	1	P68871	N-Term(iTRAQ4plex)	HCD	1	0	1	1	44410	Redundant	Not Used	0.638611						907003	912199			42.11	0.00152256	0	7.57205	0	3	486.927	1458.77	-0.0997279	24.9907	4131	4131	MS2	9/128	20180614-iTQ-OSCC29-30ug-s08.raw
		High	kVLGAFSDGLAHLDNLk	Unambiguous	2	2	P68871;P02042	N-Term(iTRAQ4plex); K1(iTRAQ4plex); K17(iTRAQ4plex)	CID	1	0	1	1	360561	Redundant	Not Used	0.500176	0.144035	0.290735	0.245329	0.496119	1.66178	53317	41998.4	12002.7	15191.5	42.05	0.000324342	1	28.8374	14	4	558.33	2230.3	2.56015	40.01	8546	8546	MS2	14/174	20180614-iTQ-OSCC29-30ug-s60.raw
		High	lLVVYPWTQR	Unambiguous	4	3	P68871;P02042;P69891	N-Term(iTRAQ4plex)	CID	1	0	1	1	218144	Not Unique	Not Used	0.334417	0.176615	0.533202	0.29859	0.903123	1.64945	29245.5	15402.5	8072.96	10141.9	41.92	0.00115684	0	42.1355	188	2	709.92	1418.83	3.62056	45.2322	9517	9517	MS2	10/74	20180614-iTQ-OSCC29-30ug-s36.raw
		High	vLGAFSDGLAHLDNLk	Unambiguous	2	2	P68871;P02042	N-Term(iTRAQ4plex); K16(iTRAQ4plex)	CID	1	0	1	1	264635	Redundant	Not Used	0.328021	0.0788374	0.242652	0.0857219	0.264333	1.06084	69306.3	35802.9	8539.85	6900.02	41.92	0.00105722	0	34.7075	53	3	653.372	1958.1	3.20932	43.2946	9285	9285	MS2	13/138	20180614-iTQ-OSCC29-30ug-s44.raw
		High	eFTPPVQAAYQk	Unambiguous	1	1	P68871	N-Term(iTRAQ4plex); K12(iTRAQ4plex)	CID	1	0	1	1	102305	Redundant	Not Used	0.186263						1.78579e+06	523842			41.9	0.00139784	0	22.0702	1	2	833.957	1666.91	1.99356	24.5742	4184	4184	MS2	15/102	20180614-iTQ-OSCC29-30ug-s17.raw
	High		lLGNVLVcVLAHHFGk	Unambiguous	1	1	P68871	N-Term(iTRAQ4plex); C8(Methylthio); K16(iTRAQ4plex)	HCD	1	0	1	1	356246	Redundant	Not Used	0.467519						67600	49772.6			41.88	0.000681066	0	11.4284	11	3	685.395	2054.17	2.95504	53.5946	12391	12391	MS2	11/146	20180614-iTQ-OSCC29-30ug-s59.raw
		High	vHLTPEEk	Unambiguous	2	2	P68871;P02042	N-Term(iTRAQ4plex); K8(iTRAQ4plex)	CID	1	0	1	1	291466	Redundant	Not Used	0.247958	0.0182658	0.0743724	0.063481	0.258955	3.39076	3.78793e+06	1.47919e+06	108140	279274	41.83	0.00141399	0	24.4265	1	2	620.862	1240.72	1.61413	15.8628	1778	1778	MS2	5/62	20180614-iTQ-OSCC29-30ug-s49.raw
	High		lLVVYPWTQR	Unambiguous	4	3	P68871;P02042;P69891	N-Term(iTRAQ4plex)	HCD	1	0	1	1	53388	Redundant	Not Used	0.176622	0.124821	0.7135	0.149705	0.857335	1.17015	7.39805e+06	2.05782e+06	1.44328e+06	1.28629e+06	41.79	0.00102644	0	6.80141	0	2	709.919	1418.83	1.64174	41.8633	9329	9329	MS2	5/74	20180614-iTQ-OSCC29-30ug-s09.raw
		High	lLVVYPWTQR	Unambiguous	4	3	P68871;P02042;P69891	N-Term(iTRAQ4plex)	CID	1	0	1	1	54016	Not Unique	Not Used	0.283264	0.216105	0.77024	0.276127	0.986003	1.24663	47588.3	21229.3	16073.5	15261.4	41.76	0.0011169	0	26.1922	36	2	709.918	1418.83	1.12553	46.553	10679	10679	MS2	10/74	20180614-iTQ-OSCC29-30ug-s09.raw
	High		lLVVYPWTQR	Unambiguous	4	3	P68871;P02042;P69891	N-Term(iTRAQ4plex)	HCD	1	0	1	1	92020	Not Unique	Not Used	0.262971	0.124941	0.479676	0.188816	0.726256	1.47444	187934	77832.2	36699.2	41212.6	41.73	0.00114814	0	8.12195	6	2	709.918	1418.83	0.43724	41.4396	9347	9347	MS2	5/74	20180614-iTQ-OSCC29-30ug-s15.raw
	High		lLVVYPWTQR	Unambiguous	4	3	P68871;P02042;P69891	N-Term(iTRAQ4plex)	HCD	1	0	1	1	60056	Redundant	Not Used	0.301313	0.192887	0.646303	0.163044	0.547327	0.824699	9.51008e+06	4.51281e+06	2.86703e+06	1.80084e+06	41.69	0.00113505	0	6.57334	0	2	709.918	1418.83	1.2976	43.9017	9800	9800	MS2	5/74	20180614-iTQ-OSCC29-30ug-s10.raw
		High	fFESFGDLSTPDAVMGNPk	Unambiguous	1	1	P68871	N-Term(iTRAQ4plex); K19(iTRAQ4plex)	CID	1	0	1	1	98650	Redundant	Not Used	0.407684	0.244104	0.60451	0.224309	0.556523	0.896529	12877.2	8267.79	4912.95	3354.71	41.62	0.00143584	0	26.8492	108	3	783.062	2347.17	8.39637	44.6018	9792	9792	MS2	12/166	20180614-iTQ-OSCC29-30ug-s16.raw
	High		lLVVYPWTQR	Unambiguous	4	3	P68871;P02042;P69891	N-Term(iTRAQ4plex)	HCD	1	0	1	1	98507	Redundant	Not Used	0.290915	0.160209	0.555999	0.149654	0.520335	0.911368	139678	63994	34975.3	24277.5	41.6	0.00107234	0	13.6997	12	2	709.919	1418.83	2.15796	43.4848	9494	9494	MS2	5/74	20180614-iTQ-OSCC29-30ug-s16.raw
		High	vVAGVANALAHk	Unambiguous	2	2	P68871;P02042	N-Term(iTRAQ4plex); K12(iTRAQ4plex)	CID	1	0	1	1	281167	Redundant	Not Used	0.266881	0.22454	0.849433	0.892261	3.38169	3.87695	101603	42704.2	35657.3	105290	41.36	0.000515453	0	38.6587	22	3	479.965	1437.88	2.48188	29.0843	5653	5653	MS2	8/100	20180614-iTQ-OSCC29-30ug-s47.raw
	High		lLVVYPWTQR	Unambiguous	4	3	P68871;P02042;P69891	N-Term(iTRAQ4plex)	HCD	1	0	1	1	104666	Not Unique	Not Used	0.321665	0.149542	0.469365	0.204642	0.643502	1.33513	104437	52905.8	24409.7	24821.9	41.35	0.00113588	0	28.6915	27	2	709.919	1418.83	2.24399	42.248	9302	9302	MS2	5/74	20180614-iTQ-OSCC29-30ug-s17.raw
	High		lLVVYPWTQR	Unambiguous	4	3	P68871;P02042;P69891	N-Term(iTRAQ4plex)	HCD	1	0	1	1	165523	Not Unique	Not Used	0.361593	0.170611	0.476365	0.230773	0.645543	1.31968	37920	21594	10111.7	10163.4	41.32	0.00125813	0	22.2133	74	2	709.918	1418.83	0.953456	42.9174	9038	9038	MS2	5/74	20180614-iTQ-OSCC29-30ug-s27.raw
	High		lLVVYPWTQR	Unambiguous	4	3	P68871;P02042;P69891	N-Term(iTRAQ4plex)	HCD	1	0	1	1	85579	Redundant	Not Used	0.321221	0.196402	0.617296	0.19026	0.599106	0.945137	171604	86811.4	52676.8	37919.4	41.27	0.00127643	0	15.4274	14	2	709.917	1418.83	-0.0789756	43.7047	9306	9306	MS2	5/74	20180614-iTQ-OSCC29-30ug-s14.raw
	High		fFESFGDLSTPDAVMGNPk	Unambiguous	1	1	P68871	N-Term(iTRAQ4plex); K19(iTRAQ4plex)	HCD	1	0	1	1	92161	Redundant	Not Used	0.228518						23127	8323.09			41.27	0.00149663	0	6.37017	34	2	1174.08	2347.16	2.26523	42.5323	9649	9649	MS2	10/166	20180614-iTQ-OSCC29-30ug-s15.raw
		High	lLGNVLVcVLAHHFGk	Unambiguous	1	1	P68871	N-Term(iTRAQ4plex); C8(Methylthio); K16(iTRAQ4plex)	CID	1	0	1	1	356186	Redundant	Not Used	0.327621						1.09871e+06	566893			41.26	0.000744429	0	11.416	1	4	514.298	2054.17	3.60217	53.0676	12255	12255	MS2	10/146	20180614-iTQ-OSCC29-30ug-s59.raw
	High		gTFATLSELHcDk	Unambiguous	1	1	P68871	N-Term(iTRAQ4plex); C11(Methylthio); K13(iTRAQ4plex)	HCD	1	0	1	1	245893	Unique	Used	0.185555	0.0720794	0.392186				231707	67710.3	26103.3		41.22	0.00168763	0	19.0381	3	3	585.962	1755.87	4.54964	34.071	6820	6820	MS2	8/116	20180614-iTQ-OSCC29-30ug-s41.raw
	High		gTFATLSELHcDkLHVDPENFR	Unambiguous	1	1	P68871	N-Term(iTRAQ4plex); C11(Methylthio); K13(iTRAQ4plex)	HCD	1	0	1	1	348421	Unique	Used	0.352692						506046	281081			41.16	0.00116753	1	9.41876	1	4	716.611	2863.42	4.09017	40.0765	8719	8719	MS2	13/220	20180614-iTQ-OSCC29-30ug-s58.raw
	High		lLVVYPWTQR	Unambiguous	4	3	P68871;P02042;P69891	N-Term(iTRAQ4plex)	HCD	1	0	1	1	53749	Not Unique	Not Used	0.281413	0.164474	0.590073	0.216645	0.778692	1.28512	114255	50636.6	29371.1	28748.3	41.06	0.00133966	0	23.3314	24	2	709.918	1418.83	0.0930964	44.5813	10110	10110	MS2	5/74	20180614-iTQ-OSCC29-30ug-s09.raw
		High	vVAGVANALAHk	Unambiguous	2	2	P68871;P02042	N-Term(iTRAQ4plex); K12(iTRAQ4plex)	CID	1	0	1	1	280980	Redundant	Not Used	0.140298						1.85264e+06	409344			41.04	0.000460422	0	14.1042	1	3	479.967	1437.89	6.62053	27.6839	5249	5249	MS2	11/100	20180614-iTQ-OSCC29-30ug-s47.raw
	High		sAVTALWGk	Unambiguous	1	1	P68871	N-Term(iTRAQ4plex); K9(iTRAQ4plex)	HCD	1	0	1	1	158107	Unique	Used	0.50951	0.0279089	0.0553023				348042	279273	15181.7		41.02	0.00132439	0	26.7872	10	3	407.579	1220.72	-0.784862	31.8078	5963	5963	MS2	9/70	20180614-iTQ-OSCC29-30ug-s26.raw
	High		sAVTALWGk	Unambiguous	1	1	P68871	N-Term(iTRAQ4plex); K9(iTRAQ4plex)	HCD	1	0	1	1	170027	Unique	Used	0.321741			0.0629663	0.197953		22820.6	11563.2		1668.87	40.72	0.00123272	0	15.1024	31	3	407.581	1220.73	3.64005	32.4894	6213	6213	MS2	7/70	20180614-iTQ-OSCC29-30ug-s28.raw
	High		lLVVYPWTQR	Unambiguous	4	3	P68871;P02042;P69891	N-Term(iTRAQ4plex)	HCD	1	0	1	1	200545	Not Unique	Not Used	0.310605	0.185458	0.602824	0.264687	0.861956	1.39245	35815.4	17519.5	10381.5	11010.1	40.69	0.00131377	0	30.4403	58	2	709.919	1418.83	2.58813	42.8879	9185	9185	MS2	5/74	20180614-iTQ-OSCC29-30ug-s33.raw
	High		lLVVYPWTQR	Unambiguous	4	3	P68871;P02042;P69891	N-Term(iTRAQ4plex)	HCD	1	0	1	1	54016	Redundant	Not Used	0.283264	0.216105	0.77024	0.276127	0.986003	1.24663	47588.3	21229.3	16073.5	15261.4	40.68	0.00143224	0	26.1922	36	2	709.918	1418.83	1.12553	46.5717	10685	10685	MS2	5/74	20180614-iTQ-OSCC29-30ug-s09.raw
		High	eFTPPVQAAYQk	Unambiguous	1	1	P68871	N-Term(iTRAQ4plex); K12(iTRAQ4plex)	CID	1	0	1	1	115268	Unique	Used	0.677836	0.397117	0.591489	0.650532	0.970743	1.59824	27570.1	29431.1	17112	20830.1	40.59	0.00209077	0	5.10541	26	3	556.305	1666.9	-2.11549	27.3907	5138	5138	MS2	7/102	20180614-iTQ-OSCC29-30ug-s19.raw
		High	vVAGVANALAHkYH	Unambiguous	2	2	P68871;P02042	N-Term(iTRAQ4plex); K12(iTRAQ4plex)	CID	1	0	1	1	341006	Redundant	Not Used	0.357732	0.015573	0.0439509	0.0349078	0.0987017	2.18696	1.16728e+06	657623	28411.5	47324.2	40.59	0.00135747	1	29.452	9	3	580.004	1738	-1.05872	28.5399	5637	5637	MS2	10/116	20180614-iTQ-OSCC29-30ug-s57.raw
	High		lLVVYPWTQR	Unambiguous	4	3	P68871;P02042;P69891	N-Term(iTRAQ4plex)	HCD	1	0	1	1	59967	Not Unique	Not Used	0.399774	0.25546	0.64515				661200	416287	263999		40.35	0.00158682	0	5.86151	0	3	473.614	1418.83	-0.712215	43.2298	9606	9606	MS2	8/74	20180614-iTQ-OSCC29-30ug-s10.raw
	High		lLGNVLVcVLAHHFGk	Unambiguous	1	1	P68871	N-Term(iTRAQ4plex); C8(Methylthio); K16(iTRAQ4plex)	HCD	1	0	1	1	350173	Unique	Used	0.282566	0.0421605	0.150639				83905.6	37338.3	5528.95		40.32	0.00102186	0	11.3791	8	4	514.298	2054.17	2.29481	54.8201	12515	12515	MS2	17/146	20180614-iTQ-OSCC29-30ug-s58.raw
	High		vLGAFSDGLAHLDNLk	Unambiguous	2	2	P68871;P02042	N-Term(iTRAQ4plex); K16(iTRAQ4plex)	HCD	1	0	1	1	318649	Not Unique	Not Used	0.101164	0.01	0.0701753	0.0124562	0.124542	1.72829	206143	32842.9	2265.55	2982.23	40.27	0.00152235	0	53.7439	48	3	653.372	1958.1	3.58337	42.9551	9406	9406	MS2	16/138	20180614-iTQ-OSCC29-30ug-s53.raw
		High	fFESFGDLSTPDAVMGNPk	Unambiguous	1	1	P68871	N-Term(iTRAQ4plex); K19(iTRAQ4plex)	CID	1	0	1	1	79627	Unique	Used	0.364121	0.261668	0.725532	0.103741	0.288181	0.386806	165776	95063	67798	19973.7	40.24	0.00192559	0	40.3982	4	3	783.058	2347.16	2.70157	45.3911	10231	10231	MS2	14/166	20180614-iTQ-OSCC29-30ug-s13.raw
	High		vVAGVANALAHk	Unambiguous	2	2	P68871;P02042	N-Term(iTRAQ4plex); K12(iTRAQ4plex)	HCD	1	0	1	1	275034	Not Unique	Not Used	0.543192	0.195839	0.363997	0.713047	1.32778	3.55231	37910.8	32431.1	11604	31395.5	40.21	0.000847989	0	47.2912	49	3	479.965	1437.88	1.78149	29.81	5584	5584	MS2	13/100	20180614-iTQ-OSCC29-30ug-s46.raw
		High	fFESFGDLSTPDAVmGNPk	Unambiguous	1	1	P68871	N-Term(iTRAQ4plex); M15(Oxidation); K19(iTRAQ4plex)	CID	1	0	1	1	78812	Unique	Used	0.0698032						312806	34387			40.18	0.00183725	0	10.8004	1	3	788.389	2363.15	2.6397	39.2226	8464	8464	MS2	19/166	20180614-iTQ-OSCC29-30ug-s13.raw
	High		fFESFGDLSTPDAVMGNPk	Unambiguous	1	1	P68871	N-Term(iTRAQ4plex); K19(iTRAQ4plex)	HCD	1	0	1	1	141821	Unique	Used	0.398114	0.242038	0.613802	0.249061	0.632788	1.00395	27820.5	17442.8	10524.3	8047.42	39.73	0.00217617	0	25.5986	23	3	783.058	2347.16	2.9356	43.3868	9527	9527	MS2	12/166	20180614-iTQ-OSCC29-30ug-s23.raw
		High	eFTPPVQAAYQk	Unambiguous	1	1	P68871	N-Term(iTRAQ4plex); K12(iTRAQ4plex)	CID	1	0	1	1	139369	Redundant	Not Used	0.416356	0.035976	0.0872369	0.106201	0.258002	2.8801	24941.9	16354.5	1402.45	3076.4	39.65	0.00255807	0	7.44002	46	2	833.956	1666.9	0.235997	24.6021	4206	4206	MS2	6/102	20180614-iTQ-OSCC29-30ug-s23.raw
		High	fFESFGDLSTPDAVmGNPk	Unambiguous	1	1	P68871	N-Term(iTRAQ4plex); M15(Oxidation); K19(iTRAQ4plex)	CID	1	0	1	1		No Quan Values	Not Used											39.58	0.00208191	0	17.9815	30	3	788.388	2363.15	0.702617	39.6575	8199	8199	MS2	19/166	20180614-iTQ-OSCC29-30ug-s27.raw
		High	LLGNVLVcVLAHHFGk	Unambiguous	1	1	P68871	C8(Methylthio); K16(iTRAQ4plex)	CID	1	0	1	1	337789	Redundant	Not Used	1.18984	0.161669	0.13718	0.325147	0.276407	1.9622	3887.5	7284.59	982.301	1468.03	39.54	0.00177321	0	11.4061	179	3	637.362	1910.07	4.27082	52.3351	11839	11839	MS2	16/146	20180614-iTQ-OSCC29-30ug-s56.raw
		High	vVAGVANALAHk	Unambiguous	2	2	P68871;P02042	N-Term(iTRAQ4plex); K12(iTRAQ4plex)	CID	1	0	1	1	287404	Redundant	Not Used	0.546807	0.285132	0.526459	0.327829	0.60642	1.12174	75097.5	64670.2	33467.1	28593	39.52	0.00109453	0	53.2077	18	3	479.963	1437.88	-1.52946	31.7852	6170	6170	MS2	13/100	20180614-iTQ-OSCC29-30ug-s48.raw
	High		vLGAFSDGLAHLDNLk	Unambiguous	2	2	P68871;P02042	N-Term(iTRAQ4plex); K16(iTRAQ4plex)	HCD	1	0	1	1	264873	Redundant	Not Used	0.629185						20510.4	20323.4			39.42	0.00180575	0	10.1592	18	4	490.279	1958.09	-1.13026	45.2148	9809	9809	MS2	10/138	20180614-iTQ-OSCC29-30ug-s44.raw
		High	lLVVYPWTQR	Unambiguous	4	3	P68871;P02042;P69891	N-Term(iTRAQ4plex)	CID	1	0	1	1	53749	Redundant	Not Used	0.281413	0.164474	0.590073	0.216645	0.778692	1.28512	114255	50636.6	29371.1	28748.3	39.33	0.00199524	0	23.3314	24	2	709.918	1418.83	0.0930964	44.566	10104	10104	MS2	10/74	20180614-iTQ-OSCC29-30ug-s09.raw
		High	lLVVYPWTQR	Unambiguous	4	3	P68871;P02042;P69891	N-Term(iTRAQ4plex)	CID	1	0	1	1	92020	Redundant	Not Used	0.262971	0.124941	0.479676	0.188816	0.726256	1.47444	187934	77832.2	36699.2	41212.6	39.25	0.00203234	0	8.12195	6	2	709.918	1418.83	0.43724	41.4255	9341	9341	MS2	5/74	20180614-iTQ-OSCC29-30ug-s15.raw
	High		lHVDPENFR	Unambiguous	2	2	P68871;P02042	N-Term(iTRAQ4plex)	HCD	1	0	1	1	215536	Not Unique	Not Used	0.388671	0.143958	0.373945	0.0834822	0.217256	0.565782	1.26498e+07	7.74303e+06	2.84621e+06	1.22649e+06	39.09	0.00289163	0	7.71638	0	2	635.836	1270.66	-0.985137	24.6781	3877	3877	MS2	5/72	20180614-iTQ-OSCC29-30ug-s36.raw
		High	lLVVYPWTQR	Unambiguous	4	3	P68871;P02042;P69891	N-Term(iTRAQ4plex)	CID	1	0	1	1	104666	Redundant	Not Used	0.321665	0.149542	0.469365	0.204642	0.643502	1.33513	104437	52905.8	24409.7	24821.9	39.08	0.00191572	0	28.6915	27	2	709.919	1418.83	2.24399	42.2296	9296	9296	MS2	5/74	20180614-iTQ-OSCC29-30ug-s17.raw
		High	vHLTPEEk	Unambiguous	2	2	P68871;P02042	N-Term(iTRAQ4plex); K8(iTRAQ4plex)	CID	1	0	1	1	291376	Redundant	Not Used	0.219999						3.39684e+07	1.1769e+07			39	0.00263745	0	15.8433	0	2	620.861	1240.72	1.22059	15.1899	1583	1583	MS2	5/62	20180614-iTQ-OSCC29-30ug-s49.raw
		High	fFESFGDLSTPDAVmGNPk	Unambiguous	1	1	P68871	N-Term(iTRAQ4plex); M15(Oxidation); K19(iTRAQ4plex)	CID	1	0	1	1	85047	Redundant	Not Used	0.370546	0.127191	0.346552				63502.3	37057.5	12623.9		38.99	0.00238485	0	21.601	15	3	788.386	2363.14	-1.69938	39.7024	8145	8145	MS2	16/166	20180614-iTQ-OSCC29-30ug-s14.raw
		High	lHVDPENFR	Unambiguous	2	2	P68871;P02042	N-Term(iTRAQ4plex)	CID	1	0	1	1	215536	Redundant	Not Used	0.388671	0.143958	0.373945	0.0834822	0.217256	0.565782	1.26498e+07	7.74303e+06	2.84621e+06	1.22649e+06	38.9	0.00302095	0	7.71638	0	2	635.836	1270.66	-0.985137	24.663	3871	3871	MS2	7/72	20180614-iTQ-OSCC29-30ug-s36.raw
	High		sAVTALWGk	Unambiguous	1	1	P68871	N-Term(iTRAQ4plex); K9(iTRAQ4plex)	HCD	1	0	1	1	158198	Unique	Used	0.439765						81800.4	56652.7			38.86	0.00206727	0	15.7655	6	3	407.581	1220.73	2.36508	32.4916	6159	6159	MS2	8/70	20180614-iTQ-OSCC29-30ug-s26.raw
	High		lLGNVLVcVLAHHFGk	Unambiguous	1	1	P68871	N-Term(iTRAQ4plex); C8(Methylthio); K16(iTRAQ4plex)	HCD	1	0	1	1	368319	Unique	Used	0.284849	0.01	0.0239229				196405	88107.3	2071.93		38.75	0.00151355	0	13.4732	11	4	514.296	2054.16	-1.03303	53.2591	12045	12045	MS2	10/146	20180614-iTQ-OSCC29-30ug-s61.raw
	High		lHVDPENFR	Unambiguous	2	2	P68871;P02042	N-Term(iTRAQ4plex)	HCD	1	0	1	1	215716	Not Unique	Not Used	0.411076	0.105143	0.258233	0.0852551	0.209777	0.791101	557969	361224	91693.1	55248	38.61	0.00327087	0	10.8975	4	2	635.837	1270.67	0.936222	26.0784	4267	4267	MS2	5/72	20180614-iTQ-OSCC29-30ug-s36.raw
	High		LLGNVLVcVLAHHFGK	Unambiguous	1	1	P68871	C8(Methylthio)	HCD	1	0	1	1	247917	No Quan Labels	Not Used									1615.56	599.502	38.58	0.00338368	0	5.41648	88	3	589.326	1765.96	0.928117	50.8632	11203	11203	MS2	9/146	20180614-iTQ-OSCC29-30ug-s41.raw
		High	vLGAFSDGLAHLDNLk	Unambiguous	2	2	P68871;P02042	N-Term(iTRAQ4plex); K16(iTRAQ4plex)	CID	1	0	1	1	258817	Redundant	Not Used	0.331081	0.01	0.0167103				740053	385871	6338.34		38.49	0.0023573	0	14.4323	3	3	653.371	1958.1	2.46123	43.7185	9427	9427	MS2	14/138	20180614-iTQ-OSCC29-30ug-s43.raw
		High	fFESFGDLSTPDAVMGNPk	Unambiguous	1	1	P68871	N-Term(iTRAQ4plex); K19(iTRAQ4plex)	CID	1	0	1	1	104771	Redundant	Not Used	0.380924	0.153469	0.406757	0.226608	0.601723	1.44061	72754.4	43645.8	17451.2	19147.9	38.48	0.00293745	0	29.2208	13	3	783.058	2347.16	3.71572	43.0557	9527	9527	MS2	13/166	20180614-iTQ-OSCC29-30ug-s17.raw
		High	eFTPPVQAAYQk	Unambiguous	1	1	P68871	N-Term(iTRAQ4plex); K12(iTRAQ4plex)	CID	1	0	1	1	157462	Redundant	Not Used	0.343948	0.0589051	0.172907	0.0736033	0.216453	1.21909	37861.6	20508.6	3485.76	3236.55	38.47	0.00307934	0	3.85873	35	2	833.957	1666.91	1.77386	26.9986	4556	4556	MS2	15/102	20180614-iTQ-OSCC29-30ug-s26.raw
	High		lHVDPENFR	Unambiguous	2	2	P68871;P02042	N-Term(iTRAQ4plex)	HCD	1	0	1	1	226972	Not Unique	Not Used	0.540348	0.159402	0.297832	0.140057	0.262174	0.85724	48239.1	41050.4	12018.2	7846.74	38.46	0.00337156	0	30.9921	33	2	635.836	1270.66	-1.36941	24.1462	3624	3624	MS2	5/72	20180614-iTQ-OSCC29-30ug-s38.raw
	High		gTFATLSELHcDkLHVDPENFR	Unambiguous	1	1	P68871	N-Term(iTRAQ4plex); C11(Methylthio); K13(iTRAQ4plex)	HCD	1	0	1	1	354323	Unique	Used	0.3546	0.0773459	0.220217	0.0837437	0.238877	1.05635	46017.2	25698.2	5562.93	4475.67	38.46	0.00223108	1	16.4848	37	3	955.141	2863.41	-0.850319	37.4432	8221	8221	MS2	14/220	20180614-iTQ-OSCC29-30ug-s59.raw
		High	LLGNVLVcVLAHHFGk	Unambiguous	1	1	P68871	C8(Methylthio); K16(iTRAQ4plex)	CID	1	0	1	1	331589	Redundant	Not Used	1.06225						17648.2	29523.7			38.46	0.00266589	0	8.23127	19	3	637.36	1910.07	1.49079	50.1971	11443	11443	MS2	18/146	20180614-iTQ-OSCC29-30ug-s55.raw
		High	vVAGVANALAHk	Unambiguous	2	2	P68871;P02042	N-Term(iTRAQ4plex); K12(iTRAQ4plex)	CID	1	0	1	1	392496	Redundant	Not Used	0.332236	0.17238	0.523834	0.438151	1.33394	2.47987	31678.8	16575.2	8534.98	16120.5	38.45	0.000971648	0	51.878	154	2	719.445	1437.88	3.42508	30.6537	5014	5014	MS2	13/100	20180614-iTQ-OSCC29-30ug-s66.raw
	High		lHVDPENFR	Unambiguous	2	2	P68871;P02042	N-Term(iTRAQ4plex)	HCD	1	0	1	1	221197	Not Unique	Not Used	0.639161	0.189913	0.299983	0.130451	0.206441	0.670167	694050	698628	206012	105153	38.42	0.00354664	0	45.7991	24	2	635.835	1270.66	-2.13796	22.6781	3532	3532	MS2	5/72	20180614-iTQ-OSCC29-30ug-s37.raw
		High	vHLTPEEk	Unambiguous	2	2	P68871;P02042	N-Term(iTRAQ4plex); K8(iTRAQ4plex)	CID	1	0	1	1	297659	Redundant	Not Used	0.549248	0.130018	0.238995	0.077774	0.143227	0.583609	184136	159277	37418.7	16632.6	38.4	0.00311492	0	28.3178	9	2	620.861	1240.71	0.531877	18.2946	2242	2242	MS2	5/62	20180614-iTQ-OSCC29-30ug-s50.raw
		High	sAVTALWGk	Unambiguous	1	1	P68871	N-Term(iTRAQ4plex); K9(iTRAQ4plex)	CID	1	0	1	1	210718	Redundant	Not Used	0.33894	0.0946677	0.281988	0.134966	0.402774	1.39096	77652.4	41449.8	11489.5	12172.1	38.36	0.00218093	0	50.8899	55	2	610.868	1220.73	3.40107	30.6651	5790	5790	MS2	11/70	20180614-iTQ-OSCC29-30ug-s35.raw
	High		lHVDPENFR	Unambiguous	2	2	P68871;P02042	N-Term(iTRAQ4plex)	HCD	1	0	1	1	232747	Not Unique	Not Used	0.464762	0.234388	0.509165	0.171431	0.373094	0.713583	218065	159610	79885.4	43417	38.34	0.00341473	0	19.219	9	2	635.837	1270.67	-0.120525	23.0097	3607	3607	MS2	5/72	20180614-iTQ-OSCC29-30ug-s39.raw
	High		lLVVYPWTQR	Unambiguous	4	3	P68871;P02042;P69891	N-Term(iTRAQ4plex)	HCD	1	0	1	1	59966	Redundant	Not Used	0.333596	0.162058	0.490458	0.22497	0.682125	1.3544	1.39237e+07	7.31508e+06	3.52671e+06	3.63801e+06	38.29	0.00253511	0	6.64923	0	2	709.918	1418.83	0.609312	43.227	9605	9605	MS2	5/74	20180614-iTQ-OSCC29-30ug-s10.raw
		High	fFESFGDLSTPDAVmGNPk	Unambiguous	1	1	P68871	N-Term(iTRAQ4plex); M15(Oxidation); K19(iTRAQ4plex)	CID	1	0	1	1	98160	Redundant	Not Used	0.299659	0.0434359	0.146344				99473.8	46944	6753.1		38.15	0.00287844	0	10.2468	7	3	788.389	2363.15	2.09732	40.8394	8735	8735	MS2	18/166	20180614-iTQ-OSCC29-30ug-s16.raw
		High	sAVTALWGk	Unambiguous	1	1	P68871	N-Term(iTRAQ4plex); K9(iTRAQ4plex)	CID	1	0	1	1	222253	Redundant	Not Used	0.33094	0.117666	0.358966	0.150952	0.46137	1.25164	63575.5	33134.7	11691.9	11145.9	38.15	0.00243443	0	44.6446	91	2	610.867	1220.73	2.40109	30.676	5814	5814	MS2	8/70	20180614-iTQ-OSCC29-30ug-s37.raw
	High		lHVDPENFR	Unambiguous	2	2	P68871;P02042	N-Term(iTRAQ4plex)	HCD	1	0	1	1	215806	Not Unique	Not Used	0.349698	0.143944	0.415579	0.155953	0.451086	1.05704	185261	102029	41679.7	33555.5	38.13	0.0035839	0	22.3311	15	2	635.837	1270.67	-0.120525	26.7647	4462	4462	MS2	5/72	20180614-iTQ-OSCC29-30ug-s36.raw
	High		lLVVYPWTQR	Unambiguous	4	3	P68871;P02042;P69891	N-Term(iTRAQ4plex)	HCD	1	0	1	1	53298	Redundant	Not Used	0.208141	0.0920869	0.446676	0.104402	0.507355	1.10612	2.69099e+07	8.82093e+06	3.87308e+06	3.26293e+06	38.12	0.00258235	0	7.09697	0	2	709.918	1418.83	1.12553	41.1801	9134	9134	MS2	5/74	20180614-iTQ-OSCC29-30ug-s09.raw
		High	lHVDPENFR	Unambiguous	2	2	P68871;P02042	N-Term(iTRAQ4plex)	CID	1	0	1	1	215626	No Quan Values	Not Used											38.11	0.00349228	0	7.95135	0	2	635.832	1270.66	-7.22961	25.3662	4066	4066	MS2	8/72	20180614-iTQ-OSCC29-30ug-s36.raw
	High		sAVTALWGk	Unambiguous	1	1	P68871	N-Term(iTRAQ4plex); K9(iTRAQ4plex)	HCD	1	0	1	1	152022	Unique	Used	0.185161						1.04224e+06	303922			38.09	0.00225872	0	16.3324	1	3	407.58	1220.73	1.09011	29.459	5611	5611	MS2	8/70	20180614-iTQ-OSCC29-30ug-s25.raw
		High	gTFATLSELHcDk	Unambiguous	1	1	P68871	N-Term(iTRAQ4plex); C11(Methylthio); K13(iTRAQ4plex)	CID	1	0	1	1	251910	Redundant	Not Used	0.44998	0.0246593	0.0553274				904120	640713	34846		38.09	0.00339973	0	13.0687	1	3	585.963	1755.88	6.21814	36.2776	7172	7172	MS2	11/116	20180614-iTQ-OSCC29-30ug-s42.raw
	High		fFESFGDLSTPDAVMGNPK	Unambiguous	1	1	P68871	N-Term(iTRAQ4plex)	HCD	1	0	1	1	34124	Redundant	Not Used	0.295914	0.136108	0.464375	0.259243	0.886137	1.8583	63035.7	29376.3	13409.6	18979.3	38.04	0.00257539	0	33.3168	15	2	1102.03	2203.05	-1.01645	44.705	9803	9803	MS2	9/166	20180614-iTQ-OSCC29-30ug-s06.raw
		High	vVAGVANALAHk	Unambiguous	2	2	P68871;P02042	N-Term(iTRAQ4plex); K12(iTRAQ4plex)	CID	1	0	1	1	328751	Redundant	Not Used	0.257187	0.0923949	0.362704	0.14283	0.561735	1.50822	135101	54720.6	19509.7	22411.1	38.04	0.00104429	0	54.1484	17	3	479.966	1437.88	3.94633	27.4556	5294	5294	MS2	8/100	20180614-iTQ-OSCC29-30ug-s55.raw
		High	gTFATLSELHcDk	Unambiguous	1	1	P68871	N-Term(iTRAQ4plex); C11(Methylthio); K13(iTRAQ4plex)	CID	1	0	1	1	257587	Redundant	Not Used	0.759364	0.0320703	0.0426389				865782	1.03539e+06	43396.8		37.99	0.00328829	0	12.5067	1	3	585.961	1755.87	1.31691	33.687	6762	6762	MS2	8/116	20180614-iTQ-OSCC29-30ug-s43.raw
	High		lLVVYPWTQR	Unambiguous	4	3	P68871;P02042;P69891	N-Term(iTRAQ4plex)	HCD	1	0	1	1	188806	Redundant	Not Used	0.246169	0.161995	0.664385	0.212098	0.871491	1.2774	59197.4	22949.9	14988.2	14582.3	37.85	0.00270697	0	32.3422	42	2	709.919	1418.83	1.46967	42.92	9145	9145	MS2	5/74	20180614-iTQ-OSCC29-30ug-s31.raw
	High		lLVVYPWTQR	Unambiguous	4	3	P68871;P02042;P69891	N-Term(iTRAQ4plex)	HCD	1	0	1	1	53569	Redundant	Not Used	0.19373	0.147481	0.768585	0.146193	0.763293	0.967127	363795	110994	83856.9	61769	37.79	0.00257829	0	12.8244	6	2	709.919	1418.83	1.98589	43.2157	9720	9720	MS2	5/74	20180614-iTQ-OSCC29-30ug-s09.raw
		High	fFESFGDLSTPDAVmGNPk	Unambiguous	1	1	P68871	N-Term(iTRAQ4plex); M15(Oxidation); K19(iTRAQ4plex)	CID	1	0	1	1	176874	Redundant	Not Used	0.250051	0.0862301	0.348163	0.0746284	0.301881	0.844378	38914	15324.2	5244.58	3372.84	37.78	0.0031511	0	23.2583	31	3	788.388	2363.15	0.702617	39.6275	8465	8465	MS2	15/166	20180614-iTQ-OSCC29-30ug-s29.raw
		High	lLVVYPWTQR	Unambiguous	4	3	P68871;P02042;P69891	N-Term(iTRAQ4plex)	CID	1	0	1	1	171555	Not Unique	Not Used	0.308844	0.22039	0.720452	0.250145	0.819243	1.10737	20733	10084.3	7141.67	6023.37	37.77	0.00404404	0	29.3394	153	2	709.915	1418.82	-3.86458	45.0172	9520	9520	MS2	5/74	20180614-iTQ-OSCC29-30ug-s28.raw
	High		gTFATLSELHcDkLHVDPENFR	Unambiguous	1	1	P68871	N-Term(iTRAQ4plex); C11(Methylthio); K13(iTRAQ4plex)	HCD	1	0	1	1	360535	Unique	Used	0.345274	0.0728299	0.21296				130150	70770.7	14815		37.66	0.00261378	1	22.0817	7	4	716.609	2863.41	1.3618	39.8357	8498	8498	MS2	13/220	20180614-iTQ-OSCC29-30ug-s60.raw
		High	lLVVYPWTQR	Unambiguous	4	3	P68871;P02042;P69891	N-Term(iTRAQ4plex)	CID	1	0	1	1	200545	Redundant	Not Used	0.310605	0.185458	0.602824	0.264687	0.861956	1.39245	35815.4	17519.5	10381.5	11010.1	37.6	0.00267621	0	30.4403	58	2	709.919	1418.83	2.58813	42.8716	9179	9179	MS2	5/74	20180614-iTQ-OSCC29-30ug-s33.raw
	High		gTFATLSELHcDkLHVDPENFR	Unambiguous	1	1	P68871	N-Term(iTRAQ4plex); C11(Methylthio); K13(iTRAQ4plex)	HCD	1	0	1	1	348428	Unique	Used	0.27406						132294	57099.2			37.57	0.00265977	1	11.1782	5	3	955.143	2863.42	1.6436	40.1289	8733	8733	MS2	11/220	20180614-iTQ-OSCC29-30ug-s58.raw
		High	fFESFGDLSTPDAVMGNPk	Unambiguous	1	1	P68871	N-Term(iTRAQ4plex); K19(iTRAQ4plex)	CID	1	0	1	1	85640	Unique	Used	0.400413						159509	100586			37.5	0.00308531	0	13.6103	2	3	783.055	2347.15	-0.184858	44.1337	9431	9431	MS2	14/166	20180614-iTQ-OSCC29-30ug-s14.raw
	High		lLVVYPWTQR	Unambiguous	4	3	P68871;P02042;P69891	N-Term(iTRAQ4plex)	HCD	1	0	1	1	171555	Redundant	Not Used	0.308844	0.22039	0.720452	0.250145	0.819243	1.10737	20733	10084.3	7141.67	6023.37	37.42	0.00438344	0	29.3394	153	2	709.915	1418.82	-3.86458	45.0395	9526	9526	MS2	5/74	20180614-iTQ-OSCC29-30ug-s28.raw
		High	fFESFGDLSTPDAVmGNPk	Unambiguous	1	1	P68871	N-Term(iTRAQ4plex); M15(Oxidation); K19(iTRAQ4plex)	CID	1	0	1	1	85326	Redundant	Not Used	0.364646	0.0804051	0.22262				59413.2	34119.2	7466.42		37.35	0.00339622	0	12.4566	10	3	788.385	2363.14	-3.32655	41.7967	8753	8753	MS2	14/166	20180614-iTQ-OSCC29-30ug-s14.raw
	High		kVLGAFSDGLAHLDNLk	Unambiguous	2	2	P68871;P02042	N-Term(iTRAQ4plex); K1(iTRAQ4plex); K17(iTRAQ4plex)	HCD	1	0	1	1	371884	Not Unique	Not Used	0.32496	0.198149	0.615621	0.249163	0.775555	1.22683	56986.3	29163.9	17648.5	16490.7	37.14	0.00101428	1	50.9668	60	3	744.104	2230.3	2.75774	33.5153	6695	6695	MS2	8/174	20180614-iTQ-OSCC29-30ug-s62.raw
		High	vLGAFSDGLAHLDNLk	Unambiguous	2	2	P68871;P02042	N-Term(iTRAQ4plex); K16(iTRAQ4plex)	CID	1	0	1	1	258581	Redundant	Not Used	0.271595						322147	137791			37.05	0.00305726	0	11.9957	3	4	490.279	1958.1	0.0542259	41.6783	8911	8911	MS2	15/138	20180614-iTQ-OSCC29-30ug-s43.raw
		High	eFTPPVQAAYQk	Unambiguous	1	1	P68871	N-Term(iTRAQ4plex); K12(iTRAQ4plex)	CID	1	0	1	1	204332	Unique	Used	0.346529	0.238942	0.696152	0.2291	0.66872	0.935458	91434.6	49899.4	34146.7	24328.8	36.98	0.00480071	0	33.2609	24	3	556.306	1666.9	0.081467	27.3772	4647	4647	MS2	9/102	20180614-iTQ-OSCC29-30ug-s34.raw
	High		lLVVYPWTQR	Unambiguous	4	3	P68871;P02042;P69891	N-Term(iTRAQ4plex)	HCD	1	0	1	1	60515	Not Unique	Not Used	0.368534	0.288842	0.79129	0.281695	0.773146	0.951502	46554.2	27019.7	21016.8	15230.8	36.95	0.00351196	0	43.6664	56	2	709.917	1418.83	-0.42312	47.3456	10791	10791	MS2	5/74	20180614-iTQ-OSCC29-30ug-s10.raw
	High		eFTPPVQAAYQk	Unambiguous	1	1	P68871	N-Term(iTRAQ4plex); K12(iTRAQ4plex)	HCD	1	0	1	1	114912	Redundant	Not Used	0.634961						643011	642999			36.9	0.00448161	0	13.4218	0	3	556.307	1666.91	1.07009	24.9027	4375	4375	MS2	8/102	20180614-iTQ-OSCC29-30ug-s19.raw
		High	LLGNVLVcVLAHHFGk	Unambiguous	1	1	P68871	C8(Methylthio); K16(iTRAQ4plex)	CID	1	0	1	1	313722	No Quan Values	Not Used								10897.9			36.9	0.00363429	0	6.06391	21	4	478.271	1910.06	-0.529384	52.5706	11636	11636	MS2	8/146	20180614-iTQ-OSCC29-30ug-s52.raw
		High	vVAGVANALAHk	Unambiguous	2	2	P68871;P02042	N-Term(iTRAQ4plex); K12(iTRAQ4plex)	CID	1	0	1	1	275034	Redundant	Not Used	0.543192	0.195839	0.363997	0.713047	1.32778	3.55231	37910.8	32431.1	11604	31395.5	36.84	0.00184243	0	47.2912	49	3	479.965	1437.88	1.78149	29.7928	5578	5578	MS2	7/100	20180614-iTQ-OSCC29-30ug-s46.raw
	High		fFESFGDLSTPDAVMGNPk	Unambiguous	1	1	P68871	N-Term(iTRAQ4plex); K19(iTRAQ4plex)	HCD	1	0	1	1	80016	Unique	Used	0.357	0.390502	1.10435	0.249052	0.705638	0.622242	23920.4	13448.8	14599.5	6919.04	36.83	0.00429507	0	44.2257	32	3	783.059	2347.16	4.57384	48.3318	11074	11074	MS2	13/166	20180614-iTQ-OSCC29-30ug-s13.raw
		High	fFESFGDLSTPDAVMGNPk	Unambiguous	1	1	P68871	N-Term(iTRAQ4plex); K19(iTRAQ4plex)	CID	1	0	1	1	79816	Redundant	Not Used	0.23187	0.174847	0.761318	0.0615886	0.268668	0.343664	78998.9	28847.6	21588.6	5650.77	36.71	0.00433008	0	31.7584	9	3	783.06	2347.16	5.43196	46.8111	10637	10637	MS2	15/166	20180614-iTQ-OSCC29-30ug-s13.raw
	High		sAVTALWGk	Unambiguous	1	1	P68871	N-Term(iTRAQ4plex); K9(iTRAQ4plex)	HCD	1	0	1	1	146264	Unique	Used	0.123793						238640	46524.6			36.67	0.00341216	0	19.0684	3	3	407.581	1220.73	2.66507	31.9884	6102	6102	MS2	7/70	20180614-iTQ-OSCC29-30ug-s24.raw
	High		sAVTALWGk	Unambiguous	1	1	P68871	N-Term(iTRAQ4plex); K9(iTRAQ4plex)	HCD	1	0	1	1	152204	Unique	Used	0.231484						81931.7	29868.8			36.6	0.00318319	0	17.1113	7	3	407.581	1220.73	3.79005	30.8357	6003	6003	MS2	7/70	20180614-iTQ-OSCC29-30ug-s25.raw
	High		lLGNVLVcVLAHHFGK	Unambiguous	1	1	P68871	N-Term(iTRAQ4plex); C8(Methylthio)	HCD	1	0	1	1	308041	Redundant	Not Used	0.178197	0.0605244	0.342912	0.154478	0.87685	2.49016	3909.66	1097.2	369.842	701.44	36.58	0.00402208	0	17.7568	143	3	637.36	1910.07	1.97011	53.4715	11849	11849	MS2	15/146	20180614-iTQ-OSCC29-30ug-s51.raw
	High		vLGAFSDGLAHLDNLk	Unambiguous	2	2	P68871;P02042	N-Term(iTRAQ4plex); K16(iTRAQ4plex)	HCD	1	0	1	1	252962	Not Unique	Not Used	0.160509						27065	6841.51			36.54	0.00341602	0	12.7181	19	4	490.28	1958.1	0.677639	44.805	9455	9455	MS2	5/138	20180614-iTQ-OSCC29-30ug-s42.raw
		High	vLGAFSDGLAHLDNLk	Unambiguous	2	2	P68871;P02042	N-Term(iTRAQ4plex); K16(iTRAQ4plex)	CID	1	0	1	1	318649	Redundant	Not Used	0.101164	0.01	0.0701753	0.0124562	0.124542	1.72829	206143	32842.9	2265.55	2982.23	36.3	0.00379765	0	53.7439	48	3	653.372	1958.1	3.58337	42.9383	9400	9400	MS2	20/138	20180614-iTQ-OSCC29-30ug-s53.raw
		High	kVLGAFSDGLAHLDNLk	Unambiguous	2	2	P68871;P02042	N-Term(iTRAQ4plex); K17(iTRAQ4plex)	CID	1	0	1	1	329625	Redundant	Not Used	0.951951	0.0684711	0.072618	0.129453	0.137549	1.84458	109096	163557	11675.2	16402.4	36.25	0.00237137	1	21.3607	13	3	696.069	2086.19	0.701327	34.0769	7190	7190	MS2	13/174	20180614-iTQ-OSCC29-30ug-s55.raw
	High		fFESFGDLSTPDAVMGNPk	Unambiguous	1	1	P68871	N-Term(iTRAQ4plex); K19(iTRAQ4plex)	HCD	1	0	1	1	79627	Redundant	Not Used	0.364121	0.261668	0.725532	0.103741	0.288181	0.386806	165776	95063	67798	19973.7	36.18	0.00490416	0	40.3982	4	3	783.058	2347.16	2.70157	45.4073	10237	10237	MS2	12/166	20180614-iTQ-OSCC29-30ug-s13.raw
	High		fFESFGDLSTPDAVMGNPk	Unambiguous	1	1	P68871	N-Term(iTRAQ4plex); K19(iTRAQ4plex)	HCD	1	0	1	1	79315	Redundant	Not Used	0.20857						840455	276065			36.17	0.004843	0	7.52361	1	2	1174.08	2347.16	2.16122	43.0224	9561	9561	MS2	9/166	20180614-iTQ-OSCC29-30ug-s13.raw
		High	vVAGVANALAHk	Unambiguous	2	2	P68871;P02042	N-Term(iTRAQ4plex); K12(iTRAQ4plex)	CID	1	0	1	1	359267	Redundant	Not Used	0.425044	0.16109	0.382636	0.197571	0.470163	1.19659	41293.1	27641.1	10396.6	9475.15	36.13	0.00162114	0	23.8655	45	3	479.966	1437.88	4.39203	30.0214	5740	5740	MS2	7/100	20180614-iTQ-OSCC29-30ug-s60.raw
	High		eFTPPVQAAYQk	Unambiguous	1	1	P68871	N-Term(iTRAQ4plex); K12(iTRAQ4plex)	HCD	1	0	1	1	115268	Redundant	Not Used	0.677836	0.397117	0.591489	0.650532	0.970743	1.59824	27570.1	29431.1	17112	20830.1	36.12	0.00585202	0	5.10541	26	3	556.305	1666.9	-2.11549	27.4084	5144	5144	MS2	9/102	20180614-iTQ-OSCC29-30ug-s19.raw
		High	fFESFGDLSTPDAVmGNPk	Unambiguous	1	1	P68871	N-Term(iTRAQ4plex); M15(Oxidation); K19(iTRAQ4plex)	CID	1	0	1	1	123297	Redundant	Not Used	0.300657						101112	47876.2			36.07	0.00463448	0	11.0821	6	3	788.389	2363.15	1.78739	41.9861	8923	8923	MS2	17/166	20180614-iTQ-OSCC29-30ug-s20.raw
		High	vVAGVANALAHkYH	Unambiguous	2	2	P68871;P02042	N-Term(iTRAQ4plex); K12(iTRAQ4plex)	CID	1	0	1	1	377217	Redundant	Not Used	0.26307	0.0662122	0.254109	0.123342	0.474242	1.81746	116597	48306.2	12066.2	16702.6	36.04	0.00406928	1	40.5889	40	3	580.002	1737.99	-5.58898	29.5506	5737	5737	MS2	13/116	20180614-iTQ-OSCC29-30ug-s63.raw
	High		fFESFGDLSTPDAVmGNPk	Unambiguous	1	1	P68871	N-Term(iTRAQ4plex); M15(Oxidation); K19(iTRAQ4plex)	HCD	1	0	1	1	85164	Unique	Used	0.21022						186843	61857.9			36.02	0.00448812	0	11.8865	3	4	591.538	2363.13	-6.40579	40.5893	8408	8408	MS2	9/166	20180614-iTQ-OSCC29-30ug-s14.raw
	High		vNVDEVGGEALGR	Unambiguous	1	1	P68871	N-Term(iTRAQ4plex)	HCD	1	0	1	1	37881	No Quan Values	Not Used							309494				35.99	0.00615572	0	8.31482	0	3	486.928	1458.77	2.59896	24.117	4160	4160	MS2	8/128	20180614-iTQ-OSCC29-30ug-s07.raw
		High	gTFATLSELHcDk	Unambiguous	1	1	P68871	N-Term(iTRAQ4plex); C11(Methylthio); K13(iTRAQ4plex)	CID	1	0	1	1	245893	Redundant	Not Used	0.185555	0.0720794	0.392186				231707	67710.3	26103.3		35.98	0.00563998	0	19.0381	3	3	585.962	1755.87	4.54964	34.0557	6814	6814	MS2	11/116	20180614-iTQ-OSCC29-30ug-s41.raw
	High		sAVTALWGk	Unambiguous	1	1	P68871	N-Term(iTRAQ4plex); K9(iTRAQ4plex)	HCD	1	0	1	1	175658	Redundant	Not Used	0.443243	0.255195	0.581278	0.333391	0.760803	1.2746	116811	81539.6	46590.9	45229.5	35.9	0.00384274	0	51.0208	23	2	610.868	1220.73	3.40107	30.1962	5834	5834	MS2	6/70	20180614-iTQ-OSCC29-30ug-s29.raw
	High		eFTPPVQAAYQk	Unambiguous	1	1	P68871	N-Term(iTRAQ4plex); K12(iTRAQ4plex)	HCD	1	0	1	1	108501	Redundant	Not Used	0.436122			0.072251	0.16757		372608	255920		31266.7	35.81	0.006285	0	20.3292	2	3	556.306	1666.9	0.191315	25.791	4305	4305	MS2	6/102	20180614-iTQ-OSCC29-30ug-s18.raw
	High		kVLGAFSDGLAHLDNLk	Unambiguous	2	2	P68871;P02042	K1(iTRAQ4plex); K17(iTRAQ4plex)	HCD	1	0	1	1	329626	Not Unique	Not Used	0.911557	0.226259	0.250596				34582.8	49646.4	12229.6		35.81	0.00259798	1	26.3094	14	4	522.304	2086.19	1.2215	34.0965	7197	7197	MS2	11/174	20180614-iTQ-OSCC29-30ug-s55.raw
	High		fFESFGDLSTPDAVMGNPk	Unambiguous	1	1	P68871	N-Term(iTRAQ4plex); K19(iTRAQ4plex)	HCD	1	0	1	1	85640	Redundant	Not Used	0.400413						159509	100586			35.79	0.00457403	0	13.6103	2	3	783.055	2347.15	-0.184858	44.1505	9437	9437	MS2	10/166	20180614-iTQ-OSCC29-30ug-s14.raw
	High		sAVTALWGk	Unambiguous	1	1	P68871	N-Term(iTRAQ4plex); K9(iTRAQ4plex)	HCD	1	0	1	1	199007	Unique	Used	0.36245	0.11723	0.326545	0.195375	0.545233	1.62601	9050.69	5166.23	1658.31	2053.7	35.72	0.00392498	0	32.4456	172	3	407.581	1220.73	2.96507	30.6176	5848	5848	MS2	9/70	20180614-iTQ-OSCC29-30ug-s33.raw
		High	lLVVYPWTQR	Unambiguous	4	3	P68871;P02042;P69891	N-Term(iTRAQ4plex)	CID	1	0	1	1	165523	Redundant	Not Used	0.361593	0.170611	0.476365	0.230773	0.645543	1.31968	37920	21594	10111.7	10163.4	35.67	0.00462088	0	22.2133	74	2	709.918	1418.83	0.953456	42.899	9032	9032	MS2	5/74	20180614-iTQ-OSCC29-30ug-s27.raw
		High	lHVDPENFR	Unambiguous	2	2	P68871;P02042	N-Term(iTRAQ4plex)	CID	1	0	1	1	215716	Redundant	Not Used	0.411076	0.105143	0.258233	0.0852551	0.209777	0.791101	557969	361224	91693.1	55248	35.67	0.00643671	0	10.8975	4	2	635.837	1270.67	0.936222	26.0628	4261	4261	MS2	7/72	20180614-iTQ-OSCC29-30ug-s36.raw
		High	vVAGVANALAHkYH	Unambiguous	2	2	P68871;P02042	N-Term(iTRAQ4plex); K12(iTRAQ4plex)	CID	1	0	1	1	335152	Redundant	Not Used	0.236197	0.146746	0.627256	0.465622	1.99397	3.0957	312597	116280	71696.4	169046	35.67	0.00392978	1	38.5671	6	3	580.009	1738.01	7.2642	31.0783	6129	6129	MS2	9/116	20180614-iTQ-OSCC29-30ug-s56.raw
	High		lHVDPENFR	Unambiguous	2	2	P68871;P02042	N-Term(iTRAQ4plex)	HCD	1	0	1	1	215897	Not Unique	Not Used	0.468922	0.251837	0.542215	0.420722	0.907515	1.62992	70999.3	52432.4	27946.1	34692.5	35.61	0.00644381	0	26.5588	44	2	635.836	1270.66	-0.889069	27.4401	4658	4658	MS2	5/72	20180614-iTQ-OSCC29-30ug-s36.raw
		High	lLVVYPWTQR	Unambiguous	4	3	P68871;P02042;P69891	N-Term(iTRAQ4plex)	CID	1	0	1	1	60515	Redundant	Not Used	0.368534	0.288842	0.79129	0.281695	0.773146	0.951502	46554.2	27019.7	21016.8	15230.8	35.55	0.00484785	0	43.6664	56	2	709.917	1418.83	-0.42312	47.3267	10785	10785	MS2	5/74	20180614-iTQ-OSCC29-30ug-s10.raw
		High	fFESFGDLSTPDAVmGNPk	Unambiguous	1	1	P68871	N-Term(iTRAQ4plex); M15(Oxidation); K19(iTRAQ4plex)	CID	1	0	1	1	141363	Redundant	Not Used	0.278116	0.035927	0.130421				77853.9	34099.8	4371.67		35.53	0.00530407	0	11.0849	10	3	788.389	2363.15	2.48474	39.6619	8531	8531	MS2	14/166	20180614-iTQ-OSCC29-30ug-s23.raw
		High	sAVTALWGk	Unambiguous	1	1	P68871	N-Term(iTRAQ4plex); K9(iTRAQ4plex)	CID	1	0	1	1	152455	Redundant	Not Used	0.225745	0.0954858	0.427045	0.121388	0.543897	1.2403	153836	54691.8	22958.5	21688	35.48	0.00397811	0	44.5802	31	2	610.87	1220.73	6.40099	32.7244	6542	6542	MS2	8/70	20180614-iTQ-OSCC29-30ug-s25.raw
	High		vLGAFSDGLAHLDNLk	Unambiguous	2	2	P68871;P02042	N-Term(iTRAQ4plex); K16(iTRAQ4plex)	HCD	1	0	1	1	258751	Not Unique	Not Used	0.244814						25622.9	9878.92			35.46	0.00469336	0	10.378	14	4	490.28	1958.1	1.30105	43.1543	9290	9290	MS2	8/138	20180614-iTQ-OSCC29-30ug-s43.raw
		High	sAVTALWGk	Unambiguous	1	1	P68871	N-Term(iTRAQ4plex); K9(iTRAQ4plex)	CID	1	0	1	1	158368	Redundant	Not Used	0.430077	0.279157	0.655321	0.549537	1.29244	1.92062	96045.1	65052.9	41905.3	61299.7	35.3	0.00429401	0	46.6957	40	2	610.868	1220.73	3.60107	33.7516	6519	6519	MS2	8/70	20180614-iTQ-OSCC29-30ug-s26.raw
	High		lLGNVLVcVLAHHFGk	Unambiguous	1	1	P68871	N-Term(iTRAQ4plex); C8(Methylthio); K16(iTRAQ4plex)	HCD	1	0	1	1	394604	Redundant	Not Used	0.23796	0.0694362	0.294601	0.0673091	0.286108	0.945758	3698.14	1385.9	401.343	289.097	35.27	0.00312025	0	16.5451	300	3	685.395	2054.17	2.68762	54.9268	9602	9602	MS2	12/146	20180614-iTQ-OSCC29-30ug-s66.raw
		High	FFESFGDLSTPDAVMGNPk	Unambiguous	1	1	P68871	K19(iTRAQ4plex)	CID	1	0	1	1	46668	Unique	Used	3.28145	0.468485	0.144139	0.381058	0.117459	0.793574	16021.9	82798.7	11731.5	7090.72	35.13	0.0050332	0	12.3824	12	3	735.021	2203.05	-1.07796	40.9459	9015	9015	MS2	11/166	20180614-iTQ-OSCC29-30ug-s08.raw
		High	eFTPPVQAAYQk	Unambiguous	1	1	P68871	N-Term(iTRAQ4plex); K12(iTRAQ4plex)	CID	1	0	1	1	108787	Unique	Used	0.597129	0.20694	0.349888	0.276824	0.468917	1.30512	171636	161406	55513.4	55181.9	35.04	0.00708123	0	25.7868	3	3	556.308	1666.91	3.48673	27.8512	4921	4921	MS2	8/102	20180614-iTQ-OSCC29-30ug-s18.raw
		High	FFESFGDLSTPDAVMGNPk	Unambiguous	1	1	P68871	K19(iTRAQ4plex)	CID	1	0	1	1	47463	Unique	Used	0.601729	0.213785	0.358697	0.320487	0.538728	1.4626	19824.9	18786.9	6624.19	7379.16	35.01	0.00501646	0	25.1345	22	3	735.019	2203.04	-2.74026	46.7149	10734	10734	MS2	15/166	20180614-iTQ-OSCC29-30ug-s08.raw
	High		fFESFGDLSTPDAVmGNPk	Unambiguous	1	1	P68871	N-Term(iTRAQ4plex); M15(Oxidation); K19(iTRAQ4plex)	HCD	1	0	1	1	78739	Redundant	Not Used	0.178577						281014	79031			34.97	0.00601813	0	7.63371	3	2	1182.08	2363.15	3.16195	38.6988	8313	8313	MS2	9/166	20180614-iTQ-OSCC29-30ug-s13.raw
	High		lLVVYPWTQR	Unambiguous	4	3	P68871;P02042;P69891	N-Term(iTRAQ4plex)	HCD	1	0	1	1	53406	Not Unique	Not Used	0.273541						99735.7	42965.2			34.89	0.00554621	0	6.65468	3	3	473.614	1418.83	0.191164	41.9985	9368	9368	MS2	8/74	20180614-iTQ-OSCC29-30ug-s09.raw
		High	lLGNVLVcVLAHHFGk	Unambiguous	1	1	P68871	N-Term(iTRAQ4plex); C8(Methylthio); K16(iTRAQ4plex)	CID	1	0	1	1	368319	Redundant	Not Used	0.284849	0.01	0.0239229				196405	88107.3	2071.93		34.85	0.00371532	0	13.4732	11	4	514.296	2054.16	-1.03303	53.2432	12039	12039	MS2	11/146	20180614-iTQ-OSCC29-30ug-s61.raw
		High	lLGNVLVcVLAHHFGk	Unambiguous	1	1	P68871	N-Term(iTRAQ4plex); C8(Methylthio); K16(iTRAQ4plex)	CID	1	0	1	1	385045	No Quan Values	Not Used							434.565				34.83	0.00369958	0	14.9767	267	4	514.297	2054.17	0.512042	54.7878	10932	10932	MS2	12/146	20180614-iTQ-OSCC29-30ug-s64.raw
		High	vHLTPEEk	Unambiguous	2	2	P68871;P02042	N-Term(iTRAQ4plex); K8(iTRAQ4plex)	CID	1	0	1	1	291774	Redundant	Not Used	0.354365	0.136868	0.389944	0.147661	0.421479	1.05259	447933	249982	95820.7	76818.4	34.75	0.00695053	0	32.1656	9	2	620.863	1240.72	4.36896	18.1222	2443	2443	MS2	5/62	20180614-iTQ-OSCC29-30ug-s49.raw
	High		vVAGVANALAHk	Unambiguous	2	2	P68871;P02042	N-Term(iTRAQ4plex); K12(iTRAQ4plex)	HCD	1	0	1	1	347060	Not Unique	Not Used	0.34634	0.141848	0.413496	0.183201	0.535038	1.26008	137371	74928	30455.4	29228.7	34.55	0.00210451	0	41.1343	34	3	479.967	1437.89	6.2385	29.5572	5769	5769	MS2	5/100	20180614-iTQ-OSCC29-30ug-s58.raw
		High	vLGAFSDGLAHLDNLk	Unambiguous	2	2	P68871;P02042	N-Term(iTRAQ4plex); K16(iTRAQ4plex)	CID	1	0	1	1	252962	Redundant	Not Used	0.160509						27065	6841.51			34.47	0.005502	0	12.7181	19	4	490.28	1958.1	0.677639	44.7873	9449	9449	MS2	8/138	20180614-iTQ-OSCC29-30ug-s42.raw
	High		sAVTALWGk	Unambiguous	1	1	P68871	N-Term(iTRAQ4plex); K9(iTRAQ4plex)	HCD	1	0	1	1	152112	Unique	Used	0.303531						129142	61732.5			34.34	0.00583484	0	16.5686	4	3	407.581	1220.73	2.51508	30.1446	5806	5806	MS2	7/70	20180614-iTQ-OSCC29-30ug-s25.raw
		High	fFESFGDLSTPDAVmGNPk	Unambiguous	1	1	P68871	N-Term(iTRAQ4plex); M15(Oxidation); K19(iTRAQ4plex)	CID	1	0	1	1	85450	Redundant	Not Used	0.293606	0.0993596	0.341662	0.0840861	0.28968	0.82567	25309.3	11702.8	3930.39	2471.67	34.29	0.00692649	0	15.2649	25	3	788.385	2363.14	-3.24906	42.7071	9017	9017	MS2	10/166	20180614-iTQ-OSCC29-30ug-s14.raw
		High	lLVVYPWTQR	Unambiguous	4	3	P68871;P02042;P69891	N-Term(iTRAQ4plex)	CID	1	0	1	1	53478	Not Unique	Not Used	0.165911	0.130343	0.793168	0.136858	0.834365	1.02441	1.90113e+06	496741	387297	302181	34.25	0.00620132	0	9.83734	1	2	709.919	1418.83	1.55571	42.5265	9518	9518	MS2	5/74	20180614-iTQ-OSCC29-30ug-s09.raw
	High		lLVVYPWTQR	Unambiguous	4	3	P68871;P02042;P69891	N-Term(iTRAQ4plex)	HCD	1	0	1	1	218144	Redundant	Not Used	0.334417	0.176615	0.533202	0.29859	0.903123	1.64945	29245.5	15402.5	8072.96	10141.9	34.1	0.00700281	0	42.1355	188	2	709.92	1418.83	3.62056	45.255	9523	9523	MS2	5/74	20180614-iTQ-OSCC29-30ug-s36.raw
	High		FFESFGDLSTPDAVmGNPk	Unambiguous	1	1	P68871	M15(Oxidation); K19(iTRAQ4plex)	HCD	1	0	1	1	46142	Redundant	Not Used	2.07659						4862.5	15902.1			34.02	0.00709338	0	6.09356	14	2	1110.02	2219.04	-1.35809	37.1518	7879	7879	MS2	6/166	20180614-iTQ-OSCC29-30ug-s08.raw
		High	lLGNVLVcVLAHHFGk	Unambiguous	1	1	P68871	N-Term(iTRAQ4plex); C8(Methylthio); K16(iTRAQ4plex)	CID	1	0	1	1	379703	Unique	Used	0.129017						1099.36	223.373			33.74	0.00593849	0	6.10657	224	4	514.293	2054.15	-7.92648	53.3676	11121	11121	MS2	14/146	20180614-iTQ-OSCC29-30ug-s63.raw
	High		vNVDEVGGEALGR	Unambiguous	1	1	P68871	N-Term(iTRAQ4plex)	HCD	1	0	1	1	45129	No Quan Values	Not Used											33.58	0.0108536	0	12.1453	12	2	729.887	1458.77	0.0350105	30.0257	5683	5683	MS2	11/128	20180614-iTQ-OSCC29-30ug-s08.raw
	High		lLGNVLVcVLAHHFGk	Unambiguous	1	1	P68871	N-Term(iTRAQ4plex); C8(Methylthio); K16(iTRAQ4plex)	HCD	1	0	1	1	350089	Unique	Used	0.334225						950606	500361			33.57	0.00404378	0	11.7896	1	4	514.299	2054.18	5.26608	54.0957	12333	12333	MS2	12/146	20180614-iTQ-OSCC29-30ug-s58.raw
	High		FFESFGDLSTPDAVmGNPk	Unambiguous	1	1	P68871	M15(Oxidation); K19(iTRAQ4plex)	HCD	1	0	1	1	39384	Redundant	Not Used	2.13925						4745.55	15988			33.48	0.00881785	0	0	15	2	1110.03	2219.05	4.25295	34.7896	7413	7413	MS2	8/166	20180614-iTQ-OSCC29-30ug-s07.raw
		High	fFESFGDLSTPDAVmGNPk	Unambiguous	1	1	P68871	N-Term(iTRAQ4plex); M15(Oxidation); K19(iTRAQ4plex)	CID	1	0	1	1	135475	Redundant	Not Used	0.269069	0.05917	0.222019	0.0913162	0.343276	1.5057	41246.3	17478.1	3814.46	4374.41	33.44	0.00853712	0	12.1088	24	3	788.388	2363.15	0.7801	41.5979	8804	8804	MS2	19/166	20180614-iTQ-OSCC29-30ug-s22.raw
	High		eFTPPVQAAYQk	Unambiguous	1	1	P68871	N-Term(iTRAQ4plex); K12(iTRAQ4plex)	HCD	1	0	1	1	102287	Redundant	Not Used	0.150668						1.51662e+06	359869			33.36	0.0104258	0	14.8242	0	3	556.308	1666.91	3.81627	24.4622	4151	4151	MS2	5/102	20180614-iTQ-OSCC29-30ug-s17.raw
		High	vHLTPEEk	Unambiguous	2	2	P68871;P02042	N-Term(iTRAQ4plex); K8(iTRAQ4plex)	CID	1	0	1	1	297992	Redundant	Not Used	0.51952	0.19923	0.387172	0.246301	0.479539	1.20616	61508.6	50324.9	19153	17595	33.36	0.00959541	0	44.0765	83	2	620.859	1240.71	-3.30523	20.7285	2960	2960	MS2	5/62	20180614-iTQ-OSCC29-30ug-s50.raw
	High		lLVVYPWTQR	Unambiguous	4	3	P68871;P02042;P69891	N-Term(iTRAQ4plex)	HCD	1	0	1	1	53227	Not Unique	Not Used	0.122804	0.219709	1.80629	0.13688	1.12742	0.607834	537212	103897	184476	85402.8	32.96	0.0086496	0	6.81327	1	3	473.614	1418.83	0.126637	40.6305	8979	8979	MS2	7/74	20180614-iTQ-OSCC29-30ug-s09.raw
	High		VHLTPEEk	Unambiguous	2	2	P68871;P02042	K8(iTRAQ4plex)	HCD	1	0	1	1	220059	Not Unique	Not Used	0.578315	0.0464594	0.0811077	0.0872576	0.152615	1.8324	63467.2	57804.1	4608.61	6431.89	32.86	0.00916164	0	20.3829	24	2	548.81	1096.61	-0.166299	14.0776	1071	1071	MS2	4/62	20180614-iTQ-OSCC29-30ug-s37.raw
	High		LLGNVLVcVLAHHFGk	Unambiguous	1	1	P68871	C8(Methylthio); K16(iTRAQ4plex)	HCD	1	0	1	1	368036	Unique	Used	0.777237	0.0880479	0.114372				3967.26	4856.12	545.954		32.86	0.00960161	0	2.52602	88	4	478.269	1910.06	-3.53312	50.8961	11426	11426	MS2	15/146	20180614-iTQ-OSCC29-30ug-s61.raw
	High		gTFATLSELHcDk	Unambiguous	1	1	P68871	N-Term(iTRAQ4plex); C11(Methylthio); K13(iTRAQ4plex)	HCD	1	0	1	1	281758	Redundant	Not Used	0.544431	0.193545	0.358914	0.216506	0.402242	1.09139	59207.2	50764.7	17910.3	14887.8	32.82	0.011336	0	20.8706	11	3	585.962	1755.87	3.19398	33.5379	6936	6936	MS2	8/116	20180614-iTQ-OSCC29-30ug-s47.raw
	High		sAVTALWGk	Unambiguous	1	1	P68871	N-Term(iTRAQ4plex); K9(iTRAQ4plex)	HCD	1	0	1	1	187247	Unique	Used	0.364778	0.0690505	0.191113	0.205914	0.570976	2.90946	16606.7	9540.19	1792.24	3971.52	32.75	0.00772437	0	35.0124	55	3	407.58	1220.73	1.3901	30.335	5766	5766	MS2	8/70	20180614-iTQ-OSCC29-30ug-s31.raw
	High		vNVDEVGGEALGR	Unambiguous	1	1	P68871	N-Term(iTRAQ4plex)	HCD	1	0	1	1	50800	Redundant	Not Used	0.351573	0.21985	0.631341	0.415822	1.19633	1.84532	72753.5	40282.2	24999.2	35135.6	32.61	0.0131861	0	24.0965	21	2	729.887	1458.77	-0.634434	22.9688	3717	3717	MS2	9/128	20180614-iTQ-OSCC29-30ug-s09.raw
		High	lLVVYPWTQR	Unambiguous	4	3	P68871;P02042;P69891	N-Term(iTRAQ4plex)	CID	1	0	1	1	53316	Not Unique	Not Used	0.204695			0.138402	0.683906		701735	226216		112798	32.58	0.00944052	0	6.31839	0	3	473.614	1418.83	0.578326	41.3002	9167	9167	MS2	6/74	20180614-iTQ-OSCC29-30ug-s09.raw
	High		sAVTALWGk	Unambiguous	1	1	P68871	N-Term(iTRAQ4plex); K9(iTRAQ4plex)	HCD	1	0	1	1	175648	Unique	Used	0.298376	0.0635661	0.215087	0.195273	0.661972	2.99716	41316.4	19414.7	4104.81	9370.26	32.51	0.00892066	0	31.4217	37	3	407.58	1220.73	2.14008	30.1141	5810	5810	MS2	8/70	20180614-iTQ-OSCC29-30ug-s29.raw
	High		fFESFGDLSTPDAVMGNPk	Unambiguous	1	1	P68871	N-Term(iTRAQ4plex); K19(iTRAQ4plex)	HCD	1	0	1	1	73032	Redundant	Not Used	0.0718208	0.0851145	1.19648				30146.8	3409.85	4010.43		32.47	0.011523	0	24.5224	23	2	1174.08	2347.16	2.6813	44.9856	9933	9933	MS2	8/166	20180614-iTQ-OSCC29-30ug-s12.raw
	High		sAVTALWGk	Unambiguous	1	1	P68871	N-Term(iTRAQ4plex); K9(iTRAQ4plex)	HCD	1	0	1	1	151932	Unique	Used	0.2347						1.45187e+06	536643			32.42	0.00833418	0	14.3811	1	3	407.58	1220.73	1.2401	28.7828	5416	5416	MS2	7/70	20180614-iTQ-OSCC29-30ug-s25.raw
	High		gTFATLSELHcDkLHVDPENFR	Unambiguous	1	1	P68871	N-Term(iTRAQ4plex); C11(Methylthio); K13(iTRAQ4plex)	HCD	1	0	1	1	348175	Unique	Used	0.349745	0.309464	0.89333	0.256608	0.742128	0.809005	30595.2	16851.9	14798.2	9118.19	32.4	0.0079123	1	16.6533	51	4	716.603	2863.39	-6.73815	38.0914	8186	8186	MS2	15/220	20180614-iTQ-OSCC29-30ug-s58.raw
	High		fFESFGDLSTPDAVMGNPk	Unambiguous	1	1	P68871	N-Term(iTRAQ4plex); K19(iTRAQ4plex)	HCD	1	0	1	1	85643	Redundant	Not Used	0.304684						30787.7	14773.1			32.37	0.0104297	0	0	17	2	1174.08	2347.15	-1.2713	44.1594	9440	9440	MS2	8/166	20180614-iTQ-OSCC29-30ug-s14.raw
	High		vLGAFSDGLAHLDNLk	Unambiguous	2	2	P68871;P02042	N-Term(iTRAQ4plex); K16(iTRAQ4plex)	HCD	1	0	1	1	264783	Not Unique	Not Used	0.474635						185987	139023			32.36	0.00926319	0	10.5909	3	4	490.279	1958.09	-0.880895	44.4919	9614	9614	MS2	10/138	20180614-iTQ-OSCC29-30ug-s44.raw
	High		sAVTALWGk	Unambiguous	1	1	P68871	N-Term(iTRAQ4plex); K9(iTRAQ4plex)	HCD	1	0	1	1		No Quan Values	Not Used											32.19	0.00884785	0	11.7611	176	3	407.58	1220.73	1.84009	32.7217	6182	6182	MS2	6/70	20180614-iTQ-OSCC29-30ug-s30.raw
	High		SAVTALWGk	Unambiguous	1	1	P68871	K9(iTRAQ4plex)	HCD	1	0	1	1	58202	Unique	Used	0.474937	0.208467	0.443152	0.248782	0.529839	1.16433	369531	276396	120402	106772	32.1	0.0131026	0	38.4573	5	2	538.815	1076.62	1.37323	30.5705	5783	5783	MS2	5/70	20180614-iTQ-OSCC29-30ug-s10.raw
	High		sAVTALWGk	Unambiguous	1	1	P68871	N-Term(iTRAQ4plex); K9(iTRAQ4plex)	HCD	1	0	1	1	152387	Unique	Used	0.308763	0.150415	0.491833	0.132961	0.435571	0.862434	14227.9	6918.49	3344.86	2197.11	31.75	0.00979124	0	40.5957	71	3	407.58	1220.73	1.76509	32.2007	6396	6396	MS2	7/70	20180614-iTQ-OSCC29-30ug-s25.raw
		High	kVLGAFSDGLAHLDNLk	Unambiguous	2	2	P68871;P02042	N-Term(iTRAQ4plex); K17(iTRAQ4plex)	CID	1	0	1	1	335760	Redundant	Not Used	0.793975	0.216122	0.274818	0.464814	0.592151	2.09832	31124.3	38918.1	10513.4	16802.2	31.74	0.00656487	1	16.543	37	3	696.07	2086.19	2.19342	35.7185	7444	7444	MS2	11/174	20180614-iTQ-OSCC29-30ug-s56.raw
	High		LLGNVLVcVLAHHFGk	Unambiguous	1	1	P68871	C8(Methylthio); K16(iTRAQ4plex)	HCD	1	0	1	1	313722	No Quan Values	Not Used								10897.9			31.32	0.0131347	0	6.06391	21	4	478.271	1910.06	-0.529384	52.5876	11642	11642	MS2	6/146	20180614-iTQ-OSCC29-30ug-s52.raw
	High		sAVTALWGk	Unambiguous	1	1	P68871	N-Term(iTRAQ4plex); K9(iTRAQ4plex)	HCD	1	0	1	1	152295	Unique	Used	0.146259						20522.3	4727.09			31.24	0.010861	0	26.8949	27	3	407.581	1220.73	4.69002	31.5187	6199	6199	MS2	7/70	20180614-iTQ-OSCC29-30ug-s25.raw
	High		lLVVYPWTQR	Unambiguous	4	3	P68871;P02042;P69891	N-Term(iTRAQ4plex)	HCD	1	0	1	1	53601	Not Unique	Not Used	0.241126	0.147744	0.618613	0.196801	0.825552	1.2996	9614.27	3650.94	2220.1	2197.51	31.02	0.0133229	0	10.8445	62	3	473.614	1418.83	0.836434	43.4421	9787	9787	MS2	8/74	20180614-iTQ-OSCC29-30ug-s09.raw
	High		lLVVYPWTQRFFESFGDLSTPDAVmGNPk	Unambiguous	1	1	P68871	N-Term(iTRAQ4plex); M25(Oxidation); K29(iTRAQ4plex)	HCD	1	0	1	1	224937	Unique	Used	0.238346			0.156888	0.665795		19218.3	7213.88		3501.8	30.51	0.00840295	1	11.8418	30	4	905.47	3618.86	1.00992	53.4931	11640	11640	MS2	9/292	20180614-iTQ-OSCC29-30ug-s37.raw
	High		lLVVYPWTQR	Unambiguous	4	3	P68871;P02042;P69891	N-Term(iTRAQ4plex)	HCD	1	0	1	1	66372	Not Unique	Not Used	0.392637	0.179835	0.462419	0.240888	0.62056	1.30687	31564.5	19517.9	8871.93	8830.79	30.41	0.0140127	0	4.95996	14	3	473.615	1418.83	2.57866	42.0117	9274	9274	MS2	9/74	20180614-iTQ-OSCC29-30ug-s11.raw
		High	vLGAFSDGLAHLDNLkGTFATLSELHcDk	Unambiguous	1	1	P68871	N-Term(iTRAQ4plex); K16(iTRAQ4plex); C27(Methylthio); K29(iTRAQ4plex)	CID	1	0	1	1	361994	Redundant	Not Used	0.194045	0.0864942	0.450026	0.0602107	0.313857	0.67917	32596.2	9961.26	4406.57	2279.43	30.4	0.00953051	1	33.9755	56	4	888.467	3550.85	2.07259	52.085	11652	11652	MS2	28/298	20180614-iTQ-OSCC29-30ug-s60.raw
	High		gTFATLSELHcDKLHVDPENFR	Unambiguous	1	1	P68871	N-Term(iTRAQ4plex); C11(Methylthio)	HCD	1	0	1	1	318032	Unique	Used	0.320666	0.224166	0.705777	0.445011	1.40371	1.93684	6409.89	3237.04	2245.77	3312.89	30.25	0.014869	1	6.70414	93	5	544.668	2719.31	1.20906	37.7978	8068	8068	MS2	8/220	20180614-iTQ-OSCC29-30ug-s53.raw
	High		LLGNVLVcVLAHHFGkEFTPPVQAAYQk	Unambiguous	1	1	P68871	C8(Methylthio); K16(iTRAQ4plex); K28(iTRAQ4plex)	HCD	1	0	1	1	361999	No Quan Values	Not Used								40402.6			30.25	0.00722207	1	8.95992	4	5	683.577	3413.86	2.47423	52.1496	11670	11670	MS2	5/268	20180614-iTQ-OSCC29-30ug-s60.raw
	High		kVLGAFSDGLAHLDNLk	Unambiguous	2	2	P68871;P02042	K1(iTRAQ4plex); K17(iTRAQ4plex)	HCD	1	0	1	1	335807	Not Unique	Not Used	0.801597	0.558201	0.703052	1.00768	1.27153	1.76127	6914.77	8729.28	6032.74	8092.59	29.46	0.0109843	1	22.4018	64	4	522.304	2086.19	2.39177	36.132	7553	7553	MS2	6/174	20180614-iTQ-OSCC29-30ug-s56.raw
		High	kVLGAFSDGLAHLDNLk	Unambiguous	2	2	P68871;P02042	N-Term(iTRAQ4plex); K1(iTRAQ4plex); K17(iTRAQ4plex)	CID	1	0	1	1	359953	Not Unique	Not Used	0.389199	0.111313	0.288752	0.191179	0.496855	1.67567	54199.2	33220.7	9429.37	12034.3	29.26	0.00705532	1	45.7356	18	4	558.329	2230.29	0.808704	35.2457	7231	7231	MS2	15/174	20180614-iTQ-OSCC29-30ug-s60.raw
P10599	Thioredoxin OS=Homo sapiens OX=9606 GN=TXN PE=1 SV=3 - [THIO_HUMAN]	95.24	1	12	12	201	0.271532	114	56.1328	0.448675	125	50.2492	1.78767	112	41.9032	0.598195	123	62.9717	2.28184	112	41.4046	1.24772	121	24.5522	6258.72	95.24	21	201	105	11.7297	4.91943
	A4	A7	Sequence	PSM Ambiguity	# Proteins	# Protein Groups	Protein Group Accessions	Modifications	Activation Type	ΔScore	ΔCn	Rank	Search Engine Rank	QuanResultID	Quan Info	Quan Usage	115/114	116/114	116/115	117/114	117/115	117/116	114	115	116	117	IonScore	Exp Value	# Missed Cleavages	Isolation Interference [%]	Ion Inject Time [ms]	Charge	m/z [Da]	MH+ [Da]	ΔM [ppm]	RT [min]	First Scan	Last Scan	MS Order	Ions Matched	Spectrum File
		High	lVVVDFSATWcGPck	Unambiguous	1	1	P10599	N-Term(iTRAQ4plex); C11(Methylthio); C14(Methylthio); K15(iTRAQ4plex)	CID	1	0	1	1	154821	Unique	Used	0.351727	0.898268	2.57841	0.906489	2.60685	0.984574	13450.9	7450.77	18884.3	14161.2	103.64	6.53096e-10	0	21.4603	71	2	1002.99	2004.97	0.922542	52.4935	11666	11666	MS2	13/120	20180614-iTQ-OSCC29-30ug-s25.raw
		High	lVVVDFSATWcGPck	Unambiguous	1	1	P10599	N-Term(iTRAQ4plex); C11(Methylthio); C14(Methylthio); K15(iTRAQ4plex)	CID	1	0	1	1	166581	Unique	Used	0.211829	0.691499	3.29578	0.923796	4.41113	1.3034	5795.18	1933.29	6263.31	6217.69	101.7	9.73559e-10	0	19.6052	205	2	1002.99	2004.97	0.131051	52.4557	11322	11322	MS2	13/120	20180614-iTQ-OSCC29-30ug-s27.raw
		High	tAFQEALDAAGDk	Unambiguous	1	1	P10599	N-Term(iTRAQ4plex); K13(iTRAQ4plex)	CID	1	0	1	1	109597	Unique	Used	0.444845	0.578563	1.31309	0.837703	1.90476	1.41264	70699.8	49530.4	63931.5	68785.1	97.74	4.09731e-09	0	9.9824	5	2	812.923	1624.84	-1.90815	33.6441	6676	6676	MS2	12/136	20180614-iTQ-OSCC29-30ug-s18.raw
		High	tAFQEALDAAGDk	Unambiguous	1	1	P10599	N-Term(iTRAQ4plex); K13(iTRAQ4plex)	CID	1	0	1	1	103283	Unique	Used	0.183741	0.3319	1.82371	0.3865	2.12767	1.13614	4.25074e+06	1.23003e+06	2.20505e+06	1.90809e+06	95.8	6.50991e-09	0	9.75881	0	2	812.925	1624.84	0.796438	31.7702	6303	6303	MS2	12/136	20180614-iTQ-OSCC29-30ug-s17.raw
		High	lVVVDFSATWcGPck	Unambiguous	1	1	P10599	N-Term(iTRAQ4plex); C11(Methylthio); C14(Methylthio); K15(iTRAQ4plex)	CID	1	0	1	1	172548	No Quan Values	Not Used											87.06	3.19782e-08	0	34.3438	223	2	1002.99	2004.97	2.80994	54.0857	11668	11668	MS2	12/120	20180614-iTQ-OSCC29-30ug-s28.raw
		High	lVVVDFSATWcGPck	Unambiguous	1	1	P10599	N-Term(iTRAQ4plex); C11(Methylthio); C14(Methylthio); K15(iTRAQ4plex)	CID	1	0	1	1	136915	Unique	Used	0.266825	0.779378	2.949	0.971532	3.68291	1.21619	32556.2	13680.6	39657.8	36734.7	84.98	5.13065e-08	0	10.1353	60	2	1002.99	2004.97	2.68817	53.9021	11924	11924	MS2	12/120	20180614-iTQ-OSCC29-30ug-s22.raw
		High	tAFQEALDAAGDk	Unambiguous	1	1	P10599	N-Term(iTRAQ4plex); K13(iTRAQ4plex)	CID	1	0	1	1	103398	Unique	Used	0.234021	0.268978	1.16042	0.408106	1.76391	1.48029	101083	37254.5	42495.4	47911.3	84.64	8.19386e-08	0	17.8097	14	2	812.927	1624.85	2.59949	32.5957	6551	6551	MS2	11/136	20180614-iTQ-OSCC29-30ug-s17.raw
	High		tAFQEALDAAGDk	Unambiguous	1	1	P10599	N-Term(iTRAQ4plex); K13(iTRAQ4plex)	HCD	1	0	1	1	103398	Redundant	Not Used	0.234021	0.268978	1.16042	0.408106	1.76391	1.48029	101083	37254.5	42495.4	47911.3	83.6	1.04109e-07	0	17.8097	14	2	812.927	1624.85	2.59949	32.6122	6557	6557	MS2	17/136	20180614-iTQ-OSCC29-30ug-s17.raw
		High	lVVVDFSATWcGPck	Unambiguous	1	1	P10599	N-Term(iTRAQ4plex); C11(Methylthio); C14(Methylthio); K15(iTRAQ4plex)	CID	1	0	1	1	184132	Unique	Used	0.260418	0.58188	2.25587	0.799842	3.10666	1.34111	6859.97	2813.44	6238.81	6372.54	83.06	7.46409e-08	0	23.4789	167	2	1002.99	2004.97	0.861658	54.1285	11598	11598	MS2	13/120	20180614-iTQ-OSCC29-30ug-s30.raw
		High	lVVVDFSATWcGPck	Unambiguous	1	1	P10599	N-Term(iTRAQ4plex); C11(Methylthio); C14(Methylthio); K15(iTRAQ4plex)	CID	1	0	1	1	160806	Unique	Used	0.199468	0.881802	4.46323	0.902883	4.57844	0.998971	7385.57	2320.08	10178.9	7744.65	81.9	1.02013e-07	0	16.3251	61	2	1002.99	2004.97	2.07933	54.1416	11799	11799	MS2	9/120	20180614-iTQ-OSCC29-30ug-s26.raw
	High		tAFQEALDAAGDk	Unambiguous	1	1	P10599	N-Term(iTRAQ4plex); K13(iTRAQ4plex)	HCD	1	0	1	1	103283	Redundant	Not Used	0.183741	0.3319	1.82371	0.3865	2.12767	1.13614	4.25074e+06	1.23003e+06	2.20505e+06	1.90809e+06	81.27	1.84746e-07	0	9.75881	0	2	812.925	1624.84	0.796438	31.7838	6309	6309	MS2	14/136	20180614-iTQ-OSCC29-30ug-s17.raw
		High	lVVVDFSATWcGPck	Unambiguous	1	1	P10599	N-Term(iTRAQ4plex); C11(Methylthio); C14(Methylthio); K15(iTRAQ4plex)	CID	1	0	1	1	142916	Unique	Used	0.244325	0.625069	2.58292	0.947932	3.92436	1.47959	31546.5	12138.5	30819.4	34730.7	78.3	2.27783e-07	0	7.82355	16	2	1002.99	2004.97	1.40961	52.5336	11897	11897	MS2	11/120	20180614-iTQ-OSCC29-30ug-s23.raw
		High	lVVVDFSATWcGPck	Unambiguous	1	1	P10599	N-Term(iTRAQ4plex); C11(Methylthio); C14(Methylthio); K15(iTRAQ4plex)	CID	1	0	1	1	124813	Unique	Used	0.100266	0.44318	4.46248	0.544225	5.49013	1.19809	5765.47	910.406	3993.56	3644.18	77.35	3.00046e-07	0	27.2324	141	2	1002.99	2004.97	3.72319	54.0808	12203	12203	MS2	9/120	20180614-iTQ-OSCC29-30ug-s20.raw
		High	lVVVDFSATWcGPck	Unambiguous	1	1	P10599	N-Term(iTRAQ4plex); C11(Methylthio); C14(Methylthio); K15(iTRAQ4plex)	CID	1	0	1	1	130818	Unique	Used	0.270691	0.617907	2.30464	0.889905	3.3253	1.40512	73650.9	31397.6	71129.1	76121.6	75.62	4.11236e-07	0	6.98594	21	2	1002.99	2004.97	0.983425	52.4292	11896	11896	MS2	11/120	20180614-iTQ-OSCC29-30ug-s21.raw
	High		ySNVIFLEVDVDDcQDVASEcEVk	Unambiguous	1	1	P10599	N-Term(iTRAQ4plex); C14(Methylthio); C21(Methylthio); K24(iTRAQ4plex)	HCD	1	0	1	1	154839	Unique	Used	0.581783	0.587711	1.01989	0.765734	1.3313	1.27118	3482.54	3190.81	3198.94	3097.14	72.63	3.43827e-07	0	15.7463	72	3	1033.8	3099.4	1.55445	52.6691	11711	11711	MS2	15/266	20180614-iTQ-OSCC29-30ug-s25.raw
		High	lVVVDFSATWcGPck	Unambiguous	1	1	P10599	N-Term(iTRAQ4plex); C11(Methylthio); C14(Methylthio); K15(iTRAQ4plex)	CID	1	0	1	1	148910	Unique	Used	0.306137	0.715836	2.36075	0.883351	2.91862	1.20396	18664.4	8998.59	20882	19148.4	69.33	1.77938e-06	0	14.2734	134	2	1002.99	2004.97	1.28784	54.0221	11829	11829	MS2	11/120	20180614-iTQ-OSCC29-30ug-s24.raw
	High		lVVVDFSATWcGPck	Unambiguous	1	1	P10599	N-Term(iTRAQ4plex); C11(Methylthio); C14(Methylthio); K15(iTRAQ4plex)	HCD	1	0	1	1	148910	Redundant	Not Used	0.306137	0.715836	2.36075	0.883351	2.91862	1.20396	18664.4	8998.59	20882	19148.4	66.13	3.71766e-06	0	14.2734	134	2	1002.99	2004.97	1.28784	54.0415	11835	11835	MS2	10/120	20180614-iTQ-OSCC29-30ug-s24.raw
	High		lVVVDFSATWcGPck	Unambiguous	1	1	P10599	N-Term(iTRAQ4plex); C11(Methylthio); C14(Methylthio); K15(iTRAQ4plex)	HCD	1	0	1	1	172543	Unique	Used	0.311362	0.552803	1.79249	0.960628	3.12068	1.69542	5644.19	2767.66	4876.6	6297.13	64.36	5.77139e-06	0	11.2966	97	3	668.995	2004.97	2.19439	54.0903	11669	11669	MS2	12/120	20180614-iTQ-OSCC29-30ug-s28.raw
		High	ekLEATINELV	Unambiguous	1	1	P10599	N-Term(iTRAQ4plex); K2(iTRAQ4plex)	CID	1	0	1	1	141137	Unique	Used	0.232983	0.4797	2.07873	0.484343	2.10276	0.985089	196573	72126	147380	110576	64.3	6.48329e-06	1	38.8655	27	2	773.952	1546.9	2.53602	37.8608	8039	8039	MS2	8/108	20180614-iTQ-OSCC29-30ug-s23.raw
	High		lVVVDFSATWcGPck	Unambiguous	1	1	P10599	N-Term(iTRAQ4plex); C11(Methylthio); C14(Methylthio); K15(iTRAQ4plex)	HCD	1	0	1	1	184125	Unique	Used	0.2949	0.47743	1.63451	0.831899	2.85335	1.70001	4978.6	2312.21	3715.04	4810.21	63.84	6.29897e-06	0	11.2407	201	3	668.994	2004.97	1.18981	54.0927	11590	11590	MS2	12/120	20180614-iTQ-OSCC29-30ug-s30.raw
	High		lVVVDFSATWcGPck	Unambiguous	1	1	P10599	N-Term(iTRAQ4plex); C11(Methylthio); C14(Methylthio); K15(iTRAQ4plex)	HCD	1	0	1	1	201660	Unique	Used	0.374114	0.911961	2.46108	0.902962	2.44133	0.966017	5546.62	3267.96	7905.89	5816.79	63.38	6.70429e-06	0	16.0501	69	3	668.994	2004.97	0.459206	52.4555	11602	11602	MS2	13/120	20180614-iTQ-OSCC29-30ug-s33.raw
	High		lVVVDFSATWcGPck	Unambiguous	1	1	P10599	N-Term(iTRAQ4plex); C11(Methylthio); C14(Methylthio); K15(iTRAQ4plex)	HCD	1	0	1	1	189916	Unique	Used	0.283351	0.625327	2.2281	0.755869	2.69824	1.17932	4850.43	2164.46	4740.6	4258.07	62.57	8.99194e-06	0	10.4267	93	3	668.995	2004.97	2.74235	52.4687	11550	11550	MS2	13/120	20180614-iTQ-OSCC29-30ug-s31.raw
	High		tAFQEALDAAGDk	Unambiguous	1	1	P10599	N-Term(iTRAQ4plex); K13(iTRAQ4plex)	HCD	1	0	1	1	97169	Unique	Used		0.0717686		0.189224		2.57236	1.86429e+06		209119	409708	62.5	1.40585e-05	0	12.7103	0	3	542.289	1624.85	6.00949	33.5269	6595	6595	MS2	11/136	20180614-iTQ-OSCC29-30ug-s16.raw
	High		lVVVDFSATWcGPck	Unambiguous	1	1	P10599	N-Term(iTRAQ4plex); C11(Methylthio); C14(Methylthio); K15(iTRAQ4plex)	HCD	1	0	1	1	148909	Unique	Used	0.272376	0.681156	2.52482	0.803115	2.98242	1.15033	31459.3	13494.7	33492	29343.6	61.91	9.66254e-06	0	9.53738	41	3	668.994	2004.97	1.09849	54.038	11834	11834	MS2	14/120	20180614-iTQ-OSCC29-30ug-s24.raw
	High		lVVVDFSATWcGPck	Unambiguous	1	1	P10599	N-Term(iTRAQ4plex); C11(Methylthio); C14(Methylthio); K15(iTRAQ4plex)	HCD	1	0	1	1	236342	Unique	Used	0.327306	0.563234	1.73735	0.891773	2.75588	1.54475	2823.74	1455.54	2485.76	2924.59	61.83	1.16138e-05	0	19.3422	117	3	668.997	2004.98	5.93873	52.4836	11395	11395	MS2	12/120	20180614-iTQ-OSCC29-30ug-s39.raw
	High		ySNVIFLEVDVDDcQDVASEcEVk	Unambiguous	1	1	P10599	N-Term(iTRAQ4plex); C14(Methylthio); C21(Methylthio); K24(iTRAQ4plex)	HCD	1	0	1	1	118601	Unique	Used	0.220807	0.530978	2.42782	0.604255	2.76801	1.11029	5370.19	1867.44	4456.68	3768.74	59.91	6.38087e-06	0	15.4402	129	3	1033.8	3099.4	2.38153	52.6446	12362	12362	MS2	18/266	20180614-iTQ-OSCC29-30ug-s19.raw
	High		lVVVDFSATWcGPck	Unambiguous	1	1	P10599	N-Term(iTRAQ4plex); C11(Methylthio); C14(Methylthio); K15(iTRAQ4plex)	HCD	1	0	1	1	160795	Unique	Used	0.323416	0.693915	2.16619	1.11647	3.49176	1.56976	7401.59	3769.91	8027.44	9597.48	59.61	1.69016e-05	0	3.9393	51	3	668.994	2004.97	1.46379	54.095	11787	11787	MS2	13/120	20180614-iTQ-OSCC29-30ug-s26.raw
	High		lVVVDFSATWcGPck	Unambiguous	1	1	P10599	N-Term(iTRAQ4plex); C11(Methylthio); C14(Methylthio); K15(iTRAQ4plex)	HCD	1	0	1	1	166577	Unique	Used	0.209974	0.605059	2.90927	0.778924	3.75223	1.256	6991.27	2311.89	6611.49	6324.66	59.42	1.49146e-05	0	8.68193	91	3	668.993	2004.96	-1.09334	52.4333	11317	11317	MS2	13/120	20180614-iTQ-OSCC29-30ug-s27.raw
	High		lVVVDFSATWcGPck	Unambiguous	1	1	P10599	N-Term(iTRAQ4plex); C11(Methylthio); C14(Methylthio); K15(iTRAQ4plex)	HCD	1	0	1	1	130815	Unique	Used	0.303661	0.672582	2.23619	0.711793	2.37096	1.03252	106447	50905.5	111898	87997.7	59.4	1.88297e-05	0	8.36916	5	3	668.996	2004.97	4.0209	52.4393	11899	11899	MS2	13/120	20180614-iTQ-OSCC29-30ug-s21.raw
	High		lVVVDFSATWcGPck	Unambiguous	1	1	P10599	N-Term(iTRAQ4plex); C11(Methylthio); C14(Methylthio); K15(iTRAQ4plex)	HCD	1	0	1	1	136914	Unique	Used	0.238277	0.671208	2.84399	0.748866	3.17894	1.08853	28939.1	10859.5	30359	25169.5	59.3	1.89746e-05	0	6.52644	24	3	668.995	2004.97	2.65102	53.9165	11929	11929	MS2	13/120	20180614-iTQ-OSCC29-30ug-s22.raw
	High		tAFQEALDAAGDk	Unambiguous	1	1	P10599	N-Term(iTRAQ4plex); K13(iTRAQ4plex)	HCD	1	0	1	1	103277	Unique	Used	0.40594	0.457072	1.13678	0.598195	1.49053	1.27688	1.02134e+06	652942	729623	709573	59.22	3.0098e-05	0	9.2069	0	3	542.287	1624.85	2.29071	31.7431	6296	6296	MS2	11/136	20180614-iTQ-OSCC29-30ug-s17.raw
	High		lVVVDFSATWcGPck	Unambiguous	1	1	P10599	N-Term(iTRAQ4plex); C11(Methylthio); C14(Methylthio); K15(iTRAQ4plex)	HCD	1	0	1	1	136915	Redundant	Not Used	0.266825	0.779378	2.949	0.971532	3.68291	1.21619	32556.2	13680.6	39657.8	36734.7	57.6	2.80655e-05	0	10.1353	60	2	1002.99	2004.97	2.68817	53.9197	11930	11930	MS2	14/120	20180614-iTQ-OSCC29-30ug-s22.raw
	High		lVVVDFSATWcGPck	Unambiguous	1	1	P10599	N-Term(iTRAQ4plex); C11(Methylthio); C14(Methylthio); K15(iTRAQ4plex)	HCD	1	0	1	1	136997	Unique	Used	0.431586	0.778183	1.8204	0.968554	2.26995	1.21432	1763.28	1198.49	2144.61	1983.5	57.05	2.9685e-05	0	27.9547	205	3	668.994	2004.97	0.733183	54.6403	12103	12103	MS2	12/120	20180614-iTQ-OSCC29-30ug-s22.raw
	High		lVVVDFSATWcGPck	Unambiguous	1	1	P10599	N-Term(iTRAQ4plex); C11(Methylthio); C14(Methylthio); K15(iTRAQ4plex)	HCD	1	0	1	1	184132	Redundant	Not Used	0.260418	0.58188	2.25587	0.799842	3.10666	1.34111	6859.97	2813.44	6238.81	6372.54	56.74	3.19873e-05	0	23.4789	167	2	1002.99	2004.97	0.861658	54.1524	11604	11604	MS2	10/120	20180614-iTQ-OSCC29-30ug-s30.raw
	High		cMPTFQFFk	Unambiguous	1	1	P10599	C1(Methylthio); K9(iTRAQ4plex)	HCD	1	0	1	1	73100	Unique	Used	2.38356	3.14204	1.33087	1.23429	0.523781	0.383263	12875.9	48333.4	63231.5	18457.7	56.6	2.15495e-05	0	26.9477	20	2	669.812	1338.62	-0.327827	45.5199	10085	10085	MS2	7/70	20180614-iTQ-OSCC29-30ug-s12.raw
	High		ySNVIFLEVDVDDcQDVASEcEVk	Unambiguous	1	1	P10599	N-Term(iTRAQ4plex); C14(Methylthio); C21(Methylthio); K24(iTRAQ4plex)	HCD	1	0	1	1	148922	Unique	Used		0.378331		0.694911		1.79204	17029.4		10069.7	13744.1	56.43	1.41056e-05	0	6.92661	10	3	1033.8	3099.39	1.19998	54.1502	11861	11861	MS2	12/266	20180614-iTQ-OSCC29-30ug-s24.raw
	High		lVVVDFSATWcGPck	Unambiguous	1	1	P10599	N-Term(iTRAQ4plex); C11(Methylthio); C14(Methylthio); K15(iTRAQ4plex)	HCD	1	0	1	1	124813	Redundant	Not Used	0.100266	0.44318	4.46248	0.544225	5.49013	1.19809	5765.47	910.406	3993.56	3644.18	56.09	4.0104e-05	0	27.2324	141	2	1002.99	2004.97	3.72319	54.1062	12209	12209	MS2	13/120	20180614-iTQ-OSCC29-30ug-s20.raw
	High		lVVVDFSATWcGPck	Unambiguous	1	1	P10599	N-Term(iTRAQ4plex); C11(Methylthio); C14(Methylthio); K15(iTRAQ4plex)	HCD	1	0	1	1	213264	Unique	Used	0.293992	0.55861	1.91834	0.563934	1.94023	0.984944	4145.89	1919.55	3619.7	2715.39	55.69	4.04661e-05	0	33.9733	165	3	668.994	2004.97	1.09849	52.4452	11310	11310	MS2	11/120	20180614-iTQ-OSCC29-30ug-s35.raw
	High		tAFQEALDAAGDkLVVVDFSATWcGPck	Unambiguous	1	1	P10599	N-Term(iTRAQ4plex); K13(iTRAQ4plex); C24(Methylthio); C27(Methylthio); K28(iTRAQ4plex)	HCD	1	0	1	1	326060	Unique	Used	0.296283	0.40405	1.37683	0.575183	1.96363	1.38887	11941.6	5572.03	7541.25	7977.27	55.34	3.20195e-05	1	21.3055	103	4	867.428	3466.69	1.07043	56.086	12748	12748	MS2	23/306	20180614-iTQ-OSCC29-30ug-s54.raw
		High	ekLEATINELV	Unambiguous	1	1	P10599	N-Term(iTRAQ4plex); K2(iTRAQ4plex)	CID	1	0	1	1	135272	Unique	Used	0.111066	0.233581	2.12328	0.28454	2.59132	1.1885	140913	24647.9	51444.1	46567.3	55.09	5.14172e-05	1	43.3447	25	2	773.953	1546.9	3.00949	39.9754	8363	8363	MS2	8/108	20180614-iTQ-OSCC29-30ug-s22.raw
	High		vGEFSGANk	Unambiguous	1	1	P10599	N-Term(iTRAQ4plex); K9(iTRAQ4plex)	HCD	1	0	1	1	173862	Unique	Used	0.0850776	0.189627	2.25028	0.245011	2.91293	1.2606	8.12059e+06	1.08805e+06	2.40676e+06	2.31078e+06	54.6	0.000100034	0	14.1786	0	2	598.831	1196.65	1.9528	17.037	1945	1945	MS2	6/70	20180614-iTQ-OSCC29-30ug-s29.raw
	High		lVVVDFSATWcGPck	Unambiguous	1	1	P10599	N-Term(iTRAQ4plex); C11(Methylthio); C14(Methylthio); K15(iTRAQ4plex)	HCD	1	0	1	1	166581	Redundant	Not Used	0.211829	0.691499	3.29578	0.923796	4.41113	1.3034	5795.18	1933.29	6263.31	6217.69	54.44	5.18039e-05	0	19.6052	205	2	1002.99	2004.97	0.131051	52.4812	11328	11328	MS2	12/120	20180614-iTQ-OSCC29-30ug-s27.raw
		High	tAFQEALDAAGDk	Unambiguous	1	1	P10599	N-Term(iTRAQ4plex); K13(iTRAQ4plex)	CID	1	0	1	1	103277	Redundant	Not Used	0.40594	0.457072	1.13678	0.598195	1.49053	1.27688	1.02134e+06	652942	729623	709573	54.29	9.36565e-05	0	9.2069	0	3	542.287	1624.85	2.29071	31.7287	6290	6290	MS2	13/136	20180614-iTQ-OSCC29-30ug-s17.raw
	High		lVVVDFSATWcGPck	Unambiguous	1	1	P10599	N-Term(iTRAQ4plex); C11(Methylthio); C14(Methylthio); K15(iTRAQ4plex)	HCD	1	0	1	1	154813	Unique	Used	0.247553	0.657909	2.68318	0.892197	3.64546	1.32308	14447.5	5632.57	14856.1	14970.6	54.18	5.95833e-05	0	8.10634	49	3	668.995	2004.97	1.55512	52.4551	11657	11657	MS2	13/120	20180614-iTQ-OSCC29-30ug-s25.raw
	High		cmPTFQFFk	Unambiguous	1	1	P10599	N-Term(iTRAQ4plex); C1(Methylthio); M2(Oxidation); K9(iTRAQ4plex)	HCD	1	0	1	1	177179	Unique	Used	0.202089	0.372883	1.86287	0.435741	2.18095	1.14011	25373	8075.3	14787.3	12840.6	54.02	6.4197e-05	0	39.9401	150	2	749.862	1498.72	2.68469	42.2078	9126	9126	MS2	7/70	20180614-iTQ-OSCC29-30ug-s29.raw
	High		cmPTFQFFk	Unambiguous	1	1	P10599	N-Term(iTRAQ4plex); C1(Methylthio); M2(Oxidation); K9(iTRAQ4plex)	HCD	1	0	1	1	188599	Unique	Used	0.146807	0.311601	2.14292	0.380398	2.62091	1.19105	392886	90835.8	191343	173576	53.47	7.73621e-05	0	17.3317	5	2	749.863	1498.72	3.49919	41.2005	8700	8700	MS2	8/70	20180614-iTQ-OSCC29-30ug-s31.raw
	High		ySNVIFLEVDVDDcQDVASEcEVk	Unambiguous	1	1	P10599	N-Term(iTRAQ4plex); C14(Methylthio); C21(Methylthio); K24(iTRAQ4plex)	HCD	1	0	1	1	105955	Unique	Used	0.329652	0.444288	1.36069	1.02248	3.13732	2.24535	4363.51	2265.36	3030.02	5181.76	52.97	3.2803e-05	0	17.402	55	3	1033.81	3099.41	4.86279	52.4799	12096	12096	MS2	13/266	20180614-iTQ-OSCC29-30ug-s17.raw
	High		lVVVDFSATWcGPck	Unambiguous	1	1	P10599	N-Term(iTRAQ4plex); C11(Methylthio); C14(Methylthio); K15(iTRAQ4plex)	HCD	1	0	1	1	178328	Unique	Used	0.544085	0.702635	1.30381	0.795596	1.47906	1.10473	6936.01	5943.21	7617.03	6408.97	52.93	7.8437e-05	0	10.7896	59	3	668.994	2004.97	1.37246	52.533	11619	11619	MS2	11/120	20180614-iTQ-OSCC29-30ug-s29.raw
		High	ekLEATINELV	Unambiguous	1	1	P10599	N-Term(iTRAQ4plex); K2(iTRAQ4plex)	CID	1	0	1	1	141224	Unique	Used	0.180801	0.406327	2.26897	0.938188	5.24868	2.25271	105759	30113.5	67164.4	115237	52.61	9.56743e-05	1	13.3198	4	2	773.952	1546.9	2.4571	38.561	8231	8231	MS2	8/108	20180614-iTQ-OSCC29-30ug-s23.raw
	High		mIkPFFHSLSEk	Unambiguous	1	1	P10599	N-Term(iTRAQ4plex); M1(Oxidation); K3(iTRAQ4plex); K12(iTRAQ4plex)	HCD	1	0	1	1	376639	Unique	Used	0.172025	0.208163	1.2217	0.281425	1.65475	1.31902	164219	44489.9	53428.7	53675.2	52.58	0.000104343	0	42.4929	36	3	638.026	1912.06	-4.55335	24.9789	4486	4486	MS2	7/112	20180614-iTQ-OSCC29-30ug-s63.raw
	High		ySNVIFLEVDVDDcQDVASEcEVk	Unambiguous	1	1	P10599	N-Term(iTRAQ4plex); C14(Methylthio); C21(Methylthio); K24(iTRAQ4plex)	HCD	1	0	1	1	86910	Unique	Used		0.54393		0.51387		0.921727	21119.7		17954.6	12604.5	51.93	3.68696e-05	0	6.92141	9	3	1033.8	3099.39	0.254734	53.9464	12191	12191	MS2	13/266	20180614-iTQ-OSCC29-30ug-s14.raw
		High	ekLEATINELV	Unambiguous	1	1	P10599	N-Term(iTRAQ4plex); K2(iTRAQ4plex)	CID	1	0	1	1	141309	Unique	Used	0.940462	0.448675	0.481663	0.564492	0.607123	1.22749	23403.7	34663.4	16412	15343.7	51.93	0.00012183	1	25.5426	23	2	773.952	1546.9	1.98363	39.2395	8414	8414	MS2	8/108	20180614-iTQ-OSCC29-30ug-s23.raw
	High		vGEFSGANk	Unambiguous	1	1	P10599	N-Term(iTRAQ4plex); K9(iTRAQ4plex)	HCD	1	0	1	1	203218	Unique	Used	0.23378	0.39701	1.71454	0.489542	2.11808	1.20304	93423	34395.8	57969.7	53116.5	51.86	0.000194837	0	31.4086	58	2	598.829	1196.65	-0.699457	19.0604	2237	2237	MS2	8/70	20180614-iTQ-OSCC29-30ug-s34.raw
		High	ySNVIFLEVDVDDcQDVASEcEVk	Unambiguous	1	1	P10599	N-Term(iTRAQ4plex); C14(Methylthio); C21(Methylthio); K24(iTRAQ4plex)	CID	1	0	1	1	86910	Redundant	Not Used		0.54393		0.51387		0.921727	21119.7		17954.6	12604.5	51.19	4.37188e-05	0	6.92141	9	3	1033.8	3099.39	0.254734	53.9302	12185	12185	MS2	22/266	20180614-iTQ-OSCC29-30ug-s14.raw
		High	cMPTFQFFk	Unambiguous	1	1	P10599	N-Term(iTRAQ4plex); C1(Methylthio); K9(iTRAQ4plex)	CID	1	0	1	1	160195	Unique	Used	0.116982	0.229917	1.98428	0.211533	1.82902	0.897634	261772	48226.6	94067.5	64311.3	50.97	0.000140371	0	14.6974	6	2	741.866	1482.73	4.63549	48.8499	10481	10481	MS2	7/70	20180614-iTQ-OSCC29-30ug-s26.raw
	High		cmPTFQFFk	Unambiguous	1	1	P10599	N-Term(iTRAQ4plex); C1(Methylthio); M2(Oxidation); K9(iTRAQ4plex)	HCD	1	0	1	1	159790	Unique	Used	0.11007	0.232028	2.12825	0.303863	2.79234	1.2777	67263.4	11659.9	24393	23737.9	50.82	0.000131229	0	30.337	52	2	749.862	1498.72	2.03309	45.3302	9606	9606	MS2	7/70	20180614-iTQ-OSCC29-30ug-s26.raw
	High		ySNVIFLEVDVDDcQDVASEcEVk	Unambiguous	1	1	P10599	N-Term(iTRAQ4plex); C14(Methylthio); C21(Methylthio); K24(iTRAQ4plex)	HCD	1	0	1	1	284080	Unique	Used	0.211167	0.411855	1.96911	0.254672	1.21987	0.603294	3327.23	1106.5	2141.77	984.123	50.54	5.4751e-05	0	25.0804	58	3	1033.8	3099.39	1.19998	52.6247	11967	11967	MS2	12/266	20180614-iTQ-OSCC29-30ug-s47.raw
	High		lVVVDFSATWcGPck	Unambiguous	1	1	P10599	N-Term(iTRAQ4plex); C11(Methylthio); C14(Methylthio); K15(iTRAQ4plex)	HCD	1	0	1	1	242304	Unique	Used	0.360106	0.478799	1.34238	0.684593	1.92292	1.39499	3620.12	2053.05	2709.08	2878.34	50.29	0.000134698	0	69.4596	120	3	668.994	2004.97	0.185228	54.1827	11854	11854	MS2	10/120	20180614-iTQ-OSCC29-30ug-s40.raw
	High		lVVVDFSATWcGPck	Unambiguous	1	1	P10599	N-Term(iTRAQ4plex); C11(Methylthio); C14(Methylthio); K15(iTRAQ4plex)	HCD	1	0	1	1	130818	Redundant	Not Used	0.270691	0.617907	2.30464	0.889905	3.3253	1.40512	73650.9	31397.6	71129.1	76121.6	50.26	0.000141283	0	6.98594	21	2	1002.99	2004.97	0.983425	52.4483	11902	11902	MS2	14/120	20180614-iTQ-OSCC29-30ug-s21.raw
	High		mIkPFFHSLSEk	Unambiguous	1	1	P10599	N-Term(iTRAQ4plex); M1(Oxidation); K3(iTRAQ4plex); K12(iTRAQ4plex)	HCD	1	0	1	1	382376	Unique	Used	0.291131	0.450745	1.56313	0.488739	1.69805	1.05789	16614.7	7617.74	11705	9430.98	50.2	0.000165214	0	22.2076	71	2	956.539	1912.07	-0.651947	28.6351	5154	5154	MS2	8/112	20180614-iTQ-OSCC29-30ug-s64.raw
		High	lVVVDFSATWcGPck	Unambiguous	1	1	P10599	N-Term(iTRAQ4plex); C11(Methylthio); C14(Methylthio); K15(iTRAQ4plex)	CID	1	0	1	1	154813	Redundant	Not Used	0.247553	0.657909	2.68318	0.892197	3.64546	1.32308	14447.5	5632.57	14856.1	14970.6	50.09	0.0001528	0	8.10634	49	3	668.995	2004.97	1.55512	52.4369	11651	11651	MS2	16/120	20180614-iTQ-OSCC29-30ug-s25.raw
	High		lEATINELV	Unambiguous	1	1	P10599	N-Term(iTRAQ4plex)	HCD	1	0	1	1	14864	Unique	Used	0.21703	0.296402	1.37884	0.481445	2.24381	1.58474	237663	81231.7	110100	132890	50.03	0.000285521	0	7.88184	1	2	573.332	1145.66	2.89928	40.6028	8952	8952	MS2	7/74	20180614-iTQ-OSCC29-30ug-s03.raw
	High		ySNVIFLEVDVDDcQDVASEcEVk	Unambiguous	1	1	P10599	N-Term(iTRAQ4plex); C14(Methylthio); C21(Methylthio); K24(iTRAQ4plex)	HCD	1	0	1	1	178338	Unique	Used		0.311097		0.517536		1.62307	5156.84		2507.41	3099.63	49.98	6.58023e-05	0	7.26929	25	3	1033.81	3099.41	4.98094	52.6322	11643	11643	MS2	11/266	20180614-iTQ-OSCC29-30ug-s29.raw
	High		ySNVIFLEVDVDDcQDVASEcEVk	Unambiguous	1	1	P10599	N-Term(iTRAQ4plex); C14(Methylthio); C21(Methylthio); K24(iTRAQ4plex)	HCD	1	0	1	1	74215	Unique	Used	0.251481	0.5513	2.21328	0.718643	2.89047	1.2718	15339.8	6075.31	13217.6	12803.2	49.96	6.35829e-05	0	29.8834	42	3	1033.8	3099.4	2.14522	53.9127	12495	12495	MS2	10/266	20180614-iTQ-OSCC29-30ug-s12.raw
	High		tAFQEALDAAGDk	Unambiguous	1	1	P10599	N-Term(iTRAQ4plex); K13(iTRAQ4plex)	HCD	1	0	1	1	109597	Redundant	Not Used	0.444845	0.578563	1.31309	0.837703	1.90476	1.41264	70699.8	49530.4	63931.5	68785.1	49.9	0.000249172	0	9.9824	5	2	812.923	1624.84	-1.90815	33.6605	6682	6682	MS2	7/136	20180614-iTQ-OSCC29-30ug-s18.raw
	High		mIkPFFHSLSEk	Unambiguous	1	1	P10599	N-Term(iTRAQ4plex); K3(iTRAQ4plex); K12(iTRAQ4plex)	HCD	1	0	1	1	371745	Unique	Used	0.180643	0.298373	1.6676	0.467948	2.62021	1.53014	22806.4	6488.16	10635.6	12394.8	49.69	0.000174523	0	28.382	70	2	948.54	1896.07	-2.82426	32.3921	6395	6395	MS2	7/112	20180614-iTQ-OSCC29-30ug-s62.raw
	High		lVVVDFSATWcGPck	Unambiguous	1	1	P10599	N-Term(iTRAQ4plex); C11(Methylthio); C14(Methylthio); K15(iTRAQ4plex)	HCD	1	0	1	1	207578	Unique	Used	0.297199	0.585057	1.98748	0.811064	2.76038	1.35254	2736.15	1280.65	2501.98	2577.4	48.62	0.000199923	0	15.0689	189	3	668.994	2004.97	0.276554	54.0093	11686	11686	MS2	12/120	20180614-iTQ-OSCC29-30ug-s34.raw
	High		vGEFSGANk	Unambiguous	1	1	P10599	N-Term(iTRAQ4plex); K9(iTRAQ4plex)	HCD	1	0	1	1	214796	Unique	Used	0.251924	0.340641	1.36515	0.483292	1.94044	1.38422	56328	22348	29989.3	31616.9	48.47	0.00039683	0	61.1207	33	2	598.83	1196.65	0.932701	19.1234	2269	2269	MS2	6/70	20180614-iTQ-OSCC29-30ug-s36.raw
	High		ySNVIFLEVDVDDcQDVASEcEVk	Unambiguous	1	1	P10599	N-Term(iTRAQ4plex); C14(Methylthio); C21(Methylthio); K24(iTRAQ4plex)	HCD	1	0	1	1	290195	Unique	Used	0.350808	0.598085	1.72126	0.397314	1.14558	0.648132	4317.98	2385.59	4036.35	1992.51	48.22	8.437e-05	0	24.1158	75	3	1033.8	3099.39	-0.217889	54.1319	12225	12225	MS2	9/266	20180614-iTQ-OSCC29-30ug-s48.raw
	High		cmPTFQFFk	Unambiguous	1	1	P10599	N-Term(iTRAQ4plex); C1(Methylthio); M2(Oxidation); K9(iTRAQ4plex)	HCD	1	0	1	1	165564	Unique	Used	0.145	0.312	2.1724	0.385931	2.69216	1.20683	59154.6	13508.3	28846.2	26514.5	48.21	0.000239348	0	14.5245	29	2	749.862	1498.72	1.95165	43.3216	9128	9128	MS2	7/70	20180614-iTQ-OSCC29-30ug-s27.raw
	High		lVVVDFSATWcGPck	Unambiguous	1	1	P10599	N-Term(iTRAQ4plex); C11(Methylthio); C14(Methylthio); K15(iTRAQ4plex)	HCD	1	0	1	1	154821	Redundant	Not Used	0.351727	0.898268	2.57841	0.906489	2.60685	0.984574	13450.9	7450.77	18884.3	14161.2	48.04	0.000237125	0	21.4603	71	2	1002.99	2004.97	0.922542	52.5134	11672	11672	MS2	9/120	20180614-iTQ-OSCC29-30ug-s25.raw
	High		ySNVIFLEVDVDDcQDVASEcEVk	Unambiguous	1	1	P10599	N-Term(iTRAQ4plex); C14(Methylthio); C21(Methylthio); K24(iTRAQ4plex)	HCD	1	0	1	1	67836	Unique	Used	0.807313	0.462175	0.577985	0.72999	0.914607	1.541	5187.3	6595.19	3747.08	4397.88	47.99	0.000107227	0	30.1408	42	3	1033.81	3099.41	5.21725	53.1478	12446	12446	MS2	9/266	20180614-iTQ-OSCC29-30ug-s11.raw
	High		ySNVIFLEVDVDDcQDVASEcEVk	Unambiguous	1	1	P10599	N-Term(iTRAQ4plex); C14(Methylthio); C21(Methylthio); K24(iTRAQ4plex)	HCD	1	0	1	1	271961	Unique	Used	0.422427	0.279967	0.669124	0.737561	1.76606	2.5703	2576.34	1713.96	1127.34	2206.92	47.3	0.000115449	0	14.6031	81	3	1033.8	3099.4	1.90891	52.6016	11931	11931	MS2	10/266	20180614-iTQ-OSCC29-30ug-s45.raw
		High	vGEFSGANk	Unambiguous	1	1	P10599	N-Term(iTRAQ4plex); K9(iTRAQ4plex)	CID	1	0	1	1	173862	Redundant	Not Used	0.0850776	0.189627	2.25028	0.245011	2.91293	1.2606	8.12059e+06	1.08805e+06	2.40676e+06	2.31078e+06	47.18	0.000552263	0	14.1786	0	2	598.831	1196.65	1.9528	17.0224	1939	1939	MS2	7/70	20180614-iTQ-OSCC29-30ug-s29.raw
	High		ySNVIFLEVDVDDcQDVASEcEVk	Unambiguous	1	1	P10599	N-Term(iTRAQ4plex); C14(Methylthio); C21(Methylthio); K24(iTRAQ4plex)	HCD	1	0	1	1	319777	Unique	Used	0.34564	0.530962	1.55093	0.78681	2.30253	1.44577	3451.52	1878.8	2864.31	3154.04	47.09	0.000109443	0	30.3389	124	3	1033.8	3099.39	-1.39945	52.7962	11850	11850	MS2	9/266	20180614-iTQ-OSCC29-30ug-s53.raw
		High	ySNVIFLEVDVDDcQDVASEcEVk	Unambiguous	1	1	P10599	N-Term(iTRAQ4plex); C14(Methylthio); C21(Methylthio); K24(iTRAQ4plex)	CID	1	0	1	1	189931	Unique	Used	0.16562	0.553684	3.37523	0.534371	3.26356	0.941614	7347.7	1916.49	6358.57	4560.16	46.75	0.000131036	0	10.0282	28	3	1033.8	3099.4	2.02707	52.5951	11580	11580	MS2	13/266	20180614-iTQ-OSCC29-30ug-s31.raw
		High	lVVVDFSATWcGPck	Unambiguous	1	1	P10599	N-Term(iTRAQ4plex); C11(Methylthio); C14(Methylthio); K15(iTRAQ4plex)	CID	1	0	1	1	189916	Redundant	Not Used	0.283351	0.625327	2.2281	0.755869	2.69824	1.17932	4850.43	2164.46	4740.6	4258.07	46.64	0.000352252	0	10.4267	93	3	668.995	2004.97	2.74235	52.4499	11544	11544	MS2	13/120	20180614-iTQ-OSCC29-30ug-s31.raw
	High		lVVVDFSATWcGPck	Unambiguous	1	1	P10599	N-Term(iTRAQ4plex); C11(Methylthio); C14(Methylthio); K15(iTRAQ4plex)	HCD	1	0	1	1	142904	Unique	Used	0.368332	0.540261	1.48087	0.854467	2.34647	1.54306	38939.5	22587.8	32880.5	38643	46.43	0.000369703	0	7.03533	9	3	668.995	2004.97	2.83367	52.4393	11877	11877	MS2	10/120	20180614-iTQ-OSCC29-30ug-s23.raw
		High	ySNVIFLEVDVDDcQDVASEcEVk	Unambiguous	1	1	P10599	N-Term(iTRAQ4plex); C14(Methylthio); C21(Methylthio); K24(iTRAQ4plex)	CID	1	0	1	1	99834	No Quan Values	Not Used							11011.8				46.32	0.000164509	0	4.98167	10	3	1033.81	3099.41	6.39879	54.1761	12362	12362	MS2	17/266	20180614-iTQ-OSCC29-30ug-s16.raw
	High		cMPTFQFFk	Unambiguous	1	1	P10599	N-Term(iTRAQ4plex); C1(Methylthio); K9(iTRAQ4plex)	HCD	1	0	1	1	165979	Unique	Used	0.305646	0.448214	1.48054	0.51898	1.71748	1.12968	44064.8	21210.7	30869.1	26560.1	46.19	0.000417157	0	24.9251	34	2	741.865	1482.72	2.57729	47.0793	10026	10026	MS2	7/70	20180614-iTQ-OSCC29-30ug-s27.raw
		High	tAFQEALDAAGDk	Unambiguous	1	1	P10599	N-Term(iTRAQ4plex); K13(iTRAQ4plex)	CID	1	0	1	1	109602	Unique	Used	0.286317	0.927103	3.26913	0.801537	2.83162	0.843504	21969.3	9906.23	31833.9	20451.5	45.75	0.000646556	0	6.84011	6	3	542.285	1624.84	-0.751951	33.6883	6688	6688	MS2	7/136	20180614-iTQ-OSCC29-30ug-s18.raw
	High		qIESkTAFQEALDAAGDk	Unambiguous	1	1	P10599	N-Term(iTRAQ4plex); K5(iTRAQ4plex); K18(iTRAQ4plex)	HCD	1	0	1	1	293820	Unique	Used	0.33398	0.218396	0.660202	0.373405	1.13089	1.66812	73847.3	38841.8	25207.2	32025.9	45.42	0.000437794	1	25.8728	25	3	785.428	2354.27	4.94857	33.3019	6882	6882	MS2	7/198	20180614-iTQ-OSCC29-30ug-s49.raw
		High	lVVVDFSATWcGPck	Unambiguous	1	1	P10599	N-Term(iTRAQ4plex); C11(Methylthio); C14(Methylthio); K15(iTRAQ4plex)	CID	1	0	1	1	172543	Redundant	Not Used	0.311362	0.552803	1.79249	0.960628	3.12068	1.69542	5644.19	2767.66	4876.6	6297.13	45.23	0.000472368	0	11.2966	97	3	668.995	2004.97	2.19439	54.0734	11663	11663	MS2	14/120	20180614-iTQ-OSCC29-30ug-s28.raw
		High	lVVVDFSATWcGPck	Unambiguous	1	1	P10599	N-Term(iTRAQ4plex); C11(Methylthio); C14(Methylthio); K15(iTRAQ4plex)	CID	1	0	1	1	195804	Unique	Used	0.338993	0.703228	2.09439	1.00063	2.98568	1.38825	4300.86	2296.1	4727.13	4998.22	44.9	0.000443323	0	11.4612	82	3	668.993	2004.96	-0.819358	54.0697	11670	11670	MS2	9/120	20180614-iTQ-OSCC29-30ug-s32.raw
	High		mIkPFFHSLSEk	Unambiguous	1	1	P10599	N-Term(iTRAQ4plex); M1(Oxidation); K3(iTRAQ4plex); K12(iTRAQ4plex)	HCD	1	0	1	1	376815	Unique	Used	0.158733	0.281474	1.79028	0.359967	2.29379	1.24772	295466	73862	129985	123526	44.88	0.000630669	0	25.8379	8	3	638.023	1912.06	-9.2458	26.3627	4872	4872	MS2	8/112	20180614-iTQ-OSCC29-30ug-s63.raw
	High		ySNVIFLEVDVDDcQDVASEcEVk	Unambiguous	1	1	P10599	N-Term(iTRAQ4plex); C14(Methylthio); C21(Methylthio); K24(iTRAQ4plex)	HCD	1	0	1	1	195813	Unique	Used	0.193789	0.241277	1.25701	0.301442	1.57339	1.21893	9891.39	3018.78	3730.09	3462.96	44.75	0.000199304	0	7.95467	19	3	1033.8	3099.39	0.37289	54.1765	11699	11699	MS2	11/266	20180614-iTQ-OSCC29-30ug-s32.raw
		High	tAFQEALDAAGDk	Unambiguous	1	1	P10599	N-Term(iTRAQ4plex); K13(iTRAQ4plex)	CID	1	0	1	1	97169	Redundant	Not Used		0.0717686		0.189224		2.57236	1.86429e+06		209119	409708	44.64	0.000858895	0	12.7103	0	3	542.289	1624.85	6.00949	33.5129	6589	6589	MS2	14/136	20180614-iTQ-OSCC29-30ug-s16.raw
	High		EkLEATINELV	Unambiguous	1	1	P10599	K2(iTRAQ4plex)	HCD	1	0	1	1	59125	Unique	Used	0.496275	0.573621	1.16696	0.834596	1.70104	1.41952	32870.2	25690.3	29469.5	31861.4	43.9	0.00113048	1	33.1795	18	2	701.898	1402.79	-1.28468	37.1103	7777	7777	MS2	7/108	20180614-iTQ-OSCC29-30ug-s10.raw
	High		ySNVIFLEVDVDDcQDVASEcEVk	Unambiguous	1	1	P10599	N-Term(iTRAQ4plex); C14(Methylthio); C21(Methylthio); K24(iTRAQ4plex)	HCD	1	0	1	1	189931	Redundant	Not Used	0.16562	0.553684	3.37523	0.534371	3.26356	0.941614	7347.7	1916.49	6358.57	4560.16	43.76	0.000260851	0	10.0282	28	3	1033.8	3099.4	2.02707	52.6125	11586	11586	MS2	9/266	20180614-iTQ-OSCC29-30ug-s31.raw
	High		ySNVIFLEVDVDDcQDVASEcEVk	Unambiguous	1	1	P10599	N-Term(iTRAQ4plex); C14(Methylthio); C21(Methylthio); K24(iTRAQ4plex)	HCD	1	0	1	1	184129	Unique	Used	0.216761	0.353977	1.64872	0.29797	1.39044	0.821277	7772.83	2653.41	4300.31	2689.91	43.6	0.000275005	0	16.38	50	3	1033.8	3099.4	2.14522	54.1398	11601	11601	MS2	9/266	20180614-iTQ-OSCC29-30ug-s30.raw
	High		lVVVDFSATWcGPck	Unambiguous	1	1	P10599	N-Term(iTRAQ4plex); C11(Methylthio); C14(Methylthio); K15(iTRAQ4plex)	HCD	1	0	1	1	195804	Redundant	Not Used	0.338993	0.703228	2.09439	1.00063	2.98568	1.38825	4300.86	2296.1	4727.13	4998.22	43.26	0.000646726	0	11.4612	82	3	668.993	2004.96	-0.819358	54.0893	11676	11676	MS2	11/120	20180614-iTQ-OSCC29-30ug-s32.raw
		High	lVVVDFSATWcGPck	Unambiguous	1	1	P10599	N-Term(iTRAQ4plex); C11(Methylthio); C14(Methylthio); K15(iTRAQ4plex)	CID	1	0	1	1	213264	Redundant	Not Used	0.293992	0.55861	1.91834	0.563934	1.94023	0.984944	4145.89	1919.55	3619.7	2715.39	42.96	0.000758737	0	33.9733	165	3	668.994	2004.97	1.09849	52.4219	11304	11304	MS2	13/120	20180614-iTQ-OSCC29-30ug-s35.raw
	High		ekLEATINELV	Unambiguous	1	1	P10599	N-Term(iTRAQ4plex); K2(iTRAQ4plex)	HCD	1	0	1	1	147326	Unique	Used	0.568364	1.174	2.08543	1.37235	2.44229	1.14047	16887.3	15115.8	30986.7	26915.9	42.91	0.00108221	1	9.70327	7	2	773.948	1546.89	-2.75117	40.1958	8403	8403	MS2	7/108	20180614-iTQ-OSCC29-30ug-s24.raw
	High		lVVVDFSATWcGPck	Unambiguous	1	1	P10599	N-Term(iTRAQ4plex); C11(Methylthio); C14(Methylthio); K15(iTRAQ4plex)	HCD	1	0	1	1	142916	Redundant	Not Used	0.244325	0.625069	2.58292	0.947932	3.92436	1.47959	31546.5	12138.5	30819.4	34730.7	42.9	0.000789807	0	7.82355	16	2	1002.99	2004.97	1.40961	52.5495	11903	11903	MS2	11/120	20180614-iTQ-OSCC29-30ug-s23.raw
	High		ekLEATINELV	Unambiguous	1	1	P10599	N-Term(iTRAQ4plex); K2(iTRAQ4plex)	HCD	1	0	1	1	141309	Redundant	Not Used	0.940462	0.448675	0.481663	0.564492	0.607123	1.22749	23403.7	34663.4	16412	15343.7	42.87	0.000981191	1	25.5426	23	2	773.952	1546.9	1.98363	39.2551	8420	8420	MS2	8/108	20180614-iTQ-OSCC29-30ug-s23.raw
		High	ekLEATINELV	Unambiguous	1	1	P10599	N-Term(iTRAQ4plex); K2(iTRAQ4plex)	CID	1	0	1	1	135360	Unique	Used	0.18196	0.169947	0.942951	1.109	6.16472	6.36662	27786.4	7962.57	7380.6	35788.9	42.85	0.00098572	1	22.8134	16	2	773.952	1546.9	1.98363	40.672	8556	8556	MS2	8/108	20180614-iTQ-OSCC29-30ug-s22.raw
	High		tAFQEALDAAGDk	Unambiguous	1	1	P10599	N-Term(iTRAQ4plex); K13(iTRAQ4plex)	HCD	1	0	1	1	109602	Redundant	Not Used	0.286317	0.927103	3.26913	0.801537	2.83162	0.843504	21969.3	9906.23	31833.9	20451.5	42.7	0.00130499	0	6.84011	6	3	542.285	1624.84	-0.751951	33.7044	6694	6694	MS2	9/136	20180614-iTQ-OSCC29-30ug-s18.raw
		High	ekLEATINELV	Unambiguous	1	1	P10599	N-Term(iTRAQ4plex); K2(iTRAQ4plex)	CID	1	0	1	1	147326	Redundant	Not Used	0.568364	1.174	2.08543	1.37235	2.44229	1.14047	16887.3	15115.8	30986.7	26915.9	42.55	0.00117574	1	9.70327	7	2	773.948	1546.89	-2.75117	40.1801	8397	8397	MS2	7/108	20180614-iTQ-OSCC29-30ug-s24.raw
	High		cmPTFQFFk	Unambiguous	1	1	P10599	N-Term(iTRAQ4plex); C1(Methylthio); M2(Oxidation); K9(iTRAQ4plex)	HCD	1	0	1	1	171493	Unique	Used	0.207121	0.366203	1.78505	0.426837	2.08448	1.13719	84128	27441.6	48151.3	41705	42.53	0.000968946	0	39.0587	20	2	749.863	1498.72	3.17339	44.4726	9394	9394	MS2	6/70	20180614-iTQ-OSCC29-30ug-s28.raw
	High		lVVVDFSATWcGPck	Unambiguous	1	1	P10599	N-Term(iTRAQ4plex); C11(Methylthio); C14(Methylthio); K15(iTRAQ4plex)	HCD	1	0	1	1	224839	Unique	Used	0.313944	0.465388	1.49663	0.814042	2.62274	1.70657	4264.28	2108.35	3101.75	4031.61	42.52	0.000873222	0	10.1458	131	3	668.995	2004.97	1.55512	52.5746	11423	11423	MS2	10/120	20180614-iTQ-OSCC29-30ug-s37.raw
	High		cmPTFQFFk	Unambiguous	1	1	P10599	N-Term(iTRAQ4plex); C1(Methylthio); M2(Oxidation); K9(iTRAQ4plex)	HCD	1	0	1	1	171337	Unique	Used	0.134167	0.210734	1.58578	0.359866	2.71304	1.66609	985628	208258	324634	411946	42.51	0.000821935	0	24.792	2	2	749.861	1498.71	0.566998	43.0841	9056	9056	MS2	6/70	20180614-iTQ-OSCC29-30ug-s28.raw
		High	lEATINELV	Unambiguous	1	1	P10599	N-Term(iTRAQ4plex)	CID	1	0	1	1	14864	Redundant	Not Used	0.21703	0.296402	1.37884	0.481445	2.24381	1.58474	237663	81231.7	110100	132890	42.2	0.00173236	0	7.88184	1	2	573.332	1145.66	2.89928	40.5872	8946	8946	MS2	6/74	20180614-iTQ-OSCC29-30ug-s03.raw
		High	ySNVIFLEVDVDDcQDVASEcEVk	Unambiguous	1	1	P10599	N-Term(iTRAQ4plex); C14(Methylthio); C21(Methylthio); K24(iTRAQ4plex)	CID	1	0	1	1	148922	Redundant	Not Used		0.378331		0.694911		1.79204	17029.4		10069.7	13744.1	42.14	0.000378784	0	6.92661	10	3	1033.8	3099.39	1.19998	54.134	11855	11855	MS2	19/266	20180614-iTQ-OSCC29-30ug-s24.raw
	High		ySNVIFLEVDVDDcQDVASEcEVk	Unambiguous	1	1	P10599	N-Term(iTRAQ4plex); C14(Methylthio); C21(Methylthio); K24(iTRAQ4plex)	HCD	1	0	1	1	160819	No Quan Values	Not Used							9234.45				41.81	0.00041528	0	6.3044	15	3	1033.8	3099.4	2.61784	54.3183	11839	11839	MS2	8/266	20180614-iTQ-OSCC29-30ug-s26.raw
	High		cmPTFQFFk	Unambiguous	1	1	P10599	N-Term(iTRAQ4plex); C1(Methylthio); M2(Oxidation); K9(iTRAQ4plex)	HCD	1	0	1	1	177048	Unique	Used	0.0811487	0.212554	2.64448	0.324192	4.04092	1.48807	1.03332e+06	132056	343281	389064	41.75	0.00114287	0	10.6414	1	2	749.864	1498.72	4.23223	41.0869	8848	8848	MS2	6/70	20180614-iTQ-OSCC29-30ug-s29.raw
	High		ekLEATINELV	Unambiguous	1	1	P10599	N-Term(iTRAQ4plex); K2(iTRAQ4plex)	HCD	1	0	1	1	135272	Redundant	Not Used	0.111066	0.233581	2.12328	0.28454	2.59132	1.1885	140913	24647.9	51444.1	46567.3	41.16	0.00127089	1	43.3447	25	2	773.953	1546.9	3.00949	39.992	8369	8369	MS2	7/108	20180614-iTQ-OSCC29-30ug-s22.raw
	High		ekLEATINELV	Unambiguous	1	1	P10599	N-Term(iTRAQ4plex); K2(iTRAQ4plex)	HCD	1	0	1	1	141137	Redundant	Not Used	0.232983	0.4797	2.07873	0.484343	2.10276	0.985089	196573	72126	147380	110576	41.11	0.00135144	1	38.8655	27	2	773.952	1546.9	2.53602	37.8794	8045	8045	MS2	7/108	20180614-iTQ-OSCC29-30ug-s23.raw
		High	lVVVDFSATWcGPck	Unambiguous	1	1	P10599	N-Term(iTRAQ4plex); C11(Methylthio); C14(Methylthio); K15(iTRAQ4plex)	CID	1	0	1	1	136914	Redundant	Not Used	0.238277	0.671208	2.84399	0.748866	3.17894	1.08853	28939.1	10859.5	30359	25169.5	41.02	0.00127695	0	6.52644	24	3	668.995	2004.97	2.65102	53.8999	11923	11923	MS2	12/120	20180614-iTQ-OSCC29-30ug-s22.raw
	High		ySNVIFLEVDVDDcQDVASEcEVk	Unambiguous	1	1	P10599	N-Term(iTRAQ4plex); C14(Methylthio); C21(Methylthio); K24(iTRAQ4plex)	HCD	1	0	1	1	154848	Unique	Used	0.347358	0.450749	1.31012	0.345099	1.00491	0.746965	3642.5	1992.61	2566.14	1459.92	40.84	0.000519207	0	15.0137	48	4	775.605	3099.4	2.59381	52.7631	11734	11734	MS2	8/266	20180614-iTQ-OSCC29-30ug-s25.raw
	High		ySNVIFLEVDVDDcQDVASEcEVk	Unambiguous	1	1	P10599	N-Term(iTRAQ4plex); C14(Methylthio); C21(Methylthio); K24(iTRAQ4plex)	HCD	1	0	1	1	80557	Unique	Used						1.05136			6861.96	5494.77	40.84	0.000519207	0	30.8759	19	4	775.606	3099.4	2.98766	52.3973	12252	12252	MS2	8/266	20180614-iTQ-OSCC29-30ug-s13.raw
	High		lVVVDFSATWcGPck	Unambiguous	1	1	P10599	N-Term(iTRAQ4plex); C11(Methylthio); C14(Methylthio); K15(iTRAQ4plex)	HCD	1	0	1	1	160806	Redundant	Not Used	0.199468	0.881802	4.46323	0.902883	4.57844	0.998971	7385.57	2320.08	10178.9	7744.65	40.83	0.00130514	0	16.3251	61	2	1002.99	2004.97	2.07933	54.1627	11805	11805	MS2	11/120	20180614-iTQ-OSCC29-30ug-s26.raw
		High	tAFQEALDAAGDk	Unambiguous	1	1	P10599	N-Term(iTRAQ4plex); K13(iTRAQ4plex)	CID	1	0	1	1	103485	Unique	Used	0.350007	0.363586	1.04878	0.387606	1.12014	1.0401	17476.5	9633.3	9931.31	7867.39	40.8	0.00206277	0	19.4932	22	3	542.286	1624.84	0.487653	33.2331	6736	6736	MS2	9/136	20180614-iTQ-OSCC29-30ug-s17.raw
		High	tAFQEALDAAGDk	Unambiguous	1	1	P10599	N-Term(iTRAQ4plex); K13(iTRAQ4plex)	CID	1	0	1	1		No Quan Values	Not Used											40.68	0.00218042	0	19.0727	10	3	542.286	1624.84	0.825727	32.4755	6515	6515	MS2	8/136	20180614-iTQ-OSCC29-30ug-s17.raw
		High	ySNVIFLEVDVDDcQDVASEcEVk	Unambiguous	1	1	P10599	N-Term(iTRAQ4plex); C14(Methylthio); C21(Methylthio); K24(iTRAQ4plex)	CID	1	0	1	1	148925	Unique	Used	0.105599	0.429969	4.11085	0.391748	3.7524	0.888918	4813.6	800.521	3234.84	2190.1	40.28	0.000557849	0	28.9104	66	4	775.604	3099.39	0.467014	54.1407	11858	11858	MS2	17/266	20180614-iTQ-OSCC29-30ug-s24.raw
		High	ySNVIFLEVDVDDcQDVASEcEVk	Unambiguous	1	1	P10599	N-Term(iTRAQ4plex); C14(Methylthio); C21(Methylthio); K24(iTRAQ4plex)	CID	1	0	1	1	142934	Unique	Used		0.41332					9881.78		6383.62		40.05	0.000622788	0	5.78602	10	3	1033.8	3099.4	1.6726	52.6899	11936	11936	MS2	19/266	20180614-iTQ-OSCC29-30ug-s23.raw
	High		cmPTFQFFk	Unambiguous	1	1	P10599	N-Term(iTRAQ4plex); C1(Methylthio); M2(Oxidation); K9(iTRAQ4plex)	HCD	1	0	1	1	182921	Unique	Used	0.119744	0.240174	2.025	0.320313	2.70571	1.30119	382409	72115.1	143549	142262	39.87	0.00164347	0	19.8447	5	2	749.862	1498.72	2.19599	43.4368	8986	8986	MS2	7/70	20180614-iTQ-OSCC29-30ug-s30.raw
		High	lVVVDFSATWcGPck	Unambiguous	1	1	P10599	N-Term(iTRAQ4plex); C11(Methylthio); C14(Methylthio); K15(iTRAQ4plex)	CID	1	0	1	1	142904	Redundant	Not Used	0.368332	0.540261	1.48087	0.854467	2.34647	1.54306	38939.5	22587.8	32880.5	38643	39.81	0.00169767	0	7.03533	9	3	668.995	2004.97	2.83367	52.4225	11871	11871	MS2	12/120	20180614-iTQ-OSCC29-30ug-s23.raw
	High		ekLEATINELV	Unambiguous	1	1	P10599	N-Term(iTRAQ4plex); K2(iTRAQ4plex)	HCD	1	0	1	1	129057	Unique	Used	0.185007	0.34633	1.88997	0.735321	4.02021	2.07147	23536.5	6857.65	12740.3	20100.4	39.61	0.00219885	1	36.0114	19	2	773.95	1546.89	-0.304854	38.0716	8090	8090	MS2	13/108	20180614-iTQ-OSCC29-30ug-s21.raw
	High		cmPTFQFFk	Unambiguous	1	1	P10599	N-Term(iTRAQ4plex); C1(Methylthio); M2(Oxidation); K9(iTRAQ4plex)	HCD	1	0	1	1	159511	Unique	Used	0.0506631	0.16036	3.19562	0.219853	4.38935	1.33761	127764	10194	32022	32623.1	39.52	0.001921	0	16.6484	15	2	749.864	1498.72	4.63948	42.9373	9005	9005	MS2	5/70	20180614-iTQ-OSCC29-30ug-s26.raw
		High	lVVVDFSATWcGPck	Unambiguous	1	1	P10599	N-Term(iTRAQ4plex); C11(Methylthio); C14(Methylthio); K15(iTRAQ4plex)	CID	1	0	1	1	166577	Redundant	Not Used	0.209974	0.605059	2.90927	0.778924	3.75223	1.256	6991.27	2311.89	6611.49	6324.66	39.36	0.0015122	0	8.68193	91	3	668.993	2004.96	-1.09334	52.4094	11311	11311	MS2	11/120	20180614-iTQ-OSCC29-30ug-s27.raw
		High	cMPTFQFFk	Unambiguous	1	1	P10599	C1(Methylthio); K9(iTRAQ4plex)	CID	1	0	1	1	73100	Redundant	Not Used	2.38356	3.14204	1.33087	1.23429	0.523781	0.383263	12875.9	48333.4	63231.5	18457.7	39.34	0.00114666	0	26.9477	20	2	669.812	1338.62	-0.327827	45.5038	10079	10079	MS2	7/70	20180614-iTQ-OSCC29-30ug-s12.raw
	High		cmPTFQFFk	Unambiguous	1	1	P10599	N-Term(iTRAQ4plex); C1(Methylthio); M2(Oxidation); K9(iTRAQ4plex)	HCD	1	0	1	1	183001	Unique	Used	0.152089	0.263923	1.75199	0.339252	2.25624	1.25411	27744.8	6645.44	11444.7	10931.7	39.18	0.00194458	0	41.0137	71	2	749.862	1498.72	2.27744	44.1755	9157	9157	MS2	6/70	20180614-iTQ-OSCC29-30ug-s30.raw
	High		ekLEATINELV	Unambiguous	1	1	P10599	N-Term(iTRAQ4plex); K2(iTRAQ4plex)	HCD	1	0	1	1	147323	Unique	Used	0.844564	0.818778	0.978782	1.30243	1.55984	1.55195	1571.63	2090.39	2011.24	2377.34	38.94	0.00269329	1	12.4707	85	3	516.301	1546.89	-2.48367	40.1602	8393	8393	MS2	6/108	20180614-iTQ-OSCC29-30ug-s24.raw
	High		cmPTFQFFk	Unambiguous	1	1	P10599	N-Term(iTRAQ4plex); C1(Methylthio); M2(Oxidation); K9(iTRAQ4plex)	HCD	1	0	1	1	159698	Unique	Used	0.162989	0.328282	2.03348	0.356564	2.21278	1.0597	27027.3	6937.55	13867.4	11192.5	38.79	0.00229245	0	45.4168	56	2	749.863	1498.72	3.01049	44.5264	9409	9409	MS2	7/70	20180614-iTQ-OSCC29-30ug-s26.raw
		High	LEATINELV	Unambiguous	1	1	P10599		CID	1	0	1	1		No Quan Labels	Not Used											38.76	0.00200899	0	15.415	63	2	501.279	1001.55	-1.05909	36.4001	6167	6167	MS2	7/74	20180614-iTQ-OSCC29-30ug-s01.raw
	High		ySNVIFLEVDVDDcQDVASEcEVk	Unambiguous	1	1	P10599	N-Term(iTRAQ4plex); C14(Methylthio); C21(Methylthio); K24(iTRAQ4plex)	HCD	1	0	1	1	112326	No Quan Values	Not Used							15078.1				38.72	0.000798945	0	7.36701	12	3	1033.8	3099.39	0.845512	54.3414	12596	12596	MS2	8/266	20180614-iTQ-OSCC29-30ug-s18.raw
		High	cMPTFQFFk	Unambiguous	1	1	P10599	N-Term(iTRAQ4plex); C1(Methylthio); K9(iTRAQ4plex)	CID	1	0	1	1	165979	Redundant	Not Used	0.305646	0.448214	1.48054	0.51898	1.71748	1.12968	44064.8	21210.7	30869.1	26560.1	38.68	0.00235125	0	24.9251	34	2	741.865	1482.72	2.57729	47.0632	10020	10020	MS2	8/70	20180614-iTQ-OSCC29-30ug-s27.raw
	High		mIkPFFHSLSEk	Unambiguous	1	1	P10599	N-Term(iTRAQ4plex); M1(Oxidation); K3(iTRAQ4plex); K12(iTRAQ4plex)	HCD	1	0	1	1	376900	Unique	Used	0.193945	0.283679	1.47673	0.324848	1.69419	1.11724	140866	43026	62456.9	53146.4	38.65	0.00271552	0	36.4972	16	3	638.024	1912.06	-7.42627	27.0388	5055	5055	MS2	8/112	20180614-iTQ-OSCC29-30ug-s63.raw
	High		ySNVIFLEVDVDDcQDVASEcEVk	Unambiguous	1	1	P10599	N-Term(iTRAQ4plex); C14(Methylthio); C21(Methylthio); K24(iTRAQ4plex)	HCD	1	0	1	1	61525	Unique	Used	0.452332	0.29388	0.655941	0.361498	0.808367	1.20013	2261.07	1610.7	1038.56	949.305	38.6	0.000945563	0	43.7867	67	3	1033.81	3099.41	5.45356	54.9409	12977	12977	MS2	8/266	20180614-iTQ-OSCC29-30ug-s10.raw
	High		mIkPFFHSLSEk	Unambiguous	1	1	P10599	M1(Oxidation); K3(iTRAQ4plex); K12(iTRAQ4plex)	HCD	1	0	1	1	358890	No Quan Values	Not Used											38.43	0.00362461	0	53.3109	66	4	442.748	1767.97	0.736569	27.1612	4928	4928	MS2	6/112	20180614-iTQ-OSCC29-30ug-s60.raw
		High	vkQIESk	Unambiguous	1	1	P10599	N-Term(iTRAQ4plex); K2(iTRAQ4plex); K7(iTRAQ4plex)	CID	1	0	1	1	345032	Unique	Used	0.0931363	0.215886	2.34023	0.215653	2.34205	0.974592	4.30146e+06	630927	1.4514e+06	1.07735e+06	38.05	0.00139441	1	15.0884	1	2	632.404	1263.8	0.337179	14.6873	1369	1369	MS2	6/60	20180614-iTQ-OSCC29-30ug-s58.raw
	High		ySNVIFLEVDVDDcQDVASEcEVk	Unambiguous	1	1	P10599	N-Term(iTRAQ4plex); C14(Methylthio); C21(Methylthio); K24(iTRAQ4plex)	HCD	1	0	1	1	130838	Unique	Used		0.601975					8479.53		7978.03		38.03	0.000983739	0	5.67852	12	3	1033.8	3099.4	1.31813	52.6253	11950	11950	MS2	6/266	20180614-iTQ-OSCC29-30ug-s21.raw
	High		mIkPFFHSLSEk	Unambiguous	1	1	P10599	M1(Oxidation); K3(iTRAQ4plex); K12(iTRAQ4plex)	HCD	1	0	1	1	352641	Unique	Used	0.340742	0.426291	1.26308	0.641802	1.90518	1.46888	124578	66851.8	83003.1	92860.2	37.94	0.00392897	0	49.6719	14	3	589.997	1767.98	2.67744	24.8379	4579	4579	MS2	6/112	20180614-iTQ-OSCC29-30ug-s59.raw
	High		ekLEATINELV	Unambiguous	1	1	P10599	N-Term(iTRAQ4plex); K2(iTRAQ4plex)	HCD	1	0	1	1	135276	Unique	Used				0.320341			58241.6			21668.7	37.86	0.00271712	1	11.1433	3	3	516.304	1546.9	3.31645	40.0318	8380	8380	MS2	11/108	20180614-iTQ-OSCC29-30ug-s22.raw
		High	ySNVIFLEVDVDDcQDVASEcEVk	Unambiguous	1	1	P10599	N-Term(iTRAQ4plex); C14(Methylthio); C21(Methylthio); K24(iTRAQ4plex)	CID	1	0	1	1	290195	Redundant	Not Used	0.350808	0.598085	1.72126	0.397314	1.14558	0.648132	4317.98	2385.59	4036.35	1992.51	37.65	0.000962029	0	24.1158	75	3	1033.8	3099.39	-0.217889	54.1119	12219	12219	MS2	20/266	20180614-iTQ-OSCC29-30ug-s48.raw
		High	cmPTFQFFk	Unambiguous	1	1	P10599	N-Term(iTRAQ4plex); C1(Methylthio); M2(Oxidation); K9(iTRAQ4plex)	CID	1	0	1	1	165288	Unique	Used	0.117316	0.389246	3.3498	0.307082	2.64763	0.769702	33075.2	6110.88	20122	11796.2	37.38	0.00320832	0	10.1415	13	3	500.245	1498.72	4.89522	40.906	8524	8524	MS2	7/70	20180614-iTQ-OSCC29-30ug-s27.raw
		High	ySNVIFLEVDVDDcQDVASEcEVk	Unambiguous	1	1	P10599	N-Term(iTRAQ4plex); C14(Methylthio); C21(Methylthio); K24(iTRAQ4plex)	CID	1	0	1	1	74215	Redundant	Not Used	0.251481	0.5513	2.21328	0.718643	2.89047	1.2718	15339.8	6075.31	13217.6	12803.2	37.35	0.00115969	0	29.8834	42	3	1033.8	3099.4	2.14522	53.891	12489	12489	MS2	12/266	20180614-iTQ-OSCC29-30ug-s12.raw
	High		tAFQEALDAAGDk	Unambiguous	1	1	P10599	N-Term(iTRAQ4plex); K13(iTRAQ4plex)	HCD	1	0	1	1	128311	Unique	Used	0.509018	0.754446	1.4964	0.953102	1.89394	1.23255	9229.33	7398.58	10882.9	10216.3	37.32	0.00436507	0	31.3473	25	3	542.284	1624.84	-2.21694	32.4053	6469	6469	MS2	8/136	20180614-iTQ-OSCC29-30ug-s21.raw
		High	cmPTFQFFk	Unambiguous	1	1	P10599	N-Term(iTRAQ4plex); C1(Methylthio); M2(Oxidation); K9(iTRAQ4plex)	CID	1	0	1	1	188648	Unique	Used	0.17698	0.310934	1.77377	0.421629	2.40972	1.32298	5404.74	1506.41	2626.57	2646.62	37.28	0.00300244	0	14.1045	87	3	500.244	1498.72	2.32956	41.5851	8799	8799	MS2	7/70	20180614-iTQ-OSCC29-30ug-s31.raw
	High		ekLEATINELV	Unambiguous	1	1	P10599	N-Term(iTRAQ4plex); K2(iTRAQ4plex)	HCD	1	0	1	1	141401	Unique	Used	0.591517	0.490538	0.837256	0.61707	1.05518	1.22731	11418.4	10636.9	8754.33	8183.22	37.25	0.00334348	1	32.5374	76	2	773.952	1546.9	2.14145	39.9643	8617	8617	MS2	7/108	20180614-iTQ-OSCC29-30ug-s23.raw
		High	lVVVDFSATWcGPck	Unambiguous	1	1	P10599	N-Term(iTRAQ4plex); C11(Methylthio); C14(Methylthio); K15(iTRAQ4plex)	CID	1	0	1	1	224839	Redundant	Not Used	0.313944	0.465388	1.49663	0.814042	2.62274	1.70657	4264.28	2108.35	3101.75	4031.61	37.23	0.00295206	0	10.1458	131	3	668.995	2004.97	1.55512	52.5504	11417	11417	MS2	15/120	20180614-iTQ-OSCC29-30ug-s37.raw
	High		ySNVIFLEVDVDDcQDVASEcEVk	Unambiguous	1	1	P10599	N-Term(iTRAQ4plex); C14(Methylthio); C21(Methylthio); K24(iTRAQ4plex)	HCD	1	0	1	1	130845	Unique	Used	0.444939	0.412349	0.935656	0.69611	1.58247	1.64704	4560.22	3195.45	2938.98	3686.8	36.91	0.00125278	0	16.146	39	4	775.604	3099.39	1.01841	52.6801	11964	11964	MS2	10/266	20180614-iTQ-OSCC29-30ug-s21.raw
	High		ySNVIFLEVDVDDcQDVASEcEVk	Unambiguous	1	1	P10599	N-Term(iTRAQ4plex); C14(Methylthio); C21(Methylthio); K24(iTRAQ4plex)	HCD	1	0	1	1	130927	Unique	Used	0.335626	0.785204	2.36199	0.853871	2.57334	1.06097	1653.33	873.898	2029.03	1639.6	36.84	0.00125244	0	20.121	113	3	1033.8	3099.39	0.963668	53.3327	12137	12137	MS2	8/266	20180614-iTQ-OSCC29-30ug-s21.raw
		High	ySNVIFLEVDVDDcQDVASEcEVk	Unambiguous	1	1	P10599	N-Term(iTRAQ4plex); C14(Methylthio); C21(Methylthio); K24(iTRAQ4plex)	CID	1	0	1	1	184129	Redundant	Not Used	0.216761	0.353977	1.64872	0.29797	1.39044	0.821277	7772.83	2653.41	4300.31	2689.91	36.77	0.00132538	0	16.38	50	3	1033.8	3099.4	2.14522	54.1215	11595	11595	MS2	15/266	20180614-iTQ-OSCC29-30ug-s30.raw
	High		ySNVIFLEVDVDDcQDVASEcEVk	Unambiguous	1	1	P10599	N-Term(iTRAQ4plex); C14(Methylthio); C21(Methylthio); K24(iTRAQ4plex)	HCD	1	0	1	1	178342	Unique	Used	0.239117	0.606424	2.56046	0.566893	2.398	0.912046	1983.16	746.816	1879.66	1305.71	36.4	0.00160361	0	33.053	129	4	775.608	3099.41	6.21722	52.6483	11647	11647	MS2	8/266	20180614-iTQ-OSCC29-30ug-s29.raw
	High		ySNVIFLEVDVDDcQDVASEcEVk	Unambiguous	1	1	P10599	N-Term(iTRAQ4plex); C14(Methylthio); C21(Methylthio); K24(iTRAQ4plex)	HCD	1	0	1	1	74664	Unique	Used	0.681001	0.590135	0.874896				469.129	503.135	432.703		36.39	0.00144657	0	38.9675	148	3	1033.8	3099.4	1.55445	57.4397	13469	13469	MS2	5/266	20180614-iTQ-OSCC29-30ug-s12.raw
	High		mIkPFFHSLSEk	Unambiguous	1	1	P10599	N-Term(iTRAQ4plex); M1(Oxidation); K3(iTRAQ4plex); K12(iTRAQ4plex)	HCD	1	0	1	1	376698	Unique	Used	0.179436	0.343668	1.93367	0.464809	2.62014	1.31955	166281	46988.9	89315.4	89763.9	36.37	0.00434822	0	8.0933	13	2	956.535	1912.06	-4.73785	25.4429	4615	4615	MS2	8/112	20180614-iTQ-OSCC29-30ug-s63.raw
		High	ySNVIFLEVDVDDcQDVASEcEVk	Unambiguous	1	1	P10599	N-Term(iTRAQ4plex); C14(Methylthio); C21(Methylthio); K24(iTRAQ4plex)	CID	1	0	1	1	112326	No Quan Values	Not Used							15078.1				35.85	0.00154709	0	7.36701	12	3	1033.8	3099.39	0.845512	54.3263	12590	12590	MS2	15/266	20180614-iTQ-OSCC29-30ug-s18.raw
	High		cMPTFQFFk	Unambiguous	1	1	P10599	N-Term(iTRAQ4plex); C1(Methylthio); K9(iTRAQ4plex)	HCD	1	0	1	1	160195	Redundant	Not Used	0.116982	0.229917	1.98428	0.211533	1.82902	0.897634	261772	48226.6	94067.5	64311.3	35.77	0.00464812	0	14.6974	6	2	741.866	1482.73	4.63549	48.8666	10487	10487	MS2	6/70	20180614-iTQ-OSCC29-30ug-s26.raw
	High		lVVVDFSATWcGPck	Unambiguous	1	1	P10599	N-Term(iTRAQ4plex); C11(Methylthio); C14(Methylthio); K15(iTRAQ4plex)	HCD	1	0	1	1	172548	No Quan Values	Not Used											35.74	0.00433365	0	34.3438	223	2	1002.99	2004.97	2.80994	54.1153	11674	11674	MS2	10/120	20180614-iTQ-OSCC29-30ug-s28.raw
		High	tAFQEALDAAGDk	Unambiguous	1	1	P10599	N-Term(iTRAQ4plex); K13(iTRAQ4plex)	CID	1	0	1	1	103580	Unique	Used	0.269679	0.373696	1.39902	0.406048	1.52296	1.06011	10729.1	4556.76	6266.54	5059.73	35.58	0.00693119	0	33.3229	41	3	542.286	1624.84	1.38918	33.9359	6943	6943	MS2	9/136	20180614-iTQ-OSCC29-30ug-s17.raw
	High		vGEFSGANkEk	Unambiguous	1	1	P10599	N-Term(iTRAQ4plex); K9(iTRAQ4plex); K11(iTRAQ4plex)	HCD	1	0	1	1	333230	Unique	Used	0.150503	0.288448	1.93498	0.295186	1.98386	0.998437	8.08548e+06	1.91644e+06	3.64518e+06	2.77196e+06	35.34	0.00549741	1	14.4501	1	3	533.305	1597.9	5.30631	16.8933	1973	1973	MS2	8/100	20180614-iTQ-OSCC29-30ug-s56.raw
	High		ySNVIFLEVDVDDcQDVASEcEVk	Unambiguous	1	1	P10599	N-Term(iTRAQ4plex); C14(Methylthio); C21(Methylthio); K24(iTRAQ4plex)	HCD	1	0	1	1	124878	No Quan Values	Not Used									2715.15		34.99	0.00198098	0	17.452	53	3	1033.8	3099.4	2.49969	54.699	12351	12351	MS2	7/266	20180614-iTQ-OSCC29-30ug-s20.raw
		High	ySNVIFLEVDVDDcQDVASEcEVk	Unambiguous	1	1	P10599	N-Term(iTRAQ4plex); C14(Methylthio); C21(Methylthio); K24(iTRAQ4plex)	CID	1	0	1	1	67743	No Quan Values	Not Used							20113.4				34.95	0.00207928	0	7.86032	7	3	1033.81	3099.41	4.86279	52.4142	12242	12242	MS2	17/266	20180614-iTQ-OSCC29-30ug-s11.raw
	High		ekLEATINELV	Unambiguous	1	1	P10599	N-Term(iTRAQ4plex); K2(iTRAQ4plex)	HCD	1	0	1	1	135360	Redundant	Not Used	0.18196	0.169947	0.942951	1.109	6.16472	6.36662	27786.4	7962.57	7380.6	35788.9	34.82	0.00626258	1	22.8134	16	2	773.952	1546.9	1.98363	40.6893	8562	8562	MS2	8/108	20180614-iTQ-OSCC29-30ug-s22.raw
	High		ySNVIFLEVDVDDcQDVASEcEVk	Unambiguous	1	1	P10599	N-Term(iTRAQ4plex); C14(Methylthio); C21(Methylthio); K24(iTRAQ4plex)	HCD	1	0	1	1	93639	Unique	Used	0.572463	0.442075	0.779652	0.935393	1.65275	2.06438	1609.06	1450.66	1111.77	1748.05	34.76	0.00187149	0	16.4321	64	3	1033.8	3099.39	-0.0997333	53.8184	12849	12849	MS2	7/266	20180614-iTQ-OSCC29-30ug-s15.raw
		High	qIESkTAFQEALDAAGDk	Unambiguous	1	1	P10599	N-Term(iTRAQ4plex); K5(iTRAQ4plex); K18(iTRAQ4plex)	CID	1	0	1	1	293820	Redundant	Not Used	0.33398	0.218396	0.660202	0.373405	1.13089	1.66812	73847.3	38841.8	25207.2	32025.9	34.74	0.00512	1	25.8728	25	3	785.428	2354.27	4.94857	33.2839	6876	6876	MS2	14/198	20180614-iTQ-OSCC29-30ug-s49.raw
	High		mIkPFFHSLSEk	Unambiguous	1	1	P10599	N-Term(iTRAQ4plex); M1(Oxidation); K3(iTRAQ4plex); K12(iTRAQ4plex)	HCD	1	0	1	1	382362	Unique	Used	0.257259	0.469311	1.8418	0.517581	2.03502	1.07599	119408	48378.1	87587.3	71779.2	34.69	0.00545099	0	30.6924	27	3	638.031	1912.08	3.10768	28.5319	5126	5126	MS2	8/112	20180614-iTQ-OSCC29-30ug-s64.raw
	High		ySNVIFLEVDVDDcQDVASEcEVk	Unambiguous	1	1	P10599	N-Term(iTRAQ4plex); C14(Methylthio); C21(Methylthio); K24(iTRAQ4plex)	HCD	1	0	1	1	136929	Unique	Used	0.64909	0.627611	0.976198	0.758949	1.18268	1.17981	1569.87	1604.77	1539.93	1383.77	34.64	0.00216442	0	38.3938	111	4	775.606	3099.4	3.61782	54.0285	11958	11958	MS2	9/266	20180614-iTQ-OSCC29-30ug-s22.raw
		High	lVVVDFSATWcGPck	Unambiguous	1	1	P10599	N-Term(iTRAQ4plex); C11(Methylthio); C14(Methylthio); K15(iTRAQ4plex)	CID	1	0	1	1	236342	Redundant	Not Used	0.327306	0.563234	1.73735	0.891773	2.75588	1.54475	2823.74	1455.54	2485.76	2924.59	34.57	0.00617978	0	19.3422	117	3	668.997	2004.98	5.93873	52.4617	11389	11389	MS2	10/120	20180614-iTQ-OSCC29-30ug-s39.raw
	High		ySNVIFLEVDVDDcQDVASEcEVk	Unambiguous	1	1	P10599	N-Term(iTRAQ4plex); C14(Methylthio); C21(Methylthio); K24(iTRAQ4plex)	HCD	1	0	1	1	230634	Unique	Used	1.31325						1947.91	4028.66			34.48	0.00224564	0	31.8337	36	3	1033.8	3099.4	2.61784	54.3358	11556	11556	MS2	8/266	20180614-iTQ-OSCC29-30ug-s38.raw
		High	cmPTFQFFk	Unambiguous	1	1	P10599	N-Term(iTRAQ4plex); C1(Methylthio); M2(Oxidation); K9(iTRAQ4plex)	CID	1	0	1	1	171337	Redundant	Not Used	0.134167	0.210734	1.58578	0.359866	2.71304	1.66609	985628	208258	324634	411946	34.45	0.00525821	0	24.792	2	2	749.861	1498.71	0.566998	43.0682	9050	9050	MS2	6/70	20180614-iTQ-OSCC29-30ug-s28.raw
	High		ySNVIFLEVDVDDcQDVASEcEVk	Unambiguous	1	1	P10599	N-Term(iTRAQ4plex); C14(Methylthio); C21(Methylthio); K24(iTRAQ4plex)	HCD	1	0	1	1	74394	Unique	Used		0.472061		0.545931		1.12832	3651.86		2694.38	2315.46	34.36	0.00205205	0	19.6579	61	3	1033.8	3099.39	-0.0997333	55.289	12884	12884	MS2	8/266	20180614-iTQ-OSCC29-30ug-s12.raw
	High		ySNVIFLEVDVDDcQDVASEcEVk	Unambiguous	1	1	P10599	N-Term(iTRAQ4plex); C14(Methylthio); C21(Methylthio); K24(iTRAQ4plex)	HCD	1	0	1	1	149001	Unique	Used	0.392592			1.07554	2.77104		1635.85	1011.42		2043.41	34.03	0.00258965	0	28.5508	68	3	1033.81	3099.4	4.0357	54.8423	12031	12031	MS2	7/266	20180614-iTQ-OSCC29-30ug-s24.raw
	High		cmPTFQFFk	Unambiguous	1	1	P10599	N-Term(iTRAQ4plex); C1(Methylthio); M2(Oxidation); K9(iTRAQ4plex)	HCD	1	0	1	1	165487	Unique	Used	0.238199	0.589526	2.49871	0.513327	2.17979	0.849538	20751.2	7784.43	19120.2	12371.5	33.95	0.00634279	0	38.8295	94	2	749.862	1498.72	1.46295	42.6059	8960	8960	MS2	6/70	20180614-iTQ-OSCC29-30ug-s27.raw
		High	ySNVIFLEVDVDDcQDVASEcEVk	Unambiguous	1	1	P10599	N-Term(iTRAQ4plex); C14(Methylthio); C21(Methylthio); K24(iTRAQ4plex)	CID	1	0	1	1	130838	Redundant	Not Used		0.601975					8479.53		7978.03		33.87	0.00256378	0	5.67852	12	3	1033.8	3099.4	1.31813	52.6095	11944	11944	MS2	16/266	20180614-iTQ-OSCC29-30ug-s21.raw
	High		ySNVIFLEVDVDDcQDVASEcEVk	Unambiguous	1	1	P10599	N-Term(iTRAQ4plex); C14(Methylthio); C21(Methylthio); K24(iTRAQ4plex)	HCD	1	0	1	1	61395	Unique	Used		0.258378		0.658903		2.48804	4032.81		1628.58	3086.13	33.84	0.00289133	0	30.9735	39	3	1033.81	3099.41	6.98956	53.9525	12700	12700	MS2	8/266	20180614-iTQ-OSCC29-30ug-s10.raw
	High		ySNVIFLEVDVDDcQDVASEcEVk	Unambiguous	1	1	P10599	N-Term(iTRAQ4plex); C14(Methylthio); C21(Methylthio); K24(iTRAQ4plex)	HCD	1	0	1	1	207618	Unique	Used	0.947835	0.869321	0.925976	0.537906	0.574029	0.603696	1492.83	2228.38	2028.32	932.618	33.75	0.00267777	0	12.8585	108	3	1033.8	3099.4	2.26338	54.4011	11775	11775	MS2	8/266	20180614-iTQ-OSCC29-30ug-s34.raw
	High		ySNVIFLEVDVDDcQDVASEcEVk	Unambiguous	1	1	P10599	N-Term(iTRAQ4plex); C14(Methylthio); C21(Methylthio); K24(iTRAQ4plex)	HCD	1	0	1	1	296160	Unique	Used	0.219366	0.364712	1.67855	0.364214	1.67937	0.974311	5510.85	1903.85	3141.34	2331.1	33.69	0.00239435	0	24.0524	53	3	1033.8	3099.39	-0.217889	52.5375	11952	11952	MS2	8/266	20180614-iTQ-OSCC29-30ug-s49.raw
	High		ySNVIFLEVDVDDcQDVASEcEVk	Unambiguous	1	1	P10599	N-Term(iTRAQ4plex); C14(Methylthio); C21(Methylthio); K24(iTRAQ4plex)	HCD	1	0	1	1	160814	Unique	Used	0.53763	0.366904	0.689003	0.480241	0.903516	1.27702	1722.75	1458.64	987.914	960.874	33.64	0.00257346	0	13.1896	73	4	775.604	3099.39	0.467014	54.2545	11827	11827	MS2	8/266	20180614-iTQ-OSCC29-30ug-s26.raw
	High		cmPTFQFFk	Unambiguous	1	1	P10599	N-Term(iTRAQ4plex); C1(Methylthio); M2(Oxidation); K9(iTRAQ4plex)	HCD	1	0	1	1	177012	Unique	Used	0.107994	0.284198	2.6569	0.383786	3.5946	1.31753	52875.5	8992.84	23486.6	23568.4	33.52	0.00766989	0	9.82283	44	3	500.244	1498.72	3.30695	40.7744	8770	8770	MS2	8/70	20180614-iTQ-OSCC29-30ug-s29.raw
		High	lVVVDFSATWcGPck	Unambiguous	1	1	P10599	N-Term(iTRAQ4plex); C11(Methylthio); C14(Methylthio); K15(iTRAQ4plex)	CID	1	0	1	1	184125	Redundant	Not Used	0.2949	0.47743	1.63451	0.831899	2.85335	1.70001	4978.6	2312.21	3715.04	4810.21	33.26	0.00719896	0	11.2407	201	3	668.994	2004.97	1.18981	54.0699	11584	11584	MS2	15/120	20180614-iTQ-OSCC29-30ug-s30.raw
	High		ekLEATINELV	Unambiguous	1	1	P10599	N-Term(iTRAQ4plex); K2(iTRAQ4plex)	HCD	1	0	1	1	141140	Unique	Used	0.31276	0.225485	0.727878	0.605553	1.9584	2.62015	121391	59791.9	42780.9	85373.7	33.15	0.00808568	1	9.02505	1	3	516.304	1546.9	3.43482	37.9146	8055	8055	MS2	6/108	20180614-iTQ-OSCC29-30ug-s23.raw
	High		mIkPFFHSLSEk	Unambiguous	1	1	P10599	N-Term(iTRAQ4plex); M1(Oxidation); K3(iTRAQ4plex); K12(iTRAQ4plex)	HCD	1	0	1	1	376725	Unique	Used	0.112413	0.269819	2.42331	0.356028	3.20353	1.28737	6.96956e+06	1.23386e+06	2.93916e+06	2.88188e+06	32.88	0.0100727	0	12.4978	0	3	638.025	1912.06	-7.04322	25.6694	4677	4677	MS2	11/112	20180614-iTQ-OSCC29-30ug-s63.raw
		High	ySNVIFLEVDVDDcQDVASEcEVk	Unambiguous	1	1	P10599	N-Term(iTRAQ4plex); C14(Methylthio); C21(Methylthio); K24(iTRAQ4plex)	CID	1	0	1	1	154848	Redundant	Not Used	0.347358	0.450749	1.31012	0.345099	1.00491	0.746965	3642.5	1992.61	2566.14	1459.92	32.87	0.00325342	0	15.0137	48	4	775.605	3099.4	2.59381	52.7475	11728	11728	MS2	21/266	20180614-iTQ-OSCC29-30ug-s25.raw
		High	lVVVDFSATWcGPck	Unambiguous	1	1	P10599	N-Term(iTRAQ4plex); C11(Methylthio); C14(Methylthio); K15(iTRAQ4plex)	CID	1	0	1	1	178328	Redundant	Not Used	0.544085	0.702635	1.30381	0.795596	1.47906	1.10473	6936.01	5943.21	7617.03	6408.97	32.87	0.00795281	0	10.7896	59	3	668.994	2004.97	1.37246	52.5145	11613	11613	MS2	13/120	20180614-iTQ-OSCC29-30ug-s29.raw
	High		mIkPFFHSLSEk	Unambiguous	1	1	P10599	N-Term(iTRAQ4plex); K3(iTRAQ4plex); K12(iTRAQ4plex)	HCD	1	0	1	1	371715	Unique	Used	0.140445	0.288099	2.07104	0.356351	2.56645	1.20678	1.48937e+06	329421	670639	616404	32.66	0.00842811	0	18.3963	3	3	632.697	1896.08	-1.25403	32.1596	6330	6330	MS2	6/112	20180614-iTQ-OSCC29-30ug-s62.raw
		High	lVVVDFSATWcGPck	Unambiguous	1	1	P10599	N-Term(iTRAQ4plex); C11(Methylthio); C14(Methylthio); K15(iTRAQ4plex)	CID	1	0	1	1	160795	Redundant	Not Used	0.323416	0.693915	2.16619	1.11647	3.49176	1.56976	7401.59	3769.91	8027.44	9597.48	32.57	0.00854926	0	3.9393	51	3	668.994	2004.97	1.46379	54.0782	11781	11781	MS2	11/120	20180614-iTQ-OSCC29-30ug-s26.raw
		High	ySNVIFLEVDVDDcQDVASEcEVk	Unambiguous	1	1	P10599	N-Term(iTRAQ4plex); C14(Methylthio); C21(Methylthio); K24(iTRAQ4plex)	CID	1	0	1	1	136929	Redundant	Not Used	0.64909	0.627611	0.976198	0.758949	1.18268	1.17981	1569.87	1604.77	1539.93	1383.77	32.44	0.00359203	0	38.3938	111	4	775.606	3099.4	3.61782	54.0062	11952	11952	MS2	18/266	20180614-iTQ-OSCC29-30ug-s22.raw
		High	ySNVIFLEVDVDDcQDVASEcEVk	Unambiguous	1	1	P10599	N-Term(iTRAQ4plex); C14(Methylthio); C21(Methylthio); K24(iTRAQ4plex)	CID	1	0	1	1	105955	Redundant	Not Used	0.329652	0.444288	1.36069	1.02248	3.13732	2.24535	4363.51	2265.36	3030.02	5181.76	32.01	0.00409179	0	17.402	55	3	1033.81	3099.41	4.86279	52.4611	12090	12090	MS2	28/266	20180614-iTQ-OSCC29-30ug-s17.raw
		High	ySNVIFLEVDVDDcQDVASEcEVk	Unambiguous	1	1	P10599	N-Term(iTRAQ4plex); C14(Methylthio); C21(Methylthio); K24(iTRAQ4plex)	CID	1	0	1	1	178338	Redundant	Not Used		0.311097		0.517536		1.62307	5156.84		2507.41	3099.63	31.86	0.00426817	0	7.26929	25	3	1033.81	3099.41	4.98094	52.6152	11637	11637	MS2	16/266	20180614-iTQ-OSCC29-30ug-s29.raw
		High	ySNVIFLEVDVDDcQDVASEcEVk	Unambiguous	1	1	P10599	N-Term(iTRAQ4plex); C14(Methylthio); C21(Methylthio); K24(iTRAQ4plex)	CID	1	0	1	1	319777	Redundant	Not Used	0.34564	0.530962	1.55093	0.78681	2.30253	1.44577	3451.52	1878.8	2864.31	3154.04	31.41	0.00404751	0	30.3389	124	3	1033.8	3099.39	-1.39945	52.7778	11844	11844	MS2	16/266	20180614-iTQ-OSCC29-30ug-s53.raw
		High	ySNVIFLEVDVDDcQDVASEcEVk	Unambiguous	1	1	P10599	N-Term(iTRAQ4plex); C14(Methylthio); C21(Methylthio); K24(iTRAQ4plex)	CID	1	0	1	1	61395	Redundant	Not Used		0.258378		0.658903		2.48804	4032.81		1628.58	3086.13	31.32	0.00516533	0	30.9735	39	3	1033.81	3099.41	6.98956	53.9351	12694	12694	MS2	16/266	20180614-iTQ-OSCC29-30ug-s10.raw
		High	ySNVIFLEVDVDDcQDVASEcEVk	Unambiguous	1	1	P10599	N-Term(iTRAQ4plex); C14(Methylthio); C21(Methylthio); K24(iTRAQ4plex)	CID	1	0	1	1	86918	Unique	Used		0.677849					3678.8		3897.48		31.17	0.00423929	0	8.569	15	4	775.602	3099.39	-0.950856	53.9825	12200	12200	MS2	20/266	20180614-iTQ-OSCC29-30ug-s14.raw
	High		ySNVIFLEVDVDDcQDVASEcEVk	Unambiguous	1	1	P10599	N-Term(iTRAQ4plex); C14(Methylthio); C21(Methylthio); K24(iTRAQ4plex)	HCD	1	0	1	1	172555	Unique	Used		0.334238					8038.27		4199.17		31.1	0.00508442	0	4.17243	15	3	1033.81	3099.4	4.15386	54.2086	11695	11695	MS2	7/266	20180614-iTQ-OSCC29-30ug-s28.raw
	High		ySNVIFLEVDVDDcQDVASEcEVk	Unambiguous	1	1	P10599	N-Term(iTRAQ4plex); C14(Methylthio); C21(Methylthio); K24(iTRAQ4plex)	HCD	1	0	1	1	68256	Unique	Used	0.310788	0.258713	0.84044	0.509172	1.65714	1.92016	1785.43	873.88	721.951	1055.83	31.06	0.00540566	0	29.8172	142	3	1033.81	3099.41	5.92618	56.4551	13356	13356	MS2	8/266	20180614-iTQ-OSCC29-30ug-s11.raw
		High	ySNVIFLEVDVDDcQDVASEcEVk	Unambiguous	1	1	P10599	N-Term(iTRAQ4plex); C14(Methylthio); C21(Methylthio); K24(iTRAQ4plex)	CID	1	0	1	1	201693	Unique	Used	0.634757	0.466931	0.742672	0.680809	1.08487	1.42254	1242.92	1242.5	907.072	982.775	30.97	0.00503896	0	43.2564	163	4	775.606	3099.4	2.98766	52.7183	11664	11664	MS2	16/266	20180614-iTQ-OSCC29-30ug-s33.raw
	High		ySNVIFLEVDVDDcQDVASEcEVk	Unambiguous	1	1	P10599	N-Term(iTRAQ4plex); C14(Methylthio); C21(Methylthio); K24(iTRAQ4plex)	HCD	1	0	1	1	166612	Unique	Used	0.678307	0.984531	1.4654	0.911091	1.35861	0.902868	489.789	523.214	753.675	518.271	30.92	0.00453094	0	13.2544	202	4	775.603	3099.39	-0.24192	52.7875	11394	11394	MS2	8/266	20180614-iTQ-OSCC29-30ug-s27.raw
		High	ySNVIFLEVDVDDcQDVASEcEVk	Unambiguous	1	1	P10599	N-Term(iTRAQ4plex); C14(Methylthio); C21(Methylthio); K24(iTRAQ4plex)	CID	1	0	1	1	142949	Unique	Used		0.982666		1.20379		1.19519	1061.39		1630.14	1483.92	30.35	0.0051664	0	23.6967	125	4	775.603	3099.39	-0.24192	52.8018	11965	11965	MS2	13/266	20180614-iTQ-OSCC29-30ug-s23.raw
	High		ySNVIFLEVDVDDcQDVASEcEVk	Unambiguous	1	1	P10599	N-Term(iTRAQ4plex); C14(Methylthio); C21(Methylthio); K24(iTRAQ4plex)	HCD	1	0	1	1	201708	Unique	Used	0.410293	0.270801	0.666358	0.657873	1.62184	2.3702	4154.25	2684.3	1758.28	3174.1	30	0.00555	0	15.5232	67	3	1033.8	3099.39	-1.5176	52.8893	11706	11706	MS2	7/266	20180614-iTQ-OSCC29-30ug-s33.raw
		High	ySNVIFLEVDVDDcQDVASEcEVk	Unambiguous	1	1	P10599	N-Term(iTRAQ4plex); C14(Methylthio); C21(Methylthio); K24(iTRAQ4plex)	CID	1	0	1	1	160814	Redundant	Not Used	0.53763	0.366904	0.689003	0.480241	0.903516	1.27702	1722.75	1458.64	987.914	960.874	29.75	0.00630256	0	13.1896	73	4	775.604	3099.39	0.467014	54.2345	11821	11821	MS2	14/266	20180614-iTQ-OSCC29-30ug-s26.raw
	High		ySNVIFLEVDVDDcQDVASEcEVk	Unambiguous	1	1	P10599	N-Term(iTRAQ4plex); C14(Methylthio); C21(Methylthio); K24(iTRAQ4plex)	HCD	1	0	1	1	148925	Redundant	Not Used	0.105599	0.429969	4.11085	0.391748	3.7524	0.888918	4813.6	800.521	3234.84	2190.1	28.81	0.00782559	0	28.9104	66	4	775.604	3099.39	0.467014	54.1599	11864	11864	MS2	9/266	20180614-iTQ-OSCC29-30ug-s24.raw
	High		vkQIESk	Unambiguous	1	1	P10599	N-Term(iTRAQ4plex); K2(iTRAQ4plex); K7(iTRAQ4plex)	HCD	1	0	1	1	345032	Redundant	Not Used	0.0931363	0.215886	2.34023	0.215653	2.34205	0.974592	4.30146e+06	630927	1.4514e+06	1.07735e+06	28.75	0.0118683	1	15.0884	1	2	632.404	1263.8	0.337179	14.7019	1375	1375	MS2	9/60	20180614-iTQ-OSCC29-30ug-s58.raw
	High		ySNVIFLEVDVDDcQDVASEcEVk	Unambiguous	1	1	P10599	N-Term(iTRAQ4plex); C14(Methylthio); C21(Methylthio); K24(iTRAQ4plex)	HCD	1	0	1	1	142949	Redundant	Not Used		0.982666		1.20379		1.19519	1061.39		1630.14	1483.92	28.71	0.00753682	0	23.6967	125	4	775.603	3099.39	-0.24192	52.8251	11971	11971	MS2	8/266	20180614-iTQ-OSCC29-30ug-s23.raw
	High		ySNVIFLEVDVDDcQDVASEcEVk	Unambiguous	1	1	P10599	N-Term(iTRAQ4plex); C14(Methylthio); C21(Methylthio); K24(iTRAQ4plex)	HCD	1	0	1	1	184137	Unique	Used	0.521714	0.830497	1.60716	0.898263	1.74153	1.05525	3113.22	2557.92	4041.04	3247.87	28.7	0.00849847	0	45.5954	63	4	775.605	3099.4	1.72734	54.1995	11616	11616	MS2	7/266	20180614-iTQ-OSCC29-30ug-s30.raw
		High	ySNVIFLEVDVDDcQDVASEcEVk	Unambiguous	1	1	P10599	N-Term(iTRAQ4plex); C14(Methylthio); C21(Methylthio); K24(iTRAQ4plex)	CID	1	0	1	1	68256	Redundant	Not Used	0.310788	0.258713	0.84044	0.509172	1.65714	1.92016	1785.43	873.88	721.951	1055.83	28.62	0.00948089	0	29.8172	142	3	1033.81	3099.41	5.92618	56.4316	13350	13350	MS2	18/266	20180614-iTQ-OSCC29-30ug-s11.raw
	High		ySNVIFLEVDVDDcQDVASEcEVk	Unambiguous	1	1	P10599	N-Term(iTRAQ4plex); C14(Methylthio); C21(Methylthio); K24(iTRAQ4plex)	HCD	1	0	1	1	142934	Redundant	Not Used		0.41332					9881.78		6383.62		28.25	0.00942628	0	5.78602	10	3	1033.8	3099.4	1.6726	52.7066	11942	11942	MS2	7/266	20180614-iTQ-OSCC29-30ug-s23.raw
	High		ySNVIFLEVDVDDcQDVASEcEVk	Unambiguous	1	1	P10599	N-Term(iTRAQ4plex); C14(Methylthio); C21(Methylthio); K24(iTRAQ4plex)	HCD	1	0	1	1	67743	No Quan Values	Not Used							20113.4				27.93	0.0104692	0	7.86032	7	3	1033.81	3099.41	4.86279	52.4292	12248	12248	MS2	7/266	20180614-iTQ-OSCC29-30ug-s11.raw
	High		ySNVIFLEVDVDDcQDVASEcEVk	Unambiguous	1	1	P10599	N-Term(iTRAQ4plex); C14(Methylthio); C21(Methylthio); K24(iTRAQ4plex)	HCD	1	0	1	1	81096	Unique	Used		0.511544		1.49531		2.85194	1143.86		914.535	1986.5	27.6	0.00894967	0	33.9919	112	3	1033.8	3099.38	-4.2352	56.4939	13414	13414	MS2	7/266	20180614-iTQ-OSCC29-30ug-s13.raw
	High		ySNVIFLEVDVDDcQDVASEcEVk	Unambiguous	1	1	P10599	N-Term(iTRAQ4plex); C14(Methylthio); C21(Methylthio); K24(iTRAQ4plex)	HCD	1	0	1	1	394548	Unique	Used		0.377676		0.795574		2.0552	1917.04		1131.61	1771.32	27.59	0.0114088	0	28.1723	123	3	1033.81	3099.41	4.98094	54.2634	9483	9483	MS2	7/266	20180614-iTQ-OSCC29-30ug-s66.raw
	High		ySNVIFLEVDVDDcQDVASEcEVk	Unambiguous	1	1	P10599	N-Term(iTRAQ4plex); C14(Methylthio); C21(Methylthio); K24(iTRAQ4plex)	HCD	1	0	1	1	136988	Unique	Used				1.40959			1379.12			2257.76	26.9	0.0115358	0	22.585	73	3	1033.8	3099.39	0.136578	54.5649	12087	12087	MS2	8/266	20180614-iTQ-OSCC29-30ug-s22.raw
P0DOY2	Immunoglobulin lambda constant 2 OS=Homo sapiens OX=9606 GN=IGLC2 PE=1 SV=1 - [IGLC2_HUMAN]	93.4	2	4	8	200	0.317683	31	42.5066	0.177645	19	61.7943	0.427851	20	82.2948	0.140959	17	149.753	0.383367	18	114.91	1.0483	18	66.87	6998	93.4	15	200	106	11.2865	7.23975
	A4	A7	Sequence	PSM Ambiguity	# Proteins	# Protein Groups	Protein Group Accessions	Modifications	Activation Type	ΔScore	ΔCn	Rank	Search Engine Rank	QuanResultID	Quan Info	Quan Usage	115/114	116/114	116/115	117/114	117/115	117/116	114	115	116	117	IonScore	Exp Value	# Missed Cleavages	Isolation Interference [%]	Ion Inject Time [ms]	Charge	m/z [Da]	MH+ [Da]	ΔM [ppm]	RT [min]	First Scan	Last Scan	MS Order	Ions Matched	Spectrum File
		High	yAASSYLSLTPEQWk	Unambiguous	4	2	B9A064;P0DOY2	N-Term(iTRAQ4plex); K15(iTRAQ4plex)	CID	1	0	1	1	78439	Not Unique	Not Used	0.121634						341398	65397.4			85.52	6.25612e-08	0	7.29617	3	2	1016.54	2032.07	3.74344	36.4666	7657	7657	MS2	11/132	20180614-iTQ-OSCC29-30ug-s13.raw
		High	yAASSYLSLTPEQWk	Unambiguous	4	2	B9A064;P0DOY2	N-Term(iTRAQ4plex); K15(iTRAQ4plex)	CID	1	0	1	1	78590	No Quan Values	Not Used											84.16	8.76771e-08	0	9.01379	7	2	1016.54	2032.07	2.42186	37.5615	7983	7983	MS2	13/132	20180614-iTQ-OSCC29-30ug-s13.raw
	High		aTLVcLISDFYPGAVTVAWk	Unambiguous	4	2	B9A064;P0DOY2	N-Term(iTRAQ4plex); C5(Methylthio); K20(iTRAQ4plex)	HCD	1	0	1	1	196137	Not Unique	Not Used	0.18069						263681	75034.1			79.77	1.50777e-07	0	10.0012	4	3	830.115	2488.33	3.5492	57.0818	12401	12401	MS2	15/180	20180614-iTQ-OSCC29-30ug-s32.raw
	High		aTLVcLISDFYPGAVTVAWk	Unambiguous	4	2	B9A064;P0DOY2	N-Term(iTRAQ4plex); C5(Methylthio); K20(iTRAQ4plex)	HCD	1	0	1	1	131198	Not Unique	Not Used	0.167168						410267	108010			76.74	2.88097e-07	0	9.61572	2	3	830.117	2488.34	5.38883	55.5873	12730	12730	MS2	15/180	20180614-iTQ-OSCC29-30ug-s21.raw
		High	aTLVcLISDFYPGAVTVAWk	Unambiguous	4	2	B9A064;P0DOY2	N-Term(iTRAQ4plex); C5(Methylthio); K20(iTRAQ4plex)	CID	1	0	1	1	137248	No Quan Values	Not Used											75.89	3.82584e-07	0	5.1895	48	2	1244.67	2488.33	1.56779	56.9617	12642	12642	MS2	22/180	20180614-iTQ-OSCC29-30ug-s22.raw
	High		aTLVcLISDFYPGAVTVAWk	Unambiguous	4	2	B9A064;P0DOY2	N-Term(iTRAQ4plex); C5(Methylthio); K20(iTRAQ4plex)	HCD	1	0	1	1	379901	Not Unique	Not Used	0.182314	0.0720548	0.39902	0.0762176	0.422858	1.03201	6158.05	1768.11	693.509	545.111	75.05	5.39249e-07	0	48.8185	300	3	830.107	2488.31	-5.94341	55.6518	11558	11558	MS2	16/180	20180614-iTQ-OSCC29-30ug-s63.raw
	High		aGVETTTPSk	Unambiguous	2	1	P0DOY2	N-Term(iTRAQ4plex); K10(iTRAQ4plex)	HCD	1	0	1	1	137771	Unique	Used	0.285268						5.01374e+06	2.25247e+06			74.38	1.10156e-06	0	16.092	3	2	639.862	1278.72	1.06243	13.0661	755	755	MS2	8/82	20180614-iTQ-OSCC29-30ug-s23.raw
	High		aAPSVTLFPPSSEELQANk	Unambiguous	2	1	P0DOY2	N-Term(iTRAQ4plex); K19(iTRAQ4plex)	HCD	1	0	1	1	103364	Unique	Used	0.38925						86956.2	53305.7			74.02	7.09338e-07	0	7.99867	23	2	1137.62	2274.22	0.816653	32.3606	6481	6481	MS2	19/170	20180614-iTQ-OSCC29-30ug-s17.raw
	High		aGVETTTPSk	Unambiguous	2	1	P0DOY2	N-Term(iTRAQ4plex); K10(iTRAQ4plex)	HCD	1	0	1	1	131858	Unique	Used	0.0941933	0.01	0.0538855	0.01	0.0693614	1.25352	857485	127201	6737.71	6432.66	73.86	1.37941e-06	0	17.7576	22	2	639.864	1278.72	4.78547	14.7707	970	970	MS2	8/82	20180614-iTQ-OSCC29-30ug-s22.raw
	High		aTLVcLISDFYPGAVTVAWk	Unambiguous	4	2	B9A064;P0DOY2	N-Term(iTRAQ4plex); C5(Methylthio); K20(iTRAQ4plex)	HCD	1	0	1	1	202021	Not Unique	Not Used	0.153706						69588.9	16845.1			73.82	5.93384e-07	0	11.2067	20	3	830.115	2488.33	2.81334	55.5875	12383	12383	MS2	15/180	20180614-iTQ-OSCC29-30ug-s33.raw
	High		aTLVcLISDFYPGAVTVAWk	Unambiguous	4	2	B9A064;P0DOY2	N-Term(iTRAQ4plex); C5(Methylthio); K20(iTRAQ4plex)	HCD	1	0	1	1	143270	Not Unique	Not Used	0.222211						787111	275452			73.78	5.69559e-07	0	9.60235	2	3	830.116	2488.33	4.50581	55.5475	12670	12670	MS2	15/180	20180614-iTQ-OSCC29-30ug-s23.raw
		High	aTLVcLISDFYPGAVTVAWk	Unambiguous	4	2	B9A064;P0DOY2	N-Term(iTRAQ4plex); C5(Methylthio); K20(iTRAQ4plex)	CID	1	0	1	1	161129	Not Unique	Not Used	0.210679						31033	10296.5			71.29	1.06623e-06	0	15.2762	39	2	1244.67	2488.33	2.15648	57.0657	12500	12500	MS2	15/180	20180614-iTQ-OSCC29-30ug-s26.raw
		High	aTLVcLISDFYPGAVTVAWk	Unambiguous	4	2	B9A064;P0DOY2	N-Term(iTRAQ4plex); C5(Methylthio); K20(iTRAQ4plex)	CID	1	0	1	1	155185	Not Unique	Not Used	0.0906933						63773.4	9108.76			70.05	1.44823e-06	0	7.29896	9	2	1244.67	2488.33	2.54893	55.6562	12457	12457	MS2	14/180	20180614-iTQ-OSCC29-30ug-s25.raw
	High		aTLVcLISDFYPGAVTVAWk	Unambiguous	4	2	B9A064;P0DOY2	N-Term(iTRAQ4plex); C5(Methylthio); K20(iTRAQ4plex)	HCD	1	0	1	1	125151	Not Unique	Not Used	0.128235						54861.2	11079.4			69.66	1.54645e-06	0	9.49142	28	2	1244.67	2488.33	3.33384	57.1144	12946	12946	MS2	16/180	20180614-iTQ-OSCC29-30ug-s20.raw
		High	aTLVcLISDFYPGAVTVAWk	Unambiguous	4	2	B9A064;P0DOY2	N-Term(iTRAQ4plex); C5(Methylthio); K20(iTRAQ4plex)	CID	1	0	1	1	125150	Not Unique	Not Used	0.098406						462303	71646.2			69.6	1.49669e-06	0	17.3809	3	3	830.118	2488.34	7.22845	57.0947	12939	12939	MS2	23/180	20180614-iTQ-OSCC29-30ug-s20.raw
	High		aTLVcLISDFYPGAVTVAWk	Unambiguous	4	2	B9A064;P0DOY2	N-Term(iTRAQ4plex); C5(Methylthio); K20(iTRAQ4plex)	HCD	1	0	1	1	155184	Not Unique	Not Used	0.176505						640730	178105			68.66	1.89241e-06	0	16.9523	1	3	830.118	2488.34	6.63977	55.6699	12462	12462	MS2	14/180	20180614-iTQ-OSCC29-30ug-s25.raw
	High		SYScQVTHEGSTVEk	Unambiguous	4	2	B9A064;P0DOY2	C4(Methylthio); K15(iTRAQ4plex)	HCD	1	0	1	1	107757	Not Unique	Not Used	1.06248						18794.7	31448.5			68.47	1.13075e-06	0	5.88868	9	2	922.917	1844.83	-0.459417	20.5179	2693	2693	MS2	8/158	20180614-iTQ-OSCC29-30ug-s18.raw
	High		aTLVcLISDFYPGAVTVAWk	Unambiguous	4	2	B9A064;P0DOY2	N-Term(iTRAQ4plex); C5(Methylthio); K20(iTRAQ4plex)	HCD	1	0	1	1	338288	Not Unique	Not Used	0.157645	0.0677896	0.434144				19038.8	4726.77	2017.19		68.43	2.01686e-06	0	19.8489	56	3	830.12	2488.35	9.36241	57.1317	12932	12932	MS2	14/180	20180614-iTQ-OSCC29-30ug-s56.raw
	High		yAASSYLSLTPEQWk	Unambiguous	4	2	B9A064;P0DOY2	N-Term(iTRAQ4plex); K15(iTRAQ4plex)	HCD	1	0	1	1	72338	Not Unique	Not Used	0.151926	0.031481	0.209204				680084	162719	33462.4		68.34	3.26084e-06	0	13.7801	3	3	678.027	2032.07	1.39403	39.8756	8434	8434	MS2	16/132	20180614-iTQ-OSCC29-30ug-s12.raw
	High		aTLVcLISDFYPGAVTVAWk	Unambiguous	4	2	B9A064;P0DOY2	N-Term(iTRAQ4plex); C5(Methylthio); K20(iTRAQ4plex)	HCD	1	0	1	1	125150	Redundant	Not Used	0.098406						462303	71646.2			68.32	2.00971e-06	0	17.3809	3	3	830.118	2488.34	7.22845	57.1116	12945	12945	MS2	14/180	20180614-iTQ-OSCC29-30ug-s20.raw
		High	yAASSYLSLTPEQWk	Unambiguous	4	2	B9A064;P0DOY2	N-Term(iTRAQ4plex); K15(iTRAQ4plex)	CID	1	0	1	1	72341	Not Unique	Not Used	0.123316	0.0146308	0.119785				556646	108104	12728.9		67.13	4.27949e-06	0	9.35928	11	2	1016.54	2032.06	0.980138	39.8673	8431	8431	MS2	14/132	20180614-iTQ-OSCC29-30ug-s12.raw
	High		aTLVcLISDFYPGAVTVAWk	Unambiguous	4	2	B9A064;P0DOY2	N-Term(iTRAQ4plex); C5(Methylthio); K20(iTRAQ4plex)	HCD	1	0	1	1	356465	Not Unique	Not Used	0.179772	0.0559811	0.314392	0.0912624	0.513487	1.59053	25672.2	7268.26	2246.21	2721.08	67.12	2.70754e-06	0	31.4319	144	3	830.116	2488.33	3.91712	55.6795	12862	12862	MS2	15/180	20180614-iTQ-OSCC29-30ug-s59.raw
	High		aTLVcLISDFYPGAVTVAWk	Unambiguous	4	2	B9A064;P0DOY2	N-Term(iTRAQ4plex); C5(Methylthio); K20(iTRAQ4plex)	HCD	1	0	1	1	149257	Not Unique	Not Used	0.181181						239502	68338.8			66.31	3.16912e-06	0	17.1586	2	3	830.117	2488.33	5.09449	57.123	12588	12588	MS2	14/180	20180614-iTQ-OSCC29-30ug-s24.raw
		High	aTLVcLISDFYPGAVTVAWk	Unambiguous	4	2	B9A064;P0DOY2	N-Term(iTRAQ4plex); C5(Methylthio); K20(iTRAQ4plex)	CID	1	0	1	1	131199	Not Unique	Not Used	0.181986						34892.2	10000.3			66.17	3.45411e-06	0	7.97468	21	2	1244.67	2488.33	3.43196	55.5731	12725	12725	MS2	13/180	20180614-iTQ-OSCC29-30ug-s21.raw
	High		aAPSVTLFPPSSEELQANk	Unambiguous	2	1	P0DOY2	N-Term(iTRAQ4plex); K19(iTRAQ4plex)	HCD	1	0	1	1	122528	Unique	Used	0.317683	0.261348	0.830572	0.31079	0.989541	1.16022	61134.9	30586.3	24972	22066.9	65.35	5.42641e-06	0	27.5365	11	3	758.747	2274.23	1.61587	36.0498	7264	7264	MS2	13/170	20180614-iTQ-OSCC29-30ug-s20.raw
		High	aTLVcLISDFYPGAVTVAWk	Unambiguous	4	2	B9A064;P0DOY2	N-Term(iTRAQ4plex); C5(Methylthio); K20(iTRAQ4plex)	CID	1	0	1	1	196139	Not Unique	Not Used	0.156309						18816.7	4632.03			65.28	4.43242e-06	0	12.1091	43	2	1244.67	2488.33	1.37156	57.0711	12397	12397	MS2	9/180	20180614-iTQ-OSCC29-30ug-s32.raw
	High		sYScQVTHEGSTVEk	Unambiguous	4	2	B9A064;P0DOY2	N-Term(iTRAQ4plex); C4(Methylthio); K15(iTRAQ4plex)	HCD	1	0	1	1	232241	Not Unique	Not Used	0.291997	0.0830337	0.287097	0.142288	0.492889	1.67188	99354.9	45689	12894	16418.8	65.08	3.29083e-06	0	15.4795	17	3	663.648	1988.93	0.57365	19.2086	2513	2513	MS2	16/158	20180614-iTQ-OSCC29-30ug-s39.raw
	High		aTLVcLISDFYPGAVTVAWk	Unambiguous	4	2	B9A064;P0DOY2	N-Term(iTRAQ4plex); C5(Methylthio); K20(iTRAQ4plex)	HCD	1	0	1	1	284425	Not Unique	Not Used	0.0892631						41350.2	5812.92			65.02	4.29668e-06	0	18.3609	18	3	830.116	2488.33	4.65298	55.6412	12718	12718	MS2	17/180	20180614-iTQ-OSCC29-30ug-s47.raw
	High		AGVETTTPSk	Unambiguous	2	1	P0DOY2	K10(iTRAQ4plex)	HCD	1	0	1	1	42870	Unique	Used	0.2969	0.0583459	0.198405	0.0572135	0.194916	0.956709	18628.5	8710.3	1698.77	1237.84	64.89	1.03627e-05	0	13.3517	49	2	567.81	1134.61	1.10054	14.2332	792	792	MS2	7/82	20180614-iTQ-OSCC29-30ug-s08.raw
	High		aTLVcLISDFYPGAVTVAWk	Unambiguous	4	2	B9A064;P0DOY2	N-Term(iTRAQ4plex); C5(Methylthio); K20(iTRAQ4plex)	HCD	1	0	1	1	254354	No Quan Values	Not Used							30139.9				64.08	5.58902e-06	0	10.0076	13	3	830.115	2488.33	2.88693	57.0504	12471	12471	MS2	14/180	20180614-iTQ-OSCC29-30ug-s42.raw
	High		aTLVcLISDFYPGAVTVAWk	Unambiguous	4	2	B9A064;P0DOY2	N-Term(iTRAQ4plex); C5(Methylthio); K20(iTRAQ4plex)	HCD	1	0	1	1	207905	Not Unique	Not Used	0.0990089						27339.3	4262.92			63.77	6.14947e-06	0	9.61072	11	3	830.114	2488.33	2.519	57.132	12398	12398	MS2	13/180	20180614-iTQ-OSCC29-30ug-s34.raw
	High		aTLVcLISDFYPGAVTVAWk	Unambiguous	4	2	B9A064;P0DOY2	N-Term(iTRAQ4plex); C5(Methylthio); K20(iTRAQ4plex)	HCD	1	0	1	1	236705	Not Unique	Not Used	0.260264						60663.3	24864.8			63.74	5.74829e-06	0	13.7541	5	3	830.118	2488.34	7.44921	55.6428	12185	12185	MS2	13/180	20180614-iTQ-OSCC29-30ug-s39.raw
	High		aTLVcLISDFYPGAVTVAWk	Unambiguous	4	2	B9A064;P0DOY2	N-Term(iTRAQ4plex); C5(Methylthio); K20(iTRAQ4plex)	HCD	1	0	1	1	161125	Not Unique	Not Used	0.198127	0.0256595	0.130755				256410	80006.4	10283.2		63.46	6.10857e-06	0	9.9367	4	3	830.117	2488.34	5.16807	57.0718	12502	12502	MS2	14/180	20180614-iTQ-OSCC29-30ug-s26.raw
	High		aAPSVTLFPPSSEELQANk	Unambiguous	2	1	P0DOY2	N-Term(iTRAQ4plex); K19(iTRAQ4plex)	HCD	1	0	1	1	103757	Unique	Used	0.27666						78897.8	34376.1			62.7	9.61287e-06	0	12.3081	3	3	758.746	2274.22	0.971767	35.2462	7336	7336	MS2	12/170	20180614-iTQ-OSCC29-30ug-s17.raw
		High	aTLVcLISDFYPGAVTVAWk	Unambiguous	4	2	B9A064;P0DOY2	N-Term(iTRAQ4plex); C5(Methylthio); K20(iTRAQ4plex)	CID	1	0	1	1	219457	Not Unique	Not Used	0.131136						6259.02	1292.63			62.53	7.98612e-06	0	15.1028	183	2	1244.67	2488.33	3.43196	57.1347	12363	12363	MS2	22/180	20180614-iTQ-OSCC29-30ug-s36.raw
		High	SYScQVTHEGSTVEk	Unambiguous	4	2	B9A064;P0DOY2	C4(Methylthio); K15(iTRAQ4plex)	CID	1	0	1	1	107757	Redundant	Not Used	1.06248						18794.7	31448.5			62.15	4.84582e-06	0	5.88868	9	2	922.917	1844.83	-0.459417	20.5003	2687	2687	MS2	12/158	20180614-iTQ-OSCC29-30ug-s18.raw
		High	aTLVcLISDFYPGAVTVAWk	Unambiguous	4	2	B9A064;P0DOY2	N-Term(iTRAQ4plex); C5(Methylthio); K20(iTRAQ4plex)	CID	1	0	1	1	161125	Redundant	Not Used	0.198127	0.0256595	0.130755				256410	80006.4	10283.2		61.96	8.62858e-06	0	9.9367	4	3	830.117	2488.34	5.16807	57.057	12496	12496	MS2	23/180	20180614-iTQ-OSCC29-30ug-s26.raw
		High	aGVETTTPSk	Unambiguous	2	1	P0DOY2	N-Term(iTRAQ4plex); K10(iTRAQ4plex)	CID	1	0	1	1	137771	Redundant	Not Used	0.285268						5.01374e+06	2.25247e+06			61.8	1.99529e-05	0	16.092	3	2	639.862	1278.72	1.06243	13.0519	749	749	MS2	9/82	20180614-iTQ-OSCC29-30ug-s23.raw
	High		aTLVcLISDFYPGAVTVAWk	Unambiguous	4	2	B9A064;P0DOY2	N-Term(iTRAQ4plex); C5(Methylthio); K20(iTRAQ4plex)	HCD	1	0	1	1	166926	Not Unique	Not Used	0.227616						404520	145006			61.7	9.22853e-06	0	9.6674	3	3	830.116	2488.33	4.94732	55.6119	12079	12079	MS2	17/180	20180614-iTQ-OSCC29-30ug-s27.raw
	High		aGVETTTPSk	Unambiguous	2	1	P0DOY2	N-Term(iTRAQ4plex); K10(iTRAQ4plex)	HCD	1	0	1	1	196696	Unique	Used	0.374319	0.231477	0.624336	0.120018	0.324314	0.505862	41577.5	24510.1	15042.2	5795.52	60.97	2.3955e-05	0	36.5394	102	2	639.861	1278.72	0.58511	13.2073	842	842	MS2	9/82	20180614-iTQ-OSCC29-30ug-s33.raw
	High		aTLVcLISDFYPGAVTVAWk	Unambiguous	4	2	B9A064;P0DOY2	N-Term(iTRAQ4plex); C5(Methylthio); K20(iTRAQ4plex)	HCD	1	0	1	1	308270	Not Unique	Not Used	0.237896	0.193921	0.822981	0.460283	1.95703	2.31576	6165.98	2310.11	1868.84	3296.19	60.86	1.11978e-05	0	33.6285	44	3	830.116	2488.33	4.65298	55.7694	12344	12344	MS2	13/180	20180614-iTQ-OSCC29-30ug-s51.raw
	High		aTLVcLISDFYPGAVTVAWk	Unambiguous	4	2	B9A064;P0DOY2	N-Term(iTRAQ4plex); C5(Methylthio); K20(iTRAQ4plex)	HCD	1	0	1	1	290522	Not Unique	Not Used	0.176028						7722.55	2140.85			60.84	1.17852e-05	0	16.3967	73	3	830.115	2488.33	3.5492	57.0905	12937	12937	MS2	13/180	20180614-iTQ-OSCC29-30ug-s48.raw
	High		sYScQVTHEGSTVEk	Unambiguous	4	2	B9A064;P0DOY2	N-Term(iTRAQ4plex); C4(Methylthio); K15(iTRAQ4plex)	HCD	1	0	1	1	209360	Not Unique	Not Used	0.242523	0.0457707	0.19054				201674	77027.7	14427.2		60.65	9.72923e-06	0	12.711	6	3	663.648	1988.93	0.113339	20.2932	2856	2856	MS2	14/158	20180614-iTQ-OSCC29-30ug-s35.raw
	High		sYScQVTHEGSTVEk	Unambiguous	4	2	B9A064;P0DOY2	N-Term(iTRAQ4plex); C4(Methylthio); K15(iTRAQ4plex)	HCD	1	0	1	1	249933	Not Unique	Not Used	0.302616	0.0661327	0.220636	0.120477	0.402692	1.77738	81674	38924.3	8442.01	11428.1	60.59	9.73363e-06	0	23.839	26	3	663.647	1988.93	-1.08347	21.229	2891	2891	MS2	16/158	20180614-iTQ-OSCC29-30ug-s42.raw
	High		aGVETTTPSk	Unambiguous	2	1	P0DOY2	N-Term(iTRAQ4plex); K10(iTRAQ4plex)	HCD	1	0	1	1	137855	Unique	Used	0.328061	0.17233	0.530345	0.0559979	0.172654	0.317032	1.59593e+06	824541	429853	103794	60.58	2.65558e-05	0	17.2616	2	2	639.861	1278.71	-0.274059	13.7365	937	937	MS2	7/82	20180614-iTQ-OSCC29-30ug-s23.raw
		High	aGVETTTPSk	Unambiguous	2	1	P0DOY2	N-Term(iTRAQ4plex); K10(iTRAQ4plex)	CID	1	0	1	1	131858	Redundant	Not Used	0.0941933	0.01	0.0538855	0.01	0.0693614	1.25352	857485	127201	6737.71	6432.66	60.26	3.16004e-05	0	17.7576	22	2	639.864	1278.72	4.78547	14.7534	964	964	MS2	9/82	20180614-iTQ-OSCC29-30ug-s22.raw
	High		aGVETTTPSk	Unambiguous	2	1	P0DOY2	N-Term(iTRAQ4plex); K10(iTRAQ4plex)	HCD	1	0	1	1	144161	Unique	Used	0.764244	0.260701	0.3444	0.34421	0.455566	1.28817	73509.2	88474.5	29952.3	29386.7	60.17	2.98581e-05	0	39.4297	31	2	639.863	1278.72	3.35354	16.7435	1542	1542	MS2	7/82	20180614-iTQ-OSCC29-30ug-s24.raw
		High	aGVETTTPSk	Unambiguous	2	1	P0DOY2	N-Term(iTRAQ4plex); K10(iTRAQ4plex)	CID	1	0	1	1	138357	Unique	Used	0.432784	0.0829117	0.193418	0.140959	0.329445	1.65871	203282	138553	26342.8	33279.7	60.11	2.94447e-05	0	20.1703	20	2	639.861	1278.72	0.966963	17.2737	2014	2014	MS2	9/82	20180614-iTQ-OSCC29-30ug-s23.raw
		High	yAASSYLSLTPEQWk	Unambiguous	4	2	B9A064;P0DOY2	N-Term(iTRAQ4plex); K15(iTRAQ4plex)	CID	1	0	1	1	78797	Not Unique	Not Used	0.235985	0.0580122	0.248191	0.0403053	0.172758	0.677852	35544.8	13210.1	3222.86	1663.89	60.07	2.25339e-05	0	35.381	42	2	1016.54	2032.07	2.54201	39.0929	8428	8428	MS2	19/132	20180614-iTQ-OSCC29-30ug-s13.raw
	High		aGVETTTPSk	Unambiguous	2	1	P0DOY2	N-Term(iTRAQ4plex); K10(iTRAQ4plex)	HCD	1	0	1	1	138357	Redundant	Not Used	0.432784	0.0829117	0.193418	0.140959	0.329445	1.65871	203282	138553	26342.8	33279.7	59.85	3.12613e-05	0	20.1703	20	2	639.861	1278.72	0.966963	17.292	2020	2020	MS2	9/82	20180614-iTQ-OSCC29-30ug-s23.raw
		High	aTLVcLISDFYPGAVTVAWk	Unambiguous	4	2	B9A064;P0DOY2	N-Term(iTRAQ4plex); C5(Methylthio); K20(iTRAQ4plex)	CID	1	0	1	1	202026	Not Unique	Not Used	0.0701938						18011.1	1991.06			59.8	1.48169e-05	0	10.1829	21	2	1244.67	2488.33	3.13762	55.6166	12389	12389	MS2	22/180	20180614-iTQ-OSCC29-30ug-s33.raw
		High	aTLVcLISDFYPGAVTVAWk	Unambiguous	4	2	B9A064;P0DOY2	N-Term(iTRAQ4plex); C5(Methylthio); K20(iTRAQ4plex)	CID	1	0	1	1	248443	Not Unique	Not Used	0.119318						112264	21095.5			59.48	1.66825e-05	0	10.141	4	3	830.114	2488.33	1.78314	55.4811	12339	12339	MS2	15/180	20180614-iTQ-OSCC29-30ug-s41.raw
	High		aAPSVTLFPPSSEELQANk	Unambiguous	2	1	P0DOY2	N-Term(iTRAQ4plex); K19(iTRAQ4plex)	HCD	1	0	1	1	97415	Unique	Used	0.0896383						722082	101935			59.4	2.0839e-05	0	12.2941	1	3	758.751	2274.24	7.17125	35.2982	7128	7128	MS2	12/170	20180614-iTQ-OSCC29-30ug-s16.raw
		High	aTLVcLISDFYPGAVTVAWk	Unambiguous	4	2	B9A064;P0DOY2	N-Term(iTRAQ4plex); C5(Methylthio); K20(iTRAQ4plex)	CID	1	0	1	1	125151	Redundant	Not Used	0.128235						54861.2	11079.4			59.38	1.64944e-05	0	9.49142	28	2	1244.67	2488.33	3.33384	57.0972	12940	12940	MS2	17/180	20180614-iTQ-OSCC29-30ug-s20.raw
	High		aAPSVTLFPPSSEELQANk	Unambiguous	2	1	P0DOY2	N-Term(iTRAQ4plex); K19(iTRAQ4plex)	HCD	1	0	1	1	97397	Unique	Used	0.118907						102318	19160.4			59.19	2.22932e-05	0	7.16268	7	2	1137.62	2274.23	4.35923	35.168	7089	7089	MS2	13/170	20180614-iTQ-OSCC29-30ug-s16.raw
		High	aTLVcLISDFYPGAVTVAWk	Unambiguous	4	2	B9A064;P0DOY2	N-Term(iTRAQ4plex); C5(Methylthio); K20(iTRAQ4plex)	CID	1	0	1	1	166932	No Quan Values	Not Used							13352.2				58.63	1.97407e-05	0	13.9746	15	2	1244.67	2488.33	2.94139	55.6522	12086	12086	MS2	21/180	20180614-iTQ-OSCC29-30ug-s27.raw
	High		aTLVcLISDFYPGAVTVAWk	Unambiguous	4	2	B9A064;P0DOY2	N-Term(iTRAQ4plex); C5(Methylthio); K20(iTRAQ4plex)	HCD	1	0	1	1	161129	Redundant	Not Used	0.210679						31033	10296.5			58.37	2.08858e-05	0	15.2762	39	2	1244.67	2488.33	2.15648	57.0842	12506	12506	MS2	15/180	20180614-iTQ-OSCC29-30ug-s26.raw
	High		sYScQVTHEGSTVEk	Unambiguous	4	2	B9A064;P0DOY2	N-Term(iTRAQ4plex); C4(Methylthio); K15(iTRAQ4plex)	HCD	1	0	1	1	209250	Not Unique	Not Used	0.430813						21832.5	14812.8			57.4	1.94708e-05	0	3.67191	27	2	994.971	1988.94	2.75921	19.4292	2613	2613	MS2	12/158	20180614-iTQ-OSCC29-30ug-s35.raw
		High	aTLVcLISDFYPGAVTVAWk	Unambiguous	4	2	B9A064;P0DOY2	N-Term(iTRAQ4plex); C5(Methylthio); K20(iTRAQ4plex)	CID	1	0	1	1	338292	Not Unique	Not Used	0.110031						1146.1	198.601			57.2	2.6867e-05	0	16.8135	300	2	1244.68	2488.35	9.41687	57.1239	12930	12930	MS2	19/180	20180614-iTQ-OSCC29-30ug-s56.raw
		High	aTLVcLISDFYPGAVTVAWk	Unambiguous	4	2	B9A064;P0DOY2	N-Term(iTRAQ4plex); C5(Methylthio); K20(iTRAQ4plex)	CID	1	0	1	1	368595	Not Unique	Not Used	0.128725						23695.8	4803.74			57.19	2.84568e-05	0	13.3188	20	3	830.113	2488.32	0.826529	55.6743	12637	12637	MS2	10/180	20180614-iTQ-OSCC29-30ug-s61.raw
	High		sYScQVTHEGSTVEk	Unambiguous	4	2	B9A064;P0DOY2	N-Term(iTRAQ4plex); C4(Methylthio); K15(iTRAQ4plex)	HCD	1	0	1	1	220732	Not Unique	Not Used	0.343008	0.0704075	0.207237	0.109522	0.322966	1.51766	164462	88841.3	18098	20919.6	56.97	2.24014e-05	0	29.8123	15	3	663.647	1988.93	-0.899348	19.1365	2528	2528	MS2	14/158	20180614-iTQ-OSCC29-30ug-s37.raw
	High		aGVETTTPSk	Unambiguous	2	1	P0DOY2	N-Term(iTRAQ4plex); K10(iTRAQ4plex)	HCD	1	0	1	1	144038	Unique	Used	0.321614	0.0256912	0.0806495	0.0540058	0.16985	2.05092	191386	96937	7684.93	12004.3	56.78	6.43325e-05	0	34.8053	15	2	639.86	1278.71	-1.03777	15.9204	1279	1279	MS2	7/82	20180614-iTQ-OSCC29-30ug-s24.raw
		High	aTLVcLISDFYPGAVTVAWk	Unambiguous	4	2	B9A064;P0DOY2	N-Term(iTRAQ4plex); C5(Methylthio); K20(iTRAQ4plex)	CID	1	0	1	1	266295	Not Unique	Not Used	0.202611						19901.6	6350.32			56.77	3.12411e-05	0	9.47209	16	3	830.114	2488.33	1.4888	57.1102	12884	12884	MS2	16/180	20180614-iTQ-OSCC29-30ug-s44.raw
		High	yAASSYLSLTPEQWk	Unambiguous	4	2	B9A064;P0DOY2	N-Term(iTRAQ4plex); K15(iTRAQ4plex)	CID	1	0	1	1	78687	Not Unique	Not Used	0.221525						172631	60226.2			56.74	4.76631e-05	0	7.15754	3	2	1016.54	2032.07	1.2805	38.2846	8192	8192	MS2	23/132	20180614-iTQ-OSCC29-30ug-s13.raw
	High		aTLVcLISDFYPGAVTVAWk	Unambiguous	4	2	B9A064;P0DOY2	N-Term(iTRAQ4plex); C5(Methylthio); K20(iTRAQ4plex)	HCD	1	0	1	1	242624	Not Unique	Not Used	0.0870704						74747.9	10249.8			56.68	3.27544e-05	0	11.7809	10	3	830.109	2488.31	-3.36788	57.1002	12552	12552	MS2	15/180	20180614-iTQ-OSCC29-30ug-s40.raw
	High		sYScQVTHEGSTVEk	Unambiguous	4	2	B9A064;P0DOY2	N-Term(iTRAQ4plex); C4(Methylthio); K15(iTRAQ4plex)	HCD	1	0	1	1	209076	Not Unique	Not Used	0.198642	0.0141162	0.0717462	0.0475963	0.24236	3.28963	473689	148187	10451	26185	56.46	2.42889e-05	0	18.4889	14	3	663.648	1988.93	0.665712	18.1314	2236	2236	MS2	16/158	20180614-iTQ-OSCC29-30ug-s35.raw
		High	aTLVcLISDFYPGAVTVAWk	Unambiguous	4	2	B9A064;P0DOY2	N-Term(iTRAQ4plex); C5(Methylthio); K20(iTRAQ4plex)	CID	1	0	1	1	207906	Not Unique	Not Used	0.166089						3179.64	831.693			56.18	3.33772e-05	0	10.2541	69	2	1244.67	2488.33	4.21687	57.1173	12393	12393	MS2	13/180	20180614-iTQ-OSCC29-30ug-s34.raw
	High		aGVETTTPSk	Unambiguous	2	1	P0DOY2	N-Term(iTRAQ4plex); K10(iTRAQ4plex)	HCD	1	0	1	1	143947	Unique	Used	0.419048	0.0166772	0.0401802				318482	210181	8301.44		56	7.64869e-05	0	22.655	7	2	639.861	1278.71	-0.0831326	15.2397	1083	1083	MS2	8/82	20180614-iTQ-OSCC29-30ug-s24.raw
		High	aAPSVTLFPPSSEELQANk	Unambiguous	2	1	P0DOY2	N-Term(iTRAQ4plex); K19(iTRAQ4plex)	CID	1	0	1	1	103757	Redundant	Not Used	0.27666						78897.8	34376.1			55.83	4.67577e-05	0	12.3081	3	3	758.746	2274.22	0.971767	35.2302	7330	7330	MS2	15/170	20180614-iTQ-OSCC29-30ug-s17.raw
		High	aTLVcLISDFYPGAVTVAWk	Unambiguous	4	2	B9A064;P0DOY2	N-Term(iTRAQ4plex); C5(Methylthio); K20(iTRAQ4plex)	CID	1	0	1	1	284425	Redundant	Not Used	0.0892631						41350.2	5812.92			55.59	3.76819e-05	0	18.3609	18	3	830.116	2488.33	4.65298	55.6249	12712	12712	MS2	10/180	20180614-iTQ-OSCC29-30ug-s47.raw
	High		yAASSYLSLTPEQWk	Unambiguous	4	2	B9A064;P0DOY2	N-Term(iTRAQ4plex); K15(iTRAQ4plex)	HCD	1	0	1	1	78590	No Quan Values	Not Used											55.5	6.44e-05	0	9.01379	7	2	1016.54	2032.07	2.42186	37.5766	7989	7989	MS2	17/132	20180614-iTQ-OSCC29-30ug-s13.raw
	High		yAASSYLSLTPEQWk	Unambiguous	4	2	B9A064;P0DOY2	N-Term(iTRAQ4plex); K15(iTRAQ4plex)	HCD	1	0	1	1	78797	Redundant	Not Used	0.235985	0.0580122	0.248191	0.0403053	0.172758	0.677852	35544.8	13210.1	3222.86	1663.89	55.49	6.46898e-05	0	35.381	42	2	1016.54	2032.07	2.54201	39.1131	8434	8434	MS2	13/132	20180614-iTQ-OSCC29-30ug-s13.raw
		High	aTLVcLISDFYPGAVTVAWk	Unambiguous	4	2	B9A064;P0DOY2	N-Term(iTRAQ4plex); C5(Methylthio); K20(iTRAQ4plex)	CID	1	0	1	1	314205	No Quan Values	Not Used							916.986				55.33	4.02998e-05	0	8.71366	261	2	1244.67	2488.34	5.49234	57.1839	12679	12679	MS2	11/180	20180614-iTQ-OSCC29-30ug-s52.raw
	High		sYScQVTHEGSTVEk	Unambiguous	4	2	B9A064;P0DOY2	N-Term(iTRAQ4plex); C4(Methylthio); K15(iTRAQ4plex)	HCD	1	0	1	1	209654	Not Unique	Not Used	0.364069	0.0952668	0.264186	0.133363	0.370521	1.3658	59930.9	34362.1	8923.56	9282.68	55.08	3.38397e-05	0	21.7704	21	3	663.648	1988.93	0.297463	22.5113	3493	3493	MS2	13/158	20180614-iTQ-OSCC29-30ug-s35.raw
	High		aTLVcLISDFYPGAVTVAWk	Unambiguous	4	2	B9A064;P0DOY2	N-Term(iTRAQ4plex); C5(Methylthio); K20(iTRAQ4plex)	HCD	1	0	1	1	368595	Redundant	Not Used	0.128725						23695.8	4803.74			54.49	5.29891e-05	0	13.3188	20	3	830.113	2488.32	0.826529	55.6922	12643	12643	MS2	14/180	20180614-iTQ-OSCC29-30ug-s61.raw
		High	aGVETTTPSk	Unambiguous	2	1	P0DOY2	N-Term(iTRAQ4plex); K10(iTRAQ4plex)	CID	1	0	1	1	131957	Unique	Used	0.223779	0.187863	0.847567	0.172063	0.777726	0.893587	100881	35552.8	29620.8	20159.6	54.46	0.000112084	0	32.95	27	2	639.865	1278.72	6.50379	15.5017	1175	1175	MS2	14/82	20180614-iTQ-OSCC29-30ug-s22.raw
	High		aGVETTTPSk	Unambiguous	2	1	P0DOY2	N-Term(iTRAQ4plex); K10(iTRAQ4plex)	HCD	1	0	1	1	131957	Redundant	Not Used	0.223779	0.187863	0.847567	0.172063	0.777726	0.893587	100881	35552.8	29620.8	20159.6	54.01	0.000124321	0	32.95	27	2	639.865	1278.72	6.50379	15.5203	1181	1181	MS2	7/82	20180614-iTQ-OSCC29-30ug-s22.raw
		High	aTLVcLISDFYPGAVTVAWk	Unambiguous	4	2	B9A064;P0DOY2	N-Term(iTRAQ4plex); C5(Methylthio); K20(iTRAQ4plex)	CID	1	0	1	1	149258	No Quan Values	Not Used							17952.4				53.97	5.85265e-05	0	11.8745	10	2	1244.67	2488.32	0.488532	57.1073	12583	12583	MS2	22/180	20180614-iTQ-OSCC29-30ug-s24.raw
	High		sYScQVTHEGSTVEk	Unambiguous	4	2	B9A064;P0DOY2	N-Term(iTRAQ4plex); C4(Methylthio); K15(iTRAQ4plex)	HCD	1	0	1	1	209174	Not Unique	Not Used	0.284824	0.015934	0.0564807				1.74307e+06	781871	43409.4		53.63	4.72527e-05	0	14.542	2	3	663.648	1988.93	0.297463	18.8821	2453	2453	MS2	16/158	20180614-iTQ-OSCC29-30ug-s35.raw
	High		aGVETTTPSk	Unambiguous	2	1	P0DOY2	N-Term(iTRAQ4plex); K10(iTRAQ4plex)	HCD	1	0	1	1	138055	Unique	Used	0.248567	0.13144	0.533869	0.0948896	0.386131	0.704343	407706	159601	83756.7	44931.6	53.05	0.000161269	0	15.2614	7	2	639.862	1278.72	1.34882	15.1535	1368	1368	MS2	12/82	20180614-iTQ-OSCC29-30ug-s23.raw
	High		aTLVcLISDFYPGAVTVAWk	Unambiguous	4	2	B9A064;P0DOY2	N-Term(iTRAQ4plex); C5(Methylthio); K20(iTRAQ4plex)	HCD	1	0	1	1	143271	Not Unique	Not Used	0.145785						68434.8	15712.1			53.04	7.27508e-05	0	6.40035	17	2	1244.67	2488.32	0.586647	55.5502	12671	12671	MS2	14/180	20180614-iTQ-OSCC29-30ug-s23.raw
	High		aTLVcLISDFYPGAVTVAWk	Unambiguous	4	2	B9A064;P0DOY2	N-Term(iTRAQ4plex); C5(Methylthio); K20(iTRAQ4plex)	HCD	1	0	1	1	155185	Redundant	Not Used	0.0906933						63773.4	9108.76			52.94	7.44454e-05	0	7.29896	9	2	1244.67	2488.33	2.54893	55.6727	12463	12463	MS2	12/180	20180614-iTQ-OSCC29-30ug-s25.raw
		High	aTLVcLISDFYPGAVTVAWk	Unambiguous	4	2	B9A064;P0DOY2	N-Term(iTRAQ4plex); C5(Methylthio); K20(iTRAQ4plex)	CID	1	0	1	1	155184	Redundant	Not Used	0.176505						640730	178105			52.93	7.0797e-05	0	16.9523	1	3	830.118	2488.34	6.63977	55.6541	12456	12456	MS2	18/180	20180614-iTQ-OSCC29-30ug-s25.raw
		High	aTLVcLISDFYPGAVTVAWk	Unambiguous	4	2	B9A064;P0DOY2	N-Term(iTRAQ4plex); C5(Methylthio); K20(iTRAQ4plex)	CID	1	0	1	1	266298	No Quan Values	Not Used							1515.01				52.93	7.33436e-05	0	13.0014	167	2	1244.67	2488.33	1.86213	57.1172	12887	12887	MS2	24/180	20180614-iTQ-OSCC29-30ug-s44.raw
		High	aAPSVTLFPPSSEELQANk	Unambiguous	2	1	P0DOY2	N-Term(iTRAQ4plex); K19(iTRAQ4plex)	CID	1	0	1	1	103364	Redundant	Not Used	0.38925						86956.2	53305.7			52.83	9.32939e-05	0	7.99867	23	2	1137.62	2274.22	0.816653	32.3424	6475	6475	MS2	18/170	20180614-iTQ-OSCC29-30ug-s17.raw
		High	aGVETTTPSk	Unambiguous	2	1	P0DOY2	N-Term(iTRAQ4plex); K10(iTRAQ4plex)	CID	1	0	1	1	149771	Unique	Used	0.452782	0.111035	0.247584	0.0678238	0.151514	0.595956	121296	86493.2	21050.1	9554.68	52.62	0.000167113	0	29.0987	20	2	639.861	1278.71	0.298721	13.0146	724	724	MS2	9/82	20180614-iTQ-OSCC29-30ug-s25.raw
		High	sYScQVTHEGSTVEk	Unambiguous	4	2	B9A064;P0DOY2	N-Term(iTRAQ4plex); C4(Methylthio); K15(iTRAQ4plex)	CID	1	0	1	1	214942	Not Unique	Not Used	0.3622						324146	184899			51.21	8.55221e-05	0	13.1412	3	3	663.648	1988.93	-0.346973	20.2189	2584	2584	MS2	10/158	20180614-iTQ-OSCC29-30ug-s36.raw
		High	aAPSVTLFPPSSEELQANk	Unambiguous	2	1	P0DOY2	N-Term(iTRAQ4plex); K19(iTRAQ4plex)	CID	1	0	1	1	103609	Unique	Used	0.372039						41602.5	24375.5			50.99	0.000150872	0	7.03913	11	2	1137.62	2274.23	2.96367	34.1508	7007	7007	MS2	13/170	20180614-iTQ-OSCC29-30ug-s17.raw
		High	aGVETTTPSk	Unambiguous	2	1	P0DOY2	N-Term(iTRAQ4plex); K10(iTRAQ4plex)	CID	1	0	1	1	143947	Redundant	Not Used	0.419048	0.0166772	0.0401802				318482	210181	8301.44		50.97	0.00024355	0	22.655	7	2	639.861	1278.71	-0.0831326	15.2259	1077	1077	MS2	9/82	20180614-iTQ-OSCC29-30ug-s24.raw
		High	aTLVcLISDFYPGAVTVAWk	Unambiguous	4	2	B9A064;P0DOY2	N-Term(iTRAQ4plex); C5(Methylthio); K20(iTRAQ4plex)	CID	1	0	1	1	278417	No Quan Values	Not Used							247.436				50.47	0.000123396	0	6.72807	300	2	1244.67	2488.33	4.4131	57.2602	12909	12909	MS2	16/180	20180614-iTQ-OSCC29-30ug-s46.raw
	High		aTLVcLISDFYPGAVTVAWk	Unambiguous	4	2	B9A064;P0DOY2	N-Term(iTRAQ4plex); C5(Methylthio); K20(iTRAQ4plex)	HCD	1	0	1	1	338292	Redundant	Not Used	0.110031						1146.1	198.601			50.27	0.000132501	0	16.8135	300	2	1244.68	2488.35	9.41687	57.1564	12936	12936	MS2	11/180	20180614-iTQ-OSCC29-30ug-s56.raw
	High		aTLVcLISDFYPGAVTVAWk	Unambiguous	4	2	B9A064;P0DOY2	N-Term(iTRAQ4plex); C5(Methylthio); K20(iTRAQ4plex)	HCD	1	0	1	1	332205	Not Unique	Not Used	0.191847						13298.1	4017.82			49.72	0.00015039	0	16.2797	29	3	830.118	2488.34	6.34543	55.6447	12786	12786	MS2	14/180	20180614-iTQ-OSCC29-30ug-s55.raw
	High		aGVETTTPSk	Unambiguous	2	1	P0DOY2	N-Term(iTRAQ4plex); K10(iTRAQ4plex)	HCD	1	0	1	1	149771	Redundant	Not Used	0.452782	0.111035	0.247584	0.0678238	0.151514	0.595956	121296	86493.2	21050.1	9554.68	49.58	0.00033652	0	29.0987	20	2	639.861	1278.71	0.298721	13.0324	730	730	MS2	13/82	20180614-iTQ-OSCC29-30ug-s25.raw
		High	sYScQVTHEGSTVEk	Unambiguous	4	2	B9A064;P0DOY2	N-Term(iTRAQ4plex); C4(Methylthio); K15(iTRAQ4plex)	CID	1	0	1	1	209250	Redundant	Not Used	0.430813						21832.5	14812.8			49.49	0.000120333	0	3.67191	27	2	994.971	1988.94	2.75921	19.4092	2607	2607	MS2	10/158	20180614-iTQ-OSCC29-30ug-s35.raw
		High	aTLVcLISDFYPGAVTVAWk	Unambiguous	4	2	B9A064;P0DOY2	N-Term(iTRAQ4plex); C5(Methylthio); K20(iTRAQ4plex)	CID	1	0	1	1	272319	Not Unique	Not Used	0.288473						58274.7	26474.6			49.49	0.000160819	0	9.38514	5	3	830.115	2488.33	3.5492	55.6877	12703	12703	MS2	16/180	20180614-iTQ-OSCC29-30ug-s45.raw
		High	aGVETTTPSk	Unambiguous	2	1	P0DOY2	N-Term(iTRAQ4plex); K10(iTRAQ4plex)	CID	1	0	1	1	138499	Unique	Used	0.337236	0.177645	0.531829	0.191495	0.57436	1.05171	168566	89525.5	46802.4	37489.7	49.22	0.000388941	0	58.8621	27	2	639.862	1278.72	1.44428	18.2855	2324	2324	MS2	7/82	20180614-iTQ-OSCC29-30ug-s23.raw
	High		aTLVcLISDFYPGAVTVAWk	Unambiguous	4	2	B9A064;P0DOY2	N-Term(iTRAQ4plex); C5(Methylthio); K20(iTRAQ4plex)	HCD	1	0	1	1	178669	Not Unique	Not Used	0.239273						16292.9	6139.54			49.04	0.000180247	0	9.59914	28	2	1244.67	2488.33	3.0395	55.6643	12359	12359	MS2	11/180	20180614-iTQ-OSCC29-30ug-s29.raw
	High		aTLVcLISDFYPGAVTVAWk	Unambiguous	4	2	B9A064;P0DOY2	N-Term(iTRAQ4plex); C5(Methylthio); K20(iTRAQ4plex)	HCD	1	0	1	1	137248	No Quan Values	Not Used											49.02	0.000186091	0	5.1895	48	2	1244.67	2488.33	1.56779	56.9828	12648	12648	MS2	13/180	20180614-iTQ-OSCC29-30ug-s22.raw
	High		aDSSPVk	Unambiguous	2	1	P0DOY2	N-Term(iTRAQ4plex); K7(iTRAQ4plex)	HCD	1	0	1	1	167456	No Quan Values	Not Used											48.67	0.000317845	0	21.8858	101	2	496.287	991.567	0.998425	13.4274	646	646	MS2	6/52	20180614-iTQ-OSCC29-30ug-s28.raw
	High		yAASSYLSLTPEQWk	Unambiguous	4	2	B9A064;P0DOY2	N-Term(iTRAQ4plex); K15(iTRAQ4plex)	HCD	1	0	1	1	72341	Redundant	Not Used	0.123316	0.0146308	0.119785				556646	108104	12728.9		48.41	0.000318707	0	9.35928	11	2	1016.54	2032.06	0.980138	39.8841	8437	8437	MS2	12/132	20180614-iTQ-OSCC29-30ug-s12.raw
	High		aTLVcLISDFYPGAVTVAWk	Unambiguous	4	2	B9A064;P0DOY2	N-Term(iTRAQ4plex); C5(Methylthio); K20(iTRAQ4plex)	HCD	1	0	1	1	266295	Redundant	Not Used	0.202611						19901.6	6350.32			48.39	0.000215143	0	9.47209	16	3	830.114	2488.33	1.4888	57.1283	12890	12890	MS2	14/180	20180614-iTQ-OSCC29-30ug-s44.raw
		High	aTLVcLISDFYPGAVTVAWk	Unambiguous	4	2	B9A064;P0DOY2	N-Term(iTRAQ4plex); C5(Methylthio); K20(iTRAQ4plex)	CID	1	0	1	1	196137	Redundant	Not Used	0.18069						263681	75034.1			48.38	0.000207652	0	10.0012	4	3	830.115	2488.33	3.5492	57.0668	12395	12395	MS2	19/180	20180614-iTQ-OSCC29-30ug-s32.raw
		High	aTLVcLISDFYPGAVTVAWk	Unambiguous	4	2	B9A064;P0DOY2	N-Term(iTRAQ4plex); C5(Methylthio); K20(iTRAQ4plex)	CID	1	0	1	1	260203	Not Unique	Not Used	0.0929197						69975.1	10239.9			48.24	0.000221204	0	9.63251	4	3	830.112	2488.32	0.164257	55.603	12430	12430	MS2	19/180	20180614-iTQ-OSCC29-30ug-s43.raw
		High	aGVETTTPSk	Unambiguous	2	1	P0DOY2	N-Term(iTRAQ4plex); K10(iTRAQ4plex)	CID	1	0	1	1	137855	Redundant	Not Used	0.328061	0.17233	0.530345	0.0559979	0.172654	0.317032	1.59593e+06	824541	429853	103794	48.07	0.000473324	0	17.2616	2	2	639.861	1278.71	-0.274059	13.7229	931	931	MS2	9/82	20180614-iTQ-OSCC29-30ug-s23.raw
	High		aTLVcLISDFYPGAVTVAWk	Unambiguous	4	2	B9A064;P0DOY2	N-Term(iTRAQ4plex); C5(Methylthio); K20(iTRAQ4plex)	HCD	1	0	1	1	390136	Not Unique	Not Used		0.143948					1691.94		380.66		47.74	0.000229685	0	23.3143	164	3	830.117	2488.34	5.46241	55.7002	10448	10448	MS2	13/180	20180614-iTQ-OSCC29-30ug-s65.raw
		High	aGVETTTPSk	Unambiguous	2	1	P0DOY2	N-Term(iTRAQ4plex); K10(iTRAQ4plex)	CID	1	0	1	1	144038	Redundant	Not Used	0.321614	0.0256912	0.0806495	0.0540058	0.16985	2.05092	191386	96937	7684.93	12004.3	47.74	0.00051574	0	34.8053	15	2	639.86	1278.71	-1.03777	15.9075	1273	1273	MS2	9/82	20180614-iTQ-OSCC29-30ug-s24.raw
		High	aTLVcLISDFYPGAVTVAWk	Unambiguous	4	2	B9A064;P0DOY2	N-Term(iTRAQ4plex); C5(Methylthio); K20(iTRAQ4plex)	CID	1	0	1	1	143271	Redundant	Not Used	0.145785						68434.8	15712.1			47.63	0.000252835	0	6.40035	17	2	1244.67	2488.32	0.586647	55.5327	12665	12665	MS2	22/180	20180614-iTQ-OSCC29-30ug-s23.raw
	High		aTLVcLISDFYPGAVTVAWk	Unambiguous	4	2	B9A064;P0DOY2	N-Term(iTRAQ4plex); C5(Methylthio); K20(iTRAQ4plex)	HCD	1	0	1	1	314201	Not Unique	Not Used	0.178081						11234.1	3150.65			47.39	0.000248962	0	36.4451	34	3	830.116	2488.33	5.0209	57.1923	12681	12681	MS2	13/180	20180614-iTQ-OSCC29-30ug-s52.raw
	High		aAPSVTLFPPSSEELQANk	Unambiguous	2	1	P0DOY2	N-Term(iTRAQ4plex); K19(iTRAQ4plex)	HCD	1	0	1	1	109728	Unique	Used	0.590415	0.225815	0.386142	0.39224	0.671977	1.6947	26304.7	24458.8	9283.92	11983.2	47.08	0.000342798	0	0	20	3	758.743	2274.22	-2.73186	34.6236	6967	6967	MS2	10/170	20180614-iTQ-OSCC29-30ug-s18.raw
		High	aTLVcLISDFYPGAVTVAWk	Unambiguous	4	2	B9A064;P0DOY2	N-Term(iTRAQ4plex); C5(Methylthio); K20(iTRAQ4plex)	CID	1	0	1	1		No Quan Values	Not Used											46.87	0.000299132	0	8.52928	61	2	1244.67	2488.33	2.25459	57.1338	12560	12560	MS2	11/180	20180614-iTQ-OSCC29-30ug-s40.raw
	High		aTLVcLISDFYPGAVTVAWk	Unambiguous	4	2	B9A064;P0DOY2	N-Term(iTRAQ4plex); C5(Methylthio); K20(iTRAQ4plex)	HCD	1	0	1	1	326175	Not Unique	Not Used	0.302177	0.133179	0.444968				10547.6	5019.51	2195.52		46.3	0.000323504	0	17.1735	26	3	830.116	2488.33	4.06429	57.2526	13003	13003	MS2	11/180	20180614-iTQ-OSCC29-30ug-s54.raw
		High	aTLVcLISDFYPGAVTVAWk	Unambiguous	4	2	B9A064;P0DOY2	N-Term(iTRAQ4plex); C5(Methylthio); K20(iTRAQ4plex)	CID	1	0	1	1	290522	Redundant	Not Used	0.176028						7722.55	2140.85			46.22	0.000341457	0	16.3967	73	3	830.115	2488.33	3.5492	57.0724	12931	12931	MS2	18/180	20180614-iTQ-OSCC29-30ug-s48.raw
		High	aGVETTTPSk	Unambiguous	2	1	P0DOY2	N-Term(iTRAQ4plex); K10(iTRAQ4plex)	CID	1	0	1	1	196696	Redundant	Not Used	0.374319	0.231477	0.624336	0.120018	0.324314	0.505862	41577.5	24510.1	15042.2	5795.52	46.21	0.000716798	0	36.5394	102	2	639.861	1278.72	0.58511	13.1874	836	836	MS2	8/82	20180614-iTQ-OSCC29-30ug-s33.raw
		High	aTLVcLISDFYPGAVTVAWk	Unambiguous	4	2	B9A064;P0DOY2	N-Term(iTRAQ4plex); C5(Methylthio); K20(iTRAQ4plex)	CID	1	0	1	1	143270	Redundant	Not Used	0.222211						787111	275452			46.17	0.000328503	0	9.60235	2	3	830.116	2488.33	4.50581	55.5306	12664	12664	MS2	14/180	20180614-iTQ-OSCC29-30ug-s23.raw
	High		sYScQVTHEGSTVEk	Unambiguous	4	2	B9A064;P0DOY2	N-Term(iTRAQ4plex); C4(Methylthio); K15(iTRAQ4plex)	HCD	1	0	1	1	209270	Not Unique	Not Used	0.412451			0.0683158	0.167536		372013	241644		29516.5	46.14	0.000269975	0	12.7117	2	3	663.647	1988.93	-0.99141	19.6012	2661	2661	MS2	12/158	20180614-iTQ-OSCC29-30ug-s35.raw
		High	aTLVcLISDFYPGAVTVAWk	Unambiguous	4	2	B9A064;P0DOY2	N-Term(iTRAQ4plex); C5(Methylthio); K20(iTRAQ4plex)	CID	1	0	1	1	137250	No Quan Values	Not Used							89166.6				46.09	0.000344451	0	17.2776	1	3	830.117	2488.34	5.75675	57.0008	12651	12651	MS2	19/180	20180614-iTQ-OSCC29-30ug-s22.raw
		High	aGVETTTPSKQSNNk	Unambiguous	2	1	P0DOY2	N-Term(iTRAQ4plex); K15(iTRAQ4plex)	CID	1	0	1	1	248851	Unique	Used	0.21519	0.266641	1.251	0.437109	2.0546	1.59939	2516.37	852.788	1048.69	1277.47	45.99	0.000619349	1	34.093	222	3	617.334	1849.99	0.850046	12.6395	543	543	MS2	17/138	20180614-iTQ-OSCC29-30ug-s42.raw
		High	aTLVcLISDFYPGAVTVAWk	Unambiguous	4	2	B9A064;P0DOY2	N-Term(iTRAQ4plex); C5(Methylthio); K20(iTRAQ4plex)	CID	1	0	1	1	178669	Redundant	Not Used	0.239273						16292.9	6139.54			45.7	0.000388927	0	9.59914	28	2	1244.67	2488.33	3.0395	55.6453	12353	12353	MS2	15/180	20180614-iTQ-OSCC29-30ug-s29.raw
	High		aTLVcLISDFYPGAVTVAWk	Unambiguous	4	2	B9A064;P0DOY2	N-Term(iTRAQ4plex); C5(Methylthio); K20(iTRAQ4plex)	HCD	1	0	1	1	118969	Not Unique	Not Used	0.0913557						211925	30490.3			45.53	0.00038486	0	9.76429	2	3	830.115	2488.33	3.84354	55.6401	13164	13164	MS2	13/180	20180614-iTQ-OSCC29-30ug-s19.raw
	High		aGVETTTPSk	Unambiguous	2	1	P0DOY2	N-Term(iTRAQ4plex); K10(iTRAQ4plex)	HCD	1	0	1	1	190892	Unique	Used	0.312304	0.126093	0.40763	0.135045	0.437381	1.04491	46393.1	22817.9	9143.04	7276.41	45.51	0.000936363	0	41.0898	67	2	639.862	1278.72	1.92159	14.9137	1031	1031	MS2	12/82	20180614-iTQ-OSCC29-30ug-s32.raw
		High	aTLVcLISDFYPGAVTVAWk	Unambiguous	4	2	B9A064;P0DOY2	N-Term(iTRAQ4plex); C5(Methylthio); K20(iTRAQ4plex)	CID	1	0	1	1	344274	Not Unique	Not Used				0.258473			629.373			188.934	45.3	0.000404316	0	29.2833	300	2	1244.67	2488.34	7.65084	55.7036	12713	12713	MS2	23/180	20180614-iTQ-OSCC29-30ug-s57.raw
	High		aTLVcLISDFYPGAVTVAWk	Unambiguous	4	2	B9A064;P0DOY2	N-Term(iTRAQ4plex); C5(Methylthio); K20(iTRAQ4plex)	HCD	1	0	1	1	219457	Redundant	Not Used	0.131136						6259.02	1292.63			45.29	0.000422996	0	15.1028	183	2	1244.67	2488.33	3.43196	57.157	12369	12369	MS2	13/180	20180614-iTQ-OSCC29-30ug-s36.raw
		High	aTLVcLISDFYPGAVTVAWk	Unambiguous	4	2	B9A064;P0DOY2	N-Term(iTRAQ4plex); C5(Methylthio); K20(iTRAQ4plex)	CID	1	0	1	1	184461	No Quan Values	Not Used							5960.67				45.09	0.000455321	0	7.92309	68	2	1244.67	2488.33	2.3527	57.104	12312	12312	MS2	15/180	20180614-iTQ-OSCC29-30ug-s30.raw
		High	AGVETTTPSk	Unambiguous	2	1	P0DOY2	K10(iTRAQ4plex)	CID	1	0	1	1	42870	Redundant	Not Used	0.2969	0.0583459	0.198405	0.0572135	0.194916	0.956709	18628.5	8710.3	1698.77	1237.84	44.83	0.00105068	0	13.3517	49	2	567.81	1134.61	1.10054	14.2156	786	786	MS2	7/82	20180614-iTQ-OSCC29-30ug-s08.raw
		High	aTLVcLISDFYPGAVTVAWk	Unambiguous	4	2	B9A064;P0DOY2	N-Term(iTRAQ4plex); C5(Methylthio); K20(iTRAQ4plex)	CID	1	0	1	1	284432	No Quan Values	Not Used											44.78	0.000462397	0	14.1012	96	2	1244.67	2488.33	3.7263	55.6765	12726	12726	MS2	17/180	20180614-iTQ-OSCC29-30ug-s47.raw
		High	aTLVcLISDFYPGAVTVAWk	Unambiguous	4	2	B9A064;P0DOY2	N-Term(iTRAQ4plex); C5(Methylthio); K20(iTRAQ4plex)	CID	1	0	1	1	242624	Redundant	Not Used	0.0870704						74747.9	10249.8			44.2	0.000579789	0	11.7809	10	3	830.109	2488.31	-3.36788	57.0843	12546	12546	MS2	9/180	20180614-iTQ-OSCC29-30ug-s40.raw
		High	aGVETTTPSk	Unambiguous	2	1	P0DOY2	N-Term(iTRAQ4plex); K10(iTRAQ4plex)	CID	1	0	1	1	190892	Redundant	Not Used	0.312304	0.126093	0.40763	0.135045	0.437381	1.04491	46393.1	22817.9	9143.04	7276.41	44.15	0.00128069	0	41.0898	67	2	639.862	1278.72	1.92159	14.8913	1025	1025	MS2	9/82	20180614-iTQ-OSCC29-30ug-s32.raw
	High		aTLVcLISDFYPGAVTVAWk	Unambiguous	4	2	B9A064;P0DOY2	N-Term(iTRAQ4plex); C5(Methylthio); K20(iTRAQ4plex)	HCD	1	0	1	1	394778	No Quan Values	Not Used							2653.78				44.06	0.000545776	0	17.7119	117	3	830.117	2488.34	6.12468	57.1105	9983	9983	MS2	13/180	20180614-iTQ-OSCC29-30ug-s66.raw
	High		aTLVcLISDFYPGAVTVAWk	Unambiguous	4	2	B9A064;P0DOY2	N-Term(iTRAQ4plex); C5(Methylthio); K20(iTRAQ4plex)	HCD	1	0	1	1	131199	Redundant	Not Used	0.181986						34892.2	10000.3			43.98	0.000571921	0	7.97468	21	2	1244.67	2488.33	3.43196	55.59	12731	12731	MS2	10/180	20180614-iTQ-OSCC29-30ug-s21.raw
	High		aTLVcLISDFYPGAVTVAWk	Unambiguous	4	2	B9A064;P0DOY2	N-Term(iTRAQ4plex); C5(Methylthio); K20(iTRAQ4plex)	HCD	1	0	1	1	350413	Not Unique	Not Used				0.285135			3081.48			1020.46	43.87	0.000557878	0	16.1722	101	3	830.117	2488.34	5.38883	57.1757	13035	13035	MS2	12/180	20180614-iTQ-OSCC29-30ug-s58.raw
		High	sYScQVTHEGSTVEk	Unambiguous	4	2	B9A064;P0DOY2	N-Term(iTRAQ4plex); C4(Methylthio); K15(iTRAQ4plex)	CID	1	0	1	1	209360	Redundant	Not Used	0.242523	0.0457707	0.19054				201674	77027.7	14427.2		43.74	0.000477616	0	12.711	6	3	663.648	1988.93	0.113339	20.2786	2850	2850	MS2	10/158	20180614-iTQ-OSCC29-30ug-s35.raw
		High	aGVETTTPSk	Unambiguous	2	1	P0DOY2	N-Term(iTRAQ4plex); K10(iTRAQ4plex)	CID	1	0	1	1	132077	Unique	Used	0.415999	0.232815	0.56503	0.348287	0.846846	1.45954	42857.2	28077.7	15594.8	17335.9	43.7	0.00138212	0	47.0638	133	2	639.864	1278.72	4.88094	16.36	1435	1435	MS2	12/82	20180614-iTQ-OSCC29-30ug-s22.raw
		High	aTLVcLISDFYPGAVTVAWk	Unambiguous	4	2	B9A064;P0DOY2	N-Term(iTRAQ4plex); C5(Methylthio); K20(iTRAQ4plex)	CID	1	0	1	1	166926	Redundant	Not Used	0.227616						404520	145006			43.69	0.000583623	0	9.6674	3	3	830.116	2488.33	4.94732	55.5942	12073	12073	MS2	20/180	20180614-iTQ-OSCC29-30ug-s27.raw
		High	aAPSVTLFPPSSEELQANk	Unambiguous	2	1	P0DOY2	N-Term(iTRAQ4plex); K19(iTRAQ4plex)	CID	1	0	1	1	109635	Unique	Used	0.264975						167903	70065.9			43.6	0.000774816	0	13.5909	2	3	758.745	2274.22	-0.0749068	33.9135	6756	6756	MS2	12/170	20180614-iTQ-OSCC29-30ug-s18.raw
	High		aAPSVTLFPPSSEELQANk	Unambiguous	2	1	P0DOY2	N-Term(iTRAQ4plex); K19(iTRAQ4plex)	HCD	1	0	1	1	103412	Unique	Used	0.482631	0.101108	0.211505				51205.3	38920.2	8091.78		43.41	0.000818586	0	14.8333	7	4	569.311	2274.22	0.751152	32.7078	6585	6585	MS2	9/170	20180614-iTQ-OSCC29-30ug-s17.raw
	High		yAASSYLSLTPEQWk	Unambiguous	4	2	B9A064;P0DOY2	N-Term(iTRAQ4plex); K15(iTRAQ4plex)	HCD	1	0	1	1	78439	Redundant	Not Used	0.121634						341398	65397.4			43.38	0.00102401	0	7.29617	3	2	1016.54	2032.07	3.74344	36.482	7663	7663	MS2	10/132	20180614-iTQ-OSCC29-30ug-s13.raw
	High		sYScQVTHEGSTVEk	Unambiguous	4	2	B9A064;P0DOY2	N-Term(iTRAQ4plex); C4(Methylthio); K15(iTRAQ4plex)	HCD	1	0	1	1	209450	Not Unique	Not Used	0.271289	0.110913	0.412766	0.160176	0.597208	1.40898	79342.8	33898.8	13754.3	14760.2	43.29	0.000503974	0	18.0439	10	3	663.649	1988.93	0.757774	20.9657	3051	3051	MS2	9/158	20180614-iTQ-OSCC29-30ug-s35.raw
		High	aTLVcLISDFYPGAVTVAWk	Unambiguous	4	2	B9A064;P0DOY2	N-Term(iTRAQ4plex); C5(Methylthio); K20(iTRAQ4plex)	CID	1	0	1	1	118970	No Quan Values	Not Used							24878.9				43.12	0.000709354	0	7.16206	22	2	1244.67	2488.33	2.25459	55.6258	13159	13159	MS2	20/180	20180614-iTQ-OSCC29-30ug-s19.raw
	High		yAASSYLSLTPEQWk	Unambiguous	4	2	B9A064;P0DOY2	N-Term(iTRAQ4plex); K15(iTRAQ4plex)	HCD	1	0	1	1	84988	Not Unique	Not Used	0.631488	0.28918	0.462333	0.363163	0.581697	1.22525	20777.6	20663.5	9390.93	8763.6	42.88	0.00115926	0	34.7491	33	3	678.026	2032.06	-0.137812	39.2737	8022	8022	MS2	13/132	20180614-iTQ-OSCC29-30ug-s14.raw
		High	aAPSVTLFPPSSEELQANk	Unambiguous	2	1	P0DOY2	N-Term(iTRAQ4plex); K19(iTRAQ4plex)	CID	1	0	1	1	103655	Unique	Used	0.179547						342039	96715.8			42.63	0.00101238	0	10.6664	1	3	758.748	2274.23	3.6287	34.4991	7109	7109	MS2	15/170	20180614-iTQ-OSCC29-30ug-s17.raw
		High	aGVETTTPSk	Unambiguous	2	1	P0DOY2	N-Term(iTRAQ4plex); K10(iTRAQ4plex)	CID	1	0	1	1	138055	Redundant	Not Used	0.248567	0.13144	0.533869	0.0948896	0.386131	0.704343	407706	159601	83756.7	44931.6	42.59	0.00179288	0	15.2614	7	2	639.862	1278.72	1.34882	15.1374	1362	1362	MS2	7/82	20180614-iTQ-OSCC29-30ug-s23.raw
		High	aTLVcLISDFYPGAVTVAWk	Unambiguous	4	2	B9A064;P0DOY2	N-Term(iTRAQ4plex); C5(Methylthio); K20(iTRAQ4plex)	CID	1	0	1	1	149257	Redundant	Not Used	0.181181						239502	68338.8			42.34	0.000790568	0	17.1586	2	3	830.117	2488.33	5.09449	57.1052	12582	12582	MS2	9/180	20180614-iTQ-OSCC29-30ug-s24.raw
		High	aTLVcLISDFYPGAVTVAWk	Unambiguous	4	2	B9A064;P0DOY2	N-Term(iTRAQ4plex); C5(Methylthio); K20(iTRAQ4plex)	CID	1	0	1	1	202021	Redundant	Not Used	0.153706						69588.9	16845.1			42.23	0.000855729	0	11.2067	20	3	830.115	2488.33	2.81334	55.5716	12377	12377	MS2	15/180	20180614-iTQ-OSCC29-30ug-s33.raw
	High		yAASSYLSLTPEQWk	Unambiguous	4	2	B9A064;P0DOY2	N-Term(iTRAQ4plex); K15(iTRAQ4plex)	HCD	1	0	1	1	78631	Not Unique	Not Used	0.215475						2.68775e+06	912074			42.11	0.0013903	0	12.7643	0	3	678.029	2032.07	4.72801	37.8859	8079	8079	MS2	11/132	20180614-iTQ-OSCC29-30ug-s13.raw
		High	aTLVcLISDFYPGAVTVAWk	Unambiguous	4	2	B9A064;P0DOY2	N-Term(iTRAQ4plex); C5(Methylthio); K20(iTRAQ4plex)	CID	1	0	1	1	356465	Redundant	Not Used	0.179772	0.0559811	0.314392	0.0912624	0.513487	1.59053	25672.2	7268.26	2246.21	2721.08	41.9	0.000900688	0	31.4319	144	3	830.116	2488.33	3.91712	55.6582	12856	12856	MS2	19/180	20180614-iTQ-OSCC29-30ug-s59.raw
		High	aTLVcLISDFYPGAVTVAWk	Unambiguous	4	2	B9A064;P0DOY2	N-Term(iTRAQ4plex); C5(Methylthio); K20(iTRAQ4plex)	CID	1	0	1	1	131198	Redundant	Not Used	0.167168						410267	108010			41.87	0.000884176	0	9.61572	2	3	830.117	2488.34	5.38883	55.571	12724	12724	MS2	17/180	20180614-iTQ-OSCC29-30ug-s21.raw
		High	aTLVcLISDFYPGAVTVAWk	Unambiguous	4	2	B9A064;P0DOY2	N-Term(iTRAQ4plex); C5(Methylthio); K20(iTRAQ4plex)	CID	1	0	1	1	394778	No Quan Values	Not Used							2653.78				41.59	0.000963862	0	17.7119	117	3	830.117	2488.34	6.12468	57.105	9982	9982	MS2	9/180	20180614-iTQ-OSCC29-30ug-s66.raw
		High	aGVETTTPSk	Unambiguous	2	1	P0DOY2	N-Term(iTRAQ4plex); K10(iTRAQ4plex)	CID	1	0	1	1	137951	Unique	Used	0.418191	0.186012	0.449075	0.115802	0.280093	0.607391	1.08102e+06	711957	314283	145391	41.58	0.00225188	0	28.8652	4	2	639.864	1278.72	4.88094	14.4326	1139	1139	MS2	6/82	20180614-iTQ-OSCC29-30ug-s23.raw
	High		sYScQVTHEGSTVEk	Unambiguous	4	2	B9A064;P0DOY2	N-Term(iTRAQ4plex); C4(Methylthio); K15(iTRAQ4plex)	HCD	1	0	1	1	209548	Not Unique	Not Used	0.258786	0.0423899	0.165376	0.112827	0.440992	2.59682	69089.6	28157.8	4577.42	9053.37	41.51	0.000798139	0	21.97	12	3	663.648	1988.93	0.0212764	21.6882	3261	3261	MS2	9/158	20180614-iTQ-OSCC29-30ug-s35.raw
	High		aAPSVTLFPPSSEELQANk	Unambiguous	2	1	P0DOY2	N-Term(iTRAQ4plex); K19(iTRAQ4plex)	HCD	1	0	1	1	109635	Redundant	Not Used	0.264975						167903	70065.9			41.21	0.00134338	0	13.5909	2	3	758.745	2274.22	-0.0749068	33.9311	6762	6762	MS2	11/170	20180614-iTQ-OSCC29-30ug-s18.raw
		High	aTLVcLISDFYPGAVTVAWk	Unambiguous	4	2	B9A064;P0DOY2	N-Term(iTRAQ4plex); C5(Methylthio); K20(iTRAQ4plex)	CID	1	0	1	1	118969	Redundant	Not Used	0.0913557						211925	30490.3			40.92	0.00111251	0	9.76429	2	3	830.115	2488.33	3.84354	55.6236	13158	13158	MS2	19/180	20180614-iTQ-OSCC29-30ug-s19.raw
		High	aTLVcLISDFYPGAVTVAWk	Unambiguous	4	2	B9A064;P0DOY2	N-Term(iTRAQ4plex); C5(Methylthio); K20(iTRAQ4plex)	CID	1	0	1	1	172865	Not Unique	Not Used	0.261357						15675.6	6452.11			40.92	0.00116914	0	14.4659	23	2	1244.67	2488.33	3.0395	57.1235	12361	12361	MS2	17/180	20180614-iTQ-OSCC29-30ug-s28.raw
		High	aTLVcLISDFYPGAVTVAWk	Unambiguous	4	2	B9A064;P0DOY2	N-Term(iTRAQ4plex); C5(Methylthio); K20(iTRAQ4plex)	CID	1	0	1	1	350413	Redundant	Not Used				0.285135			3081.48			1020.46	40.92	0.00110037	0	16.1722	101	3	830.117	2488.34	5.38883	57.1554	13029	13029	MS2	8/180	20180614-iTQ-OSCC29-30ug-s58.raw
		High	aDSSPVk	Unambiguous	2	1	P0DOY2	N-Term(iTRAQ4plex); K7(iTRAQ4plex)	CID	1	0	1	1	167456	No Quan Values	Not Used											40.87	0.00191521	0	21.8858	101	2	496.287	991.567	0.998425	13.4092	640	640	MS2	6/52	20180614-iTQ-OSCC29-30ug-s28.raw
	High		aGVETTTPSk	Unambiguous	2	1	P0DOY2	N-Term(iTRAQ4plex); K10(iTRAQ4plex)	HCD	1	0	1	1	138499	Redundant	Not Used	0.337236	0.177645	0.531829	0.191495	0.57436	1.05171	168566	89525.5	46802.4	37489.7	40.81	0.00269701	0	58.8621	27	2	639.862	1278.72	1.44428	18.3024	2330	2330	MS2	8/82	20180614-iTQ-OSCC29-30ug-s23.raw
		High	aTLVcLISDFYPGAVTVAWk	Unambiguous	4	2	B9A064;P0DOY2	N-Term(iTRAQ4plex); C5(Methylthio); K20(iTRAQ4plex)	CID	1	0	1	1	390136	Redundant	Not Used		0.143948					1691.94		380.66		40.69	0.00116448	0	23.3143	164	3	830.117	2488.34	5.46241	55.6914	10446	10446	MS2	17/180	20180614-iTQ-OSCC29-30ug-s65.raw
		High	aTLVcLISDFYPGAVTVAWk	Unambiguous	4	2	B9A064;P0DOY2	N-Term(iTRAQ4plex); C5(Methylthio); K20(iTRAQ4plex)	CID	1	0	1	1		No Quan Values	Not Used											40.37	0.00131322	0	15.1636	179	3	830.115	2488.33	2.81334	57.7256	12809	12809	MS2	16/180	20180614-iTQ-OSCC29-30ug-s22.raw
		High	aAPSVTLFPPSSEELQANk	Unambiguous	2	1	P0DOY2	N-Term(iTRAQ4plex); K19(iTRAQ4plex)	CID	1	0	1	1	97397	Redundant	Not Used	0.118907						102318	19160.4			39.69	0.00198688	0	7.16268	7	2	1137.62	2274.23	4.35923	35.1524	7083	7083	MS2	8/170	20180614-iTQ-OSCC29-30ug-s16.raw
	High		yAASSYLSLTPEQWk	Unambiguous	4	2	B9A064;P0DOY2	N-Term(iTRAQ4plex); K15(iTRAQ4plex)	HCD	1	0	1	1	78819	Not Unique	Not Used	0.34031	0.143757	0.426488	0.167786	0.498701	1.13872	34161.6	18308.7	7675.62	6657.01	39.42	0.00259433	0	24.9034	14	3	678.028	2032.07	3.10607	39.2871	8484	8484	MS2	11/132	20180614-iTQ-OSCC29-30ug-s13.raw
	High		aGVETTTPSk	Unambiguous	2	1	P0DOY2	N-Term(iTRAQ4plex); K10(iTRAQ4plex)	HCD	1	0	1	1	131862	Unique	Used	0.0591559						483196	45015.9			38.97	0.00425297	0	16.4552	3	3	426.912	1278.72	4.70336	14.809	981	981	MS2	9/82	20180614-iTQ-OSCC29-30ug-s22.raw
		High	sYScQVTHEGSTVEk	Unambiguous	4	2	B9A064;P0DOY2	N-Term(iTRAQ4plex); C4(Methylthio); K15(iTRAQ4plex)	CID	1	0	1	1	209654	Redundant	Not Used	0.364069	0.0952668	0.264186	0.133363	0.370521	1.3658	59930.9	34362.1	8923.56	9282.68	38.74	0.00145689	0	21.7704	21	3	663.648	1988.93	0.297463	22.4958	3487	3487	MS2	15/158	20180614-iTQ-OSCC29-30ug-s35.raw
		High	aAPSVTLFPPSSEELQANk	Unambiguous	2	1	P0DOY2	N-Term(iTRAQ4plex); K19(iTRAQ4plex)	CID	1	0	1	1	103457	Unique	Used	0.242573						68434.4	26143.3			38.72	0.00254454	0	7.20028	5	2	1137.62	2274.23	2.85632	33.0444	6680	6680	MS2	12/170	20180614-iTQ-OSCC29-30ug-s17.raw
	High		yAASSYLSLTPEQWk	Unambiguous	4	2	B9A064;P0DOY2	N-Term(iTRAQ4plex); K15(iTRAQ4plex)	HCD	1	0	1	1	85080	Not Unique	Not Used	0.51141	0.364992	0.720554	0.165723	0.327774	0.442989	64278.8	51770.3	36668.8	12371.9	38.56	0.00310674	0	28.7151	8	3	678.026	2032.06	0.673161	39.9768	8226	8226	MS2	12/132	20180614-iTQ-OSCC29-30ug-s14.raw
		High	sYScQVTHEGSTVEk	Unambiguous	4	2	B9A064;P0DOY2	N-Term(iTRAQ4plex); C4(Methylthio); K15(iTRAQ4plex)	CID	1	0	1	1	209076	Redundant	Not Used	0.198642	0.0141162	0.0717462	0.0475963	0.24236	3.28963	473689	148187	10451	26185	38.45	0.00153606	0	18.4889	14	3	663.648	1988.93	0.665712	18.1123	2230	2230	MS2	18/158	20180614-iTQ-OSCC29-30ug-s35.raw
		High	aTLVcLISDFYPGAVTVAWk	Unambiguous	4	2	B9A064;P0DOY2	N-Term(iTRAQ4plex); C5(Methylthio); K20(iTRAQ4plex)	CID	1	0	1	1	302476	Not Unique	Not Used	0.317328						444.923	222.351			38.3	0.00206336	0	12.0794	300	2	1244.67	2488.34	6.08103	57.1832	12678	12678	MS2	17/180	20180614-iTQ-OSCC29-30ug-s50.raw
	High		aAPSVTLFPPSSEELQANk	Unambiguous	2	1	P0DOY2	N-Term(iTRAQ4plex); K19(iTRAQ4plex)	HCD	1	0	1	1	103655	Redundant	Not Used	0.179547						342039	96715.8			38.27	0.00276276	0	10.6664	1	3	758.748	2274.23	3.6287	34.5145	7115	7115	MS2	10/170	20180614-iTQ-OSCC29-30ug-s17.raw
	High		aTLVcLISDFYPGAVTVAWk	Unambiguous	4	2	B9A064;P0DOY2	N-Term(iTRAQ4plex); C5(Methylthio); K20(iTRAQ4plex)	HCD	1	0	1	1	314205	No Quan Values	Not Used							916.986				38.18	0.00209075	0	8.71366	261	2	1244.67	2488.34	5.49234	57.2111	12685	12685	MS2	9/180	20180614-iTQ-OSCC29-30ug-s52.raw
		High	aTLVcLISDFYPGAVTVAWk	Unambiguous	4	2	B9A064;P0DOY2	N-Term(iTRAQ4plex); C5(Methylthio); K20(iTRAQ4plex)	CID	1	0	1	1	196141	Not Unique	Not Used	0.218682						4831.67	1664.01			38.05	0.00233446	0	9.88916	59	4	622.836	2488.32	0.134324	57.0755	12399	12399	MS2	18/180	20180614-iTQ-OSCC29-30ug-s32.raw
		High	sYScQVTHEGSTVEk	Unambiguous	4	2	B9A064;P0DOY2	N-Term(iTRAQ4plex); C4(Methylthio); K15(iTRAQ4plex)	CID	1	0	1	1	232241	Redundant	Not Used	0.291997	0.0830337	0.287097	0.142288	0.492889	1.67188	99354.9	45689	12894	16418.8	36.98	0.00212474	0	15.4795	17	3	663.648	1988.93	0.57365	19.193	2507	2507	MS2	17/158	20180614-iTQ-OSCC29-30ug-s39.raw
		High	aAPSVTLFPPSSEELQANk	Unambiguous	2	1	P0DOY2	N-Term(iTRAQ4plex); K19(iTRAQ4plex)	CID	1	0	1	1	97266	Unique	Used	0.184932						160746	46816.3			36.9	0.00378742	0	6.89835	3	2	1137.62	2274.23	4.25188	34.1889	6798	6798	MS2	13/170	20180614-iTQ-OSCC29-30ug-s16.raw
		High	aAPSVTLFPPSSEELQANk	Unambiguous	2	1	P0DOY2	N-Term(iTRAQ4plex); K19(iTRAQ4plex)	CID	1	0	1	1	122528	Redundant	Not Used	0.317683	0.261348	0.830572	0.31079	0.989541	1.16022	61134.9	30586.3	24972	22066.9	36.78	0.00390403	0	27.5365	11	3	758.747	2274.23	1.61587	36.0342	7258	7258	MS2	14/170	20180614-iTQ-OSCC29-30ug-s20.raw
		High	aTLVcLISDFYPGAVTVAWk	Unambiguous	4	2	B9A064;P0DOY2	N-Term(iTRAQ4plex); C5(Methylthio); K20(iTRAQ4plex)	CID	1	0	1	1	326175	Redundant	Not Used	0.302177	0.133179	0.444968				10547.6	5019.51	2195.52		36.72	0.00293683	0	17.1735	26	3	830.116	2488.33	4.06429	57.2337	12997	12997	MS2	15/180	20180614-iTQ-OSCC29-30ug-s54.raw
	High		aTLVcLISDFYPGAVTVAWk	Unambiguous	4	2	B9A064;P0DOY2	N-Term(iTRAQ4plex); C5(Methylthio); K20(iTRAQ4plex)	HCD	1	0	1	1	118970	No Quan Values	Not Used							24878.9				36.66	0.00313952	0	7.16206	22	2	1244.67	2488.33	2.25459	55.6429	13165	13165	MS2	10/180	20180614-iTQ-OSCC29-30ug-s19.raw
		High	aTLVcLISDFYPGAVTVAWk	Unambiguous	4	2	B9A064;P0DOY2	N-Term(iTRAQ4plex); C5(Methylthio); K20(iTRAQ4plex)	CID	1	0	1	1	254354	No Quan Values	Not Used							30139.9				36.47	0.00322356	0	10.0076	13	3	830.115	2488.33	2.88693	57.0334	12465	12465	MS2	13/180	20180614-iTQ-OSCC29-30ug-s42.raw
	High		yAASSYLSLTPEQWk	Unambiguous	4	2	B9A064;P0DOY2	N-Term(iTRAQ4plex); K15(iTRAQ4plex)	HCD	1	0	1	1	78687	Redundant	Not Used	0.221525						172631	60226.2			36.26	0.00532332	0	7.15754	3	2	1016.54	2032.07	1.2805	38.3006	8198	8198	MS2	8/132	20180614-iTQ-OSCC29-30ug-s13.raw
	High		aAPSVTLFPPSSEELQANk	Unambiguous	2	1	P0DOY2	N-Term(iTRAQ4plex); K19(iTRAQ4plex)	HCD	1	0	1	1	103609	Redundant	Not Used	0.372039						41602.5	24375.5			36.05	0.00470554	0	7.03913	11	2	1137.62	2274.23	2.96367	34.1668	7013	7013	MS2	11/170	20180614-iTQ-OSCC29-30ug-s17.raw
		High	aAPSVTLFPPSSEELQANk	Unambiguous	2	1	P0DOY2	N-Term(iTRAQ4plex); K19(iTRAQ4plex)	CID	1	0	1	1	97571	No Quan Values	Not Used							144152				35.88	0.00486756	0	13.1489	2	3	758.748	2274.23	3.22613	36.3942	7460	7460	MS2	16/170	20180614-iTQ-OSCC29-30ug-s16.raw
		High	aTLVcLISDFYPGAVTVAWk	Unambiguous	4	2	B9A064;P0DOY2	N-Term(iTRAQ4plex); C5(Methylthio); K20(iTRAQ4plex)	CID	1	0	1	1	379901	Redundant	Not Used	0.182314	0.0720548	0.39902	0.0762176	0.422858	1.03201	6158.05	1768.11	693.509	545.111	35.84	0.00449561	0	48.8185	300	3	830.107	2488.31	-5.94341	55.6247	11552	11552	MS2	11/180	20180614-iTQ-OSCC29-30ug-s63.raw
		High	tVAPTEcS	Unambiguous	4	2	B9A064;P0DOY2	N-Term(iTRAQ4plex); C7(Methylthio)	CID	1	0	1	1	12007	Not Unique	Not Used	0.198102						6.18682e+06	1.93019e+06			35.76	0.00130076	0	8.67119	0	2	499.226	997.445	-0.611255	20.4154	2757	2757	MS2	5/72	20180614-iTQ-OSCC29-30ug-s03.raw
	High		aTLVcLISDFYPGAVTVAWk	Unambiguous	4	2	B9A064;P0DOY2	N-Term(iTRAQ4plex); C5(Methylthio); K20(iTRAQ4plex)	HCD	1	0	1	1	196139	Redundant	Not Used	0.156309						18816.7	4632.03			35.44	0.0042721	0	12.1091	43	2	1244.67	2488.33	1.37156	57.0878	12403	12403	MS2	11/180	20180614-iTQ-OSCC29-30ug-s32.raw
		High	sYScQVTHEGSTVEk	Unambiguous	4	2	B9A064;P0DOY2	N-Term(iTRAQ4plex); C4(Methylthio); K15(iTRAQ4plex)	CID	1	0	1	1	209450	Redundant	Not Used	0.271289	0.110913	0.412766	0.160176	0.597208	1.40898	79342.8	33898.8	13754.3	14760.2	35.43	0.00307899	0	18.0439	10	3	663.649	1988.93	0.757774	20.9506	3045	3045	MS2	7/158	20180614-iTQ-OSCC29-30ug-s35.raw
	High		aTLVcLISDFYPGAVTVAWk	Unambiguous	4	2	B9A064;P0DOY2	N-Term(iTRAQ4plex); C5(Methylthio); K20(iTRAQ4plex)	HCD	1	0	1	1	248443	Redundant	Not Used	0.119318						112264	21095.5			34.97	0.00471261	0	10.141	4	3	830.114	2488.33	1.78314	55.4974	12345	12345	MS2	10/180	20180614-iTQ-OSCC29-30ug-s41.raw
		High	sYScQVTHEGSTVEk	Unambiguous	4	2	B9A064;P0DOY2	N-Term(iTRAQ4plex); C4(Methylthio); K15(iTRAQ4plex)	CID	1	0	1	1	220732	Redundant	Not Used	0.343008	0.0704075	0.207237	0.109522	0.322966	1.51766	164462	88841.3	18098	20919.6	34.28	0.00416174	0	29.8123	15	3	663.647	1988.93	-0.899348	19.1204	2522	2522	MS2	10/158	20180614-iTQ-OSCC29-30ug-s37.raw
		High	sYScQVTHEGSTVEk	Unambiguous	4	2	B9A064;P0DOY2	N-Term(iTRAQ4plex); C4(Methylthio); K15(iTRAQ4plex)	CID	1	0	1	1	273876	Not Unique	Not Used	0.532526	0.226675	0.42975	0.496262	0.942605	2.13599	32046.7	26876.2	11353.6	18470.6	34.14	0.00435591	0	6.8314	30	3	663.648	1988.93	-0.439035	21.1707	3069	3069	MS2	10/158	20180614-iTQ-OSCC29-30ug-s46.raw
	High		aGVETTTPSk	Unambiguous	2	1	P0DOY2	N-Term(iTRAQ4plex); K10(iTRAQ4plex)	HCD	1	0	1	1	132077	Redundant	Not Used	0.415999	0.232815	0.56503	0.348287	0.846846	1.45954	42857.2	28077.7	15594.8	17335.9	34.08	0.0126632	0	47.0638	133	2	639.864	1278.72	4.88094	16.3819	1441	1441	MS2	8/82	20180614-iTQ-OSCC29-30ug-s22.raw
	High		tVAPTEcS	Unambiguous	4	2	B9A064;P0DOY2	N-Term(iTRAQ4plex); C7(Methylthio)	HCD	1	0	1	1	12007	Redundant	Not Used	0.198102						6.18682e+06	1.93019e+06			33.98	0.00195973	0	8.67119	0	2	499.226	997.445	-0.611255	20.4284	2763	2763	MS2	4/72	20180614-iTQ-OSCC29-30ug-s03.raw
	High		yAASSYLSLTPEQWk	Unambiguous	4	2	B9A064;P0DOY2	N-Term(iTRAQ4plex); K15(iTRAQ4plex)	HCD	1	0	1	1	72438	Not Unique	Not Used	0.288298	0.21016	0.735971	0.34036	1.19414	1.58008	60216.1	27340.1	19779.2	23803.3	33.78	0.00944379	0	17.8638	10	3	678.025	2032.06	-1.03889	40.598	8646	8646	MS2	11/132	20180614-iTQ-OSCC29-30ug-s12.raw
	High		aTLVcLISDFYPGAVTVAWk	Unambiguous	4	2	B9A064;P0DOY2	N-Term(iTRAQ4plex); C5(Methylthio); K20(iTRAQ4plex)	HCD	1	0	1	1	166932	No Quan Values	Not Used							13352.2				33.35	0.00665829	0	13.9746	15	2	1244.67	2488.33	2.94139	55.6699	12092	12092	MS2	9/180	20180614-iTQ-OSCC29-30ug-s27.raw
	High		aAPSVTLFPPSSEELQANk	Unambiguous	2	1	P0DOY2	N-Term(iTRAQ4plex); K19(iTRAQ4plex)	HCD	1	0	1	1	97266	Redundant	Not Used	0.184932						160746	46816.3			33.26	0.00875677	0	6.89835	3	2	1137.62	2274.23	4.25188	34.205	6804	6804	MS2	10/170	20180614-iTQ-OSCC29-30ug-s16.raw
	High		sYScQVTHEGSTVEk	Unambiguous	4	2	B9A064;P0DOY2	N-Term(iTRAQ4plex); C4(Methylthio); K15(iTRAQ4plex)	HCD	1	0	1	1	214942	Redundant	Not Used	0.3622						324146	184899			33.19	0.00542099	0	13.1412	3	3	663.648	1988.93	-0.346973	20.2346	2590	2590	MS2	9/158	20180614-iTQ-OSCC29-30ug-s36.raw
		High	aTLVcLISDFYPGAVTVAWk	Unambiguous	4	2	B9A064;P0DOY2	N-Term(iTRAQ4plex); C5(Methylthio); K20(iTRAQ4plex)	CID	1	0	1	1	236705	Redundant	Not Used	0.260264						60663.3	24864.8			32.93	0.0069269	0	13.7541	5	3	830.118	2488.34	7.44921	55.6265	12179	12179	MS2	18/180	20180614-iTQ-OSCC29-30ug-s39.raw
	High		aTLVcLISDFYPGAVTVAWk	Unambiguous	4	2	B9A064;P0DOY2	N-Term(iTRAQ4plex); C5(Methylthio); K20(iTRAQ4plex)	HCD	1	0	1	1	172865	Redundant	Not Used	0.261357						15675.6	6452.11			32.86	0.00747942	0	14.4659	23	2	1244.67	2488.33	3.0395	57.1423	12367	12367	MS2	10/180	20180614-iTQ-OSCC29-30ug-s28.raw
	High		aTLVcLISDFYPGAVTVAWk	Unambiguous	4	2	B9A064;P0DOY2	N-Term(iTRAQ4plex); C5(Methylthio); K20(iTRAQ4plex)	HCD	1	0	1	1	272319	Redundant	Not Used	0.288473						58274.7	26474.6			31.86	0.00931829	0	9.38514	5	3	830.115	2488.33	3.5492	55.7049	12709	12709	MS2	10/180	20180614-iTQ-OSCC29-30ug-s45.raw
		High	sYScQVTHEGSTVEk	Unambiguous	4	2	B9A064;P0DOY2	N-Term(iTRAQ4plex); C4(Methylthio); K15(iTRAQ4plex)	CID	1	0	1	1	209270	Redundant	Not Used	0.412451			0.0683158	0.167536		372013	241644		29516.5	31.51	0.00784012	0	12.7117	2	3	663.647	1988.93	-0.99141	19.5865	2655	2655	MS2	15/158	20180614-iTQ-OSCC29-30ug-s35.raw
	High		aAPSVTLFPPSSEELQANk	Unambiguous	2	1	P0DOY2	N-Term(iTRAQ4plex); K19(iTRAQ4plex)	HCD	1	0	1	1	103907	Unique	Used	0.657434	0.425334	0.653176	0.247392	0.380622	0.567476	14389.7	14898.7	9565.94	4134.51	31.47	0.0127601	0	38.1499	31	3	758.746	2274.22	0.971767	36.376	7661	7661	MS2	11/170	20180614-iTQ-OSCC29-30ug-s17.raw
		High	sYScQVTHEGSTVEk	Unambiguous	4	2	B9A064;P0DOY2	N-Term(iTRAQ4plex); C4(Methylthio); K15(iTRAQ4plex)	CID	1	0	1	1	209174	Redundant	Not Used	0.284824	0.015934	0.0564807				1.74307e+06	781871	43409.4		31.37	0.00795109	0	14.542	2	3	663.648	1988.93	0.297463	18.8676	2447	2447	MS2	15/158	20180614-iTQ-OSCC29-30ug-s35.raw
	High		aTLVcLISDFYPGAVTVAWk	Unambiguous	4	2	B9A064;P0DOY2	N-Term(iTRAQ4plex); C5(Methylthio); K20(iTRAQ4plex)	HCD	1	0	1	1	260203	Redundant	Not Used	0.0929197						69975.1	10239.9			31.28	0.0109848	0	9.63251	4	3	830.112	2488.32	0.164257	55.6181	12436	12436	MS2	9/180	20180614-iTQ-OSCC29-30ug-s43.raw
	High		aTLVcLISDFYPGAVTVAWk	Unambiguous	4	2	B9A064;P0DOY2	N-Term(iTRAQ4plex); C5(Methylthio); K20(iTRAQ4plex)	HCD	1	0	1	1	230944	No Quan Values	Not Used							21635.5				30.72	0.0115223	0	16.5857	8	3	830.117	2488.34	5.38883	57.1404	12230	12230	MS2	9/180	20180614-iTQ-OSCC29-30ug-s38.raw
	High		aTLVcLISDFYPGAVTVAWk	Unambiguous	4	2	B9A064;P0DOY2	N-Term(iTRAQ4plex); C5(Methylthio); K20(iTRAQ4plex)	HCD	1	0	1	1	184461	No Quan Values	Not Used							5960.67				30.17	0.0141357	0	7.92309	68	2	1244.67	2488.33	2.3527	57.1238	12318	12318	MS2	8/180	20180614-iTQ-OSCC29-30ug-s30.raw
		High	TVAPTEcS	Unambiguous	4	2	B9A064;P0DOY2	C7(Methylthio)	CID	1	0	1	1		No Quan Labels	Not Used											22.61	0.0111255	0	17.4904	158	2	427.174	853.342	-1.62998	19.2452	1825	1825	MS2	4/72	20180614-iTQ-OSCC29-30ug-s01.raw
P06703	Protein S100-A6 OS=Homo sapiens OX=9606 GN=S100A6 PE=1 SV=1 - [S10A6_HUMAN]	93.33	1	10	10	42	0.767838	21	25.8812	0.887233	21	27.1021	1.14697	25	28.0961	0.746612	21	27.9882	0.968242	24	24.0071	0.868244	24	20.8253	1101.01	93.33	17	42	90	10.1733	5.47803
	A4	A7	Sequence	PSM Ambiguity	# Proteins	# Protein Groups	Protein Group Accessions	Modifications	Activation Type	ΔScore	ΔCn	Rank	Search Engine Rank	QuanResultID	Quan Info	Quan Usage	115/114	116/114	116/115	117/114	117/115	117/116	114	115	116	117	IonScore	Exp Value	# Missed Cleavages	Isolation Interference [%]	Ion Inject Time [ms]	Charge	m/z [Da]	MH+ [Da]	ΔM [ppm]	RT [min]	First Scan	Last Scan	MS Order	Ions Matched	Spectrum File
		High	dQEVNFQEYVTFLGALALIYNEALk	Unambiguous	1	1	P06703	N-Term(iTRAQ4plex); K25(iTRAQ4plex)	CID	1	0	1	1	131368	Unique	Used			1.41093		1.33536	0.921675		1781.6	2470.96	1734.57	91.34	8.41018e-09	0	8.77962	84	3	1059.56	3176.68	0.227143	57.1449	13090	13090	MS2	15/280	20180614-iTQ-OSCC29-30ug-s21.raw
		High	acPLDQAIGLLVAIFHk	Unambiguous	1	1	P06703	N-Term(iTRAQ4plex); C2(Methylthio); K17(iTRAQ4plex)	CID	1	0	1	1	272507	Unique	Used	0.890458	1.22273	1.38634	1.14452	1.30007	0.913233	882.453	1237.51	1686.44	1173	74.1	4.51292e-07	0	5.59736	131	3	715.073	2143.2	1.31265	57.5715	13108	13108	MS2	23/150	20180614-iTQ-OSCC29-30ug-s45.raw
	High		acPLDQAIGLLVAIFHk	Unambiguous	1	1	P06703	N-Term(iTRAQ4plex); C2(Methylthio); K17(iTRAQ4plex)	HCD	1	0	1	1	272507	Redundant	Not Used	0.890458	1.22273	1.38634	1.14452	1.30007	0.913233	882.453	1237.51	1686.44	1173	68.65	1.58292e-06	0	5.59736	131	3	715.073	2143.2	1.31265	57.591	13114	13114	MS2	13/150	20180614-iTQ-OSCC29-30ug-s45.raw
		High	acPLDQAIGLLVAIFHk	Unambiguous	1	1	P06703	N-Term(iTRAQ4plex); C2(Methylthio); K17(iTRAQ4plex)	CID	1	0	1	1	284607	Unique	Used	0.607049	0.770032	1.28067	0.419144	0.698393	0.531063	1096.53	1048.3	1319.7	533.787	65.28	3.32061e-06	0	10.8065	97	3	715.074	2143.21	2.67961	57.5402	13104	13104	MS2	22/150	20180614-iTQ-OSCC29-30ug-s47.raw
	High		acPLDQAIGLLVAIFHk	Unambiguous	1	1	P06703	N-Term(iTRAQ4plex); C2(Methylthio); K17(iTRAQ4plex)	HCD	1	0	1	1	278559	Unique	Used	1.31411	1.3914	1.06899	1.05719	0.813728	0.741295	5240.63	10845.8	11396.8	6434.61	60.18	1.04095e-05	0	7.11315	39	3	715.074	2143.21	2.93592	58.666	13225	13225	MS2	17/150	20180614-iTQ-OSCC29-30ug-s46.raw
	High		eLTIGSk	Unambiguous	1	1	P06703	N-Term(iTRAQ4plex); K7(iTRAQ4plex)	HCD	1	0	1	1	138599	Unique	Used	0.430589	0.468258	1.09793	0.529493	1.24382	1.10323	378552	256704	277049	232794	55.51	3.44458e-05	0	22.7439	7	2	518.319	1035.63	1.62554	19.028	2549	2549	MS2	6/58	20180614-iTQ-OSCC29-30ug-s23.raw
	High		eLTIGSk	Unambiguous	1	1	P06703	N-Term(iTRAQ4plex); K7(iTRAQ4plex)	HCD	1	0	1	1	145154	Unique	Used	0.895595	1.01745	1.14697	0.746612	0.843224	0.715936	233027	328673	370566	202063	54.65	3.92469e-05	0	49.8466	11	2	518.318	1035.63	-0.260385	23.8799	3697	3697	MS2	6/58	20180614-iTQ-OSCC29-30ug-s24.raw
		High	acPLDQAIGLLVAIFHk	Unambiguous	1	1	P06703	N-Term(iTRAQ4plex); C2(Methylthio); K17(iTRAQ4plex)	CID	1	0	1	1	278559	Redundant	Not Used	1.31411	1.3914	1.06899	1.05719	0.813728	0.741295	5240.63	10845.8	11396.8	6434.61	53.63	4.70359e-05	0	7.11315	39	3	715.074	2143.21	2.93592	58.6474	13219	13219	MS2	12/150	20180614-iTQ-OSCC29-30ug-s46.raw
		High	nkDQEVNFQEYVTFLGALALIYNEALk	Unambiguous	1	1	P06703	N-Term(iTRAQ4plex); K2(iTRAQ4plex); K27(iTRAQ4plex)	CID	1	0	1	1	320142	Unique	Used			0.693763		0.910617	1.27823		7115.29	4852.35	4724	50.7	6.08564e-05	1	4.96115	15	4	891.49	3562.94	6.39052	56.4372	12636	12636	MS2	15/302	20180614-iTQ-OSCC29-30ug-s53.raw
		High	lQDAEIAR	Unambiguous	1	1	P06703	N-Term(iTRAQ4plex)	CID	1	0	1	1	50060	Unique	Used	0.532278	0.835113	1.58402	0.734941	1.39661	0.858616	635826	532992	829907	542721	50.46	0.000175402	0	7.55798	2	2	530.299	1059.59	-0.859322	17.7818	2110	2110	MS2	7/72	20180614-iTQ-OSCC29-30ug-s09.raw
	High		eLTIGSk	Unambiguous	1	1	P06703	N-Term(iTRAQ4plex); K7(iTRAQ4plex)	HCD	1	0	1	1	144751	Unique	Used	0.71974	1.01836	1.42849	0.694003	0.975317	0.664893	2.67463e+06	3.03169e+06	4.25707e+06	2.15581e+06	48.77	0.000187163	0	9.27062	0	2	518.317	1035.63	-1.55697	20.9917	2825	2825	MS2	6/58	20180614-iTQ-OSCC29-30ug-s24.raw
		High	nkDQEVNFQEYVTFLGALALIYNEALk	Unambiguous	1	1	P06703	N-Term(iTRAQ4plex); K2(iTRAQ4plex); K27(iTRAQ4plex)	CID	1	0	1	1		No Quan Values	Not Used											46.54	0.000173019	1	10.2079	126	3	1188.31	3562.92	1.27226	56.5566	12662	12662	MS2	12/302	20180614-iTQ-OSCC29-30ug-s53.raw
		High	eLTIGSk	Unambiguous	1	1	P06703	N-Term(iTRAQ4plex); K7(iTRAQ4plex)	CID	1	0	1	1	144655	Unique	Used	1.12802	1.54334	1.38133	1.02568	0.919714	0.648397	1.3075e+07	2.32276e+07	3.15391e+07	1.55754e+07	46.38	0.000263515	0	8.13713	0	2	518.318	1035.63	0.0932272	20.2796	2611	2611	MS2	6/58	20180614-iTQ-OSCC29-30ug-s24.raw
	High		acPLDQAIGLLVAIFHk	Unambiguous	1	1	P06703	N-Term(iTRAQ4plex); C2(Methylthio); K17(iTRAQ4plex)	HCD	1	0	1	1	284607	Redundant	Not Used	0.607049	0.770032	1.28067	0.419144	0.698393	0.531063	1096.53	1048.3	1319.7	533.787	45.89	0.000288548	0	10.8065	97	3	715.074	2143.21	2.67961	57.5607	13110	13110	MS2	11/150	20180614-iTQ-OSCC29-30ug-s47.raw
		High	nkDQEVNFQEYVTFLGALALIYNEALk	Unambiguous	1	1	P06703	N-Term(iTRAQ4plex); K2(iTRAQ4plex); K27(iTRAQ4plex)	CID	1	0	1	1	326235	No Quan Values	Not Used									1899.32		44.89	0.000241633	1	5.97657	38	4	891.487	3562.93	3.30703	57.8657	13127	13127	MS2	21/302	20180614-iTQ-OSCC29-30ug-s54.raw
	High		dQEVNFQEYVTFLGALALIYNEALkG	Unambiguous	1	1	P06703	N-Term(iTRAQ4plex); K25(iTRAQ4plex)	HCD	1	0	1	1	155351	Unique	Used	0.781949	0.789059	1.01879	0.898543	1.16231	1.11102	2347.66	2891.07	2895.29	2449.97	44.57	0.000357869	1	18.124	204	3	1078.58	3233.71	5.24823	57.2538	12818	12818	MS2	23/288	20180614-iTQ-OSCC29-30ug-s25.raw
		High	lQDAEIAR	Unambiguous	1	1	P06703	N-Term(iTRAQ4plex)	CID	1	0	1	1	50256	Unique	Used	0.728485	0.801335	1.11057	0.692281	0.961218	0.842869	213916	245419	267918	171993	44.08	0.00076214	0	22.8998	6	2	530.299	1059.59	-1.08973	19.183	2537	2537	MS2	5/72	20180614-iTQ-OSCC29-30ug-s09.raw
	High		eLTIGSk	Unambiguous	1	1	P06703	N-Term(iTRAQ4plex); K7(iTRAQ4plex)	HCD	1	0	1	1	144655	Redundant	Not Used	1.12802	1.54334	1.38133	1.02568	0.919714	0.648397	1.3075e+07	2.32276e+07	3.15391e+07	1.55754e+07	44.01	0.000454784	0	8.13713	0	2	518.318	1035.63	0.0932272	20.2926	2617	2617	MS2	5/58	20180614-iTQ-OSCC29-30ug-s24.raw
		High	eLTIGSk	Unambiguous	1	1	P06703	N-Term(iTRAQ4plex); K7(iTRAQ4plex)	CID	1	0	1	1	144751	Redundant	Not Used	0.71974	1.01836	1.42849	0.694003	0.975317	0.664893	2.67463e+06	3.03169e+06	4.25707e+06	2.15581e+06	41.79	0.000933725	0	9.27062	0	2	518.317	1035.63	-1.55697	20.9777	2819	2819	MS2	6/58	20180614-iTQ-OSCC29-30ug-s24.raw
	High		nkDQEVNFQEYVTFLGALALIYNEALk	Unambiguous	1	1	P06703	N-Term(iTRAQ4plex); K2(iTRAQ4plex); K27(iTRAQ4plex)	HCD	1	0	1	1	320142	Redundant	Not Used			0.693763		0.910617	1.27823		7115.29	4852.35	4724	41.62	0.000492386	1	4.96115	15	4	891.49	3562.94	6.39052	56.4543	12642	12642	MS2	11/302	20180614-iTQ-OSCC29-30ug-s53.raw
	High		lmEDLDRNk	Unambiguous	1	1	P06703	N-Term(iTRAQ4plex); M2(Oxidation); K9(iTRAQ4plex)	HCD	1	0	1	1	285553	Unique	Used	0.698412	0.484852	0.700889	0.578041	0.837157	1.16317	97943.2	107728	74221.3	65753.5	41.35	0.00183573	1	13.4737	6	2	719.379	1437.75	-6.5434	18.0636	2169	2169	MS2	6/74	20180614-iTQ-OSCC29-30ug-s48.raw
	High		eLIQKELTIGSk	Unambiguous	1	1	P06703	N-Term(iTRAQ4plex); K12(iTRAQ4plex)	HCD	1	0	1	1	244806	Unique	Used	0.380403	0.609598	1.6179	0.620225	1.64917	0.992655	48951.5	29326.1	46639.7	35261.6	41.34	0.00054354	1	19.6714	16	3	549.67	1646.99	0.697967	25.6639	4459	4459	MS2	10/124	20180614-iTQ-OSCC29-30ug-s41.raw
	High		eLTIGSk	Unambiguous	1	1	P06703	N-Term(iTRAQ4plex); K7(iTRAQ4plex)	HCD	1	0	1	1	144854	Unique	Used	0.911712	0.788773	0.873468	0.810698	0.899418	1.00276	250880	360220	309288	236217	39.36	0.00183087	0	36.9825	5	2	518.317	1035.63	-2.26419	21.7075	3047	3047	MS2	6/58	20180614-iTQ-OSCC29-30ug-s24.raw
	High		eLTIGSk	Unambiguous	1	1	P06703	N-Term(iTRAQ4plex); K7(iTRAQ4plex)	HCD	1	0	1	1	144949	Unique	Used	0.909278	1.22568	1.36092	0.984583	1.09526	0.783732	305788	437886	585791	349670	38.92	0.00182091	0	40.3591	4	2	518.317	1035.63	-1.79271	22.4107	3254	3254	MS2	5/58	20180614-iTQ-OSCC29-30ug-s24.raw
		High	lQDAEIAR	Unambiguous	1	1	P06703	N-Term(iTRAQ4plex)	CID	1	0	1	1	50161	Unique	Used	0.758846	0.941718	1.25291	0.800333	1.06679	0.829167	222361	265740	327285	206688	38.75	0.00260037	0	16.7139	6	2	530.299	1059.59	-1.32014	18.495	2330	2330	MS2	11/72	20180614-iTQ-OSCC29-30ug-s09.raw
	High		nkDQEVNFQEYVTFLGALALIYNEALk	Unambiguous	1	1	P06703	N-Term(iTRAQ4plex); K2(iTRAQ4plex); K27(iTRAQ4plex)	HCD	1	0	1	1	332272	Unique	Used			0.945385					1132.03	1052		37.99	0.00114375	1	13.1552	115	4	891.49	3562.94	6.322	56.4035	12930	12930	MS2	11/302	20180614-iTQ-OSCC29-30ug-s55.raw
	High		eLTIGSk	Unambiguous	1	1	P06703	N-Term(iTRAQ4plex); K7(iTRAQ4plex)	HCD	1	0	1	1	145269	Unique	Used	1.3325	0.887233	0.672237	0.798418	0.606069	0.87798	89480.4	187776	124083	82974.4	37.04	0.00226363	0	49.2874	22	2	518.318	1035.63	-0.260385	24.6813	3945	3945	MS2	5/58	20180614-iTQ-OSCC29-30ug-s24.raw
		High	eLkELIQk	Unambiguous	1	1	P06703	N-Term(iTRAQ4plex); K3(iTRAQ4plex); K8(iTRAQ4plex)	CID	1	0	1	1	328221	Unique	Used	0.566247	0.724988	1.29264	0.683448	1.22084	0.919743	51547.5	45968.3	58409.6	40916.6	36.38	0.00139237	1	7.5272	39	2	716.957	1432.91	-2.04499	23.4916	4148	4148	MS2	10/72	20180614-iTQ-OSCC29-30ug-s55.raw
		High	eLTIGSk	Unambiguous	1	1	P06703	N-Term(iTRAQ4plex); K7(iTRAQ4plex)	CID	1	0	1	1	145269	Redundant	Not Used	1.3325	0.887233	0.672237	0.798418	0.606069	0.87798	89480.4	187776	124083	82974.4	36.01	0.0028695	0	49.2874	22	2	518.318	1035.63	-0.260385	24.6649	3939	3939	MS2	5/58	20180614-iTQ-OSCC29-30ug-s24.raw
		High	eGDkHTLSk	Unambiguous	1	1	P06703	N-Term(iTRAQ4plex); K4(iTRAQ4plex); K9(iTRAQ4plex)	CID	1	0	1	1	363021	Unique	Used	0.767838	1.16029	1.52563	0.663458	0.873984	0.557876	1.21642e+06	1.47095e+06	2.20596e+06	937311	36	0.00624204	1	10.2913	1	2	723.917	1446.83	-0.587821	11.2161	560	560	MS2	11/88	20180614-iTQ-OSCC29-30ug-s61.raw
		High	eLIQKELTIGSk	Unambiguous	1	1	P06703	N-Term(iTRAQ4plex); K12(iTRAQ4plex)	CID	1	0	1	1	244806	Redundant	Not Used	0.380403	0.609598	1.6179	0.620225	1.64917	0.992655	48951.5	29326.1	46639.7	35261.6	35.84	0.00192855	1	19.6714	16	3	549.67	1646.99	0.697967	25.6445	4453	4453	MS2	9/124	20180614-iTQ-OSCC29-30ug-s41.raw
	High		eGDkHTLSk	Unambiguous	1	1	P06703	N-Term(iTRAQ4plex); K4(iTRAQ4plex); K9(iTRAQ4plex)	HCD	1	0	1	1	363021	Redundant	Not Used	0.767838	1.16029	1.52563	0.663458	0.873984	0.557876	1.21642e+06	1.47095e+06	2.20596e+06	937311	35.64	0.00678151	1	10.2913	1	2	723.917	1446.83	-0.587821	11.2315	566	566	MS2	7/88	20180614-iTQ-OSCC29-30ug-s61.raw
	High		eLkELIQk	Unambiguous	1	1	P06703	N-Term(iTRAQ4plex); K3(iTRAQ4plex); K8(iTRAQ4plex)	HCD	1	0	1	1	328221	Redundant	Not Used	0.566247	0.724988	1.29264	0.683448	1.22084	0.919743	51547.5	45968.3	58409.6	40916.6	35.43	0.00173283	1	7.5272	39	2	716.957	1432.91	-2.04499	23.5077	4154	4154	MS2	7/72	20180614-iTQ-OSCC29-30ug-s55.raw
		High	eLTIGSk	Unambiguous	1	1	P06703	N-Term(iTRAQ4plex); K7(iTRAQ4plex)	CID	1	0	1	1	144949	Redundant	Not Used	0.909278	1.22568	1.36092	0.984583	1.09526	0.783732	305788	437886	585791	349670	34.9	0.00459503	0	40.3591	4	2	518.317	1035.63	-1.79271	22.398	3248	3248	MS2	5/58	20180614-iTQ-OSCC29-30ug-s24.raw
	High		lQDAEIAR	Unambiguous	1	1	P06703	N-Term(iTRAQ4plex)	HCD	1	0	1	1	50256	Redundant	Not Used	0.728485	0.801335	1.11057	0.692281	0.961218	0.842869	213916	245419	267918	171993	34.3	0.00724494	0	22.8998	6	2	530.299	1059.59	-1.08973	19.1978	2543	2543	MS2	9/72	20180614-iTQ-OSCC29-30ug-s09.raw
	High		eLTIGSk	Unambiguous	1	1	P06703	N-Term(iTRAQ4plex); K7(iTRAQ4plex)	HCD	1	0	1	1	145047	Unique	Used	1.07737	1.06176	0.994976	0.963393	0.904481	0.88526	248291	421279	412032	277812	33.91	0.0057715	0	37.009	10	2	518.317	1035.63	-1.79271	23.1048	3464	3464	MS2	5/58	20180614-iTQ-OSCC29-30ug-s24.raw
		High	lQDAEIAR	Unambiguous	1	1	P06703	N-Term(iTRAQ4plex)	CID	1	0	1	1	62993	Unique	Used	0.745801	0.806699	1.09205	0.643088	0.872183	0.777769	294312	345681	371078	219819	33.33	0.00905805	0	22.3537	8	2	530.299	1059.59	-0.859322	17.4265	1949	1949	MS2	6/72	20180614-iTQ-OSCC29-30ug-s11.raw
	High		eLTIGSk	Unambiguous	1	1	P06703	N-Term(iTRAQ4plex); K7(iTRAQ4plex)	HCD	1	0	1	1	150789	Unique	Used	0.94731	1.06525	1.1353	1.33233	1.42259	1.22026	87204.8	130100	145190	134939	33.01	0.00687547	0	61.6267	34	2	518.317	1035.63	-1.32122	20.4312	2936	2936	MS2	6/58	20180614-iTQ-OSCC29-30ug-s25.raw
	High		lQDAEIAR	Unambiguous	1	1	P06703	N-Term(iTRAQ4plex)	HCD	1	0	1	1	62993	Redundant	Not Used	0.745801	0.806699	1.09205	0.643088	0.872183	0.777769	294312	345681	371078	219819	32.52	0.0109153	0	22.3537	8	2	530.299	1059.59	-0.859322	17.441	1955	1955	MS2	7/72	20180614-iTQ-OSCC29-30ug-s11.raw
		High	eLTIGSk	Unambiguous	1	1	P06703	N-Term(iTRAQ4plex); K7(iTRAQ4plex)	CID	1	0	1	1	138599	Redundant	Not Used	0.430589	0.468258	1.09793	0.529493	1.24382	1.10323	378552	256704	277049	232794	32.29	0.00722996	0	22.7439	7	2	518.319	1035.63	1.62554	19.0134	2543	2543	MS2	6/58	20180614-iTQ-OSCC29-30ug-s23.raw
	High		nkDQEVNFQEYVTFLGALALIYNEALk	Unambiguous	1	1	P06703	N-Term(iTRAQ4plex); K2(iTRAQ4plex); K27(iTRAQ4plex)	HCD	1	0	1	1	302419	Unique	Used			1.69684		1.46437	0.840419		460.888	768.749	492.072	31.03	0.00646865	1	23.7756	279	3	1188.31	3562.91	-0.269496	56.5095	12559	12559	MS2	16/302	20180614-iTQ-OSCC29-30ug-s50.raw
		High	nkDQEVNFQEYVTFLGALALIYNEALk	Unambiguous	1	1	P06703	N-Term(iTRAQ4plex); K2(iTRAQ4plex); K27(iTRAQ4plex)	CID	1	0	1	1	302419	Redundant	Not Used			1.69684		1.46437	0.840419		460.888	768.749	492.072	31.02	0.00648356	1	23.7756	279	3	1188.31	3562.91	-0.269496	56.4802	12553	12553	MS2	11/302	20180614-iTQ-OSCC29-30ug-s50.raw
P02042	Hemoglobin subunit delta OS=Homo sapiens OX=9606 GN=HBD PE=1 SV=2 - [HBD_HUMAN]	92.52	1	7	14	375	0.317095	41	35.2207	0.0643002	22	123.416	0.190883	25	164.677	0.0831418	19	96.0082	0.3391	19	70.3015	1.37144	17	48.1744	14856.6	92.52	28	375	147	16.0453	8.04541
	A4	A7	Sequence	PSM Ambiguity	# Proteins	# Protein Groups	Protein Group Accessions	Modifications	Activation Type	ΔScore	ΔCn	Rank	Search Engine Rank	QuanResultID	Quan Info	Quan Usage	115/114	116/114	116/115	117/114	117/115	117/116	114	115	116	117	IonScore	Exp Value	# Missed Cleavages	Isolation Interference [%]	Ion Inject Time [ms]	Charge	m/z [Da]	MH+ [Da]	ΔM [ppm]	RT [min]	First Scan	Last Scan	MS Order	Ions Matched	Spectrum File
		High	vLGAFSDGLAHLDNLk	Unambiguous	2	2	P68871;P02042	N-Term(iTRAQ4plex); K16(iTRAQ4plex)	CID	1	0	1	1	282902	Not Unique	Not Used	0.31028	0.0438331	0.142627	0.0916035	0.298619	2.03893	21766.7	10636.3	1491.22	2315.75	129.01	2.06617e-12	0	32.4406	75	2	979.552	1958.1	1.06542	42.7121	9411	9411	MS2	14/138	20180614-iTQ-OSCC29-30ug-s47.raw
	High		vVAGVANALAHk	Unambiguous	2	2	P68871;P02042	N-Term(iTRAQ4plex); K12(iTRAQ4plex)	HCD	1	0	1	1	392496	Not Unique	Not Used	0.332236	0.17238	0.523834	0.438151	1.33394	2.47987	31678.8	16575.2	8534.98	16120.5	102.36	3.9492e-10	0	51.878	154	2	719.445	1437.88	3.42508	30.6713	5020	5020	MS2	11/100	20180614-iTQ-OSCC29-30ug-s66.raw
		High	vVAGVANALAHk	Unambiguous	2	2	P68871;P02042	N-Term(iTRAQ4plex); K12(iTRAQ4plex)	CID	1	0	1	1	287051	Not Unique	Not Used	0.295676						2.05695e+07	9.57821e+06			99.78	1.07826e-09	0	15.393	0	2	719.443	1437.88	0.283937	29.157	5411	5411	MS2	10/100	20180614-iTQ-OSCC29-30ug-s48.raw
	High		vLGAFSDGLAHLDNLk	Unambiguous	2	2	P68871;P02042	N-Term(iTRAQ4plex); K16(iTRAQ4plex)	HCD	1	0	1	1	264782	Not Unique	Not Used	0.661565	0.01	0.0122784				1.13278e+07	1.18021e+07	142446		96.35	3.8237e-09	0	13.6493	0	3	653.371	1958.1	1.33909	44.4891	9613	9613	MS2	18/138	20180614-iTQ-OSCC29-30ug-s44.raw
		High	vLGAFSDGLAHLDNLk	Unambiguous	2	2	P68871;P02042	N-Term(iTRAQ4plex); K16(iTRAQ4plex)	CID	1	0	1	1	264393	Not Unique	Not Used	0.513826						20677.1	16732.1			95.64	4.48917e-09	0	13.2292	53	2	979.552	1958.1	0.940738	41.3509	8763	8763	MS2	12/138	20180614-iTQ-OSCC29-30ug-s44.raw
		High	VLGAFSDGLAHLDNLk	Unambiguous	2	2	P68871;P02042	K16(iTRAQ4plex)	CID	1	0	1	1	170943	Not Unique	Not Used	4.03132	0.537558	0.134626	0.562491	0.141133	1.0209	4553.51	28909.4	3825.76	2974.73	94.4	7.64279e-09	0	26.7137	48	2	907.499	1813.99	-0.794724	39.7816	8194	8194	MS2	12/138	20180614-iTQ-OSCC29-30ug-s28.raw
		High	VLGAFSDGLAHLDNLk	Unambiguous	2	2	P68871;P02042	K16(iTRAQ4plex)	CID	1	0	1	1	159143	Not Unique	Not Used	1.95039	0.395	0.20447	0.584388	0.303068	1.44343	4774.61	14665.7	2947.68	3240.6	94.2	7.98398e-09	0	38.8636	59	2	907.5	1813.99	0.147388	39.8117	8197	8197	MS2	12/138	20180614-iTQ-OSCC29-30ug-s26.raw
		High	vLGAFSDGLAHLDNLk	Unambiguous	2	2	P68871;P02042	N-Term(iTRAQ4plex); K16(iTRAQ4plex)	CID	1	0	1	1	264867	Not Unique	Not Used	0.680277	0.0344873	0.051183				103833	111241	5596.8		94.15	5.88425e-09	0	40.0025	13	2	979.551	1958.09	-0.243747	45.1513	9790	9790	MS2	21/138	20180614-iTQ-OSCC29-30ug-s44.raw
	High		vLGAFSDGLAHLDNLk	Unambiguous	2	2	P68871;P02042	N-Term(iTRAQ4plex); K16(iTRAQ4plex)	HCD	1	0	1	1	252948	Not Unique	Not Used	0.161995	0.01	0.0417891				2.51759e+06	642290	26384.1		93.88	6.7528e-09	0	12.9703	4	3	653.372	1958.1	3.0223	44.6997	9427	9427	MS2	18/138	20180614-iTQ-OSCC29-30ug-s42.raw
	High		vVAGVANALAHk	Unambiguous	2	2	P68871;P02042	N-Term(iTRAQ4plex); K12(iTRAQ4plex)	HCD	1	0	1	1	334926	Not Unique	Not Used	0.31355	0.184507	0.5941	0.30143	0.972389	1.59391	88778.5	43838.8	25601.6	31080	93.59	2.90952e-09	0	33.7022	32	2	719.445	1437.88	3.67977	29.3657	5643	5643	MS2	11/100	20180614-iTQ-OSCC29-30ug-s56.raw
	High		vLGAFSDGLAHLDNLk	Unambiguous	2	2	P68871;P02042	N-Term(iTRAQ4plex); K16(iTRAQ4plex)	HCD	1	0	1	1	324691	Not Unique	Not Used	0.356179	0.0436537	0.123739	0.0658746	0.187072	1.47227	62740	35193.1	4280.67	4800.08	92.95	8.0865e-09	0	29.6833	54	3	653.371	1958.1	2.18069	44.778	9783	9783	MS2	17/138	20180614-iTQ-OSCC29-30ug-s54.raw
	High		vLGAFSDGLAHLDNLk	Unambiguous	2	2	P68871;P02042	N-Term(iTRAQ4plex); K16(iTRAQ4plex)	HCD	1	0	1	1	253032	Not Unique	Not Used	0.213271	0.0270355	0.127984	0.0485165	0.2301	1.75084	44156	14830.9	1865.82	2488.09	92.56	9.09586e-09	0	17.6021	74	3	653.371	1958.1	1.90016	45.3857	9609	9609	MS2	16/138	20180614-iTQ-OSCC29-30ug-s42.raw
		High	vVAGVANALAHk	Unambiguous	2	2	P68871;P02042	N-Term(iTRAQ4plex); K12(iTRAQ4plex)	CID	1	0	1	1	310931	Not Unique	Not Used	0.276463	0.0463876	0.169401	0.0778214	0.284723	1.63678	279386	121643	20255.9	25251.7	92.56	3.91011e-09	0	29.7029	13	2	719.445	1437.88	2.66102	29.8067	5590	5590	MS2	10/100	20180614-iTQ-OSCC29-30ug-s52.raw
		High	vVAGVANALAHk	Unambiguous	2	2	P68871;P02042	N-Term(iTRAQ4plex); K12(iTRAQ4plex)	CID	1	0	1	1	287231	Not Unique	Not Used	0.276816	0.0122942	0.0448397	0.0150096	0.054845	1.19113	972730	424060	18691.3	16956.9	92.52	4.98184e-09	0	16.3534	3	2	719.444	1437.88	1.81206	30.5229	5801	5801	MS2	10/100	20180614-iTQ-OSCC29-30ug-s48.raw
	High		VLGAFSDGLAHLDNLk	Unambiguous	2	2	P68871;P02042	K16(iTRAQ4plex)	HCD	1	0	1	1	164875	Not Unique	Not Used	3.07179	0.139089	0.0457143				56636.2	273987	12312.1		92.03	1.30649e-08	0	24.4002	7	3	605.337	1814	1.18303	37.4954	7634	7634	MS2	10/138	20180614-iTQ-OSCC29-30ug-s27.raw
		High	vVAGVANALAHk	Unambiguous	2	2	P68871;P02042	N-Term(iTRAQ4plex); K12(iTRAQ4plex)	CID	1	0	1	1	293056	Not Unique	Not Used	0.490022	0.01	0.0175123	0.0238136	0.0491551	2.73345	1.55328e+06	1.1987e+06	20634.8	42959.6	90.92	7.92914e-09	0	33.846	3	2	719.441	1437.88	-1.83847	27.5969	5223	5223	MS2	18/100	20180614-iTQ-OSCC29-30ug-s49.raw
	High		vVAGVANALAHk	Unambiguous	2	2	P68871;P02042	N-Term(iTRAQ4plex); K12(iTRAQ4plex)	HCD	1	0	1	1	293056	Redundant	Not Used	0.490022	0.01	0.0175123	0.0238136	0.0491551	2.73345	1.55328e+06	1.1987e+06	20634.8	42959.6	90.64	8.45719e-09	0	33.846	3	2	719.441	1437.88	-1.83847	27.6119	5229	5229	MS2	11/100	20180614-iTQ-OSCC29-30ug-s49.raw
	High		vLGAFSDGLAHLDNLk	Unambiguous	2	2	P68871;P02042	N-Term(iTRAQ4plex); K16(iTRAQ4plex)	HCD	1	0	1	1	258574	Not Unique	Not Used	0.339043	0.0123606	0.0368076	0.01	0.01	0.220067	4.93877e+06	2.63705e+06	95412.4	15992.2	90.4	1.51394e-08	0	21.114	10	3	653.372	1958.1	2.55474	41.6516	8903	8903	MS2	10/138	20180614-iTQ-OSCC29-30ug-s43.raw
	High		vLGAFSDGLAHLDNLk	Unambiguous	2	2	P68871;P02042	N-Term(iTRAQ4plex); K16(iTRAQ4plex)	HCD	1	0	1	1	270794	Not Unique	Not Used	0.411188	0.0349645	0.0858497	0.038046	0.0935897	1.06163	196153	127022	10719.3	8667.41	89.72	1.70122e-08	0	32.6986	21	3	653.371	1958.1	2.18069	42.6572	9406	9406	MS2	17/138	20180614-iTQ-OSCC29-30ug-s45.raw
	High		vVAGVANALAHk	Unambiguous	2	2	P68871;P02042	N-Term(iTRAQ4plex); K12(iTRAQ4plex)	HCD	1	0	1	1	287231	Redundant	Not Used	0.276816	0.0122942	0.0448397	0.0150096	0.054845	1.19113	972730	424060	18691.3	16956.9	89.54	9.89441e-09	0	16.3534	3	2	719.444	1437.88	1.81206	30.539	5807	5807	MS2	10/100	20180614-iTQ-OSCC29-30ug-s48.raw
	High		vLGAFSDGLAHLDNLk	Unambiguous	2	2	P68871;P02042	N-Term(iTRAQ4plex); K16(iTRAQ4plex)	HCD	1	0	1	1	258817	Not Unique	Not Used	0.331081	0.01	0.0167103				740053	385871	6338.34		89.53	1.8553e-08	0	14.4323	3	3	653.371	1958.1	2.46123	43.7349	9433	9433	MS2	16/138	20180614-iTQ-OSCC29-30ug-s43.raw
		High	vVAGVANALAHk	Unambiguous	2	2	P68871;P02042	N-Term(iTRAQ4plex); K12(iTRAQ4plex)	CID	1	0	1	1	280872	Not Unique	Not Used	0.21898	0.01	0.0199293				8.18653e+06	2.82325e+06	55308.4		89.24	1.22102e-08	0	16.7214	1	2	719.443	1437.88	0.283937	26.8756	5015	5015	MS2	11/100	20180614-iTQ-OSCC29-30ug-s47.raw
	High		kVLGAFSDGLAHLDNLk	Unambiguous	2	2	P68871;P02042	N-Term(iTRAQ4plex); K1(iTRAQ4plex); K17(iTRAQ4plex)	HCD	1	0	1	1	360025	Not Unique	Not Used	0.455365	0.01	0.0162884	0.014526	0.0322662	1.9291	694188	497831	7970.91	11711.4	89.05	8.40047e-09	1	20.246	5	3	744.097	2230.28	-6.93002	35.8038	7393	7393	MS2	17/174	20180614-iTQ-OSCC29-30ug-s60.raw
	High		vVAGVANALAHk	Unambiguous	2	2	P68871;P02042	N-Term(iTRAQ4plex); K12(iTRAQ4plex)	HCD	1	0	1	1	305002	Not Unique	Not Used	0.256593	0.0343747	0.135253	0.0607494	0.239474	1.72423	466611	188558	25069.2	32921.8	88.91	1.16961e-08	0	33.7673	6	2	719.444	1437.88	1.47248	27.7209	5261	5261	MS2	10/100	20180614-iTQ-OSCC29-30ug-s51.raw
	High		VVAGVANALAHk	Unambiguous	2	2	P68871;P02042	K12(iTRAQ4plex)	HCD	1	0	1	1	203708	Not Unique	Not Used	2.00766	0.712464	0.358282	0.761952	0.383881	1.04341	22736.8	71889.4	25318.5	20120.7	87.91	3.16335e-08	0	45.8359	40	2	647.389	1293.77	-3.35473	22.7343	3301	3301	MS2	10/100	20180614-iTQ-OSCC29-30ug-s34.raw
		High	VLGAFSDGLAHLDNLk	Unambiguous	2	2	P68871;P02042	K16(iTRAQ4plex)	CID	1	0	1	1	164881	Not Unique	Not Used	4.06222						9053.79	57921.2			87.65	3.63338e-08	0	6.81355	9	2	907.5	1813.99	-0.256374	37.5264	7641	7641	MS2	12/138	20180614-iTQ-OSCC29-30ug-s27.raw
		High	fFESFGDLSSPDAVMGNPk	Unambiguous	1	1	P02042	N-Term(iTRAQ4plex); K19(iTRAQ4plex)	CID	1	0	1	1	85609	Unique	Used	0.344568						109967	59673.5			87.41	2.85944e-08	0	4.79865	10	2	1167.07	2333.14	-0.431092	43.9123	9365	9365	MS2	16/166	20180614-iTQ-OSCC29-30ug-s14.raw
	High		vVAGVANALAHk	Unambiguous	2	2	P68871;P02042	N-Term(iTRAQ4plex); K12(iTRAQ4plex)	HCD	1	0	1	1	280872	Redundant	Not Used	0.21898	0.01	0.0199293				8.18653e+06	2.82325e+06	55308.4		87.28	1.91745e-08	0	16.7214	1	2	719.443	1437.88	0.283937	26.8914	5021	5021	MS2	11/100	20180614-iTQ-OSCC29-30ug-s47.raw
		High	vVAGVANALAHk	Unambiguous	2	2	P68871;P02042	N-Term(iTRAQ4plex); K12(iTRAQ4plex)	CID	1	0	1	1	286709	Not Unique	Not Used	0.33582	0.0166112	0.0499398				1.37546e+06	727442	35710.3		87.22	1.93464e-08	0	27.6132	3	2	719.443	1437.88	0.708418	26.6058	4670	4670	MS2	11/100	20180614-iTQ-OSCC29-30ug-s48.raw
	High		vVAGVANALAHk	Unambiguous	2	2	P68871;P02042	N-Term(iTRAQ4plex); K12(iTRAQ4plex)	HCD	1	0	1	1	280968	Not Unique	Not Used	0.16824	0.0281592	0.168983				1.05811e+06	280352	46568.9		86.74	1.88534e-08	0	19.0642	2	2	719.444	1437.88	1.55738	27.6072	5229	5229	MS2	16/100	20180614-iTQ-OSCC29-30ug-s47.raw
	High		vVAGVANALAHk	Unambiguous	2	2	P68871;P02042	N-Term(iTRAQ4plex); K12(iTRAQ4plex)	HCD	1	0	1	1	286709	Redundant	Not Used	0.33582	0.0166112	0.0499398				1.37546e+06	727442	35710.3		86.53	2.26778e-08	0	27.6132	3	2	719.443	1437.88	0.708418	26.6199	4676	4676	MS2	11/100	20180614-iTQ-OSCC29-30ug-s48.raw
	High		vVAGVANALAHk	Unambiguous	2	2	P68871;P02042	N-Term(iTRAQ4plex); K12(iTRAQ4plex)	HCD	1	0	1	1	299211	Not Unique	Not Used	0.357434	0.0193381	0.0546225				588018	331003	17772.6		86.5	1.5783e-08	0	32.4946	6	2	719.444	1437.88	2.32144	29.9897	5613	5613	MS2	11/100	20180614-iTQ-OSCC29-30ug-s50.raw
	High		vVAGVANALAHk	Unambiguous	2	2	P68871;P02042	N-Term(iTRAQ4plex); K12(iTRAQ4plex)	HCD	1	0	1	1	310931	Redundant	Not Used	0.276463	0.0463876	0.169401	0.0778214	0.284723	1.63678	279386	121643	20255.9	25251.7	85.81	1.85007e-08	0	29.7029	13	2	719.445	1437.88	2.66102	29.8226	5596	5596	MS2	11/100	20180614-iTQ-OSCC29-30ug-s52.raw
	High		vVAGVANALAHk	Unambiguous	2	2	P68871;P02042	N-Term(iTRAQ4plex); K12(iTRAQ4plex)	HCD	1	0	1	1	287343	Not Unique	Not Used	0.375194	0.104097	0.280112	0.111382	0.300274	1.04393	107169	63324	17436.1	13863.3	85.77	2.63526e-08	0	42.176	24	2	719.443	1437.88	1.048	31.3604	6045	6045	MS2	11/100	20180614-iTQ-OSCC29-30ug-s48.raw
	High		vLGAFSDGLAHLDNLk	Unambiguous	2	2	P68871;P02042	N-Term(iTRAQ4plex); K16(iTRAQ4plex)	HCD	1	0	1	1	264376	Not Unique	Not Used	0.544183	0.0281717	0.0522661	0.0340428	0.0632762	1.17898	200496	171828	8828.03	7927.15	85.76	4.08809e-08	0	22.5696	13	3	653.369	1958.09	-0.624662	41.229	8731	8731	MS2	16/138	20180614-iTQ-OSCC29-30ug-s44.raw
		High	vLGAFSDGLAHLDNLk	Unambiguous	2	2	P68871;P02042	N-Term(iTRAQ4plex); K16(iTRAQ4plex)	CID	1	0	1	1	258579	Not Unique	Not Used	0.363347						3.54236e+06	2.02702e+06			85.34	4.54706e-08	0	8.16967	1	2	979.552	1958.1	0.379667	41.6739	8909	8909	MS2	13/138	20180614-iTQ-OSCC29-30ug-s43.raw
		High	vVAGVANALAHk	Unambiguous	2	2	P68871;P02042	N-Term(iTRAQ4plex); K12(iTRAQ4plex)	CID	1	0	1	1	299211	Redundant	Not Used	0.357434	0.0193381	0.0546225				588018	331003	17772.6		85.26	2.09985e-08	0	32.4946	6	2	719.444	1437.88	2.32144	29.974	5607	5607	MS2	18/100	20180614-iTQ-OSCC29-30ug-s50.raw
	High		vLGAFSDGLAHLDNLk	Unambiguous	2	2	P68871;P02042	N-Term(iTRAQ4plex); K16(iTRAQ4plex)	HCD	1	0	1	1	282902	Redundant	Not Used	0.31028	0.0438331	0.142627	0.0916035	0.298619	2.03893	21766.7	10636.3	1491.22	2315.75	85.12	5.06018e-08	0	32.4406	75	2	979.552	1958.1	1.06542	42.7297	9417	9417	MS2	16/138	20180614-iTQ-OSCC29-30ug-s47.raw
	High		vVAGVANALAHk	Unambiguous	2	2	P68871;P02042	N-Term(iTRAQ4plex); K12(iTRAQ4plex)	HCD	1	0	1	1	281058	Not Unique	Not Used	0.190301	0.088143	0.467626	0.175514	0.932888	1.94274	260444	78055	35879.6	53089.9	84.99	2.23455e-08	0	38.4499	15	2	719.445	1437.88	2.57613	28.2817	5424	5424	MS2	11/100	20180614-iTQ-OSCC29-30ug-s47.raw
		High	vLGAFSDGLAHLDNLk	Unambiguous	2	2	P68871;P02042	N-Term(iTRAQ4plex); K16(iTRAQ4plex)	CID	1	0	1	1	252546	Not Unique	Not Used	0.274885	0.0129716	0.0476426	0.0130135	0.0478851	0.97879	177566	76870.1	3599.99	2683.73	84.05	6.49358e-08	0	35.996	23	2	979.554	1958.1	2.62395	41.359	8550	8550	MS2	13/138	20180614-iTQ-OSCC29-30ug-s42.raw
	High		vLGAFSDGLAHLDNLk	Unambiguous	2	2	P68871;P02042	N-Term(iTRAQ4plex); K16(iTRAQ4plex)	HCD	1	0	1	1	301097	Not Unique	Not Used	0.31915	0.01	0.0159018	0.0538802	0.170763	10.4576	87346.1	43901.9	686.246	5465.86	83.54	7.30271e-08	0	19.2423	42	3	653.372	1958.1	3.0223	44.9621	9697	9697	MS2	16/138	20180614-iTQ-OSCC29-30ug-s50.raw
	High		vLGAFSDGLAHLDNLk	Unambiguous	2	2	P68871;P02042	N-Term(iTRAQ4plex); K16(iTRAQ4plex)	HCD	1	0	1	1	264866	Not Unique	Not Used	0.579504	0.0270935	0.047202				1.73709e+06	1.58534e+06	73558.4		83.52	7.33642e-08	0	12.3526	1	3	653.371	1958.1	1.33909	45.1652	9795	9795	MS2	15/138	20180614-iTQ-OSCC29-30ug-s44.raw
	High		vLGAFSDGLAHLDNLk	Unambiguous	2	2	P68871;P02042	N-Term(iTRAQ4plex); K16(iTRAQ4plex)	HCD	1	0	1	1	258949	Not Unique	Not Used	0.352997	0.0145879	0.0417228				197597	109849	4505.25		83.39	7.4219e-08	0	13.0599	11	3	653.372	1958.1	3.30283	44.8408	9719	9719	MS2	15/138	20180614-iTQ-OSCC29-30ug-s43.raw
	High		vLGAFSDGLAHLDNLk	Unambiguous	2	2	P68871;P02042	N-Term(iTRAQ4plex); K16(iTRAQ4plex)	HCD	1	0	1	1	258793	Not Unique	Not Used	0.304909	0.0226008	0.0748352	0.0432948	0.143624	1.86898	103763	49826.1	3665.32	5217.52	83.08	8.14325e-08	0	11.3046	18	2	979.553	1958.1	1.43947	43.5271	9381	9381	MS2	9/138	20180614-iTQ-OSCC29-30ug-s43.raw
	High		vLGAFSDGLAHLDNLk	Unambiguous	2	2	P68871;P02042	N-Term(iTRAQ4plex); K16(iTRAQ4plex)	HCD	1	0	1	1	252546	Redundant	Not Used	0.274885	0.0129716	0.0476426	0.0130135	0.0478851	0.97879	177566	76870.1	3599.99	2683.73	82.55	9.17242e-08	0	35.996	23	2	979.554	1958.1	2.62395	41.3755	8556	8556	MS2	17/138	20180614-iTQ-OSCC29-30ug-s42.raw
		High	vLGAFSDGLAHLDNLk	Unambiguous	2	2	P68871;P02042	N-Term(iTRAQ4plex); K16(iTRAQ4plex)	CID	1	0	1	1	258793	Redundant	Not Used	0.304909	0.0226008	0.0748352	0.0432948	0.143624	1.86898	103763	49826.1	3665.32	5217.52	81.96	1.0539e-07	0	11.3046	18	2	979.553	1958.1	1.43947	43.51	9375	9375	MS2	15/138	20180614-iTQ-OSCC29-30ug-s43.raw
	High		vVAGVANALAHk	Unambiguous	2	2	P68871;P02042	N-Term(iTRAQ4plex); K12(iTRAQ4plex)	HCD	1	0	1	1	281151	Not Unique	Not Used	0.258788	0.111457	0.434825	0.238777	0.933273	2.09016	69691.1	28403.1	12140.3	19326.6	80.9	5.73046e-08	0	31.9563	37	2	719.444	1437.88	2.40634	28.9705	5622	5622	MS2	11/100	20180614-iTQ-OSCC29-30ug-s47.raw
	High		vLGAFSDGLAHLDNLk	Unambiguous	2	2	P68871;P02042	N-Term(iTRAQ4plex); K16(iTRAQ4plex)	HCD	1	0	1	1	264951	Not Unique	Not Used	0.600175	0.0587117	0.0987641	0.0524252	0.0883531	0.871178	63345.3	59873.8	5812.79	3856.92	80.19	1.48365e-07	0	27.8968	28	3	653.37	1958.1	0.123434	45.8506	9978	9978	MS2	16/138	20180614-iTQ-OSCC29-30ug-s44.raw
		High	vLGAFSDGLAHLDNLk	Unambiguous	2	2	P68871;P02042	N-Term(iTRAQ4plex); K16(iTRAQ4plex)	CID	1	0	1	1	258877	Not Unique	Not Used	0.288572	0.0296345	0.10368				61226.7	27825.2	2835.85		79.87	1.64347e-07	0	16.8581	38	2	979.553	1958.1	2.2499	44.2166	9557	9557	MS2	20/138	20180614-iTQ-OSCC29-30ug-s43.raw
		High	vNVDAVGGEALGR	Unambiguous	1	1	P02042	N-Term(iTRAQ4plex)	CID	1	0	1	1	44441	Unique	Used	0.273506	0.01	0.0239344				526347	226717	5334.04		79.76	2.66846e-07	0	33.5578	4	2	700.885	1400.76	1.42139	25.1925	4191	4191	MS2	11/128	20180614-iTQ-OSCC29-30ug-s08.raw
		High	vVAGVANALAHk	Unambiguous	2	2	P68871;P02042	N-Term(iTRAQ4plex); K12(iTRAQ4plex)	CID	1	0	1	1	305002	Redundant	Not Used	0.256593	0.0343747	0.135253	0.0607494	0.239474	1.72423	466611	188558	25069.2	32921.8	79.54	1.01168e-07	0	33.7673	6	2	719.444	1437.88	1.47248	27.7043	5255	5255	MS2	16/100	20180614-iTQ-OSCC29-30ug-s51.raw
	High		vVAGVANALAHk	Unambiguous	2	2	P68871;P02042	N-Term(iTRAQ4plex); K12(iTRAQ4plex)	HCD	1	0	1	1	287051	Redundant	Not Used	0.295676						2.05695e+07	9.57821e+06			78.67	1.39227e-07	0	15.393	0	2	719.443	1437.88	0.283937	29.1727	5417	5417	MS2	10/100	20180614-iTQ-OSCC29-30ug-s48.raw
	High		vVAGVANALAHk	Unambiguous	2	2	P68871;P02042	N-Term(iTRAQ4plex); K12(iTRAQ4plex)	HCD	1	0	1	1	328747	Not Unique	Not Used	0.263758	0.0732612	0.280427	0.118761	0.455435	1.58158	134513	55874.5	15402.2	18553.3	77.43	1.27406e-07	0	20.7459	23	2	719.444	1437.88	2.23654	27.4352	5289	5289	MS2	11/100	20180614-iTQ-OSCC29-30ug-s55.raw
	High		fFESFGDLSSPDAVMGNPk	Unambiguous	1	1	P02042	N-Term(iTRAQ4plex); K19(iTRAQ4plex)	HCD	1	0	1	1	79109	Unique	Used	0.229758	0.01	0.0406976				609036	220373	8816.07		77.37	2.84925e-07	0	6.06371	9	2	1167.07	2333.14	0.406033	41.4184	9110	9110	MS2	15/166	20180614-iTQ-OSCC29-30ug-s13.raw
		High	eFTPQMQAAYQk	Unambiguous	1	1	P02042	N-Term(iTRAQ4plex); K12(iTRAQ4plex)	CID	1	0	1	1	102158	Unique	Used	0.139959	0.0333798	0.240788	0.0469211	0.3391	1.37144	230210	50742.3	12010.3	12545.2	77.13	4.63773e-07	0	15.5592	20	2	865.446	1729.89	1.64755	23.4972	3862	3862	MS2	11/106	20180614-iTQ-OSCC29-30ug-s17.raw
	High		fFESFGDLSSPDAVmGNPk	Unambiguous	1	1	P02042	N-Term(iTRAQ4plex); M15(Oxidation); K19(iTRAQ4plex)	HCD	1	0	1	1	85101	Unique	Used	0.225539	0.01	0.01				346653	123130	166.823		77.05	3.0967e-07	0	11.6918	7	2	1175.07	2349.13	0.489337	40.1154	8268	8268	MS2	17/166	20180614-iTQ-OSCC29-30ug-s14.raw
		High	vVAGVANALAHk	Unambiguous	2	2	P68871;P02042	N-Term(iTRAQ4plex); K12(iTRAQ4plex)	CID	1	0	1	1	280968	Redundant	Not Used	0.16824	0.0281592	0.168983				1.05811e+06	280352	46568.9		76.91	1.81297e-07	0	19.0642	2	2	719.444	1437.88	1.55738	27.5912	5223	5223	MS2	20/100	20180614-iTQ-OSCC29-30ug-s47.raw
	High		vLGAFSDGLAHLDNLk	Unambiguous	2	2	P68871;P02042	N-Term(iTRAQ4plex); K16(iTRAQ4plex)	HCD	1	0	1	1	259400	Not Unique	Not Used	0.259889	0.0391883	0.152237	0.0599243	0.233225	1.4919	32916.8	13472.5	2016.13	2290.9	76.61	3.63425e-07	0	17.1664	84	3	653.371	1958.1	1.24558	48.6633	10695	10695	MS2	15/138	20180614-iTQ-OSCC29-30ug-s43.raw
		High	eFTPQmQAAYQk	Unambiguous	1	1	P02042	N-Term(iTRAQ4plex); M6(Oxidation); K12(iTRAQ4plex)	CID	1	0	1	1	114054	Unique	Used	0.342402						318444	171717			76.3	4.75878e-07	0	14.4371	3	2	873.442	1745.88	-0.419232	18.7909	2510	2510	MS2	11/106	20180614-iTQ-OSCC29-30ug-s19.raw
	High		vLGAFSDGLAHLDNLk	Unambiguous	2	2	P68871;P02042	N-Term(iTRAQ4plex); K16(iTRAQ4plex)	HCD	1	0	1	1	259117	Not Unique	Not Used	0.419848	0.0305049	0.0733549	0.0489155	0.117846	1.56448	65054.8	43014.7	3101.66	3695.83	75.95	4.05285e-07	0	32.8537	29	3	653.371	1958.1	2.27421	46.2913	10083	10083	MS2	18/138	20180614-iTQ-OSCC29-30ug-s43.raw
		High	eFTPQmQAAYQk	Unambiguous	1	1	P02042	N-Term(iTRAQ4plex); M6(Oxidation); K12(iTRAQ4plex)	CID	1	0	1	1	107799	Unique	Used	0.243891						219468	84296.9			75.64	5.79908e-07	0	17.3343	7	2	873.443	1745.88	0.769393	20.7935	2778	2778	MS2	9/106	20180614-iTQ-OSCC29-30ug-s18.raw
	High		vLGAFSDGLAHLDNLk	Unambiguous	2	2	P68871;P02042	N-Term(iTRAQ4plex); K16(iTRAQ4plex)	HCD	1	0	1	1	258877	Redundant	Not Used	0.288572	0.0296345	0.10368				61226.7	27825.2	2835.85		75.62	4.37281e-07	0	16.8581	38	2	979.553	1958.1	2.2499	44.2326	9563	9563	MS2	16/138	20180614-iTQ-OSCC29-30ug-s43.raw
		High	eFTPQMQAAYQk	Unambiguous	1	1	P02042	N-Term(iTRAQ4plex); K12(iTRAQ4plex)	CID	1	0	1	1	108445	Unique	Used	0.339769						3.59862e+06	1.92559e+06			75.39	6.92318e-07	0	13.8447	0	2	865.446	1729.88	0.941891	25.3983	4180	4180	MS2	18/106	20180614-iTQ-OSCC29-30ug-s18.raw
	High		vLGAFSDGLAHLDNLk	Unambiguous	2	2	P68871;P02042	N-Term(iTRAQ4plex); K16(iTRAQ4plex)	HCD	1	0	1	1	264867	Redundant	Not Used	0.680277	0.0344873	0.051183				103833	111241	5596.8		75.03	4.80498e-07	0	40.0025	13	2	979.551	1958.09	-0.243747	45.168	9796	9796	MS2	14/138	20180614-iTQ-OSCC29-30ug-s44.raw
	High		VVAGVANALAHk	Unambiguous	2	2	P68871;P02042	K12(iTRAQ4plex)	HCD	1	0	1	1	209428	Not Unique	Not Used	0.779032	0.403304	0.522672	0.855258	1.11046	2.06898	22292.6	27350.3	14052.1	22143.4	74.96	6.28733e-07	0	33.4732	17	2	647.39	1293.77	-1.93944	20.7901	3001	3001	MS2	9/100	20180614-iTQ-OSCC29-30ug-s35.raw
	High		kVLGAFSDGLAHLDNLK	Unambiguous	2	2	P68871;P02042	N-Term(iTRAQ4plex); K1(iTRAQ4plex)	HCD	1	0	1	1	336080	Not Unique	Not Used	0.519795	0.194145	0.377091	0.228803	0.445235	1.14981	24988	20455.4	7582.35	6640.17	74.04	2.91898e-07	1	45.2955	55	3	696.073	2086.2	6.23082	38.304	8148	8148	MS2	19/174	20180614-iTQ-OSCC29-30ug-s56.raw
	High		lLGNVLVcVLAR	Unambiguous	1	1	P02042	N-Term(iTRAQ4plex); C8(Methylthio)	HCD	1	0	1	1	118922	Unique	Used	0.229997	0.0413645	0.181576	0.0814986	0.358417	1.92227	13188.2	4776.95	852.625	1248.3	73.91	8.53531e-07	0	42.2538	165	2	730.435	1459.86	1.264	55.2543	13061	13061	MS2	11/106	20180614-iTQ-OSCC29-30ug-s19.raw
		High	vVAGVANALAHk	Unambiguous	2	2	P68871;P02042	N-Term(iTRAQ4plex); K12(iTRAQ4plex)	CID	1	0	1	1	287141	Not Unique	Not Used	0.295696						1.12068e+07	5.2188e+06			73.68	3.89979e-07	0	15.2968	0	2	719.444	1437.88	1.47248	29.8493	5606	5606	MS2	9/100	20180614-iTQ-OSCC29-30ug-s48.raw
	High		VLGAFSDGLAHLDNLk	Unambiguous	2	2	P68871;P02042	K16(iTRAQ4plex)	HCD	1	0	1	1	164881	Redundant	Not Used	4.06222						9053.79	57921.2			73.51	9.42563e-07	0	6.81355	9	2	907.5	1813.99	-0.256374	37.5431	7647	7647	MS2	8/138	20180614-iTQ-OSCC29-30ug-s27.raw
	High		vLGAFSDGLAHLDNLk	Unambiguous	2	2	P68871;P02042	N-Term(iTRAQ4plex); K16(iTRAQ4plex)	HCD	1	0	1	1	258579	Redundant	Not Used	0.363347						3.54236e+06	2.02702e+06			73.34	7.2066e-07	0	8.16967	1	2	979.552	1958.1	0.379667	41.691	8915	8915	MS2	18/138	20180614-iTQ-OSCC29-30ug-s43.raw
		High	eFTPQMQAAYQk	Unambiguous	1	1	P02042	N-Term(iTRAQ4plex); K12(iTRAQ4plex)	CID	1	0	1	1	114715	Unique	Used	0.776822	0.0214843	0.0279224				143242	175241	4809.92		73.31	1.09432e-06	0	12.2761	8	2	865.444	1729.88	-0.469422	23.4742	3941	3941	MS2	11/106	20180614-iTQ-OSCC29-30ug-s19.raw
	High		kVLGAFSDGLAHLDNLk	Unambiguous	2	2	P68871;P02042	K1(iTRAQ4plex); K17(iTRAQ4plex)	HCD	1	0	1	1	329625	Not Unique	Not Used	0.951951	0.0684711	0.072618	0.129453	0.137549	1.84458	109096	163557	11675.2	16402.4	73.23	4.75335e-07	1	21.3607	13	3	696.069	2086.19	0.701327	34.0935	7196	7196	MS2	17/174	20180614-iTQ-OSCC29-30ug-s55.raw
		High	vLGAFSDGLAHLDNLk	Unambiguous	2	2	P68871;P02042	N-Term(iTRAQ4plex); K16(iTRAQ4plex)	CID	1	0	1	1	252979	Not Unique	Not Used	0.103872	0.0910449	0.884929	0.0851237	0.828917	0.912193	82541.8	13502.6	11745.6	8160.37	72.79	8.38998e-07	0	43.2459	32	2	979.55	1958.09	-0.991844	44.9209	9487	9487	MS2	22/138	20180614-iTQ-OSCC29-30ug-s42.raw
	High		vVAGVANALAHK	Unambiguous	2	2	P68871;P02042	N-Term(iTRAQ4plex)	HCD	1	0	1	1	186609	Not Unique	Not Used	0.35141	0.0603682	0.173439				126220	69853.4	11909.2		72.77	1.08067e-06	0	15.5451	9	2	647.392	1293.78	0.796766	25.5209	4386	4386	MS2	9/100	20180614-iTQ-OSCC29-30ug-s31.raw
	High		vLGAFSDGLAHLDNLk	Unambiguous	2	2	P68871;P02042	N-Term(iTRAQ4plex); K16(iTRAQ4plex)	HCD	1	0	1	1	258655	Not Unique	Not Used	0.318396						2.19732e+07	1.1018e+07			72.53	9.24268e-07	0	13.7381	0	3	653.371	1958.1	1.4326	42.3243	9082	9082	MS2	16/138	20180614-iTQ-OSCC29-30ug-s43.raw
		High	LLGNVLVcVLAR	Unambiguous	1	1	P02042	C8(Methylthio)	CID	1	0	1	1	28955	No Quan Labels	Not Used							1274.57		1899.47	1944.95	72.18	1.62837e-06	0	9.35255	52	2	658.383	1315.76	0.576742	52.2038	12044	12044	MS2	10/106	20180614-iTQ-OSCC29-30ug-s05.raw
		High	vLGAFSDGLAHLDNLk	Unambiguous	2	2	P68871;P02042	N-Term(iTRAQ4plex); K16(iTRAQ4plex)	CID	1	0	1	1	264376	Redundant	Not Used	0.544183	0.0281717	0.0522661	0.0340428	0.0632762	1.17898	200496	171828	8828.03	7927.15	71.74	1.03162e-06	0	22.5696	13	3	653.369	1958.09	-0.624662	41.2115	8725	8725	MS2	17/138	20180614-iTQ-OSCC29-30ug-s44.raw
	High		kVLGAFSDGLAHLDNLk	Unambiguous	2	2	P68871;P02042	N-Term(iTRAQ4plex); K1(iTRAQ4plex); K17(iTRAQ4plex)	HCD	1	0	1	1	353829	Not Unique	Not Used	0.278896	0.104964	0.37997	0.1805	0.654631	1.67777	156035	68534.5	25598.1	32710.5	71.34	4.37036e-07	1	33.5126	7	3	744.102	2230.29	0.212672	33.6882	7153	7153	MS2	18/174	20180614-iTQ-OSCC29-30ug-s59.raw
	High		vVAGVANALAHkYH	Unambiguous	2	2	P68871;P02042	N-Term(iTRAQ4plex); K12(iTRAQ4plex)	HCD	1	0	1	1	341095	Not Unique	Not Used	0.206845						2.64329e+06	861062			71.07	1.18026e-06	1	14.387	0	3	580.005	1738	-0.742662	29.2393	5837	5837	MS2	13/116	20180614-iTQ-OSCC29-30ug-s57.raw
	High		vVAGVANALAHk	Unambiguous	2	2	P68871;P02042	N-Term(iTRAQ4plex); K12(iTRAQ4plex)	HCD	1	0	1	1	304994	Not Unique	Not Used	0.377461	0.0449606	0.120258	0.0540325	0.144792	1.17251	472940	281140	33234.1	29678.9	70.59	9.64633e-07	0	22.2806	10	3	479.962	1437.87	-3.69432	27.6729	5246	5246	MS2	15/100	20180614-iTQ-OSCC29-30ug-s51.raw
		High	fFESFGDLSSPDAVmGNPk	Unambiguous	1	1	P02042	N-Term(iTRAQ4plex); M15(Oxidation); K19(iTRAQ4plex)	CID	1	0	1	1	85101	Redundant	Not Used	0.225539	0.01	0.01				346653	123130	166.823		70.42	1.42528e-06	0	11.6918	7	2	1175.07	2349.13	0.489337	40.0985	8262	8262	MS2	22/166	20180614-iTQ-OSCC29-30ug-s14.raw
		High	vVAGVANALAHk	Unambiguous	2	2	P68871;P02042	N-Term(iTRAQ4plex); K12(iTRAQ4plex)	CID	1	0	1	1	287201	Not Unique	Not Used	0.288685						1.6409e+06	746021			70.12	6.61468e-07	0	14.9848	0	3	479.966	1437.88	3.1186	30.2971	5736	5736	MS2	10/100	20180614-iTQ-OSCC29-30ug-s48.raw
		High	vNVDAVGGEALGR	Unambiguous	1	1	P02042	N-Term(iTRAQ4plex)	CID	1	0	1	1	44537	Unique	Used	0.271968	0.01	0.0192011	0.0482021	0.17927	9.09215	906314	388187	7326.82	50737.7	69.39	3.00359e-06	0	30.7621	5	2	700.885	1400.76	0.985664	25.8859	4399	4399	MS2	10/128	20180614-iTQ-OSCC29-30ug-s08.raw
	High		vLGAFSDGLAHLDNLk	Unambiguous	2	2	P68871;P02042	N-Term(iTRAQ4plex); K16(iTRAQ4plex)	HCD	1	0	1	1	259201	Not Unique	Not Used	0.288845	0.0279861	0.0978205	0.0619681	0.217002	2.16032	51281.9	23327.8	2243.12	3690.78	69.15	1.95806e-06	0	17.3353	35	3	653.372	1958.1	3.39634	47.0028	10265	10265	MS2	15/138	20180614-iTQ-OSCC29-30ug-s43.raw
	High		vLGAFSDGLAHLDNLk	Unambiguous	2	2	P68871;P02042	N-Term(iTRAQ4plex); K16(iTRAQ4plex)	HCD	1	0	1	1	259039	Not Unique	Not Used	0.337018						71514	37956.7			68.53	2.30061e-06	0	13.1359	19	3	653.371	1958.1	1.90016	45.6191	9914	9914	MS2	14/138	20180614-iTQ-OSCC29-30ug-s43.raw
		High	vLGAFSDGLAHLDNLk	Unambiguous	2	2	P68871;P02042	N-Term(iTRAQ4plex); K16(iTRAQ4plex)	CID	1	0	1	1	252576	Not Unique	Not Used	0.314215						186783	92429			68.52	2.26374e-06	0	14.0304	6	3	653.372	1958.1	3.39634	41.6031	8615	8615	MS2	23/138	20180614-iTQ-OSCC29-30ug-s42.raw
		High	lLGNVLVcVLAR	Unambiguous	1	1	P02042	N-Term(iTRAQ4plex); C8(Methylthio)	CID	1	0	1	1	80882	Unique	Used	0.320057			0.0695276	0.219731		166612	83980.5		13454	68.21	3.08811e-06	0	18.2101	12	2	730.436	1459.86	2.10018	54.8211	12949	12949	MS2	10/106	20180614-iTQ-OSCC29-30ug-s13.raw
		High	gTFSQLSELHcDk	Unambiguous	1	1	P02042	N-Term(iTRAQ4plex); C11(Methylthio); K13(iTRAQ4plex)	CID	1	0	1	1	257271	Unique	Used	0.506621	0.0804925	0.160408	0.0831418	0.165996	1.00776	41786.2	33339.6	5256.96	4034.96	67.78	2.92602e-06	0	12.717	31	2	899.939	1798.87	0.268529	31.2294	6075	6075	MS2	17/132	20180614-iTQ-OSCC29-30ug-s43.raw
	High		vLGAFSDGLAHLDNLk	Unambiguous	2	2	P68871;P02042	N-Term(iTRAQ4plex); K16(iTRAQ4plex)	HCD	1	0	1	1	294969	Not Unique	Not Used	0.371722	0.170566	0.463261	0.215355	0.585998	1.23184	26190.1	15332.1	6981.92	6550.55	67.73	2.76595e-06	0	59.4391	141	3	653.371	1958.1	1.99367	42.5286	9368	9368	MS2	19/138	20180614-iTQ-OSCC29-30ug-s49.raw
		High	vVAGVANALAHk	Unambiguous	2	2	P68871;P02042	N-Term(iTRAQ4plex); K12(iTRAQ4plex)	CID	1	0	1	1	281151	Redundant	Not Used	0.258788	0.111457	0.434825	0.238777	0.933273	2.09016	69691.1	28403.1	12140.3	19326.6	67.71	1.19451e-06	0	31.9563	37	2	719.444	1437.88	2.40634	28.9522	5616	5616	MS2	16/100	20180614-iTQ-OSCC29-30ug-s47.raw
		High	vLGAFSDGLAHLDNLk	Unambiguous	2	2	P68871;P02042	N-Term(iTRAQ4plex); K16(iTRAQ4plex)	CID	1	0	1	1	258655	Redundant	Not Used	0.318396						2.19732e+07	1.1018e+07			67.65	2.84314e-06	0	13.7381	0	3	653.371	1958.1	1.4326	42.3078	9076	9076	MS2	17/138	20180614-iTQ-OSCC29-30ug-s43.raw
	High		fFESFGDLSSPDAVMGNPk	Unambiguous	1	1	P02042	N-Term(iTRAQ4plex); K19(iTRAQ4plex)	HCD	1	0	1	1	85609	Redundant	Not Used	0.344568						109967	59673.5			67.37	2.8859e-06	0	4.79865	10	2	1167.07	2333.14	-0.431092	43.9291	9371	9371	MS2	12/166	20180614-iTQ-OSCC29-30ug-s14.raw
	High		vHLTPEEk	Unambiguous	2	2	P68871;P02042	N-Term(iTRAQ4plex); K8(iTRAQ4plex)	HCD	1	0	1	1	291376	Not Unique	Not Used	0.219999						3.39684e+07	1.1769e+07			67.04	4.14175e-06	0	15.8433	0	2	620.861	1240.72	1.22059	15.2056	1589	1589	MS2	7/62	20180614-iTQ-OSCC29-30ug-s49.raw
	High		tAVNALWGk	Unambiguous	1	1	P02042	N-Term(iTRAQ4plex); K9(iTRAQ4plex)	HCD	1	0	1	1	151759	Unique	Used	0.0869621	0.0308304	0.357933	0.0271133	0.315364	0.858016	1.11789e+06	153100	53867.3	35202.1	66.99	4.43969e-06	0	23.5344	3	2	624.372	1247.74	1.5378	27.5063	5040	5040	MS2	8/74	20180614-iTQ-OSCC29-30ug-s25.raw
	High		vHLTPEEk	Unambiguous	2	2	P68871;P02042	N-Term(iTRAQ4plex); K8(iTRAQ4plex)	HCD	1	0	1	1	297561	Not Unique	Not Used	0.464129						3.16031e+06	2.31e+06			66.89	4.41009e-06	0	13.8221	1	2	620.861	1240.71	0.531877	17.6045	2038	2038	MS2	7/62	20180614-iTQ-OSCC29-30ug-s50.raw
	High		vVAGVANALAHkYH	Unambiguous	2	2	P68871;P02042	N-Term(iTRAQ4plex); K12(iTRAQ4plex)	HCD	1	0	1	1	335152	Not Unique	Not Used	0.236197	0.146746	0.627256	0.465622	1.99397	3.0957	312597	116280	71696.4	169046	66.83	3.00862e-06	1	38.5671	6	3	580.009	1738.01	7.2642	31.0945	6135	6135	MS2	17/116	20180614-iTQ-OSCC29-30ug-s56.raw
	High		vVAGVANALAHkYH	Unambiguous	2	2	P68871;P02042	N-Term(iTRAQ4plex); K12(iTRAQ4plex)	HCD	1	0	1	1	377217	Not Unique	Not Used	0.26307	0.0662122	0.254109	0.123342	0.474242	1.81746	116597	48306.2	12066.2	16702.6	66.76	3.44761e-06	1	40.5889	40	3	580.002	1737.99	-5.58898	29.5664	5743	5743	MS2	15/116	20180614-iTQ-OSCC29-30ug-s63.raw
	High		vHLTPEEk	Unambiguous	2	2	P68871;P02042	N-Term(iTRAQ4plex); K8(iTRAQ4plex)	HCD	1	0	1	1	291678	Not Unique	Not Used	0.303127	0.0470373	0.156664	0.0500926	0.167151	1.03902	574418	274219	42229.5	33418.6	66.54	4.8024e-06	0	16.8768	7	2	620.862	1240.72	2.99155	17.4381	2241	2241	MS2	7/62	20180614-iTQ-OSCC29-30ug-s49.raw
	High		vHLTPEEk	Unambiguous	2	2	P68871;P02042	N-Term(iTRAQ4plex); K8(iTRAQ4plex)	HCD	1	0	1	1	291466	Not Unique	Not Used	0.247958	0.0182658	0.0743724	0.063481	0.258955	3.39076	3.78793e+06	1.47919e+06	108140	279274	66.46	4.86908e-06	0	24.4265	1	2	620.862	1240.72	1.61413	15.8782	1784	1784	MS2	7/62	20180614-iTQ-OSCC29-30ug-s49.raw
	High		vVAGVANALAHkYH	Unambiguous	2	2	P68871;P02042	N-Term(iTRAQ4plex); K12(iTRAQ4plex)	HCD	1	0	1	1	359475	Not Unique	Not Used	0.261661	0.0525332	0.202697	0.103803	0.401266	1.92783	304151	125335	24972.9	36668	66.18	3.51846e-06	1	42.2622	11	3	580.007	1738.01	3.6822	31.6355	6199	6199	MS2	17/116	20180614-iTQ-OSCC29-30ug-s60.raw
	High		vLGAFSDGLAHLDNLk	Unambiguous	2	2	P68871;P02042	N-Term(iTRAQ4plex); K16(iTRAQ4plex)	HCD	1	0	1	1	264635	Not Unique	Not Used	0.328021	0.0788374	0.242652	0.0857219	0.264333	1.06084	69306.3	35802.9	8539.85	6900.02	65.79	4.33677e-06	0	34.7075	53	3	653.372	1958.1	3.20932	43.3146	9291	9291	MS2	16/138	20180614-iTQ-OSCC29-30ug-s44.raw
	High		tAVNALWGk	Unambiguous	1	1	P02042	N-Term(iTRAQ4plex); K9(iTRAQ4plex)	HCD	1	0	1	1	157900	Unique	Used	0.329867	0.0149242	0.0456777	0.0314961	0.0965778	2.05901	731052	379780	17052.4	26741.8	65.77	6.31667e-06	0	26.2408	18	2	624.367	1247.73	-5.99541	30.2487	5511	5511	MS2	7/74	20180614-iTQ-OSCC29-30ug-s26.raw
	High		vHLTPEEk	Unambiguous	2	2	P68871;P02042	N-Term(iTRAQ4plex); K8(iTRAQ4plex)	HCD	1	0	1	1	291774	Not Unique	Not Used	0.354365	0.136868	0.389944	0.147661	0.421479	1.05259	447933	249982	95820.7	76818.4	65.76	5.50831e-06	0	32.1656	9	2	620.863	1240.72	4.36896	18.1381	2449	2449	MS2	7/62	20180614-iTQ-OSCC29-30ug-s49.raw
		High	vLGAFSDGLAHLDNLk	Unambiguous	2	2	P68871;P02042	N-Term(iTRAQ4plex); K16(iTRAQ4plex)	CID	1	0	1	1	259308	Not Unique	Not Used	0.360453	0.04789	0.134137	0.0874325	0.245349	1.78123	32400.5	18392.7	2425.17	3290.11	65.73	4.45056e-06	0	18.8968	68	3	653.371	1958.1	2.36772	47.861	10485	10485	MS2	21/138	20180614-iTQ-OSCC29-30ug-s43.raw
	High		vLGAFSDGLAHLDNLk	Unambiguous	2	2	P68871;P02042	N-Term(iTRAQ4plex); K16(iTRAQ4plex)	HCD	1	0	1	1	259308	Redundant	Not Used	0.360453	0.04789	0.134137	0.0874325	0.245349	1.78123	32400.5	18392.7	2425.17	3290.11	65.42	4.77985e-06	0	18.8968	68	3	653.371	1958.1	2.36772	47.8842	10491	10491	MS2	14/138	20180614-iTQ-OSCC29-30ug-s43.raw
		High	vLGAFSDGLAHLDNLk	Unambiguous	2	2	P68871;P02042	N-Term(iTRAQ4plex); K16(iTRAQ4plex)	CID	1	0	1	1	270794	Redundant	Not Used	0.411188	0.0349645	0.0858497	0.038046	0.0935897	1.06163	196153	127022	10719.3	8667.41	65.34	4.66402e-06	0	32.6986	21	3	653.371	1958.1	2.18069	42.6411	9400	9400	MS2	9/138	20180614-iTQ-OSCC29-30ug-s45.raw
		High	vVAGVANALAHkYH	Unambiguous	2	2	P68871;P02042	N-Term(iTRAQ4plex); K12(iTRAQ4plex)	CID	1	0	1	1	341066	Not Unique	Not Used	0.291438	0.0337503	0.116918	0.0439565	0.152558	1.27069	612311	281037	32299.5	31259.5	65.33	4.30841e-06	1	36.9196	2	2	869.501	1738	-2.73666	28.9945	5767	5767	MS2	12/116	20180614-iTQ-OSCC29-30ug-s57.raw
	High		vVAGVANALAHk	Unambiguous	2	2	P68871;P02042	N-Term(iTRAQ4plex); K12(iTRAQ4plex)	HCD	1	0	1	1	287535	Not Unique	Not Used	0.386597	0.146972	0.383821	0.22287	0.583114	1.47948	52825.5	32162.3	12134.6	13673.6	65.26	1.75732e-06	0	41.3511	64	3	479.967	1437.89	5.47445	32.7844	6461	6461	MS2	15/100	20180614-iTQ-OSCC29-30ug-s48.raw
	High		vVAGVANALAHkYH	Unambiguous	2	2	P68871;P02042	N-Term(iTRAQ4plex); K12(iTRAQ4plex)	HCD	1	0	1	1	341006	Not Unique	Not Used	0.357732	0.015573	0.0439509	0.0349078	0.0987017	2.18696	1.16728e+06	657623	28411.5	47324.2	65.25	4.64227e-06	1	29.452	9	3	580.004	1738	-1.05872	28.5556	5643	5643	MS2	17/116	20180614-iTQ-OSCC29-30ug-s57.raw
	High		vLGAFSDGLAHLDNLk	Unambiguous	2	2	P68871;P02042	N-Term(iTRAQ4plex); K16(iTRAQ4plex)	HCD	1	0	1	1	306885	Not Unique	Not Used	0.384071	0.0421911	0.110908	0.0510641	0.134482	1.18083	52537.5	31777.9	3464.47	3115.81	65.05	5.12677e-06	0	25.2235	35	3	653.371	1958.1	1.90016	42.7801	9342	9342	MS2	16/138	20180614-iTQ-OSCC29-30ug-s51.raw
		High	eFTPQmQAAYQk	Unambiguous	1	1	P02042	N-Term(iTRAQ4plex); M6(Oxidation); K12(iTRAQ4plex)	CID	1	0	1	1	126426	Unique	Used	0.752086	0.0178016	0.0238969				31634.2	37468.8	880.158		64.97	6.62313e-06	0	11.2503	20	2	873.441	1745.88	-0.838748	18.5173	2380	2380	MS2	11/106	20180614-iTQ-OSCC29-30ug-s21.raw
	High		gTFSQLSELHcDk	Unambiguous	1	1	P02042	N-Term(iTRAQ4plex); C11(Methylthio); K13(iTRAQ4plex)	HCD	1	0	1	1	257271	Redundant	Not Used	0.506621	0.0804925	0.160408	0.0831418	0.165996	1.00776	41786.2	33339.6	5256.96	4034.96	64.25	6.59595e-06	0	12.717	31	2	899.939	1798.87	0.268529	31.2464	6081	6081	MS2	13/132	20180614-iTQ-OSCC29-30ug-s43.raw
	High		kVLGAFSDGLAHLDNLk	Unambiguous	2	2	P68871;P02042	K1(iTRAQ4plex); K17(iTRAQ4plex)	HCD	1	0	1	1	335760	Not Unique	Not Used	0.793975	0.216122	0.274818	0.464814	0.592151	2.09832	31124.3	38918.1	10513.4	16802.2	64.15	3.769e-06	1	16.543	37	3	696.07	2086.19	2.19342	35.7375	7450	7450	MS2	14/174	20180614-iTQ-OSCC29-30ug-s56.raw
		High	fFESFGDLSSPDAVmGNPk	Unambiguous	1	1	P02042	N-Term(iTRAQ4plex); M15(Oxidation); K19(iTRAQ4plex)	CID	1	0	1	1	91568	Unique	Used	0.399356	0.0279471	0.0706527				45477.3	28602.2	1986.45		64.08	6.01895e-06	0	8.40077	20	2	1175.07	2349.13	1.42469	38.0786	8357	8357	MS2	21/166	20180614-iTQ-OSCC29-30ug-s15.raw
	High		vVAGVANALAHk	Unambiguous	2	2	P68871;P02042	N-Term(iTRAQ4plex); K12(iTRAQ4plex)	HCD	1	0	1	1	352997	Not Unique	Not Used	0.309768	0.100573	0.327789	0.113388	0.370246	1.09997	136003	66348.1	21378.3	17910.2	64.07	3.4865e-06	0	40.5622	26	3	479.965	1437.88	1.65415	27.4583	5348	5348	MS2	15/100	20180614-iTQ-OSCC29-30ug-s59.raw
	High		vLGAFSDGLAHLDNLk	Unambiguous	2	2	P68871;P02042	N-Term(iTRAQ4plex); K16(iTRAQ4plex)	HCD	1	0	1	1	258265	Not Unique	Not Used	0.412889						1.06435e+06	692087			63.93	6.71596e-06	0	12.7269	1	3	653.372	1958.1	2.55474	39.1971	8237	8237	MS2	15/138	20180614-iTQ-OSCC29-30ug-s43.raw
		High	vLGAFSDGLAHLDNLk	Unambiguous	2	2	P68871;P02042	N-Term(iTRAQ4plex); K16(iTRAQ4plex)	CID	1	0	1	1	259117	Redundant	Not Used	0.419848	0.0305049	0.0733549	0.0489155	0.117846	1.56448	65054.8	43014.7	3101.66	3695.83	63.9	6.49772e-06	0	32.8537	29	3	653.371	1958.1	2.27421	46.2744	10077	10077	MS2	18/138	20180614-iTQ-OSCC29-30ug-s43.raw
		High	vVAGVANALAHk	Unambiguous	2	2	P68871;P02042	N-Term(iTRAQ4plex); K12(iTRAQ4plex)	CID	1	0	1	1	328747	Redundant	Not Used	0.263758	0.0732612	0.280427	0.118761	0.455435	1.58158	134513	55874.5	15402.2	18553.3	63.83	2.9187e-06	0	20.7459	23	2	719.444	1437.88	2.23654	27.4177	5283	5283	MS2	16/100	20180614-iTQ-OSCC29-30ug-s55.raw
	High		lLGNVLVcVLAR	Unambiguous	1	1	P02042	N-Term(iTRAQ4plex); C8(Methylthio)	HCD	1	0	1	1	106260	Unique	Used	0.264002	0.0492326	0.188278	0.0577215	0.221152	1.14387	12470.8	5184.94	959.602	836.019	63.67	6.65781e-06	0	26.096	178	2	730.437	1459.87	3.93976	55.0944	12758	12758	MS2	10/106	20180614-iTQ-OSCC29-30ug-s17.raw
		High	vLGAFSDGLAHLDNLk	Unambiguous	2	2	P68871;P02042	N-Term(iTRAQ4plex); K16(iTRAQ4plex)	CID	1	0	1	1	264782	Redundant	Not Used	0.661565	0.01	0.0122784				1.13278e+07	1.18021e+07	142446		63.64	7.13648e-06	0	13.6493	0	3	653.371	1958.1	1.33909	44.4731	9607	9607	MS2	19/138	20180614-iTQ-OSCC29-30ug-s44.raw
		High	fFESFGDLSSPDAVMGNPk	Unambiguous	1	1	P02042	N-Term(iTRAQ4plex); K19(iTRAQ4plex)	CID	1	0	1	1	79109	Redundant	Not Used	0.229758	0.01	0.0406976				609036	220373	8816.07		63.51	6.92995e-06	0	6.06371	9	2	1167.07	2333.14	0.406033	41.4008	9104	9104	MS2	23/166	20180614-iTQ-OSCC29-30ug-s13.raw
	High		vLGAFSDGLAHLDNLk	Unambiguous	2	2	P68871;P02042	N-Term(iTRAQ4plex); K16(iTRAQ4plex)	HCD	1	0	1	1	289008	Not Unique	Not Used	0.448654	0.220872	0.49703	0.289664	0.653046	1.27952	19356.1	13676.4	6681.97	6511.76	63.43	7.0134e-06	0	48.7024	102	3	653.37	1958.09	-0.437638	44.3969	9652	9652	MS2	17/138	20180614-iTQ-OSCC29-30ug-s48.raw
	High		LLVVYPWTQR	Unambiguous	4	3	P68871;P02042;P69891		HCD	1	0	1	1	27156	No Quan Labels	Not Used							7157.2	6273.66	8119.44	8625.21	63.4	1.10615e-05	0	53.292	51	2	637.867	1274.73	1.54963	38.5298	8151	8151	MS2	7/74	20180614-iTQ-OSCC29-30ug-s05.raw
	High		vVAGVANALAHk	Unambiguous	2	2	P68871;P02042	N-Term(iTRAQ4plex); K12(iTRAQ4plex)	HCD	1	0	1	1	293169	Not Unique	Not Used	0.522876	0.131284	0.253493	0.219735	0.425071	1.63298	73193	60271.6	15018.5	18679.1	63.19	4.89328e-06	0	22.958	28	3	479.965	1437.88	0.635394	28.4257	5468	5468	MS2	15/100	20180614-iTQ-OSCC29-30ug-s49.raw
		High	vVAGVANALAHk	Unambiguous	2	2	P68871;P02042	N-Term(iTRAQ4plex); K12(iTRAQ4plex)	CID	1	0	1	1	287111	Not Unique	Not Used	0.368503						3.09943e+07	1.79874e+07			63.11	4.34901e-06	0	15.2534	0	3	479.965	1437.88	1.5268	29.6152	5541	5541	MS2	7/100	20180614-iTQ-OSCC29-30ug-s48.raw
		High	vVAGVANALAHk	Unambiguous	2	2	P68871;P02042	N-Term(iTRAQ4plex); K12(iTRAQ4plex)	CID	1	0	1	1	287343	Redundant	Not Used	0.375194	0.104097	0.280112	0.111382	0.300274	1.04393	107169	63324	17436.1	13863.3	62.89	5.11473e-06	0	42.176	24	2	719.443	1437.88	1.048	31.3413	6039	6039	MS2	10/100	20180614-iTQ-OSCC29-30ug-s48.raw
		High	vVAGVANALAHK	Unambiguous	2	2	P68871;P02042	N-Term(iTRAQ4plex)	CID	1	0	1	1	180952	Not Unique	Not Used	0.231446	0.125359	0.546839	0.164683	0.719711	1.28169	79105	28833.6	15499.1	15130	62.88	1.05364e-05	0	24.764	30	2	647.391	1293.78	-0.241105	27.484	4708	4708	MS2	9/100	20180614-iTQ-OSCC29-30ug-s30.raw
	High		vVAGVANALAHkYH	Unambiguous	2	2	P68871;P02042	N-Term(iTRAQ4plex); K12(iTRAQ4plex)	HCD	1	0	1	1	341280	Not Unique	Not Used	0.325215	0.118206	0.366962	0.236114	0.734363	1.94883	83111.3	42567.2	15354.8	22791.2	62.48	9.06724e-06	1	38.4265	33	3	580.005	1738	0.205526	30.6158	6232	6232	MS2	16/116	20180614-iTQ-OSCC29-30ug-s57.raw
	High		vVAGVANALAHk	Unambiguous	2	2	P68871;P02042	N-Term(iTRAQ4plex); K12(iTRAQ4plex)	HCD	1	0	1	1	280890	Not Unique	Not Used	0.163416						3.19273e+07	8.21678e+06			62.4	4.05685e-06	0	16.2329	0	3	479.965	1437.88	2.48188	27.0212	5060	5060	MS2	14/100	20180614-iTQ-OSCC29-30ug-s47.raw
	High		vLGAFSDGLAHLDNLk	Unambiguous	2	2	P68871;P02042	N-Term(iTRAQ4plex); K16(iTRAQ4plex)	HCD	1	0	1	1	264393	Redundant	Not Used	0.513826						20677.1	16732.1			62.39	9.48781e-06	0	13.2292	53	2	979.552	1958.1	0.940738	41.3686	8769	8769	MS2	8/138	20180614-iTQ-OSCC29-30ug-s44.raw
	High		vNVDAVGGEALGR	Unambiguous	1	1	P02042	N-Term(iTRAQ4plex)	HCD	1	0	1	1	44537	Redundant	Not Used	0.271968	0.01	0.0192011	0.0482021	0.17927	9.09215	906314	388187	7326.82	50737.7	62.34	1.52279e-05	0	30.7621	5	2	700.885	1400.76	0.985664	25.9002	4405	4405	MS2	10/128	20180614-iTQ-OSCC29-30ug-s08.raw
	High		vVAGVANALAHk	Unambiguous	2	2	P68871;P02042	N-Term(iTRAQ4plex); K12(iTRAQ4plex)	HCD	1	0	1	1	287141	Redundant	Not Used	0.295696						1.12068e+07	5.2188e+06			62.11	5.59811e-06	0	15.2968	0	2	719.444	1437.88	1.47248	29.8654	5612	5612	MS2	16/100	20180614-iTQ-OSCC29-30ug-s48.raw
	High		vVAGVANALAHkYH	Unambiguous	2	2	P68871;P02042	N-Term(iTRAQ4plex); K12(iTRAQ4plex)	HCD	1	0	1	1	341186	Not Unique	Not Used	0.300093	0.089585	0.301392	0.132259	0.445787	1.44039	166962	78907.7	23377.6	25646.5	61.99	9.64428e-06	1	29.6693	14	3	580.004	1738	-2.32298	29.9217	6033	6033	MS2	13/116	20180614-iTQ-OSCC29-30ug-s57.raw
		High	eFTPQmQAAYQk	Unambiguous	1	1	P02042	N-Term(iTRAQ4plex); M6(Oxidation); K12(iTRAQ4plex)	CID	1	0	1	1	120472	Unique	Used	0.387818	0.0234944	0.061163				349805	213648	12845.1		61.87	1.38153e-05	0	16.1801	5	2	873.443	1745.88	0.699474	21.0138	2801	2801	MS2	9/106	20180614-iTQ-OSCC29-30ug-s20.raw
	High		vVAGVANALAHK	Unambiguous	2	2	P68871;P02042	N-Term(iTRAQ4plex)	HCD	1	0	1	1	180952	Redundant	Not Used	0.231446	0.125359	0.546839	0.164683	0.719711	1.28169	79105	28833.6	15499.1	15130	61.78	1.35735e-05	0	24.764	30	2	647.391	1293.78	-0.241105	27.5034	4714	4714	MS2	15/100	20180614-iTQ-OSCC29-30ug-s30.raw
		High	VVAGVANALAHk	Unambiguous	2	2	P68871;P02042	K12(iTRAQ4plex)	CID	1	0	1	1	197715	Not Unique	Not Used	1.0158	0.746578	0.74203	1.04019	1.03578	1.35934	20290.9	32460.2	23676.8	24513.2	61.71	1.32882e-05	0	21.3355	27	2	647.39	1293.77	-2.78862	20.7904	3045	3045	MS2	9/100	20180614-iTQ-OSCC29-30ug-s33.raw
	High		VLGAFSDGLAHLDNLk	Unambiguous	2	2	P68871;P02042	K16(iTRAQ4plex)	HCD	1	0	1	1	170943	Redundant	Not Used	4.03132	0.537558	0.134626	0.562491	0.141133	1.0209	4553.51	28909.4	3825.76	2974.73	61.49	1.49366e-05	0	26.7137	48	2	907.499	1813.99	-0.794724	39.8001	8200	8200	MS2	10/138	20180614-iTQ-OSCC29-30ug-s28.raw
	High		eFTPQMQAAYQk	Unambiguous	1	1	P02042	N-Term(iTRAQ4plex); K12(iTRAQ4plex)	HCD	1	0	1	1	102158	Redundant	Not Used	0.139959	0.0333798	0.240788	0.0469211	0.3391	1.37144	230210	50742.3	12010.3	12545.2	61.35	1.75511e-05	0	15.5592	20	2	865.446	1729.89	1.64755	23.5153	3868	3868	MS2	8/106	20180614-iTQ-OSCC29-30ug-s17.raw
		High	vVAGVANALAHk	Unambiguous	2	2	P68871;P02042	N-Term(iTRAQ4plex); K12(iTRAQ4plex)	CID	1	0	1	1	281058	Redundant	Not Used	0.190301	0.088143	0.467626	0.175514	0.932888	1.94274	260444	78055	35879.6	53089.9	61.27	5.26246e-06	0	38.4499	15	2	719.445	1437.88	2.57613	28.2658	5418	5418	MS2	11/100	20180614-iTQ-OSCC29-30ug-s47.raw
	High		vLGAFSDGLAHLDNLK	Unambiguous	2	2	P68871;P02042	N-Term(iTRAQ4plex)	HCD	1	0	1	1	153684	Not Unique	Not Used	0.305185	0.0393595	0.130208	0.054652	0.181135	1.35472	42550.6	20451	2617.58	2700.83	61.23	1.66868e-05	0	11.446	39	3	605.337	1814	1.78867	42.6146	9212	9212	MS2	18/138	20180614-iTQ-OSCC29-30ug-s25.raw
	High		vLGAFSDGLAHLDNLk	Unambiguous	2	2	P68871;P02042	N-Term(iTRAQ4plex); K16(iTRAQ4plex)	HCD	1	0	1	1	252979	Redundant	Not Used	0.103872	0.0910449	0.884929	0.0851237	0.828917	0.912193	82541.8	13502.6	11745.6	8160.37	61.16	1.22113e-05	0	43.2459	32	2	979.55	1958.09	-0.991844	44.9373	9493	9493	MS2	17/138	20180614-iTQ-OSCC29-30ug-s42.raw
		High	kVLGAFSDGLAHLDNLK	Unambiguous	2	2	P68871;P02042	N-Term(iTRAQ4plex); K1(iTRAQ4plex)	CID	1	0	1	1	336080	Redundant	Not Used	0.519795	0.194145	0.377091	0.228803	0.445235	1.14981	24988	20455.4	7582.35	6640.17	60.82	6.12677e-06	1	45.2955	55	3	696.073	2086.2	6.23082	38.287	8142	8142	MS2	19/174	20180614-iTQ-OSCC29-30ug-s56.raw
		High	vLGAFSDGLAHLDNLk	Unambiguous	2	2	P68871;P02042	N-Term(iTRAQ4plex); K16(iTRAQ4plex)	CID	1	0	1	1	259201	Redundant	Not Used	0.288845	0.0279861	0.0978205	0.0619681	0.217002	2.16032	51281.9	23327.8	2243.12	3690.78	60.58	1.40872e-05	0	17.3353	35	3	653.372	1958.1	3.39634	46.9858	10259	10259	MS2	15/138	20180614-iTQ-OSCC29-30ug-s43.raw
	High		vVAGVANALAHk	Unambiguous	2	2	P68871;P02042	N-Term(iTRAQ4plex); K12(iTRAQ4plex)	HCD	1	0	1	1	287201	Redundant	Not Used	0.288685						1.6409e+06	746021			60.16	6.55404e-06	0	14.9848	0	3	479.966	1437.88	3.1186	30.3127	5742	5742	MS2	12/100	20180614-iTQ-OSCC29-30ug-s48.raw
		High	lLGNVLVcVLAR	Unambiguous	1	1	P02042	N-Term(iTRAQ4plex); C8(Methylthio)	CID	1	0	1	1	106260	Redundant	Not Used	0.264002	0.0492326	0.188278	0.0577215	0.221152	1.14387	12470.8	5184.94	959.602	836.019	59.95	1.56795e-05	0	26.096	178	2	730.437	1459.87	3.93976	55.0753	12752	12752	MS2	10/106	20180614-iTQ-OSCC29-30ug-s17.raw
		High	vLGAFSDGLAHLDNLk	Unambiguous	2	2	P68871;P02042	N-Term(iTRAQ4plex); K16(iTRAQ4plex)	CID	1	0	1	1	258739	No Quan Values	Not Used											59.74	1.65094e-05	0	13.3939	1	3	653.373	1958.1	4.79901	43.0286	9258	9258	MS2	14/138	20180614-iTQ-OSCC29-30ug-s43.raw
	High		vVAGVANALAHk	Unambiguous	2	2	P68871;P02042	N-Term(iTRAQ4plex); K12(iTRAQ4plex)	HCD	1	0	1	1	287291	Not Unique	Not Used	0.342511	0.0510429	0.150457	0.101086	0.298523	1.93218	314975	169901	25128	36978.9	59.72	1.06126e-05	0	20.446	6	3	479.965	1437.88	1.0811	30.9879	5937	5937	MS2	14/100	20180614-iTQ-OSCC29-30ug-s48.raw
	High		VLGAFSDGLAHLDNLk	Unambiguous	2	2	P68871;P02042	K16(iTRAQ4plex)	HCD	1	0	1	1	159143	Redundant	Not Used	1.95039	0.395	0.20447	0.584388	0.303068	1.44343	4774.61	14665.7	2947.68	3240.6	58.63	2.87885e-05	0	38.8636	59	2	907.5	1813.99	0.147388	39.8323	8203	8203	MS2	8/138	20180614-iTQ-OSCC29-30ug-s26.raw
		High	vLGAFSDGLAHLDNLk	Unambiguous	2	2	P68871;P02042	N-Term(iTRAQ4plex); K16(iTRAQ4plex)	CID	1	0	1	1	258265	Redundant	Not Used	0.412889						1.06435e+06	692087			58.5	2.34481e-05	0	12.7269	1	3	653.372	1958.1	2.55474	39.1808	8231	8231	MS2	18/138	20180614-iTQ-OSCC29-30ug-s43.raw
		High	vLGAFSDGLAHLDNLk	Unambiguous	2	2	P68871;P02042	N-Term(iTRAQ4plex); K16(iTRAQ4plex)	CID	1	0	1	1	258574	Redundant	Not Used	0.339043	0.0123606	0.0368076	0.01	0.01	0.220067	4.93877e+06	2.63705e+06	95412.4	15992.2	58.5	2.34481e-05	0	21.114	10	3	653.372	1958.1	2.55474	41.6336	8897	8897	MS2	21/138	20180614-iTQ-OSCC29-30ug-s43.raw
	High		vLGAFSDGLAHLDNLk	Unambiguous	2	2	P68871;P02042	N-Term(iTRAQ4plex); K16(iTRAQ4plex)	HCD	1	0	1	1	259548	Not Unique	Not Used	0.286001	0.0832723	0.293958	0.0866203	0.306346	1.01487	18868.3	8498.53	2455.72	1898.18	58.46	2.38789e-05	0	20.8095	146	3	653.37	1958.1	0.87153	49.9035	11011	11011	MS2	13/138	20180614-iTQ-OSCC29-30ug-s43.raw
	High		vVAGVANALAHk	Unambiguous	2	2	P68871;P02042	N-Term(iTRAQ4plex); K12(iTRAQ4plex)	HCD	1	0	1	1	293062	Not Unique	Not Used	0.529864	0.0130452	0.0248564				2.52297e+06	2.10533e+06	51440.9		58.41	1.55027e-05	0	13.8181	0	3	479.964	1437.88	-0.256015	27.6562	5242	5242	MS2	13/100	20180614-iTQ-OSCC29-30ug-s49.raw
		High	vVAGVANALAHkYH	Unambiguous	2	2	P68871;P02042	N-Term(iTRAQ4plex); K12(iTRAQ4plex)	CID	1	0	1	1	347317	Not Unique	Not Used	0.256134	0.019499	0.0768593	0.0538078	0.212489	2.69231	726899	293215	22153	45426.1	58.39	2.14418e-05	1	24.8811	3	3	580.006	1738	1.68048	31.4908	6321	6321	MS2	11/116	20180614-iTQ-OSCC29-30ug-s58.raw
		High	kVLGAFSDGLAHLDNLk	Unambiguous	2	2	P68871;P02042	N-Term(iTRAQ4plex); K1(iTRAQ4plex); K17(iTRAQ4plex)	CID	1	0	1	1	360025	Redundant	Not Used	0.455365	0.01	0.0162884	0.014526	0.0322662	1.9291	694188	497831	7970.91	11711.4	58.36	9.847e-06	1	20.246	5	3	744.097	2230.28	-6.93002	35.7882	7387	7387	MS2	12/174	20180614-iTQ-OSCC29-30ug-s60.raw
	High		gTFSQLSELHcDk	Unambiguous	1	1	P02042	N-Term(iTRAQ4plex); C11(Methylthio); K13(iTRAQ4plex)	HCD	1	0	1	1	251591	Unique	Used	0.409184	0.119279	0.294305	0.215017	0.531514	1.75874	45424.6	29272.1	8468.37	11343.6	58.33	2.74689e-05	0	53.7297	57	3	600.298	1798.88	4.3326	33.8029	6481	6481	MS2	14/132	20180614-iTQ-OSCC29-30ug-s42.raw
	High		vLGAFSDGLAHLDNLk	Unambiguous	2	2	P68871;P02042	N-Term(iTRAQ4plex); K16(iTRAQ4plex)	HCD	1	0	1	1	258581	Not Unique	Not Used	0.271595						322147	137791			58.16	2.36773e-05	0	11.9957	3	4	490.279	1958.1	0.0542259	41.6966	8917	8917	MS2	12/138	20180614-iTQ-OSCC29-30ug-s43.raw
	High		eFTPQmQAAYQk	Unambiguous	1	1	P02042	N-Term(iTRAQ4plex); M6(Oxidation); K12(iTRAQ4plex)	HCD	1	0	1	1	126426	Redundant	Not Used	0.752086	0.0178016	0.0238969				31634.2	37468.8	880.158		58.08	3.23641e-05	0	11.2503	20	2	873.441	1745.88	-0.838748	18.5359	2386	2386	MS2	8/106	20180614-iTQ-OSCC29-30ug-s21.raw
		High	vNVDAVGGEALGR	Unambiguous	1	1	P02042	N-Term(iTRAQ4plex)	CID	1	0	1	1	44386	Unique	Used	0.252038						841061	333840			58.02	4.0308e-05	0	8.65454	0	3	467.592	1400.76	0.518551	24.8097	4073	4073	MS2	15/128	20180614-iTQ-OSCC29-30ug-s08.raw
	High		vVAGVANALAHk	Unambiguous	2	2	P68871;P02042	N-Term(iTRAQ4plex); K12(iTRAQ4plex)	HCD	1	0	1	1	281077	Not Unique	Not Used	0.242705	0.037311	0.155206	0.0336906	0.140407	0.880976	234207	89520.9	13657.9	9164.21	57.76	1.13896e-05	0	20.8442	6	3	479.966	1437.88	3.50063	28.4194	5464	5464	MS2	13/100	20180614-iTQ-OSCC29-30ug-s47.raw
	High		vVAGVANALAHk	Unambiguous	2	2	P68871;P02042	N-Term(iTRAQ4plex); K12(iTRAQ4plex)	HCD	1	0	1	1	281261	Not Unique	Not Used	0.306965	0.162474	0.534376	0.240192	0.791461	1.44234	68498.4	33114.2	17394.4	19108.5	57.33	1.22976e-05	0	28.6675	28	3	479.966	1437.88	3.88266	29.7876	5858	5858	MS2	14/100	20180614-iTQ-OSCC29-30ug-s47.raw
		High	vLGAFSDGLAHLDNLk	Unambiguous	2	2	P68871;P02042	N-Term(iTRAQ4plex); K16(iTRAQ4plex)	CID	1	0	1	1	258293	Not Unique	Not Used	0.22702						7273.54	2600.49			57.23	2.92367e-05	0	18.465	27	2	979.552	1958.1	0.629032	39.3779	8287	8287	MS2	21/138	20180614-iTQ-OSCC29-30ug-s43.raw
	High		kVLGAFSDGLAHLDNLk	Unambiguous	2	2	P68871;P02042	N-Term(iTRAQ4plex); K1(iTRAQ4plex); K17(iTRAQ4plex)	HCD	1	0	1	1	366315	Not Unique	Not Used	0.492992	0.0242794	0.0497223	0.0482078	0.0989093	1.93718	308720	239690	11715.2	17284.9	57.14	1.0336e-05	1	19.0115	7	3	744.104	2230.3	1.93675	36.8586	7703	7703	MS2	18/174	20180614-iTQ-OSCC29-30ug-s61.raw
	High		fFESFGDLSSPDAVmGNPk	Unambiguous	1	1	P02042	N-Term(iTRAQ4plex); M15(Oxidation); K19(iTRAQ4plex)	HCD	1	0	1	1	85104	Unique	Used	0.120274						3.50252e+06	663433			57.07	3.02357e-05	0	11.3303	0	3	783.716	2349.13	1.41896	40.15	8278	8278	MS2	14/166	20180614-iTQ-OSCC29-30ug-s14.raw
	High		vVAGVANALAHk	Unambiguous	2	2	P68871;P02042	N-Term(iTRAQ4plex); K12(iTRAQ4plex)	HCD	1	0	1	1	287111	Redundant	Not Used	0.368503						3.09943e+07	1.79874e+07			56.72	1.89404e-05	0	15.2534	0	3	479.965	1437.88	1.5268	29.631	5547	5547	MS2	13/100	20180614-iTQ-OSCC29-30ug-s48.raw
		High	fFESFGDLSSPDAVMGNPk	Unambiguous	1	1	P02042	N-Term(iTRAQ4plex); K19(iTRAQ4plex)	CID	1	0	1	1	79129	Unique	Used	0.173472			0.0457532	0.26678		205708	56198.7		10931	56.5	3.36928e-05	0	15.9975	5	3	778.381	2333.13	-3.94233	41.5636	9152	9152	MS2	11/166	20180614-iTQ-OSCC29-30ug-s13.raw
	High		vVAGVANALAHkYH	Unambiguous	2	2	P68871;P02042	N-Term(iTRAQ4plex); K12(iTRAQ4plex)	HCD	1	0	1	1	371684	Not Unique	Not Used	0.253351	0.079676	0.31751	0.165281	0.659875	2.0239	95701.4	38184.3	11917.7	18370.8	56.47	3.47153e-05	1	18.219	25	3	580.006	1738	1.15371	31.925	6264	6264	MS2	14/116	20180614-iTQ-OSCC29-30ug-s62.raw
		High	vLGAFSDGLAHLDNLk	Unambiguous	2	2	P68871;P02042	N-Term(iTRAQ4plex); K16(iTRAQ4plex)	CID	1	0	1	1	264951	Redundant	Not Used	0.600175	0.0587117	0.0987641	0.0524252	0.0883531	0.871178	63345.3	59873.8	5812.79	3856.92	56.29	3.64193e-05	0	27.8968	28	3	653.37	1958.1	0.123434	45.8335	9972	9972	MS2	19/138	20180614-iTQ-OSCC29-30ug-s44.raw
		High	vLGAFSDGLAHLDNLK	Unambiguous	2	2	P68871;P02042	N-Term(iTRAQ4plex)	CID	1	0	1	1	153684	Redundant	Not Used	0.305185	0.0393595	0.130208	0.054652	0.181135	1.35472	42550.6	20451	2617.58	2700.83	55.92	5.66727e-05	0	11.446	39	3	605.337	1814	1.78867	42.5974	9206	9206	MS2	15/138	20180614-iTQ-OSCC29-30ug-s25.raw
		High	kVLGAFSDGLAHLDNLk	Unambiguous	2	2	P68871;P02042	N-Term(iTRAQ4plex); K1(iTRAQ4plex); K17(iTRAQ4plex)	CID	1	0	1	1	366315	Redundant	Not Used	0.492992	0.0242794	0.0497223	0.0482078	0.0989093	1.93718	308720	239690	11715.2	17284.9	55.48	1.51479e-05	1	19.0115	7	3	744.104	2230.3	1.93675	36.8429	7697	7697	MS2	13/174	20180614-iTQ-OSCC29-30ug-s61.raw
[truncated: 173,089 more rows]
