# Supplementary material for: LCP1 upregulation via EGFR signaling promotes oral cancer progression through the JAK2/STAT3/IL-1β axis
Source: Cancer Cell Int. 2025 Oct 3;25:329. doi: 10.1186/s12935-025-03970-0 (PMC12495854; doi:10.1186/s12935-025-03970-0)
Supplement: Supplementary file 5 — Supplemental Table S4-3 [file 12935_2025_3970_MOESM5_ESM.xlsx]

## Sheet: Table S4-3
Supplemental Table S4-3. List of peptides identified in OSCC #3 with iTRAQ-based MS analysis
Accession number	Protein name	Sequence coverage (%)	No. of total protein	No. of unique peptide	No. of total peptide	No. of total spectra	T/N (115/114) ratio of #3			116/114			116/115			117/114			117/115			117/116			Mascot score	Coverage A(4,7)	# Peptides A(4,7)	# PSM A(4,7)	No. of amino acids	M.W. (kDa)	calc. pI
							ratio	No. of spectra	Variability (%)	ratio	No. of spectra	Variability (%)	ratio	No. of spectra	Variability (%)	ratio	No. of spectra	Variability (%)	ratio	No. of spectra	Variability (%)	ratio	No. of spectra	Variability (%)
P68871	Hemoglobin subunit beta OS=Homo sapiens OX=9606 GN=HBB PE=1 SV=2 - [HBB_HUMAN]	96.6	1	13	20	2310	0.0486	643	123.216	0.127568	425	132.613	1.92602	426	70.6344	0.0641407	427	120.367	1.05534	424	52.4511	0.561783	371	51.7474	81516.7	96.6	38	2310	147	15.9883	7.28369
	A4	A7	Sequence	PSM Ambiguity	# Proteins	# Protein Groups	Protein Group Accessions	Modifications	Activation Type	ΔScore	ΔCn	Rank	Search Engine Rank	QuanResultID	Quan Info	Quan Usage	115/114	116/114	116/115	117/114	117/115	117/116	114	115	116	117	IonScore	Exp Value	# Missed Cleavages	Isolation Interference [%]	Ion Inject Time [ms]	Charge	m/z [Da]	MH+ [Da]	ΔM [ppm]	RT [min]	First Scan	Last Scan	MS Order	Ions Matched	Spectrum File
		High	vLGAFSDGLAHLDNLk	Unambiguous	2	2	P68871;P02042	N-Term(iTRAQ4plex); K16(iTRAQ4plex)	CID	1	0	1	1	309348	No Quan Values	Not Used							4096.41				121.59	1.0332e-11	0	7.02728	300	2	979.557	1958.11	5.92801	62.0367	13721	13721	MS2	24/138	20180318-iTQ-OSCC6-30ug-s52.raw
	High		VLGAFSDGLAHLDNLk	Unambiguous	2	2	P68871;P02042	K16(iTRAQ4plex)	HCD	1	0	1	1	216550	Not Unique	Not Used	0.815664			0.0216057	0.0270763		128030	207082		4552.49	111.54	1.46253e-10	0	11.1683	21	2	907.501	1814	1.35867	44.1336	8278	8278	MS2	11/138	20180318-iTQ-OSCC6-30ug-s37.raw
		High	fFESFGDLSTPDAVMGNPk	Unambiguous	1	1	P68871	N-Term(iTRAQ4plex); K19(iTRAQ4plex)	CID	1	0	1	1	199377	Excluded by Method	Not Used	0.01						112288	132.361			108.09	3.15911e-10	0	5.18184	26	2	1174.08	2347.16	2.78531	50.9605	10483	10483	MS2	13/166	20180318-iTQ-OSCC6-30ug-s34.raw
		High	vLGAFSDGLAHLDNLk	Unambiguous	2	2	P68871;P02042	N-Term(iTRAQ4plex); K16(iTRAQ4plex)	CID	1	0	1	1	309245	Not Unique	Not Used	0.0132373						14798.7	388.454			106.96	3.04072e-10	0	27.2897	272	2	979.557	1958.11	5.74099	60.5417	13481	13481	MS2	23/138	20180318-iTQ-OSCC6-30ug-s52.raw
		High	vLGAFSDGLAHLDNLk	Unambiguous	2	2	P68871;P02042	N-Term(iTRAQ4plex); K16(iTRAQ4plex)	CID	1	0	1	1	309386	No Quan Values	Not Used							3566.02				106.42	3.54593e-10	0	9.02812	300	2	979.556	1958.1	4.80588	62.7253	13825	13825	MS2	13/138	20180318-iTQ-OSCC6-30ug-s52.raw
		High	fFESFGDLSTPDAVMGNPk	Unambiguous	1	1	P68871	N-Term(iTRAQ4plex); K19(iTRAQ4plex)	CID	1	0	1	1	145575	Unique	Used	0.0138231						233933	6412.31			105	6.48267e-10	0	14.5692	10	2	1174.08	2347.16	3.51342	53.5923	11117	11117	MS2	14/166	20180318-iTQ-OSCC6-30ug-s25.raw
		High	lLGNVLVcVLAHHFGk	Unambiguous	1	1	P68871	N-Term(iTRAQ4plex); C8(Methylthio); K16(iTRAQ4plex)	CID	1	0	1	1	384092	No Quan Values	Not Used							18025.1				104.92	3.18886e-10	0	8.4762	9	2	1027.59	2054.17	3.91239	57.0821	12575	12575	MS2	13/146	20180318-iTQ-OSCC6-30ug-s64.raw
		High	vLGAFSDGLAHLDNLk	Unambiguous	2	2	P68871;P02042	N-Term(iTRAQ4plex); K16(iTRAQ4plex)	CID	1	0	1	1	313879	Not Unique	Not Used	0.0105228						518474	10818.8			104.45	5.49151e-10	0	10.4444	6	2	979.555	1958.1	4.24481	48.9716	9961	9961	MS2	15/138	20180318-iTQ-OSCC6-30ug-s53.raw
		High	fFESFGDLSTPDAVMGNPk	Unambiguous	1	1	P68871	N-Term(iTRAQ4plex); K19(iTRAQ4plex)	CID	1	0	1	1	146351	Unique	Used	0.01						18660.1	307.621			102.14	1.27076e-09	0	0	296	2	1174.08	2347.16	4.44955	59.659	12803	12803	MS2	13/166	20180318-iTQ-OSCC6-30ug-s25.raw
		High	lLGNVLVcVLAHHFGk	Unambiguous	1	1	P68871	N-Term(iTRAQ4plex); C8(Methylthio); K16(iTRAQ4plex)	CID	1	0	1	1	384178	Unique	Used	0.0424982	0.0857369	1.87622	0.0410646	0.987708	0.547573	61000.8	5140.71	3408.34	4122.59	102.09	6.11836e-10	0	20.156	108	2	1027.59	2054.17	3.79354	57.7734	12759	12759	MS2	13/146	20180318-iTQ-OSCC6-30ug-s64.raw
		High	lLGNVLVcVLAHHFGk	Unambiguous	1	1	P68871	N-Term(iTRAQ4plex); C8(Methylthio); K16(iTRAQ4plex)	CID	1	0	1	1	390230	Unique	Used	0.0629142	0.130599	1.93053	0.0484166	0.78664	0.423836	9690.96	1209.02	824.794	772.197	101.22	7.13562e-10	0	49.3632	300	2	1027.59	2054.18	6.88364	58.4895	12401	12401	MS2	13/146	20180318-iTQ-OSCC6-30ug-s65.raw
		High	vLGAFSDGLAHLDNLk	Unambiguous	2	2	P68871;P02042	N-Term(iTRAQ4plex); K16(iTRAQ4plex)	CID	1	0	1	1	307937	No Quan Values	Not Used							837827				99.62	1.69719e-09	0	8.53674	2	2	979.556	1958.1	4.80588	50.5511	10647	10647	MS2	21/138	20180318-iTQ-OSCC6-30ug-s52.raw
		High	lLGNVLVcVLAHHFGk	Unambiguous	1	1	P68871	N-Term(iTRAQ4plex); C8(Methylthio); K16(iTRAQ4plex)	CID	1	0	1	1	383990	No Quan Values	Not Used							800392				99.38	1.21113e-09	0	5.75053	2	2	1027.59	2054.17	2.72388	56.275	12354	12354	MS2	14/146	20180318-iTQ-OSCC6-30ug-s64.raw
		High	vVAGVANALAHk	Unambiguous	2	2	P68871;P02042	N-Term(iTRAQ4plex); K12(iTRAQ4plex)	CID	1	0	1	1	318231	No Quan Values	Not Used							2.23036e+07				98.4	8.52809e-10	0	15.5664	0	2	719.447	1437.89	5.63236	35.3657	6162	6162	MS2	18/100	20180318-iTQ-OSCC6-30ug-s54.raw
	High		vLGAFSDGLAHLDNLk	Unambiguous	2	2	P68871;P02042	N-Term(iTRAQ4plex); K16(iTRAQ4plex)	HCD	1	0	1	1	308053	Not Unique	Not Used	0.0177588			0.0145456	0.837241		300803	10592.8		7200.82	97.83	2.57113e-09	0	10.3574	12	2	979.556	1958.1	4.49418	51.4171	10902	10902	MS2	15/138	20180318-iTQ-OSCC6-30ug-s52.raw
		High	vLGAFSDGLAHLDNLk	Unambiguous	2	2	P68871;P02042	N-Term(iTRAQ4plex); K16(iTRAQ4plex)	CID	1	0	1	1	308798	Not Unique	Not Used	0.0462094	0.110503	2.22397	0.0315031	0.696874	0.325929	64958.9	5952.32	4677.9	3367.9	97.78	2.58423e-09	0	24.8836	47	2	979.556	1958.1	4.86822	56.9312	12509	12509	MS2	25/138	20180318-iTQ-OSCC6-30ug-s52.raw
		High	fFESFGDLSTPDAVMGNPk	Unambiguous	1	1	P68871	N-Term(iTRAQ4plex); K19(iTRAQ4plex)	CID	1	0	1	1	156910	No Quan Values	Not Used							188039				95.66	4.63153e-09	0	13.0516	24	2	1174.08	2347.14	-3.14359	49.2165	9429	9429	MS2	12/166	20180318-iTQ-OSCC6-30ug-s27.raw
		High	VLGAFSDGLAHLDNLk	Unambiguous	2	2	P68871;P02042	K16(iTRAQ4plex)	CID	1	0	1	1	228572	Not Unique	Not Used	0.242001	0.287825	1.10611	0.142491	0.601867	0.565977	20905.8	10032.3	3921.35	4902.53	95.47	5.93125e-09	0	8.70067	37	2	907.501	1813.99	0.685737	44.8458	8387	8387	MS2	12/138	20180318-iTQ-OSCC6-30ug-s39.raw
	High		vVAGVANALAHk	Unambiguous	2	2	P68871;P02042	N-Term(iTRAQ4plex); K12(iTRAQ4plex)	HCD	1	0	1	1	318706	Not Unique	Not Used	0.0275756	0.10207	3.44238	0.0396863	1.47111	0.444513	1.61388e+06	88249.7	107351	105409	94.2	2.14807e-09	0	27.2794	4	2	719.448	1437.89	8.09432	38.9166	7196	7196	MS2	11/100	20180318-iTQ-OSCC6-30ug-s54.raw
		High	lLGNVLVcVLAHHFGk	Unambiguous	1	1	P68871	N-Term(iTRAQ4plex); C8(Methylthio); K16(iTRAQ4plex)	CID	1	0	1	1	390518	Excluded by Method	Not Used	0.01						30646.5	282.992			93.97	3.72806e-09	0	7.87551	106	2	1027.59	2054.18	6.05169	62.1928	13041	13041	MS2	22/146	20180318-iTQ-OSCC6-30ug-s65.raw
		High	FFESFGDLSTPDAVmGNPk	Unambiguous	1	1	P68871	M15(Oxidation); K19(iTRAQ4plex)	CID	1	0	1	1	60994	Unique	Used	0.170689			0.051838	0.310437		106650	36098.1		9098.66	93.5	8.53166e-09	0	3.68944	9	2	1110.03	2219.05	2.38261	42.7694	7995	7995	MS2	10/166	20180318-iTQ-OSCC6-30ug-s11.raw
		High	vVAGVANALAHk	Unambiguous	2	2	P68871;P02042	N-Term(iTRAQ4plex); K12(iTRAQ4plex)	CID	1	0	1	1	318706	Redundant	Not Used	0.0275756	0.10207	3.44238	0.0396863	1.47111	0.444513	1.61388e+06	88249.7	107351	105409	93.33	2.62451e-09	0	27.2794	4	2	719.448	1437.89	8.09432	38.9006	7190	7190	MS2	11/100	20180318-iTQ-OSCC6-30ug-s54.raw
	High		lLGNVLVcVLAHHFGk	Unambiguous	1	1	P68871	N-Term(iTRAQ4plex); C8(Methylthio); K16(iTRAQ4plex)	HCD	1	0	1	1	384178	Redundant	Not Used	0.0424982	0.0857369	1.87622	0.0410646	0.987708	0.547573	61000.8	5140.71	3408.34	4122.59	93.3	4.63058e-09	0	20.156	108	2	1027.59	2054.17	3.79354	57.7918	12765	12765	MS2	19/146	20180318-iTQ-OSCC6-30ug-s64.raw
		High	vVAGVANALAHk	Unambiguous	2	2	P68871;P02042	N-Term(iTRAQ4plex); K12(iTRAQ4plex)	CID	1	0	1	1	318321	Not Unique	Not Used	0.0105378						8.30011e+06	173441			93.14	2.91173e-09	0	16.0569	1	2	719.447	1437.89	6.14173	36.0497	6357	6357	MS2	11/100	20180318-iTQ-OSCC6-30ug-s54.raw
		High	vVAGVANALAHk	Unambiguous	2	2	P68871;P02042	N-Term(iTRAQ4plex); K12(iTRAQ4plex)	CID	1	0	1	1	320332	Not Unique	Not Used	0.0393361	0.0859654	2.03245	0.0462077	1.20075	0.614516	408841	31890.7	22904.4	31091.2	92.75	3.05259e-09	0	28.1515	17	2	719.446	1437.89	5.29278	51.0361	10713	10713	MS2	10/100	20180318-iTQ-OSCC6-30ug-s54.raw
		High	vVAGVANALAHk	Unambiguous	2	2	P68871;P02042	N-Term(iTRAQ4plex); K12(iTRAQ4plex)	CID	1	0	1	1	318603	Not Unique	Not Used	0.0350732	0.016434	0.435767				1.96152e+06	136423	21007.6		92.71	3.72379e-09	0	16.4283	3	2	719.445	1437.88	2.74592	38.1464	6968	6968	MS2	10/100	20180318-iTQ-OSCC6-30ug-s54.raw
	High		vLGAFSDGLAHLDNLk	Unambiguous	2	2	P68871;P02042	N-Term(iTRAQ4plex); K16(iTRAQ4plex)	HCD	1	0	1	1	308471	Excluded by Method	Not Used	0.01						3.69854e+06	555.707			92.42	8.73514e-09	0	12.6661	2	3	653.373	1958.11	5.17306	54.5495	11810	11810	MS2	16/138	20180318-iTQ-OSCC6-30ug-s52.raw
	High		vVAGVANALAHk	Unambiguous	2	2	P68871;P02042	N-Term(iTRAQ4plex); K12(iTRAQ4plex)	HCD	1	0	1	1	318051	Not Unique	Not Used	0.01						7.94796e+07	819047			92.12	4.17358e-09	0	15.7634	0	2	719.445	1437.88	3.1704	33.9863	5778	5778	MS2	10/100	20180318-iTQ-OSCC6-30ug-s54.raw
	High		vVAGVANALAHk	Unambiguous	2	2	P68871;P02042	N-Term(iTRAQ4plex); K12(iTRAQ4plex)	HCD	1	0	1	1	311849	No Quan Values	Not Used							35559548				92.03	4.10432e-09	0	16.4983	0	2	719.446	1437.88	4.78341	33.583	5571	5571	MS2	11/100	20180318-iTQ-OSCC6-30ug-s53.raw
	High		vVAGVANALAHk	Unambiguous	2	2	P68871;P02042	N-Term(iTRAQ4plex); K12(iTRAQ4plex)	HCD	1	0	1	1	318417	Not Unique	Not Used	0.0184508			0.0237919	1.31809		3.30855e+06	121052		129549	91.86	3.90977e-09	0	18.2226	2	2	719.447	1437.89	6.14173	36.7774	6571	6571	MS2	11/100	20180318-iTQ-OSCC6-30ug-s54.raw
		High	vLGAFSDGLAHLDNLk	Unambiguous	2	2	P68871;P02042	N-Term(iTRAQ4plex); K16(iTRAQ4plex)	CID	1	0	1	1	308929	Not Unique	Not Used	0.0440972	0.0819571	1.72847	0.0434329	1.00679	0.605863	18568.6	1623.71	991.757	1327.29	91.82	1.00293e-08	0	24.0729	184	2	979.555	1958.1	3.74609	57.9414	12794	12794	MS2	14/138	20180318-iTQ-OSCC6-30ug-s52.raw
	High		vVAGVANALAHk	Unambiguous	2	2	P68871;P02042	N-Term(iTRAQ4plex); K12(iTRAQ4plex)	HCD	1	0	1	1	355865	Not Unique	Not Used	0.0384842	0.0631607	1.52634	0.0407552	1.08251	0.737698	1.03017e+06	78615.7	42402.9	69097.1	91.81	4.1528e-09	0	23.6506	7	2	719.446	1437.89	5.0381	34.7774	6365	6365	MS2	10/100	20180318-iTQ-OSCC6-30ug-s60.raw
	High		vVAGVANALAHk	Unambiguous	2	2	P68871;P02042	N-Term(iTRAQ4plex); K12(iTRAQ4plex)	HCD	1	0	1	1	321557	Not Unique	Not Used	0.0248596	0.0936127	3.50209	0.0290932	1.19627	0.355304	17558.8	865.578	1071.2	840.726	91.81	3.65842e-09	0	24.0986	236	2	719.448	1437.89	7.58495	60.5599	13372	13372	MS2	10/100	20180318-iTQ-OSCC6-30ug-s54.raw
	High		lLGNVLVcVLAHHFGk	Unambiguous	1	1	P68871	N-Term(iTRAQ4plex); C8(Methylthio); K16(iTRAQ4plex)	HCD	1	0	1	1	383904	No Quan Values	Not Used							1.1629e+07				91.6	7.26423e-09	0	14.0389	3	2	1027.59	2054.17	2.96158	55.6154	12169	12169	MS2	20/146	20180318-iTQ-OSCC6-30ug-s64.raw
		High	lLGNVLVcVLAHHFGk	Unambiguous	1	1	P68871	N-Term(iTRAQ4plex); C8(Methylthio); K16(iTRAQ4plex)	CID	1	0	1	1	395879	No Quan Values	Not Used							10859.8				91.56	7.15688e-09	0	6.91265	12	2	1027.59	2054.17	3.08043	56.8955	11757	11757	MS2	15/146	20180318-iTQ-OSCC6-30ug-s66.raw
	High		VLGAFSDGLAHLDNLk	Unambiguous	2	2	P68871;P02042	K16(iTRAQ4plex)	HCD	1	0	1	1	228557	Not Unique	Not Used	0.401847	0.372203	0.861403	0.31323	0.796773	0.962112	118431	94371.9	28726.7	61051.5	91.2	1.60439e-08	0	46.6259	29	3	605.336	1813.99	-0.432021	44.764	8364	8364	MS2	10/138	20180318-iTQ-OSCC6-30ug-s39.raw
		High	VLGAFSDGLAHLDNLk	Unambiguous	2	2	P68871;P02042	K16(iTRAQ4plex)	CID	1	0	1	1	222756	Not Unique	Not Used	0.581858	0.58352	0.932665	0.111425	0.195748	0.218308	14909.1	17202.3	5669.53	2734.02	91.1	1.59131e-08	0	0	40	2	907.5	1813.99	0.214682	45.6083	8772	8772	MS2	11/138	20180318-iTQ-OSCC6-30ug-s38.raw
	High		vNVDEVGGEALGR	Unambiguous	1	1	P68871	N-Term(iTRAQ4plex)	HCD	1	0	1	1	280962	Unique	Used	0.046112	0.137824	2.77969	0.0574148	1.27274	0.476258	193209	17666.9	17353.7	18256.6	90.63	2.11052e-08	0	19.4434	41	2	729.89	1458.77	3.4659	32.5247	5233	5233	MS2	12/128	20180318-iTQ-OSCC6-30ug-s48.raw
	High		vLGAFSDGLAHLDNLk	Unambiguous	2	2	P68871;P02042	N-Term(iTRAQ4plex); K16(iTRAQ4plex)	HCD	1	0	1	1	301517	No Quan Values	Not Used							3.6115e+07				90.57	1.34181e-08	0	13.3662	1	3	653.373	1958.1	4.33146	48.9545	9953	9953	MS2	18/138	20180318-iTQ-OSCC6-30ug-s51.raw
		High	fFESFGDLSTPDAVMGNPk	Unambiguous	1	1	P68871	N-Term(iTRAQ4plex); K19(iTRAQ4plex)	CID	1	0	1	1	139317	Unique	Used	0.46352	0.0718526	0.144165	0.629736	1.38874	10.0198	118973	109354	5570.99	123304	90.38	1.86451e-08	0	3.82817	24	2	1174.09	2347.16	5.38568	52.1577	10702	10702	MS2	10/166	20180318-iTQ-OSCC6-30ug-s24.raw
		High	fFESFGDLSTPDAVMGNPk	Unambiguous	1	1	P68871	N-Term(iTRAQ4plex); K19(iTRAQ4plex)	CID	1	0	1	1	145235	Unique	Used	0.0455899						647126	58502.5			90.37	1.8734e-08	0	5.86619	3	2	1174.08	2347.16	3.4094	51.114	10385	10385	MS2	15/166	20180318-iTQ-OSCC6-30ug-s25.raw
	High		lLGNVLVcVLAHHFGk	Unambiguous	1	1	P68871	N-Term(iTRAQ4plex); C8(Methylthio); K16(iTRAQ4plex)	HCD	1	0	1	1	384276	Unique	Used	0.0206812	0.0453597	2.03977	0.0217962	1.0773	0.549354	109081	4473.46	3224.49	3912.89	90.32	9.15032e-09	0	28.7907	100	2	1027.59	2054.17	3.67469	58.5776	12975	12975	MS2	19/146	20180318-iTQ-OSCC6-30ug-s64.raw
		High	lLGNVLVcVLAHHFGk	Unambiguous	1	1	P68871	N-Term(iTRAQ4plex); C8(Methylthio); K16(iTRAQ4plex)	CID	1	0	1	1	384276	Redundant	Not Used	0.0206812	0.0453597	2.03977	0.0217962	1.0773	0.549354	109081	4473.46	3224.49	3912.89	90.21	9.38504e-09	0	28.7907	100	2	1027.59	2054.17	3.67469	58.5552	12969	12969	MS2	14/146	20180318-iTQ-OSCC6-30ug-s64.raw
		High	fFESFGDLSTPDAVMGNPk	Unambiguous	1	1	P68871	N-Term(iTRAQ4plex); K19(iTRAQ4plex)	CID	1	0	1	1	144828	Unique	Used	0.01						2.24852e+07	354648			89.95	2.03833e-08	0	7.06604	0	2	1174.08	2347.16	2.57728	47.923	9502	9502	MS2	12/166	20180318-iTQ-OSCC6-30ug-s25.raw
	High		lLGNVLVcVLAHHFGk	Unambiguous	1	1	P68871	N-Term(iTRAQ4plex); C8(Methylthio); K16(iTRAQ4plex)	HCD	1	0	1	1	390098	Unique	Used	0.01	0.0248583	9.31634				897924	4418.45	14546.3		89.89	9.48728e-09	0	19.945	14	3	685.398	2054.18	6.60969	57.4071	12121	12121	MS2	11/146	20180318-iTQ-OSCC6-30ug-s65.raw
		High	vVAGVANALAHk	Unambiguous	2	2	P68871;P02042	N-Term(iTRAQ4plex); K12(iTRAQ4plex)	CID	1	0	1	1	317577	Not Unique	Not Used	0.0153035						1.03255e+07	313342			89.85	6.10734e-09	0	20.9256	2	2	719.447	1437.89	5.37768	30.204	4740	4740	MS2	11/100	20180318-iTQ-OSCC6-30ug-s54.raw
		High	vNVDEVGGEALGR	Unambiguous	1	1	P68871	N-Term(iTRAQ4plex)	CID	1	0	1	1	214754	Unique	Used	0.0654061	0.0839537	1.19374	0.0607991	0.95019	0.827942	283147	36723.8	15491.5	28332	89.72	2.4745e-08	0	27.4033	25	2	729.89	1458.77	4.47006	31.1167	4383	4383	MS2	10/128	20180318-iTQ-OSCC6-30ug-s37.raw
	High		lLGNVLVcVLAHHFGk	Unambiguous	1	1	P68871	N-Term(iTRAQ4plex); C8(Methylthio); K16(iTRAQ4plex)	HCD	1	0	1	1	389910	Unique	Used	0.01	0.01	6.62062	0.01	5.78183	0.908374	1.28312e+06	4020.87	9407.08	18875.8	89.56	1.09556e-08	0	16.1167	8	2	1027.59	2054.17	3.79354	55.8098	11716	11716	MS2	18/146	20180318-iTQ-OSCC6-30ug-s65.raw
	High		vVAGVANALAHk	Unambiguous	2	2	P68871;P02042	N-Term(iTRAQ4plex); K12(iTRAQ4plex)	HCD	1	0	1	1	319000	Not Unique	Not Used	0.0313542	0.09731	2.88635	0.0364637	1.18877	0.428397	1.01456e+06	63080	64339.3	60884.6	89.52	6.70118e-09	0	25.7731	5	2	719.447	1437.89	6.14173	41.087	7833	7833	MS2	11/100	20180318-iTQ-OSCC6-30ug-s54.raw
		High	vVAGVANALAHk	Unambiguous	2	2	P68871;P02042	N-Term(iTRAQ4plex); K12(iTRAQ4plex)	CID	1	0	1	1	318417	Redundant	Not Used	0.0184508			0.0237919	1.31809		3.30855e+06	121052		129549	89.37	6.93667e-09	0	18.2226	2	2	719.447	1437.89	6.14173	36.7617	6565	6565	MS2	10/100	20180318-iTQ-OSCC6-30ug-s54.raw
		High	vVAGVANALAHk	Unambiguous	2	2	P68871;P02042	N-Term(iTRAQ4plex); K12(iTRAQ4plex)	CID	1	0	1	1	319000	Redundant	Not Used	0.0313542	0.09731	2.88635	0.0364637	1.18877	0.428397	1.01456e+06	63080	64339.3	60884.6	89.29	7.06564e-09	0	25.7731	5	2	719.447	1437.89	6.14173	41.071	7827	7827	MS2	11/100	20180318-iTQ-OSCC6-30ug-s54.raw
		High	fFESFGDLSTPDAVmGNPK	Unambiguous	1	1	P68871	N-Term(iTRAQ4plex); M15(Oxidation)	CID	1	0	1	1	49419	Unique	Used	0.01	0.0193861	2.55581	0.01	1.43725	0.584926	363116	5079.39	4587.5	5927.37	89.27	2.08215e-08	0	3.93698	23	2	1110.03	2219.05	0.842325	47.0442	9206	9206	MS2	14/166	20180318-iTQ-OSCC6-30ug-s09.raw
	High		vVAGVANALAHk	Unambiguous	2	2	P68871;P02042	N-Term(iTRAQ4plex); K12(iTRAQ4plex)	HCD	1	0	1	1	324205	Not Unique	Not Used	0.024411						9.90818e+06	479619			89.22	7.53947e-09	0	16.0787	1	2	719.446	1437.89	5.12299	33.9743	5733	5733	MS2	10/100	20180318-iTQ-OSCC6-30ug-s55.raw
	High		vVAGVANALAHk	Unambiguous	2	2	P68871;P02042	N-Term(iTRAQ4plex); K12(iTRAQ4plex)	HCD	1	0	1	1	343095	Not Unique	Not Used	0.0281891	0.0581672	1.91904	0.0304849	1.10544	0.599168	1.31672e+06	73602.4	49912.7	66061	89.19	7.04946e-09	0	43.2657	8	2	719.448	1437.89	6.736	33.9125	6128	6128	MS2	10/100	20180318-iTQ-OSCC6-30ug-s58.raw
		High	kVLGAFSDGLAHLDNLk	Unambiguous	2	2	P68871;P02042	N-Term(iTRAQ4plex); K1(iTRAQ4plex); K17(iTRAQ4plex)	CID	1	0	1	1	382394	Not Unique	Not Used	0.0512612						222762	22643.7			89.1	5.0441e-09	1	7.47439	14	2	1115.66	2230.31	7.00553	44.371	8896	8896	MS2	26/174	20180318-iTQ-OSCC6-30ug-s64.raw
		High	FFESFGDLSTPDAVMGNPk	Unambiguous	1	1	P68871	K19(iTRAQ4plex)	CID	1	0	1	1	61773	Unique	Used	0.214645			0.128999	0.614321		53363	22713.3		11329.1	89.08	2.07021e-08	0	4.43346	8	2	1102.03	2203.06	2.41895	48.453	9684	9684	MS2	15/166	20180318-iTQ-OSCC6-30ug-s11.raw
		High	vLGAFSDGLAHLDNLk	Unambiguous	2	2	P68871;P02042	N-Term(iTRAQ4plex); K16(iTRAQ4plex)	CID	1	0	1	1	301125	Not Unique	Not Used	0.0223667	0.140756	5.85264	0.0268285	1.2261	0.217908	118751	5266.93	10892.9	5243.27	89.06	1.86869e-08	0	25.6719	45	2	979.557	1958.11	5.61631	45.9975	9093	9093	MS2	21/138	20180318-iTQ-OSCC6-30ug-s51.raw
	High		vVAGVANALAHk	Unambiguous	2	2	P68871;P02042	N-Term(iTRAQ4plex); K12(iTRAQ4plex)	HCD	1	0	1	1	330601	Not Unique	Not Used	0.0201495	0.0558803	2.57917	0.0157073	0.796834	0.321355	3.21293e+06	128376	117004	83055.8	89.04	7.85852e-09	0	31.8325	5	2	719.446	1437.89	5.0381	35.1569	6230	6230	MS2	10/100	20180318-iTQ-OSCC6-30ug-s56.raw
	High		vLGAFSDGLAHLDNLk	Unambiguous	2	2	P68871;P02042	N-Term(iTRAQ4plex); K16(iTRAQ4plex)	HCD	1	0	1	1	345267	Not Unique	Not Used	0.0125141			0.01	0.499388		4.24416e+06	105320		42703.8	89.04	1.89602e-08	0	14.4576	2	3	653.373	1958.11	5.36008	49.95	10834	10834	MS2	16/138	20180318-iTQ-OSCC6-30ug-s58.raw
		High	vVAGVANALAHk	Unambiguous	2	2	P68871;P02042	N-Term(iTRAQ4plex); K12(iTRAQ4plex)	CID	1	0	1	1	317879	No Quan Values	Not Used							1.12247e+08				88.91	8.73995e-09	0	15.8888	0	2	719.445	1437.88	3.00061	32.5549	5399	5399	MS2	11/100	20180318-iTQ-OSCC6-30ug-s54.raw
	High		vVAGVANALAHk	Unambiguous	2	2	P68871;P02042	N-Term(iTRAQ4plex); K12(iTRAQ4plex)	HCD	1	0	1	1	320537	Not Unique	Not Used	0.0375204	0.107224	2.65774	0.0645215	1.7578	0.687946	425202	31635.9	29711.7	45151	88.81	7.23374e-09	0	40.4315	28	2	719.448	1437.89	7.92453	52.5923	11162	11162	MS2	10/100	20180318-iTQ-OSCC6-30ug-s54.raw
	High		vVAGVANALAHk	Unambiguous	2	2	P68871;P02042	N-Term(iTRAQ4plex); K12(iTRAQ4plex)	HCD	1	0	1	1	393040	Not Unique	Not Used	0.125535	0.399835	2.96211	0.215422	1.7541	0.615957	77067.9	19184.8	20081.4	27323.1	88.47	9.67184e-09	0	17.6882	89	2	719.445	1437.88	3.42508	34.6959	5607	5607	MS2	11/100	20180318-iTQ-OSCC6-30ug-s66.raw
	High		vVAGVANALAHk	Unambiguous	2	2	P68871;P02042	N-Term(iTRAQ4plex); K12(iTRAQ4plex)	HCD	1	0	1	1	321487	Not Unique	Not Used	0.0291894	0.0740613	2.35968	0.0298347	1.04479	0.460545	46886.2	2713.86	2262.96	2302.15	88.33	8.81356e-09	0	33.7842	132	2	719.447	1437.89	6.22663	59.8189	13218	13218	MS2	10/100	20180318-iTQ-OSCC6-30ug-s54.raw
	High		VVAGVANALAHk	Unambiguous	2	2	P68871;P02042	K12(iTRAQ4plex)	HCD	1	0	1	1	232148	Not Unique	Not Used	0.954207	0.0674585	0.0657477	0.0847524	0.0907905	1.43634	291989	552493	12836.4	40727.3	87.98	3.25607e-08	0	8.08427	5	2	647.392	1293.78	0.796766	27.7173	3365	3365	MS2	10/100	20180318-iTQ-OSCC6-30ug-s40.raw
		High	eFTPPVQAAYQk	Unambiguous	1	1	P68871	N-Term(iTRAQ4plex); K12(iTRAQ4plex)	CID	1	0	1	1	178388	Unique	Used	0.0632954						3.37095e+07	4.23098e+06			87.94	3.63169e-08	0	14.4993	0	2	833.96	1666.91	5.43542	30.835	4278	4278	MS2	11/102	20180318-iTQ-OSCC6-30ug-s31.raw
	High		vVAGVANALAHk	Unambiguous	2	2	P68871;P02042	N-Term(iTRAQ4plex); K12(iTRAQ4plex)	HCD	1	0	1	1	349373	Not Unique	Not Used	0.110962	0.0871915	0.73078	0.069039	0.635991	0.905237	690879	152018	39256.9	78499	87.86	9.98458e-09	0	35.0053	10	2	719.448	1437.89	6.99068	33.7644	5867	5867	MS2	11/100	20180318-iTQ-OSCC6-30ug-s59.raw
		High	lLGNVLVcVLAHHFGk	Unambiguous	1	1	P68871	N-Term(iTRAQ4plex); C8(Methylthio); K16(iTRAQ4plex)	CID	1	0	1	1	389910	Redundant	Not Used	0.01	0.01	6.62062	0.01	5.78183	0.908374	1.28312e+06	4020.87	9407.08	18875.8	87.83	1.63168e-08	0	16.1167	8	2	1027.59	2054.17	3.79354	55.7937	11710	11710	MS2	21/146	20180318-iTQ-OSCC6-30ug-s65.raw
		High	VLGAFSDGLAHLDNLk	Unambiguous	2	2	P68871;P02042	K16(iTRAQ4plex)	CID	1	0	1	1	216550	Redundant	Not Used	0.815664			0.0216057	0.0270763		128030	207082		4552.49	87.75	3.50031e-08	0	11.1683	21	2	907.501	1814	1.35867	44.1165	8272	8272	MS2	12/138	20180318-iTQ-OSCC6-30ug-s37.raw
	High		vVAGVANALAHk	Unambiguous	2	2	P68871;P02042	N-Term(iTRAQ4plex); K12(iTRAQ4plex)	HCD	1	0	1	1	317577	Redundant	Not Used	0.0153035						1.03255e+07	313342			87.02	1.1718e-08	0	20.9256	2	2	719.447	1437.89	5.37768	30.2223	4746	4746	MS2	11/100	20180318-iTQ-OSCC6-30ug-s54.raw
	High		VVAGVANALAHk	Unambiguous	2	2	P68871;P02042	K12(iTRAQ4plex)	HCD	1	0	1	1	226054	Not Unique	Not Used	0.579735						76750.6	88232.5			86.98	4.09915e-08	0	12.8552	4	2	647.392	1293.78	0.891118	26.1383	2942	2942	MS2	9/100	20180318-iTQ-OSCC6-30ug-s39.raw
		High	fFESFGDLSTPDAVMGNPk	Unambiguous	1	1	P68871	N-Term(iTRAQ4plex); K19(iTRAQ4plex)	CID	1	0	1	1	146249	No Quan Values	Not Used							24196				86.86	4.2655e-08	0	6.57649	98	2	1174.09	2347.16	4.76159	58.5835	12582	12582	MS2	12/166	20180318-iTQ-OSCC6-30ug-s25.raw
		High	fFESFGDLSTPDAVMGNPk	Unambiguous	1	1	P68871	N-Term(iTRAQ4plex); K19(iTRAQ4plex)	CID	1	0	1	1	151205	Unique	Used	0.0293853						4.41531e+06	257281			86.5	4.58938e-08	0	6.2038	0	2	1174.08	2347.16	3.51342	50.4734	10312	10312	MS2	12/166	20180318-iTQ-OSCC6-30ug-s26.raw
	High		vVAGVANALAHk	Unambiguous	2	2	P68871;P02042	N-Term(iTRAQ4plex); K12(iTRAQ4plex)	HCD	1	0	1	1	317967	Excluded by Method	Not Used	0.01						9.63663e+07	39945.8			86.07	1.68077e-08	0	15.9335	0	2	719.445	1437.88	2.91571	33.2791	5596	5596	MS2	11/100	20180318-iTQ-OSCC6-30ug-s54.raw
		High	fFESFGDLSTPDAVMGNPk	Unambiguous	1	1	P68871	N-Term(iTRAQ4plex); K19(iTRAQ4plex)	CID	1	0	1	1	151617	Unique	Used	0.0278799			0.0370018	1.35663		88662.5	4901.72		5399.22	85.96	5.24772e-08	0	13.6827	34	2	1174.09	2347.16	4.76159	53.5466	11200	11200	MS2	13/166	20180318-iTQ-OSCC6-30ug-s26.raw
	High		vVAGVANALAHk	Unambiguous	2	2	P68871;P02042	N-Term(iTRAQ4plex); K12(iTRAQ4plex)	HCD	1	0	1	1	318802	Not Unique	Not Used	0.0224734	0.0440151	1.82146	0.0320585	1.45816	0.832689	1.0133e+06	45156.8	29065.5	53462.2	85.91	1.53869e-08	0	23.9059	6	2	719.447	1437.89	6.14173	39.6221	7404	7404	MS2	11/100	20180318-iTQ-OSCC6-30ug-s54.raw
		High	VLGAFSDGLAHLDNLk	Unambiguous	2	2	P68871;P02042	K16(iTRAQ4plex)	CID	1	0	1	1	222666	Not Unique	Not Used	1.03031						34572.2	70634			85.91	5.46235e-08	0	0	24	2	907.496	1813.99	-4.29401	44.9029	8577	8577	MS2	11/138	20180318-iTQ-OSCC6-30ug-s38.raw
		High	fFESFGDLSTPDAVMGNPk	Unambiguous	1	1	P68871	N-Term(iTRAQ4plex); K19(iTRAQ4plex)	CID	1	0	1	1	146487	Unique	Used	0.01						35250.2	602.806			85.73	5.4663e-08	0	5.24547	89	2	1174.09	2347.17	5.69772	61.5233	13101	13101	MS2	19/166	20180318-iTQ-OSCC6-30ug-s25.raw
	High		vLGAFSDGLAHLDNLk	Unambiguous	2	2	P68871;P02042	N-Term(iTRAQ4plex); K16(iTRAQ4plex)	HCD	1	0	1	1	338771	Not Unique	Not Used	0.0544424	0.1842	3.14658	0.0606531	1.1388	0.376449	508119	54855.5	60995	50720.7	85.69	4.12754e-08	0	30.2859	9	3	653.373	1958.1	4.33146	49.1009	10245	10245	MS2	16/138	20180318-iTQ-OSCC6-30ug-s57.raw
	High		vVAGVANALAHk	Unambiguous	2	2	P68871;P02042	N-Term(iTRAQ4plex); K12(iTRAQ4plex)	HCD	1	0	1	1	320236	Not Unique	Not Used	0.0353928	0.0543156	1.42724	0.0350957	1.01361	0.738707	538456	37790.5	19059.6	31100.8	85.51	1.65902e-08	0	24.5941	13	2	719.447	1437.89	5.88705	50.3359	10511	10511	MS2	11/100	20180318-iTQ-OSCC6-30ug-s54.raw
		High	fFESFGDLSTPDAVMGNPk	Unambiguous	1	1	P68871	N-Term(iTRAQ4plex); K19(iTRAQ4plex)	CID	1	0	1	1	145079	No Quan Values	Not Used							8708650				85.28	5.97414e-08	0	9.77778	0	2	1174.08	2347.16	2.99334	49.9002	10047	10047	MS2	14/166	20180318-iTQ-OSCC6-30ug-s25.raw
	High		fFESFGDLSTPDAVmGNPK	Unambiguous	1	1	P68871	N-Term(iTRAQ4plex); M15(Oxidation)	HCD	1	0	1	1	49419	Redundant	Not Used	0.01	0.0193861	2.55581	0.01	1.43725	0.584926	363116	5079.39	4587.5	5927.37	85.15	5.37666e-08	0	3.93698	23	2	1110.03	2219.05	0.842325	47.064	9212	9212	MS2	18/166	20180318-iTQ-OSCC6-30ug-s09.raw
		High	vVAGVANALAHk	Unambiguous	2	2	P68871;P02042	N-Term(iTRAQ4plex); K12(iTRAQ4plex)	CID	1	0	1	1	318513	Not Unique	Not Used	0.0267643	0.0261131	0.90738	0.0219049	0.8366	0.959018	1.80148e+06	95609.8	30656.8	64944	85.09	2.02881e-08	0	23.3179	3	2	719.446	1437.88	4.52872	37.47	6773	6773	MS2	11/100	20180318-iTQ-OSCC6-30ug-s54.raw
		High	fFESFGDLSTPDAVMGNPk	Unambiguous	1	1	P68871	N-Term(iTRAQ4plex); K19(iTRAQ4plex)	CID	1	0	1	1	145446	Unique	Used	0.01						285948	3855.81			85	6.54591e-08	0	6.3024	8	2	1174.08	2347.16	3.72145	52.6767	10841	10841	MS2	10/166	20180318-iTQ-OSCC6-30ug-s25.raw
		High	vVAGVANALAHk	Unambiguous	2	2	P68871;P02042	N-Term(iTRAQ4plex); K12(iTRAQ4plex)	CID	1	0	1	1	321487	Redundant	Not Used	0.0291894	0.0740613	2.35968	0.0298347	1.04479	0.460545	46886.2	2713.86	2262.96	2302.15	84.65	2.05661e-08	0	33.7842	132	2	719.447	1437.89	6.22663	59.7977	13212	13212	MS2	11/100	20180318-iTQ-OSCC6-30ug-s54.raw
		High	fFESFGDLSTPDAVmGNPk	Unambiguous	1	1	P68871	N-Term(iTRAQ4plex); M15(Oxidation); K19(iTRAQ4plex)	CID	1	0	1	1	158332	Unique	Used	0.0120573						5119.36	122.4			84.58	6.77516e-08	0	4.6992	300	2	1182.08	2363.16	5.22816	61.4642	12509	12509	MS2	9/166	20180318-iTQ-OSCC6-30ug-s27.raw
		High	fFESFGDLSTPDAVMGNPk	Unambiguous	1	1	P68871	N-Term(iTRAQ4plex); K19(iTRAQ4plex)	CID	1	0	1	1	145954	Excluded by Method	Not Used	0.01						31718.5	167.247			84.56	7.0164e-08	0	4.69218	58	2	1174.08	2347.16	2.16122	56.3078	11937	11937	MS2	12/166	20180318-iTQ-OSCC6-30ug-s25.raw
		High	fFESFGDLSTPDAVmGNPk	Unambiguous	1	1	P68871	N-Term(iTRAQ4plex); M15(Oxidation); K19(iTRAQ4plex)	CID	1	0	1	1	162614	Unique	Used	0.0373333						2.75868e+06	204228			84.49	6.63252e-08	0	7.31797	1	2	1182.07	2363.14	-2.31356	47.1916	9368	9368	MS2	13/166	20180318-iTQ-OSCC6-30ug-s28.raw
		High	vNVDEVGGEALGR	Unambiguous	1	1	P68871	N-Term(iTRAQ4plex)	CID	1	0	1	1	56232	Unique	Used	0.0249328	0.0487035	1.81667	0.0302329	1.23948	0.709677	1.69342e+06	83724.6	53748.3	84258	84.4	8.31449e-08	0	12.6852	3	2	729.891	1458.78	5.64157	52.607	11009	11009	MS2	20/128	20180318-iTQ-OSCC6-30ug-s10.raw
		High	lLGNVLVcVLAHHFGk	Unambiguous	1	1	P68871	N-Term(iTRAQ4plex); C8(Methylthio); K16(iTRAQ4plex)	CID	1	0	1	1	390558	No Quan Values	Not Used							36114.6				84.39	3.439e-08	0	7.45035	80	2	1027.59	2054.18	5.45744	62.9064	13142	13142	MS2	20/146	20180318-iTQ-OSCC6-30ug-s65.raw
	High		lLGNVLVcVLAHHFGk	Unambiguous	1	1	P68871	N-Term(iTRAQ4plex); C8(Methylthio); K16(iTRAQ4plex)	HCD	1	0	1	1	396058	Unique	Used	0.023925	0.0881573	3.42684	0.0252673	1.07954	0.327674	139113	6599.91	7992.21	5784.88	84.25	3.53287e-08	0	22.7132	101	3	685.396	2054.17	4.91607	58.4631	12145	12145	MS2	11/146	20180318-iTQ-OSCC6-30ug-s66.raw
		High	vLGAFSDGLAHLDNLk	Unambiguous	2	2	P68871;P02042	N-Term(iTRAQ4plex); K16(iTRAQ4plex)	CID	1	0	1	1	303131	Not Unique	Not Used	0.0179665	0.156059	8.07816	0.0374411	2.13019	0.274286	5315.36	189.37	540.581	327.528	84.07	5.89572e-08	0	0	300	2	979.557	1958.11	5.49163	62.7678	13439	13439	MS2	13/138	20180318-iTQ-OSCC6-30ug-s51.raw
		High	fFESFGDLSTPDAVMGNPk	Unambiguous	1	1	P68871	N-Term(iTRAQ4plex); K19(iTRAQ4plex)	CID	1	0	1	1	205282	Unique	Used	0.0237892						52243	2464.48			83.71	8.59709e-08	0	5.28682	36	2	1174.08	2347.16	3.09736	50.0258	10091	10091	MS2	14/166	20180318-iTQ-OSCC6-30ug-s35.raw
	High		vLGAFSDGLAHLDNLk	Unambiguous	2	2	P68871;P02042	N-Term(iTRAQ4plex); K16(iTRAQ4plex)	HCD	1	0	1	1	332601	Not Unique	Not Used	0.021375	0.0795463	3.461	0.028763	1.3755	0.413387	3.36412e+06	142592	174394	159248	83.56	7.13699e-08	0	25.523	2	3	653.372	1958.1	3.67688	49.8692	10568	10568	MS2	16/138	20180318-iTQ-OSCC6-30ug-s56.raw
		High	vVAGVANALAHk	Unambiguous	2	2	P68871;P02042	N-Term(iTRAQ4plex); K12(iTRAQ4plex)	CID	1	0	1	1	324205	Redundant	Not Used	0.024411						9.90818e+06	479619			83.4	2.87966e-08	0	16.0787	1	2	719.446	1437.89	5.12299	33.9584	5727	5727	MS2	11/100	20180318-iTQ-OSCC6-30ug-s55.raw
	High		vLGAFSDGLAHLDNLk	Unambiguous	2	2	P68871;P02042	N-Term(iTRAQ4plex); K16(iTRAQ4plex)	HCD	1	0	1	1	307463	Not Unique	Not Used	0.0156417						3.17584e+07	985054			83.36	6.9659e-08	0	13.7035	0	3	653.374	1958.11	5.73412	46.9584	9626	9626	MS2	15/138	20180318-iTQ-OSCC6-30ug-s52.raw
		High	fFESFGDLSTPDAVMGNPk	Unambiguous	1	1	P68871	N-Term(iTRAQ4plex); K19(iTRAQ4plex)	CID	1	0	1	1	140465	Unique	Used	0.0209797						4526.33	188.305			83.31	7.88654e-08	0	12.8348	300	2	1174.08	2347.14	-3.03957	60.7962	13187	13187	MS2	13/166	20180318-iTQ-OSCC6-30ug-s24.raw
		High	vVAGVANALAHk	Unambiguous	2	2	P68871;P02042	N-Term(iTRAQ4plex); K12(iTRAQ4plex)	CID	1	0	1	1	343095	Redundant	Not Used	0.0281891	0.0581672	1.91904	0.0304849	1.10544	0.599168	1.31672e+06	73602.4	49912.7	66061	83.19	2.80644e-08	0	43.2657	8	2	719.448	1437.89	6.736	33.8967	6122	6122	MS2	11/100	20180318-iTQ-OSCC6-30ug-s58.raw
	High		vVAGVANALAHk	Unambiguous	2	2	P68871;P02042	N-Term(iTRAQ4plex); K12(iTRAQ4plex)	HCD	1	0	1	1	320990	Not Unique	Not Used	0.042993	0.0693438	1.50002	0.0550822	1.30962	0.908125	288921	24631.7	13056.5	26191.4	83.16	2.92251e-08	0	29.3979	26	2	719.447	1437.89	6.31152	55.923	12140	12140	MS2	10/100	20180318-iTQ-OSCC6-30ug-s54.raw
	High		vVAGVANALAHk	Unambiguous	2	2	P68871;P02042	N-Term(iTRAQ4plex); K12(iTRAQ4plex)	HCD	1	0	1	1	319930	No Quan Values	Not Used											83.08	2.97684e-08	0	26.6496	12	2	719.447	1437.89	6.48131	48.0607	9848	9848	MS2	9/100	20180318-iTQ-OSCC6-30ug-s54.raw
	High		vVAGVANALAHk	Unambiguous	2	2	P68871;P02042	N-Term(iTRAQ4plex); K12(iTRAQ4plex)	HCD	1	0	1	1	320423	Not Unique	Not Used	0.0460676	0.107478	2.16976	0.0485208	1.07662	0.516119	434415	39684.2	30427.4	34689.7	83.05	2.92316e-08	0	21.7939	15	2	719.447	1437.89	5.80215	51.7312	10915	10915	MS2	16/100	20180318-iTQ-OSCC6-30ug-s54.raw
	High		vVAGVANALAHk	Unambiguous	2	2	P68871;P02042	N-Term(iTRAQ4plex); K12(iTRAQ4plex)	HCD	1	0	1	1	324317	Not Unique	Not Used	0.1413	0.325277	2.1409	0.135616	0.981071	0.476652	183584	51439.1	38915.8	40974.4	82.99	3.06429e-08	0	34.6166	37	2	719.448	1437.89	6.82089	34.7816	5971	5971	MS2	11/100	20180318-iTQ-OSCC6-30ug-s55.raw
		High	fFESFGDLSTPDAVmGNPk	Unambiguous	1	1	P68871	N-Term(iTRAQ4plex); M15(Oxidation); K19(iTRAQ4plex)	CID	1	0	1	1	158383	Unique	Used	0.0265813						5891.99	310.568			82.99	9.77056e-08	0	12.3902	300	2	1182.08	2363.16	5.22816	62.1405	12622	12622	MS2	14/166	20180318-iTQ-OSCC6-30ug-s27.raw
		High	fFESFGDLSTPDAVmGNPk	Unambiguous	1	1	P68871	N-Term(iTRAQ4plex); M15(Oxidation); K19(iTRAQ4plex)	CID	1	0	1	1	138680	Unique	Used	0.0120523						217553	5199.39			82.57	1.04583e-07	0	8.29098	14	2	1182.08	2363.15	3.16195	47.5389	9323	9323	MS2	13/166	20180318-iTQ-OSCC6-30ug-s24.raw
	High		VLGAFSDGLAHLDNLk	Unambiguous	2	2	P68871;P02042	K16(iTRAQ4plex)	HCD	1	0	1	1	216546	Not Unique	Not Used	0.823498	0.263244	0.297292	0.364788	0.452802	1.58425	2.1205e+06	3.46273e+06	363779	1.27305e+06	82.54	1.18123e-07	0	37.8128	2	3	605.336	1813.99	-0.129199	44.1221	8274	8274	MS2	10/138	20180318-iTQ-OSCC6-30ug-s37.raw
	High		vLGAFSDGLAHLDNLk	Unambiguous	2	2	P68871;P02042	N-Term(iTRAQ4plex); K16(iTRAQ4plex)	HCD	1	0	1	1	309035	Excluded by Method	Not Used	0.01						1.12419e+06	10862.5			82.4	8.28634e-08	0	12.4757	8	3	653.375	1958.11	7.97838	58.8089	13032	13032	MS2	18/138	20180318-iTQ-OSCC6-30ug-s52.raw
	High		vNVDEVGGEALGR	Unambiguous	1	1	P68871	N-Term(iTRAQ4plex)	HCD	1	0	1	1	83085	Unique	Used	0.019566	0.01	0.567891	0.01	0.421418	0.771873	788205	30581.5	6137.04	10463.8	82.36	1.47224e-07	0	19.0093	29	2	729.889	1458.77	2.12702	31.1084	4116	4116	MS2	12/128	20180318-iTQ-OSCC6-30ug-s15.raw
		High	vLGAFSDGLAHLDNLk	Unambiguous	2	2	P68871;P02042	N-Term(iTRAQ4plex); K16(iTRAQ4plex)	CID	1	0	1	1	320217	Excluded by Method	Not Used	0.01						363087	233.943			82.36	9.40838e-08	0	10.261	8	2	979.555	1958.1	3.49672	50.1823	10465	10465	MS2	23/138	20180318-iTQ-OSCC6-30ug-s54.raw
		High	vLGAFSDGLAHLDNLk	Unambiguous	2	2	P68871;P02042	N-Term(iTRAQ4plex); K16(iTRAQ4plex)	CID	1	0	1	1	308475	Not Unique	Not Used	0.039162	0.0677591	1.60912	0.0533832	1.39338	0.900698	89499.1	6950.26	3952.09	7863.04	82.3	8.97987e-08	0	40.5687	46	2	979.556	1958.11	5.11758	54.5422	11808	11808	MS2	13/138	20180318-iTQ-OSCC6-30ug-s52.raw
		High	lLGNVLVcVLAHHFGk	Unambiguous	1	1	P68871	N-Term(iTRAQ4plex); C8(Methylthio); K16(iTRAQ4plex)	CID	1	0	1	1	383904	No Quan Values	Not Used							1.1629e+07				82.12	6.4445e-08	0	14.0389	3	2	1027.59	2054.17	2.96158	55.597	12163	12163	MS2	20/146	20180318-iTQ-OSCC6-30ug-s64.raw
		High	fFESFGDLSTPDAVMGNPk	Unambiguous	1	1	P68871	N-Term(iTRAQ4plex); K19(iTRAQ4plex)	CID	1	0	1	1	146422	No Quan Values	Not Used							27610.7				81.9	1.31068e-07	0	7.41931	253	2	1174.08	2347.16	3.30539	60.5915	12956	12956	MS2	20/166	20180318-iTQ-OSCC6-30ug-s25.raw
		High	lLGNVLVcVLAHHFGk	Unambiguous	1	1	P68871	N-Term(iTRAQ4plex); C8(Methylthio); K16(iTRAQ4plex)	CID	1	0	1	1	390417	Excluded by Method	Not Used	0.01						49137.8	368.419			81.58	6.95024e-08	0	7.01085	71	2	1027.59	2054.17	4.03124	60.6648	12809	12809	MS2	13/146	20180318-iTQ-OSCC6-30ug-s65.raw
		High	vLGAFSDGLAHLDNLk	Unambiguous	2	2	P68871;P02042	N-Term(iTRAQ4plex); K16(iTRAQ4plex)	CID	1	0	1	1	308165	Not Unique	Not Used	0.01						257143	2696.7			81.49	1.08565e-07	0	14.1665	13	2	979.555	1958.1	4.30715	52.2474	11141	11141	MS2	13/138	20180318-iTQ-OSCC6-30ug-s52.raw
	High		vLGAFSDGLAHLDNLk	Unambiguous	2	2	P68871;P02042	N-Term(iTRAQ4plex); K16(iTRAQ4plex)	HCD	1	0	1	1	301125	Redundant	Not Used	0.0223667	0.140756	5.85264	0.0268285	1.2261	0.217908	118751	5266.93	10892.9	5243.27	80.96	1.20653e-07	0	25.6719	45	2	979.557	1958.11	5.61631	46.0168	9099	9099	MS2	15/138	20180318-iTQ-OSCC6-30ug-s51.raw
		High	vVAGVANALAHk	Unambiguous	2	2	P68871;P02042	N-Term(iTRAQ4plex); K12(iTRAQ4plex)	CID	1	0	1	1	311849	No Quan Values	Not Used							35559548				80.78	5.4732e-08	0	16.4983	0	2	719.446	1437.88	4.78341	33.5689	5565	5565	MS2	20/100	20180318-iTQ-OSCC6-30ug-s53.raw
	High		VNVDEVGGEALGR	Unambiguous	1	1	P68871		HCD	1	0	1	1	28940	No Quan Labels	Not Used							2043.52	3144.31	2569.4	6964.82	80.69	1.68061e-07	0	10.278	66	2	657.837	1314.67	1.16237	30.9788	3716	3716	MS2	11/128	20180318-iTQ-OSCC6-30ug-s06.raw
		High	vLGAFSDGLAHLDNLK	Unambiguous	2	2	P68871;P02042	N-Term(iTRAQ4plex)	CID	1	0	1	1	205203	Not Unique	Not Used	0.0336338			0.0163582	0.497154		189647	12648.5		5105.63	80.35	1.92356e-07	0	11.8415	20	2	907.501	1814	1.42597	49.4629	9921	9921	MS2	18/138	20180318-iTQ-OSCC6-30ug-s35.raw
	High		vVAGVANALAHk	Unambiguous	2	2	P68871;P02042	N-Term(iTRAQ4plex); K12(iTRAQ4plex)	HCD	1	0	1	1	381220	Not Unique	Not Used	0.057883	0.306134	4.91867	0.166426	2.93901	0.621516	359619	41277.3	71745.5	98499.1	80.02	5.5245e-08	0	38.0831	28	2	719.448	1437.89	7.66984	35.6297	6356	6356	MS2	11/100	20180318-iTQ-OSCC6-30ug-s64.raw
		High	vNVDEVGGEALGR	Unambiguous	1	1	P68871	N-Term(iTRAQ4plex)	CID	1	0	1	1	53832	Unique	Used	0.0212042						9.11908e+06	383433			79.96	2.55846e-07	0	8.42295	0	2	729.888	1458.77	1.03918	35.3589	5809	5809	MS2	20/128	20180318-iTQ-OSCC6-30ug-s10.raw
		High	vVAGVANALAHk	Unambiguous	2	2	P68871;P02042	N-Term(iTRAQ4plex); K12(iTRAQ4plex)	CID	1	0	1	1	321107	Not Unique	Not Used	0.0444305	0.127221	2.66296	0.0553792	1.27408	0.497656	255365	22498.8	21172	23274.3	79.94	5.93138e-08	0	36.731	31	2	719.447	1437.89	6.6511	56.7813	12391	12391	MS2	11/100	20180318-iTQ-OSCC6-30ug-s54.raw
	High		vLGAFSDGLAHLDNLk	Unambiguous	2	2	P68871;P02042	N-Term(iTRAQ4plex); K16(iTRAQ4plex)	HCD	1	0	1	1	302802	Not Unique	Not Used	0.0235316	0.0848233	3.35236	0.0306271	1.33041	0.412794	36898.1	1721.76	2039.67	1859.85	79.93	1.52945e-07	0	18.7165	116	3	653.374	1958.11	5.64061	58.7733	12736	12736	MS2	15/138	20180318-iTQ-OSCC6-30ug-s51.raw
	High		vLGAFSDGLAHLDNLk	Unambiguous	2	2	P68871;P02042	N-Term(iTRAQ4plex); K16(iTRAQ4plex)	HCD	1	0	1	1	302408	Not Unique	Not Used	0.0234631	0.178499	7.07518	0.0964374	4.20137	0.617663	110629	5147.2	12869	17558.2	79.93	1.51929e-07	0	20.1529	59	3	653.374	1958.11	6.10817	55.584	11880	11880	MS2	16/138	20180318-iTQ-OSCC6-30ug-s51.raw
	High		vVAGVANALAHk	Unambiguous	2	2	P68871;P02042	N-Term(iTRAQ4plex); K12(iTRAQ4plex)	HCD	1	0	1	1	320332	Redundant	Not Used	0.0393361	0.0859654	2.03245	0.0462077	1.20075	0.614516	408841	31890.7	22904.4	31091.2	79.75	6.09071e-08	0	28.1515	17	2	719.446	1437.89	5.29278	51.0529	10719	10719	MS2	16/100	20180318-iTQ-OSCC6-30ug-s54.raw
	High		vVAGVANALAHk	Unambiguous	2	2	P68871;P02042	N-Term(iTRAQ4plex); K12(iTRAQ4plex)	HCD	1	0	1	1	320643	Not Unique	Not Used	0.0468768	0.164052	3.25469				98840.7	9187.8	10567.1		79.75	6.40849e-08	0	28.2816	13	2	719.447	1437.89	6.31152	53.3879	11394	11394	MS2	9/100	20180318-iTQ-OSCC6-30ug-s54.raw
	High		vVAGVANALAHk	Unambiguous	2	2	P68871;P02042	N-Term(iTRAQ4plex); K12(iTRAQ4plex)	HCD	1	0	1	1	320739	Not Unique	Not Used	0.0516486	0.11338	2.04158	0.0802131	1.58751	0.808815	316106	32374.9	23356.7	41729.7	79.66	6.38046e-08	0	38.6525	20	2	719.447	1437.89	5.80215	54.1088	11602	11602	MS2	16/100	20180318-iTQ-OSCC6-30ug-s54.raw
	High		vNVDEVGGEALGR	Unambiguous	1	1	P68871	N-Term(iTRAQ4plex)	HCD	1	0	1	1	256641	Unique	Used	0.0767675	0.0875908	1.06113	0.0639858	0.851995	0.835155	145416	22136.5	8300.65	15313.1	79.28	2.73834e-07	0	24.0453	27	2	729.89	1458.77	4.55374	32.7741	4940	4940	MS2	11/128	20180318-iTQ-OSCC6-30ug-s44.raw
		High	FFESFGDLSTPDAVmGNPk	Unambiguous	1	1	P68871	M15(Oxidation); K19(iTRAQ4plex)	CID	1	0	1	1	67410	Unique	Used	0.179224						7084.07	2517.66			79.28	2.25441e-07	0	32.7999	38	2	1110.03	2219.05	2.49263	45.4664	8741	8741	MS2	14/166	20180318-iTQ-OSCC6-30ug-s12.raw
		High	vVAGVANALAHk	Unambiguous	2	2	P68871;P02042	N-Term(iTRAQ4plex); K12(iTRAQ4plex)	CID	1	0	1	1	318141	Excluded by Method	Not Used	0.01						4.85416e+07	220555			79.07	8.36188e-08	0	15.6872	0	2	719.446	1437.88	4.18914	34.6683	5967	5967	MS2	20/100	20180318-iTQ-OSCC6-30ug-s54.raw
		High	vVAGVANALAHk	Unambiguous	2	2	P68871;P02042	N-Term(iTRAQ4plex); K12(iTRAQ4plex)	CID	1	0	1	1	318051	Redundant	Not Used	0.01						7.94796e+07	819047			79.03	8.50176e-08	0	15.7634	0	2	719.445	1437.88	3.1704	33.9707	5772	5772	MS2	11/100	20180318-iTQ-OSCC6-30ug-s54.raw
	High		vNVDEVGGEALGR	Unambiguous	1	1	P68871	N-Term(iTRAQ4plex)	HCD	1	0	1	1	148714	Unique	Used	0.0536445	0.0478214	0.829056	0.0222265	0.423523	0.531363	889028	94571	27706.2	32520.3	78.97	3.2135e-07	0	14.6628	9	2	729.888	1458.77	1.03918	32.3895	4915	4915	MS2	12/128	20180318-iTQ-OSCC6-30ug-s26.raw
		High	VNVDEVGGEALGR	Unambiguous	1	1	P68871		CID	1	0	1	1		No Quan Labels	Not Used											78.97	2.50361e-07	0	0.356817	0	2	657.837	1314.67	1.81234	30.3507	4042	4042	MS2	9/128	20180318-iTQ-OSCC6-30ug-s04.raw
		High	vLGAFSDGLAHLDNLk	Unambiguous	2	2	P68871;P02042	N-Term(iTRAQ4plex); K16(iTRAQ4plex)	CID	1	0	1	1	307769	Not Unique	Not Used	0.01						1.60599e+07	303179			78.97	1.94585e-07	0	7.70727	0	2	979.555	1958.1	3.99545	49.2589	10283	10283	MS2	11/138	20180318-iTQ-OSCC6-30ug-s52.raw
		High	vNVDEVGGEALGR	Unambiguous	1	1	P68871	N-Term(iTRAQ4plex)	CID	1	0	1	1	118401	Unique	Used	0.0288746	0.0623055	2.00677	0.024865	0.880246	0.456251	298912	17114.9	12136.9	12232	78.81	3.01186e-07	0	11.5996	25	2	729.891	1458.78	5.72525	30.363	3981	3981	MS2	10/128	20180318-iTQ-OSCC6-30ug-s21.raw
	High		vNVDEVGGEALGR	Unambiguous	1	1	P68871	N-Term(iTRAQ4plex)	HCD	1	0	1	1	53544	Unique	Used	0.0121014						4.81556e+07	1.15558e+06			78.68	3.25245e-07	0	8.43282	0	2	729.889	1458.77	3.13118	33.3152	5191	5191	MS2	11/128	20180318-iTQ-OSCC6-30ug-s10.raw
		High	fFESFGDLSTPDAVMGNPk	Unambiguous	1	1	P68871	N-Term(iTRAQ4plex); K19(iTRAQ4plex)	CID	1	0	1	1	145332	Unique	Used	0.0189048						375055	14060			78.6	2.89191e-07	0	8.02922	6	2	1174.08	2347.16	4.03349	51.8405	10594	10594	MS2	14/166	20180318-iTQ-OSCC6-30ug-s25.raw
		High	fFESFGDLSTPDAVMGNPk	Unambiguous	1	1	P68871	N-Term(iTRAQ4plex); K19(iTRAQ4plex)	CID	1	0	1	1	139017	No Quan Values	Not Used							109270				78.59	2.7948e-07	0	7.51143	9	2	1174.09	2347.16	5.17765	49.9326	10052	10052	MS2	11/166	20180318-iTQ-OSCC6-30ug-s24.raw
		High	fFESFGDLSTPDAVmGNPk	Unambiguous	1	1	P68871	N-Term(iTRAQ4plex); M15(Oxidation); K19(iTRAQ4plex)	CID	1	0	1	1	156971	Unique	Used		0.0546944					79510		2834.03		78.56	2.69576e-07	0	15.475	25	2	1182.08	2363.16	4.91823	49.7198	9560	9560	MS2	9/166	20180318-iTQ-OSCC6-30ug-s27.raw
		High	fFESFGDLSTPDAVmGNPk	Unambiguous	1	1	P68871	N-Term(iTRAQ4plex); M15(Oxidation); K19(iTRAQ4plex)	CID	1	0	1	1	158221	Unique	Used	0.0558478						3156.22	349.535			78.54	2.7222e-07	0	23.5806	300	2	1182.08	2363.16	5.22816	60.013	12266	12266	MS2	9/166	20180318-iTQ-OSCC6-30ug-s27.raw
	High		vLGAFSDGLAHLDNLk	Unambiguous	2	2	P68871;P02042	N-Term(iTRAQ4plex); K16(iTRAQ4plex)	HCD	1	0	1	1	319805	Not Unique	Not Used	0.0644003	0.29644	4.2809	0.0678297	1.07662	0.261593	179159	22879.3	34611	19999.8	78.49	2.15909e-07	0	42.8455	22	3	653.372	1958.1	3.77039	47.1235	9576	9576	MS2	14/138	20180318-iTQ-OSCC6-30ug-s54.raw
	High		vNVDEVGGEALGR	Unambiguous	1	1	P68871	N-Term(iTRAQ4plex)	HCD	1	0	1	1	54408	Unique	Used	0.0214698	0.0163717	0.709174				4.5334e+06	193005	48367.9		78.45	3.56509e-07	0	11.5252	1	2	729.889	1458.77	2.71278	39.538	7063	7063	MS2	11/128	20180318-iTQ-OSCC6-30ug-s10.raw
		High	eFTPPVQAAYQk	Unambiguous	1	1	P68871	N-Term(iTRAQ4plex); K12(iTRAQ4plex)	CID	1	0	1	1	173817	Unique	Used	0.0372914			0.0186089	0.510085		452172	33437.3		13848.2	78.37	3.28934e-07	0	16.378	12	2	833.959	1666.91	4.11726	41.219	7544	7544	MS2	10/102	20180318-iTQ-OSCC6-30ug-s30.raw
	High		lLGNVLVcVLAHHFGk	Unambiguous	1	1	P68871	N-Term(iTRAQ4plex); C8(Methylthio); K16(iTRAQ4plex)	HCD	1	0	1	1	384140	Unique	Used		0.0156162					3.48912e+06		35508.3		78.31	1.39454e-07	0	17.5919	4	3	685.397	2054.18	5.54004	57.4789	12685	12685	MS2	17/146	20180318-iTQ-OSCC6-30ug-s64.raw
	High		vVAGVANALAHk	Unambiguous	2	2	P68871;P02042	N-Term(iTRAQ4plex); K12(iTRAQ4plex)	HCD	1	0	1	1	318231	No Quan Values	Not Used							2.23036e+07				78.23	8.86854e-08	0	15.5664	0	2	719.447	1437.89	5.63236	35.38	6168	6168	MS2	9/100	20180318-iTQ-OSCC6-30ug-s54.raw
	High		vVAGVANALAHk	Unambiguous	2	2	P68871;P02042	N-Term(iTRAQ4plex); K12(iTRAQ4plex)	HCD	1	0	1	1	318603	Redundant	Not Used	0.0350732	0.016434	0.435767				1.96152e+06	136423	21007.6		78.12	1.07148e-07	0	16.4283	3	2	719.445	1437.88	2.74592	38.1608	6974	6974	MS2	10/100	20180318-iTQ-OSCC6-30ug-s54.raw
	High		vNVDEVGGEALGR	Unambiguous	1	1	P68871	N-Term(iTRAQ4plex)	HCD	1	0	1	1	65560	Unique	Used	0.0230072	0.0190848	0.771457	0.0154229	0.685226	0.92389	1.70809e+06	77927.6	21244.1	43355.5	78.1	3.98046e-07	0	11.0345	7	2	729.888	1458.77	1.3739	32.2764	4741	4741	MS2	11/128	20180318-iTQ-OSCC6-30ug-s12.raw
	High		kVLGAFSDGLAHLDNLk	Unambiguous	2	2	P68871;P02042	K1(iTRAQ4plex); K17(iTRAQ4plex)	HCD	1	0	1	1	356687	Not Unique	Not Used	0.257575	0.521298	1.88221	0.265615	1.0541	0.582518	90150.2	46045.6	30626.2	39408.3	78.1	1.54882e-07	1	46.1163	56	3	696.069	2086.19	0.701327	40.8034	8146	8146	MS2	16/174	20180318-iTQ-OSCC6-30ug-s60.raw
		High	eFTPPVQAAYQk	Unambiguous	1	1	P68871	N-Term(iTRAQ4plex); K12(iTRAQ4plex)	CID	1	0	1	1	172742	Unique	Used	0.0135501						4.35553e+06	117031			78.04	3.58828e-07	0	14.8897	1	2	833.96	1666.91	4.55665	33.4344	5216	5216	MS2	10/102	20180318-iTQ-OSCC6-30ug-s30.raw
		High	VLGAFSDGLAHLDNLk	Unambiguous	2	2	P68871;P02042	K16(iTRAQ4plex)	CID	1	0	1	1	216748	Not Unique	Not Used	0.63627	0.931953	1.3622	0.225361	0.362049	0.276456	10726.5	13533.7	6514.67	3978.36	78.03	3.32897e-07	0	0	87	2	907.5	1813.99	-0.458255	45.5947	8701	8701	MS2	11/138	20180318-iTQ-OSCC6-30ug-s37.raw
		High	VVAGVANALAHk	Unambiguous	2	2	P68871;P02042	K12(iTRAQ4plex)	CID	1	0	1	1	244055	Not Unique	Not Used	0.115072	0.150146	1.21348	0.144068	1.27976	1.09697	278544	63559.7	27255.1	66043.3	77.89	2.69841e-07	0	8.62839	4	2	647.393	1293.78	2.21204	27.2959	3455	3455	MS2	10/100	20180318-iTQ-OSCC6-30ug-s42.raw
	High		vVAGVANALAHk	Unambiguous	2	2	P68871;P02042	N-Term(iTRAQ4plex); K12(iTRAQ4plex)	HCD	1	0	1	1	318321	Redundant	Not Used	0.0105378						8.30011e+06	173441			77.65	1.03075e-07	0	16.0569	1	2	719.447	1437.89	6.14173	36.0654	6363	6363	MS2	10/100	20180318-iTQ-OSCC6-30ug-s54.raw
		High	vLGAFSDGLAHLDNLk	Unambiguous	2	2	P68871;P02042	N-Term(iTRAQ4plex); K16(iTRAQ4plex)	CID	1	0	1	1	308053	Redundant	Not Used	0.0177588			0.0145456	0.837241		300803	10592.8		7200.82	77.55	2.74236e-07	0	10.3574	12	2	979.556	1958.1	4.49418	51.3996	10896	10896	MS2	23/138	20180318-iTQ-OSCC6-30ug-s52.raw
		High	fFESFGDLSTPDAVmGNPk	Unambiguous	1	1	P68871	N-Term(iTRAQ4plex); M15(Oxidation); K19(iTRAQ4plex)	CID	1	0	1	1	198943	Unique	Used	0.01	0.0481572	10.9157				56347	458.442	1768.37		77.53	3.33781e-07	0	7.08355	54	2	1182.08	2363.15	3.16195	47.9442	9545	9545	MS2	23/166	20180318-iTQ-OSCC6-30ug-s34.raw
		High	vVAGVANALAHk	Unambiguous	2	2	P68871;P02042	N-Term(iTRAQ4plex); K12(iTRAQ4plex)	CID	1	0	1	1	317967	Excluded by Method	Not Used	0.01						9.63663e+07	39945.8			77.42	1.23171e-07	0	15.9335	0	2	719.445	1437.88	2.91571	33.2649	5590	5590	MS2	11/100	20180318-iTQ-OSCC6-30ug-s54.raw
		High	eFTPPVQAAYQk	Unambiguous	1	1	P68871	N-Term(iTRAQ4plex); K12(iTRAQ4plex)	CID	1	0	1	1	174424	Unique	Used	0.0489735	0.0701997	1.33309	0.0484887	1.01207	0.789674	301458	29275.6	13791.2	24056.6	77.38	4.17721e-07	0	24.6683	17	2	833.96	1666.91	4.55665	45.6234	8858	8858	MS2	10/102	20180318-iTQ-OSCC6-30ug-s30.raw
		High	fFESFGDLSTPDAVmGNPk	Unambiguous	1	1	P68871	N-Term(iTRAQ4plex); M15(Oxidation); K19(iTRAQ4plex)	CID	1	0	1	1	157328	Unique	Used	0.01						14294.2	271.708			77.2	3.54416e-07	0	6.01891	102	2	1182.08	2363.15	1.40566	52.5295	10330	10330	MS2	14/166	20180318-iTQ-OSCC6-30ug-s27.raw
	High		lLGNVLVcVLAHHFGk	Unambiguous	1	1	P68871	N-Term(iTRAQ4plex); C8(Methylthio); K16(iTRAQ4plex)	HCD	1	0	1	1	396147	Unique	Used	0.0142887	0.032345	2.10524	0.01	0.649838	0.321071	219661	6223.89	4630.21	3283.87	77.09	1.81754e-07	0	18.7232	62	3	685.397	2054.18	5.80745	59.188	12339	12339	MS2	16/146	20180318-iTQ-OSCC6-30ug-s66.raw
		High	fFESFGDLSTPDAVMGNPk	Unambiguous	1	1	P68871	N-Term(iTRAQ4plex); K19(iTRAQ4plex)	CID	1	0	1	1	139200	No Quan Values	Not Used							821757				76.98	4.18935e-07	0	7.42683	3	2	1174.08	2347.16	3.82546	51.303	10452	10452	MS2	13/166	20180318-iTQ-OSCC6-30ug-s24.raw
	High		vNVDEVGGEALGR	Unambiguous	1	1	P68871	N-Term(iTRAQ4plex)	HCD	1	0	1	1	56232	Redundant	Not Used	0.0249328	0.0487035	1.81667	0.0302329	1.23948	0.709677	1.69342e+06	83724.6	53748.3	84258	76.97	4.60082e-07	0	12.6852	3	2	729.891	1458.78	5.64157	52.6223	11015	11015	MS2	11/128	20180318-iTQ-OSCC6-30ug-s10.raw
		High	fFESFGDLSTPDAVmGNPk	Unambiguous	1	1	P68871	N-Term(iTRAQ4plex); M15(Oxidation); K19(iTRAQ4plex)	CID	1	0	1	1	150734	Unique	Used	0.0106407						1.65397e+06	34899			76.96	3.88649e-07	0	7.5592	8	2	1182.08	2363.16	4.50499	46.9644	9288	9288	MS2	15/166	20180318-iTQ-OSCC6-30ug-s26.raw
		High	gTFATLSELHcDk	Unambiguous	1	1	P68871	N-Term(iTRAQ4plex); C11(Methylthio); K13(iTRAQ4plex)	CID	1	0	1	1	293985	Unique	Used	0.0883334	0.0250216	0.263437	0.0496427	0.574462	2.2682	436428	76446	7116.52	35656.2	76.89	4.54311e-07	0	19.2675	9	2	878.44	1755.87	4.83538	38.3744	6971	6971	MS2	11/116	20180318-iTQ-OSCC6-30ug-s50.raw
	High		vVAGVANALAHk	Unambiguous	2	2	P68871;P02042	N-Term(iTRAQ4plex); K12(iTRAQ4plex)	HCD	1	0	1	1	320140	Not Unique	Not Used	0.0566761	0.0786288	1.29023	0.0677563	1.22203	0.985167	530077	59573.9	27161.9	59109.3	76.87	1.18214e-07	0	41.4799	11	2	719.446	1437.89	5.29278	49.6257	10303	10303	MS2	16/100	20180318-iTQ-OSCC6-30ug-s54.raw
	High		vLGAFSDGLAHLDNLk	Unambiguous	2	2	P68871;P02042	N-Term(iTRAQ4plex); K16(iTRAQ4plex)	HCD	1	0	1	1	308105	Not Unique	Not Used	0.01	0.0276265	14.1115				6.16349e+06	22252.8	110967		76.71	3.26356e-07	0	14.0155	1	3	653.373	1958.1	4.33146	51.8147	11017	11017	MS2	15/138	20180318-iTQ-OSCC6-30ug-s52.raw
		High	vVAGVANALAHk	Unambiguous	2	2	P68871;P02042	N-Term(iTRAQ4plex); K12(iTRAQ4plex)	CID	1	0	1	1	318802	Redundant	Not Used	0.0224734	0.0440151	1.82146	0.0320585	1.45816	0.832689	1.0133e+06	45156.8	29065.5	53462.2	76.66	1.29465e-07	0	23.9059	6	2	719.447	1437.89	6.14173	39.6058	7398	7398	MS2	20/100	20180318-iTQ-OSCC6-30ug-s54.raw
	High		fFESFGDLSTPDAVMGNPk	Unambiguous	1	1	P68871	N-Term(iTRAQ4plex); K19(iTRAQ4plex)	HCD	1	0	1	1	145589	Unique	Used	0.0172019						1.19668e+06	40819.9			76.64	4.43295e-07	0	11.7662	1	3	783.06	2347.17	5.66599	53.73	11158	11158	MS2	14/166	20180318-iTQ-OSCC6-30ug-s25.raw
	High		vVAGVANALAHk	Unambiguous	2	2	P68871;P02042	N-Term(iTRAQ4plex); K12(iTRAQ4plex)	HCD	1	0	1	1	317879	No Quan Values	Not Used							1.12247e+08				76.62	1.48084e-07	0	15.8888	0	2	719.445	1437.88	3.00061	32.5703	5405	5405	MS2	10/100	20180318-iTQ-OSCC6-30ug-s54.raw
	High		vNVDEVGGEALGR	Unambiguous	1	1	P68871	N-Term(iTRAQ4plex)	HCD	1	0	1	1	56809	Unique	Used	0.0262607	0.0305476	1.08183				1.44218e+06	75100.6	28710.3		76.61	5.23855e-07	0	19.4962	4	2	729.889	1458.77	3.0475	56.7539	12264	12264	MS2	11/128	20180318-iTQ-OSCC6-30ug-s10.raw
		High	vNVDEVGGEALGR	Unambiguous	1	1	P68871	N-Term(iTRAQ4plex)	CID	1	0	1	1	57206	Unique	Used	0.0282348	0.0323676	1.06614	0.0132539	0.479832	0.468139	265240	14850.5	5594.87	5785.61	76.61	5.62053e-07	0	12.8708	25	2	729.888	1458.77	1.12286	59.6119	13117	13117	MS2	16/128	20180318-iTQ-OSCC6-30ug-s10.raw
	High		lLGNVLVcVLAHHFGk	Unambiguous	1	1	P68871	N-Term(iTRAQ4plex); C8(Methylthio); K16(iTRAQ4plex)	HCD	1	0	1	1	390558	No Quan Values	Not Used							36114.6				76.48	2.12536e-07	0	7.45035	80	2	1027.59	2054.18	5.45744	62.9246	13147	13147	MS2	15/146	20180318-iTQ-OSCC6-30ug-s65.raw
		High	vNVDEVGGEALGR	Unambiguous	1	1	P68871	N-Term(iTRAQ4plex)	CID	1	0	1	1	54216	Unique	Used	0.0164579			0.0376434	2.33801		5.80866e+06	189569		359859	76.24	5.79949e-07	0	8.33766	1	2	729.89	1458.77	3.4659	38.1443	6641	6641	MS2	10/128	20180318-iTQ-OSCC6-30ug-s10.raw
	High		lLGNVLVcVLAHHFGk	Unambiguous	1	1	P68871	N-Term(iTRAQ4plex); C8(Methylthio); K16(iTRAQ4plex)	HCD	1	0	1	1	384584	Unique	Used	0.01						15027.7	227.777			76.03	2.35739e-07	0	13.5148	212	3	685.397	2054.18	5.4509	62.4801	13711	13711	MS2	15/146	20180318-iTQ-OSCC6-30ug-s64.raw
	High		vNVDEVGGEALGR	Unambiguous	1	1	P68871	N-Term(iTRAQ4plex)	HCD	1	0	1	1	54120	Unique	Used	0.0117523						5.75561e+06	134131			75.8	6.75979e-07	0	7.56331	1	2	729.888	1458.77	1.54126	37.4633	6439	6439	MS2	11/128	20180318-iTQ-OSCC6-30ug-s10.raw
		High	eFTPPVQAAYQk	Unambiguous	1	1	P68871	N-Term(iTRAQ4plex); K12(iTRAQ4plex)	CID	1	0	1	1	175481	Unique	Used	0.0458924	0.124873	2.53055	0.0468467	1.04345	0.428898	207312	18866.1	16870.7	15983.5	75.67	6.12503e-07	0	21.3938	25	2	833.961	1666.91	6.02127	53.2109	11148	11148	MS2	10/102	20180318-iTQ-OSCC6-30ug-s30.raw
	High		lLGNVLVcVLAHHFGk	Unambiguous	1	1	P68871	N-Term(iTRAQ4plex); C8(Methylthio); K16(iTRAQ4plex)	HCD	1	0	1	1	390417	Excluded by Method	Not Used	0.01						49137.8	368.419			75.59	2.76058e-07	0	7.01085	71	2	1027.59	2054.17	4.03124	60.6845	12814	12814	MS2	14/146	20180318-iTQ-OSCC6-30ug-s65.raw
	High		vLGAFSDGLAHLDNLk	Unambiguous	2	2	P68871;P02042	N-Term(iTRAQ4plex); K16(iTRAQ4plex)	HCD	1	0	1	1	302051	Not Unique	Not Used	0.0458215	0.235856	4.78702	0.0810945	1.80906	0.393085	242813	22062.7	37321.5	32406.4	75.54	4.35637e-07	0	38.7187	25	3	653.373	1958.1	4.42497	52.9445	11110	11110	MS2	17/138	20180318-iTQ-OSCC6-30ug-s51.raw
		High	VNVDEVGGEALGR	Unambiguous	1	1	P68871		CID	1	0	1	1	28940	No Quan Labels	Not Used							2043.52	3144.31	2569.4	6964.82	75.49	5.56501e-07	0	10.278	66	2	657.837	1314.67	1.16237	30.9612	3710	3710	MS2	9/128	20180318-iTQ-OSCC6-30ug-s06.raw
		High	FFESFGDLSTPDAVmGNPk	Unambiguous	1	1	P68871	M15(Oxidation); K19(iTRAQ4plex)	CID	1	0	1	1	67295	Unique	Used	0.674193						16177.6	21628			75.49	5.02829e-07	0	7.68653	18	2	1110.03	2219.04	-0.367901	44.6249	8493	8493	MS2	13/166	20180318-iTQ-OSCC6-30ug-s12.raw
		High	vLGAFSDGLAHLDNLk	Unambiguous	2	2	P68871;P02042	N-Term(iTRAQ4plex); K16(iTRAQ4plex)	CID	1	0	1	1	307407	Not Unique	Not Used	0.0193644	0.0324943	1.56059	0.0173473	0.915713	0.610335	197702	7591.58	4186.56	5644.31	75.47	4.31364e-07	0	9.09637	25	2	979.555	1958.1	3.80843	46.5002	9494	9494	MS2	23/138	20180318-iTQ-OSCC6-30ug-s52.raw
		High	eFTPPVQAAYQk	Unambiguous	1	1	P68871	N-Term(iTRAQ4plex); K12(iTRAQ4plex)	CID	1	0	1	1	172472	Unique	Used	0.0293122						1.28389e+08	7.46263e+06			75.43	6.47304e-07	0	14.7682	0	2	833.959	1666.91	4.11726	31.3253	4631	4631	MS2	10/102	20180318-iTQ-OSCC6-30ug-s30.raw
	High		fFESFGDLSTPDAVmGNPk	Unambiguous	1	1	P68871	N-Term(iTRAQ4plex); M15(Oxidation); K19(iTRAQ4plex)	HCD	1	0	1	1	156801	No Quan Values	Not Used							2.23123e+06				75.34	5.62899e-07	0	10.8984	1	3	788.391	2363.16	4.80923	48.4003	9200	9200	MS2	15/166	20180318-iTQ-OSCC6-30ug-s27.raw
		High	vVAGVANALAHk	Unambiguous	2	2	P68871;P02042	N-Term(iTRAQ4plex); K12(iTRAQ4plex)	CID	1	0	1	1	320236	Redundant	Not Used	0.0353928	0.0543156	1.42724	0.0350957	1.01361	0.738707	538456	37790.5	19059.6	31100.8	75.3	1.74121e-07	0	24.5941	13	2	719.447	1437.89	5.88705	50.3195	10505	10505	MS2	17/100	20180318-iTQ-OSCC6-30ug-s54.raw
		High	vVAGVANALAHk	Unambiguous	2	2	P68871;P02042	N-Term(iTRAQ4plex); K12(iTRAQ4plex)	CID	1	0	1	1	320537	Redundant	Not Used	0.0375204	0.107224	2.65774	0.0645215	1.7578	0.687946	425202	31635.9	29711.7	45151	75.16	1.67634e-07	0	40.4315	28	2	719.448	1437.89	7.92453	52.5748	11156	11156	MS2	20/100	20180318-iTQ-OSCC6-30ug-s54.raw
	High		fFESFGDLSTPDAVmGNPk	Unambiguous	1	1	P68871	N-Term(iTRAQ4plex); M15(Oxidation); K19(iTRAQ4plex)	HCD	1	0	1	1	157542	Unique	Used	0.0270372	0.0713379	2.45383				152450	8173.5	7087.42		75.14	5.98614e-07	0	13.7038	13	3	788.39	2363.16	4.0344	54.2361	10802	10802	MS2	15/166	20180318-iTQ-OSCC6-30ug-s27.raw
	High		fFESFGDLSTPDAVMGNPk	Unambiguous	1	1	P68871	N-Term(iTRAQ4plex); K19(iTRAQ4plex)	HCD	1	0	1	1	259019	Unique	Used	0.0101787						269248	5434.53			75.06	6.51848e-07	0	18.8291	5	3	783.059	2347.16	3.87174	50.2338	10090	10090	MS2	15/166	20180318-iTQ-OSCC6-30ug-s44.raw
	High		FFESFGDLSTPDAVMGNPk	Unambiguous	1	1	P68871	K19(iTRAQ4plex)	HCD	1	0	1	1	61580	Unique	Used	0.293252						149659	87028.8			75.05	5.62694e-07	0	3.25031	6	2	1102.03	2203.06	3.3055	47.0599	9273	9273	MS2	9/166	20180318-iTQ-OSCC6-30ug-s11.raw
		High	eFTPPVQAAYQk	Unambiguous	1	1	P68871	N-Term(iTRAQ4plex); K12(iTRAQ4plex)	CID	1	0	1	1	179002	Unique	Used	0.0721851	0.0645074	0.831091	0.0246596	0.349195	0.437037	140288	20081	5897.53	5693.43	75.05	7.14309e-07	0	15.3326	40	2	833.96	1666.91	4.62988	35.3475	5606	5606	MS2	10/102	20180318-iTQ-OSCC6-30ug-s31.raw
	High		vLGAFSDGLAHLDNLk	Unambiguous	2	2	P68871;P02042	N-Term(iTRAQ4plex); K16(iTRAQ4plex)	HCD	1	0	1	1	308659	Not Unique	Not Used	0.01						2.42392e+06	32283.4			75.04	4.77826e-07	0	13.9142	2	3	653.373	1958.11	5.17306	55.9283	12215	12215	MS2	17/138	20180318-iTQ-OSCC6-30ug-s52.raw
	High		vNVDEVGGEALGR	Unambiguous	1	1	P68871	N-Term(iTRAQ4plex)	HCD	1	0	1	1	53640	Unique	Used	0.0172417						2.13715e+07	730688			75.02	7.5546e-07	0	8.69601	0	2	729.889	1458.77	3.13118	34.0108	5399	5399	MS2	11/128	20180318-iTQ-OSCC6-30ug-s10.raw
		High	gTFATLSELHcDk	Unambiguous	1	1	P68871	N-Term(iTRAQ4plex); C11(Methylthio); K13(iTRAQ4plex)	CID	1	0	1	1	300396	Unique	Used	0.0121685	0.147744	11.2917	0.0720338	6.05103	0.557401	249719	6025.69	24043.7	29604.3	75.02	6.87783e-07	0	20.4272	10	2	878.439	1755.87	3.44496	40.6232	7517	7517	MS2	10/116	20180318-iTQ-OSCC6-30ug-s51.raw
		High	lLGNVLVcVLAHHFGk	Unambiguous	1	1	P68871	N-Term(iTRAQ4plex); C8(Methylthio); K16(iTRAQ4plex)	CID	1	0	1	1	390366	Unique	Used	0.0163876						39600.4	1286.86			74.9	3.05796e-07	0	10.0431	80	2	1027.59	2054.18	5.33859	59.9791	12698	12698	MS2	15/146	20180318-iTQ-OSCC6-30ug-s65.raw
	High		vNVDEVGGEALGR	Unambiguous	1	1	P68871	N-Term(iTRAQ4plex)	HCD	1	0	1	1	160611	Unique	Used	0.0277376	0.0176738	0.59258	0.0183449	0.676046	1.18666	866709	47671.6	9982.58	26167.1	74.82	8.22376e-07	0	12.8787	15	2	729.889	1458.77	2.79646	32.5241	5033	5033	MS2	12/128	20180318-iTQ-OSCC6-30ug-s28.raw
		High	vNVDEVGGEALGR	Unambiguous	1	1	P68871	N-Term(iTRAQ4plex)	CID	1	0	1	1	54120	Redundant	Not Used	0.0117523						5.75561e+06	134131			74.82	8.47097e-07	0	7.56331	1	2	729.888	1458.77	1.54126	37.4479	6433	6433	MS2	9/128	20180318-iTQ-OSCC6-30ug-s10.raw
	High		vNVDEVGGEALGR	Unambiguous	1	1	P68871	N-Term(iTRAQ4plex)	HCD	1	0	1	1	55176	Unique	Used	0.0314466	0.0201808	0.596831	0.0274963	0.893782	1.55768	3.4807e+06	217049	45776.7	157510	74.66	8.20751e-07	0	12.8188	2	2	729.889	1458.77	3.0475	45.0229	8727	8727	MS2	11/128	20180318-iTQ-OSCC6-30ug-s10.raw
	High		fFESFGDLSTPDAVMGNPk	Unambiguous	1	1	P68871	N-Term(iTRAQ4plex); K19(iTRAQ4plex)	HCD	1	0	1	1	152087	Unique	Used	0.0727361	0.176271	2.25381	0.0717962	1.00898	0.465653	125413	18088.8	14406.7	14818.7	74.63	7.09361e-07	0	15.5849	12	3	783.058	2347.16	3.63771	56.9029	12229	12229	MS2	15/166	20180318-iTQ-OSCC6-30ug-s26.raw
		High	vVAGVANALAHk	Unambiguous	2	2	P68871;P02042	N-Term(iTRAQ4plex); K12(iTRAQ4plex)	CID	1	0	1	1	320423	Redundant	Not Used	0.0460676	0.107478	2.16976	0.0485208	1.07662	0.516119	434415	39684.2	30427.4	34689.7	74.57	2.05993e-07	0	21.7939	15	2	719.447	1437.89	5.80215	51.715	10909	10909	MS2	20/100	20180318-iTQ-OSCC6-30ug-s54.raw
		High	gTFATLSELHcDk	Unambiguous	1	1	P68871	N-Term(iTRAQ4plex); C11(Methylthio); K13(iTRAQ4plex)	CID	1	0	1	1	294399	Unique	Used	0.0226034						1.86943e+06	83791.6			74.43	8.11302e-07	0	26.0056	2	2	878.439	1755.87	2.81927	41.5259	7868	7868	MS2	11/116	20180318-iTQ-OSCC6-30ug-s50.raw
	High		vLGAFSDGLAHLDNLk	Unambiguous	2	2	P68871;P02042	N-Term(iTRAQ4plex); K16(iTRAQ4plex)	HCD	1	0	1	1	301769	Not Unique	Not Used	0.0289222	0.0229185	0.736956	0.0389732	1.37742	1.94411	591688	33934.5	8837.28	37951.2	74.37	5.5936e-07	0	24.6632	7	3	653.373	1958.1	4.33146	50.8458	10499	10499	MS2	14/138	20180318-iTQ-OSCC6-30ug-s51.raw
		High	vVAGVANALAHk	Unambiguous	2	2	P68871;P02042	N-Term(iTRAQ4plex); K12(iTRAQ4plex)	CID	1	0	1	1	320140	Redundant	Not Used	0.0566761	0.0786288	1.29023	0.0677563	1.22203	0.985167	530077	59573.9	27161.9	59109.3	74.33	2.12162e-07	0	41.4799	11	2	719.446	1437.89	5.29278	49.6091	10297	10297	MS2	20/100	20180318-iTQ-OSCC6-30ug-s54.raw
	High		vVAGVANALAHk	Unambiguous	2	2	P68871;P02042	N-Term(iTRAQ4plex); K12(iTRAQ4plex)	HCD	1	0	1	1	311939	Not Unique	Not Used	0.01	0.0195904	3.15852				2.20464e+06	25217.4	28146.2		74.3	2.24779e-07	0	16.3147	2	2	719.447	1437.89	6.31152	34.2642	5766	5766	MS2	10/100	20180318-iTQ-OSCC6-30ug-s53.raw
		High	lLGNVLVcVLAHHFGk	Unambiguous	1	1	P68871	N-Term(iTRAQ4plex); C8(Methylthio); K16(iTRAQ4plex)	CID	1	0	1	1	390467	Unique	Used	0.01	0.0340285	17.4315				40797.9	146.876	904.733		74.27	3.57276e-07	0	8.27368	79	2	1027.59	2054.17	4.62549	61.3721	12919	12919	MS2	20/146	20180318-iTQ-OSCC6-30ug-s65.raw
	High		vLGAFSDGLAHLDNLk	Unambiguous	2	2	P68871;P02042	N-Term(iTRAQ4plex); K16(iTRAQ4plex)	HCD	1	0	1	1	308381	Not Unique	Not Used	0.0117225	0.380005	30.1478	0.0211522	1.84445	0.0636368	1.97785e+06	45976	489805	68852.1	74.2	5.70284e-07	0	14.5909	2	3	653.374	1958.11	5.82764	53.8741	11615	11615	MS2	16/138	20180318-iTQ-OSCC6-30ug-s52.raw
	High		vVAGVANALAHk	Unambiguous	2	2	P68871;P02042	N-Term(iTRAQ4plex); K12(iTRAQ4plex)	HCD	1	0	1	1	318141	Excluded by Method	Not Used	0.01						4.85416e+07	220555			74.12	2.61399e-07	0	15.6872	0	2	719.446	1437.88	4.18914	34.6827	5973	5973	MS2	10/100	20180318-iTQ-OSCC6-30ug-s54.raw
		High	fFESFGDLSTPDAVMGNPk	Unambiguous	1	1	P68871	N-Term(iTRAQ4plex); K19(iTRAQ4plex)	CID	1	0	1	1	157000	No Quan Values	Not Used							54655.6				74.11	7.84064e-07	0	3.91385	16	2	1174.08	2347.16	3.09736	49.9634	9624	9624	MS2	11/166	20180318-iTQ-OSCC6-30ug-s27.raw
		High	lLGNVLVcVLAHHFGk	Unambiguous	1	1	P68871	N-Term(iTRAQ4plex); C8(Methylthio); K16(iTRAQ4plex)	CID	1	0	1	1	389820	No Quan Values	Not Used							3.12377e+06				74.11	4.48314e-07	0	7.0102	1	2	1027.59	2054.17	1.53537	55.075	11515	11515	MS2	11/146	20180318-iTQ-OSCC6-30ug-s65.raw
	High		vLGAFSDGLAHLDNLk	Unambiguous	2	2	P68871;P02042	N-Term(iTRAQ4plex); K16(iTRAQ4plex)	HCD	1	0	1	1	308285	Not Unique	Not Used	0.01	0.034125	100				2.68888e+06	451.988	59797.7		74.03	6.14795e-07	0	17.9136	2	3	653.373	1958.1	4.7055	53.1687	11407	11407	MS2	16/138	20180318-iTQ-OSCC6-30ug-s52.raw
	High		vLGAFSDGLAHLDNLk	Unambiguous	2	2	P68871;P02042	N-Term(iTRAQ4plex); K16(iTRAQ4plex)	HCD	1	0	1	1	307769	Redundant	Not Used	0.01						1.60599e+07	303179			74.01	6.09689e-07	0	7.70727	0	2	979.555	1958.1	3.99545	49.2755	10289	10289	MS2	14/138	20180318-iTQ-OSCC6-30ug-s52.raw
	High		vNVDEVGGEALGR	Unambiguous	1	1	P68871	N-Term(iTRAQ4plex)	HCD	1	0	1	1	55464	Unique	Used	0.0207241						2.30407e+06	94686.7			73.76	1.05392e-06	0	7.9479	2	2	729.888	1458.77	1.7923	47.0858	9351	9351	MS2	11/128	20180318-iTQ-OSCC6-30ug-s10.raw
		High	fFESFGDLSTPDAVmGNPk	Unambiguous	1	1	P68871	N-Term(iTRAQ4plex); M15(Oxidation); K19(iTRAQ4plex)	CID	1	0	1	1	168522	Excluded by Method	Not Used	0.01						383359	3623.05			73.56	8.32649e-07	0	7.06895	6	2	1182.08	2363.15	2.02553	46.618	8910	8910	MS2	9/166	20180318-iTQ-OSCC6-30ug-s29.raw
	High		VVAGVANALAHk	Unambiguous	2	2	P68871;P02042	K12(iTRAQ4plex)	HCD	1	0	1	1	244055	Redundant	Not Used	0.115072	0.150146	1.21348	0.144068	1.27976	1.09697	278544	63559.7	27255.1	66043.3	73.54	7.34697e-07	0	8.62839	4	2	647.393	1293.78	2.21204	27.3114	3461	3461	MS2	9/100	20180318-iTQ-OSCC6-30ug-s42.raw
	High		VLGAFSDGLAHLDNLk	Unambiguous	2	2	P68871;P02042	K16(iTRAQ4plex)	HCD	1	0	1	1	228572	Redundant	Not Used	0.242001	0.287825	1.10611	0.142491	0.601867	0.565977	20905.8	10032.3	3921.35	4902.53	73.5	9.33569e-07	0	8.70067	37	2	907.501	1813.99	0.685737	44.8659	8393	8393	MS2	9/138	20180318-iTQ-OSCC6-30ug-s39.raw
		High	fFESFGDLSTPDAVmGNPk	Unambiguous	1	1	P68871	N-Term(iTRAQ4plex); M15(Oxidation); K19(iTRAQ4plex)	CID	1	0	1	1	156801	No Quan Values	Not Used							2.23123e+06				73.42	8.75852e-07	0	10.8984	1	3	788.391	2363.16	4.80923	48.3852	9194	9194	MS2	23/166	20180318-iTQ-OSCC6-30ug-s27.raw
		High	fFESFGDLSTPDAVmGNPk	Unambiguous	1	1	P68871	N-Term(iTRAQ4plex); M15(Oxidation); K19(iTRAQ4plex)	CID	1	0	1	1	156857	No Quan Values	Not Used							125586				73.4	8.59326e-07	0	4.14402	14	2	1182.08	2363.15	1.92222	48.7805	9313	9313	MS2	11/166	20180318-iTQ-OSCC6-30ug-s27.raw
	High		gTFATLSELHcDk	Unambiguous	1	1	P68871	N-Term(iTRAQ4plex); C11(Methylthio); K13(iTRAQ4plex)	HCD	1	0	1	1	289491	Unique	Used	0.0733885	0.225719	2.8604	0.0804692	1.12081	0.407571	74701.5	10871.1	10988.5	9892.97	73.3	1.06644e-06	0	24.2969	44	3	585.962	1755.87	4.23679	50.5413	10377	10377	MS2	13/116	20180318-iTQ-OSCC6-30ug-s49.raw
	High		vNVDEVGGEALGR	Unambiguous	1	1	P68871	N-Term(iTRAQ4plex)	HCD	1	0	1	1	56714	Unique	Used	0.0228165	0.0442623	1.80414	0.0137267	0.614959	0.354546	1.24548e+06	56351.4	35926.2	28136.5	73.29	1.0853e-06	0	17.8876	4	2	729.891	1458.77	5.05581	56.0717	12057	12057	MS2	11/128	20180318-iTQ-OSCC6-30ug-s10.raw
	High		vVAGVANALAHk	Unambiguous	2	2	P68871;P02042	N-Term(iTRAQ4plex); K12(iTRAQ4plex)	HCD	1	0	1	1	318513	Redundant	Not Used	0.0267643	0.0261131	0.90738	0.0219049	0.8366	0.959018	1.80148e+06	95609.8	30656.8	64944	73.28	3.07781e-07	0	23.3179	3	2	719.446	1437.88	4.52872	37.4843	6779	6779	MS2	15/100	20180318-iTQ-OSCC6-30ug-s54.raw
		High	eFTPPVQAAYQk	Unambiguous	1	1	P68871	N-Term(iTRAQ4plex); K12(iTRAQ4plex)	CID	1	0	1	1	174531	Unique	Used	0.0423884	0.0407849	0.894828	0.0420751	1.01463	1.17942	306339	25749.4	8142.21	21212.7	73.27	1.04321e-06	0	21.9261	18	2	833.958	1666.91	2.57941	46.3552	9091	9091	MS2	10/102	20180318-iTQ-OSCC6-30ug-s30.raw
		High	eFTPPVQAAYQk	Unambiguous	1	1	P68871	N-Term(iTRAQ4plex); K12(iTRAQ4plex)	CID	1	0	1	1	226708	Unique	Used	0.0257444			0.0101726	0.403906		255475	13042.1		4277.09	73.25	1.06222e-06	0	16.2446	22	2	833.961	1666.91	5.72835	31.1793	4353	4353	MS2	11/102	20180318-iTQ-OSCC6-30ug-s39.raw
		High	vNVDEVGGEALGR	Unambiguous	1	1	P68871	N-Term(iTRAQ4plex)	CID	1	0	1	1	57400	Unique	Used	0.0107857	0.0329692	2.84279	0.0148652	1.40881	0.515473	51478.3	1101.01	1106.04	1259.4	73.22	1.14582e-06	0	11.6632	115	2	729.89	1458.77	4.21902	61.7047	13540	13540	MS2	12/128	20180318-iTQ-OSCC6-30ug-s10.raw
	High		vLGAFSDGLAHLDNLk	Unambiguous	2	2	P68871;P02042	N-Term(iTRAQ4plex); K16(iTRAQ4plex)	HCD	1	0	1	1	364095	Not Unique	Not Used	0.0215859	0.0314471	1.35487	0.0189516	0.897444	0.688984	1.75252e+06	75015.5	35915.6	54661	73.21	7.25844e-07	0	29.946	5	3	653.372	1958.1	3.95741	49.2366	10363	10363	MS2	15/138	20180318-iTQ-OSCC6-30ug-s61.raw
	High		vNVDEVGGEALGR	Unambiguous	1	1	P68871	N-Term(iTRAQ4plex)	HCD	1	0	1	1	54696	Unique	Used	0.0364318	0.096764	2.47013	0.0391198	1.09761	0.462195	4.18173e+06	302102	263700	269228	73.08	1.20304e-06	0	12.8174	1	2	729.889	1458.77	2.54542	41.5783	7687	7687	MS2	11/128	20180318-iTQ-OSCC6-30ug-s10.raw
		High	vVAGVANALAHk	Unambiguous	2	2	P68871;P02042	N-Term(iTRAQ4plex); K12(iTRAQ4plex)	CID	1	0	1	1	319930	No Quan Values	Not Used											73.07	2.9837e-07	0	26.6496	12	2	719.447	1437.89	6.48131	48.0444	9842	9842	MS2	11/100	20180318-iTQ-OSCC6-30ug-s54.raw
	High		lLGNVLVcVLAHHFGk	Unambiguous	1	1	P68871	N-Term(iTRAQ4plex); C8(Methylthio); K16(iTRAQ4plex)	HCD	1	0	1	1	390180	Unique	Used	0.0118958	0.0426038	3.33074				235866	5563.86	6548.67		72.99	4.79737e-07	0	18.1405	13	3	685.396	2054.17	4.82693	58.0849	12301	12301	MS2	15/146	20180318-iTQ-OSCC6-30ug-s65.raw
		High	fFESFGDLSTPDAVmGNPk	Unambiguous	1	1	P68871	N-Term(iTRAQ4plex); M15(Oxidation); K19(iTRAQ4plex)	CID	1	0	1	1	158126	Unique	Used		0.0865262					3999.27		225.511		72.95	9.78492e-07	0	15.4896	300	2	1182.08	2363.16	4.50499	58.8887	12059	12059	MS2	14/166	20180318-iTQ-OSCC6-30ug-s27.raw
	High		LLGNVLVcVLAHHFGk	Unambiguous	1	1	P68871	C8(Methylthio); K16(iTRAQ4plex)	HCD	1	0	1	1	371397	Unique	Used	0.158927	0.140675	0.823198	0.0290675	0.186956	0.236229	383264	120785	35136.1	18334.7	72.93	8.12383e-07	0	15.5617	5	3	637.362	1910.07	4.27082	55.5835	12517	12517	MS2	9/146	20180318-iTQ-OSCC6-30ug-s62.raw
		High	vLGAFSDGLAHLDNLk	Unambiguous	2	2	P68871;P02042	N-Term(iTRAQ4plex); K16(iTRAQ4plex)	CID	1	0	1	1	301566	No Quan Values	Not Used							1.64413e+06				72.93	7.97103e-07	0	7.83718	2	2	979.556	1958.1	4.55652	49.2958	10052	10052	MS2	12/138	20180318-iTQ-OSCC6-30ug-s51.raw
		High	vVAGVANALAHk	Unambiguous	2	2	P68871;P02042	N-Term(iTRAQ4plex); K12(iTRAQ4plex)	CID	1	0	1	1	330601	Redundant	Not Used	0.0201495	0.0558803	2.57917	0.0157073	0.796834	0.321355	3.21293e+06	128376	117004	83055.8	72.92	3.21618e-07	0	31.8325	5	2	719.446	1437.89	5.0381	35.1395	6224	6224	MS2	17/100	20180318-iTQ-OSCC6-30ug-s56.raw
		High	sAVTALWGk	Unambiguous	1	1	P68871	N-Term(iTRAQ4plex); K9(iTRAQ4plex)	CID	1	0	1	1	209472	Unique	Used	0.01						2.41125e+08	4.01748e+06			72.89	7.53074e-07	0	16.586	0	2	610.868	1220.73	3.20108	36.4283	6176	6176	MS2	8/70	20180318-iTQ-OSCC6-30ug-s36.raw
	High		VLGAFSDGLAHLDNLk	Unambiguous	2	2	P68871;P02042	K16(iTRAQ4plex)	HCD	1	0	1	1	222756	Redundant	Not Used	0.581858	0.58352	0.932665	0.111425	0.195748	0.218308	14909.1	17202.3	5669.53	2734.02	72.84	1.06599e-06	0	0	40	2	907.5	1813.99	0.214682	45.6275	8778	8778	MS2	8/138	20180318-iTQ-OSCC6-30ug-s38.raw
		High	vNVDEVGGEALGR	Unambiguous	1	1	P68871	N-Term(iTRAQ4plex)	CID	1	0	1	1	57022	Unique	Used	0.0227289	0.0536027	2.19329				917395	41347.7	32046.7		72.84	1.25059e-06	0	12.0029	7	2	729.89	1458.77	4.05166	58.2579	12716	12716	MS2	10/128	20180318-iTQ-OSCC6-30ug-s10.raw
		High	sAVTALWGk	Unambiguous	1	1	P68871	N-Term(iTRAQ4plex); K9(iTRAQ4plex)	CID	1	0	1	1	209383	Unique	Used	0.0184061	0.01	0.083098				1.39179e+08	5.07988e+06	149169		72.82	6.39935e-07	0	22.1486	0	2	610.87	1220.73	6.90097	35.7297	5983	5983	MS2	8/70	20180318-iTQ-OSCC6-30ug-s36.raw
	High		vLGAFSDGLAHLDNLk	Unambiguous	2	2	P68871;P02042	N-Term(iTRAQ4plex); K16(iTRAQ4plex)	HCD	1	0	1	1	320212	Not Unique	Not Used	0.01						1.6368e+07	242634			72.74	8.80639e-07	0	14.1711	0	3	653.372	1958.1	2.83528	50.1576	10459	10459	MS2	18/138	20180318-iTQ-OSCC6-30ug-s54.raw
	High		vNVDEVGGEALGR	Unambiguous	1	1	P68871	N-Term(iTRAQ4plex)	HCD	1	0	1	1	56923	Unique	Used	0.0145143	0.0317674	2.03551				1.12027e+06	32243.1	23192.3		72.67	1.31944e-06	0	17.0535	5	2	729.89	1458.77	3.4659	57.5761	12511	12511	MS2	10/128	20180318-iTQ-OSCC6-30ug-s10.raw
	High		vNVDEVGGEALGR	Unambiguous	1	1	P68871	N-Term(iTRAQ4plex)	HCD	1	0	1	1	56425	Unique	Used	0.0129123	0.0319577	2.30175	0.01	0.707218	0.319591	1.8061e+06	46244.8	37614.5	26554.3	72.62	1.31557e-06	0	15.1092	3	2	729.89	1458.77	3.80062	54.0035	11432	11432	MS2	11/128	20180318-iTQ-OSCC6-30ug-s10.raw
	High		sAVTALWGk	Unambiguous	1	1	P68871	N-Term(iTRAQ4plex); K9(iTRAQ4plex)	HCD	1	0	1	1	210606	Unique	Used	0.0245444	0.0456263	1.72882	0.0225107	0.937494	0.564049	1.85147e+06	90112.9	55051.9	68592.1	72.6	8.10573e-07	0	18.3865	6	2	610.869	1220.73	5.20102	44.7765	8639	8639	MS2	8/70	20180318-iTQ-OSCC6-30ug-s36.raw
	High		sAVTALWGk	Unambiguous	1	1	P68871	N-Term(iTRAQ4plex); K9(iTRAQ4plex)	HCD	1	0	1	1	212820	Unique	Used	0.018392	0.0176911	0.894564	0.0241586	1.34268	1.5612	27921.8	1018.33	321.912	1110.15	72.58	8.14314e-07	0	17.292	222	2	610.871	1220.73	8.10094	61.3828	13439	13439	MS2	8/70	20180318-iTQ-OSCC6-30ug-s36.raw
		High	sAVTALWGk	Unambiguous	1	1	P68871	N-Term(iTRAQ4plex); K9(iTRAQ4plex)	CID	1	0	1	1	203527	Unique	Used	0.037693	0.01	0.191048	0.049558	1.34395	7.31712	5.897e+06	440767	29756.9	480964	72.57	7.99591e-07	0	22.9984	1	2	610.869	1220.73	5.10103	37.5912	6293	6293	MS2	8/70	20180318-iTQ-OSCC6-30ug-s35.raw
	High		vLGAFSDGLAHLDNLk	Unambiguous	2	2	P68871;P02042	N-Term(iTRAQ4plex); K16(iTRAQ4plex)	HCD	1	0	1	1	303126	Not Unique	Not Used	0.0165634	0.0742743	4.17039	0.0346441	2.13802	0.533253	30759.8	1010.3	1488.89	1753.8	72.5	8.71629e-07	0	16.7784	135	3	653.373	1958.1	4.89252	62.7752	13440	13440	MS2	14/138	20180318-iTQ-OSCC6-30ug-s51.raw
		High	vVAGVANALAHk	Unambiguous	2	2	P68871;P02042	N-Term(iTRAQ4plex); K12(iTRAQ4plex)	CID	1	0	1	1	323830	Not Unique	Not Used	0.105267	0.134803	1.19095	0.258205	2.50728	2.18981	116498	24318.2	10234.4	49505.4	72.43	5.82908e-07	0	10.2337	36	2	719.443	1437.88	0.708418	31.1098	4911	4911	MS2	9/100	20180318-iTQ-OSCC6-30ug-s55.raw
	High		LLGNVLVcVLAHHFGk	Unambiguous	1	1	P68871	C8(Methylthio); K16(iTRAQ4plex)	HCD	1	0	1	1	352284	Unique	Used	0.203429	0.241623	1.10462	0.125629	0.63126	0.59442	58923.4	23769.4	9278.27	12182.8	72.41	9.93221e-07	0	27.5746	20	3	637.361	1910.07	2.92874	55.4394	12173	12173	MS2	9/146	20180318-iTQ-OSCC6-30ug-s59.raw
		High	vNVDEVGGEALGR	Unambiguous	1	1	P68871	N-Term(iTRAQ4plex)	CID	1	0	1	1	53322	Unique	Used	0.01						3.03311e+08	3.63798e+06			72.35	1.36503e-06	0	8.88601	0	2	729.885	1458.76	-2.47541	31.5877	4704	4704	MS2	12/128	20180318-iTQ-OSCC6-30ug-s10.raw
		High	vNVDEVGGEALGR	Unambiguous	1	1	P68871	N-Term(iTRAQ4plex)	CID	1	0	1	1	57118	Unique	Used	0.0206269	0.0548755	2.47418				748865	30630.6	26780.7		72.35	1.47272e-06	0	11.5853	8	2	729.888	1458.77	1.87598	58.9403	12924	12924	MS2	10/128	20180318-iTQ-OSCC6-30ug-s10.raw
		High	lLGNVLVcVLAHHFGk	Unambiguous	1	1	P68871	N-Term(iTRAQ4plex); C8(Methylthio); K16(iTRAQ4plex)	CID	1	0	1	1	384476	No Quan Values	Not Used							153529				72.34	5.42604e-07	0	18.377	24	3	685.397	2054.18	5.89659	60.3961	13407	13407	MS2	17/146	20180318-iTQ-OSCC6-30ug-s64.raw
		High	vNVDEVGGEALGR	Unambiguous	1	1	P68871	N-Term(iTRAQ4plex)	CID	1	0	1	1	57350	Unique	Used	0.0239281	0.0369203	1.43497	0.0161626	0.690454	0.500483	75878.4	3600.35	1825.68	2018.36	72.32	1.35691e-06	0	11.3199	66	2	729.891	1458.77	4.97213	61.0341	13429	13429	MS2	10/128	20180318-iTQ-OSCC6-30ug-s10.raw
		High	vNVDEVGGEALGR	Unambiguous	1	1	P68871	N-Term(iTRAQ4plex)	CID	1	0	1	1	54024	Unique	Used	0.0237424			0.0191445	0.824237		6.52815e+06	307349		205685	72.26	1.5303e-06	0	10.3831	1	2	729.888	1458.77	1.12286	36.7319	6225	6225	MS2	10/128	20180318-iTQ-OSCC6-30ug-s10.raw
	High		vLGAFSDGLAHLDNLk	Unambiguous	2	2	P68871;P02042	N-Term(iTRAQ4plex); K16(iTRAQ4plex)	HCD	1	0	1	1	308798	Redundant	Not Used	0.0462094	0.110503	2.22397	0.0315031	0.696874	0.325929	64958.9	5952.32	4677.9	3367.9	72.25	9.23276e-07	0	24.8836	47	2	979.556	1958.1	4.86822	56.9502	12515	12515	MS2	13/138	20180318-iTQ-OSCC6-30ug-s52.raw
		High	vNVDEVGGEALGR	Unambiguous	1	1	P68871	N-Term(iTRAQ4plex)	CID	1	0	1	1	56923	Redundant	Not Used	0.0145143	0.0317674	2.03551				1.12027e+06	32243.1	23192.3		72.16	1.48385e-06	0	17.0535	5	2	729.89	1458.77	3.4659	57.5612	12505	12505	MS2	10/128	20180318-iTQ-OSCC6-30ug-s10.raw
	High		vNVDEVGGEALGR	Unambiguous	1	1	P68871	N-Term(iTRAQ4plex)	HCD	1	0	1	1	57206	Redundant	Not Used	0.0282348	0.0323676	1.06614	0.0132539	0.479832	0.468139	265240	14850.5	5594.87	5785.61	72.15	1.56956e-06	0	12.8708	25	2	729.888	1458.77	1.12286	59.6291	13123	13123	MS2	11/128	20180318-iTQ-OSCC6-30ug-s10.raw
		High	vNVDEVGGEALGR	Unambiguous	1	1	P68871	N-Term(iTRAQ4plex)	CID	1	0	1	1	54696	Redundant	Not Used	0.0364318	0.096764	2.47013	0.0391198	1.09761	0.462195	4.18173e+06	302102	263700	269228	72.15	1.49032e-06	0	12.8174	1	2	729.889	1458.77	2.54542	41.5643	7681	7681	MS2	10/128	20180318-iTQ-OSCC6-30ug-s10.raw
	High		VLGAFSDGLAHLDNLk	Unambiguous	2	2	P68871;P02042	K16(iTRAQ4plex)	HCD	1	0	1	1	222666	Redundant	Not Used	1.03031						34572.2	70634			72.13	1.30431e-06	0	0	24	2	907.496	1813.99	-4.29401	44.9227	8583	8583	MS2	8/138	20180318-iTQ-OSCC6-30ug-s38.raw
	High		LLGNVLVcVLAHHFGk	Unambiguous	1	1	P68871	C8(Methylthio); K16(iTRAQ4plex)	HCD	1	0	1	1	358814	Unique	Used	0.287404	2.55402	8.26454	0.711559	2.53075	0.318514	52615.2	29986.2	87574.1	61615.4	72.11	1.03965e-06	0	53.8502	12	3	637.361	1910.07	3.21633	56.5515	12758	12758	MS2	9/146	20180318-iTQ-OSCC6-30ug-s60.raw
		High	vLGAFSDGLAHLDNLk	Unambiguous	2	2	P68871;P02042	N-Term(iTRAQ4plex); K16(iTRAQ4plex)	CID	1	0	1	1	313782	Not Unique	Not Used	0.0656465	0.14338	2.03126	0.0864389	1.34595	0.689226	39167.6	5098.66	3659.79	5571.9	72.09	9.45565e-07	0	7.93892	57	2	979.556	1958.1	4.9929	48.2473	9752	9752	MS2	19/138	20180318-iTQ-OSCC6-30ug-s53.raw
	High		vVAGVANALAHk	Unambiguous	2	2	P68871;P02042	N-Term(iTRAQ4plex); K12(iTRAQ4plex)	HCD	1	0	1	1	321107	Redundant	Not Used	0.0444305	0.127221	2.66296	0.0553792	1.27408	0.497656	255365	22498.8	21172	23274.3	72.07	3.63208e-07	0	36.731	31	2	719.447	1437.89	6.6511	56.7986	12397	12397	MS2	11/100	20180318-iTQ-OSCC6-30ug-s54.raw
		High	vNVDEVGGEALGR	Unambiguous	1	1	P68871	N-Term(iTRAQ4plex)	CID	1	0	1	1	54504	Unique	Used	0.0311801	0.0442631	1.32023	0.0342451	1.12267	0.884501	5.20621e+06	321897	150177	293418	71.83	1.57475e-06	0	15.1073	1	2	729.889	1458.77	2.96382	40.2088	7265	7265	MS2	10/128	20180318-iTQ-OSCC6-30ug-s10.raw
		High	vNVDEVGGEALGR	Unambiguous	1	1	P68871	N-Term(iTRAQ4plex)	CID	1	0	1	1	47308	No Quan Values	Not Used							3.08383e+07				71.75	1.61739e-06	0	8.87562	0	2	729.889	1458.77	2.46174	31.5466	4638	4638	MS2	9/128	20180318-iTQ-OSCC6-30ug-s09.raw
		High	vVAGVANALAHk	Unambiguous	2	2	P68871;P02042	N-Term(iTRAQ4plex); K12(iTRAQ4plex)	CID	1	0	1	1	320739	Redundant	Not Used	0.0516486	0.11338	2.04158	0.0802131	1.58751	0.808815	316106	32374.9	23356.7	41729.7	71.75	3.94323e-07	0	38.6525	20	2	719.447	1437.89	5.80215	54.0929	11596	11596	MS2	16/100	20180318-iTQ-OSCC6-30ug-s54.raw
		High	FFESFGDLSTPDAVMGNPk	Unambiguous	1	1	P68871	K19(iTRAQ4plex)	CID	1	0	1	1	73637	No Quan Values	Not Used								12182.1			71.64	1.1242e-06	0	4.21236	14	2	1102.03	2203.05	1.31076	47.6338	9039	9039	MS2	10/166	20180318-iTQ-OSCC6-30ug-s13.raw
	High		fFESFGDLSTPDAVmGNPk	Unambiguous	1	1	P68871	N-Term(iTRAQ4plex); M15(Oxidation); K19(iTRAQ4plex)	HCD	1	0	1	1	211045	Unique	Used	0.0171589						391343	13315.7			71.58	1.31707e-06	0	13.0021	5	3	788.39	2363.15	3.33705	47.8217	9589	9589	MS2	16/166	20180318-iTQ-OSCC6-30ug-s36.raw
		High	gTFATLSELHcDk	Unambiguous	1	1	P68871	N-Term(iTRAQ4plex); C11(Methylthio); K13(iTRAQ4plex)	CID	1	0	1	1	294195	Unique	Used	0.0277195						1.17517e+07	645957			71.58	1.4665e-06	0	17.8162	0	2	878.437	1755.87	1.22028	39.9266	7426	7426	MS2	11/116	20180318-iTQ-OSCC6-30ug-s50.raw
	High		LLGNVLVcVLAHHFGk	Unambiguous	1	1	P68871	C8(Methylthio); K16(iTRAQ4plex)	HCD	1	0	1	1	352843	Unique	Used	0.101654	0.513985	4.70233	0.135766	1.3652	0.301982	2776.68	559.717	930.073	620.417	71.45	1.33203e-06	0	10.3031	273	2	955.535	1910.06	0.315513	60.4479	13383	13383	MS2	8/146	20180318-iTQ-OSCC6-30ug-s59.raw
		High	fFESFGDLSTPDAVMGNPk	Unambiguous	1	1	P68871	N-Term(iTRAQ4plex); K19(iTRAQ4plex)	CID	1	0	1	1	211479	No Quan Values	Not Used							64790.2				71.45	1.44661e-06	0	13.5894	36	2	1174.08	2347.16	3.09736	50.8619	10521	10521	MS2	13/166	20180318-iTQ-OSCC6-30ug-s36.raw
	High		vLGAFSDGLAHLDNLk	Unambiguous	2	2	P68871;P02042	N-Term(iTRAQ4plex); K16(iTRAQ4plex)	HCD	1	0	1	1	313877	Not Unique	Not Used	0.0147448						9.20231e+06	269062			71.44	1.11976e-06	0	14.0619	0	3	653.373	1958.1	4.61199	48.9822	9965	9965	MS2	14/138	20180318-iTQ-OSCC6-30ug-s53.raw
	High		lLGNVLVcVLAHHFGk	Unambiguous	1	1	P68871	N-Term(iTRAQ4plex); C8(Methylthio); K16(iTRAQ4plex)	HCD	1	0	1	1	390300	Unique	Used	0.0247771	0.0583652	2.19074				24323.9	1195.09	925.184		71.29	7.5788e-07	0	18.2746	144	2	1027.59	2054.17	3.19928	59.2238	12561	12561	MS2	15/146	20180318-iTQ-OSCC6-30ug-s65.raw
		High	vVAGVANALAHk	Unambiguous	2	2	P68871;P02042	N-Term(iTRAQ4plex); K12(iTRAQ4plex)	CID	1	0	1	1	355865	Redundant	Not Used	0.0384842	0.0631607	1.52634	0.0407552	1.08251	0.737698	1.03017e+06	78615.7	42402.9	69097.1	71.29	4.68102e-07	0	23.6506	7	2	719.446	1437.89	5.0381	34.7606	6359	6359	MS2	16/100	20180318-iTQ-OSCC6-30ug-s60.raw
	High		fFESFGDLSTPDAVMGNPk	Unambiguous	1	1	P68871	N-Term(iTRAQ4plex); K19(iTRAQ4plex)	HCD	1	0	1	1	132986	No Quan Values	Not Used							392027				71.27	1.51529e-06	0	6.20984	13	2	1174.08	2347.16	3.30539	49.6959	9884	9884	MS2	13/166	20180318-iTQ-OSCC6-30ug-s23.raw
		High	fFESFGDLSTPDAVMGNPk	Unambiguous	1	1	P68871	N-Term(iTRAQ4plex); K19(iTRAQ4plex)	CID	1	0	1	1	151120	Unique	Used	0.0145997						463220	13410.6			71.22	1.38559e-06	0	0	14	2	1174.08	2347.16	1.43311	49.7988	10122	10122	MS2	13/166	20180318-iTQ-OSCC6-30ug-s26.raw
		High	vNVDEVGGEALGR	Unambiguous	1	1	P68871	N-Term(iTRAQ4plex)	CID	1	0	1	1	56616	Unique	Used	0.0186846	0.0582212	2.89791	0.011693	0.639696	0.229608	1.36046e+06	50406.3	51618.5	26180.4	71.21	1.85046e-06	0	28.0557	4	2	729.89	1458.77	3.38222	55.3602	11841	11841	MS2	9/128	20180318-iTQ-OSCC6-30ug-s10.raw
		High	vLGAFSDGLAHLDNLk	Unambiguous	2	2	P68871;P02042	N-Term(iTRAQ4plex); K16(iTRAQ4plex)	CID	1	0	1	1	308572	Not Unique	Not Used	0.0436712	0.0633123	1.34828	0.03792	0.887573	0.684734	117240	10152.8	4837.3	7316.62	71.21	1.26013e-06	0	50.7898	29	2	979.553	1958.1	2.37458	55.2615	12017	12017	MS2	11/138	20180318-iTQ-OSCC6-30ug-s52.raw
	High		vLGAFSDGLAHLDNLk	Unambiguous	2	2	P68871;P02042	N-Term(iTRAQ4plex); K16(iTRAQ4plex)	HCD	1	0	1	1	313694	Not Unique	Not Used	0.0464366	0.0416174	0.833493	0.0110969	0.244271	0.304837	902173	83074.4	24468.4	16476.3	71.07	1.21934e-06	0	24.1475	9	3	653.373	1958.1	4.42497	47.6059	9565	9565	MS2	15/138	20180318-iTQ-OSCC6-30ug-s53.raw
	High		vNVDEVGGEALGR	Unambiguous	1	1	P68871	N-Term(iTRAQ4plex)	HCD	1	0	1	1	154510	Unique	Used	0.0303475	0.0379162	1.16195	0.0278496	0.938054	0.839725	681504	41011.8	16839.6	31236	70.89	2.04083e-06	0	8.9427	11	2	729.888	1458.77	1.62494	30.7578	4235	4235	MS2	11/128	20180318-iTQ-OSCC6-30ug-s27.raw
	High		LLGNVLVcVLAHHFGk	Unambiguous	1	1	P68871	C8(Methylthio); K16(iTRAQ4plex)	HCD	1	0	1	1	352551	Unique	Used	0.280654	0.635003	2.10422	0.246528	0.897898	0.443847	20280.3	11286.6	8392.47	8228.27	70.89	1.51535e-06	0	36.3732	70	3	637.359	1910.06	0.148701	57.5573	12748	12748	MS2	9/146	20180318-iTQ-OSCC6-30ug-s59.raw
		High	lLGNVLVcVLAHHFGk	Unambiguous	1	1	P68871	N-Term(iTRAQ4plex); C8(Methylthio); K16(iTRAQ4plex)	CID	1	0	1	1	384561	Excluded by Method	Not Used	0.01						26408.6	179.569			70.89	7.65822e-07	0	12.7297	153	3	685.396	2054.17	4.91607	61.8038	13621	13621	MS2	21/146	20180318-iTQ-OSCC6-30ug-s64.raw
	High		vNVDEVGGEALGR	Unambiguous	1	1	P68871	N-Term(iTRAQ4plex)	HCD	1	0	1	1	56040	Unique	Used	0.0201201	0.0305443	1.41184	0.0249954	1.26987	0.935561	1.96301e+06	78319.6	39074.4	80751.4	70.87	1.96022e-06	0	19.1294	3	2	729.89	1458.77	3.29854	51.249	10599	10599	MS2	10/128	20180318-iTQ-OSCC6-30ug-s10.raw
		High	vNVDEVGGEALGR	Unambiguous	1	1	P68871	N-Term(iTRAQ4plex)	CID	1	0	1	1	53454	Excluded by Method	Not Used	0.01						1.69889e+08	1.24189e+06			70.73	2.02867e-06	0	8.62919	0	2	729.889	1458.77	2.88014	32.616	4990	4990	MS2	10/128	20180318-iTQ-OSCC6-30ug-s10.raw
	High		vNVDEVGGEALGR	Unambiguous	1	1	P68871	N-Term(iTRAQ4plex)	HCD	1	0	1	1	54984	Unique	Used	0.0161557						4.07681e+06	130606			70.63	2.0197e-06	0	9.49973	2	2	729.89	1458.77	4.38638	43.6505	8311	8311	MS2	11/128	20180318-iTQ-OSCC6-30ug-s10.raw
	High		sAVTALWGk	Unambiguous	1	1	P68871	N-Term(iTRAQ4plex); K9(iTRAQ4plex)	HCD	1	0	1	1	211216	Unique	Used	0.104863	0.235295	2.08677	0.0993126	0.968081	0.482542	169323	35209.2	25963.7	27674.9	70.46	1.35374e-06	0	59.2532	10	2	610.87	1220.73	7.30096	49.0308	9956	9956	MS2	8/70	20180318-iTQ-OSCC6-30ug-s36.raw
	High		sAVTALWGk	Unambiguous	1	1	P68871	N-Term(iTRAQ4plex); K9(iTRAQ4plex)	HCD	1	0	1	1	227399	Unique	Used	0.0326335	0.0526596	1.50072	0.0110765	0.346951	0.240473	4.63122e+06	299692	158932	84423.5	70.45	1.32531e-06	0	17.4984	2	2	610.869	1220.73	5.50102	36.1773	5855	5855	MS2	8/70	20180318-iTQ-OSCC6-30ug-s39.raw
	High		VLGAFSDGLAHLDNLk	Unambiguous	2	2	P68871;P02042	K16(iTRAQ4plex)	HCD	1	0	1	1	216733	Not Unique	Not Used	0.19855	0.243621	1.14112	0.123051	0.633498	0.577447	529402	208436	84050.4	107210	70.39	1.93792e-06	0	33.997	4	3	605.336	1813.99	-0.129199	45.5121	8678	8678	MS2	8/138	20180318-iTQ-OSCC6-30ug-s37.raw
	High		vNVDEVGGEALGR	Unambiguous	1	1	P68871	N-Term(iTRAQ4plex)	HCD	1	0	1	1	54216	Redundant	Not Used	0.0164579			0.0376434	2.33801		5.80866e+06	189569		359859	70.38	2.23558e-06	0	8.33766	1	2	729.89	1458.77	3.4659	38.1591	6647	6647	MS2	10/128	20180318-iTQ-OSCC6-30ug-s10.raw
		High	vNVDEVGGEALGR	Unambiguous	1	1	P68871	N-Term(iTRAQ4plex)	CID	1	0	1	1	54312	Unique	Used	0.0142074						4.96748e+06	139948			70.34	2.21928e-06	0	8.0413	1	2	729.889	1458.77	3.13118	38.839	6849	6849	MS2	10/128	20180318-iTQ-OSCC6-30ug-s10.raw
	High		vVAGVANALAHK	Unambiguous	2	2	P68871;P02042	N-Term(iTRAQ4plex)	HCD	1	0	1	1	221083	Not Unique	Not Used	0.0291678	0.064763	2.06495	0.0340564	1.19351	0.601194	1.12563e+06	65105.5	47507.6	63090.4	70.32	1.61176e-06	0	10.1956	3	3	431.932	1293.78	4.2302	33.2614	5159	5159	MS2	12/100	20180318-iTQ-OSCC6-30ug-s38.raw
	High		vNVDEVGGEALGR	Unambiguous	1	1	P68871	N-Term(iTRAQ4plex)	HCD	1	0	1	1	190527	Unique	Used	0.0422683	0.0663413	1.45967	0.0262241	0.634185	0.451917	359369	30121.2	15536.9	15509.9	70.32	2.38744e-06	0	23.1217	19	2	729.888	1458.77	1.45758	31.1209	4376	4376	MS2	11/128	20180318-iTQ-OSCC6-30ug-s33.raw
		High	vNVDEVGGEALGR	Unambiguous	1	1	P68871	N-Term(iTRAQ4plex)	CID	1	0	1	1	57283	No Quan Values	Not Used											70.25	2.19022e-06	0	9.01693	31	2	729.891	1458.77	4.63742	60.2922	13285	13285	MS2	10/128	20180318-iTQ-OSCC6-30ug-s10.raw
	High		gTFATLSELHcDk	Unambiguous	1	1	P68871	N-Term(iTRAQ4plex); C11(Methylthio); K13(iTRAQ4plex)	HCD	1	0	1	1	288712	Unique	Used	0.0332513	0.238457	6.66943	0.0419044	1.2882	0.200906	293587	19358.1	45623.4	20247.2	70.23	2.08178e-06	0	39.8869	11	3	585.963	1755.87	5.69673	44.7384	8695	8695	MS2	15/116	20180318-iTQ-OSCC6-30ug-s49.raw
		High	vNVDEVGGEALGR	Unambiguous	1	1	P68871	N-Term(iTRAQ4plex)	CID	1	0	1	1	55656	Unique	Used	0.0250058	0.0182118	0.677328	0.01	0.360969	0.554331	2.70957e+06	134357	32158.4	39377.5	70.23	2.20033e-06	0	17.3177	2	2	729.891	1458.77	4.63742	48.476	9761	9761	MS2	10/128	20180318-iTQ-OSCC6-30ug-s10.raw
		High	vNVDEVGGEALGR	Unambiguous	1	1	P68871	N-Term(iTRAQ4plex)	CID	1	0	1	1	55944	Unique	Used	0.0170527			0.01	0.526712		2.2341e+06	75546.3		32307.6	70.22	2.30046e-06	0	11.092	3	2	729.89	1458.77	3.63326	50.539	10385	10385	MS2	7/128	20180318-iTQ-OSCC6-30ug-s10.raw
	High		vNVDEVGGEALGR	Unambiguous	1	1	P68871	N-Term(iTRAQ4plex)	HCD	1	0	1	1	136563	Unique	Used	0.0371193	0.0405538	1.01606	0.0259082	0.713458	0.73038	307474	22632.2	8126.05	13110.3	70.19	2.33555e-06	0	27.9222	37	2	729.889	1458.77	2.6291	32.2579	4741	4741	MS2	11/128	20180318-iTQ-OSCC6-30ug-s24.raw
		High	gTFATLSELHcDk	Unambiguous	1	1	P68871	N-Term(iTRAQ4plex); C11(Methylthio); K13(iTRAQ4plex)	CID	1	0	1	1	318991	Unique	Used	0.0299135	0.0752676	2.34007	0.0407824	1.3936	0.619451	220684	13090.5	10824.8	14811.9	70.17	2.18286e-06	0	6.26435	24	2	878.44	1755.87	3.93161	40.9872	7804	7804	MS2	10/116	20180318-iTQ-OSCC6-30ug-s54.raw
		High	vNVDEVGGEALGR	Unambiguous	1	1	P68871	N-Term(iTRAQ4plex)	CID	1	0	1	1	54792	Unique	Used	0.0279483	0.0399691	1.33001				4.17095e+06	231158	108642		70.15	2.41996e-06	0	8.68856	1	2	729.888	1458.77	1.62494	42.2415	7889	7889	MS2	10/128	20180318-iTQ-OSCC6-30ug-s10.raw
		High	fFESFGDLSTPDAVMGNPk	Unambiguous	1	1	P68871	N-Term(iTRAQ4plex); K19(iTRAQ4plex)	CID	1	0	1	1	132986	No Quan Values	Not Used							392027				70.15	1.96108e-06	0	6.20984	13	2	1174.08	2347.16	3.30539	49.6789	9878	9878	MS2	13/166	20180318-iTQ-OSCC6-30ug-s23.raw
		High	sAVTALWGk	Unambiguous	1	1	P68871	N-Term(iTRAQ4plex); K9(iTRAQ4plex)	CID	1	0	1	1	257445	Unique	Used	0.0228197	0.01	0.345779	0.0169579	0.759613	2.28503	1.3866e+06	62744.9	7666.78	38698.1	70.14	1.36043e-06	0	30.0588	5	2	610.87	1220.73	6.30099	38.691	6676	6676	MS2	8/70	20180318-iTQ-OSCC6-30ug-s44.raw
		High	vVAGVANALAHk	Unambiguous	2	2	P68871;P02042	N-Term(iTRAQ4plex); K12(iTRAQ4plex)	CID	1	0	1	1	321557	Redundant	Not Used	0.0248596	0.0936127	3.50209	0.0290932	1.19627	0.355304	17558.8	865.578	1071.2	840.726	70.11	5.41119e-07	0	24.0986	236	2	719.448	1437.89	7.58495	60.5349	13366	13366	MS2	9/100	20180318-iTQ-OSCC6-30ug-s54.raw
	High		sAVTALWGk	Unambiguous	1	1	P68871	N-Term(iTRAQ4plex); K9(iTRAQ4plex)	HCD	1	0	1	1	215622	Unique	Used	0.054656	0.01	0.133673				7.29756e+06	790920	37360.4		70.08	1.41863e-06	0	19.2621	1	2	610.869	1220.73	5.00103	37.442	6272	6272	MS2	8/70	20180318-iTQ-OSCC6-30ug-s37.raw
		High	sAVTALWGk	Unambiguous	1	1	P68871	N-Term(iTRAQ4plex); K9(iTRAQ4plex)	CID	1	0	1	1	212772	Unique	Used	0.02283	0.0457137	1.8622	0.0208581	0.933897	0.521639	59056.1	2673.55	1759.34	2027.24	70.05	1.44823e-06	0	21.2124	126	2	610.87	1220.73	7.80095	60.6626	13326	13326	MS2	8/70	20180318-iTQ-OSCC6-30ug-s36.raw
	High		vLGAFSDGLAHLDNLk	Unambiguous	2	2	P68871;P02042	N-Term(iTRAQ4plex); K16(iTRAQ4plex)	HCD	1	0	1	1	307913	No Quan Values	Not Used							5.84224e+07				70	1.52e-06	0	14.3748	0	3	653.373	1958.11	5.36008	50.3902	10601	10601	MS2	14/138	20180318-iTQ-OSCC6-30ug-s52.raw
		High	sAVTALWGk	Unambiguous	1	1	P68871	N-Term(iTRAQ4plex); K9(iTRAQ4plex)	CID	1	0	1	1	211921	Unique	Used	0.0205342	0.0306381	1.38762	0.0220822	1.09924	0.82399	711406	28967.7	14204.3	25853.9	69.99	1.22782e-06	0	21.0478	10	2	610.87	1220.73	7.20096	54.1126	11481	11481	MS2	8/70	20180318-iTQ-OSCC6-30ug-s36.raw
	High		lLGNVLVcVLAHHFGk	Unambiguous	1	1	P68871	N-Term(iTRAQ4plex); C8(Methylthio); K16(iTRAQ4plex)	HCD	1	0	1	1	390366	Redundant	Not Used	0.0163876						39600.4	1286.86			69.97	9.5155e-07	0	10.0431	80	2	1027.59	2054.18	5.33859	60.0005	12704	12704	MS2	15/146	20180318-iTQ-OSCC6-30ug-s65.raw
	High		vNVDEVGGEALGR	Unambiguous	1	1	P68871	N-Term(iTRAQ4plex)	HCD	1	0	1	1	55372	Unique	Used	0.099234	0.0446513	0.418466	0.0335158	0.345239	0.858139	2.76535e+06	544161	80468	152534	69.93	2.51522e-06	0	37.4036	2	2	729.887	1458.77	0.0350105	46.4043	9147	9147	MS2	11/128	20180318-iTQ-OSCC6-30ug-s10.raw
	High		sAVTALWGk	Unambiguous	1	1	P68871	N-Term(iTRAQ4plex); K9(iTRAQ4plex)	HCD	1	0	1	1	209736	Excluded by Method	Not Used	0.01						4.54498e+07	287867			69.91	1.43442e-06	0	16.6114	0	2	610.87	1220.73	6.60098	38.5159	6754	6754	MS2	8/70	20180318-iTQ-OSCC6-30ug-s36.raw
	High		gTFATLSELHcDk	Unambiguous	1	1	P68871	N-Term(iTRAQ4plex); C11(Methylthio); K13(iTRAQ4plex)	HCD	1	0	1	1	295089	Unique	Used	0.026578	0.0534982	1.87199	0.0152809	0.587701	0.326551	1.85372e+06	97697.6	64628.4	46618.7	69.85	2.31872e-06	0	15.2644	2	3	585.964	1755.88	6.63526	46.6895	9369	9369	MS2	12/116	20180318-iTQ-OSCC6-30ug-s50.raw
	High		sAVTALWGk	Unambiguous	1	1	P68871	N-Term(iTRAQ4plex); K9(iTRAQ4plex)	HCD	1	0	1	1	211921	Redundant	Not Used	0.0205342	0.0306381	1.38762	0.0220822	1.09924	0.82399	711406	28967.7	14204.3	25853.9	69.81	1.27978e-06	0	21.0478	10	2	610.87	1220.73	7.20096	54.1276	11487	11487	MS2	8/70	20180318-iTQ-OSCC6-30ug-s36.raw
	High		sAVTALWGk	Unambiguous	1	1	P68871	N-Term(iTRAQ4plex); K9(iTRAQ4plex)	HCD	1	0	1	1	209922	Unique	Used	0.0151036						7.84086e+06	234834			69.8	1.28273e-06	0	17.9679	1	2	610.87	1220.73	7.00097	39.9172	7157	7157	MS2	8/70	20180318-iTQ-OSCC6-30ug-s36.raw
	High		lLGNVLVcVLAHHFGk	Unambiguous	1	1	P68871	N-Term(iTRAQ4plex); C8(Methylthio); K16(iTRAQ4plex)	HCD	1	0	1	1	390518	Excluded by Method	Not Used	0.01						30646.5	282.992			69.77	9.8058e-07	0	7.87551	106	2	1027.59	2054.18	6.05169	62.2101	13045	13045	MS2	14/146	20180318-iTQ-OSCC6-30ug-s65.raw
	High		sAVTALWGk	Unambiguous	1	1	P68871	N-Term(iTRAQ4plex); K9(iTRAQ4plex)	HCD	1	0	1	1	210914	Unique	Used	0.0174061	0.0360666	1.92704	0.0227712	1.33726	0.721811	1.6079e+06	55498	37792.4	60257.7	69.76	1.59051e-06	0	27.8358	6	2	610.87	1220.73	7.40096	46.9407	9304	9304	MS2	8/70	20180318-iTQ-OSCC6-30ug-s36.raw
	High		vLGAFSDGLAHLDNLk	Unambiguous	2	2	P68871;P02042	N-Term(iTRAQ4plex); K16(iTRAQ4plex)	HCD	1	0	1	1	394965	Not Unique	Not Used	0.0121794	0.0415276	3.17101	0.014973	1.25665	0.412207	843789	20378.7	22835.5	20792.7	69.75	1.72129e-06	0	19.481	9	3	653.371	1958.1	1.80665	49.8175	9781	9781	MS2	14/138	20180318-iTQ-OSCC6-30ug-s66.raw
	High		sAVTALWGk	Unambiguous	1	1	P68871	N-Term(iTRAQ4plex); K9(iTRAQ4plex)	HCD	1	0	1	1	210312	Unique	Used	0.0171327	0.0234155	1.27105				2.12504e+06	72195.5	32427.2		69.74	1.56069e-06	0	27.4504	3	2	610.869	1220.73	5.40102	42.6931	8002	8002	MS2	8/70	20180318-iTQ-OSCC6-30ug-s36.raw
	High		sAVTALWGk	Unambiguous	1	1	P68871	N-Term(iTRAQ4plex); K9(iTRAQ4plex)	HCD	1	0	1	1	209383	Redundant	Not Used	0.0184061	0.01	0.083098				1.39179e+08	5.07988e+06	149169		69.71	1.30959e-06	0	22.1486	0	2	610.87	1220.73	6.90097	35.7429	5989	5989	MS2	8/70	20180318-iTQ-OSCC6-30ug-s36.raw
	High		sAVTALWGk	Unambiguous	1	1	P68871	N-Term(iTRAQ4plex); K9(iTRAQ4plex)	HCD	1	0	1	1	211828	Unique	Used	0.0186316	0.0392713	1.96025	0.0189003	1.03693	0.550217	700227	25870.6	17920.7	21780.8	69.71	1.37374e-06	0	22.7469	15	2	610.871	1220.74	9.40089	53.4395	11282	11282	MS2	8/70	20180318-iTQ-OSCC6-30ug-s36.raw
	High		sAVTALWGk	Unambiguous	1	1	P68871	N-Term(iTRAQ4plex); K9(iTRAQ4plex)	HCD	1	0	1	1	212706	Unique	Used	0.0123308	0.0412497	3.11111	0.0224922	1.86454	0.623382	125356	3065.18	3369.82	4640.3	69.69	1.31564e-06	0	17.0859	66	2	610.87	1220.73	7.20096	59.9455	13189	13189	MS2	8/70	20180318-iTQ-OSCC6-30ug-s36.raw
	High		vLGAFSDGLAHLDNLk	Unambiguous	2	2	P68871;P02042	N-Term(iTRAQ4plex); K16(iTRAQ4plex)	HCD	1	0	1	1	308849	Not Unique	Not Used	0.0115917						1.61273e+06	37070.2			69.69	1.64857e-06	0	13.0292	4	3	653.373	1958.11	5.26657	57.3471	12629	12629	MS2	14/138	20180318-iTQ-OSCC6-30ug-s52.raw
	High		sAVTALWGk	Unambiguous	1	1	P68871	N-Term(iTRAQ4plex); K9(iTRAQ4plex)	HCD	1	0	1	1	211423	Unique	Used	0.0374213	0.0467185	1.16107	0.0311262	0.850235	0.761693	947671	70322.3	28852.7	48545.8	69.66	1.51941e-06	0	22.6411	11	2	610.87	1220.73	6.60098	50.489	10408	10408	MS2	8/70	20180318-iTQ-OSCC6-30ug-s36.raw
	High		sAVTALWGk	Unambiguous	1	1	P68871	N-Term(iTRAQ4plex); K9(iTRAQ4plex)	HCD	1	0	1	1	212772	Redundant	Not Used	0.02283	0.0457137	1.8622	0.0208581	0.933897	0.521639	59056.1	2673.55	1759.34	2027.24	69.66	1.5843e-06	0	21.2124	126	2	610.87	1220.73	7.80095	60.6817	13332	13332	MS2	8/70	20180318-iTQ-OSCC6-30ug-s36.raw
	High		fFESFGDLSTPDAVMGNPk	Unambiguous	1	1	P68871	N-Term(iTRAQ4plex); K19(iTRAQ4plex)	HCD	1	0	1	1	138971	Unique	Used	0.116624	0.201833	1.6095	0.10766	0.94362	0.609823	357951	82780.3	47082	63422.5	69.62	2.01371e-06	0	37.5859	12	3	783.057	2347.16	1.68742	49.6212	9956	9956	MS2	16/166	20180318-iTQ-OSCC6-30ug-s24.raw
	High		sAVTALWGk	Unambiguous	1	1	P68871	N-Term(iTRAQ4plex); K9(iTRAQ4plex)	HCD	1	0	1	1	210408	Unique	Used	0.0310343			0.016791	0.553053		2.45547e+06	151110		67854.6	69.61	1.60265e-06	0	16.8361	3	2	610.869	1220.73	6.001	43.406	8210	8210	MS2	8/70	20180318-iTQ-OSCC6-30ug-s36.raw
	High		sAVTALWGk	Unambiguous	1	1	P68871	N-Term(iTRAQ4plex); K9(iTRAQ4plex)	HCD	1	0	1	1	209556	Unique	Used	0.01						1.90657e+08	3.20039e+06			69.59	1.59905e-06	0	16.6596	0	2	610.867	1220.73	1.40111	37.1162	6364	6364	MS2	8/70	20180318-iTQ-OSCC6-30ug-s36.raw
	High		sAVTALWGk	Unambiguous	1	1	P68871	N-Term(iTRAQ4plex); K9(iTRAQ4plex)	HCD	1	0	1	1	209826	Unique	Used	0.0188678	0.01	0.486052				1.9485e+07	729021	125216		69.59	1.61004e-06	0	19.4796	0	2	610.869	1220.73	5.80101	39.2019	6949	6949	MS2	8/70	20180318-iTQ-OSCC6-30ug-s36.raw
	High		sAVTALWGk	Unambiguous	1	1	P68871	N-Term(iTRAQ4plex); K9(iTRAQ4plex)	HCD	1	0	1	1	211320	Unique	Used	0.0186414	0.069583	3.47145	0.0421514	2.31134	0.69255	1.17002e+06	43250.5	53056.4	81166	69.59	1.34628e-06	0	47.6337	10	2	610.87	1220.73	7.10097	49.7873	10186	10186	MS2	8/70	20180318-iTQ-OSCC6-30ug-s36.raw
	High		sAVTALWGk	Unambiguous	1	1	P68871	N-Term(iTRAQ4plex); K9(iTRAQ4plex)	HCD	1	0	1	1	211734	Unique	Used	0.0110112	0.0417388	3.52526	0.0228998	2.12582	0.62724	768041	16770.2	20891.3	28945.7	69.57	1.623e-06	0	23.6339	10	2	610.869	1220.73	5.30102	52.7536	11083	11083	MS2	8/70	20180318-iTQ-OSCC6-30ug-s36.raw
		High	sAVTALWGk	Unambiguous	1	1	P68871	N-Term(iTRAQ4plex); K9(iTRAQ4plex)	CID	1	0	1	1	209556	Redundant	Not Used	0.01						1.90657e+08	3.20039e+06			69.56	1.61014e-06	0	16.6596	0	2	610.867	1220.73	1.40111	37.1015	6358	6358	MS2	8/70	20180318-iTQ-OSCC6-30ug-s36.raw
	High		sAVTALWGk	Unambiguous	1	1	P68871	N-Term(iTRAQ4plex); K9(iTRAQ4plex)	HCD	1	0	1	1	263261	Unique	Used	0.038391	0.0530921	1.28614	0.0422669	1.12539	0.91015	415809	31654.9	14386.8	28924.2	69.55	1.62494e-06	0	40.0767	49	2	610.869	1220.73	5.80101	37.3896	6349	6349	MS2	8/70	20180318-iTQ-OSCC6-30ug-s45.raw
	High		sAVTALWGk	Unambiguous	1	1	P68871	N-Term(iTRAQ4plex); K9(iTRAQ4plex)	HCD	1	0	1	1	212521	Unique	Used	0.0377569	0.0865007	2.13064	0.0335563	0.908465	0.443503	270954	20286.6	15274.1	14963.6	69.55	1.35874e-06	0	30.3151	27	2	610.87	1220.73	6.70098	58.4695	12787	12787	MS2	8/70	20180318-iTQ-OSCC6-30ug-s36.raw
	High		sAVTALWGk	Unambiguous	1	1	P68871	N-Term(iTRAQ4plex); K9(iTRAQ4plex)	HCD	1	0	1	1	215347	Unique	Used	0.0960472	0.0874073	0.846349	0.0545726	0.580792	0.713788	2.56545e+06	488614	146134	230412	69.55	1.59167e-06	0	39.1211	7	2	610.871	1220.73	8.80091	35.3764	5675	5675	MS2	8/70	20180318-iTQ-OSCC6-30ug-s37.raw
	High		sAVTALWGk	Unambiguous	1	1	P68871	N-Term(iTRAQ4plex); K9(iTRAQ4plex)	HCD	1	0	1	1	281722	Unique	Used	0.0415871	0.0735497	1.64478	0.0507426	1.24722	0.788739	504068	41568.6	24160.7	42094.9	69.53	1.36501e-06	0	49.1887	43	2	610.87	1220.73	7.20096	38.1546	6882	6882	MS2	8/70	20180318-iTQ-OSCC6-30ug-s48.raw
	High		sAVTALWGk	Unambiguous	1	1	P68871	N-Term(iTRAQ4plex); K9(iTRAQ4plex)	HCD	1	0	1	1	212114	Unique	Used	0.0477191	0.164958	3.2149	0.0241661	0.517661	0.167485	671425	63534.1	72178.8	26703.7	69.52	1.64737e-06	0	32.4118	16	2	610.869	1220.73	5.20102	55.4982	11904	11904	MS2	8/70	20180318-iTQ-OSCC6-30ug-s36.raw
	High		sAVTALWGk	Unambiguous	1	1	P68871	N-Term(iTRAQ4plex); K9(iTRAQ4plex)	HCD	1	0	1	1	215948	Unique	Used	0.0920569	0.0675472	0.682398	0.0516096	0.573067	0.873506	725662	132467	31943.4	61635.7	69.51	1.61759e-06	0	34.2001	12	2	610.869	1220.73	4.70104	39.802	6976	6976	MS2	8/70	20180318-iTQ-OSCC6-30ug-s37.raw
	High		sAVTALWGk	Unambiguous	1	1	P68871	N-Term(iTRAQ4plex); K9(iTRAQ4plex)	HCD	1	0	1	1	287539	Unique	Used	0.0532766	0.0742909	1.29684	0.0416466	0.799051	0.640894	213339	22538.5	10328.7	14622.4	69.51	1.68475e-06	0	31.3859	88	2	610.87	1220.73	7.40096	35.931	6150	6150	MS2	8/70	20180318-iTQ-OSCC6-30ug-s49.raw
	High		sAVTALWGk	Unambiguous	1	1	P68871	N-Term(iTRAQ4plex); K9(iTRAQ4plex)	HCD	1	0	1	1	210708	Unique	Used	0.0143484	0.140084	9.07973	0.0782657	5.57569	0.63874	1.87768e+06	53424.8	171416	241858	69.5	1.64376e-06	0	25.542	5	2	610.869	1220.73	6.001	45.466	8860	8860	MS2	8/70	20180318-iTQ-OSCC6-30ug-s36.raw
	High		vNVDEVGGEALGR	Unambiguous	1	1	P68871	N-Term(iTRAQ4plex)	HCD	1	0	1	1	57022	Redundant	Not Used	0.0227289	0.0536027	2.19329				917395	41347.7	32046.7		69.41	2.75496e-06	0	12.0029	7	2	729.89	1458.77	4.05166	58.2759	12722	12722	MS2	11/128	20180318-iTQ-OSCC6-30ug-s10.raw
	High		vLGAFSDGLAHLDNLk	Unambiguous	2	2	P68871;P02042	N-Term(iTRAQ4plex); K16(iTRAQ4plex)	HCD	1	0	1	1	307407	Redundant	Not Used	0.0193644	0.0324943	1.56059	0.0173473	0.915713	0.610335	197702	7591.58	4186.56	5644.31	69.33	1.77355e-06	0	9.09637	25	2	979.555	1958.1	3.80843	46.5193	9500	9500	MS2	16/138	20180318-iTQ-OSCC6-30ug-s52.raw
		High	vNVDEVGGEALGR	Unambiguous	1	1	P68871	N-Term(iTRAQ4plex)	CID	1	0	1	1	57454	Unique	Used	0.0207558			0.0174488	0.859325		49235.8	2026.46		1413.88	69.32	2.71324e-06	0	12.4355	103	2	729.891	1458.77	4.88845	62.4587	13660	13660	MS2	11/128	20180318-iTQ-OSCC6-30ug-s10.raw
	High		sAVTALWGk	Unambiguous	1	1	P68871	N-Term(iTRAQ4plex); K9(iTRAQ4plex)	HCD	1	0	1	1	203629	Unique	Used	0.0376397	0.0662975	1.63809	0.0499583	1.35673	0.861495	715230	53383.8	30901.7	58805.9	69.28	1.44589e-06	0	28.3102	14	2	610.87	1220.73	6.90097	38.315	6520	6520	MS2	8/70	20180318-iTQ-OSCC6-30ug-s35.raw
	High		vNVDEVGGEALGR	Unambiguous	1	1	P68871	N-Term(iTRAQ4plex)	HCD	1	0	1	1	56520	Unique	Used	0.0256081	0.0458476	1.66505	0.0197368	0.787826	0.492155	1.64121e+06	83341.1	49036.7	53310	69.28	2.83277e-06	0	12.1124	3	2	729.889	1458.77	2.88014	54.69	11639	11639	MS2	11/128	20180318-iTQ-OSCC6-30ug-s10.raw
		High	vNVDEVGGEALGR	Unambiguous	1	1	P68871	N-Term(iTRAQ4plex)	CID	1	0	1	1	89183	Unique	Used	0.01	0.0161541	1.63854				1.72437e+06	31351.7	18153.2		69.28	2.81506e-06	0	8.63951	9	2	729.89	1458.77	3.8843	32.7645	4630	4630	MS2	9/128	20180318-iTQ-OSCC6-30ug-s16.raw
	High		sAVTALWGk	Unambiguous	1	1	P68871	N-Term(iTRAQ4plex); K9(iTRAQ4plex)	HCD	1	0	1	1	293768	Unique	Used	0.0498329	0.081989	1.53012	0.0532578	1.09244	0.742626	338605	33460.1	18092.1	29678.6	69.27	1.73907e-06	0	44.4284	44	2	610.868	1220.73	4.50104	36.7125	6501	6501	MS2	8/70	20180318-iTQ-OSCC6-30ug-s50.raw
		High	vNVDEVGGEALGR	Unambiguous	1	1	P68871	N-Term(iTRAQ4plex)	CID	1	0	1	1	55272	Unique	Used	0.0198128	0.0572339	2.68655	0.0102048	0.526489	0.203841	2.74509e+06	107850	102388	46102.8	69.21	3.08271e-06	0	12.119	2	2	729.888	1458.77	1.54126	45.6911	8929	8929	MS2	11/128	20180318-iTQ-OSCC6-30ug-s10.raw
	High		sAVTALWGk	Unambiguous	1	1	P68871	N-Term(iTRAQ4plex); K9(iTRAQ4plex)	HCD	1	0	1	1	210817	Unique	Used	0.0427704	0.0646645	1.40608	0.040596	0.97022	0.717727	1.5421e+06	130790	64985.8	103030	69.2	1.76733e-06	0	47.5184	7	2	610.869	1220.73	5.30102	46.2657	9095	9095	MS2	8/70	20180318-iTQ-OSCC6-30ug-s36.raw
	High		vNVDEVGGEALGR	Unambiguous	1	1	P68871	N-Term(iTRAQ4plex)	HCD	1	0	1	1	196806	Unique	Used	0.0494377	0.0682189	1.28331	0.049201	1.01729	0.824539	338569	33191.2	15051.9	27415	69.17	2.92965e-06	0	15.2712	18	2	729.89	1458.77	3.54958	32.5298	4922	4922	MS2	11/128	20180318-iTQ-OSCC6-30ug-s34.raw
	High		gTFATLSELHcDk	Unambiguous	1	1	P68871	N-Term(iTRAQ4plex); C11(Methylthio); K13(iTRAQ4plex)	HCD	1	0	1	1	294531	Unique	Used	0.0151839						1.06531e+07	320758			69.12	2.77988e-06	0	14.0848	0	3	585.962	1755.87	3.92395	42.5362	8160	8160	MS2	14/116	20180318-iTQ-OSCC6-30ug-s50.raw
	High		vLGAFSDGLAHLDNLk	Unambiguous	2	2	P68871;P02042	N-Term(iTRAQ4plex); K16(iTRAQ4plex)	HCD	1	0	1	1	309245	Redundant	Not Used	0.0132373						14798.7	388.454			69.09	1.86199e-06	0	27.2897	272	2	979.557	1958.11	5.74099	60.562	13487	13487	MS2	13/138	20180318-iTQ-OSCC6-30ug-s52.raw
	High		lLGNVLVcVLAHHFGk	Unambiguous	1	1	P68871	N-Term(iTRAQ4plex); C8(Methylthio); K16(iTRAQ4plex)	HCD	1	0	1	1	384532	Unique	Used	0.01	0.0233864	5.64644				32006.2	244.47	487.794		68.99	1.16719e-06	0	16.6266	130	3	685.398	2054.18	6.60969	61.1371	13532	13532	MS2	14/146	20180318-iTQ-OSCC6-30ug-s64.raw
		High	VVAGVANALAHk	Unambiguous	2	2	P68871;P02042	K12(iTRAQ4plex)	CID	1	0	1	1	232148	Redundant	Not Used	0.954207	0.0674585	0.0657477	0.0847524	0.0907905	1.43634	291989	552493	12836.4	40727.3	68.98	2.58639e-06	0	8.08427	5	2	647.392	1293.78	0.796766	27.7033	3359	3359	MS2	10/100	20180318-iTQ-OSCC6-30ug-s40.raw
		High	eFTPPVQAAYQk	Unambiguous	1	1	P68871	N-Term(iTRAQ4plex); K12(iTRAQ4plex)	CID	1	0	1	1	220959	Unique	Used	0.0152765						407591	12347.1			68.87	2.69813e-06	0	8.18618	14	2	833.962	1666.92	7.85204	32.323	4882	4882	MS2	9/102	20180318-iTQ-OSCC6-30ug-s38.raw
		High	fFESFGDLSTPDAVmGNPk	Unambiguous	1	1	P68871	N-Term(iTRAQ4plex); M15(Oxidation); K19(iTRAQ4plex)	CID	1	0	1	1	157067	Unique	Used	0.0156763						39618.6	1231.57			68.85	2.56072e-06	0	7.89282	76	2	1182.08	2363.16	5.02154	50.4871	9768	9768	MS2	13/166	20180318-iTQ-OSCC6-30ug-s27.raw
	High		fFESFGDLSTPDAVMGNPk	Unambiguous	1	1	P68871	N-Term(iTRAQ4plex); K19(iTRAQ4plex)	HCD	1	0	1	1	395034	Unique	Used	0.0889459	0.810952	8.47921	0.2663	3.06039	0.375422	51050.4	9004.15	26979.5	22373.7	68.79	2.35191e-06	0	45.7839	32	3	783.055	2347.15	-1.04299	50.4041	9931	9931	MS2	14/166	20180318-iTQ-OSCC6-30ug-s66.raw
	High		gTFATLSELHcDk	Unambiguous	1	1	P68871	N-Term(iTRAQ4plex); C11(Methylthio); K13(iTRAQ4plex)	HCD	1	0	1	1	289587	Unique	Used	0.0809373	0.206155	2.36882	0.100357	1.26744	0.556538	73335.1	11770.1	9852.47	12112.3	68.78	2.90693e-06	0	48.2581	47	3	585.963	1755.87	5.69673	51.2511	10585	10585	MS2	14/116	20180318-iTQ-OSCC6-30ug-s49.raw
		High	vLGAFSDGLAHLDNLk	Unambiguous	2	2	P68871;P02042	N-Term(iTRAQ4plex); K16(iTRAQ4plex)	CID	1	0	1	1	308009	Not Unique	Not Used	0.013622						1.61687e+07	436752			68.77	2.07737e-06	0	13.9595	0	3	653.373	1958.1	4.51848	51.0868	10803	10803	MS2	19/138	20180318-iTQ-OSCC6-30ug-s52.raw
	High		vNVDEVGGEALGR	Unambiguous	1	1	P68871	N-Term(iTRAQ4plex)	HCD	1	0	1	1	54888	Unique	Used	0.017518	0.036431	1.93407				4.59572e+06	159645	109110		68.76	3.2197e-06	0	8.6788	1	2	729.89	1458.77	3.54958	42.9625	8103	8103	MS2	10/128	20180318-iTQ-OSCC6-30ug-s10.raw
	High		fFESFGDLSTPDAVmGNPk	Unambiguous	1	1	P68871	N-Term(iTRAQ4plex); M15(Oxidation); K19(iTRAQ4plex)	HCD	1	0	1	1	150734	Redundant	Not Used	0.0106407						1.65397e+06	34899			68.69	2.6095e-06	0	7.5592	8	2	1182.08	2363.16	4.50499	46.981	9294	9294	MS2	16/166	20180318-iTQ-OSCC6-30ug-s26.raw
		High	vVAGVANALAHk	Unambiguous	2	2	P68871;P02042	N-Term(iTRAQ4plex); K12(iTRAQ4plex)	CID	1	0	1	1	349373	Redundant	Not Used	0.110962	0.0871915	0.73078	0.069039	0.635991	0.905237	690879	152018	39256.9	78499	68.69	8.24764e-07	0	35.0053	10	2	719.448	1437.89	6.99068	33.75	5861	5861	MS2	10/100	20180318-iTQ-OSCC6-30ug-s59.raw
		High	lLGNVLVcVLAHHFGk	Unambiguous	1	1	P68871	N-Term(iTRAQ4plex); C8(Methylthio); K16(iTRAQ4plex)	CID	1	0	1	1	396235	Unique	Used				0.0575127			26206.4			2480.5	68.48	1.3552e-06	0	11.2496	42	4	514.299	2054.17	4.79068	60.0654	12526	12526	MS2	12/146	20180318-iTQ-OSCC6-30ug-s66.raw
	High		fFESFGDLSTPDAVmGNPk	Unambiguous	1	1	P68871	N-Term(iTRAQ4plex); M15(Oxidation); K19(iTRAQ4plex)	HCD	1	0	1	1	186830	Unique	Used	0.0392978			0.0398882	1.03754		273946	21347.7		17983.6	68.45	2.79349e-06	0	20.1789	10	3	788.39	2363.16	4.0344	47.9531	9655	9655	MS2	17/166	20180318-iTQ-OSCC6-30ug-s32.raw
	High		fFESFGDLSTPDAVmGNPk	Unambiguous	1	1	P68871	N-Term(iTRAQ4plex); M15(Oxidation); K19(iTRAQ4plex)	HCD	1	0	1	1	204871	Unique	Used	0.01						501140	7158.26			68.44	2.75696e-06	0	12.6308	4	3	788.391	2363.16	4.80923	47.116	9211	9211	MS2	15/166	20180318-iTQ-OSCC6-30ug-s35.raw
		High	fFESFGDLSTPDAVMGNPk	Unambiguous	1	1	P68871	N-Term(iTRAQ4plex); K19(iTRAQ4plex)	CID	1	0	1	1	156929	Excluded by Method	Not Used	0.01						4.28746e+06	37238.2			68.43	2.98582e-06	0	11.4209	0	3	783.059	2347.16	4.41782	49.375	9469	9469	MS2	14/166	20180318-iTQ-OSCC6-30ug-s27.raw
	High		gTFATLSELHcDk	Unambiguous	1	1	P68871	N-Term(iTRAQ4plex); C11(Methylthio); K13(iTRAQ4plex)	HCD	1	0	1	1	294399	Redundant	Not Used	0.0226034						1.86943e+06	83791.6			68.34	3.29748e-06	0	26.0056	2	2	878.439	1755.87	2.81927	41.5415	7874	7874	MS2	13/116	20180318-iTQ-OSCC6-30ug-s50.raw
	High		vNVDEVGGEALGR	Unambiguous	1	1	P68871	N-Term(iTRAQ4plex)	HCD	1	0	1	1	55272	Redundant	Not Used	0.0198128	0.0572339	2.68655	0.0102048	0.526489	0.203841	2.74509e+06	107850	102388	46102.8	68.33	3.77514e-06	0	12.119	2	2	729.888	1458.77	1.54126	45.7056	8935	8935	MS2	10/128	20180318-iTQ-OSCC6-30ug-s10.raw
	High		kVLGAFSDGLAHLDNLk	Unambiguous	2	2	P68871;P02042	N-Term(iTRAQ4plex); K1(iTRAQ4plex); K17(iTRAQ4plex)	HCD	1	0	1	1	382298	Not Unique	Not Used	0.0284386						1.10194e+08	6.2142e+06			68.29	6.77976e-07	1	72.6878	0	4	558.332	2230.31	7.0482	43.6508	8694	8694	MS2	16/174	20180318-iTQ-OSCC6-30ug-s64.raw
	High		lLGNVLVcVLAHHFGk	Unambiguous	1	1	P68871	N-Term(iTRAQ4plex); C8(Methylthio); K16(iTRAQ4plex)	HCD	1	0	1	1	390018	Unique	Used	0.01	0.0160358	3.24006	0.01	1.15175	0.369746	1.00062e+06	9132.93	10456.8	8540.6	68.27	1.4e-06	0	25.3857	11	3	685.397	2054.18	5.62917	56.6965	11950	11950	MS2	15/146	20180318-iTQ-OSCC6-30ug-s65.raw
		High	vNVDEVGGEALGR	Unambiguous	1	1	P68871	N-Term(iTRAQ4plex)	CID	1	0	1	1	160611	Redundant	Not Used	0.0277376	0.0176738	0.59258	0.0183449	0.676046	1.18666	866709	47671.6	9982.58	26167.1	68.25	3.73311e-06	0	12.8787	15	2	729.889	1458.77	2.79646	32.5094	5027	5027	MS2	11/128	20180318-iTQ-OSCC6-30ug-s28.raw
	High		vVAGVANALAHk	Unambiguous	2	2	P68871;P02042	N-Term(iTRAQ4plex); K12(iTRAQ4plex)	HCD	1	0	1	1	317574	Not Unique	Not Used	0.0121654	0.01	0.368247	0.01	0.273118	0.771454	3.32976e+07	803260	104528	178125	68.19	9.55742e-07	0	18.2601	0	3	479.967	1437.89	5.02875	30.2138	4743	4743	MS2	15/100	20180318-iTQ-OSCC6-30ug-s54.raw
	High		vLGAFSDGLAHLDNLk	Unambiguous	2	2	P68871;P02042	N-Term(iTRAQ4plex); K16(iTRAQ4plex)	HCD	1	0	1	1	309131	No Quan Values	Not Used							609999				68.18	2.4937e-06	0	12.8357	6	3	653.372	1958.1	3.11581	59.5032	13240	13240	MS2	14/138	20180318-iTQ-OSCC6-30ug-s52.raw
		High	eFTPPVQAAYQk	Unambiguous	1	1	P68871	N-Term(iTRAQ4plex); K12(iTRAQ4plex)	CID	1	0	1	1	174228	Unique	Used	0.0282621	0.0222502	0.732178	0.0193042	0.698198	0.991882	354922	19890.9	5146.44	11275.9	68.15	3.46026e-06	0	16.1551	12	2	833.959	1666.91	3.75111	44.1915	8431	8431	MS2	11/102	20180318-iTQ-OSCC6-30ug-s30.raw
	High		vNVDEVGGEALGR	Unambiguous	1	1	P68871	N-Term(iTRAQ4plex)	HCD	1	0	1	1	118401	Redundant	Not Used	0.0288746	0.0623055	2.00677	0.024865	0.880246	0.456251	298912	17114.9	12136.9	12232	68.14	3.51427e-06	0	11.5996	25	2	729.891	1458.78	5.72525	30.379	3987	3987	MS2	10/128	20180318-iTQ-OSCC6-30ug-s21.raw
	High		vLGAFSDGLAHLDNLk	Unambiguous	2	2	P68871;P02042	N-Term(iTRAQ4plex); K16(iTRAQ4plex)	HCD	1	0	1	1	308009	Redundant	Not Used	0.013622						1.61687e+07	436752			68.14	2.40168e-06	0	13.9595	0	3	653.373	1958.1	4.51848	51.1029	10809	10809	MS2	14/138	20180318-iTQ-OSCC6-30ug-s52.raw
	High		vLGAFSDGLAHLDNLk	Unambiguous	2	2	P68871;P02042	N-Term(iTRAQ4plex); K16(iTRAQ4plex)	HCD	1	0	1	1	302253	Not Unique	Not Used	0.0428965	0.155158	3.36386	0.0881407	2.10032	0.64945	169283	14399.7	17117	24556	68.1	2.40841e-06	0	27.3908	28	3	653.373	1958.1	4.79901	54.425	11543	11543	MS2	15/138	20180318-iTQ-OSCC6-30ug-s51.raw
	High		sAVTALWGk	Unambiguous	1	1	P68871	N-Term(iTRAQ4plex); K9(iTRAQ4plex)	HCD	1	0	1	1	215532	Unique	Used	0.0598982						4.04834e+07	4.80848e+06			68.09	2.25872e-06	0	15.4452	0	2	610.868	1220.73	4.20105	36.7494	6077	6077	MS2	7/70	20180318-iTQ-OSCC6-30ug-s37.raw
	High		vLGAFSDGLAHLDNLk	Unambiguous	2	2	P68871;P02042	N-Term(iTRAQ4plex); K16(iTRAQ4plex)	HCD	1	0	1	1	309215	No Quan Values	Not Used							365350				68.09	2.36739e-06	0	12.7215	11	3	653.373	1958.1	5.07955	60.2467	13422	13422	MS2	14/138	20180318-iTQ-OSCC6-30ug-s52.raw
	High		fFESFGDLSTPDAVMGNPk	Unambiguous	1	1	P68871	N-Term(iTRAQ4plex); K19(iTRAQ4plex)	HCD	1	0	1	1	144828	Redundant	Not Used	0.01						2.24852e+07	354648			68.05	3.157e-06	0	7.06604	0	2	1174.08	2347.16	2.57728	47.9388	9508	9508	MS2	13/166	20180318-iTQ-OSCC6-30ug-s25.raw
	High		fFESFGDLSTPDAVMGNPk	Unambiguous	1	1	P68871	N-Term(iTRAQ4plex); K19(iTRAQ4plex)	HCD	1	0	1	1	152438	Unique	Used	0.0716509			0.0383865	0.547632		55774.2	7924.51		3523.55	67.94	3.34244e-06	0	21.0773	23	3	783.059	2347.16	4.41782	59.4447	12986	12986	MS2	15/166	20180318-iTQ-OSCC6-30ug-s26.raw
	High		vLGAFSDGLAHLDNLk	Unambiguous	2	2	P68871;P02042	N-Term(iTRAQ4plex); K16(iTRAQ4plex)	HCD	1	0	1	1	301235	Not Unique	Not Used	0.01						2.74419e+06	36367.3			67.93	2.50455e-06	0	12.9528	1	3	653.373	1958.1	4.79901	46.8432	9342	9342	MS2	14/138	20180318-iTQ-OSCC6-30ug-s51.raw
	High		vNVDEVGGEALGR	Unambiguous	1	1	P68871	N-Term(iTRAQ4plex)	HCD	1	0	1	1	47500	Unique	Used	0.0299271	0.0502138	1.56044	0.0701635	2.3965	1.59746	1.08095e+06	64148.3	35372.6	124819	67.91	4.09374e-06	0	17.9675	6	2	729.889	1458.77	1.95966	32.9688	5060	5060	MS2	11/128	20180318-iTQ-OSCC6-30ug-s09.raw
		High	vVAGVANALAHk	Unambiguous	2	2	P68871;P02042	N-Term(iTRAQ4plex); K12(iTRAQ4plex)	CID	1	0	1	1	318639	Not Unique	Not Used	0.0335456						3.59853e+06	239375			67.89	9.34691e-07	0	17.121	1	3	479.967	1437.89	5.28343	38.4165	7046	7046	MS2	10/100	20180318-iTQ-OSCC6-30ug-s54.raw
		High	lLGNVLVcVLAHHFGk	Unambiguous	1	1	P68871	N-Term(iTRAQ4plex); C8(Methylthio); K16(iTRAQ4plex)	CID	1	0	1	1	384050	No Quan Values	Not Used							3.96753e+06				67.88	1.55598e-06	0	13.8497	1	3	685.396	2054.17	4.82693	56.7478	12484	12484	MS2	11/146	20180318-iTQ-OSCC6-30ug-s64.raw
	High		fFESFGDLSTPDAVMGNPk	Unambiguous	1	1	P68871	N-Term(iTRAQ4plex); K19(iTRAQ4plex)	HCD	1	0	1	1	253003	Unique	Used	0.0483474	0.107364	2.06525	0.0525255	1.11052	0.55931	389010	37295.1	27218.3	33627.8	67.85	3.43704e-06	0	29.022	6	3	783.059	2347.16	3.94975	49.6847	9835	9835	MS2	16/166	20180318-iTQ-OSCC6-30ug-s43.raw
	High		eFTPPVQAAYQk	Unambiguous	1	1	P68871	N-Term(iTRAQ4plex); K12(iTRAQ4plex)	HCD	1	0	1	1	176424	Unique	Used	0.0539539	0.0854874	1.47355	0.0284037	0.538125	0.379853	18076.6	1934.01	1007.07	845.006	67.8	3.6179e-06	0	23.0659	300	2	833.962	1666.92	7.0465	60.3329	13196	13196	MS2	8/102	20180318-iTQ-OSCC6-30ug-s30.raw
	High		vNVDEVGGEALGR	Unambiguous	1	1	P68871	N-Term(iTRAQ4plex)	HCD	1	0	1	1	54792	Redundant	Not Used	0.0279483	0.0399691	1.33001				4.17095e+06	231158	108642		67.78	4.17645e-06	0	8.68856	1	2	729.888	1458.77	1.62494	42.2569	7895	7895	MS2	10/128	20180318-iTQ-OSCC6-30ug-s10.raw
		High	FFESFGDLSTPDAVMGNPk	Unambiguous	1	1	P68871	K19(iTRAQ4plex)	CID	1	0	1	1	67804	Unique	Used	0.109479						203339	44143.7			67.78	2.70094e-06	0	5.31585	7	2	1102.03	2203.05	1.97567	48.3341	9597	9597	MS2	9/166	20180318-iTQ-OSCC6-30ug-s12.raw
	High		vLGAFSDGLAHLDNLk	Unambiguous	2	2	P68871;P02042	N-Term(iTRAQ4plex); K16(iTRAQ4plex)	HCD	1	0	1	1	309362	Not Unique	Not Used	0.01						72287.9	1146.17			67.71	2.55845e-06	0	12.9377	42	3	653.374	1958.11	5.73412	62.2768	13760	13760	MS2	13/138	20180318-iTQ-OSCC6-30ug-s52.raw
	High		vVAGVANALAHk	Unambiguous	2	2	P68871;P02042	N-Term(iTRAQ4plex); K12(iTRAQ4plex)	HCD	1	0	1	1	319761	Excluded by Method	Not Used	0.01						1.5429e+06	14463.7			67.67	1.00891e-06	0	16.0932	2	3	479.967	1437.89	5.66546	46.8052	9483	9483	MS2	8/100	20180318-iTQ-OSCC6-30ug-s54.raw
	High		vLGAFSDGLAHLDNLk	Unambiguous	2	2	P68871;P02042	N-Term(iTRAQ4plex); K16(iTRAQ4plex)	HCD	1	0	1	1	313974	Not Unique	Not Used	0.0140579						2.01266e+06	56105.9			67.59	2.63013e-06	0	14.8307	2	3	653.373	1958.11	5.45359	49.7041	10174	10174	MS2	13/138	20180318-iTQ-OSCC6-30ug-s53.raw
		High	FFESFGDLSTPDAVMGNPk	Unambiguous	1	1	P68871	K19(iTRAQ4plex)	CID	1	0	1	1	63414	Unique	Used	0.3752						652.264	485.293			67.58	3.16867e-06	0	7.54395	300	2	1102.03	2203.06	3.63796	61.3825	13238	13238	MS2	9/166	20180318-iTQ-OSCC6-30ug-s11.raw
	High		vLGAFSDGLAHLDNLk	Unambiguous	2	2	P68871;P02042	N-Term(iTRAQ4plex); K16(iTRAQ4plex)	HCD	1	0	1	1	303000	Not Unique	Not Used	0.01	0.107922	10.7495	0.0460951	5.04638	0.488302	25665.6	475.199	1805.09	1947.04	67.56	2.69221e-06	0	15.9521	168	3	653.373	1958.11	5.26657	61.1338	13164	13164	MS2	14/138	20180318-iTQ-OSCC6-30ug-s51.raw
		High	vNVDEVGGEALGR	Unambiguous	1	1	P68871	N-Term(iTRAQ4plex)	CID	1	0	1	1	226719	Unique	Used	0.127161	0.0910806	0.666131	0.120182	0.966092	1.50854	65304.1	16466.9	3876.2	12916.6	67.54	4.41375e-06	0	19.4808	34	2	729.888	1458.77	1.62494	31.2384	4371	4371	MS2	10/128	20180318-iTQ-OSCC6-30ug-s39.raw
		High	sAVTALWGk	Unambiguous	1	1	P68871	N-Term(iTRAQ4plex); K9(iTRAQ4plex)	CID	1	0	1	1	212626	Unique	Used	0.0229933	0.0678802	2.74554	0.0192637	0.856384	0.324443	167449	7634.85	7407.37	5308.7	67.49	2.50424e-06	0	21.9731	61	2	610.87	1220.73	6.201	59.2161	13005	13005	MS2	8/70	20180318-iTQ-OSCC6-30ug-s36.raw
	High		fFESFGDLSTPDAVMGNPk	Unambiguous	1	1	P68871	N-Term(iTRAQ4plex); K19(iTRAQ4plex)	HCD	1	0	1	1	180986	Unique	Used	0.0123475	0.206719	15.57	0.0347715	2.87857	0.192303	628734	15394.4	84700.6	35979.7	67.48	3.69803e-06	0	18.6382	4	3	783.059	2347.16	4.96389	49.785	9913	9913	MS2	14/166	20180318-iTQ-OSCC6-30ug-s31.raw
		High	sAVTALWGk	Unambiguous	1	1	P68871	N-Term(iTRAQ4plex); K9(iTRAQ4plex)	CID	1	0	1	1	212016	Unique	Used	0.0191285	0.0298296	1.45029	0.0207597	1.10936	0.79564	703916	26700.5	13683.8	24049.7	67.48	2.6172e-06	0	21.4271	13	2	610.87	1220.73	7.80095	54.8045	11688	11688	MS2	8/70	20180318-iTQ-OSCC6-30ug-s36.raw
		High	eFTPPVQAAYQk	Unambiguous	1	1	P68871	N-Term(iTRAQ4plex); K12(iTRAQ4plex)	CID	1	0	1	1	178503	Unique	Used	0.0662495						1.21531e+06	159657			67.42	4.09363e-06	0	18.4473	4	2	833.959	1666.91	4.11726	31.6712	4526	4526	MS2	10/102	20180318-iTQ-OSCC6-30ug-s31.raw
		High	kVLGAFSDGLAHLDNLk	Unambiguous	2	2	P68871;P02042	N-Term(iTRAQ4plex); K1(iTRAQ4plex); K17(iTRAQ4plex)	CID	1	0	1	1	383048	Not Unique	Not Used	0.0534027	0.0755984	1.31655	0.0719643	1.37748	1.0883	410077	43425.6	20203.1	48568	67.36	8.08077e-07	1	28.5512	9	4	558.332	2230.31	6.06302	49.2301	10313	10313	MS2	18/174	20180318-iTQ-OSCC6-30ug-s64.raw
	High		fFESFGDLSTPDAVMGNPK	Unambiguous	1	1	P68871	N-Term(iTRAQ4plex)	HCD	1	0	1	1	49816	Unique	Used	0.0247048						278911	13663.6			67.33	3.31944e-06	0	9.99233	3	3	735.024	2203.06	3.16087	49.9885	10078	10078	MS2	13/166	20180318-iTQ-OSCC6-30ug-s09.raw
	High		sAVTALWGk	Unambiguous	1	1	P68871	N-Term(iTRAQ4plex); K9(iTRAQ4plex)	HCD	1	0	1	1	221463	Unique	Used	0.160383	0.255002	1.47867	0.110445	0.703912	0.49516	328861	104590	54650.8	59776	67.29	2.28632e-06	0	51.4441	30	2	610.87	1220.73	6.70098	36.0002	5980	5980	MS2	7/70	20180318-iTQ-OSCC6-30ug-s38.raw
		High	sAVTALWGk	Unambiguous	1	1	P68871	N-Term(iTRAQ4plex); K9(iTRAQ4plex)	CID	1	0	1	1	210708	Redundant	Not Used	0.0143484	0.140084	9.07973	0.0782657	5.57569	0.63874	1.87768e+06	53424.8	171416	241858	67.29	2.73425e-06	0	25.542	5	2	610.869	1220.73	6.001	45.4524	8854	8854	MS2	8/70	20180318-iTQ-OSCC6-30ug-s36.raw
	High		fFESFGDLSTPDAVMGNPk	Unambiguous	1	1	P68871	N-Term(iTRAQ4plex); K19(iTRAQ4plex)	HCD	1	0	1	1	193164	Unique	Used	0.0100334	0.0575301	5.33255	0.0258573	2.63431	0.513844	334873	6662.61	12554.9	14250.5	67.22	3.49942e-06	0	15.5571	11	3	783.057	2347.16	1.68742	49.9276	10093	10093	MS2	14/166	20180318-iTQ-OSCC6-30ug-s33.raw
		High	sAVTALWGk	Unambiguous	1	1	P68871	N-Term(iTRAQ4plex); K9(iTRAQ4plex)	CID	1	0	1	1	211734	Redundant	Not Used	0.0110112	0.0417388	3.52526	0.0228998	2.12582	0.62724	768041	16770.2	20891.3	28945.7	67.18	2.81396e-06	0	23.6339	10	2	610.869	1220.73	5.30102	52.739	11077	11077	MS2	8/70	20180318-iTQ-OSCC6-30ug-s36.raw
		High	eFTPPVQAAYQk	Unambiguous	1	1	P68871	N-Term(iTRAQ4plex); K12(iTRAQ4plex)	CID	1	0	1	1	184624	Unique	Used	0.0486	0.0654373	1.2522	0.0270923	0.569824	0.473329	307357	29620.8	13107.2	13704.3	67.17	4.317e-06	0	17.4073	22	2	833.96	1666.91	4.99604	31.8632	4867	4867	MS2	11/102	20180318-iTQ-OSCC6-30ug-s32.raw
	High		sAVTALWGk	Unambiguous	1	1	P68871	N-Term(iTRAQ4plex); K9(iTRAQ4plex)	HCD	1	0	1	1	210109	Unique	Used	0.0137098	0.0242793	1.64699				4.64641e+06	126319	73518		67.13	2.77877e-06	0	18.706	2	2	610.871	1220.73	8.80091	41.3017	7561	7561	MS2	8/70	20180318-iTQ-OSCC6-30ug-s36.raw
	High		vLGAFSDGLAHLDNLk	Unambiguous	2	2	P68871;P02042	N-Term(iTRAQ4plex); K16(iTRAQ4plex)	HCD	1	0	1	1	308475	Redundant	Not Used	0.039162	0.0677591	1.60912	0.0533832	1.39338	0.900698	89499.1	6950.26	3952.09	7863.04	67.13	2.95304e-06	0	40.5687	46	2	979.556	1958.11	5.11758	54.5621	11814	11814	MS2	14/138	20180318-iTQ-OSCC6-30ug-s52.raw
		High	vNVDEVGGEALGR	Unambiguous	1	1	P68871	N-Term(iTRAQ4plex)	CID	1	0	1	1	53544	Redundant	Not Used	0.0121014						4.81556e+07	1.15558e+06			67.13	4.64741e-06	0	8.43282	0	2	729.889	1458.77	3.13118	33.3014	5185	5185	MS2	12/128	20180318-iTQ-OSCC6-30ug-s10.raw
		High	sAVTALWGk	Unambiguous	1	1	P68871	N-Term(iTRAQ4plex); K9(iTRAQ4plex)	CID	1	0	1	1	210109	Redundant	Not Used	0.0137098	0.0242793	1.64699				4.64641e+06	126319	73518		67.11	2.79159e-06	0	18.706	2	2	610.871	1220.73	8.80091	41.286	7555	7555	MS2	8/70	20180318-iTQ-OSCC6-30ug-s36.raw
	High		sAVTALWGk	Unambiguous	1	1	P68871	N-Term(iTRAQ4plex); K9(iTRAQ4plex)	HCD	1	0	1	1	257445	Redundant	Not Used	0.0228197	0.01	0.345779	0.0169579	0.759613	2.28503	1.3866e+06	62744.9	7666.78	38698.1	67.1	2.73953e-06	0	30.0588	5	2	610.87	1220.73	6.30099	38.7051	6682	6682	MS2	8/70	20180318-iTQ-OSCC6-30ug-s44.raw
		High	sAVTALWGk	Unambiguous	1	1	P68871	N-Term(iTRAQ4plex); K9(iTRAQ4plex)	CID	1	0	1	1	211423	Redundant	Not Used	0.0374213	0.0467185	1.16107	0.0311262	0.850235	0.761693	947671	70322.3	28852.7	48545.8	67.05	2.77125e-06	0	22.6411	11	2	610.87	1220.73	6.60098	50.4753	10402	10402	MS2	8/70	20180318-iTQ-OSCC6-30ug-s36.raw
		High	vNVDEVGGEALGR	Unambiguous	1	1	P68871	N-Term(iTRAQ4plex)	CID	1	0	1	1	56520	Redundant	Not Used	0.0256081	0.0458476	1.66505	0.0197368	0.787826	0.492155	1.64121e+06	83341.1	49036.7	53310	66.98	4.81073e-06	0	12.1124	3	2	729.889	1458.77	2.88014	54.6757	11633	11633	MS2	12/128	20180318-iTQ-OSCC6-30ug-s10.raw
	High		vLGAFSDGLAHLDNLk	Unambiguous	2	2	P68871;P02042	N-Term(iTRAQ4plex); K16(iTRAQ4plex)	HCD	1	0	1	1	313577	Not Unique	Not Used	0.0502467	0.147127	2.72314	0.029326	0.596591	0.227879	966290	96279.1	92648.6	46636.7	66.95	3.26975e-06	0	25.6208	4	3	653.372	1958.1	3.48986	46.7331	9315	9315	MS2	15/138	20180318-iTQ-OSCC6-30ug-s53.raw
		High	sAVTALWGk	Unambiguous	1	1	P68871	N-Term(iTRAQ4plex); K9(iTRAQ4plex)	CID	1	0	1	1	215347	Redundant	Not Used	0.0960472	0.0874073	0.846349	0.0545726	0.580792	0.713788	2.56545e+06	488614	146134	230412	66.91	2.92316e-06	0	39.1211	7	2	610.871	1220.73	8.80091	35.361	5669	5669	MS2	8/70	20180318-iTQ-OSCC6-30ug-s37.raw
		High	sAVTALWGk	Unambiguous	1	1	P68871	N-Term(iTRAQ4plex); K9(iTRAQ4plex)	CID	1	0	1	1	210018	Unique	Used	0.0128042	0.01	0.842068	0.0112528	0.89834	1.10966	5.78869e+06	146977	43735.4	107204	66.9	2.95031e-06	0	16.7791	2	2	610.869	1220.73	4.90103	40.612	7359	7359	MS2	8/70	20180318-iTQ-OSCC6-30ug-s36.raw
	High		eFTPPVQAAYQk	Unambiguous	1	1	P68871	N-Term(iTRAQ4plex); K12(iTRAQ4plex)	HCD	1	0	1	1	174732	Unique	Used	0.028681	0.495731	16.0745	0.04398	1.56744	0.101426	297073	16895.7	95973.2	21502.4	66.89	4.48171e-06	0	24.7639	16	2	833.962	1666.92	7.11973	47.7435	9529	9529	MS2	8/102	20180318-iTQ-OSCC6-30ug-s30.raw
	High		vLGAFSDGLAHLDNLk	Unambiguous	2	2	P68871;P02042	N-Term(iTRAQ4plex); K16(iTRAQ4plex)	HCD	1	0	1	1	315270	No Quan Values	Not Used							586.696				66.87	3.053e-06	0	27.3678	300	3	653.374	1958.11	6.20168	59.9426	12982	12982	MS2	13/138	20180318-iTQ-OSCC6-30ug-s53.raw
	High		sAVTALWGk	Unambiguous	1	1	P68871	N-Term(iTRAQ4plex); K9(iTRAQ4plex)	HCD	1	0	1	1	203744	Unique	Used	0.134322	0.41138	2.84828	0.0918087	0.698662	0.255142	92523.9	24644.4	24804.9	13979.9	66.77	3.09255e-06	0	51.2142	37	2	610.869	1220.73	5.40102	39.0848	6768	6768	MS2	8/70	20180318-iTQ-OSCC6-30ug-s35.raw
	High		sAVTALWGk	Unambiguous	1	1	P68871	N-Term(iTRAQ4plex); K9(iTRAQ4plex)	HCD	1	0	1	1	212846	Unique	Used	0.0250568	0.0558562	2.07316	0.0214554	0.875268	0.439144	20902.5	1038.58	760.868	738.076	66.77	2.57713e-06	0	24.7738	243	2	610.87	1220.73	7.20096	62.049	13525	13525	MS2	8/70	20180318-iTQ-OSCC6-30ug-s36.raw
	High		sAVTALWGk	Unambiguous	1	1	P68871	N-Term(iTRAQ4plex); K9(iTRAQ4plex)	HCD	1	0	1	1	212016	Redundant	Not Used	0.0191285	0.0298296	1.45029	0.0207597	1.10936	0.79564	703916	26700.5	13683.8	24049.7	66.77	3.08204e-06	0	21.4271	13	2	610.87	1220.73	7.80095	54.8203	11694	11694	MS2	8/70	20180318-iTQ-OSCC6-30ug-s36.raw
	High		vNVDEVGGEALGR	Unambiguous	1	1	P68871	N-Term(iTRAQ4plex)	HCD	1	0	1	1	57350	Redundant	Not Used	0.0239281	0.0369203	1.43497	0.0161626	0.690454	0.500483	75878.4	3600.35	1825.68	2018.36	66.76	4.88147e-06	0	11.3199	66	2	729.891	1458.77	4.97213	61.0526	13435	13435	MS2	10/128	20180318-iTQ-OSCC6-30ug-s10.raw
	High		sAVTALWGk	Unambiguous	1	1	P68871	N-Term(iTRAQ4plex); K9(iTRAQ4plex)	HCD	1	0	1	1	211646	Unique	Used	0.0305562	0.13616	4.14415	0.0342847	1.14692	0.287869	743660	45060	65987.6	41960.7	66.72	2.99004e-06	0	32.8191	14	2	610.87	1220.73	6.50099	52.0822	10890	10890	MS2	8/70	20180318-iTQ-OSCC6-30ug-s36.raw
		High	sAVTALWGk	Unambiguous	1	1	P68871	N-Term(iTRAQ4plex); K9(iTRAQ4plex)	CID	1	0	1	1	212232	Unique	Used	0.0476239	0.173785	3.3937	0.0597824	1.28316	0.393282	511499	48304.5	57929.1	50325.3	66.72	3.12836e-06	0	32.6907	18	2	610.869	1220.73	4.60104	56.3458	12156	12156	MS2	8/70	20180318-iTQ-OSCC6-30ug-s36.raw
	High		eFTPPVQAAYQk	Unambiguous	1	1	P68871	N-Term(iTRAQ4plex); K12(iTRAQ4plex)	HCD	1	0	1	1	175873	Unique	Used	0.0544846	0.132779	2.26644	0.071836	1.34772	0.61852	181035	19559.3	15665.1	21402.8	66.7	4.81041e-06	0	55.7573	32	2	833.961	1666.91	6.0945	56.0299	12001	12001	MS2	8/102	20180318-iTQ-OSCC6-30ug-s30.raw
	High		fFESFGDLSTPDAVmGNPk	Unambiguous	1	1	P68871	N-Term(iTRAQ4plex); M15(Oxidation); K19(iTRAQ4plex)	HCD	1	0	1	1	150646	Unique	Used	0.0138146	0.0712824	4.79877				675860	18514.6	31396.4		66.7	4.04075e-06	0	15.0625	7	3	788.39	2363.15	3.1046	46.3471	9101	9101	MS2	15/166	20180318-iTQ-OSCC6-30ug-s26.raw
	High		fFESFGDLSTPDAVmGNPk	Unambiguous	1	1	P68871	N-Term(iTRAQ4plex); M15(Oxidation); K19(iTRAQ4plex)	HCD	1	0	1	1	319856	Unique	Used	0.075615	0.444347	5.46513	0.115937	1.56727	0.298292	82848.7	12422.6	23990.9	15807.9	66.7	4.16903e-06	0	47.8566	34	3	788.391	2363.16	4.26685	47.4906	9683	9683	MS2	16/166	20180318-iTQ-OSCC6-30ug-s54.raw
	High		sAVTALWGk	Unambiguous	1	1	P68871	N-Term(iTRAQ4plex); K9(iTRAQ4plex)	HCD	1	0	1	1	212626	Redundant	Not Used	0.0229933	0.0678802	2.74554	0.0192637	0.856384	0.324443	167449	7634.85	7407.37	5308.7	66.65	3.03862e-06	0	21.9731	61	2	610.87	1220.73	6.201	59.2343	13011	13011	MS2	8/70	20180318-iTQ-OSCC6-30ug-s36.raw
	High		sAVTALWGk	Unambiguous	1	1	P68871	N-Term(iTRAQ4plex); K9(iTRAQ4plex)	HCD	1	0	1	1	203527	Redundant	Not Used	0.037693	0.01	0.191048	0.049558	1.34395	7.31712	5.897e+06	440767	29756.9	480964	66.64	3.13233e-06	0	22.9984	1	2	610.869	1220.73	5.10103	37.606	6299	6299	MS2	8/70	20180318-iTQ-OSCC6-30ug-s35.raw
		High	fFESFGDLSTPDAVMGNPk	Unambiguous	1	1	P68871	N-Term(iTRAQ4plex); K19(iTRAQ4plex)	CID	1	0	1	1	151515	Unique	Used	0.146591			0.081754	0.570077		46706	13576.8		6284.19	66.63	3.92173e-06	0	20.0733	39	2	1174.08	2347.15	0.809019	52.7895	10979	10979	MS2	19/166	20180318-iTQ-OSCC6-30ug-s26.raw
	High		gTFATLSELHcDk	Unambiguous	1	1	P68871	N-Term(iTRAQ4plex); C11(Methylthio); K13(iTRAQ4plex)	HCD	1	0	1	1	295937	Unique	Used	0.0171244	0.11347	6.16242	0.045494	2.71562	0.45837	781395	26534.1	57781.7	58504.8	66.61	4.78018e-06	0	16.0791	4	3	585.963	1755.88	5.80101	53.0052	11204	11204	MS2	14/116	20180318-iTQ-OSCC6-30ug-s50.raw
	High		kVLGAFSDGLAHLDNLk	Unambiguous	2	2	P68871;P02042	K1(iTRAQ4plex); K17(iTRAQ4plex)	HCD	1	0	1	1	356774	Not Unique	Not Used	0.179888	0.529527	2.73762	0.2114	1.20125	0.456414	115034	41034	39696.6	40021.9	66.61	2.18273e-06	1	21.0108	25	3	696.069	2086.19	0.701327	41.4882	8338	8338	MS2	16/174	20180318-iTQ-OSCC6-30ug-s60.raw
	High		vHLTPEEk	Unambiguous	2	2	P68871;P02042	N-Term(iTRAQ4plex); K8(iTRAQ4plex)	HCD	1	0	1	1	316307	Not Unique	Not Used	0.01						7.57529e+07	903542			66.56	4.69201e-06	0	16.5866	0	2	620.865	1240.72	6.23829	20.6298	1999	1999	MS2	7/62	20180318-iTQ-OSCC6-30ug-s54.raw
		High	vVAGVANALAHk	Unambiguous	2	2	P68871;P02042	N-Term(iTRAQ4plex); K12(iTRAQ4plex)	CID	1	0	1	1	330621	Not Unique	Not Used	0.0220417	0.119743	5.05236	0.0587171	2.72302	0.560602	1.03985e+06	45449.8	81145	100485	66.56	1.30272e-06	0	16.287	2	3	479.967	1437.89	5.72913	35.3019	6272	6272	MS2	17/100	20180318-iTQ-OSCC6-30ug-s56.raw
		High	vNVDEVGGEALGR	Unambiguous	1	1	P68871	N-Term(iTRAQ4plex)	CID	1	0	1	1	55176	Redundant	Not Used	0.0314466	0.0201808	0.596831	0.0274963	0.893782	1.55768	3.4807e+06	217049	45776.7	157510	66.53	5.33594e-06	0	12.8188	2	2	729.889	1458.77	3.0475	45.0079	8721	8721	MS2	18/128	20180318-iTQ-OSCC6-30ug-s10.raw
		High	fFESFGDLSTPDAVmGNPk	Unambiguous	1	1	P68871	N-Term(iTRAQ4plex); M15(Oxidation); K19(iTRAQ4plex)	CID	1	0	1	1	156543	No Quan Values	Not Used							5585774				66.51	4.19912e-06	0	9.31482	0	2	1182.08	2363.15	2.23215	46.3512	8635	8635	MS2	14/166	20180318-iTQ-OSCC6-30ug-s27.raw
	High		sAVTALWGk	Unambiguous	1	1	P68871	N-Term(iTRAQ4plex); K9(iTRAQ4plex)	HCD	1	0	1	1	275504	Unique	Used	0.0381279	0.0525729	1.28235	0.0345268	0.925644	0.75082	512874	38776.7	17571.7	29143	66.46	3.17451e-06	0	32.1338	27	2	610.87	1220.73	6.201	37.4977	6532	6532	MS2	8/70	20180318-iTQ-OSCC6-30ug-s47.raw
	High		sAVTALWGk	Unambiguous	1	1	P68871	N-Term(iTRAQ4plex); K9(iTRAQ4plex)	HCD	1	0	1	1	210504	Unique	Used	0.0645077	0.074693	1.07685	0.0786588	1.24643	1.20395	2.20558e+06	282131	107360	285520	66.42	3.3293e-06	0	35.6882	4	2	610.871	1220.74	9.1009	44.0981	8418	8418	MS2	8/70	20180318-iTQ-OSCC6-30ug-s36.raw
	High		sAVTALWGk	Unambiguous	1	1	P68871	N-Term(iTRAQ4plex); K9(iTRAQ4plex)	HCD	1	0	1	1	212330	Unique	Used	0.0242119	0.097423	3.74213	0.0438186	1.84995	0.514209	648130	31117.8	41149.4	46739.9	66.41	2.79986e-06	0	22.7551	15	2	610.87	1220.73	6.70098	57.0661	12372	12372	MS2	8/70	20180318-iTQ-OSCC6-30ug-s36.raw
	High		vHLTPEEk	Unambiguous	2	2	P68871;P02042	N-Term(iTRAQ4plex); K8(iTRAQ4plex)	HCD	1	0	1	1	316559	Not Unique	Not Used	0.028144	0.041735	1.37912	0.0211499	0.768161	0.579362	2.09836e+06	117107	57071.5	73039	66.39	4.86784e-06	0	19.0547	4	2	620.865	1240.72	6.82861	22.6971	2545	2545	MS2	7/62	20180318-iTQ-OSCC6-30ug-s54.raw
		High	gTFATLSELHcDk	Unambiguous	1	1	P68871	N-Term(iTRAQ4plex); C11(Methylthio); K13(iTRAQ4plex)	CID	1	0	1	1	294489	Unique	Used	0.0243023	0.0426066	1.63048	0.0510072	2.14543	1.36866	601070	28966.1	16689.4	50457.2	66.39	4.87932e-06	0	35.1251	5	2	878.436	1755.86	0.0384214	42.2018	8063	8063	MS2	10/116	20180318-iTQ-OSCC6-30ug-s50.raw
	High		vHLTPEEk	Unambiguous	2	2	P68871;P02042	N-Term(iTRAQ4plex); K8(iTRAQ4plex)	HCD	1	0	1	1	316391	Not Unique	Not Used	0.01						3.90227e+07	429091			66.38	4.89056e-06	0	16.696	0	2	620.865	1240.72	6.53345	21.3403	2181	2181	MS2	7/62	20180318-iTQ-OSCC6-30ug-s54.raw
	High		sAVTALWGk	Unambiguous	1	1	P68871	N-Term(iTRAQ4plex); K9(iTRAQ4plex)	HCD	1	0	1	1	211111	Unique	Used	0.0480226	0.127568	2.47049	0.0699919	1.48982	0.62726	1.2905e+06	122891	107285	148653	66.37	3.24098e-06	0	23.4738	8	2	610.869	1220.73	6.101	48.3164	9732	9732	MS2	8/70	20180318-iTQ-OSCC6-30ug-s36.raw
	High		vHLTPEEk	Unambiguous	2	2	P68871;P02042	N-Term(iTRAQ4plex); K8(iTRAQ4plex)	HCD	1	0	1	1	316475	Not Unique	Not Used	0.01	0.0523337	5.99595	0.0206935	2.60588	0.452058	7.95315e+06	128017	271244	270857	66.36	4.90158e-06	0	22.1171	1	2	620.865	1240.72	6.92699	22.0249	2363	2363	MS2	7/62	20180318-iTQ-OSCC6-30ug-s54.raw
	High		vLGAFSDGLAHLDNLk	Unambiguous	2	2	P68871;P02042	N-Term(iTRAQ4plex); K16(iTRAQ4plex)	HCD	1	0	1	1	308572	Redundant	Not Used	0.0436712	0.0633123	1.34828	0.03792	0.887573	0.684734	117240	10152.8	4837.3	7316.62	66.34	3.86736e-06	0	50.7898	29	2	979.553	1958.1	2.37458	55.2812	12023	12023	MS2	13/138	20180318-iTQ-OSCC6-30ug-s52.raw
	High		vLGAFSDGLAHLDNLk	Unambiguous	2	2	P68871;P02042	N-Term(iTRAQ4plex); K16(iTRAQ4plex)	HCD	1	0	1	1	302157	Not Unique	Not Used	0.0607103	0.505626	7.74559	0.164495	2.76963	0.371933	175512	21129.4	57833.2	47514.7	66.27	3.63514e-06	0	39.1646	28	3	653.37	1958.1	0.684506	53.7236	11335	11335	MS2	16/138	20180318-iTQ-OSCC6-30ug-s51.raw
	High		vNVDEVGGEALGR	Unambiguous	1	1	P68871	N-Term(iTRAQ4plex)	HCD	1	0	1	1	55944	Redundant	Not Used	0.0170527			0.01	0.526712		2.2341e+06	75546.3		32307.6	66.2	5.80518e-06	0	11.092	3	2	729.89	1458.77	3.63326	50.5533	10391	10391	MS2	11/128	20180318-iTQ-OSCC6-30ug-s10.raw
		High	kVLGAFSDGLAHLDNLk	Unambiguous	2	2	P68871;P02042	N-Term(iTRAQ4plex); K1(iTRAQ4plex); K17(iTRAQ4plex)	CID	1	0	1	1	387949	Not Unique	Not Used	0.0523869	0.131327	2.33141	0.0528136	1.03051	0.459762	296299	30780.1	25358.5	25753.9	66.13	1.13358e-06	1	27.1054	14	4	558.331	2230.3	4.74945	40.8292	7460	7460	MS2	11/174	20180318-iTQ-OSCC6-30ug-s65.raw
	High		vHLTPEEk	Unambiguous	2	2	P68871;P02042	N-Term(iTRAQ4plex); K8(iTRAQ4plex)	HCD	1	0	1	1	316231	Not Unique	Not Used	0.0170682						1.26932e+08	4.2961e+06			66.09	5.15447e-06	0	16.0178	0	2	620.863	1240.72	3.77864	19.9529	1832	1832	MS2	7/62	20180318-iTQ-OSCC6-30ug-s54.raw
		High	sAVTALWGk	Unambiguous	1	1	P68871	N-Term(iTRAQ4plex); K9(iTRAQ4plex)	CID	1	0	1	1	210504	Redundant	Not Used	0.0645077	0.074693	1.07685	0.0786588	1.24643	1.20395	2.20558e+06	282131	107360	285520	66.08	3.60042e-06	0	35.6882	4	2	610.871	1220.74	9.1009	44.0851	8412	8412	MS2	8/70	20180318-iTQ-OSCC6-30ug-s36.raw
	High		vHLTPEEk	Unambiguous	2	2	P68871;P02042	N-Term(iTRAQ4plex); K8(iTRAQ4plex)	HCD	1	0	1	1	317130	Not Unique	Not Used	0.0372126	0.0825382	2.06277	0.0513011	1.40919	0.710582	525662	38789.5	28274.9	44381.4	66.06	5.26452e-06	0	27.2992	22	2	620.865	1240.72	6.33668	26.9728	3781	3781	MS2	7/62	20180318-iTQ-OSCC6-30ug-s54.raw
		High	lLGNVLVcVLAHHFGk	Unambiguous	1	1	P68871	N-Term(iTRAQ4plex); C8(Methylthio); K16(iTRAQ4plex)	CID	1	0	1	1	390433	Unique	Used	0.01						185398	2998.38			66.06	2.29162e-06	0	12.7611	14	3	685.397	2054.18	5.27262	60.9154	12846	12846	MS2	21/146	20180318-iTQ-OSCC6-30ug-s65.raw
	High		gTFATLSELHcDk	Unambiguous	1	1	P68871	N-Term(iTRAQ4plex); C11(Methylthio); K13(iTRAQ4plex)	HCD	1	0	1	1	312554	Unique	Used	0.0487246	0.0759425	1.44952	0.0247484	0.519194	0.372567	4.53419e+06	438092	224401	184678	66	5.57639e-06	0	48.5159	3	3	585.963	1755.87	4.86248	38.7482	7095	7095	MS2	12/116	20180318-iTQ-OSCC6-30ug-s53.raw
	High		fFESFGDLSTPDAVMGNPk	Unambiguous	1	1	P68871	N-Term(iTRAQ4plex); K19(iTRAQ4plex)	HCD	1	0	1	1	139884	Unique	Used	0.0268162	0.165807	5.75033	0.0507973	1.93631	0.350251	241365	12834.8	26080.6	20178.2	65.99	5.22418e-06	0	19.9167	6	3	783.059	2347.16	4.65185	56.2474	11940	11940	MS2	15/166	20180318-iTQ-OSCC6-30ug-s24.raw
	High		vNVDEVGGEALGR	Unambiguous	1	1	P68871	N-Term(iTRAQ4plex)	HCD	1	0	1	1	54504	Redundant	Not Used	0.0311801	0.0442631	1.32023	0.0342451	1.12267	0.884501	5.20621e+06	321897	150177	293418	65.94	6.11239e-06	0	15.1073	1	2	729.889	1458.77	2.96382	40.2223	7271	7271	MS2	10/128	20180318-iTQ-OSCC6-30ug-s10.raw
		High	vLGAFSDGLAHLDNLk	Unambiguous	2	2	P68871;P02042	N-Term(iTRAQ4plex); K16(iTRAQ4plex)	CID	1	0	1	1	308659	Redundant	Not Used	0.01						2.42392e+06	32283.4			65.93	3.89287e-06	0	13.9142	2	3	653.373	1958.11	5.17306	55.911	12209	12209	MS2	19/138	20180318-iTQ-OSCC6-30ug-s52.raw
	High		vLGAFSDGLAHLDNLk	Unambiguous	2	2	P68871;P02042	N-Term(iTRAQ4plex); K16(iTRAQ4plex)	HCD	1	0	1	1	309275	Not Unique	Not Used	0.0135885						162956	4390.97			65.92	3.74833e-06	0	12.8679	22	3	653.374	1958.11	6.29519	60.9394	13552	13552	MS2	16/138	20180318-iTQ-OSCC6-30ug-s52.raw
	High		sAVTALWGk	Unambiguous	1	1	P68871	N-Term(iTRAQ4plex); K9(iTRAQ4plex)	HCD	1	0	1	1	211550	Unique	Used	0.0395336	0.0916789	2.1567	0.0502092	1.29822	0.626118	975016	76435.6	58253.4	80568	65.9	3.71422e-06	0	50.8569	10	2	610.871	1220.73	8.40093	51.4054	10682	10682	MS2	8/70	20180318-iTQ-OSCC6-30ug-s36.raw
	High		vHLTPEEk	Unambiguous	2	2	P68871;P02042	N-Term(iTRAQ4plex); K8(iTRAQ4plex)	HCD	1	0	1	1	316656	Not Unique	Not Used	0.0536526	0.110706	1.91896	0.03885	0.74017	0.401202	1.29796e+06	138092	93641.9	82988.7	65.86	5.62937e-06	0	32.7098	8	2	620.866	1240.72	8.69794	23.4485	2754	2754	MS2	7/62	20180318-iTQ-OSCC6-30ug-s54.raw
		High	vNVDEVGGEALGR	Unambiguous	1	1	P68871	N-Term(iTRAQ4plex)	CID	1	0	1	1	53749	No Quan Values	Not Used							324497				65.85	6.25338e-06	0	9.04635	2	3	486.929	1458.77	3.7914	34.7679	5628	5628	MS2	16/128	20180318-iTQ-OSCC6-30ug-s10.raw
		High	eFTPPVQAAYQk	Unambiguous	1	1	P68871	N-Term(iTRAQ4plex); K12(iTRAQ4plex)	CID	1	0	1	1	173729	Unique	Used	0.049715	0.038717	0.724271	0.0480896	0.988769	1.42001	426506	42046.5	10761.3	33755.4	65.85	5.87636e-06	0	10.07	11	2	833.959	1666.91	4.19049	40.5503	7351	7351	MS2	9/102	20180318-iTQ-OSCC6-30ug-s30.raw
		High	fFESFGDLSTPDAVmGNPk	Unambiguous	1	1	P68871	N-Term(iTRAQ4plex); M15(Oxidation); K19(iTRAQ4plex)	CID	1	0	1	1	145147	Unique	Used	0.0487503	0.0166339	0.317325	0.0231648	0.485716	1.59212	240933	23291.2	2611.75	9185.3	65.85	4.8103e-06	0	22.5777	20	3	788.385	2363.14	-2.47422	50.435	10192	10192	MS2	22/166	20180318-iTQ-OSCC6-30ug-s25.raw
	High		vHLTPEEk	Unambiguous	2	2	P68871;P02042	N-Term(iTRAQ4plex); K8(iTRAQ4plex)	HCD	1	0	1	1	354063	Not Unique	Not Used	0.0270782	0.139247	4.78245	0.110921	4.1872	0.91069	877123	47097.5	79594.8	160118	65.84	5.53808e-06	0	37.2882	17	2	620.865	1240.72	6.23829	21.3509	2461	2461	MS2	7/62	20180318-iTQ-OSCC6-30ug-s60.raw
		High	fFESFGDLSTPDAVMGNPk	Unambiguous	1	1	P68871	N-Term(iTRAQ4plex); K19(iTRAQ4plex)	CID	1	0	1	1	146549	No Quan Values	Not Used							36223				65.8	5.51041e-06	0	7.48093	61	2	1174.08	2347.16	3.92948	62.35	13236	13236	MS2	13/166	20180318-iTQ-OSCC6-30ug-s25.raw
	High		vHLTPEEk	Unambiguous	2	2	P68871;P02042	N-Term(iTRAQ4plex); K8(iTRAQ4plex)	HCD	1	0	1	1	317229	Not Unique	Not Used	0.0668786	0.136851	1.90304	0.083666	1.27877	0.698946	486000	64452.7	43343.5	66919.6	65.79	5.47039e-06	0	36.2654	17	2	620.863	1240.72	4.46734	27.6728	3992	3992	MS2	7/62	20180318-iTQ-OSCC6-30ug-s54.raw
	High		kVLGAFSDGLAHLDNLk	Unambiguous	2	2	P68871;P02042	N-Term(iTRAQ4plex); K1(iTRAQ4plex); K17(iTRAQ4plex)	HCD	1	0	1	1	375655	Not Unique	Not Used	0.0283965	0.0424769	1.39115	0.0261183	0.94018	0.702966	1.29862e+06	73124.9	35948.1	55820.7	65.79	1.22589e-06	1	44.2954	10	4	558.332	2230.3	5.62517	40.2957	7837	7837	MS2	15/174	20180318-iTQ-OSCC6-30ug-s63.raw
	High		sAVTALWGk	Unambiguous	1	1	P68871	N-Term(iTRAQ4plex); K9(iTRAQ4plex)	HCD	1	0	1	1	216200	Unique	Used	0.156113	0.370692	2.20832	0.168351	1.10232	0.519212	281357	87099.1	67969	77954.5	65.77	3.24441e-06	0	41.3085	36	2	610.87	1220.73	6.80098	41.542	7522	7522	MS2	8/70	20180318-iTQ-OSCC6-30ug-s37.raw
	High		vHLTPEEk	Unambiguous	2	2	P68871;P02042	N-Term(iTRAQ4plex); K8(iTRAQ4plex)	HCD	1	0	1	1	366831	Not Unique	Not Used	0.0823508	0.116	1.31002	0.0789853	0.980415	0.778451	407682	66574.4	30819.1	52995.1	65.75	5.65404e-06	0	29.6907	27	2	620.865	1240.72	6.53345	21.651	2624	2624	MS2	7/62	20180318-iTQ-OSCC6-30ug-s62.raw
	High		vVAGVANALAHk	Unambiguous	2	2	P68871;P02042	N-Term(iTRAQ4plex); K12(iTRAQ4plex)	HCD	1	0	1	1	362053	Not Unique	Not Used	0.0756115	0.0766759	0.9431	0.0530439	0.717099	0.790896	750328	112501	37492.9	65501.9	65.75	1.74277e-06	0	48.5531	16	3	479.967	1437.89	4.9014	33.9424	5934	5934	MS2	17/100	20180318-iTQ-OSCC6-30ug-s61.raw
	High		vLGAFSDGLAHLDNLk	Unambiguous	2	2	P68871;P02042	N-Term(iTRAQ4plex); K16(iTRAQ4plex)	HCD	1	0	1	1	301859	Not Unique	Not Used	0.0127892	0.0542984	3.94848	0.0217107	1.73525	0.45712	322917	8189.41	11426.6	11538.1	65.73	4.03624e-06	0	17.4118	13	3	653.373	1958.11	5.45359	51.529	10694	10694	MS2	16/138	20180318-iTQ-OSCC6-30ug-s51.raw
		High	vVAGVANALAHk	Unambiguous	2	2	P68871;P02042	N-Term(iTRAQ4plex); K12(iTRAQ4plex)	CID	1	0	1	1	311939	Redundant	Not Used	0.01	0.0195904	3.15852				2.20464e+06	25217.4	28146.2		65.66	1.64345e-06	0	16.3147	2	2	719.447	1437.89	6.31152	34.2495	5760	5760	MS2	15/100	20180318-iTQ-OSCC6-30ug-s53.raw
		High	eFTPPVQAAYQk	Unambiguous	1	1	P68871	N-Term(iTRAQ4plex); K12(iTRAQ4plex)	CID	1	0	1	1	293155	Unique	Used	0.0309149	0.0324855	0.977254	0.0353267	1.16806	1.24324	194114	11899.9	4109.47	11285.7	65.66	6.12557e-06	0	0	32	2	833.96	1666.91	5.06927	32.1289	5168	5168	MS2	11/102	20180318-iTQ-OSCC6-30ug-s50.raw
	High		vNVDEVGGEALGR	Unambiguous	1	1	P68871	N-Term(iTRAQ4plex)	HCD	1	0	1	1	89183	Redundant	Not Used	0.01	0.0161541	1.63854				1.72437e+06	31351.7	18153.2		65.62	6.53865e-06	0	8.63951	9	2	729.89	1458.77	3.8843	32.7796	4636	4636	MS2	11/128	20180318-iTQ-OSCC6-30ug-s16.raw
		High	vNVDEVGGEALGR	Unambiguous	1	1	P68871	N-Term(iTRAQ4plex)	CID	1	0	1	1	220973	Unique	Used	0.0663617	0.0928324	1.30097	0.0483886	0.745343	0.595917	218675	28776.3	13229.4	17414.5	65.6	6.38981e-06	0	31.2051	26	2	729.891	1458.77	4.72109	32.4132	4910	4910	MS2	9/128	20180318-iTQ-OSCC6-30ug-s38.raw
		High	VLGAFSDGLAHLDNLk	Unambiguous	2	2	P68871;P02042	K16(iTRAQ4plex)	CID	1	0	1	1	216643	Not Unique	Not Used	0.955226						69706.3	132037			65.4	6.27277e-06	0	6.7702	5	2	907.498	1813.99	-2.27519	44.8048	8477	8477	MS2	12/138	20180318-iTQ-OSCC6-30ug-s37.raw
		High	FFESFGDLSTPDAVmGNPk	Unambiguous	1	1	P68871	M15(Oxidation); K19(iTRAQ4plex)	CID	1	0	1	1	67190	Unique	Used	0.174691						430404	149095			65.28	5.57388e-06	0	4.27873	2	2	1110.03	2219.05	2.16257	43.8987	8269	8269	MS2	13/166	20180318-iTQ-OSCC6-30ug-s12.raw
	High		vHLTPEEk	Unambiguous	2	2	P68871;P02042	N-Term(iTRAQ4plex); K8(iTRAQ4plex)	HCD	1	0	1	1	322852	Not Unique	Not Used	0.204794	0.273807	1.24341	0.177093	0.883924	0.739435	111231	45171.1	19847.7	32418.7	65.12	6.62899e-06	0	62.011	103	2	620.864	1240.72	5.35282	23.8218	2798	2798	MS2	7/62	20180318-iTQ-OSCC6-30ug-s55.raw
		High	FFESFGDLSTPDAVMGNPk	Unambiguous	1	1	P68871	K19(iTRAQ4plex)	CID	1	0	1	1	63500	Unique	Used	0.386356			0.116611	0.308519		1212.71	929.097		232.735	65.1	5.48527e-06	0	0	300	2	1102.03	2203.06	4.96778	62.4402	13426	13426	MS2	13/166	20180318-iTQ-OSCC6-30ug-s11.raw
		High	lLGNVLVcVLAHHFGk	Unambiguous	1	1	P68871	N-Term(iTRAQ4plex); C8(Methylthio); K16(iTRAQ4plex)	CID	1	0	1	1	390300	Redundant	Not Used	0.0247771	0.0583652	2.19074				24323.9	1195.09	925.184		65.03	3.20332e-06	0	18.2746	144	2	1027.59	2054.17	3.19928	59.2018	12555	12555	MS2	19/146	20180318-iTQ-OSCC6-30ug-s65.raw
	High		fFESFGDLSTPDAVMGNPk	Unambiguous	1	1	P68871	N-Term(iTRAQ4plex); K19(iTRAQ4plex)	HCD	1	0	1	1	146422	No Quan Values	Not Used							27610.7				65	6.41942e-06	0	7.41931	253	2	1174.08	2347.16	3.30539	60.6142	12962	12962	MS2	13/166	20180318-iTQ-OSCC6-30ug-s25.raw
		High	kVLGAFSDGLAHLDNLk	Unambiguous	2	2	P68871;P02042	N-Term(iTRAQ4plex); K1(iTRAQ4plex); K17(iTRAQ4plex)	CID	1	0	1	1	382496	Not Unique	Not Used	0.0569863	0.128719	2.10068	0.0442441	0.793626	0.392965	631550	71366.7	52977.5	45986.5	65	1.42302e-06	1	33.0667	5	3	744.106	2230.3	5.05651	45.1454	9117	9117	MS2	18/174	20180318-iTQ-OSCC6-30ug-s64.raw
		High	kVLGAFSDGLAHLDNLk	Unambiguous	2	2	P68871;P02042	N-Term(iTRAQ4plex); K1(iTRAQ4plex); K17(iTRAQ4plex)	CID	1	0	1	1	382298	Redundant	Not Used	0.0284386						1.10194e+08	6.2142e+06			64.98	1.30252e-06	1	72.6878	0	4	558.332	2230.31	7.0482	43.6353	8688	8688	MS2	12/174	20180318-iTQ-OSCC6-30ug-s64.raw
	High		sAVTALWGkVNVDEVGGEALGR	Unambiguous	1	1	P68871	N-Term(iTRAQ4plex); K9(iTRAQ4plex)	HCD	1	0	1	1	276845	Unique	Used	0.136857	0.176563	1.19982	0.104615	0.781367	0.677386	96205.7	26108.8	11069.8	16563.8	64.97	3.24788e-06	1	28.2277	40	3	839.464	2516.38	2.89537	47.2161	9434	9434	MS2	8/228	20180318-iTQ-OSCC6-30ug-s47.raw
	High		vHLTPEEk	Unambiguous	2	2	P68871;P02042	N-Term(iTRAQ4plex); K8(iTRAQ4plex)	HCD	1	0	1	1	317416	Not Unique	Not Used	0.119525	0.204384	1.59028	0.153973	1.31678	0.86127	465303	110284	61975.9	117909	64.91	6.69913e-06	0	57.0881	25	2	620.864	1240.72	4.95927	29.0422	4396	4396	MS2	7/62	20180318-iTQ-OSCC6-30ug-s54.raw
		High	sAVTALWGk	Unambiguous	1	1	P68871	N-Term(iTRAQ4plex); K9(iTRAQ4plex)	CID	1	0	1	1	251288	Unique	Used	0.0431844	0.0884327	1.90447	0.0428801	1.01499	0.554351	442974	37933.4	25528.8	31260.8	64.85	4.73007e-06	0	57.602	56	2	610.871	1220.73	8.70092	37.2408	6112	6112	MS2	8/70	20180318-iTQ-OSCC6-30ug-s43.raw
	High		vNVDEVGGEALGR	Unambiguous	1	1	P68871	N-Term(iTRAQ4plex)	HCD	1	0	1	1	56407	No Quan Values	Not Used							68964.6				64.83	8.27062e-06	0	6.5602	8	3	486.928	1458.77	1.84584	53.8766	11393	11393	MS2	10/128	20180318-iTQ-OSCC6-30ug-s10.raw
	High		LLGNVLVcVLAHHFGk	Unambiguous	1	1	P68871	C8(Methylthio); K16(iTRAQ4plex)	HCD	1	0	1	1	352091	Unique	Used	0.127497						7.80276e+06	1.97271e+06			64.77	6.11837e-06	0	6.53005	1	4	478.271	1910.06	0.493161	54.0285	11756	11756	MS2	8/146	20180318-iTQ-OSCC6-30ug-s59.raw
	High		vVAGVANALAHk	Unambiguous	2	2	P68871;P02042	N-Term(iTRAQ4plex); K12(iTRAQ4plex)	HCD	1	0	1	1	312224	Not Unique	Not Used	0.0728008	0.167041	2.13389	0.0962808	1.35187	0.658961	277499	40060.3	30208.1	43971.2	64.72	1.99e-06	0	22.5748	22	3	479.967	1437.89	5.7928	36.3436	6380	6380	MS2	15/100	20180318-iTQ-OSCC6-30ug-s53.raw
		High	sAVTALWGk	Unambiguous	1	1	P68871	N-Term(iTRAQ4plex); K9(iTRAQ4plex)	CID	1	0	1	1	215239	Unique	Used	0.0401252	0.219763	5.09359	0.0478634	1.21932	0.248996	1.4018e+06	111537	200761	110422	64.71	4.95265e-06	0	30.6019	4	2	610.87	1220.73	7.60095	34.5837	5435	5435	MS2	8/70	20180318-iTQ-OSCC6-30ug-s37.raw
		High	kVLGAFSDGLAHLDNLk	Unambiguous	2	2	P68871;P02042	N-Term(iTRAQ4plex); K1(iTRAQ4plex); K17(iTRAQ4plex)	CID	1	0	1	1	383543	Not Unique	Not Used	0.0360392	0.0665189	1.71655	0.0530006	1.50327	0.910915	289697	20703.2	12558.3	25269.2	64.69	1.56228e-06	1	25.7821	16	4	558.331	2230.3	4.85891	52.9538	11382	11382	MS2	13/174	20180318-iTQ-OSCC6-30ug-s64.raw
		High	vVAGVANALAHk	Unambiguous	2	2	P68871;P02042	N-Term(iTRAQ4plex); K12(iTRAQ4plex)	CID	1	0	1	1	318177	Not Unique	Not Used	0.013643						9.23901e+07	2.49949e+06			64.58	2.36869e-06	0	15.8098	0	3	479.966	1437.88	3.5643	34.9531	6045	6045	MS2	10/100	20180318-iTQ-OSCC6-30ug-s54.raw
		High	eFTPPVQAAYQk	Unambiguous	1	1	P68871	N-Term(iTRAQ4plex); K12(iTRAQ4plex)	CID	1	0	1	1	173442	Unique	Used	0.0478655	0.0403597	0.784172	0.018132	0.387216	0.513618	692579	65737	18216.2	20667.2	64.5	8.01878e-06	0	24.1561	8	2	833.961	1666.91	6.02127	38.461	6728	6728	MS2	11/102	20180318-iTQ-OSCC6-30ug-s30.raw
		High	vNVDEVGGEALGR	Unambiguous	1	1	P68871	N-Term(iTRAQ4plex)	CID	1	0	1	1	148714	Redundant	Not Used	0.0536445	0.0478214	0.829056	0.0222265	0.423523	0.531363	889028	94571	27706.2	32520.3	64.49	9.01525e-06	0	14.6628	9	2	729.888	1458.77	1.03918	32.3703	4909	4909	MS2	11/128	20180318-iTQ-OSCC6-30ug-s26.raw
	High		gTFATLSELHcDk	Unambiguous	1	1	P68871	N-Term(iTRAQ4plex); C11(Methylthio); K13(iTRAQ4plex)	HCD	1	0	1	1	295000	Unique	Used	0.0426106						1.43512e+06	121262			64.48	7.96668e-06	0	15.4423	2	3	585.962	1755.87	4.34108	46.0118	9175	9175	MS2	8/116	20180318-iTQ-OSCC6-30ug-s50.raw
		High	vNVDEVGGEALGR	Unambiguous	1	1	P68871	N-Term(iTRAQ4plex)	CID	1	0	1	1	55851	Unique	Used	0.0309959	0.0179533	0.538676	0.0157595	0.519721	1.00355	2.15075e+06	132194	25163.7	55782.9	64.48	8.57265e-06	0	22.9364	2	2	729.89	1458.77	4.13534	49.8545	10180	10180	MS2	7/128	20180318-iTQ-OSCC6-30ug-s10.raw
		High	eFTPPVQAAYQk	Unambiguous	1	1	P68871	N-Term(iTRAQ4plex); K12(iTRAQ4plex)	CID	1	0	1	1	172652	Unique	Used	0.0135773						2.45339e+07	660539			64.48	8.0558e-06	0	15.0106	0	2	833.96	1666.91	5.21573	32.7389	5021	5021	MS2	9/102	20180318-iTQ-OSCC6-30ug-s30.raw
	High		gTFATLSELHcDk	Unambiguous	1	1	P68871	N-Term(iTRAQ4plex); C11(Methylthio); K13(iTRAQ4plex)	HCD	1	0	1	1	288804	Unique	Used	0.025926	0.282111	10.1198	0.103948	4.09839	0.421251	224648	11549.3	41301.2	38431.6	64.39	8.16989e-06	0	42.4063	14	3	585.961	1755.87	2.77685	45.418	8892	8892	MS2	14/116	20180318-iTQ-OSCC6-30ug-s49.raw
		High	fFESFGDLSTPDAVMGNPk	Unambiguous	1	1	P68871	N-Term(iTRAQ4plex); K19(iTRAQ4plex)	CID	1	0	1	1	145828	Unique	Used	0.026625	0.0444454	1.55247	0.0329132	1.26361	0.846615	102101	5390.6	2957.31	5530.54	64.35	7.45583e-06	0	35.1296	26	2	1174.08	2347.16	3.30539	55.3928	11664	11664	MS2	18/166	20180318-iTQ-OSCC6-30ug-s25.raw
		High	VNVDEVGGEALGR	Unambiguous	1	1	P68871		CID	1	0	1	1	53044	No Quan Labels	Not Used							89159	103632	56769.3	154551	64.34	7.27055e-06	0	8.20485	7	2	657.836	1314.66	-0.0447105	29.5424	4099	4099	MS2	7/128	20180318-iTQ-OSCC6-30ug-s10.raw
		High	vVAGVANALAHk	Unambiguous	2	2	P68871;P02042	N-Term(iTRAQ4plex); K12(iTRAQ4plex)	CID	1	0	1	1	318357	No Quan Values	Not Used							1.63827e+07				64.23	2.26543e-06	0	15.4061	0	3	479.967	1437.89	6.11116	36.3133	6435	6435	MS2	10/100	20180318-iTQ-OSCC6-30ug-s54.raw
	High		kVLGAFSDGLAHLDNLk	Unambiguous	2	2	P68871;P02042	N-Term(iTRAQ4plex); K1(iTRAQ4plex); K17(iTRAQ4plex)	HCD	1	0	1	1	383696	Not Unique	Not Used	0.0760723	0.0481322	0.588431	0.0734909	0.987502	1.74558	231809	34968.4	7271.21	28037	64.18	1.74669e-06	1	30.2555	16	4	558.332	2230.31	6.71981	54.1119	11723	11723	MS2	15/174	20180318-iTQ-OSCC6-30ug-s64.raw
		High	vNVDEVGGEALGR	Unambiguous	1	1	P68871	N-Term(iTRAQ4plex)	CID	1	0	1	1	55464	Redundant	Not Used	0.0207241						2.30407e+06	94686.7			64.18	9.5677e-06	0	7.9479	2	2	729.888	1458.77	1.7923	47.0703	9345	9345	MS2	7/128	20180318-iTQ-OSCC6-30ug-s10.raw
		High	VVAGVANALAHk	Unambiguous	2	2	P68871;P02042	K12(iTRAQ4plex)	CID	1	0	1	1	226054	Redundant	Not Used	0.579735						76750.6	88232.5			64.15	7.8649e-06	0	12.8552	4	2	647.392	1293.78	0.891118	26.1239	2936	2936	MS2	9/100	20180318-iTQ-OSCC6-30ug-s39.raw
		High	lLGNVLVcVLAHHFGk	Unambiguous	1	1	P68871	N-Term(iTRAQ4plex); C8(Methylthio); K16(iTRAQ4plex)	CID	1	0	1	1	389844	No Quan Values	Not Used							1.42758e+07				64.15	3.94207e-06	0	11.7927	0	3	685.395	2054.17	3.13331	55.2571	11567	11567	MS2	18/146	20180318-iTQ-OSCC6-30ug-s65.raw
		High	eFTPPVQAAYQk	Unambiguous	1	1	P68871	N-Term(iTRAQ4plex); K12(iTRAQ4plex)	CID	1	0	1	1	166403	Excluded by Method	Not Used	0.01						2.34249e+07	113411			64.13	8.71258e-06	0	15.5384	0	2	833.961	1666.91	5.94804	30.9992	4322	4322	MS2	9/102	20180318-iTQ-OSCC6-30ug-s29.raw
	High		LLGNVLVcVLAHHFGk	Unambiguous	1	1	P68871	C8(Methylthio); K16(iTRAQ4plex)	HCD	1	0	1	1	358929	Unique	Used	0.403447	2.99348	6.90044	0.840905	2.13055	0.321154	30102.4	24082.7	58724.3	41659.7	64.06	6.6946e-06	0	39.8356	37	3	637.361	1910.07	3.12046	57.416	13006	13006	MS2	9/146	20180318-iTQ-OSCC6-30ug-s60.raw
	High		vNVDEVGGEALGR	Unambiguous	1	1	P68871	N-Term(iTRAQ4plex)	HCD	1	0	1	1	54024	Redundant	Not Used	0.0237424			0.0191445	0.824237		6.52815e+06	307349		205685	64.04	1.01573e-05	0	10.3831	1	2	729.888	1458.77	1.12286	36.7468	6231	6231	MS2	7/128	20180318-iTQ-OSCC6-30ug-s10.raw
	High		vNVDEVGGEALGR	Unambiguous	1	1	P68871	N-Term(iTRAQ4plex)	HCD	1	0	1	1	55560	Unique	Used	0.0106743	0.0435523	3.79454				2.67884e+06	56702.7	76032.3		64.04	9.84171e-06	0	13.6746	2	2	729.889	1458.77	2.79646	47.7981	9559	9559	MS2	7/128	20180318-iTQ-OSCC6-30ug-s10.raw
	High		vNVDEVGGEALGR	Unambiguous	1	1	P68871	N-Term(iTRAQ4plex)	HCD	1	0	1	1	56328	Unique	Used	0.0207404	0.0328367	1.47241	0.010209	0.503147	0.355438	2.08974e+06	85946.3	44719	35110.8	63.98	9.61867e-06	0	9.69518	3	2	729.89	1458.77	3.80062	53.311	11223	11223	MS2	7/128	20180318-iTQ-OSCC6-30ug-s10.raw
	High		fFESFGDLSTPDAVMGNPk	Unambiguous	1	1	P68871	N-Term(iTRAQ4plex); K19(iTRAQ4plex)	HCD	1	0	1	1	288972	Unique	Used	0.0557387	0.110583	1.84509	0.0734986	1.34789	0.759862	209177	23120	15074.4	25302.3	63.98	8.05889e-06	0	33.4332	16	3	783.058	2347.16	3.01362	46.6742	9256	9256	MS2	15/166	20180318-iTQ-OSCC6-30ug-s49.raw
		High	gTFATLSELHcDk	Unambiguous	1	1	P68871	N-Term(iTRAQ4plex); C11(Methylthio); K13(iTRAQ4plex)	CID	1	0	1	1	306738	Unique	Used	0.136126	0.122107	0.834227	0.096159	0.72207	0.900311	777708	209931	61886.5	123076	63.97	8.89924e-06	0	18.2155	5	3	585.963	1755.87	4.86248	41.5169	8048	8048	MS2	10/116	20180318-iTQ-OSCC6-30ug-s52.raw
	High		vNVDEVGGEALGR	Unambiguous	1	1	P68871	N-Term(iTRAQ4plex)	HCD	1	0	1	1	57118	Redundant	Not Used	0.0206269	0.0548755	2.47418				748865	30630.6	26780.7		63.95	1.01887e-05	0	11.5853	8	2	729.888	1458.77	1.87598	58.9572	12930	12930	MS2	7/128	20180318-iTQ-OSCC6-30ug-s10.raw
	High		vLGAFSDGLAHLDNLk	Unambiguous	2	2	P68871;P02042	N-Term(iTRAQ4plex); K16(iTRAQ4plex)	HCD	1	0	1	1	303058	Not Unique	Not Used	0.01276	0.0810927	5.91043	0.0304052	2.43573	0.428656	23875.9	604.125	1261.77	1194.74	63.92	6.12318e-06	0	14.9346	152	3	653.374	1958.11	5.73412	61.9015	13292	13292	MS2	13/138	20180318-iTQ-OSCC6-30ug-s51.raw
	High		vVAGVANALAHkYH	Unambiguous	2	2	P68871;P02042	N-Term(iTRAQ4plex); K12(iTRAQ4plex)	HCD	1	0	1	1	356047	Not Unique	Not Used	0.186847						1.25504e+07	4.65007e+06			63.91	6.50309e-06	1	13.8051	0	3	580.005	1738	0.626942	36.1143	6764	6764	MS2	12/116	20180318-iTQ-OSCC6-30ug-s60.raw
	High		vNVDEVGGEALGR	Unambiguous	1	1	P68871	N-Term(iTRAQ4plex)	HCD	1	0	1	1	53454	Excluded by Method	Not Used	0.01						1.69889e+08	1.24189e+06			63.89	9.79967e-06	0	8.62919	0	2	729.889	1458.77	2.88014	32.6298	4996	4996	MS2	7/128	20180318-iTQ-OSCC6-30ug-s10.raw
		High	fFESFGDLSTPDAVmGNPk	Unambiguous	1	1	P68871	N-Term(iTRAQ4plex); M15(Oxidation); K19(iTRAQ4plex)	CID	1	0	1	1	158276	Unique	Used	0.0179892						3469.45	123.762			63.85	7.78864e-06	0	10.5117	300	2	1182.08	2363.15	3.05864	60.7088	12384	12384	MS2	10/166	20180318-iTQ-OSCC6-30ug-s27.raw
	High		gTFATLSELHcDk	Unambiguous	1	1	P68871	N-Term(iTRAQ4plex); C11(Methylthio); K13(iTRAQ4plex)	HCD	1	0	1	1	293985	Redundant	Not Used	0.0883334	0.0250216	0.263437	0.0496427	0.574462	2.2682	436428	76446	7116.52	35656.2	63.81	9.23322e-06	0	19.2675	9	2	878.44	1755.87	4.83538	38.3903	6977	6977	MS2	15/116	20180318-iTQ-OSCC6-30ug-s50.raw
		High	vNVDEVGGEALGR	Unambiguous	1	1	P68871	N-Term(iTRAQ4plex)	CID	1	0	1	1	47314	No Quan Values	Not Used							362586				63.8	1.00049e-05	0	7.95524	1	3	486.929	1458.77	2.97552	31.5879	4651	4651	MS2	13/128	20180318-iTQ-OSCC6-30ug-s09.raw
		High	eFTPPVQAAYQk	Unambiguous	1	1	P68871	N-Term(iTRAQ4plex); K12(iTRAQ4plex)	CID	1	0	1	1	178601	Unique	Used	0.0884578	0.0751262	0.789845	0.0139374	0.161056	0.212096	561105	98423.2	27471	12870.4	63.75	9.53034e-06	0	20.1583	8	2	833.96	1666.91	5.36219	32.3732	4736	4736	MS2	9/102	20180318-iTQ-OSCC6-30ug-s31.raw
	High		vNVDEVGGEALGR	Unambiguous	1	1	P68871	N-Term(iTRAQ4plex)	HCD	1	0	1	1	47724	Unique	Used	0.0926192	0.113929	1.14398	0.171757	1.89558	1.72354	478763	87930.5	35546.4	135332	63.69	1.06677e-05	0	32.0254	17	2	729.889	1458.77	2.79646	34.6067	5543	5543	MS2	12/128	20180318-iTQ-OSCC6-30ug-s09.raw
	High		vNVDEVGGEALGR	Unambiguous	1	1	P68871	N-Term(iTRAQ4plex)	HCD	1	0	1	1	244759	Unique	Used	0.0763538	0.0580091	0.706565	0.087697	1.17405	1.72835	255135	38629.5	9645.1	36823.3	63.66	1.04187e-05	0	22.2929	23	2	729.89	1458.77	3.71694	32.6367	4984	4984	MS2	7/128	20180318-iTQ-OSCC6-30ug-s42.raw
	High		vVAGVANALAHk	Unambiguous	2	2	P68871;P02042	N-Term(iTRAQ4plex); K12(iTRAQ4plex)	HCD	1	0	1	1	311921	No Quan Values	Not Used							1.411e+06				63.62	2.56361e-06	0	16.8339	0	3	479.967	1437.89	5.53812	34.1312	5727	5727	MS2	14/100	20180318-iTQ-OSCC6-30ug-s53.raw
	High		vNVDEVGGEALGR	Unambiguous	1	1	P68871	N-Term(iTRAQ4plex)	HCD	1	0	1	1	238588	Unique	Used	0.0362981	0.045593	1.16816	0.0366415	1.03186	0.918791	253490	18245.7	7531.8	15286.2	63.6	1.04764e-05	0	26.6	37	2	729.889	1458.77	2.96382	31.3254	4483	4483	MS2	7/128	20180318-iTQ-OSCC6-30ug-s41.raw
		High	vNVDEVGGEALGR	Unambiguous	1	1	P68871	N-Term(iTRAQ4plex)	CID	1	0	1	1	59371	No Quan Values	Not Used							421094				63.6	1.06292e-05	0	9.59183	1	3	486.928	1458.77	2.66172	31.1993	4482	4482	MS2	15/128	20180318-iTQ-OSCC6-30ug-s11.raw
		High	vNVDEVGGEALGR	Unambiguous	1	1	P68871	N-Term(iTRAQ4plex)	CID	1	0	1	1	55560	Redundant	Not Used	0.0106743	0.0435523	3.79454				2.67884e+06	56702.7	76032.3		63.59	1.09162e-05	0	13.6746	2	2	729.889	1458.77	2.79646	47.7829	9553	9553	MS2	11/128	20180318-iTQ-OSCC6-30ug-s10.raw
	High		vNVDEVGGEALGR	Unambiguous	1	1	P68871	N-Term(iTRAQ4plex)	HCD	1	0	1	1	220973	Redundant	Not Used	0.0663617	0.0928324	1.30097	0.0483886	0.745343	0.595917	218675	28776.3	13229.4	17414.5	63.56	1.02209e-05	0	31.2051	26	2	729.891	1458.77	4.72109	32.4312	4916	4916	MS2	7/128	20180318-iTQ-OSCC6-30ug-s38.raw
	High		vNVDEVGGEALGR	Unambiguous	1	1	P68871	N-Term(iTRAQ4plex)	HCD	1	0	1	1	130362	Unique	Used	0.0707575	0.0471065	0.619149	0.0692921	1.00102	1.68169	227285	31890.4	6977.36	25919.2	63.56	1.00447e-05	0	40.9752	31	2	729.891	1458.77	5.47421	30.8507	4201	4201	MS2	7/128	20180318-iTQ-OSCC6-30ug-s23.raw
	High		vNVDEVGGEALGR	Unambiguous	1	1	P68871	N-Term(iTRAQ4plex)	HCD	1	0	1	1	57295	Unique	Used				0.115732			6072.83			1156.67	63.53	1.06688e-05	0	11.7164	76	3	486.929	1458.77	3.35208	60.4304	13317	13317	MS2	10/128	20180318-iTQ-OSCC6-30ug-s10.raw
	High		vNVDEVGGEALGR	Unambiguous	1	1	P68871	N-Term(iTRAQ4plex)	HCD	1	0	1	1	55080	Unique	Used	0.0276691						4.16275e+06	228398			63.5	1.06981e-05	0	16.7744	1	2	729.89	1458.77	3.29854	44.3408	8519	8519	MS2	7/128	20180318-iTQ-OSCC6-30ug-s10.raw
	High		gTFATLSELHcDk	Unambiguous	1	1	P68871	N-Term(iTRAQ4plex); C11(Methylthio); K13(iTRAQ4plex)	HCD	1	0	1	1	350261	Unique	Used	0.0548868	0.0483567	0.81936	0.0662404	1.23363	1.56606	1.21056e+06	131757	38149.1	131971	63.44	1.01223e-05	0	21.1597	6	3	585.962	1755.87	4.34108	40.3917	7791	7791	MS2	12/116	20180318-iTQ-OSCC6-30ug-s59.raw
		High	eFTPPVQAAYQk	Unambiguous	1	1	P68871	N-Term(iTRAQ4plex); K12(iTRAQ4plex)	CID	1	0	1	1	202619	Unique	Used	0.0349649	0.0341727	0.908936	0.0244428	0.714577	0.817737	196374	13615.5	4373.23	7899.53	63.43	1.03272e-05	0	13.5024	37	2	833.96	1666.91	4.48342	31.1055	4321	4321	MS2	9/102	20180318-iTQ-OSCC6-30ug-s35.raw
		High	lLGNVLVcVLAHHFGk	Unambiguous	1	1	P68871	N-Term(iTRAQ4plex); C8(Methylthio); K16(iTRAQ4plex)	CID	1	0	1	1	396147	Redundant	Not Used	0.0142887	0.032345	2.10524	0.01	0.649838	0.321071	219661	6223.89	4630.21	3283.87	63.41	4.24114e-06	0	18.7232	62	3	685.397	2054.18	5.80745	59.1693	12333	12333	MS2	15/146	20180318-iTQ-OSCC6-30ug-s66.raw
		High	lLGNVLVcVLAHHFGk	Unambiguous	1	1	P68871	N-Term(iTRAQ4plex); C8(Methylthio); K16(iTRAQ4plex)	CID	1	0	1	1	390098	Redundant	Not Used	0.01	0.0248583	9.31634				897924	4418.45	14546.3		63.37	4.25737e-06	0	19.945	14	3	685.398	2054.18	6.60969	57.3905	12115	12115	MS2	20/146	20180318-iTQ-OSCC6-30ug-s65.raw
	High		sAVTALWGk	Unambiguous	1	1	P68871	N-Term(iTRAQ4plex); K9(iTRAQ4plex)	HCD	1	0	1	1	212232	Redundant	Not Used	0.0476239	0.173785	3.3937	0.0597824	1.28316	0.393282	511499	48304.5	57929.1	50325.3	63.2	7.03586e-06	0	32.6907	18	2	610.869	1220.73	4.60104	56.3606	12162	12162	MS2	8/70	20180318-iTQ-OSCC6-30ug-s36.raw
	High		lLGNVLVcVLAHHFGk	Unambiguous	1	1	P68871	N-Term(iTRAQ4plex); C8(Methylthio); K16(iTRAQ4plex)	HCD	1	0	1	1	384448	Unique	Used	0.0590669	0.124891	1.96641	0.0343051	0.593672	0.314029	7986.36	935.427	650.01	450.895	63.17	4.50621e-06	0	69.4473	300	2	1027.59	2054.18	7.12134	60.0907	13350	13350	MS2	13/146	20180318-iTQ-OSCC6-30ug-s64.raw
		High	eFTPPVQAAYQk	Unambiguous	1	1	P68871	N-Term(iTRAQ4plex); K12(iTRAQ4plex)	CID	1	0	1	1	173636	Unique	Used	0.0498317	0.0192983	0.360165	0.0164417	0.337266	0.974025	509915	50387.2	6412.94	13797.9	63.14	1.08219e-05	0	14.0594	9	2	833.958	1666.91	3.16526	39.8707	7153	7153	MS2	10/102	20180318-iTQ-OSCC6-30ug-s30.raw
	High		vNVDEVGGEALGR	Unambiguous	1	1	P68871	N-Term(iTRAQ4plex)	HCD	1	0	1	1	55752	Unique	Used	0.0195884						1.83686e+06	71349.8			63.09	1.188e-05	0	15.6884	3	2	729.889	1458.77	2.46174	49.1758	9975	9975	MS2	10/128	20180318-iTQ-OSCC6-30ug-s10.raw
	High		VNVDEVGGEALGR	Unambiguous	1	1	P68871		HCD	1	0	1	1		No Quan Labels	Not Used											63.03	9.83031e-06	0	0.356817	0	2	657.837	1314.67	1.81234	30.3652	4048	4048	MS2	9/128	20180318-iTQ-OSCC6-30ug-s04.raw
	High		lLGNVLVcVLAHHFGk	Unambiguous	1	1	P68871	N-Term(iTRAQ4plex); C8(Methylthio); K16(iTRAQ4plex)	HCD	1	0	1	1	396228	Unique	Used	0.0472683	0.222491	4.37754	0.0724995	1.56782	0.372532	14230.3	1333.84	2063.33	1697.92	63	4.6861e-06	0	26.7999	300	3	685.397	2054.18	5.09435	60.0077	12518	12518	MS2	13/146	20180318-iTQ-OSCC6-30ug-s66.raw
	High		vLGAFSDGLAHLDNLk	Unambiguous	2	2	P68871;P02042	N-Term(iTRAQ4plex); K16(iTRAQ4plex)	HCD	1	0	1	1	302887	Not Unique	Not Used	0.01	0.0911227	14.6696	0.0244207	4.3211	0.30639	25218.6	288.891	1497.57	1013.55	62.96	7.53679e-06	0	15.7782	153	3	653.374	1958.11	5.92115	59.7035	12919	12919	MS2	14/138	20180318-iTQ-OSCC6-30ug-s51.raw
	High		vNVDEVGGEALGR	Unambiguous	1	1	P68871	N-Term(iTRAQ4plex)	HCD	1	0	1	1	59428	Unique	Used	0.127457	0.368773	2.6908	0.17382	1.39401	0.538867	354253	89535.6	85135.8	101340	62.94	1.28818e-05	0	14.3678	9	2	729.889	1458.77	2.12702	31.6091	4608	4608	MS2	7/128	20180318-iTQ-OSCC6-30ug-s11.raw
	High		vVAGVANALAHkYH	Unambiguous	2	2	P68871;P02042	N-Term(iTRAQ4plex); K12(iTRAQ4plex)	HCD	1	0	1	1	356046	Not Unique	Not Used	0.202082						64575.5	25877			62.92	7.52995e-06	1	15.4106	14	2	869.506	1738	2.0394	36.0865	6756	6756	MS2	19/116	20180318-iTQ-OSCC6-30ug-s60.raw
	High		lLGNVLVcVLAHHFGk	Unambiguous	1	1	P68871	N-Term(iTRAQ4plex); C8(Methylthio); K16(iTRAQ4plex)	HCD	1	0	1	1	390433	Redundant	Not Used	0.01						185398	2998.38			62.87	4.77685e-06	0	12.7611	14	3	685.397	2054.18	5.27262	60.9415	12852	12852	MS2	15/146	20180318-iTQ-OSCC6-30ug-s65.raw
		High	vVAGVANALAHK	Unambiguous	2	2	P68871;P02042	N-Term(iTRAQ4plex)	CID	1	0	1	1	226823	Not Unique	Not Used	0.0689719	0.412743	5.56538	0.171277	2.53839	0.474418	318654	43582.2	85711.7	89822.7	62.83	9.17303e-06	0	13.3865	6	3	431.932	1293.78	3.52257	31.9773	4601	4601	MS2	14/100	20180318-iTQ-OSCC6-30ug-s39.raw
		High	vVAGVANALAHk	Unambiguous	2	2	P68871;P02042	N-Term(iTRAQ4plex); K12(iTRAQ4plex)	CID	1	0	1	1	320990	Redundant	Not Used	0.042993	0.0693438	1.50002	0.0550822	1.30962	0.908125	288921	24631.7	13056.5	26191.4	62.83	3.15323e-06	0	29.3979	26	2	719.447	1437.89	6.31152	55.9049	12134	12134	MS2	10/100	20180318-iTQ-OSCC6-30ug-s54.raw
		High	vVAGVANALAHkYH	Unambiguous	2	2	P68871;P02042	N-Term(iTRAQ4plex); K12(iTRAQ4plex)	CID	1	0	1	1	356046	Redundant	Not Used	0.202082						64575.5	25877			62.83	7.68762e-06	1	15.4106	14	2	869.506	1738	2.0394	36.0679	6750	6750	MS2	16/116	20180318-iTQ-OSCC6-30ug-s60.raw
		High	VNVDEVGGEALGR	Unambiguous	1	1	P68871		CID	1	0	1	1	17527	No Quan Labels	Not Used							27284.5	12944	14446.5	39731.8	62.79	1.03888e-05	0	17.6018	17	2	657.836	1314.66	-0.0447105	31.7535	4474	4474	MS2	9/128	20180318-iTQ-OSCC6-30ug-s04.raw
	High		vNVDEVGGEALGR	Unambiguous	1	1	P68871	N-Term(iTRAQ4plex)	HCD	1	0	1	1	47404	Unique	Used	0.0229266			0.01	0.380846		2.1648e+06	98417.9		30432.9	62.72	1.30434e-05	0	39.4928	3	2	729.89	1458.77	3.4659	32.2617	4852	4852	MS2	11/128	20180318-iTQ-OSCC6-30ug-s09.raw
		High	eFTPPVQAAYQk	Unambiguous	1	1	P68871	N-Term(iTRAQ4plex); K12(iTRAQ4plex)	CID	1	0	1	1	176479	Unique	Used	0.0357526	0.104949	2.72996	0.0268305	0.767099	0.292276	10361.3	734.584	708.653	457.522	62.72	1.20812e-05	0	33.4431	300	2	833.961	1666.91	5.65511	61.0203	13312	13312	MS2	10/102	20180318-iTQ-OSCC6-30ug-s30.raw
	High		vNVDEVGGEALGR	Unambiguous	1	1	P68871	N-Term(iTRAQ4plex)	HCD	1	0	1	1	47308	No Quan Values	Not Used							3.08383e+07				62.7	1.29962e-05	0	8.87562	0	2	729.889	1458.77	2.46174	31.5607	4644	4644	MS2	10/128	20180318-iTQ-OSCC6-30ug-s09.raw
		High	vNVDEVGGEALGR	Unambiguous	1	1	P68871	N-Term(iTRAQ4plex)	CID	1	0	1	1	53736	Unique	Used	0.0151017	0.0272213	1.67637				1.17115e+07	350717	207760		62.7	1.29962e-05	0	9.28007	0	2	729.889	1458.77	2.29438	34.6818	5601	5601	MS2	18/128	20180318-iTQ-OSCC6-30ug-s10.raw
		High	vNVDEVGGEALGR	Unambiguous	1	1	P68871	N-Term(iTRAQ4plex)	CID	1	0	1	1	54984	Redundant	Not Used	0.0161557						4.07681e+06	130606			62.63	1.27434e-05	0	9.49973	2	2	729.89	1458.77	4.38638	43.6367	8305	8305	MS2	11/128	20180318-iTQ-OSCC6-30ug-s10.raw
	High		sAVTALWGk	Unambiguous	1	1	P68871	N-Term(iTRAQ4plex); K9(iTRAQ4plex)	HCD	1	0	1	1	216101	Unique	Used	0.0801885	0.103557	1.20103	0.0377904	0.481727	0.417199	648897	103182	43792.1	40357.6	62.6	7.99582e-06	0	53.6532	21	2	610.868	1220.73	3.60107	40.8389	7304	7304	MS2	8/70	20180318-iTQ-OSCC6-30ug-s37.raw
	High		vVAGVANALAHk	Unambiguous	2	2	P68871;P02042	N-Term(iTRAQ4plex); K12(iTRAQ4plex)	HCD	1	0	1	1	320889	Not Unique	Not Used	0.0184174			0.0219637	1.21901		898373	32809.8		32473.5	62.58	3.31246e-06	0	15.0959	3	3	479.967	1437.89	6.17483	55.206	11927	11927	MS2	14/100	20180318-iTQ-OSCC6-30ug-s54.raw
	High		vVAGVANALAHk	Unambiguous	2	2	P68871;P02042	N-Term(iTRAQ4plex); K12(iTRAQ4plex)	HCD	1	0	1	1	318177	Redundant	Not Used	0.013643						9.23901e+07	2.49949e+06			62.57	3.76278e-06	0	15.8098	0	3	479.966	1437.88	3.5643	34.9696	6051	6051	MS2	15/100	20180318-iTQ-OSCC6-30ug-s54.raw
		High	vLGAFSDGLAHLDNLk	Unambiguous	2	2	P68871;P02042	N-Term(iTRAQ4plex); K16(iTRAQ4plex)	CID	1	0	1	1	301139	No Quan Values	Not Used											62.57	8.43859e-06	0	13.7811	1	3	653.373	1958.11	5.17306	46.1155	9128	9128	MS2	18/138	20180318-iTQ-OSCC6-30ug-s51.raw
	High		vVAGVANALAHk	Unambiguous	2	2	P68871;P02042	N-Term(iTRAQ4plex); K12(iTRAQ4plex)	HCD	1	0	1	1	319299	Not Unique	Not Used	0.0146598						1.96625e+06	57158.8			62.55	3.27984e-06	0	16.0401	2	3	479.967	1437.89	5.3471	43.3412	8482	8482	MS2	15/100	20180318-iTQ-OSCC6-30ug-s54.raw
		High	vLGAFSDGLAHLDNLK	Unambiguous	2	2	P68871;P02042	N-Term(iTRAQ4plex)	CID	1	0	1	1	211387	Not Unique	Not Used	0.0632611	0.128494	1.889	0.0563369	0.910306	0.501249	541216	67893	45320.2	50180.1	62.55	1.24245e-05	0	30.4178	12	3	605.338	1814	2.79807	50.2315	10324	10324	MS2	13/138	20180318-iTQ-OSCC6-30ug-s36.raw
		High	LLGNVLVcVLAHHFGk	Unambiguous	1	1	P68871	C8(Methylthio); K16(iTRAQ4plex)	CID	1	0	1	1	358669	Unique	Used	0.216344						1.59929e+06	686102			62.55	1.02842e-05	0	8.35562	0	3	637.36	1910.06	1.10734	55.4856	12439	12439	MS2	12/146	20180318-iTQ-OSCC6-30ug-s60.raw
	High		vLGAFSDGLAHLDNLk	Unambiguous	2	2	P68871;P02042	N-Term(iTRAQ4plex); K16(iTRAQ4plex)	HCD	1	0	1	1	309171	Not Unique	Not Used	0.0286601	0.0661753	2.14736	0.026517	0.945751	0.45811	17044.7	968.691	735.065	743.843	62.53	8.34913e-06	0	20.1113	237	2	979.557	1958.11	6.11503	59.8004	13322	13322	MS2	13/138	20180318-iTQ-OSCC6-30ug-s52.raw
	High		LLGNVLVcVLAHHFGk	Unambiguous	1	1	P68871	C8(Methylthio); K16(iTRAQ4plex)	HCD	1	0	1	1	358651	Unique	Used	0.306587			0.402548	1.34213		49037.3	29812.5		32487.2	62.52	1.04675e-05	0	40.0173	5	2	955.536	1910.07	1.33806	55.3695	12406	12406	MS2	8/146	20180318-iTQ-OSCC6-30ug-s60.raw
		High	sAVTALWGk	Unambiguous	1	1	P68871	N-Term(iTRAQ4plex); K9(iTRAQ4plex)	CID	1	0	1	1	210211	Unique	Used	0.0139308	0.0609985	4.07221	0.0170116	1.24825	0.318838	3.97703e+06	109863	158095	111345	62.46	8.25777e-06	0	22.1387	3	2	610.868	1220.73	4.10105	41.985	7776	7776	MS2	8/70	20180318-iTQ-OSCC6-30ug-s36.raw
	High		vVAGVANALAHk	Unambiguous	2	2	P68871;P02042	N-Term(iTRAQ4plex); K12(iTRAQ4plex)	HCD	1	0	1	1	323830	Redundant	Not Used	0.105267	0.134803	1.19095	0.258205	2.50728	2.18981	116498	24318.2	10234.4	49505.4	62.38	5.89658e-06	0	10.2337	36	2	719.443	1437.88	0.708418	31.129	4917	4917	MS2	10/100	20180318-iTQ-OSCC6-30ug-s55.raw
	High		fFESFGDLSTPDAVmGNPk	Unambiguous	1	1	P68871	N-Term(iTRAQ4plex); M15(Oxidation); K19(iTRAQ4plex)	HCD	1	0	1	1	150737	No Quan Values	Not Used							3.23435e+07				62.3	1.1453e-05	0	73.9955	0	3	788.391	2363.16	5.19665	47.0159	9304	9304	MS2	16/166	20180318-iTQ-OSCC6-30ug-s26.raw
	High		fFESFGDLSTPDAVmGNPk	Unambiguous	1	1	P68871	N-Term(iTRAQ4plex); M15(Oxidation); K19(iTRAQ4plex)	HCD	1	0	1	1	240706	Unique	Used	0.0586174			0.0690883	1.20478		182752	21242.6		20779.5	62.29	1.14499e-05	0	16.4476	12	3	788.391	2363.16	4.4993	46.7377	9072	9072	MS2	14/166	20180318-iTQ-OSCC6-30ug-s41.raw
		High	vLGAFSDGLAHLDNLk	Unambiguous	2	2	P68871;P02042	N-Term(iTRAQ4plex); K16(iTRAQ4plex)	CID	1	0	1	1	309171	Redundant	Not Used	0.0286601	0.0661753	2.14736	0.026517	0.945751	0.45811	17044.7	968.691	735.065	743.843	62.24	8.92568e-06	0	20.1113	237	2	979.557	1958.11	6.11503	59.7731	13316	13316	MS2	18/138	20180318-iTQ-OSCC6-30ug-s52.raw
		High	vLGAFSDGLAHLDNLk	Unambiguous	2	2	P68871;P02042	N-Term(iTRAQ4plex); K16(iTRAQ4plex)	CID	1	0	1	1	309035	Excluded by Method	Not Used	0.01						1.12419e+06	10862.5			62.23	8.61713e-06	0	12.4757	8	3	653.375	1958.11	7.97838	58.7928	13026	13026	MS2	11/138	20180318-iTQ-OSCC6-30ug-s52.raw
		High	vVAGVANALAHk	Unambiguous	2	2	P68871;P02042	N-Term(iTRAQ4plex); K12(iTRAQ4plex)	CID	1	0	1	1	324363	Not Unique	Not Used	0.0492891	0.126925	2.39488	0.0653145	1.35453	0.588307	362004	35382	29943.4	38912.6	62.2	4.06728e-06	0	16.3009	13	3	479.966	1437.88	4.20102	35.1158	6067	6067	MS2	9/100	20180318-iTQ-OSCC6-30ug-s55.raw
	High		kVLGAFSDGLAHLDNLk	Unambiguous	2	2	P68871;P02042	N-Term(iTRAQ4plex); K1(iTRAQ4plex); K17(iTRAQ4plex)	HCD	1	0	1	1	375604	Not Unique	Not Used	0.0443276	0.0435774	0.914269	0.0226274	0.521784	0.593628	1.13199e+06	99502.7	32147.3	42154.6	62.19	2.83856e-06	1	19.8664	6	3	744.106	2230.3	5.3849	39.9319	7730	7730	MS2	12/174	20180318-iTQ-OSCC6-30ug-s63.raw
	High		vLGAFSDGLAHLDNLk	Unambiguous	2	2	P68871;P02042	N-Term(iTRAQ4plex); K16(iTRAQ4plex)	HCD	1	0	1	1	308929	Redundant	Not Used	0.0440972	0.0819571	1.72847	0.0434329	1.00679	0.605863	18568.6	1623.71	991.757	1327.29	62.12	9.35987e-06	0	24.0729	184	2	979.555	1958.1	3.74609	57.9627	12800	12800	MS2	16/138	20180318-iTQ-OSCC6-30ug-s52.raw
		High	eFTPPVQAAYQk	Unambiguous	1	1	P68871	N-Term(iTRAQ4plex); K12(iTRAQ4plex)	CID	1	0	1	1	173921	Unique	Used	0.0419195	0.0850592	1.88709	0.0339103	0.826886	0.455777	347754	28907.2	19276.7	19407.6	62.1	1.39042e-05	0	16.1355	14	2	833.959	1666.91	4.41019	41.9416	7767	7767	MS2	9/102	20180318-iTQ-OSCC6-30ug-s30.raw
	High		gTFATLSELHcDk	Unambiguous	1	1	P68871	N-Term(iTRAQ4plex); C11(Methylthio); K13(iTRAQ4plex)	HCD	1	0	1	1	300359	Unique	Used	0.0107745						3.79926e+06	81173.2			62.09	1.35964e-05	0	14.3148	1	3	585.962	1755.87	3.61111	40.3494	7444	7444	MS2	14/116	20180318-iTQ-OSCC6-30ug-s51.raw
		High	vVAGVANALAHk	Unambiguous	2	2	P68871;P02042	N-Term(iTRAQ4plex); K12(iTRAQ4plex)	CID	1	0	1	1	317831	Excluded by Method	Not Used	0.01						2.15072e+08	1.12725e+06			62.06	4.23164e-06	0	15.3337	0	3	479.966	1437.88	3.30961	32.1889	5295	5295	MS2	9/100	20180318-iTQ-OSCC6-30ug-s54.raw
		High	fFESFGDLSTPDAVMGNPK	Unambiguous	1	1	P68871	N-Term(iTRAQ4plex)	CID	1	0	1	1	43916	Unique	Used	0.0385196	0.268864	6.49137	0.0338218	0.897522	0.143816	208230	15905.3	36485	11590.6	62.05	1.02293e-05	0	35.853	7	2	1102.03	2203.05	1.31076	51.1275	10598	10598	MS2	12/166	20180318-iTQ-OSCC6-30ug-s08.raw
		High	vLGAFSDGLAHLDNLk	Unambiguous	2	2	P68871;P02042	N-Term(iTRAQ4plex); K16(iTRAQ4plex)	CID	1	0	1	1	313694	Redundant	Not Used	0.0464366	0.0416174	0.833493	0.0110969	0.244271	0.304837	902173	83074.4	24468.4	16476.3	61.95	9.95691e-06	0	24.1475	9	3	653.373	1958.1	4.42497	47.5877	9559	9559	MS2	19/138	20180318-iTQ-OSCC6-30ug-s53.raw
		High	vNVDEVGGEALGR	Unambiguous	1	1	P68871	N-Term(iTRAQ4plex)	CID	1	0	1	1	56219	Unique	Used		0.338771		0.154266		0.520603	54998.5		12142.2	13963.3	61.91	1.57499e-05	0	5.3945	8	3	486.928	1458.77	2.5362	52.4897	10975	10975	MS2	8/128	20180318-iTQ-OSCC6-30ug-s10.raw
	High		vVAGVANALAHkYH	Unambiguous	2	2	P68871;P02042	N-Term(iTRAQ4plex); K12(iTRAQ4plex)	HCD	1	0	1	1	356143	Not Unique	Not Used	0.214505	0.507632	2.20088	0.139923	0.666777	0.315124	1.64719e+06	700649	544920	379315	61.89	9.61007e-06	1	18.7858	1	3	580.007	1738.01	3.05008	36.8218	6972	6972	MS2	14/116	20180318-iTQ-OSCC6-30ug-s60.raw
		High	fFESFGDLSTPDAVmGNPk	Unambiguous	1	1	P68871	N-Term(iTRAQ4plex); M15(Oxidation); K19(iTRAQ4plex)	CID	1	0	1	1	156729	No Quan Values	Not Used							197677				61.88	1.22268e-05	0	13.3912	10	2	1182.08	2363.15	1.61228	47.8159	9038	9038	MS2	20/166	20180318-iTQ-OSCC6-30ug-s27.raw
		High	vNVDEVGGEALGR	Unambiguous	1	1	P68871	N-Term(iTRAQ4plex)	CID	1	0	1	1	53640	Redundant	Not Used	0.0172417						2.13715e+07	730688			61.82	1.57838e-05	0	8.69601	0	2	729.889	1458.77	3.13118	33.996	5393	5393	MS2	12/128	20180318-iTQ-OSCC6-30ug-s10.raw
		High	vVAGVANALAHk	Unambiguous	2	2	P68871;P02042	N-Term(iTRAQ4plex); K12(iTRAQ4plex)	CID	1	0	1	1	311921	No Quan Values	Not Used							1.411e+06				61.8	3.89809e-06	0	16.8339	0	3	479.967	1437.89	5.53812	34.1166	5721	5721	MS2	10/100	20180318-iTQ-OSCC6-30ug-s53.raw
		High	eFTPPVQAAYQk	Unambiguous	1	1	P68871	N-Term(iTRAQ4plex); K12(iTRAQ4plex)	CID	1	0	1	1	196789	Unique	Used	0.030059	0.0472911	1.46316	0.0189269	0.643631	0.457555	353827	21090.3	10904.6	11021.5	61.8	1.47995e-05	0	17.605	23	2	833.96	1666.91	4.70311	32.3866	4878	4878	MS2	11/102	20180318-iTQ-OSCC6-30ug-s34.raw
		High	vVAGVANALAHk	Unambiguous	2	2	P68871;P02042	N-Term(iTRAQ4plex); K12(iTRAQ4plex)	CID	1	0	1	1	320643	Redundant	Not Used	0.0468768	0.164052	3.25469				98840.7	9187.8	10567.1		61.79	4.00641e-06	0	28.2816	13	2	719.447	1437.89	6.31152	53.373	11388	11388	MS2	18/100	20180318-iTQ-OSCC6-30ug-s54.raw
	High		fFESFGDLSTPDAVMGNPk	Unambiguous	1	1	P68871	N-Term(iTRAQ4plex); K19(iTRAQ4plex)	HCD	1	0	1	1	151571	Unique	Used	0.0480842			0.061608	1.30968		240370	22919.3		24371.7	61.78	1.4005e-05	0	14.2907	6	3	783.059	2347.16	4.26179	53.2349	11111	11111	MS2	13/166	20180318-iTQ-OSCC6-30ug-s26.raw
	High		gTFATLSELHcDk	Unambiguous	1	1	P68871	N-Term(iTRAQ4plex); C11(Methylthio); K13(iTRAQ4plex)	HCD	1	0	1	1	337600	Unique	Used	0.036047	0.0776926	2.00446	0.0527011	1.49445	0.7755	991544	70875.8	50203.2	86000	61.77	1.48356e-05	0	32.8396	5	3	585.963	1755.87	5.07104	40.1988	7705	7705	MS2	14/116	20180318-iTQ-OSCC6-30ug-s57.raw
		High	gTFATLSELHcDk	Unambiguous	1	1	P68871	N-Term(iTRAQ4plex); C11(Methylthio); K13(iTRAQ4plex)	CID	1	0	1	1	288425	Unique	Used	0.0226579	0.190988	7.83922	0.0519436	2.34338	0.310934	700194	31459.8	87149.6	59857.5	61.77	1.47691e-05	0	18.6896	4	3	585.963	1755.87	4.86248	42.623	8066	8066	MS2	10/116	20180318-iTQ-OSCC6-30ug-s49.raw
	High		kVLGAFSDGLAHLDNLk	Unambiguous	2	2	P68871;P02042	N-Term(iTRAQ4plex); K1(iTRAQ4plex); K17(iTRAQ4plex)	HCD	1	0	1	1	387949	Redundant	Not Used	0.0523869	0.131327	2.33141	0.0528136	1.03051	0.459762	296299	30780.1	25358.5	25753.9	61.69	3.15103e-06	1	27.1054	14	4	558.331	2230.3	4.74945	40.8464	7466	7466	MS2	17/174	20180318-iTQ-OSCC6-30ug-s65.raw
		High	eFTPPVQAAYQk	Unambiguous	1	1	P68871	N-Term(iTRAQ4plex); K12(iTRAQ4plex)	CID	1	0	1	1	175591	Unique	Used	0.0406294	0.0867866	1.98655	0.0532417	1.3395	0.70136	219426	17678.5	12410.3	19226.8	61.69	1.51792e-05	0	27.497	28	2	833.96	1666.91	4.77634	53.9779	11384	11384	MS2	9/102	20180318-iTQ-OSCC6-30ug-s30.raw
	High		sAVTALWGk	Unambiguous	1	1	P68871	N-Term(iTRAQ4plex); K9(iTRAQ4plex)	HCD	1	0	1	1	251288	Redundant	Not Used	0.0431844	0.0884327	1.90447	0.0428801	1.01499	0.554351	442974	37933.4	25528.8	31260.8	61.62	9.95103e-06	0	57.602	56	2	610.871	1220.73	8.70092	37.2574	6118	6118	MS2	8/70	20180318-iTQ-OSCC6-30ug-s43.raw
	High		eFTPPVQAAYQk	Unambiguous	1	1	P68871	N-Term(iTRAQ4plex); K12(iTRAQ4plex)	HCD	1	0	1	1	232757	No Quan Values	Not Used											61.62	1.55635e-05	0	15.7756	31	2	833.959	1666.91	3.75111	32.2683	4681	4681	MS2	7/102	20180318-iTQ-OSCC6-30ug-s40.raw
		High	vVAGVANALAHk	Unambiguous	2	2	P68871;P02042	N-Term(iTRAQ4plex); K12(iTRAQ4plex)	CID	1	0	1	1	321672	Not Unique	Not Used	0.0432436	0.0562655	1.21006				8075.8	692.507	296.12		61.59	4.09121e-06	0	41.465	300	3	479.967	1437.89	5.7928	62.8521	13697	13697	MS2	10/100	20180318-iTQ-OSCC6-30ug-s54.raw
	High		eFTPPVQAAYQk	Unambiguous	1	1	P68871	N-Term(iTRAQ4plex); K12(iTRAQ4plex)	HCD	1	0	1	1	175591	Redundant	Not Used	0.0406294	0.0867866	1.98655	0.0532417	1.3395	0.70136	219426	17678.5	12410.3	19226.8	61.57	1.56044e-05	0	27.497	28	2	833.96	1666.91	4.77634	53.9957	11390	11390	MS2	10/102	20180318-iTQ-OSCC6-30ug-s30.raw
		High	eFTPPVQAAYQk	Unambiguous	1	1	P68871	N-Term(iTRAQ4plex); K12(iTRAQ4plex)	CID	1	0	1	1	173127	Unique	Used	0.0255844						620371	31473.5			61.57	1.57089e-05	0	16.717	7	2	833.959	1666.91	4.26372	36.1731	6049	6049	MS2	10/102	20180318-iTQ-OSCC6-30ug-s30.raw
		High	vVAGVANALAHk	Unambiguous	2	2	P68871;P02042	N-Term(iTRAQ4plex); K12(iTRAQ4plex)	CID	1	0	1	1	319857	Not Unique	Not Used	0.0208504						1.44057e+06	59561.4			61.54	4.13859e-06	0	14.0552	2	3	479.967	1437.89	5.98382	47.5052	9685	9685	MS2	15/100	20180318-iTQ-OSCC6-30ug-s54.raw
		High	eFTPPVQAAYQk	Unambiguous	1	1	P68871	N-Term(iTRAQ4plex); K12(iTRAQ4plex)	CID	1	0	1	1	172983	Unique	Used	0.0255691			0.0174182	0.696335		1.20123e+06	60905.8		34434.7	61.52	1.59261e-05	0	15.8969	4	2	833.96	1666.91	5.58188	35.1261	5737	5737	MS2	10/102	20180318-iTQ-OSCC6-30ug-s30.raw
	High		vLGAFSDGLAHLDNLk	Unambiguous	2	2	P68871;P02042	N-Term(iTRAQ4plex); K16(iTRAQ4plex)	HCD	1	0	1	1	308939	No Quan Values	Not Used							1.10244e+06				61.51	1.06301e-05	0	13.7735	3	3	653.373	1958.11	5.5471	58.0743	12824	12824	MS2	13/138	20180318-iTQ-OSCC6-30ug-s52.raw
		High	vNVDEVGGEALGR	Unambiguous	1	1	P68871	N-Term(iTRAQ4plex)	CID	1	0	1	1	53929	Unique	Used	0.01			0.0123016	1.26636		6.53642e+06	128705		132333	61.51	1.68457e-05	0	8.30084	1	2	729.89	1458.77	3.8843	36.0365	6018	6018	MS2	17/128	20180318-iTQ-OSCC6-30ug-s10.raw
		High	fFESFGDLSTPDAVmGNPk	Unambiguous	1	1	P68871	N-Term(iTRAQ4plex); M15(Oxidation); K19(iTRAQ4plex)	CID	1	0	1	1	156633	No Quan Values	Not Used							571757				61.46	1.3897e-05	0	5.97849	4	2	1182.08	2363.16	3.6785	47.0972	8830	8830	MS2	10/166	20180318-iTQ-OSCC6-30ug-s27.raw
	High		kVLGAFSDGLAHLDNLk	Unambiguous	2	2	P68871;P02042	N-Term(iTRAQ4plex); K1(iTRAQ4plex); K17(iTRAQ4plex)	HCD	1	0	1	1	382688	Not Unique	Not Used	0.0421534	0.0892449	1.96896	0.0408254	0.989984	0.522985	411018	34356.6	23904.7	27615.8	61.42	3.60554e-06	1	31.3717	14	3	744.105	2230.3	3.90713	46.5823	9539	9539	MS2	16/174	20180318-iTQ-OSCC6-30ug-s64.raw
	High		gTFATLSELHcDk	Unambiguous	1	1	P68871	N-Term(iTRAQ4plex); C11(Methylthio); K13(iTRAQ4plex)	HCD	1	0	1	1	294627	Unique	Used	0.0567608	0.130218	2.13359	0.0450336	0.810997	0.395373	4.36768e+06	491605	370649	323709	61.39	1.63011e-05	0	28.9124	1	3	585.963	1755.87	4.65392	43.2437	8368	8368	MS2	13/116	20180318-iTQ-OSCC6-30ug-s50.raw
	High		gTFATLSELHcDk	Unambiguous	1	1	P68871	N-Term(iTRAQ4plex); C11(Methylthio); K13(iTRAQ4plex)	HCD	1	0	1	1	318982	Unique	Used	0.0273288			0.0304395	1.13854		1.50175e+06	81383.3		75232.1	61.35	1.59389e-05	0	18.4165	4	3	585.964	1755.88	6.84382	40.9528	7794	7794	MS2	11/116	20180318-iTQ-OSCC6-30ug-s54.raw
	High		vNVDEVGGEALGR	Unambiguous	1	1	P68871	N-Term(iTRAQ4plex)	HCD	1	0	1	1	53929	Redundant	Not Used	0.01			0.0123016	1.26636		6.53642e+06	128705		132333	61.34	1.75182e-05	0	8.30084	1	2	729.89	1458.77	3.8843	36.0505	6024	6024	MS2	9/128	20180318-iTQ-OSCC6-30ug-s10.raw
		High	lLGNVLVcVLAHHFGk	Unambiguous	1	1	P68871	N-Term(iTRAQ4plex); C8(Methylthio); K16(iTRAQ4plex)	CID	1	0	1	1	396289	Unique	Used	0.0253543	0.136835	5.01917	0.039382	1.58773	0.329035	5114.69	257.151	456.096	331.5	61.34	6.79425e-06	0	17.8154	300	3	685.397	2054.18	6.43141	60.7724	12645	12645	MS2	17/146	20180318-iTQ-OSCC6-30ug-s66.raw
	High		vNVDEVGGEALGR	Unambiguous	1	1	P68871	N-Term(iTRAQ4plex)	HCD	1	0	1	1	57283	No Quan Values	Not Used											61.33	1.708e-05	0	9.01693	31	2	729.891	1458.77	4.63742	60.309	13291	13291	MS2	7/128	20180318-iTQ-OSCC6-30ug-s10.raw
		High	vNVDEVGGEALGR	Unambiguous	1	1	P68871	N-Term(iTRAQ4plex)	CID	1	0	1	1	47500	Redundant	Not Used	0.0299271	0.0502138	1.56044	0.0701635	2.3965	1.59746	1.08095e+06	64148.3	35372.6	124819	61.31	1.8712e-05	0	17.9675	6	2	729.889	1458.77	1.95966	32.9538	5054	5054	MS2	17/128	20180318-iTQ-OSCC6-30ug-s09.raw
		High	sAVTALWGk	Unambiguous	1	1	P68871	N-Term(iTRAQ4plex); K9(iTRAQ4plex)	CID	1	0	1	1	221463	Redundant	Not Used	0.160383	0.255002	1.47867	0.110445	0.703912	0.49516	328861	104590	54650.8	59776	61.27	9.144e-06	0	51.4441	30	2	610.87	1220.73	6.70098	35.9828	5974	5974	MS2	8/70	20180318-iTQ-OSCC6-30ug-s38.raw
		High	lLGNVLVcVLAHHFGk	Unambiguous	1	1	P68871	N-Term(iTRAQ4plex); C8(Methylthio); K16(iTRAQ4plex)	CID	1	0	1	1	384448	Redundant	Not Used	0.0590669	0.124891	1.96641	0.0343051	0.593672	0.314029	7986.36	935.427	650.01	450.895	61.27	6.9793e-06	0	69.4473	300	2	1027.59	2054.18	7.12134	60.0573	13344	13344	MS2	18/146	20180318-iTQ-OSCC6-30ug-s64.raw
	High		gTFATLSELHcDk	Unambiguous	1	1	P68871	N-Term(iTRAQ4plex); C11(Methylthio); K13(iTRAQ4plex)	HCD	1	0	1	1	295839	Unique	Used	0.0171014	0.0578214	3.14443	0.0226358	1.35299	0.447559	945852	32075.5	35641.1	35236	61.26	1.64597e-05	0	15.4242	4	3	585.963	1755.87	5.48817	52.2828	10994	10994	MS2	14/116	20180318-iTQ-OSCC6-30ug-s50.raw
		High	eFTPPVQAAYQk	Unambiguous	1	1	P68871	N-Term(iTRAQ4plex); K12(iTRAQ4plex)	CID	1	0	1	1	330205	Unique	Used	0.0620393	0.128414	1.925	0.069374	1.14304	0.617629	86548.2	10647.4	7242.86	9881.49	61.23	1.66492e-05	0	16.2866	63	2	833.958	1666.91	2.87233	32.1899	5366	5366	MS2	9/102	20180318-iTQ-OSCC6-30ug-s56.raw
	High		vVAGVANALAHk	Unambiguous	2	2	P68871;P02042	N-Term(iTRAQ4plex); K12(iTRAQ4plex)	HCD	1	0	1	1	320602	Not Unique	Not Used	0.01	0.0174377	2.62985				1.30906e+06	16007.5	14876.2		61.22	5.02136e-06	0	13.3709	5	3	479.966	1437.88	3.81899	53.0819	11304	11304	MS2	15/100	20180318-iTQ-OSCC6-30ug-s54.raw
	High		gTFATLSELHcDk	Unambiguous	1	1	P68871	N-Term(iTRAQ4plex); C11(Methylthio); K13(iTRAQ4plex)	HCD	1	0	1	1	295647	Unique	Used	0.01			0.0269644	7.42744		860549	6332.5		38188.6	61.16	1.71111e-05	0	14.4785	3	3	585.962	1755.87	4.34108	50.8586	10578	10578	MS2	11/116	20180318-iTQ-OSCC6-30ug-s50.raw
		High	kVLGAFSDGLAHLDNLk	Unambiguous	2	2	P68871;P02042	N-Term(iTRAQ4plex); K1(iTRAQ4plex); K17(iTRAQ4plex)	CID	1	0	1	1	383875	Not Unique	Not Used	0.0686891	0.129981	1.75986	0.0504458	0.750703	0.443698	167956	22877.1	14227.1	13944	61.16	3.29207e-06	1	10.7468	18	4	558.332	2230.31	6.39142	55.3828	12099	12099	MS2	17/174	20180318-iTQ-OSCC6-30ug-s64.raw
		High	vNVDEVGGEALGR	Unambiguous	1	1	P68871	N-Term(iTRAQ4plex)	CID	1	0	1	1	56714	Redundant	Not Used	0.0228165	0.0442623	1.80414	0.0137267	0.614959	0.354546	1.24548e+06	56351.4	35926.2	28136.5	61.13	1.78464e-05	0	17.8876	4	2	729.891	1458.77	5.05581	56.0554	12051	12051	MS2	9/128	20180318-iTQ-OSCC6-30ug-s10.raw
		High	FFESFGDLSTPDAVMGNPk	Unambiguous	1	1	P68871	K19(iTRAQ4plex)	CID	1	0	1	1	61580	Redundant	Not Used	0.293252						149659	87028.8			61.03	1.41995e-05	0	3.25031	6	2	1102.03	2203.06	3.3055	47.044	9267	9267	MS2	8/166	20180318-iTQ-OSCC6-30ug-s11.raw
	High		gTFATLSELHcDk	Unambiguous	1	1	P68871	N-Term(iTRAQ4plex); C11(Methylthio); K13(iTRAQ4plex)	HCD	1	0	1	1	288514	Unique	Used	0.0203008	0.0939748	4.30511	0.0297851	1.49974	0.362351	518965	20891.5	31782.6	25439.3	61.02	1.73159e-05	0	20.0219	6	3	585.963	1755.88	5.90529	43.317	8266	8266	MS2	11/116	20180318-iTQ-OSCC6-30ug-s49.raw
		High	sAVTALWGk	Unambiguous	1	1	P68871	N-Term(iTRAQ4plex); K9(iTRAQ4plex)	CID	1	0	1	1	209922	Redundant	Not Used	0.0151036						7.84086e+06	234834			61.02	9.68581e-06	0	17.9679	1	2	610.87	1220.73	7.00097	39.9019	7151	7151	MS2	6/70	20180318-iTQ-OSCC6-30ug-s36.raw
	High		gTFATLSELHcDk	Unambiguous	1	1	P68871	N-Term(iTRAQ4plex); C11(Methylthio); K13(iTRAQ4plex)	HCD	1	0	1	1	369466	No Quan Values	Not Used											60.98	1.7915e-05	0	41.6656	8	3	585.961	1755.87	2.77685	41.2819	8332	8332	MS2	12/116	20180318-iTQ-OSCC6-30ug-s62.raw
	High		vNVDEVGGEALGR	Unambiguous	1	1	P68871	N-Term(iTRAQ4plex)	HCD	1	0	1	1	56219	Redundant	Not Used		0.338771		0.154266		0.520603	54998.5		12142.2	13963.3	60.89	1.99195e-05	0	5.3945	8	3	486.928	1458.77	2.5362	52.5088	10981	10981	MS2	10/128	20180318-iTQ-OSCC6-30ug-s10.raw
	High		gTFATLSELHcDk	Unambiguous	1	1	P68871	N-Term(iTRAQ4plex); C11(Methylthio); K13(iTRAQ4plex)	HCD	1	0	1	1	288239	Unique	Used	0.026005			0.0181283	0.712576		3.57368e+06	184285		106620	60.89	1.81272e-05	0	18.9969	1	3	585.962	1755.87	4.44536	41.25	7669	7669	MS2	11/116	20180318-iTQ-OSCC6-30ug-s49.raw
	High		vVAGVANALAHk	Unambiguous	2	2	P68871;P02042	N-Term(iTRAQ4plex); K12(iTRAQ4plex)	HCD	1	0	1	1	320044	Not Unique	Not Used	0.0206812						1.34706e+06	55243.3			60.87	5.52464e-06	0	15.9733	3	3	479.966	1437.88	4.26469	48.9161	10095	10095	MS2	14/100	20180318-iTQ-OSCC6-30ug-s54.raw
	High		vVAGVANALAHk	Unambiguous	2	2	P68871;P02042	N-Term(iTRAQ4plex); K12(iTRAQ4plex)	HCD	1	0	1	1	381218	Not Unique	Not Used	0.0452695	0.144818	2.97511	0.0750359	1.69432	0.592365	837640	75193.5	79053.1	103441	60.86	4.84007e-06	0	38.8311	8	3	479.967	1437.89	5.53812	35.6236	6354	6354	MS2	14/100	20180318-iTQ-OSCC6-30ug-s64.raw
	High		vVAGVANALAHk	Unambiguous	2	2	P68871;P02042	N-Term(iTRAQ4plex); K12(iTRAQ4plex)	HCD	1	0	1	1	318928	Not Unique	Not Used	0.01			0.0131597	1.39292		1.51402e+06	28993.6		32790.3	60.84	7.33483e-06	0	18.6462	3	3	479.965	1437.88	2.03618	40.5556	7677	7677	MS2	15/100	20180318-iTQ-OSCC6-30ug-s54.raw
	High		vNVDEVGGEALGR	Unambiguous	1	1	P68871	N-Term(iTRAQ4plex)	HCD	1	0	1	1	54312	Redundant	Not Used	0.0142074						4.96748e+06	139948			60.82	1.98706e-05	0	8.0413	1	2	729.889	1458.77	3.13118	38.8538	6855	6855	MS2	9/128	20180318-iTQ-OSCC6-30ug-s10.raw
	High		vHLTPEEk	Unambiguous	2	2	P68871;P02042	N-Term(iTRAQ4plex); K8(iTRAQ4plex)	HCD	1	0	1	1	318093	Not Unique	Not Used	0.0512688	0.0533139	0.967105	0.0647539	1.29105	1.38857	299838	30483	10417.6	31953.6	60.78	1.70045e-05	0	26.4108	27	2	620.864	1240.72	4.7625	34.3108	5869	5869	MS2	7/62	20180318-iTQ-OSCC6-30ug-s54.raw
	High		vLGAFSDGLAHLDNLk	Unambiguous	2	2	P68871;P02042	N-Term(iTRAQ4plex); K16(iTRAQ4plex)	HCD	1	0	1	1	301332	Not Unique	Not Used	0.0314614	0.0161822	0.478351	0.0264218	0.858452	1.86667	818872	51087.1	8635.63	35607.9	60.76	1.3935e-05	0	21.186	6	3	653.372	1958.1	2.55474	47.5655	9551	9551	MS2	13/138	20180318-iTQ-OSCC6-30ug-s51.raw
		High	eFTPPVQAAYQk	Unambiguous	1	1	P68871	N-Term(iTRAQ4plex); K12(iTRAQ4plex)	CID	1	0	1	1	176521	Unique	Used	0.0675833	0.169544	2.33308	0.0286622	0.433513	0.193273	5342.36	715.961	590.275	252.006	60.72	1.90203e-05	0	9.7468	300	2	833.961	1666.92	6.60712	61.7235	13413	13413	MS2	9/102	20180318-iTQ-OSCC6-30ug-s30.raw
	High		gTFATLSELHcDk	Unambiguous	1	1	P68871	N-Term(iTRAQ4plex); C11(Methylthio); K13(iTRAQ4plex)	HCD	1	0	1	1	294909	Unique	Used	0.0255187						1.70126e+06	86089.1			60.7	1.8725e-05	0	15.0022	2	3	585.963	1755.87	5.38389	45.337	8979	8979	MS2	10/116	20180318-iTQ-OSCC6-30ug-s50.raw
		High	vNVDEVGGEALGR	Unambiguous	1	1	P68871	N-Term(iTRAQ4plex)	CID	1	0	1	1	53376	No Quan Values	Not Used							5.47188e+06				60.7	2.15338e-05	0	8.3883	0	3	486.928	1458.77	2.03412	32.012	4821	4821	MS2	8/128	20180318-iTQ-OSCC6-30ug-s10.raw
	High		VNVDEVGGEALGR	Unambiguous	1	1	P68871		HCD	1	0	1	1	53044	No Quan Labels	Not Used							89159	103632	56769.3	154551	60.69	1.68487e-05	0	8.20485	7	2	657.836	1314.66	-0.0447105	29.5578	4105	4105	MS2	7/128	20180318-iTQ-OSCC6-30ug-s10.raw
	High		gTFATLSELHcDk	Unambiguous	1	1	P68871	N-Term(iTRAQ4plex); C11(Methylthio); K13(iTRAQ4plex)	HCD	1	0	1	1	288617	Unique	Used	0.0384869	0.133752	3.23202	0.0524663	1.39347	0.448459	375523	28659.4	32732.3	32425.3	60.69	1.91521e-05	0	27.2968	12	3	585.961	1755.87	2.46401	44.0253	8488	8488	MS2	11/116	20180318-iTQ-OSCC6-30ug-s49.raw
		High	FFESFGDLSTPDAVMGNPk	Unambiguous	1	1	P68871	K19(iTRAQ4plex)	CID	1	0	1	1	63342	Unique	Used	0.410437						663.423	539.951			60.67	1.40554e-05	0	13.5195	300	2	1102.03	2203.05	2.08649	60.5067	13084	13084	MS2	9/166	20180318-iTQ-OSCC6-30ug-s11.raw
		High	vVAGVANALAHk	Unambiguous	2	2	P68871;P02042	N-Term(iTRAQ4plex); K12(iTRAQ4plex)	CID	1	0	1	1	320044	Redundant	Not Used	0.0206812						1.34706e+06	55243.3			60.67	5.78501e-06	0	15.9733	3	3	479.966	1437.88	4.26469	48.8999	10089	10089	MS2	9/100	20180318-iTQ-OSCC6-30ug-s54.raw
		High	vNVDEVGGEALGR	Unambiguous	1	1	P68871	N-Term(iTRAQ4plex)	CID	1	0	1	1	190527	Redundant	Not Used	0.0422683	0.0663413	1.45967	0.0262241	0.634185	0.451917	359369	30121.2	15536.9	15509.9	60.67	2.20259e-05	0	23.1217	19	2	729.888	1458.77	1.45758	31.1014	4370	4370	MS2	9/128	20180318-iTQ-OSCC6-30ug-s33.raw
	High		lLGNVLVcVLAHHFGk	Unambiguous	1	1	P68871	N-Term(iTRAQ4plex); C8(Methylthio); K16(iTRAQ4plex)	HCD	1	0	1	1	390467	Redundant	Not Used	0.01	0.0340285	17.4315				40797.9	146.876	904.733		60.66	8.20358e-06	0	8.27368	79	2	1027.59	2054.17	4.62549	61.391	12923	12923	MS2	14/146	20180318-iTQ-OSCC6-30ug-s65.raw
	High		vNVDEVGGEALGR	Unambiguous	1	1	P68871	N-Term(iTRAQ4plex)	HCD	1	0	1	1	57454	Redundant	Not Used	0.0207558			0.0174488	0.859325		49235.8	2026.46		1413.88	60.65	1.99751e-05	0	12.4355	103	2	729.891	1458.77	4.88845	62.4799	13666	13666	MS2	10/128	20180318-iTQ-OSCC6-30ug-s10.raw
	High		eFTPPVQAAYQk	Unambiguous	1	1	P68871	N-Term(iTRAQ4plex); K12(iTRAQ4plex)	HCD	1	0	1	1	173817	Redundant	Not Used	0.0372914			0.0186089	0.510085		452172	33437.3		13848.2	60.64	1.95033e-05	0	16.378	12	2	833.959	1666.91	4.11726	41.2355	7550	7550	MS2	7/102	20180318-iTQ-OSCC6-30ug-s30.raw
		High	vLGAFSDGLAHLDNLk	Unambiguous	2	2	P68871;P02042	N-Term(iTRAQ4plex); K16(iTRAQ4plex)	CID	1	0	1	1	313577	Redundant	Not Used	0.0502467	0.147127	2.72314	0.029326	0.596591	0.227879	966290	96279.1	92648.6	46636.7	60.63	1.40125e-05	0	25.6208	4	3	653.372	1958.1	3.48986	46.7177	9309	9309	MS2	15/138	20180318-iTQ-OSCC6-30ug-s53.raw
		High	vNVDEVGGEALGR	Unambiguous	1	1	P68871	N-Term(iTRAQ4plex)	CID	1	0	1	1	238588	Redundant	Not Used	0.0362981	0.045593	1.16816	0.0366415	1.03186	0.918791	253490	18245.7	7531.8	15286.2	60.62	2.08071e-05	0	26.6	37	2	729.889	1458.77	2.96382	31.3091	4477	4477	MS2	9/128	20180318-iTQ-OSCC6-30ug-s41.raw
	High		gTFATLSELHcDk	Unambiguous	1	1	P68871	N-Term(iTRAQ4plex); C11(Methylthio); K13(iTRAQ4plex)	HCD	1	0	1	1	289771	Unique	Used	0.0829527	0.222436	2.4938	0.107428	1.32378	0.552145	59592	9802.47	8638.39	10535.9	60.59	1.92927e-05	0	36.7489	57	3	585.964	1755.88	6.73954	52.6525	10986	10986	MS2	11/116	20180318-iTQ-OSCC6-30ug-s49.raw
	High		eFTPPVQAAYQk	Unambiguous	1	1	P68871	N-Term(iTRAQ4plex); K12(iTRAQ4plex)	HCD	1	0	1	1	172472	Redundant	Not Used	0.0293122						1.28389e+08	7.46263e+06			60.51	2.00959e-05	0	14.7682	0	2	833.959	1666.91	4.11726	31.3404	4637	4637	MS2	7/102	20180318-iTQ-OSCC6-30ug-s30.raw
	High		fFESFGDLSTPDAVmGNPk	Unambiguous	1	1	P68871	N-Term(iTRAQ4plex); M15(Oxidation); K19(iTRAQ4plex)	HCD	1	0	1	1	158295	Unique	Used	0.0383767						10720.9	815.859			60.51	1.74728e-05	0	13.7641	125	3	788.391	2363.16	5.04168	61.0196	12437	12437	MS2	15/166	20180318-iTQ-OSCC6-30ug-s27.raw
		High	eFTPPVQAAYQk	Unambiguous	1	1	P68871	N-Term(iTRAQ4plex); K12(iTRAQ4plex)	CID	1	0	1	1	190489	Unique	Used	0.112127	0.137706	1.14217	0.0815658	0.743584	0.677168	221148	49171.1	19846.2	29686.5	60.51	2.00959e-05	0	8.68411	23	2	833.959	1666.91	3.67788	30.8445	4290	4290	MS2	10/102	20180318-iTQ-OSCC6-30ug-s33.raw
		High	eFTPPVQAAYQk	Unambiguous	1	1	P68871	N-Term(iTRAQ4plex); K12(iTRAQ4plex)	CID	1	0	1	1	176552	Unique	Used	0.0503277	0.170735	3.15502	0.0360662	0.732529	0.241502	4905.58	489.57	545.825	291.178	60.43	2.0379e-05	0	7.5006	300	2	833.961	1666.92	6.53388	62.4012	13503	13503	MS2	10/102	20180318-iTQ-OSCC6-30ug-s30.raw
	High		eFTPPVQAAYQk	Unambiguous	1	1	P68871	N-Term(iTRAQ4plex); K12(iTRAQ4plex)	HCD	1	0	1	1	174316	Unique	Used	0.0285957	0.0425968	1.38536	0.017012	0.608113	0.456583	348870	19782.5	9684.58	9767.54	60.42	2.03352e-05	0	14.1327	16	2	833.958	1666.91	3.23849	44.8879	8630	8630	MS2	7/102	20180318-iTQ-OSCC6-30ug-s30.raw
		High	vLGAFSDGLAHLDNLk	Unambiguous	2	2	P68871;P02042	N-Term(iTRAQ4plex); K16(iTRAQ4plex)	CID	1	0	1	1	303126	Redundant	Not Used	0.0165634	0.0742743	4.17039	0.0346441	2.13802	0.533253	30759.8	1010.3	1488.89	1753.8	60.42	1.40712e-05	0	16.7784	135	3	653.373	1958.1	4.89252	62.7503	13434	13434	MS2	15/138	20180318-iTQ-OSCC6-30ug-s51.raw
	High		eFTPPVQAAYQk	Unambiguous	1	1	P68871	N-Term(iTRAQ4plex); K12(iTRAQ4plex)	HCD	1	0	1	1	174531	Redundant	Not Used	0.0423884	0.0407849	0.894828	0.0420751	1.01463	1.17942	306339	25749.4	8142.21	21212.7	60.4	2.0201e-05	0	21.9261	18	2	833.958	1666.91	2.57941	46.3704	9097	9097	MS2	7/102	20180318-iTQ-OSCC6-30ug-s30.raw
	High		lLGNVLVcVLAHHFGk	Unambiguous	1	1	P68871	N-Term(iTRAQ4plex); C8(Methylthio); K16(iTRAQ4plex)	HCD	1	0	1	1	384561	Excluded by Method	Not Used	0.01						26408.6	179.569			60.38	8.61247e-06	0	12.7297	153	3	685.396	2054.17	4.91607	61.8079	13622	13622	MS2	13/146	20180318-iTQ-OSCC6-30ug-s64.raw
	High		vLGAFSDGLAHLDNLk	Unambiguous	2	2	P68871;P02042	N-Term(iTRAQ4plex); K16(iTRAQ4plex)	HCD	1	0	1	1	315136	Not Unique	Not Used	0.0571783	0.193578	3.14856	0.0938392	1.67759	0.554205	13032.9	1477.71	1644.14	2012.77	60.37	1.38668e-05	0	18.0183	300	3	653.373	1958.11	5.45359	58.5507	12687	12687	MS2	16/138	20180318-iTQ-OSCC6-30ug-s53.raw
	High		eFTPPVQAAYQk	Unambiguous	1	1	P68871	N-Term(iTRAQ4plex); K12(iTRAQ4plex)	HCD	1	0	1	1	220959	Redundant	Not Used	0.0152765						407591	12347.1			60.35	1.91895e-05	0	8.18618	14	2	833.962	1666.92	7.85204	32.3386	4888	4888	MS2	7/102	20180318-iTQ-OSCC6-30ug-s38.raw
	High		vNVDEVGGEALGR	Unambiguous	1	1	P68871	N-Term(iTRAQ4plex)	HCD	1	0	1	1	53736	Redundant	Not Used	0.0151017	0.0272213	1.67637				1.17115e+07	350717	207760		60.34	2.23777e-05	0	9.28007	0	2	729.889	1458.77	2.29438	34.695	5607	5607	MS2	9/128	20180318-iTQ-OSCC6-30ug-s10.raw
	High		fFESFGDLSTPDAVmGNPk	Unambiguous	1	1	P68871	N-Term(iTRAQ4plex); M15(Oxidation); K19(iTRAQ4plex)	HCD	1	0	1	1	138556	Unique	Used	0.043758			0.0253821	0.592927		192930	16740.7		8059.26	60.33	1.91854e-05	0	29.0345	10	3	788.393	2363.16	7.2112	46.6387	9058	9058	MS2	16/166	20180318-iTQ-OSCC6-30ug-s24.raw
		High	vNVDEVGGEALGR	Unambiguous	1	1	P68871	N-Term(iTRAQ4plex)	CID	1	0	1	1	65560	Redundant	Not Used	0.0230072	0.0190848	0.771457	0.0154229	0.685226	0.92389	1.70809e+06	77927.6	21244.1	43355.5	60.32	2.38744e-05	0	11.0345	7	2	729.888	1458.77	1.3739	32.2595	4735	4735	MS2	11/128	20180318-iTQ-OSCC6-30ug-s12.raw
		High	gTFATLSELHcDk	Unambiguous	1	1	P68871	N-Term(iTRAQ4plex); C11(Methylthio); K13(iTRAQ4plex)	CID	1	0	1	1	295461	Unique	Used	0.0256912	0.0795636	2.88016				1.21133e+06	61711.1	62808.1		60.29	2.08595e-05	0	20.4231	2	3	585.963	1755.87	5.17533	49.4565	10169	10169	MS2	9/116	20180318-iTQ-OSCC6-30ug-s50.raw
		High	vLGAFSDGLAHLDNLk	Unambiguous	2	2	P68871;P02042	N-Term(iTRAQ4plex); K16(iTRAQ4plex)	CID	1	0	1	1	309275	Redundant	Not Used	0.0135885						162956	4390.97			60.28	1.37353e-05	0	12.8679	22	3	653.374	1958.11	6.29519	60.9141	13546	13546	MS2	13/138	20180318-iTQ-OSCC6-30ug-s52.raw
		High	vVAGVANALAHkYH	Unambiguous	2	2	P68871;P02042	N-Term(iTRAQ4plex); K12(iTRAQ4plex)	CID	1	0	1	1	356141	Not Unique	Not Used	0.167602	0.204159	1.13286	0.0840835	0.512817	0.470853	153021	50856.7	20359.1	21175.3	60.28	1.3829e-05	1	16.4272	14	2	869.507	1738.01	3.65482	36.7721	6957	6957	MS2	20/116	20180318-iTQ-OSCC6-30ug-s60.raw
		High	eFTPPVQAAYQk	Unambiguous	1	1	P68871	N-Term(iTRAQ4plex); K12(iTRAQ4plex)	CID	1	0	1	1	173540	Unique	Used	0.045591	0.0288556	0.588623				539478	48772	10144.8		60.22	2.13886e-05	0	21.4142	10	2	833.96	1666.91	4.99604	39.1841	6945	6945	MS2	10/102	20180318-iTQ-OSCC6-30ug-s30.raw
	High		eFTPPVQAAYQk	Unambiguous	1	1	P68871	N-Term(iTRAQ4plex); K12(iTRAQ4plex)	HCD	1	0	1	1	202619	Redundant	Not Used	0.0349649	0.0341727	0.908936	0.0244428	0.714577	0.817737	196374	13615.5	4373.23	7899.53	60.21	2.16761e-05	0	13.5024	37	2	833.96	1666.91	4.48342	31.1262	4327	4327	MS2	7/102	20180318-iTQ-OSCC6-30ug-s35.raw
	High		fFESFGDLSTPDAVMGNPk	Unambiguous	1	1	P68871	N-Term(iTRAQ4plex); K19(iTRAQ4plex)	HCD	1	0	1	1	229253	Unique	Used	0.0255081	0.044818	1.63403	0.0418944	1.67884	1.06867	216066	10929.1	6310.73	14897.4	60.21	1.94847e-05	0	20.9556	10	3	783.058	2347.16	3.32566	49.9659	9872	9872	MS2	15/166	20180318-iTQ-OSCC6-30ug-s39.raw
		High	eFTPPVQAAYQk	Unambiguous	1	1	P68871	N-Term(iTRAQ4plex); K12(iTRAQ4plex)	CID	1	0	1	1	174128	Unique	Used	0.0505315	0.01	0.272367	0.0545673	1.10383	4.21546	361227	36196	3483.78	32440	60.21	2.10568e-05	0	23.2938	13	2	833.958	1666.91	2.87233	43.4646	8219	8219	MS2	10/102	20180318-iTQ-OSCC6-30ug-s30.raw
	High		kVLGAFSDGLAHLDNLk	Unambiguous	2	2	P68871;P02042	N-Term(iTRAQ4plex); K1(iTRAQ4plex); K17(iTRAQ4plex)	HCD	1	0	1	1	383048	Redundant	Not Used	0.0534027	0.0755984	1.31655	0.0719643	1.37748	1.0883	410077	43425.6	20203.1	48568	60.2	4.36732e-06	1	28.5512	9	4	558.332	2230.31	6.06302	49.2463	10319	10319	MS2	16/174	20180318-iTQ-OSCC6-30ug-s64.raw
	High		sAVTALWGkVNVDEVGGEALGR	Unambiguous	1	1	P68871	N-Term(iTRAQ4plex); K9(iTRAQ4plex)	HCD	1	0	1	1	276617	Unique	Used	0.0978449	0.043791	0.41623	0.0213929	0.223493	0.558506	267562	51913.4	7635.7	9420.24	60.2	1.00274e-05	1	24.6223	17	3	839.464	2516.38	2.16772	45.5398	8940	8940	MS2	14/228	20180318-iTQ-OSCC6-30ug-s47.raw
		High	vLGAFSDGLAHLDNLk	Unambiguous	2	2	P68871;P02042	N-Term(iTRAQ4plex); K16(iTRAQ4plex)	CID	1	0	1	1	307559	Not Unique	Not Used	0.0190723						3.39988e+06	128583			60.11	1.48198e-05	0	14.9564	1	3	653.372	1958.1	3.8639	47.6536	9828	9828	MS2	15/138	20180318-iTQ-OSCC6-30ug-s52.raw
	High		vVAGVANALAHk	Unambiguous	2	2	P68871;P02042	N-Term(iTRAQ4plex); K12(iTRAQ4plex)	HCD	1	0	1	1	312018	Not Unique	Not Used	0.0255421	0.0733882	2.67212	0.0425581	1.70317	0.662977	929940	47100.9	44475.5	65133.6	60.07	5.80567e-06	0	18.4476	5	3	479.967	1437.89	5.98382	34.8493	5936	5936	MS2	14/100	20180318-iTQ-OSCC6-30ug-s53.raw
	High		vLGAFSDGLAHLDNLk	Unambiguous	2	2	P68871;P02042	N-Term(iTRAQ4plex); K16(iTRAQ4plex)	HCD	1	0	1	1	315327	Not Unique	Not Used	0.0586707	0.110252	1.74764	0.0611961	1.06619	0.634569	8220.86	956.435	590.669	827.958	60.05	1.53226e-05	0	22.5727	300	3	653.373	1958.1	4.89252	60.627	13102	13102	MS2	13/138	20180318-iTQ-OSCC6-30ug-s53.raw
		High	vVAGVANALAHk	Unambiguous	2	2	P68871;P02042	N-Term(iTRAQ4plex); K12(iTRAQ4plex)	CID	1	0	1	1	319761	Excluded by Method	Not Used	0.01						1.5429e+06	14463.7			60.05	5.83246e-06	0	16.0932	2	3	479.967	1437.89	5.66546	46.7905	9477	9477	MS2	7/100	20180318-iTQ-OSCC6-30ug-s54.raw
	High		eFTPPVQAAYQk	Unambiguous	1	1	P68871	N-Term(iTRAQ4plex); K12(iTRAQ4plex)	HCD	1	0	1	1	166737	Unique	Used	0.0441476	0.113252	2.38576	0.0656194	1.51935	0.662411	156865	13732.5	11577.4	16940.5	60.04	2.26405e-05	0	13.5836	32	2	833.96	1666.91	4.62988	33.3166	5047	5047	MS2	7/102	20180318-iTQ-OSCC6-30ug-s29.raw
	High		fFESFGDLSTPDAVMGNPk	Unambiguous	1	1	P68871	N-Term(iTRAQ4plex); K19(iTRAQ4plex)	HCD	1	0	1	1	146351	Redundant	Not Used	0.01						18660.1	307.621			60.01	2.07522e-05	0	0	296	2	1174.08	2347.16	4.44955	59.6807	12809	12809	MS2	12/166	20180318-iTQ-OSCC6-30ug-s25.raw
	High		eFTPPVQAAYQk	Unambiguous	1	1	P68871	N-Term(iTRAQ4plex); K12(iTRAQ4plex)	HCD	1	0	1	1	179002	Redundant	Not Used	0.0721851	0.0645074	0.831091	0.0246596	0.349195	0.437037	140288	20081	5897.53	5693.43	59.98	2.29555e-05	0	15.3326	40	2	833.96	1666.91	4.62988	35.3654	5612	5612	MS2	7/102	20180318-iTQ-OSCC6-30ug-s31.raw
	High		eFTPPVQAAYQk	Unambiguous	1	1	P68871	N-Term(iTRAQ4plex); K12(iTRAQ4plex)	HCD	1	0	1	1	179220	Unique	Used	0.103261	0.225096	2.02729	0.0690577	0.683606	0.350742	86009.7	17611.7	12617	9775.23	59.96	2.25063e-05	0	9.28572	47	2	833.958	1666.91	2.94556	36.9395	6082	6082	MS2	7/102	20180318-iTQ-OSCC6-30ug-s31.raw
		High	vNVDEVGGEALGR	Unambiguous	1	1	P68871	N-Term(iTRAQ4plex)	CID	1	0	1	1	56040	Redundant	Not Used	0.0201201	0.0305443	1.41184	0.0249954	1.26987	0.935561	1.96301e+06	78319.6	39074.4	80751.4	59.89	2.45644e-05	0	19.1294	3	2	729.89	1458.77	3.29854	51.2345	10593	10593	MS2	7/128	20180318-iTQ-OSCC6-30ug-s10.raw
		High	eFTPPVQAAYQk	Unambiguous	1	1	P68871	N-Term(iTRAQ4plex); K12(iTRAQ4plex)	CID	1	0	1	1	238600	Unique	Used	0.0207111	0.0749004	3.36331	0.0145488	0.71805	0.222068	351598	14440	17162.1	8418.64	59.89	2.31797e-05	0	16.6247	18	2	833.96	1666.91	5.36219	31.3995	4503	4503	MS2	9/102	20180318-iTQ-OSCC6-30ug-s41.raw
	High		fFESFGDLSTPDAVMGNPk	Unambiguous	1	1	P68871	N-Term(iTRAQ4plex); K19(iTRAQ4plex)	HCD	1	0	1	1	151668	Unique	Used	0.0376746						264065	19727.7			59.87	2.15866e-05	0	16.3456	6	3	783.059	2347.16	4.33981	53.929	11320	11320	MS2	14/166	20180318-iTQ-OSCC6-30ug-s26.raw
	High		fFESFGDLSTPDAVMGNPk	Unambiguous	1	1	P68871	N-Term(iTRAQ4plex); K19(iTRAQ4plex)	HCD	1	0	1	1	145985	No Quan Values	Not Used							358391				59.86	2.17913e-05	0	11.617	4	3	783.059	2347.16	4.10577	56.587	12016	12016	MS2	13/166	20180318-iTQ-OSCC6-30ug-s25.raw
	High		sAVTALWGK	Unambiguous	1	1	P68871	N-Term(iTRAQ4plex)	HCD	1	0	1	1	66253	Unique	Used	0.110411	0.244949	2.06323	0.155548	1.44006	0.725993	798210	174763	127418	204338	59.85	2.46881e-05	0	19.6328	4	2	538.817	1076.63	4.43455	37.2588	6246	6246	MS2	7/70	20180318-iTQ-OSCC6-30ug-s12.raw
	High		vLGAFSDGLAHLDNLk	Unambiguous	2	2	P68871;P02042	N-Term(iTRAQ4plex); K16(iTRAQ4plex)	HCD	1	0	1	1	307559	Redundant	Not Used	0.0190723						3.39988e+06	128583			59.78	1.59898e-05	0	14.9564	1	3	653.372	1958.1	3.8639	47.6699	9834	9834	MS2	13/138	20180318-iTQ-OSCC6-30ug-s52.raw
		High	vNVDEVGGEALGR	Unambiguous	1	1	P68871	N-Term(iTRAQ4plex)	CID	1	0	1	1	56328	Redundant	Not Used	0.0207404	0.0328367	1.47241	0.010209	0.503147	0.355438	2.08974e+06	85946.3	44719	35110.8	59.77	2.5358e-05	0	9.69518	3	2	729.89	1458.77	3.80062	53.2965	11217	11217	MS2	9/128	20180318-iTQ-OSCC6-30ug-s10.raw
	High		lLGNVLVcVLAHHFGk	Unambiguous	1	1	P68871	N-Term(iTRAQ4plex); C8(Methylthio); K16(iTRAQ4plex)	HCD	1	0	1	1	384476	No Quan Values	Not Used							153529				59.76	9.8284e-06	0	18.377	24	3	685.397	2054.18	5.89659	60.4138	13413	13413	MS2	15/146	20180318-iTQ-OSCC6-30ug-s64.raw
	High		vLGAFSDGLAHLDNLK	Unambiguous	2	2	P68871;P02042	N-Term(iTRAQ4plex)	HCD	1	0	1	1	205203	Redundant	Not Used	0.0336338			0.0163582	0.497154		189647	12648.5		5105.63	59.72	2.22385e-05	0	11.8415	20	2	907.501	1814	1.42597	49.4818	9927	9927	MS2	9/138	20180318-iTQ-OSCC6-30ug-s35.raw
		High	vVAGVANALAHk	Unambiguous	2	2	P68871;P02042	N-Term(iTRAQ4plex); K12(iTRAQ4plex)	CID	1	0	1	1	320421	Not Unique	Not Used	0.01	0.0401384	13.7656				1.13106e+06	6082.13	29586.1		59.69	6.33654e-06	0	17.4861	3	3	479.967	1437.89	5.85647	51.7108	10907	10907	MS2	7/100	20180318-iTQ-OSCC6-30ug-s54.raw
		High	eFTPPVQAAYQk	Unambiguous	1	1	P68871	N-Term(iTRAQ4plex); K12(iTRAQ4plex)	CID	1	0	1	1	182439	Unique	Used	0.107159	0.179677	1.55937	0.0975683	0.930702	0.620811	5791.8	1230.72	678.18	930.014	59.68	2.39514e-05	0	16.7878	300	2	833.96	1666.91	5.1425	61.849	13057	13057	MS2	9/102	20180318-iTQ-OSCC6-30ug-s31.raw
		High	VNVDEVGGEALGR	Unambiguous	1	1	P68871		CID	1	0	1	1	5694	No Quan Labels	Not Used							802.416	421.867	375.957	563.106	59.66	2.13583e-05	0	14.739	186	2	657.836	1314.67	0.512406	30.6883	3156	3156	MS2	10/128	20180318-iTQ-OSCC6-30ug-s02.raw
		High	eFTPPVQAAYQk	Unambiguous	1	1	P68871	N-Term(iTRAQ4plex); K12(iTRAQ4plex)	CID	1	0	1	1	175153	Unique	Used	0.0339073	0.0587405	1.61113	0.0156522	0.471862	0.304636	248185	16687.3	9500.65	6393.22	59.66	2.44404e-05	0	20.0983	23	2	833.96	1666.91	5.58188	50.7889	10435	10435	MS2	9/102	20180318-iTQ-OSCC6-30ug-s30.raw
	High		gTFATLSELHcDk	Unambiguous	1	1	P68871	N-Term(iTRAQ4plex); C11(Methylthio); K13(iTRAQ4plex)	HCD	1	0	1	1	289236	Unique	Used	0.0504716	0.239762	4.41794	0.0968161	1.96079	0.461647	120944	12104.5	18897.5	19270.8	59.65	2.43342e-05	0	46.0623	31	3	585.963	1755.87	4.65392	48.6573	9828	9828	MS2	14/116	20180318-iTQ-OSCC6-30ug-s49.raw
		High	vVAGVANALAHk	Unambiguous	2	2	P68871;P02042	N-Term(iTRAQ4plex); K12(iTRAQ4plex)	CID	1	0	1	1	349387	Not Unique	Not Used	0.068386	0.134162	1.82452	0.0560825	0.838285	0.477906	905057	122733	79130.5	83535.5	59.62	6.65779e-06	0	34.8698	2	3	479.967	1437.89	6.87521	33.8412	5889	5889	MS2	16/100	20180318-iTQ-OSCC6-30ug-s59.raw
		High	vVAGVANALAHk	Unambiguous	2	2	P68871;P02042	N-Term(iTRAQ4plex); K12(iTRAQ4plex)	CID	1	0	1	1	319209	Excluded by Method	Not Used	0.01						2.19884e+06	2059.77			59.59	6.31928e-06	0	19.9303	2	3	479.967	1437.89	5.28343	42.6373	8281	8281	MS2	7/100	20180318-iTQ-OSCC6-30ug-s54.raw
		High	vLGAFSDGLAHLDNLk	Unambiguous	2	2	P68871;P02042	N-Term(iTRAQ4plex); K16(iTRAQ4plex)	CID	1	0	1	1	313877	Redundant	Not Used	0.0147448						9.20231e+06	269062			59.59	1.71445e-05	0	14.0619	0	3	653.373	1958.1	4.61199	48.9672	9959	9959	MS2	20/138	20180318-iTQ-OSCC6-30ug-s53.raw
	High		sAVTALWGk	Unambiguous	1	1	P68871	N-Term(iTRAQ4plex); K9(iTRAQ4plex)	HCD	1	0	1	1	368897	Unique	Used	0.245606	0.935646	3.54291	0.51473	2.14226	0.628941	116327	56654.7	70930.2	98543.1	59.58	1.61376e-05	0	61.2891	67	2	610.869	1220.73	5.901	37.0668	7098	7098	MS2	7/70	20180318-iTQ-OSCC6-30ug-s62.raw
		High	gTFATLSELHcDk	Unambiguous	1	1	P68871	N-Term(iTRAQ4plex); C11(Methylthio); K13(iTRAQ4plex)	CID	1	0	1	1	331412	Unique	Used	0.0559529	0.192662	3.20229	0.0487701	0.890968	0.289401	571025	63357.2	71695.5	45832.8	59.56	2.42904e-05	0	41.6264	13	3	585.963	1755.87	5.59245	41.0649	7980	7980	MS2	8/116	20180318-iTQ-OSCC6-30ug-s56.raw
	High		vVAGVANALAHk	Unambiguous	2	2	P68871;P02042	N-Term(iTRAQ4plex); K12(iTRAQ4plex)	HCD	1	0	1	1	319954	Not Unique	Not Used	0.0373075	0.0740684	1.84639	0.0330656	0.905965	0.51037	1.54189e+06	114069	74426.2	83906.6	59.55	7.37601e-06	0	40.0203	3	3	479.966	1437.88	4.32836	48.2372	9900	9900	MS2	15/100	20180318-iTQ-OSCC6-30ug-s54.raw
	High		gTFATLSELHcDk	Unambiguous	1	1	P68871	N-Term(iTRAQ4plex); C11(Methylthio); K13(iTRAQ4plex)	HCD	1	0	1	1	344086	Unique	Used	0.0741949	0.0943758	1.18297	0.0767332	1.05716	0.929533	778949	114604	47908.1	98369.3	59.55	2.46237e-05	0	51.1233	11	3	585.963	1755.87	4.86248	41.2107	8274	8274	MS2	14/116	20180318-iTQ-OSCC6-30ug-s58.raw
	High		lLGNVLVcVLAHHFGk	Unambiguous	1	1	P68871	N-Term(iTRAQ4plex); C8(Methylthio); K16(iTRAQ4plex)	HCD	1	0	1	1	389844	No Quan Values	Not Used							1.42758e+07				59.53	1.14215e-05	0	11.7927	0	3	685.395	2054.17	3.13331	55.2734	11573	11573	MS2	12/146	20180318-iTQ-OSCC6-30ug-s65.raw
		High	vNVDEVGGEALGR	Unambiguous	1	1	P68871	N-Term(iTRAQ4plex)	CID	1	0	1	1	83085	Redundant	Not Used	0.019566	0.01	0.567891	0.01	0.421418	0.771873	788205	30581.5	6137.04	10463.8	59.53	2.82474e-05	0	19.0093	29	2	729.889	1458.77	2.12702	31.0932	4110	4110	MS2	17/128	20180318-iTQ-OSCC6-30ug-s15.raw
		High	vVAGVANALAHk	Unambiguous	2	2	P68871;P02042	N-Term(iTRAQ4plex); K12(iTRAQ4plex)	CID	1	0	1	1	312830	Not Unique	Not Used	0.0599862	0.167549	2.59762	0.0338393	0.576635	0.230899	32257.5	3837.08	3522.18	1796.47	59.5	6.0589e-06	0	26.3673	53	3	479.968	1437.89	7.44826	40.8564	7687	7687	MS2	15/100	20180318-iTQ-OSCC6-30ug-s53.raw
		High	vLGAFSDGLAHLDNLk	Unambiguous	2	2	P68871;P02042	N-Term(iTRAQ4plex); K16(iTRAQ4plex)	CID	1	0	1	1	309215	No Quan Values	Not Used							365350				59.48	1.71898e-05	0	12.7215	11	3	653.373	1958.1	5.07955	60.2316	13416	13416	MS2	12/138	20180318-iTQ-OSCC6-30ug-s52.raw
		High	vVAGVANALAHk	Unambiguous	2	2	P68871;P02042	N-Term(iTRAQ4plex); K12(iTRAQ4plex)	CID	1	0	1	1	324317	Redundant	Not Used	0.1413	0.325277	2.1409	0.135616	0.981071	0.476652	183584	51439.1	38915.8	40974.4	59.46	6.90764e-06	0	34.6166	37	2	719.448	1437.89	6.82089	34.7617	5965	5965	MS2	15/100	20180318-iTQ-OSCC6-30ug-s55.raw
		High	vNVDEVGGEALGR	Unambiguous	1	1	P68871	N-Term(iTRAQ4plex)	CID	1	0	1	1	54835	No Quan Values	Not Used							90066.8				59.45	2.76375e-05	0	9.31242	4	3	486.928	1458.77	2.66172	42.5535	7981	7981	MS2	15/128	20180318-iTQ-OSCC6-30ug-s10.raw
	High		vNVDEVGGEALGR	Unambiguous	1	1	P68871	N-Term(iTRAQ4plex)	HCD	1	0	1	1	55656	Redundant	Not Used	0.0250058	0.0182118	0.677328	0.01	0.360969	0.554331	2.70957e+06	134357	32158.4	39377.5	59.4	2.66372e-05	0	17.3177	2	2	729.891	1458.77	4.63742	48.4901	9767	9767	MS2	10/128	20180318-iTQ-OSCC6-30ug-s10.raw
		High	eFTPPVQAAYQk	Unambiguous	1	1	P68871	N-Term(iTRAQ4plex); K12(iTRAQ4plex)	CID	1	0	1	1		No Quan Values	Not Used											59.4	2.51446e-05	0	15.9671	18	2	833.962	1666.92	7.19296	32.8515	4961	4961	MS2	9/102	20180318-iTQ-OSCC6-30ug-s44.raw
	High		vNVDEVGGEALGR	Unambiguous	1	1	P68871	N-Term(iTRAQ4plex)	HCD	1	0	1	1	53322	Redundant	Not Used	0.01						3.03311e+08	3.63798e+06			59.39	2.69863e-05	0	8.88601	0	2	729.885	1458.76	-2.47541	31.6026	4710	4710	MS2	7/128	20180318-iTQ-OSCC6-30ug-s10.raw
	High		vVAGVANALAHk	Unambiguous	2	2	P68871;P02042	N-Term(iTRAQ4plex); K12(iTRAQ4plex)	HCD	1	0	1	1	321173	Not Unique	Not Used	0.01	0.0162771	8.40693				654983	2338.7	6947.8		59.35	7.60749e-06	0	13.1468	9	3	479.967	1437.89	4.9014	57.2968	12540	12540	MS2	15/100	20180318-iTQ-OSCC6-30ug-s54.raw
	High		vVAGVANALAHk	Unambiguous	2	2	P68871;P02042	N-Term(iTRAQ4plex); K12(iTRAQ4plex)	HCD	1	0	1	1	321441	Not Unique	Not Used	0.01						138912	2343.56			59.32	7.36785e-06	0	15.5969	22	3	479.967	1437.89	4.96507	59.4254	13123	13123	MS2	14/100	20180318-iTQ-OSCC6-30ug-s54.raw
	High		lLGNVLVcVLAHHFGK	Unambiguous	1	1	P68871	N-Term(iTRAQ4plex); C8(Methylthio)	HCD	1	0	1	1	364975	Unique	Used	0.0348666	0.0443643	1.18334				172336	11915.3	4982.54		59.28	2.15999e-05	0	6.82547	15	4	478.272	1910.07	1.77134	55.705	12265	12265	MS2	13/146	20180318-iTQ-OSCC6-30ug-s61.raw
		High	vHLTPEEk	Unambiguous	2	2	P68871;P02042	N-Term(iTRAQ4plex); K8(iTRAQ4plex)	CID	1	0	1	1	328779	Not Unique	Not Used	0.0341844	0.0208709	0.567805	0.0253443	0.757851	1.3883	999714	67767.4	13597.4	41698.8	59.28	2.50228e-05	0	18.6514	5	2	620.865	1240.72	7.12377	21.4264	2281	2281	MS2	6/62	20180318-iTQ-OSCC6-30ug-s56.raw
		High	eFTPPVQAAYQk	Unambiguous	1	1	P68871	N-Term(iTRAQ4plex); K12(iTRAQ4plex)	CID	1	0	1	1	173232	Unique	Used	0.0432718						659036	56549.9			59.26	2.67984e-05	0	14.136	8	2	833.96	1666.91	5.36219	36.9523	6273	6273	MS2	9/102	20180318-iTQ-OSCC6-30ug-s30.raw
		High	sAVTALWGk	Unambiguous	1	1	P68871	N-Term(iTRAQ4plex); K9(iTRAQ4plex)	CID	1	0	1	1	209826	Redundant	Not Used	0.0188678	0.01	0.486052				1.9485e+07	729021	125216		59.23	1.74919e-05	0	19.4796	0	2	610.869	1220.73	5.80101	39.1867	6943	6943	MS2	8/70	20180318-iTQ-OSCC6-30ug-s36.raw
	High		vVAGVANALAHk	Unambiguous	2	2	P68871;P02042	N-Term(iTRAQ4plex); K12(iTRAQ4plex)	HCD	1	0	1	1	318736	Not Unique	Not Used	0.01	0.0645342	6.84598	0.0147811	1.72344	0.261854	3.09561e+06	53815.1	130189	75304.4	59.21	6.89712e-06	0	14.0924	1	3	479.967	1437.89	5.15609	39.1364	7261	7261	MS2	14/100	20180318-iTQ-OSCC6-30ug-s54.raw
	High		vVAGVANALAHk	Unambiguous	2	2	P68871;P02042	N-Term(iTRAQ4plex); K12(iTRAQ4plex)	HCD	1	0	1	1	319389	Not Unique	Not Used	0.0280985	0.0319403	1.05717	0.0163037	0.593108	0.583565	1.82497e+06	101685	37986.9	48967.6	59.19	7.23022e-06	0	37.0519	2	3	479.967	1437.89	6.2385	44.0248	8677	8677	MS2	15/100	20180318-iTQ-OSCC6-30ug-s54.raw
		High	vLGAFSDGLAHLDNLk	Unambiguous	2	2	P68871;P02042	N-Term(iTRAQ4plex); K16(iTRAQ4plex)	CID	1	0	1	1	308561	Excluded by Method	Not Used	0.01						2.26658e+06	16727.3			59.19	1.87986e-05	0	14.206	2	3	653.373	1958.1	4.42497	55.2057	11999	11999	MS2	19/138	20180318-iTQ-OSCC6-30ug-s52.raw
		High	vVAGVANALAHk	Unambiguous	2	2	P68871;P02042	N-Term(iTRAQ4plex); K12(iTRAQ4plex)	CID	1	0	1	1	312332	Not Unique	Not Used	0.088904	0.210386	2.2008	0.112771	1.2966	0.612807	202288	35662.3	27734.9	37543.6	59.18	6.64298e-06	0	21.3267	26	3	479.968	1437.89	7.89395	37.1233	6608	6608	MS2	9/100	20180318-iTQ-OSCC6-30ug-s53.raw
		High	vNVDEVGGEALGR	Unambiguous	1	1	P68871	N-Term(iTRAQ4plex)	CID	1	0	1	1	55752	Redundant	Not Used	0.0195884						1.83686e+06	71349.8			59.16	2.9364e-05	0	15.6884	3	2	729.889	1458.77	2.46174	49.1617	9969	9969	MS2	9/128	20180318-iTQ-OSCC6-30ug-s10.raw
	High		vNVDEVGGEALGR	Unambiguous	1	1	P68871	N-Term(iTRAQ4plex)	HCD	1	0	1	1	53832	Redundant	Not Used	0.0212042						9.11908e+06	383433			59.15	3.08303e-05	0	8.42295	0	2	729.888	1458.77	1.03918	35.3725	5815	5815	MS2	7/128	20180318-iTQ-OSCC6-30ug-s10.raw
	High		gTFATLSELHcDk	Unambiguous	1	1	P68871	N-Term(iTRAQ4plex); C11(Methylthio); K13(iTRAQ4plex)	HCD	1	0	1	1	290307	Unique	Used	0.0669318	0.222299	3.08881	0.0910244	1.39013	0.468126	20828.1	2764.4	3017.37	3120.15	59.14	2.66959e-05	0	25.2587	172	3	585.963	1755.88	6.21814	56.7108	12145	12145	MS2	14/116	20180318-iTQ-OSCC6-30ug-s49.raw
		High	vVAGVANALAHk	Unambiguous	2	2	P68871;P02042	N-Term(iTRAQ4plex); K12(iTRAQ4plex)	CID	1	0	1	1	319665	Not Unique	Not Used	0.0159202						1.74524e+06	55096.2			59.14	7.19204e-06	0	15.7148	2	3	479.967	1437.89	5.60179	46.0852	9269	9269	MS2	10/100	20180318-iTQ-OSCC6-30ug-s54.raw
	High		lLGNVLVcVLAHHFGk	Unambiguous	1	1	P68871	N-Term(iTRAQ4plex); C8(Methylthio); K16(iTRAQ4plex)	HCD	1	0	1	1	383960	Excluded by Method	Not Used	0.01						3.78503e+07	55574.2			59.13	1.24013e-05	0	12.2548	0	3	685.395	2054.17	3.40073	56.0633	12295	12295	MS2	13/146	20180318-iTQ-OSCC6-30ug-s64.raw
	High		fFESFGDLSTPDAVmGNPk	Unambiguous	1	1	P68871	N-Term(iTRAQ4plex); M15(Oxidation); K19(iTRAQ4plex)	HCD	1	0	1	1	151794	Unique	Used	0.0368056						228176	16653.3			59.11	2.41806e-05	0	25.9189	7	3	788.391	2363.16	5.27413	54.7884	11593	11593	MS2	13/166	20180318-iTQ-OSCC6-30ug-s26.raw
		High	eFTPPVQAAYQk	Unambiguous	1	1	P68871	N-Term(iTRAQ4plex); K12(iTRAQ4plex)	CID	1	0	1	1	166737	Redundant	Not Used	0.0441476	0.113252	2.38576	0.0656194	1.51935	0.662411	156865	13732.5	11577.4	16940.5	59.1	2.81116e-05	0	13.5836	32	2	833.96	1666.91	4.62988	33.2981	5041	5041	MS2	10/102	20180318-iTQ-OSCC6-30ug-s29.raw
		High	vLGAFSDGLAHLDNLk	Unambiguous	2	2	P68871;P02042	N-Term(iTRAQ4plex); K16(iTRAQ4plex)	CID	1	0	1	1	309323	Excluded by Method	Not Used	0.01						94564.9	374.894			58.93	1.98304e-05	0	15.6834	35	3	653.373	1958.1	4.89252	61.5939	13653	13653	MS2	9/138	20180318-iTQ-OSCC6-30ug-s52.raw
	High		VLGAFSDGLAHLDNLk	Unambiguous	2	2	P68871;P02042	K16(iTRAQ4plex)	HCD	1	0	1	1	210607	Not Unique	Not Used	0.549305	1.2298	2.08213	0.353434	0.657698	0.328561	73091.3	79615.3	58578.8	42515	58.92	2.73136e-05	0	32.2744	14	3	605.335	1813.99	-1.03767	44.7794	8640	8640	MS2	7/138	20180318-iTQ-OSCC6-30ug-s36.raw
	High		vLGAFSDGLAHLDNLk	Unambiguous	2	2	P68871;P02042	N-Term(iTRAQ4plex); K16(iTRAQ4plex)	HCD	1	0	1	1	338571	Not Unique	Not Used	0.102535	0.566235	5.13583	0.191772	1.9118	0.387196	179096	36414.8	66088.1	56524.8	58.88	2.006e-05	0	48.31	25	3	653.37	1958.09	-0.53115	47.5065	9810	9810	MS2	15/138	20180318-iTQ-OSCC6-30ug-s57.raw
	High		kVLGAFSDGLAHLDNLk	Unambiguous	2	2	P68871;P02042	N-Term(iTRAQ4plex); K1(iTRAQ4plex); K17(iTRAQ4plex)	HCD	1	0	1	1	382538	Not Unique	Not Used	0.019717	0.0434651	2.05015				1.42241e+06	55614	40290.8		58.86	5.94586e-06	1	17.6832	2	4	558.332	2230.31	6.82928	45.4744	9214	9214	MS2	14/174	20180318-iTQ-OSCC6-30ug-s64.raw
		High	vNVDEVGGEALGR	Unambiguous	1	1	P68871	N-Term(iTRAQ4plex)	CID	1	0	1	1	55329	Unique	Used	0.141216			0.20435	1.47919		58685.2	16433.5		19736.6	58.85	3.34914e-05	0	15.9092	7	3	486.928	1458.77	1.53204	46.0801	9049	9049	MS2	12/128	20180318-iTQ-OSCC6-30ug-s10.raw
	High		vVAGVANALAHk	Unambiguous	2	2	P68871;P02042	N-Term(iTRAQ4plex); K12(iTRAQ4plex)	HCD	1	0	1	1	318087	Not Unique	Not Used	0.01						1.43633e+08	1.68782e+06			58.83	8.90244e-06	0	16.1504	0	3	479.966	1437.88	3.30961	34.2646	5856	5856	MS2	15/100	20180318-iTQ-OSCC6-30ug-s54.raw
	High		eFTPPVQAAYQk	Unambiguous	1	1	P68871	N-Term(iTRAQ4plex); K12(iTRAQ4plex)	HCD	1	0	1	1	178821	Unique	Used	0.0864358						148140	25391.2			58.78	2.89369e-05	0	11.2725	22	2	833.962	1666.92	7.41265	33.9579	5221	5221	MS2	8/102	20180318-iTQ-OSCC6-30ug-s31.raw
		High	vVAGVANALAHk	Unambiguous	2	2	P68871;P02042	N-Term(iTRAQ4plex); K12(iTRAQ4plex)	CID	1	0	1	1	321520	No Quan Values	Not Used							94516.2				58.78	7.81362e-06	0	20.1753	21	3	479.967	1437.89	5.3471	60.1328	13287	13287	MS2	15/100	20180318-iTQ-OSCC6-30ug-s54.raw
		High	vNVDEVGGEALGR	Unambiguous	1	1	P68871	N-Term(iTRAQ4plex)	CID	1	0	1	1	55808	Unique	Used	0.186867			0.187549	1.02592		58695.3	21749.8		18117	58.77	3.21229e-05	0	7.41941	7	3	486.928	1458.77	2.28516	49.5531	10088	10088	MS2	14/128	20180318-iTQ-OSCC6-30ug-s10.raw
	High		fFESFGDLSTPDAVMGNPk	Unambiguous	1	1	P68871	N-Term(iTRAQ4plex); K19(iTRAQ4plex)	HCD	1	0	1	1	320277	Unique	Used	0.190941	0.284044	1.38348	0.218764	1.17114	0.880506	106679	40391.9	19747.1	38407.9	58.75	2.76039e-05	0	41.8046	29	3	783.058	2347.16	3.71572	50.6463	10601	10601	MS2	13/166	20180318-iTQ-OSCC6-30ug-s54.raw
	High		EFTPPVQAAYQk	Unambiguous	1	1	P68871	K12(iTRAQ4plex)	HCD	1	0	1	1	65382	Unique	Used	0.225461	0.156701	0.646378	0.107378	0.486825	0.783402	116599	52129.5	11907.1	20605.1	58.7	3.47358e-05	0	7.00482	10	2	761.906	1522.81	1.94974	30.9944	4353	4353	MS2	9/102	20180318-iTQ-OSCC6-30ug-s12.raw
		High	FFESFGDLSTPDAVmGNPk	Unambiguous	1	1	P68871	M15(Oxidation); K19(iTRAQ4plex)	CID	1	0	1	1	79110	No Quan Values	Not Used							4527.97				58.7	2.48209e-05	0	0	35	2	1110.03	2219.05	1.61247	44.5555	8189	8189	MS2	11/166	20180318-iTQ-OSCC6-30ug-s14.raw
		High	LLGNVLVcVLAHHFGk	Unambiguous	1	1	P68871	C8(Methylthio); K16(iTRAQ4plex)	CID	1	0	1	1	352843	Redundant	Not Used	0.101654	0.513985	4.70233	0.135766	1.3652	0.301982	2776.68	559.717	930.073	620.417	58.69	2.51485e-05	0	10.3031	273	2	955.535	1910.06	0.315513	60.4251	13377	13377	MS2	9/146	20180318-iTQ-OSCC6-30ug-s59.raw
	High		gTFATLSELHcDk	Unambiguous	1	1	P68871	N-Term(iTRAQ4plex); C11(Methylthio); K13(iTRAQ4plex)	HCD	1	0	1	1	296773	Unique	Used	0.0500582	0.175907	3.26809	0.0652935	1.33329	0.424355	196483	19503.8	22524.1	21113.6	58.68	2.98142e-05	0	14.6192	20	3	585.963	1755.87	5.38389	59.3258	13013	13013	MS2	13/116	20180318-iTQ-OSCC6-30ug-s50.raw
	High		VLGAFSDGLAHLDNLk	Unambiguous	2	2	P68871;P02042	K16(iTRAQ4plex)	HCD	1	0	1	1	216643	Redundant	Not Used	0.955226						69706.3	132037			58.66	2.96114e-05	0	6.7702	5	2	907.498	1813.99	-2.27519	44.8209	8483	8483	MS2	8/138	20180318-iTQ-OSCC6-30ug-s37.raw
		High	vVAGVANALAHk	Unambiguous	2	2	P68871;P02042	N-Term(iTRAQ4plex); K12(iTRAQ4plex)	CID	1	0	1	1	320697	Not Unique	Not Used	0.01			0.0310918	3.74367		1.00109e+06	16852.7		51225.4	58.6	8.28231e-06	0	16.145	3	3	479.967	1437.89	6.11116	53.7755	11505	11505	MS2	10/100	20180318-iTQ-OSCC6-30ug-s54.raw
	High		vNVDEVGGEALGR	Unambiguous	1	1	P68871	N-Term(iTRAQ4plex)	HCD	1	0	1	1	57400	Redundant	Not Used	0.0107857	0.0329692	2.84279	0.0148652	1.40881	0.515473	51478.3	1101.01	1106.04	1259.4	58.58	3.33515e-05	0	11.6632	115	2	729.89	1458.77	4.21902	61.7231	13546	13546	MS2	10/128	20180318-iTQ-OSCC6-30ug-s10.raw
		High	vVAGVANALAHk	Unambiguous	2	2	P68871;P02042	N-Term(iTRAQ4plex); K12(iTRAQ4plex)	CID	1	0	1	1	321081	Not Unique	Not Used	0.01						717442	13387.9			58.55	9.42549e-06	0	13.8853	3	3	479.966	1437.88	4.26469	56.6016	12337	12337	MS2	15/100	20180318-iTQ-OSCC6-30ug-s54.raw
	High		vVAGVANALAHk	Unambiguous	2	2	P68871;P02042	N-Term(iTRAQ4plex); K12(iTRAQ4plex)	HCD	1	0	1	1	317921	Excluded by Method	Not Used	0.01						2.25079e+08	282719			58.5	9.60526e-06	0	15.7462	0	3	479.966	1437.88	2.99125	32.8954	5496	5496	MS2	14/100	20180318-iTQ-OSCC6-30ug-s54.raw
		High	vNVDEVGGEALGR	Unambiguous	1	1	P68871	N-Term(iTRAQ4plex)	CID	1	0	1	1	54930	Unique	Used	0.160046						110833	35174.7			58.47	3.44204e-05	0	10.0985	4	3	486.928	1458.77	2.34792	43.2624	8188	8188	MS2	11/128	20180318-iTQ-OSCC6-30ug-s10.raw
	High		sAVTALWGk	Unambiguous	1	1	P68871	N-Term(iTRAQ4plex); K9(iTRAQ4plex)	HCD	1	0	1	1	210211	Redundant	Not Used	0.0139308	0.0609985	4.07221	0.0170116	1.24825	0.318838	3.97703e+06	109863	158095	111345	58.42	2.09345e-05	0	22.1387	3	2	610.868	1220.73	4.10105	41.9982	7782	7782	MS2	8/70	20180318-iTQ-OSCC6-30ug-s36.raw
		High	lLGNVLVcVLAHHFGk	Unambiguous	1	1	P68871	N-Term(iTRAQ4plex); C8(Methylthio); K16(iTRAQ4plex)	CID	1	0	1	1	389856	Excluded by Method	Not Used	0.01						1.16967e+08	519796			58.37	1.4409e-05	0	72.116	0	4	514.299	2054.17	3.83987	55.3557	11593	11593	MS2	11/146	20180318-iTQ-OSCC6-30ug-s65.raw
	High		gTFATLSELHcDk	Unambiguous	1	1	P68871	N-Term(iTRAQ4plex); C11(Methylthio); K13(iTRAQ4plex)	HCD	1	0	1	1	288425	Redundant	Not Used	0.0226579	0.190988	7.83922	0.0519436	2.34338	0.310934	700194	31459.8	87149.6	59857.5	58.31	3.27607e-05	0	18.6896	4	3	585.963	1755.87	4.86248	42.6397	8072	8072	MS2	13/116	20180318-iTQ-OSCC6-30ug-s49.raw
	High		vNVDEVGGEALGR	Unambiguous	1	1	P68871	N-Term(iTRAQ4plex)	HCD	1	0	1	1	48183	Unique	Used	0.129817	0.167268	1.19831	0.200305	1.57722	1.36906	153463	39505	16728.5	50589.9	58.26	3.57524e-05	0	46.5557	45	2	729.89	1458.77	3.29854	37.9199	6534	6534	MS2	11/128	20180318-iTQ-OSCC6-30ug-s09.raw
		High	lLGNVLVcVLAHHFGk	Unambiguous	1	1	P68871	N-Term(iTRAQ4plex); C8(Methylthio); K16(iTRAQ4plex)	CID	1	0	1	1	384326	No Quan Values	Not Used							282057				58.26	1.42562e-05	0	33.5866	8	3	685.396	2054.17	4.82693	58.9656	13082	13082	MS2	19/146	20180318-iTQ-OSCC6-30ug-s64.raw
		High	vLGAFSDGLAHLDNLk	Unambiguous	2	2	P68871;P02042	N-Term(iTRAQ4plex); K16(iTRAQ4plex)	CID	1	0	1	1	309362	Redundant	Not Used	0.01						72287.9	1146.17			58.25	2.25932e-05	0	12.9377	42	3	653.374	1958.11	5.73412	62.2648	13756	13756	MS2	16/138	20180318-iTQ-OSCC6-30ug-s52.raw
	High		gTFATLSELHcDk	Unambiguous	1	1	P68871	N-Term(iTRAQ4plex); C11(Methylthio); K13(iTRAQ4plex)	HCD	1	0	1	1	362816	Unique	Used	0.0649446	0.236056	3.38033	0.12431	1.95656	0.60205	215139	27706.4	33096	44014.3	58.23	3.18666e-05	0	41.0256	17	3	585.965	1755.88	8.51231	39.5754	7586	7586	MS2	13/116	20180318-iTQ-OSCC6-30ug-s61.raw
		High	eFTPPVQAAYQk	Unambiguous	1	1	P68871	N-Term(iTRAQ4plex); K12(iTRAQ4plex)	CID	1	0	1	1	174822	Unique	Used	0.0439898	0.0343948	0.727156	0.0273701	0.635998	0.909758	280826	24496.7	6294.63	12649.7	58.15	3.44495e-05	0	34.642	21	2	833.961	1666.91	6.0945	48.4023	9719	9719	MS2	9/102	20180318-iTQ-OSCC6-30ug-s30.raw
	High		vVAGVANALAHk	Unambiguous	2	2	P68871;P02042	N-Term(iTRAQ4plex); K12(iTRAQ4plex)	HCD	1	0	1	1	321267	Excluded by Method	Not Used	0.01						404423	2941.2			58.12	8.86478e-06	0	13.0548	10	3	479.967	1437.89	5.15609	58.0319	12746	12746	MS2	14/100	20180318-iTQ-OSCC6-30ug-s54.raw
	High		vVAGVANALAHk	Unambiguous	2	2	P68871;P02042	N-Term(iTRAQ4plex); K12(iTRAQ4plex)	HCD	1	0	1	1	320139	Not Unique	Not Used	0.0214297						1.02724e+06	43652.2			58.11	9.42605e-06	0	13.007	3	3	479.967	1437.89	6.81154	49.6229	10302	10302	MS2	12/100	20180318-iTQ-OSCC6-30ug-s54.raw
	High		gTFATLSELHcDK	Unambiguous	1	1	P68871	N-Term(iTRAQ4plex); C11(Methylthio)	HCD	1	0	1	1	179609	Unique	Used	0.277394	0.405268	1.35873	0.220651	0.813091	0.622452	71427.6	39289.9	18864.6	25938.2	58.08	2.43509e-05	0	30.4817	34	2	806.387	1611.77	2.32155	39.7285	6926	6926	MS2	8/116	20180318-iTQ-OSCC6-30ug-s31.raw
	High		vNVDEVGGEALGR	Unambiguous	1	1	P68871	N-Term(iTRAQ4plex)	HCD	1	0	1	1	53198	No Quan Values	Not Used							8978134				58.04	3.97302e-05	0	8.66973	0	3	486.928	1458.77	1.97136	30.6368	4441	4441	MS2	11/128	20180318-iTQ-OSCC6-30ug-s10.raw
	High		vVAGVANALAHk	Unambiguous	2	2	P68871;P02042	N-Term(iTRAQ4plex); K12(iTRAQ4plex)	HCD	1	0	1	1	318357	No Quan Values	Not Used							1.63827e+07				58.01	9.48749e-06	0	15.4061	0	3	479.967	1437.89	6.11116	36.3278	6441	6441	MS2	14/100	20180318-iTQ-OSCC6-30ug-s54.raw
	High		vNVDEVGGEALGR	Unambiguous	1	1	P68871	N-Term(iTRAQ4plex)	HCD	1	0	1	1	55808	Redundant	Not Used	0.186867			0.187549	1.02592		58695.3	21749.8		18117	57.97	3.86203e-05	0	7.41941	7	3	486.928	1458.77	2.28516	49.5701	10094	10094	MS2	10/128	20180318-iTQ-OSCC6-30ug-s10.raw
	High		vVAGVANALAHk	Unambiguous	2	2	P68871;P02042	N-Term(iTRAQ4plex); K12(iTRAQ4plex)	HCD	1	0	1	1	321355	Not Unique	Not Used	0.0187719	0.0196598	0.973995				201675	7507.2	2583.87		57.9	9.56868e-06	0	13.5458	24	3	479.967	1437.89	5.47445	58.7156	12932	12932	MS2	15/100	20180318-iTQ-OSCC6-30ug-s54.raw
	High		vVAGVANALAHk	Unambiguous	2	2	P68871;P02042	N-Term(iTRAQ4plex); K12(iTRAQ4plex)	HCD	1	0	1	1	317831	Excluded by Method	Not Used	0.01						2.15072e+08	1.12725e+06			57.89	1.10537e-05	0	15.3337	0	3	479.966	1437.88	3.30961	32.2028	5301	5301	MS2	15/100	20180318-iTQ-OSCC6-30ug-s54.raw
		High	sAVTALWGk	Unambiguous	1	1	P68871	N-Term(iTRAQ4plex); K9(iTRAQ4plex)	CID	1	0	1	1	215532	Redundant	Not Used	0.0598982						4.04834e+07	4.80848e+06			57.84	2.39256e-05	0	15.4452	0	2	610.868	1220.73	4.20105	36.7352	6071	6071	MS2	8/70	20180318-iTQ-OSCC6-30ug-s37.raw
	High		vVAGVANALAHk	Unambiguous	2	2	P68871;P02042	N-Term(iTRAQ4plex); K12(iTRAQ4plex)	HCD	1	0	1	1	319575	Not Unique	Not Used	0.0425039	0.155435	3.40099	0.0503791	1.21158	0.370548	1.91395e+06	161316	193874	158690	57.83	9.72416e-06	0	30.3745	2	3	479.967	1437.89	5.66546	45.4293	9080	9080	MS2	14/100	20180318-iTQ-OSCC6-30ug-s54.raw
		High	vNVDEVGGEALGR	Unambiguous	1	1	P68871	N-Term(iTRAQ4plex)	CID	1	0	1	1	154510	Redundant	Not Used	0.0303475	0.0379162	1.16195	0.0278496	0.938054	0.839725	681504	41011.8	16839.6	31236	57.83	4.12865e-05	0	8.9427	11	2	729.888	1458.77	1.62494	30.7428	4229	4229	MS2	11/128	20180318-iTQ-OSCC6-30ug-s27.raw
	High		vNVDEVGGEALGR	Unambiguous	1	1	P68871	N-Term(iTRAQ4plex)	HCD	1	0	1	1	55518	No Quan Values	Not Used							55856.2				57.8	3.99131e-05	0	8.01777	6	3	486.929	1458.77	2.85	47.4911	9468	9468	MS2	10/128	20180318-iTQ-OSCC6-30ug-s10.raw
	High		lLGNVLVcVLAHHFGk	Unambiguous	1	1	P68871	N-Term(iTRAQ4plex); C8(Methylthio); K16(iTRAQ4plex)	HCD	1	0	1	1	390230	Redundant	Not Used	0.0629142	0.130599	1.93053	0.0484166	0.78664	0.423836	9690.96	1209.02	824.794	772.197	57.78	1.57555e-05	0	49.3632	300	2	1027.59	2054.18	6.88364	58.5118	12407	12407	MS2	13/146	20180318-iTQ-OSCC6-30ug-s65.raw
	High		fFESFGDLSTPDAVmGNPk	Unambiguous	1	1	P68871	N-Term(iTRAQ4plex); M15(Oxidation); K19(iTRAQ4plex)	HCD	1	0	1	1	258675	Unique	Used	0.0501226	0.133765	2.48197	0.0428878	0.874643	0.366549	123877	12312.4	10798.8	8743.64	57.78	3.2428e-05	0	17.6763	21	3	788.391	2363.16	5.19665	47.7661	9347	9347	MS2	15/166	20180318-iTQ-OSCC6-30ug-s44.raw
	High		vVAGVANALAHk	Unambiguous	2	2	P68871;P02042	N-Term(iTRAQ4plex); K12(iTRAQ4plex)	HCD	1	0	1	1	311831	No Quan Values	Not Used							5.50649e+07				57.76	1.09709e-05	0	16.4261	0	3	479.966	1437.88	4.77406	33.4532	5532	5532	MS2	15/100	20180318-iTQ-OSCC6-30ug-s53.raw
		High	LLGNVLVcVLAHHFGk	Unambiguous	1	1	P68871	C8(Methylthio); K16(iTRAQ4plex)	CID	1	0	1	1	352789	Unique	Used	0.157709	0.31564	1.86132	0.128072	0.830098	0.46388	2486.51	777.614	511.472	524.098	57.76	2.67991e-05	0	18.3719	300	2	955.539	1910.07	4.21395	59.7541	13260	13260	MS2	8/146	20180318-iTQ-OSCC6-30ug-s59.raw
		High	fFESFGDLSTPDAVMGNPk	Unambiguous	1	1	P68871	N-Term(iTRAQ4plex); K19(iTRAQ4plex)	CID	1	0	1	1		No Quan Values	Not Used											57.73	3.4237e-05	0	11.2814	0	3	783.06	2347.16	5.43196	52.3196	10736	10736	MS2	19/166	20180318-iTQ-OSCC6-30ug-s25.raw
		High	sAVTALWGk	Unambiguous	1	1	P68871	N-Term(iTRAQ4plex); K9(iTRAQ4plex)	CID	1	0	1	1	212114	Redundant	Not Used	0.0477191	0.164958	3.2149	0.0241661	0.517661	0.167485	671425	63534.1	72178.8	26703.7	57.73	2.48767e-05	0	32.4118	16	2	610.869	1220.73	5.20102	55.4814	11898	11898	MS2	8/70	20180318-iTQ-OSCC6-30ug-s36.raw
	High		fFESFGDLSTPDAVmGNPk	Unambiguous	1	1	P68871	N-Term(iTRAQ4plex); M15(Oxidation); K19(iTRAQ4plex)	HCD	1	0	1	1	158237	Unique	Used	0.0283662						14222.7	800.022			57.72	3.27946e-05	0	14.4562	114	3	788.391	2363.16	4.65427	60.2687	12309	12309	MS2	13/166	20180318-iTQ-OSCC6-30ug-s27.raw
		High	vNVDEVGGEALGR	Unambiguous	1	1	P68871	N-Term(iTRAQ4plex)	CID	1	0	1	1	54888	Redundant	Not Used	0.017518	0.036431	1.93407				4.59572e+06	159645	109110		57.72	4.09087e-05	0	8.6788	1	2	729.89	1458.77	3.54958	42.9479	8097	8097	MS2	8/128	20180318-iTQ-OSCC6-30ug-s10.raw
	High		vVAGVANALAHk	Unambiguous	2	2	P68871;P02042	N-Term(iTRAQ4plex); K12(iTRAQ4plex)	HCD	1	0	1	1	324264	No Quan Values	Not Used							1.9841e+06				57.7	1.02744e-05	0	14.6017	2	3	479.967	1437.89	6.42952	34.4149	5862	5862	MS2	14/100	20180318-iTQ-OSCC6-30ug-s55.raw
	High		vVAGVANALAHk	Unambiguous	2	2	P68871;P02042	N-Term(iTRAQ4plex); K12(iTRAQ4plex)	HCD	1	0	1	1	349387	Redundant	Not Used	0.068386	0.134162	1.82452	0.0560825	0.838285	0.477906	905057	122733	79130.5	83535.5	57.7	1.03593e-05	0	34.8698	2	3	479.967	1437.89	6.87521	33.8567	5895	5895	MS2	12/100	20180318-iTQ-OSCC6-30ug-s59.raw
	High		vLGAFSDGLAHLDNLk	Unambiguous	2	2	P68871;P02042	N-Term(iTRAQ4plex); K16(iTRAQ4plex)	HCD	1	0	1	1	302504	Not Unique	Not Used	0.0206524	0.049673	2.23685	0.0213845	1.05842	0.492177	76178.1	3119.74	2465.99	2681	57.69	2.58728e-05	0	18.9631	37	3	653.372	1958.1	3.95741	56.3235	12088	12088	MS2	12/138	20180318-iTQ-OSCC6-30ug-s51.raw
	High		vLGAFSDGLAHLDNLk	Unambiguous	2	2	P68871;P02042	N-Term(iTRAQ4plex); K16(iTRAQ4plex)	HCD	1	0	1	1	343896	Not Unique	Not Used	0.34851	0.302955	0.808443	0.122869	0.360377	0.463667	315555	218076	62300.8	63809.4	57.65	2.78301e-05	0	34.9328	10	3	653.372	1958.1	3.48986	39.794	7860	7860	MS2	7/138	20180318-iTQ-OSCC6-30ug-s58.raw
		High	LLGNVLVcVLAHHFGk	Unambiguous	1	1	P68871	C8(Methylthio); K16(iTRAQ4plex)	CID	1	0	1	1	358651	Redundant	Not Used	0.306587			0.402548	1.34213		49037.3	29812.5		32487.2	57.63	3.22732e-05	0	40.0173	5	2	955.536	1910.07	1.33806	55.3538	12400	12400	MS2	9/146	20180318-iTQ-OSCC6-30ug-s60.raw
		High	eFTPPVQAAYQk	Unambiguous	1	1	P68871	N-Term(iTRAQ4plex); K12(iTRAQ4plex)	CID	1	0	1	1	179220	Redundant	Not Used	0.103261	0.225096	2.02729	0.0690577	0.683606	0.350742	86009.7	17611.7	12617	9775.23	57.61	3.86638e-05	0	9.28572	47	2	833.958	1666.91	2.94556	36.9195	6076	6076	MS2	7/102	20180318-iTQ-OSCC6-30ug-s31.raw
	High		vVAGVANALAHk	Unambiguous	2	2	P68871;P02042	N-Term(iTRAQ4plex); K12(iTRAQ4plex)	HCD	1	0	1	1	319479	Not Unique	Not Used	0.0142459	0.0369217	2.41034				1.7749e+06	50139.7	42706.7		57.6	1.0253e-05	0	14.671	2	3	479.967	1437.89	5.98382	44.7128	8872	8872	MS2	13/100	20180318-iTQ-OSCC6-30ug-s54.raw
	High		kVLGAFSDGLAHLDNLk	Unambiguous	2	2	P68871;P02042	N-Term(iTRAQ4plex); K1(iTRAQ4plex); K17(iTRAQ4plex)	HCD	1	0	1	1	383543	Redundant	Not Used	0.0360392	0.0665189	1.71655	0.0530006	1.50327	0.910915	289697	20703.2	12558.3	25269.2	57.6	7.99388e-06	1	25.7821	16	4	558.331	2230.3	4.85891	52.9718	11388	11388	MS2	15/174	20180318-iTQ-OSCC6-30ug-s64.raw
	High		fFESFGDLSTPDAVmGNPk	Unambiguous	1	1	P68871	N-Term(iTRAQ4plex); M15(Oxidation); K19(iTRAQ4plex)	HCD	1	0	1	1	252598	Unique	Used	0.0154701						405417	12436.9			57.56	3.5253e-05	0	16.4089	5	3	788.392	2363.16	5.73903	46.8634	8961	8961	MS2	15/166	20180318-iTQ-OSCC6-30ug-s43.raw
	High		vVAGVANALAHk	Unambiguous	2	2	P68871;P02042	N-Term(iTRAQ4plex); K12(iTRAQ4plex)	HCD	1	0	1	1	319665	Redundant	Not Used	0.0159202						1.74524e+06	55096.2			57.55	1.03717e-05	0	15.7148	2	3	479.967	1437.89	5.60179	46.1011	9275	9275	MS2	14/100	20180318-iTQ-OSCC6-30ug-s54.raw
	High		gTFATLSELHcDk	Unambiguous	1	1	P68871	N-Term(iTRAQ4plex); C11(Methylthio); K13(iTRAQ4plex)	HCD	1	0	1	1	295551	Unique	Used	0.01	0.0484137	5.21843				1.17334e+06	20075	37019.6		57.54	3.90278e-05	0	14.5191	3	3	585.964	1755.88	6.32242	50.144	10370	10370	MS2	11/116	20180318-iTQ-OSCC6-30ug-s50.raw
		High	vNVDEVGGEALGR	Unambiguous	1	1	P68871	N-Term(iTRAQ4plex)	CID	1	0	1	1	136563	Redundant	Not Used	0.0371193	0.0405538	1.01606	0.0259082	0.713458	0.73038	307474	22632.2	8126.05	13110.3	57.53	4.30913e-05	0	27.9222	37	2	729.889	1458.77	2.6291	32.2397	4735	4735	MS2	9/128	20180318-iTQ-OSCC6-30ug-s24.raw
		High	eFTPPVQAAYQk	Unambiguous	1	1	P68871	N-Term(iTRAQ4plex); K12(iTRAQ4plex)	CID	1	0	1	1	174635	Unique	Used	0.0441437	0.0251849	0.530588	0.0284862	0.659625	1.29312	332323	29090.2	5454.31	15579.8	57.52	4.00045e-05	0	14.7544	19	2	833.96	1666.91	5.50865	47.0486	9314	9314	MS2	10/102	20180318-iTQ-OSCC6-30ug-s30.raw
		High	LLGNVLVcVLAHHFGk	Unambiguous	1	1	P68871	C8(Methylthio); K16(iTRAQ4plex)	CID	1	0	1	1	352896	Unique	Used	0.162463	0.383714	2.19655	0.17597	1.10717	0.524291	3331.05	1073.13	832.969	964.686	57.52	2.98263e-05	0	2.45355	217	2	955.538	1910.07	3.31923	61.1185	13493	13493	MS2	10/146	20180318-iTQ-OSCC6-30ug-s59.raw
	High		vNVDEVGGEALGR	Unambiguous	1	1	P68871	N-Term(iTRAQ4plex)	HCD	1	0	1	1	142462	Unique	Used	0.240181	0.699591	2.7089	0.212082	0.902603	0.346579	96642.5	46028.2	44060.8	33731.8	57.5	4.27676e-05	0	30.873	56	2	729.89	1458.77	4.3027	30.753	4377	4377	MS2	7/128	20180318-iTQ-OSCC6-30ug-s25.raw
	High		gTFATLSELHcDk	Unambiguous	1	1	P68871	N-Term(iTRAQ4plex); C11(Methylthio); K13(iTRAQ4plex)	HCD	1	0	1	1	296595	Unique	Used	0.0224232	0.0392904	1.62958				526767	23422.6	13487.9		57.49	3.95688e-05	0	14.6609	6	3	585.963	1755.88	6.11386	57.9468	12632	12632	MS2	10/116	20180318-iTQ-OSCC6-30ug-s50.raw
		High	eFTPPVQAAYQk	Unambiguous	1	1	P68871	N-Term(iTRAQ4plex); K12(iTRAQ4plex)	CID	1	0	1	1	175741	Unique	Used	0.0578029	0.245677	3.95278	0.084108	1.48737	0.391394	210043	24075.5	33628.9	29074.5	57.43	4.08421e-05	0	55.746	18	2	833.959	1666.91	3.82434	55.0531	11709	11709	MS2	9/102	20180318-iTQ-OSCC6-30ug-s30.raw
	High		LLGNVLVcVLAHHFGk	Unambiguous	1	1	P68871	C8(Methylthio); K16(iTRAQ4plex)	HCD	1	0	1	1	352459	Unique	Used	0.160274	0.275226	1.59703	0.143951	0.918087	0.597955	36542	11613.7	6554.22	8657.15	57.42	3.13362e-05	0	44.2785	56	3	637.361	1910.07	2.92874	56.8373	12551	12551	MS2	10/146	20180318-iTQ-OSCC6-30ug-s59.raw
	High		kVLGAFSDGLAHLDNLk	Unambiguous	2	2	P68871;P02042	N-Term(iTRAQ4plex); K1(iTRAQ4plex); K17(iTRAQ4plex)	HCD	1	0	1	1	378332	Not Unique	Not Used	0.0369335	0.0427729	1.07705	0.0480124	1.32881	1.2833	18941.6	1387.25	527.99	1496.71	57.4	8.32175e-06	1	21.7593	229	3	744.107	2230.31	6.94477	62.2206	13643	13643	MS2	16/174	20180318-iTQ-OSCC6-30ug-s63.raw
		High	kVLGAFSDGLAHLDNLK	Unambiguous	2	2	P68871;P02042	N-Term(iTRAQ4plex); K1(iTRAQ4plex)	CID	1	0	1	1	357143	Not Unique	Not Used	0.207702	0.730186	3.26949	0.260506	1.28206	0.407875	126279	52010.1	60090.2	54139.7	57.38	1.83724e-05	1	42.7553	24	3	696.069	2086.19	0.964637	44.2364	9128	9128	MS2	14/174	20180318-iTQ-OSCC6-30ug-s60.raw
	High		gTFATLSELHcDk	Unambiguous	1	1	P68871	N-Term(iTRAQ4plex); C11(Methylthio); K13(iTRAQ4plex)	HCD	1	0	1	1	300591	Unique	Used	0.145589	0.189031	1.20751	0.119069	0.835993	0.720126	220666	63706.1	27183.7	43241.6	57.37	4.09522e-05	0	37.8426	20	3	585.962	1755.87	4.34108	42.0939	7942	7942	MS2	11/116	20180318-iTQ-OSCC6-30ug-s51.raw
		High	vNVDEVGGEALGR	Unambiguous	1	1	P68871	N-Term(iTRAQ4plex)	CID	1	0	1	1	53198	No Quan Values	Not Used							8978134				57.35	4.65715e-05	0	8.66973	0	3	486.928	1458.77	1.97136	30.6232	4435	4435	MS2	8/128	20180318-iTQ-OSCC6-30ug-s10.raw
		High	vNVDEVGGEALGR	Unambiguous	1	1	P68871	N-Term(iTRAQ4plex)	CID	1	0	1	1	55080	Redundant	Not Used	0.0276691						4.16275e+06	228398			57.29	4.46998e-05	0	16.7744	1	2	729.89	1458.77	3.29854	44.3259	8513	8513	MS2	9/128	20180318-iTQ-OSCC6-30ug-s10.raw
	High		LLGNVLVcVLAHHFGk	Unambiguous	1	1	P68871	C8(Methylthio); K16(iTRAQ4plex)	HCD	1	0	1	1	364839	Unique	Used	0.192798	0.393042	1.89593	0.0924802	0.490316	0.269	130199	49777.1	33349.3	19816.4	57.27	3.15937e-05	0	24.482	9	3	637.361	1910.07	3.59978	54.6958	11975	11975	MS2	8/146	20180318-iTQ-OSCC6-30ug-s61.raw
		High	vVAGVANALAHk	Unambiguous	2	2	P68871;P02042	N-Term(iTRAQ4plex); K12(iTRAQ4plex)	CID	1	0	1	1	318453	Not Unique	Not Used	0.0227128			0.0351311	1.58107		6.10319e+06	274882		352871	57.17	1.05527e-05	0	14.3765	1	3	479.968	1437.89	7.83028	37.0251	6643	6643	MS2	10/100	20180318-iTQ-OSCC6-30ug-s54.raw
	High		lLGNVLVcVLAHHFGk	Unambiguous	1	1	P68871	N-Term(iTRAQ4plex); C8(Methylthio); K16(iTRAQ4plex)	HCD	1	0	1	1	384326	No Quan Values	Not Used							282057				57.16	1.83655e-05	0	33.5866	8	3	685.396	2054.17	4.82693	58.9814	13088	13088	MS2	12/146	20180318-iTQ-OSCC6-30ug-s64.raw
	High		fFESFGDLSTPDAVmGNPk	Unambiguous	1	1	P68871	N-Term(iTRAQ4plex); M15(Oxidation); K19(iTRAQ4plex)	HCD	1	0	1	1	157353	Unique	Used	0.0171178	0.053135	2.88681	0.0391149	2.33574	0.841597	296158	10052.9	10255.2	19064.9	57.12	3.76532e-05	0	16.6707	9	3	788.391	2363.16	4.65427	52.7798	10396	10396	MS2	16/166	20180318-iTQ-OSCC6-30ug-s27.raw
		High	vVAGVANALAHk	Unambiguous	2	2	P68871;P02042	N-Term(iTRAQ4plex); K12(iTRAQ4plex)	CID	1	0	1	1	318003	Not Unique	Not Used	0.0105418						1.86135e+08	3.89099e+06			57.12	1.3198e-05	0	16.097	0	3	479.966	1437.88	2.86391	33.5649	5668	5668	MS2	7/100	20180318-iTQ-OSCC6-30ug-s54.raw
	High		vLGAFSDGLAHLDNLk	Unambiguous	2	2	P68871;P02042	N-Term(iTRAQ4plex); K16(iTRAQ4plex)	HCD	1	0	1	1	308561	Excluded by Method	Not Used	0.01						2.26658e+06	16727.3			57.1	3.04176e-05	0	14.206	2	3	653.373	1958.1	4.42497	55.2215	12005	12005	MS2	13/138	20180318-iTQ-OSCC6-30ug-s52.raw
		High	sAVTALWGk	Unambiguous	1	1	P68871	N-Term(iTRAQ4plex); K9(iTRAQ4plex)	CID	1	0	1	1	212330	Redundant	Not Used	0.0242119	0.097423	3.74213	0.0438186	1.84995	0.514209	648130	31117.8	41149.4	46739.9	57.03	2.42737e-05	0	22.7551	15	2	610.87	1220.73	6.70098	57.0503	12366	12366	MS2	8/70	20180318-iTQ-OSCC6-30ug-s36.raw
		High	eFTPPVQAAYQk	Unambiguous	1	1	P68871	N-Term(iTRAQ4plex); K12(iTRAQ4plex)	CID	1	0	1	1	182392	Unique	Used	0.141796	0.291516	1.91199	0.116602	0.840564	0.457282	4612.88	1297.04	876.344	885.205	57.01	4.49892e-05	0	29.2238	300	2	833.959	1666.91	3.75111	61.1588	12951	12951	MS2	10/102	20180318-iTQ-OSCC6-30ug-s31.raw
	High		gTFATLSELHcDk	Unambiguous	1	1	P68871	N-Term(iTRAQ4plex); C11(Methylthio); K13(iTRAQ4plex)	HCD	1	0	1	1	290827	Unique	Used	0.053977	0.125459	2.16162	0.0494641	0.936726	0.450746	12596.6	1348.28	1029.9	1025.44	57	4.39955e-05	0	23.4667	259	3	585.964	1755.88	7.05238	62.0986	13274	13274	MS2	10/116	20180318-iTQ-OSCC6-30ug-s49.raw
		High	vNVDEVGGEALGR	Unambiguous	1	1	P68871	N-Term(iTRAQ4plex)	CID	1	0	1	1	56505	Unique	Used	0.0987554			0.196316	2.03201		39226.1	7681.64		12673.6	56.99	4.88966e-05	0	9.90865	10	3	486.928	1458.77	2.59896	54.5513	11597	11597	MS2	15/128	20180318-iTQ-OSCC6-30ug-s10.raw
		High	eFTPPVQAAYQk	Unambiguous	1	1	P68871	N-Term(iTRAQ4plex); K12(iTRAQ4plex)	CID	1	0	1	1	176359	Unique	Used	0.0422865	0.0891988	1.96175	0.0537793	1.3	0.689285	28531.6	2392.46	1658.54	2525.27	56.98	4.14926e-05	0	18.1152	264	2	833.963	1666.92	8.07173	59.5947	13048	13048	MS2	10/102	20180318-iTQ-OSCC6-30ug-s30.raw
		High	vVAGVANALAHk	Unambiguous	2	2	P68871;P02042	N-Term(iTRAQ4plex); K12(iTRAQ4plex)	CID	1	0	1	1	381218	Redundant	Not Used	0.0452695	0.144818	2.97511	0.0750359	1.69432	0.592365	837640	75193.5	79053.1	103441	56.95	1.19084e-05	0	38.8311	8	3	479.967	1437.89	5.53812	35.6076	6348	6348	MS2	7/100	20180318-iTQ-OSCC6-30ug-s64.raw
		High	vLGAFSDGLAHLDNLk	Unambiguous	2	2	P68871;P02042	N-Term(iTRAQ4plex); K16(iTRAQ4plex)	CID	1	0	1	1	301613	No Quan Values	Not Used							7.32124e+06				56.94	3.15591e-05	0	14.0035	0	3	653.373	1958.1	4.61199	49.653	10155	10155	MS2	18/138	20180318-iTQ-OSCC6-30ug-s51.raw
		High	lLGNVLVcVLAHHFGk	Unambiguous	1	1	P68871	N-Term(iTRAQ4plex); C8(Methylthio); K16(iTRAQ4plex)	CID	1	0	1	1	390258	Excluded by Method	Not Used	0.01						245542	1811.06			56.9	1.89882e-05	0	17.4637	13	3	685.397	2054.18	5.80745	58.7904	12464	12464	MS2	19/146	20180318-iTQ-OSCC6-30ug-s65.raw
	High		fFESFGDLSTPDAVmGNPk	Unambiguous	1	1	P68871	N-Term(iTRAQ4plex); M15(Oxidation); K19(iTRAQ4plex)	HCD	1	0	1	1	158417	Unique	Used	0.0166343						24860	820.019			56.88	3.97925e-05	0	15.8028	64	3	788.391	2363.16	4.4993	62.6207	12704	12704	MS2	14/166	20180318-iTQ-OSCC6-30ug-s27.raw
		High	eFTPPVQAAYQk	Unambiguous	1	1	P68871	N-Term(iTRAQ4plex); K12(iTRAQ4plex)	CID	1	0	1	1	178723	Unique	Used	0.0759996	0.0314608	0.384987	0.0154595	0.20793	0.561783	322851	48655.4	6619.31	8214.23	56.88	4.63563e-05	0	20.083	17	2	833.959	1666.91	4.11726	33.2301	4998	4998	MS2	10/102	20180318-iTQ-OSCC6-30ug-s31.raw
	High		fFESFGDLSTPDAVmGNPk	Unambiguous	1	1	P68871	N-Term(iTRAQ4plex); M15(Oxidation); K19(iTRAQ4plex)	HCD	1	0	1	1	288590	Unique	Used	0.0809889	0.425037	4.88076	0.15777	1.99127	0.424366	87793	14099.5	24317.9	22795.7	56.87	3.88563e-05	0	28.5006	43	3	788.39	2363.15	3.18209	43.8301	8426	8426	MS2	15/166	20180318-iTQ-OSCC6-30ug-s49.raw
	High		vVAGVANALAHk	Unambiguous	2	2	P68871;P02042	N-Term(iTRAQ4plex); K12(iTRAQ4plex)	HCD	1	0	1	1	320986	Not Unique	Not Used	0.0317231			0.0315635	1.01705		682197	42914.4		35437.5	56.81	1.36534e-05	0	12.7679	4	3	479.966	1437.88	4.77406	55.9115	12136	12136	MS2	12/100	20180318-iTQ-OSCC6-30ug-s54.raw
	High		vHLTPEEKSAVTALWGk	Unambiguous	1	1	P68871	N-Term(iTRAQ4plex); K17(iTRAQ4plex)	HCD	1	0	1	1	350325	Unique	Used	0.110996	0.192984	1.61697	0.0812911	0.748631	0.481574	310858	68420.5	39095.3	41588.5	56.81	2.32421e-05	1	38.1145	14	3	718.746	2154.22	2.99044	40.8377	7925	7925	MS2	7/162	20180318-iTQ-OSCC6-30ug-s59.raw
	High		fFESFGDLSTPDAVmGNPk	Unambiguous	1	1	P68871	N-Term(iTRAQ4plex); M15(Oxidation); K19(iTRAQ4plex)	HCD	1	0	1	1	146532	Unique	Used	0.0499393	0.0720021	1.34088	0.0221811	0.454017	0.352193	7988.13	791.053	374.827	291.606	56.72	4.09667e-05	0	19.5293	239	3	788.389	2363.15	2.79467	62.1422	13204	13204	MS2	12/166	20180318-iTQ-OSCC6-30ug-s25.raw
		High	FFESFGDLSTPDAVmGNPk	Unambiguous	1	1	P68871	M15(Oxidation); K19(iTRAQ4plex)	CID	1	0	1	1	72985	No Quan Values	Not Used							165371				56.61	4.09262e-05	0	3.57789	2	2	1110.03	2219.05	2.27259	42.8187	7631	7631	MS2	12/166	20180318-iTQ-OSCC6-30ug-s13.raw
		High	vNVDEVGGEALGR	Unambiguous	1	1	P68871	N-Term(iTRAQ4plex)	CID	1	0	1	1	196806	Redundant	Not Used	0.0494377	0.0682189	1.28331	0.049201	1.01729	0.824539	338569	33191.2	15051.9	27415	56.58	5.31882e-05	0	15.2712	18	2	729.89	1458.77	3.54958	32.5132	4916	4916	MS2	9/128	20180318-iTQ-OSCC6-30ug-s34.raw
	High		gTFATLSELHcDk	Unambiguous	1	1	P68871	N-Term(iTRAQ4plex); C11(Methylthio); K13(iTRAQ4plex)	HCD	1	0	1	1	294195	Redundant	Not Used	0.0277195						1.17517e+07	645957			56.55	4.66963e-05	0	17.8162	0	2	878.437	1755.87	1.22028	39.9433	7432	7432	MS2	10/116	20180318-iTQ-OSCC6-30ug-s50.raw
	High		LLGNVLVcVLAHHFGk	Unambiguous	1	1	P68871	C8(Methylthio); K16(iTRAQ4plex)	HCD	1	0	1	1	377571	Unique	Used	0.367457	0.463094	1.17206	0.212084	0.589972	0.523578	58090.8	42328.4	17531.4	20276	56.54	3.83748e-05	0	15.7336	17	3	637.361	1910.07	2.92874	54.7577	11993	11993	MS2	8/146	20180318-iTQ-OSCC6-30ug-s63.raw
	High		vNVDEVGGEALGR	Unambiguous	1	1	P68871	N-Term(iTRAQ4plex)	HCD	1	0	1	1	47597	Unique	Used	0.0566675	0.170734	2.80204	0.095941	1.73062	0.64243	767796	86277.4	85429.2	121232	56.53	5.42488e-05	0	25.5838	9	2	729.89	1458.77	3.4659	33.6756	5269	5269	MS2	11/128	20180318-iTQ-OSCC6-30ug-s09.raw
		High	LLGNVLVcVLAHHFGk	Unambiguous	1	1	P68871	C8(Methylthio); K16(iTRAQ4plex)	CID	1	0	1	1	352715	Unique	Used	0.171145	0.180033	0.97831				19360.1	6570.33	2271.43		56.5	3.66031e-05	0	9.3454	37	3	637.361	1910.07	3.69564	58.9863	13102	13102	MS2	12/146	20180318-iTQ-OSCC6-30ug-s59.raw
		High	vNVDEVGGEALGR	Unambiguous	1	1	P68871	N-Term(iTRAQ4plex)	CID	1	0	1	1	56809	Redundant	Not Used	0.0262607	0.0305476	1.08183				1.44218e+06	75100.6	28710.3		56.49	5.38532e-05	0	19.4962	4	2	729.889	1458.77	3.0475	56.7378	12258	12258	MS2	9/128	20180318-iTQ-OSCC6-30ug-s10.raw
	High		lLGNVLVcVLAHHFGk	Unambiguous	1	1	P68871	N-Term(iTRAQ4plex); C8(Methylthio); K16(iTRAQ4plex)	HCD	1	0	1	1	389820	No Quan Values	Not Used							3.12377e+06				56.48	2.59766e-05	0	7.0102	1	2	1027.59	2054.17	1.53537	55.0908	11521	11521	MS2	12/146	20180318-iTQ-OSCC6-30ug-s65.raw
	High		lLGNVLVcVLAHHFGk	Unambiguous	1	1	P68871	N-Term(iTRAQ4plex); C8(Methylthio); K16(iTRAQ4plex)	HCD	1	0	1	1	395927	Excluded by Method	Not Used	0.01						7.4026e+06	30668.9			56.48	2.15909e-05	0	11.1167	3	4	514.299	2054.17	4.31527	57.3118	11867	11867	MS2	15/146	20180318-iTQ-OSCC6-30ug-s66.raw
		High	vNVDEVGGEALGR	Unambiguous	1	1	P68871	N-Term(iTRAQ4plex)	CID	1	0	1	1	130362	Redundant	Not Used	0.0707575	0.0471065	0.619149	0.0692921	1.00102	1.68169	227285	31890.4	6977.36	25919.2	56.48	5.12784e-05	0	40.9752	31	2	729.891	1458.77	5.47421	30.8338	4195	4195	MS2	9/128	20180318-iTQ-OSCC6-30ug-s23.raw
	High		gTFATLSELHcDk	Unambiguous	1	1	P68871	N-Term(iTRAQ4plex); C11(Methylthio); K13(iTRAQ4plex)	HCD	1	0	1	1	290585	Unique	Used	0.0628455	0.153563	2.27247	0.0541437	0.880653	0.403092	14909	1857.97	1492.02	1328.5	56.39	5.16633e-05	0	21.3188	267	3	585.964	1755.88	6.53098	59.1425	12752	12752	MS2	13/116	20180318-iTQ-OSCC6-30ug-s49.raw
		High	fFESFGDLSTPDAVMGNPk	Unambiguous	1	1	P68871	N-Term(iTRAQ4plex); K19(iTRAQ4plex)	CID	1	0	1	1	146393	No Quan Values	Not Used							91176.7				56.33	4.72603e-05	0	10.9599	11	3	783.06	2347.16	5.43196	60.1975	12894	12894	MS2	19/166	20180318-iTQ-OSCC6-30ug-s25.raw
		High	vNVDEVGGEALGR	Unambiguous	1	1	P68871	N-Term(iTRAQ4plex)	CID	1	0	1	1	184661	Unique	Used	0.109069	0.050633	0.431739	0.0321654	0.301453	0.726269	544051	117668	17952	28800.2	56.32	5.34362e-05	0	30.8056	28	2	729.891	1458.78	5.72525	32.1177	4946	4946	MS2	12/128	20180318-iTQ-OSCC6-30ug-s32.raw
	High		vVAGVANALAHk	Unambiguous	2	2	P68871;P02042	N-Term(iTRAQ4plex); K12(iTRAQ4plex)	HCD	1	0	1	1	343090	Not Unique	Not Used	0.0390557	0.107493	2.55966	0.0511903	1.33978	0.544441	988105	76525.3	69218.6	83245.1	56.23	1.45321e-05	0	21.1456	9	3	479.967	1437.89	6.81154	33.8709	6116	6116	MS2	15/100	20180318-iTQ-OSCC6-30ug-s58.raw
	High		fFESFGDLSTPDAVmGNPk	Unambiguous	1	1	P68871	N-Term(iTRAQ4plex); M15(Oxidation); K19(iTRAQ4plex)	HCD	1	0	1	1	145330	Unique	Used	0.112497	0.255655	2.11348	0.103362	0.93918	0.46222	72387.8	16148.3	12060.3	12313.8	56.2	4.53379e-05	0	30.5476	28	3	788.39	2363.15	3.18209	51.8253	10591	10591	MS2	14/166	20180318-iTQ-OSCC6-30ug-s25.raw
	High		vVAGVANALAHk	Unambiguous	2	2	P68871;P02042	N-Term(iTRAQ4plex); K12(iTRAQ4plex)	HCD	1	0	1	1	321081	Redundant	Not Used	0.01						717442	13387.9			56.19	1.62294e-05	0	13.8853	3	3	479.966	1437.88	4.26469	56.6166	12343	12343	MS2	12/100	20180318-iTQ-OSCC6-30ug-s54.raw
	High		vVAGVANALAHk	Unambiguous	2	2	P68871;P02042	N-Term(iTRAQ4plex); K12(iTRAQ4plex)	HCD	1	0	1	1	312332	Redundant	Not Used	0.088904	0.210386	2.2008	0.112771	1.2966	0.612807	202288	35662.3	27734.9	37543.6	56.12	1.34389e-05	0	21.3267	26	3	479.968	1437.89	7.89395	37.142	6614	6614	MS2	14/100	20180318-iTQ-OSCC6-30ug-s53.raw
	High		eFTPPVQAAYQk	Unambiguous	1	1	P68871	N-Term(iTRAQ4plex); K12(iTRAQ4plex)	HCD	1	0	1	1	166403	Excluded by Method	Not Used	0.01						2.34249e+07	113411			56.11	5.52264e-05	0	15.5384	0	2	833.961	1666.91	5.94804	31.0143	4328	4328	MS2	7/102	20180318-iTQ-OSCC6-30ug-s29.raw
	High		vNVDEVGGEALGR	Unambiguous	1	1	P68871	N-Term(iTRAQ4plex)	HCD	1	0	1	1	214754	Redundant	Not Used	0.0654061	0.0839537	1.19374	0.0607991	0.95019	0.827942	283147	36723.8	15491.5	28332	56.09	5.70805e-05	0	27.4033	25	2	729.89	1458.77	4.47006	31.1329	4389	4389	MS2	10/128	20180318-iTQ-OSCC6-30ug-s37.raw
	High		gTFATLSELHcDkLHVDPENFR	Unambiguous	1	1	P68871	N-Term(iTRAQ4plex); C11(Methylthio); K13(iTRAQ4plex)	HCD	1	0	1	1	369889	Unique	Used	0.0403735						4.65716e+06	372850			56.09	3.77666e-05	1	8.07909	0	4	716.61	2863.42	2.89651	44.3952	9252	9252	MS2	18/220	20180318-iTQ-OSCC6-30ug-s62.raw
		High	vLGAFSDGLAHLDNLk	Unambiguous	2	2	P68871;P02042	N-Term(iTRAQ4plex); K16(iTRAQ4plex)	CID	1	0	1	1	338571	Redundant	Not Used	0.102535	0.566235	5.13583	0.191772	1.9118	0.387196	179096	36414.8	66088.1	56524.8	56.09	3.81357e-05	0	48.31	25	3	653.37	1958.09	-0.53115	47.4902	9804	9804	MS2	21/138	20180318-iTQ-OSCC6-30ug-s57.raw
	High		eFTPPVQAAYQk	Unambiguous	1	1	P68871	N-Term(iTRAQ4plex); K12(iTRAQ4plex)	HCD	1	0	1	1	238600	Redundant	Not Used	0.0207111	0.0749004	3.36331	0.0145488	0.71805	0.222068	351598	14440	17162.1	8418.64	56.03	5.63778e-05	0	16.6247	18	2	833.96	1666.91	5.36219	31.4152	4509	4509	MS2	7/102	20180318-iTQ-OSCC6-30ug-s41.raw
		High	gTFATLSELHcDk	Unambiguous	1	1	P68871	N-Term(iTRAQ4plex); C11(Methylthio); K13(iTRAQ4plex)	CID	1	0	1	1	375664	Unique	Used	0.0803969	0.172926	2.00036	0.18774	2.38699	1.24119	662223	105575	74628.7	204611	56.03	5.48811e-05	0	47.3165	7	3	585.963	1755.87	5.48817	40.3576	7854	7854	MS2	9/116	20180318-iTQ-OSCC6-30ug-s63.raw
	High		eFTPPVQAAYQk	Unambiguous	1	1	P68871	N-Term(iTRAQ4plex); K12(iTRAQ4plex)	HCD	1	0	1	1	178723	Redundant	Not Used	0.0759996	0.0314608	0.384987	0.0154595	0.20793	0.561783	322851	48655.4	6619.31	8214.23	56	5.67686e-05	0	20.083	17	2	833.959	1666.91	4.11726	33.2486	5004	5004	MS2	7/102	20180318-iTQ-OSCC6-30ug-s31.raw
		High	eFTPPVQAAYQk	Unambiguous	1	1	P68871	N-Term(iTRAQ4plex); K12(iTRAQ4plex)	CID	1	0	1	1	166493	No Quan Values	Not Used											55.92	5.69285e-05	0	13.9366	7	2	833.96	1666.91	5.1425	31.6796	4517	4517	MS2	8/102	20180318-iTQ-OSCC6-30ug-s29.raw
	High		lLVVYPWTQR	Unambiguous	3	3	P68871;P02042;P69891	N-Term(iTRAQ4plex)	HCD	1	0	1	1	307699	Not Unique	Not Used	0.0298896	0.220151	6.84994	0.0555238	1.89885	0.288337	538702	31929.1	77287.5	49226.1	55.9	4.39538e-05	0	5.96579	24	2	709.917	1418.83	0.00706041	48.7119	10135	10135	MS2	9/74	20180318-iTQ-OSCC6-30ug-s52.raw
		High	vVAGVANALAHk	Unambiguous	2	2	P68871;P02042	N-Term(iTRAQ4plex); K12(iTRAQ4plex)	CID	1	0	1	1	321267	Excluded by Method	Not Used	0.01						404423	2941.2			55.87	1.48822e-05	0	13.0548	10	3	479.967	1437.89	5.15609	58.0146	12740	12740	MS2	16/100	20180318-iTQ-OSCC6-30ug-s54.raw
	High		eFTPPVQAAYQk	Unambiguous	1	1	P68871	N-Term(iTRAQ4plex); K12(iTRAQ4plex)	HCD	1	0	1	1	174424	Redundant	Not Used	0.0489735	0.0701997	1.33309	0.0484887	1.01207	0.789674	301458	29275.6	13791.2	24056.6	55.86	5.9277e-05	0	24.6683	17	2	833.96	1666.91	4.55665	45.6393	8864	8864	MS2	7/102	20180318-iTQ-OSCC6-30ug-s30.raw
	High		eFTPPVQAAYQk	Unambiguous	1	1	P68871	N-Term(iTRAQ4plex); K12(iTRAQ4plex)	HCD	1	0	1	1	173540	Redundant	Not Used	0.045591	0.0288556	0.588623				539478	48772	10144.8		55.85	5.85036e-05	0	21.4142	10	2	833.96	1666.91	4.99604	39.1981	6951	6951	MS2	7/102	20180318-iTQ-OSCC6-30ug-s30.raw
		High	sAVTALWGk	Unambiguous	1	1	P68871	N-Term(iTRAQ4plex); K9(iTRAQ4plex)	CID	1	0	1	1	210606	Redundant	Not Used	0.0245444	0.0456263	1.72882	0.0225107	0.937494	0.564049	1.85147e+06	90112.9	55051.9	68592.1	55.79	3.88859e-05	0	18.3865	6	2	610.869	1220.73	5.20102	44.7626	8633	8633	MS2	6/70	20180318-iTQ-OSCC6-30ug-s36.raw
		High	eFTPPVQAAYQk	Unambiguous	1	1	P68871	N-Term(iTRAQ4plex); K12(iTRAQ4plex)	CID	1	0	1	1	173344	Unique	Used	0.0120911	0.0515175	3.96255				646312	15496.2	21698.8		55.7	6.08287e-05	0	14.269	10	2	833.96	1666.91	5.58188	37.7839	6518	6518	MS2	17/102	20180318-iTQ-OSCC6-30ug-s30.raw
		High	vVAGVANALAHk	Unambiguous	2	2	P68871;P02042	N-Term(iTRAQ4plex); K12(iTRAQ4plex)	CID	1	0	1	1	320511	Not Unique	Not Used	0.0136265						987195	26675			55.66	1.77927e-05	0	13.4424	3	3	479.966	1437.88	4.64672	52.3903	11102	11102	MS2	9/100	20180318-iTQ-OSCC6-30ug-s54.raw
	High		vLGAFSDGLAHLDNLk	Unambiguous	2	2	P68871;P02042	N-Term(iTRAQ4plex); K16(iTRAQ4plex)	HCD	1	0	1	1	308195	Not Unique	Not Used	0.01						4.15331e+06	45234.1			55.64	4.24356e-05	0	12.81	1	3	653.373	1958.1	4.79901	52.4881	11212	11212	MS2	14/138	20180318-iTQ-OSCC6-30ug-s52.raw
	High		vVAGVANALAHk	Unambiguous	2	2	P68871;P02042	N-Term(iTRAQ4plex); K12(iTRAQ4plex)	HCD	1	0	1	1	318453	Redundant	Not Used	0.0227128			0.0351311	1.58107		6.10319e+06	274882		352871	55.6	1.51483e-05	0	14.3765	1	3	479.968	1437.89	7.83028	37.0397	6649	6649	MS2	13/100	20180318-iTQ-OSCC6-30ug-s54.raw
		High	fFESFGDLSTPDAVmGNPk	Unambiguous	1	1	P68871	N-Term(iTRAQ4plex); M15(Oxidation); K19(iTRAQ4plex)	CID	1	0	1	1	156609	No Quan Values	Not Used							1.9057e+07				55.56	5.62892e-05	0	73.6836	0	3	788.392	2363.16	5.97148	46.9036	8778	8778	MS2	22/166	20180318-iTQ-OSCC6-30ug-s27.raw
		High	sAVTALWGk	Unambiguous	1	1	P68871	N-Term(iTRAQ4plex); K9(iTRAQ4plex)	CID	1	0	1	1	315082	Unique	Used	0.0811049	0.163996	1.8805	0.083591	1.05352	0.582731	24533.5	3945.7	2622	3375.1	55.55	4.02595e-05	0	25.6958	100	2	610.871	1220.73	8.70092	58.0889	12564	12564	MS2	7/70	20180318-iTQ-OSCC6-30ug-s53.raw
	High		vNVDEVGGEALGR	Unambiguous	1	1	P68871	N-Term(iTRAQ4plex)	HCD	1	0	1	1	54930	Redundant	Not Used	0.160046						110833	35174.7			55.53	6.77353e-05	0	10.0985	4	3	486.928	1458.77	2.34792	43.2783	8194	8194	MS2	9/128	20180318-iTQ-OSCC6-30ug-s10.raw
	High		FFESFGDLSTPDAVMGNPk	Unambiguous	1	1	P68871	K19(iTRAQ4plex)	HCD	1	0	1	1	67798	Unique	Used	0.205512	0.27751	1.25582	0.176818	0.879469	0.728434	159784	65116.3	28897.1	46497.5	55.53	4.35242e-05	0	20.8981	7	3	735.022	2203.05	0.334989	48.3093	9590	9590	MS2	8/166	20180318-iTQ-OSCC6-30ug-s12.raw
		High	vNVDEVGGEALGR	Unambiguous	1	1	P68871	N-Term(iTRAQ4plex)	CID	1	0	1	1	47724	Redundant	Not Used	0.0926192	0.113929	1.14398	0.171757	1.89558	1.72354	478763	87930.5	35546.4	135332	55.53	6.98346e-05	0	32.0254	17	2	729.889	1458.77	2.79646	34.5905	5537	5537	MS2	11/128	20180318-iTQ-OSCC6-30ug-s09.raw
		High	vNVDEVGGEALGR	Unambiguous	1	1	P68871	N-Term(iTRAQ4plex)	CID	1	0	1	1	244759	Redundant	Not Used	0.0763538	0.0580091	0.706565	0.087697	1.17405	1.72835	255135	38629.5	9645.1	36823.3	55.47	6.86776e-05	0	22.2929	23	2	729.89	1458.77	3.71694	32.6196	4978	4978	MS2	9/128	20180318-iTQ-OSCC6-30ug-s42.raw
	High		eFTPPVQAAYQk	Unambiguous	1	1	P68871	N-Term(iTRAQ4plex); K12(iTRAQ4plex)	HCD	1	0	1	1	175270	Unique	Used	0.0472311	0.0656465	1.29262	0.035837	0.775595	0.624112	222939	20880.1	9537.57	13148.8	55.46	6.4427e-05	0	20.2391	23	2	833.959	1666.91	3.89757	51.6752	10698	10698	MS2	7/102	20180318-iTQ-OSCC6-30ug-s30.raw
		High	vVAGVANALAHk	Unambiguous	2	2	P68871;P02042	N-Term(iTRAQ4plex); K12(iTRAQ4plex)	CID	1	0	1	1	319119	Not Unique	Not Used	0.01			0.0112164	1.18101		2.1369e+06	41137		39446.1	55.46	1.89157e-05	0	13.4103	2	3	479.966	1437.88	3.88266	41.9601	8086	8086	MS2	14/100	20180318-iTQ-OSCC6-30ug-s54.raw
		High	lLGNVLVcVLAHHFGk	Unambiguous	1	1	P68871	N-Term(iTRAQ4plex); C8(Methylthio); K16(iTRAQ4plex)	CID	1	0	1	1	384411	Unique	Used	0.01436						126014	3588.33			55.45	2.65145e-05	0	24.0965	17	3	685.397	2054.18	5.89659	59.6754	13265	13265	MS2	20/146	20180318-iTQ-OSCC6-30ug-s64.raw
		High	vVAGVANALAHk	Unambiguous	2	2	P68871;P02042	N-Term(iTRAQ4plex); K12(iTRAQ4plex)	CID	1	0	1	1	319954	Redundant	Not Used	0.0373075	0.0740684	1.84639	0.0330656	0.905965	0.51037	1.54189e+06	114069	74426.2	83906.6	55.43	1.90468e-05	0	40.0203	3	3	479.966	1437.88	4.32836	48.222	9894	9894	MS2	12/100	20180318-iTQ-OSCC6-30ug-s54.raw
		High	LLGNVLVcVLAHHFGk	Unambiguous	1	1	P68871	C8(Methylthio); K16(iTRAQ4plex)	CID	1	0	1	1	352091	Redundant	Not Used	0.127497						7.80276e+06	1.97271e+06			55.42	5.26788e-05	0	6.53005	1	4	478.271	1910.06	0.493161	54.0127	11750	11750	MS2	10/146	20180318-iTQ-OSCC6-30ug-s59.raw
	High		LLVVYPWTQR	Unambiguous	3	3	P68871;P02042;P69891		HCD	1	0	1	1	31415	No Quan Labels	Not Used											55.41	6.94892e-05	0	0.806005	0	2	637.868	1274.73	1.83692	48.2682	9082	9082	MS2	6/74	20180318-iTQ-OSCC6-30ug-s06.raw
	High		fFESFGDLSTPDAVMGNPk	Unambiguous	1	1	P68871	N-Term(iTRAQ4plex); K19(iTRAQ4plex)	HCD	1	0	1	1	140379	Unique	Used	0.0332305	0.103297	2.89092	0.0577092	1.77517	0.638706	44555.1	2935.97	2999.33	4231.65	55.4	5.76806e-05	0	15.3939	24	3	783.059	2347.16	5.0419	59.9445	13009	13009	MS2	12/166	20180318-iTQ-OSCC6-30ug-s24.raw
	High		kVLGAFSDGLAHLDNLk	Unambiguous	2	2	P68871;P02042	N-Term(iTRAQ4plex); K1(iTRAQ4plex); K17(iTRAQ4plex)	HCD	1	0	1	1	384154	Not Unique	Not Used	0.0258956	0.0640896	2.3017	0.0323032	1.27512	0.576236	196198	10074.8	8194.48	10430.6	55.39	1.53206e-05	1	30.1187	17	4	558.33	2230.3	2.12229	57.5933	12713	12713	MS2	15/174	20180318-iTQ-OSCC6-30ug-s64.raw
	High		vVAGVANALAHk	Unambiguous	2	2	P68871;P02042	N-Term(iTRAQ4plex); K12(iTRAQ4plex)	HCD	1	0	1	1	320793	Not Unique	Not Used		0.0835432					931266		50702		55.34	1.84222e-05	0	15.2882	4	3	479.967	1437.89	5.09242	54.5013	11719	11719	MS2	13/100	20180318-iTQ-OSCC6-30ug-s54.raw
	High		vNVDEVGGEALGR	Unambiguous	1	1	P68871	N-Term(iTRAQ4plex)	HCD	1	0	1	1	56616	Redundant	Not Used	0.0186846	0.0582212	2.89791	0.011693	0.639696	0.229608	1.36046e+06	50406.3	51618.5	26180.4	55.34	7.14955e-05	0	28.0557	4	2	729.89	1458.77	3.38222	55.3758	11847	11847	MS2	7/128	20180318-iTQ-OSCC6-30ug-s10.raw
		High	vNVDEVGGEALGR	Unambiguous	1	1	P68871	N-Term(iTRAQ4plex)	CID	1	0	1	1	54408	Redundant	Not Used	0.0214698	0.0163717	0.709174				4.5334e+06	193005	48367.9		55.32	7.32944e-05	0	11.5252	1	2	729.889	1458.77	2.71278	39.524	7057	7057	MS2	8/128	20180318-iTQ-OSCC6-30ug-s10.raw
	High		vVAGVANALAHk	Unambiguous	2	2	P68871;P02042	N-Term(iTRAQ4plex); K12(iTRAQ4plex)	HCD	1	0	1	1	320331	Not Unique	Not Used	0.0247605						916606	45004.8			55.29	1.74523e-05	0	21.8009	3	3	479.967	1437.89	5.7928	51.0501	10718	10718	MS2	14/100	20180318-iTQ-OSCC6-30ug-s54.raw
		High	vVAGVANALAHk	Unambiguous	2	2	P68871;P02042	N-Term(iTRAQ4plex); K12(iTRAQ4plex)	CID	1	0	1	1	320889	Redundant	Not Used	0.0184174			0.0219637	1.21901		898373	32809.8		32473.5	55.21	1.8078e-05	0	15.0959	3	3	479.967	1437.89	6.17483	55.1912	11921	11921	MS2	10/100	20180318-iTQ-OSCC6-30ug-s54.raw
		High	sAVTALWGk	Unambiguous	1	1	P68871	N-Term(iTRAQ4plex); K9(iTRAQ4plex)	CID	1	0	1	1	281722	Redundant	Not Used	0.0415871	0.0735497	1.64478	0.0507426	1.24722	0.788739	504068	41568.6	24160.7	42094.9	55.18	3.71652e-05	0	49.1887	43	2	610.87	1220.73	7.20096	38.1393	6876	6876	MS2	6/70	20180318-iTQ-OSCC6-30ug-s48.raw
		High	lLGNVLVcVLAHHFGk	Unambiguous	1	1	P68871	N-Term(iTRAQ4plex); C8(Methylthio); K16(iTRAQ4plex)	CID	1	0	1	1	390018	Redundant	Not Used	0.01	0.0160358	3.24006	0.01	1.15175	0.369746	1.00062e+06	9132.93	10456.8	8540.6	55.18	2.85186e-05	0	25.3857	11	3	685.397	2054.18	5.62917	56.6795	11944	11944	MS2	17/146	20180318-iTQ-OSCC6-30ug-s65.raw
		High	sAVTALWGk	Unambiguous	1	1	P68871	N-Term(iTRAQ4plex); K9(iTRAQ4plex)	CID	1	0	1	1	275504	Redundant	Not Used	0.0381279	0.0525729	1.28235	0.0345268	0.925644	0.75082	512874	38776.7	17571.7	29143	55.16	4.28229e-05	0	32.1338	27	2	610.87	1220.73	6.201	37.483	6526	6526	MS2	6/70	20180318-iTQ-OSCC6-30ug-s47.raw
		High	eFTPPVQAAYQk	Unambiguous	1	1	P68871	N-Term(iTRAQ4plex); K12(iTRAQ4plex)	CID	1	0	1	1	176424	Redundant	Not Used	0.0539539	0.0854874	1.47355	0.0284037	0.538125	0.379853	18076.6	1934.01	1007.07	845.006	55.15	6.65973e-05	0	23.0659	300	2	833.962	1666.92	7.0465	60.3055	13190	13190	MS2	9/102	20180318-iTQ-OSCC6-30ug-s30.raw
	High		fFESFGDLSTPDAVmGNPk	Unambiguous	1	1	P68871	N-Term(iTRAQ4plex); M15(Oxidation); K19(iTRAQ4plex)	HCD	1	0	1	1	151685	Unique	Used	0.030673						195230	11874.7			55.13	5.98459e-05	0	19.3334	8	3	788.391	2363.16	4.34433	54.0462	11358	11358	MS2	12/166	20180318-iTQ-OSCC6-30ug-s26.raw
		High	gTFATLSELHcDk	Unambiguous	1	1	P68871	N-Term(iTRAQ4plex); C11(Methylthio); K13(iTRAQ4plex)	CID	1	0	1	1	295937	Redundant	Not Used	0.0171244	0.11347	6.16242	0.045494	2.71562	0.45837	781395	26534.1	57781.7	58504.8	55.13	6.72116e-05	0	16.0791	4	3	585.963	1755.88	5.80101	52.9891	11198	11198	MS2	9/116	20180318-iTQ-OSCC6-30ug-s50.raw
		High	vLGAFSDGLAHLDNLk	Unambiguous	2	2	P68871;P02042	N-Term(iTRAQ4plex); K16(iTRAQ4plex)	CID	1	0	1	1	307913	No Quan Values	Not Used							5.84224e+07				55.11	4.68645e-05	0	14.3748	0	3	653.373	1958.11	5.36008	50.3739	10595	10595	MS2	16/138	20180318-iTQ-OSCC6-30ug-s52.raw
	High		vLGAFSDGLAHLDNLk	Unambiguous	2	2	P68871;P02042	N-Term(iTRAQ4plex); K16(iTRAQ4plex)	HCD	1	0	1	1	350064	Not Unique	Not Used	0.450085	0.122805	0.253752				65503.7	58462.5	5242.32		55.1	4.77451e-05	0	8.52737	13	2	979.552	1958.1	0.442008	38.915	7363	7363	MS2	7/138	20180318-iTQ-OSCC6-30ug-s59.raw
	High		fFESFGDLSTPDAVmGNPk	Unambiguous	1	1	P68871	N-Term(iTRAQ4plex); M15(Oxidation); K19(iTRAQ4plex)	HCD	1	0	1	1	152531	No Quan Values	Not Used							21545.5				55.08	6.10046e-05	0	17.2557	68	3	788.391	2363.16	5.04168	60.2822	13191	13191	MS2	14/166	20180318-iTQ-OSCC6-30ug-s26.raw
	High		gTFATLSELHcDk	Unambiguous	1	1	P68871	N-Term(iTRAQ4plex); C11(Methylthio); K13(iTRAQ4plex)	HCD	1	0	1	1	295282	Unique	Used	0.0423896	0.108507	2.3806	0.0417741	1.00735	0.440141	695192	58436.2	49159	47794.7	55.07	6.84578e-05	0	22.3204	4	3	585.963	1755.87	5.48817	48.111	9786	9786	MS2	12/116	20180318-iTQ-OSCC6-30ug-s50.raw
	High		fFESFGDLSTPDAVmGNPk	Unambiguous	1	1	P68871	N-Term(iTRAQ4plex); M15(Oxidation); K19(iTRAQ4plex)	HCD	1	0	1	1	157919	Unique	Used	0.0303103	0.10008	3.07075	0.0605427	2.04175	0.691602	33281.3	2000.36	2170.64	3316.11	55.07	5.8967e-05	0	18.1528	57	3	788.387	2363.15	0.315198	57.1169	11620	11620	MS2	13/166	20180318-iTQ-OSCC6-30ug-s27.raw
	High		vNVDEVGGEALGR	Unambiguous	1	1	P68871	N-Term(iTRAQ4plex)	HCD	1	0	1	1	56313	No Quan Values	Not Used							44009.7				55.06	7.78163e-05	0	6.5178	7	3	486.928	1458.77	2.72448	53.1915	11187	11187	MS2	9/128	20180318-iTQ-OSCC6-30ug-s10.raw
	High		gTFATLSELHcDk	Unambiguous	1	1	P68871	N-Term(iTRAQ4plex); C11(Methylthio); K13(iTRAQ4plex)	HCD	1	0	1	1	331412	Redundant	Not Used	0.0559529	0.192662	3.20229	0.0487701	0.890968	0.289401	571025	63357.2	71695.5	45832.8	55.04	6.87756e-05	0	41.6264	13	3	585.963	1755.87	5.59245	41.0842	7986	7986	MS2	11/116	20180318-iTQ-OSCC6-30ug-s56.raw
		High	fFESFGDLSTPDAVmGNPk	Unambiguous	1	1	P68871	N-Term(iTRAQ4plex); M15(Oxidation); K19(iTRAQ4plex)	CID	1	0	1	1	150879	Unique	Used	0.0111521						182879	4044.27			55.03	5.90416e-05	0	8.10778	8	2	1182.08	2363.15	2.23215	48.0495	9601	9601	MS2	9/166	20180318-iTQ-OSCC6-30ug-s26.raw
	High		lLVVYPWTQR	Unambiguous	3	3	P68871;P02042;P69891	N-Term(iTRAQ4plex)	HCD	1	0	1	1	92036	Not Unique	Not Used	0.0215683	0.199152	8.58729	0.0512294	2.42792	0.294087	1.10183e+07	471247	1.43001e+06	928970	55	5.21776e-05	0	20.4203	1	2	709.919	1418.83	1.46967	53.5718	10820	10820	MS2	9/74	20180318-iTQ-OSCC6-30ug-s16.raw
		High	VNVDEVGGEALGR	Unambiguous	1	1	P68871		CID	1	0	1	1	17427	No Quan Labels	Not Used							71682.4	44326.3	27897.7	47304.9	55	6.26131e-05	0	31.1194	10	2	657.837	1314.67	1.25523	31.0382	4255	4255	MS2	9/128	20180318-iTQ-OSCC6-30ug-s04.raw
	High		fFESFGDLSTPDAVMGNPk	Unambiguous	1	1	P68871	N-Term(iTRAQ4plex); K19(iTRAQ4plex)	HCD	1	0	1	1	151120	Redundant	Not Used	0.0145997						463220	13410.6			54.96	5.85647e-05	0	0	14	2	1174.08	2347.16	1.43311	49.8183	10128	10128	MS2	13/166	20180318-iTQ-OSCC6-30ug-s26.raw
	High		VLGAFSDGLAHLDNLk	Unambiguous	2	2	P68871;P02042	K16(iTRAQ4plex)	HCD	1	0	1	1	252318	Not Unique	Not Used	0.355643	0.613317	1.60383	0.362487	1.04186	0.675694	40047.7	28242.9	16006.7	23891.1	54.94	7.13395e-05	0	14.1466	34	3	605.337	1814	2.19243	44.8889	8352	8352	MS2	7/138	20180318-iTQ-OSCC6-30ug-s43.raw
		High	sAVTALWGk	Unambiguous	1	1	P68871	N-Term(iTRAQ4plex); K9(iTRAQ4plex)	CID	1	0	1	1	209646	Unique	Used	0.01						8.54085e+07	974888			54.94	4.69718e-05	0	16.5944	0	2	610.867	1220.73	1.80111	37.8053	6553	6553	MS2	7/70	20180318-iTQ-OSCC6-30ug-s36.raw
		High	fFESFGDLSTPDAVMGNPk	Unambiguous	1	1	P68871	N-Term(iTRAQ4plex); K19(iTRAQ4plex)	CID	1	0	1	1	151315	Unique	Used	0.0393261						287070	22386.5			54.93	6.50766e-05	0	6.71712	7	2	1174.08	2347.16	2.36925	51.3159	10548	10548	MS2	19/166	20180318-iTQ-OSCC6-30ug-s26.raw
	High		sAVTALWGk	Unambiguous	1	1	P68871	N-Term(iTRAQ4plex); K9(iTRAQ4plex)	HCD	1	0	1	1	209646	Redundant	Not Used	0.01						8.54085e+07	974888			54.91	4.72974e-05	0	16.5944	0	2	610.867	1220.73	1.80111	37.8204	6559	6559	MS2	6/70	20180318-iTQ-OSCC6-30ug-s36.raw
	High		sAVTALWGk	Unambiguous	1	1	P68871	N-Term(iTRAQ4plex); K9(iTRAQ4plex)	HCD	1	0	1	1	209472	Redundant	Not Used	0.01						2.41125e+08	4.01748e+06			54.91	4.72974e-05	0	16.586	0	2	610.868	1220.73	3.20108	36.4435	6182	6182	MS2	6/70	20180318-iTQ-OSCC6-30ug-s36.raw
		High	sAVTALWGk	Unambiguous	1	1	P68871	N-Term(iTRAQ4plex); K9(iTRAQ4plex)	CID	1	0	1	1	211320	Redundant	Not Used	0.0186414	0.069583	3.47145	0.0421514	2.31134	0.69255	1.17002e+06	43250.5	53056.4	81166	54.89	3.97316e-05	0	47.6337	10	2	610.87	1220.73	7.10097	49.7713	10180	10180	MS2	8/70	20180318-iTQ-OSCC6-30ug-s36.raw
	High		VLGAFSDGLAHLDNLk	Unambiguous	2	2	P68871;P02042	K16(iTRAQ4plex)	HCD	1	0	1	1	216642	Not Unique	Not Used	0.234268			0.0876518	0.382453		2.50341e+06	1.16296e+06		361128	54.87	6.95661e-05	0	11.2488	0	3	605.335	1813.99	-1.44143	44.8181	8482	8482	MS2	7/138	20180318-iTQ-OSCC6-30ug-s37.raw
		High	fFESFGDLSTPDAVmGNPk	Unambiguous	1	1	P68871	N-Term(iTRAQ4plex); M15(Oxidation); K19(iTRAQ4plex)	CID	1	0	1	1	156705	No Quan Values	Not Used							2653684				54.86	6.25416e-05	0	11.6362	1	3	788.389	2363.15	2.6397	47.6324	8986	8986	MS2	23/166	20180318-iTQ-OSCC6-30ug-s27.raw
	High		kVLGAFSDGLAHLDNLk	Unambiguous	2	2	P68871;P02042	K1(iTRAQ4plex); K17(iTRAQ4plex)	HCD	1	0	1	1	350316	Not Unique	Not Used	0.493374	0.0683445	0.128829				1.74431e+06	1.70655e+06	77690.4		54.84	3.24814e-05	1	15.5816	1	3	696.069	2086.19	1.22795	40.785	7909	7909	MS2	15/174	20180318-iTQ-OSCC6-30ug-s59.raw
		High	lLGNVLVcVLAHHFGk	Unambiguous	1	1	P68871	N-Term(iTRAQ4plex); C8(Methylthio); K16(iTRAQ4plex)	CID	1	0	1	1	384532	Redundant	Not Used	0.01	0.0233864	5.64644				32006.2	244.47	487.794		54.84	3.03488e-05	0	16.6266	130	3	685.398	2054.18	6.60969	61.1279	13530	13530	MS2	13/146	20180318-iTQ-OSCC6-30ug-s64.raw
	High		gTFATLSELHcDk	Unambiguous	1	1	P68871	N-Term(iTRAQ4plex); C11(Methylthio); K13(iTRAQ4plex)	HCD	1	0	1	1	288329	Unique	Used	0.0449838			0.0284163	0.645717		1.32425e+06	118126		61930.6	54.83	7.23474e-05	0	16.575	2	3	585.962	1755.87	3.71539	41.9316	7864	7864	MS2	13/116	20180318-iTQ-OSCC6-30ug-s49.raw
	High		gTFATLSELHcDk	Unambiguous	1	1	P68871	N-Term(iTRAQ4plex); C11(Methylthio); K13(iTRAQ4plex)	HCD	1	0	1	1	296686	Unique	Used	0.031353						292084	18159.6			54.81	7.25161e-05	0	13.7393	9	3	585.963	1755.87	5.59245	58.6367	12828	12828	MS2	10/116	20180318-iTQ-OSCC6-30ug-s50.raw
		High	eFTPPVQAAYQk	Unambiguous	1	1	P68871	N-Term(iTRAQ4plex); K12(iTRAQ4plex)	CID	1	0	1	1	172442	Unique	Used	0.01						7.56014e+07	1.35144e+06			54.8	7.48356e-05	0	14.6199	0	3	556.308	1666.91	3.70642	31.1059	4566	4566	MS2	12/102	20180318-iTQ-OSCC6-30ug-s30.raw
		High	sAVTALWGk	Unambiguous	1	1	P68871	N-Term(iTRAQ4plex); K9(iTRAQ4plex)	CID	1	0	1	1	210408	Redundant	Not Used	0.0310343			0.016791	0.553053		2.45547e+06	151110		67854.6	54.77	4.8847e-05	0	16.8361	3	2	610.869	1220.73	6.001	43.3921	8204	8204	MS2	6/70	20180318-iTQ-OSCC6-30ug-s36.raw
	High		fFESFGDLSTPDAVmGNPk	Unambiguous	1	1	P68871	N-Term(iTRAQ4plex); M15(Oxidation); K19(iTRAQ4plex)	HCD	1	0	1	1	152454	Unique	Used	0.0132943						49724.6	1310.85			54.74	6.46295e-05	0	16.6495	26	3	788.391	2363.16	4.80923	59.5799	13023	13023	MS2	12/166	20180318-iTQ-OSCC6-30ug-s26.raw
	High		fFESFGDLSTPDAVmGNPK	Unambiguous	1	1	P68871	N-Term(iTRAQ4plex); M15(Oxidation)	HCD	1	0	1	1	49414	Unique	Used	0.0497346	0.125053	2.33842				273320	26955.5	22274.4		54.69	6.01137e-05	0	7.10166	5	3	740.353	2219.05	0.286163	47.048	9207	9207	MS2	12/166	20180318-iTQ-OSCC6-30ug-s09.raw
		High	LLGNVLVcVLAHHFGk	Unambiguous	1	1	P68871	C8(Methylthio); K16(iTRAQ4plex)	CID	1	0	1	1	389766	Unique	Used	0.0852635						210079	35519.3			54.64	5.53128e-05	0	5.64068	6	4	478.273	1910.07	4.77505	54.6735	11398	11398	MS2	11/146	20180318-iTQ-OSCC6-30ug-s65.raw
	High		kVLGAFSDGLAHLDNLk	Unambiguous	2	2	P68871;P02042	N-Term(iTRAQ4plex); K1(iTRAQ4plex); K17(iTRAQ4plex)	HCD	1	0	1	1	382496	Redundant	Not Used	0.0569863	0.128719	2.10068	0.0442441	0.793626	0.392965	631550	71366.7	52977.5	45986.5	54.63	1.57476e-05	1	33.0667	5	3	744.106	2230.3	5.05651	45.1614	9123	9123	MS2	14/174	20180318-iTQ-OSCC6-30ug-s64.raw
	High		fFESFGDLSTPDAVmGNPk	Unambiguous	1	1	P68871	N-Term(iTRAQ4plex); M15(Oxidation); K19(iTRAQ4plex)	HCD	1	0	1	1	152235	Unique	Used	0.0975666	0.259139	2.47012	0.203143	2.12829	0.896213	156204	30221	26379.3	52222.7	54.62	6.55773e-05	0	17.8681	10	3	788.39	2363.15	3.25957	57.955	12545	12545	MS2	13/166	20180318-iTQ-OSCC6-30ug-s26.raw
		High	gTFATLSELHcDk	Unambiguous	1	1	P68871	N-Term(iTRAQ4plex); C11(Methylthio); K13(iTRAQ4plex)	CID	1	0	1	1	296415	Unique	Used	0.0325823						607784	39268.8			54.6	7.59354e-05	0	14.0707	3	3	585.963	1755.88	5.80101	56.5215	12236	12236	MS2	16/116	20180318-iTQ-OSCC6-30ug-s50.raw
		High	lLGNVLVcVLAHHFGk	Unambiguous	1	1	P68871	N-Term(iTRAQ4plex); C8(Methylthio); K16(iTRAQ4plex)	CID	1	0	1	1	390324	Excluded by Method	Not Used	0.01						231517	58.0907			54.6	3.27666e-05	0	13.8781	13	3	685.398	2054.18	6.8771	59.5017	12607	12607	MS2	19/146	20180318-iTQ-OSCC6-30ug-s65.raw
		High	sAVTALWGk	Unambiguous	1	1	P68871	N-Term(iTRAQ4plex); K9(iTRAQ4plex)	CID	1	0	1	1	210312	Redundant	Not Used	0.0171327	0.0234155	1.27105				2.12504e+06	72195.5	32427.2		54.58	5.12056e-05	0	27.4504	3	2	610.869	1220.73	5.40102	42.6794	7996	7996	MS2	7/70	20180318-iTQ-OSCC6-30ug-s36.raw
		High	vVAGVANALAHk	Unambiguous	2	2	P68871;P02042	N-Term(iTRAQ4plex); K12(iTRAQ4plex)	CID	1	0	1	1	317921	Excluded by Method	Not Used	0.01						2.25079e+08	282719			54.54	2.39061e-05	0	15.7462	0	3	479.966	1437.88	2.99125	32.8789	5490	5490	MS2	7/100	20180318-iTQ-OSCC6-30ug-s54.raw
	High		vLGAFSDGLAHLDNLk	Unambiguous	2	2	P68871;P02042	N-Term(iTRAQ4plex); K16(iTRAQ4plex)	HCD	1	0	1	1	313789	Not Unique	Not Used	0.109864	0.132892	1.12494	0.100851	0.938331	0.86761	292972	63826.6	25372.7	48626.9	54.53	5.35604e-05	0	32.6754	12	3	653.372	1958.1	3.95741	48.3146	9772	9772	MS2	13/138	20180318-iTQ-OSCC6-30ug-s53.raw
	High		fFESFGDLSTPDAVMGNPk	Unambiguous	1	1	P68871	N-Term(iTRAQ4plex); K19(iTRAQ4plex)	HCD	1	0	1	1	235304	Unique	Used	0.0156863						358851	11162.3			54.52	7.2226e-05	0	12.3686	6	3	783.058	2347.16	3.32566	50.9886	10203	10203	MS2	12/166	20180318-iTQ-OSCC6-30ug-s40.raw
		High	vNVDEVGGEALGR	Unambiguous	1	1	P68871	N-Term(iTRAQ4plex)	CID	1	0	1	1	77474	Unique	Used	0.0332873			0.0164161	0.504106		1.32365e+06	87371.6		35761.1	54.49	8.6774e-05	0	37.9267	11	2	729.89	1458.77	3.4659	32.5291	4649	4649	MS2	8/128	20180318-iTQ-OSCC6-30ug-s14.raw
		High	sAVTALWGk	Unambiguous	1	1	P68871	N-Term(iTRAQ4plex); K9(iTRAQ4plex)	CID	1	0	1	1	211550	Redundant	Not Used	0.0395336	0.0916789	2.1567	0.0502092	1.29822	0.626118	975016	76435.6	58253.4	80568	54.49	5.13887e-05	0	50.8569	10	2	610.871	1220.73	8.40093	51.3885	10676	10676	MS2	6/70	20180318-iTQ-OSCC6-30ug-s36.raw
	High		gTFATLSELHcDk	Unambiguous	1	1	P68871	N-Term(iTRAQ4plex); C11(Methylthio); K13(iTRAQ4plex)	HCD	1	0	1	1	290520	Unique	Used	0.0636289	0.179219	2.61948	0.0779807	1.25275	0.497446	16743.2	2112.57	1955.52	2148.79	54.45	7.89628e-05	0	17.9842	247	3	585.962	1755.87	3.61111	58.4564	12610	12610	MS2	13/116	20180318-iTQ-OSCC6-30ug-s49.raw
	High		vVAGVANALAHk	Unambiguous	2	2	P68871;P02042	N-Term(iTRAQ4plex); K12(iTRAQ4plex)	HCD	1	0	1	1	320235	Not Unique	Not Used	0.0117261						1.23929e+06	28816.7			54.44	2.1585e-05	0	14.3672	2	3	479.967	1437.89	6.2385	50.3331	10510	10510	MS2	12/100	20180318-iTQ-OSCC6-30ug-s54.raw
		High	vNVDEVGGEALGR	Unambiguous	1	1	P68871	N-Term(iTRAQ4plex)	CID	1	0	1	1	48057	Unique	Used	0.0730842	0.331432	4.21752	0.190905	2.67008	0.658514	203274	29459.3	43905.1	63865.4	54.44	9.0477e-05	0	33.6784	29	2	729.889	1458.77	2.2107	36.9771	6255	6255	MS2	9/128	20180318-iTQ-OSCC6-30ug-s09.raw
	High		vVAGVANALAHk	Unambiguous	2	2	P68871;P02042	N-Term(iTRAQ4plex); K12(iTRAQ4plex)	HCD	1	0	1	1	320511	Redundant	Not Used	0.0136265						987195	26675			54.43	2.36179e-05	0	13.4424	3	3	479.966	1437.88	4.64672	52.4051	11108	11108	MS2	13/100	20180318-iTQ-OSCC6-30ug-s54.raw
		High	vNVDEVGGEALGR	Unambiguous	1	1	P68871	N-Term(iTRAQ4plex)	CID	1	0	1	1	53288	No Quan Values	Not Used							10208569				54.4	9.09511e-05	0	9.13253	0	3	486.928	1458.77	1.65756	31.3038	4630	4630	MS2	16/128	20180318-iTQ-OSCC6-30ug-s10.raw
		High	vVAGVANALAHk	Unambiguous	2	2	P68871;P02042	N-Term(iTRAQ4plex); K12(iTRAQ4plex)	CID	1	0	1	1	320602	Redundant	Not Used	0.01	0.0174377	2.62985				1.30906e+06	16007.5	14876.2		54.39	2.42003e-05	0	13.3709	5	3	479.966	1437.88	3.81899	53.0666	11298	11298	MS2	18/100	20180318-iTQ-OSCC6-30ug-s54.raw
	High		kVLGAFSDGLAHLDNLk	Unambiguous	2	2	P68871;P02042	N-Term(iTRAQ4plex); K1(iTRAQ4plex); K17(iTRAQ4plex)	HCD	1	0	1	1	382190	Not Unique	Not Used	0.0936619	0.235102	2.33443	0.139036	1.51738	0.6761	406032	75412	62209.6	92908.2	54.38	1.66807e-05	1	35.8019	11	4	558.334	2230.31	9.7848	42.8574	8460	8460	MS2	7/174	20180318-iTQ-OSCC6-30ug-s64.raw
	High		LLGNVLVcVLAHHFGk	Unambiguous	1	1	P68871	C8(Methylthio); K16(iTRAQ4plex)	HCD	1	0	1	1	352951	Unique	Used	0.218288	0.569833	2.42775	0.195729	0.916551	0.39269	3077.8	1332.26	1142.95	991.433	54.37	6.30651e-05	0	9.94244	207	2	955.537	1910.07	2.68014	61.8671	13617	13617	MS2	7/146	20180318-iTQ-OSCC6-30ug-s59.raw
		High	vVAGVANALAHk	Unambiguous	2	2	P68871;P02042	N-Term(iTRAQ4plex); K12(iTRAQ4plex)	CID	1	0	1	1	319023	Not Unique	Not Used	0.01						1.9641e+06	34598.5			54.36	2.40017e-05	0	15.0599	2	3	479.967	1437.89	4.9014	41.2471	7878	7878	MS2	16/100	20180318-iTQ-OSCC6-30ug-s54.raw
	High		sAVTALWGk	Unambiguous	1	1	P68871	N-Term(iTRAQ4plex); K9(iTRAQ4plex)	HCD	1	0	1	1	212871	Unique	Used	0.0160426	0.052416	3.03862	0.0208867	1.33084	0.455564	31393.3	998.685	1072.36	1079.13	54.35	5.36232e-05	0	22.6132	205	2	610.87	1220.73	7.50096	62.7447	13613	13613	MS2	6/70	20180318-iTQ-OSCC6-30ug-s36.raw
		High	vVAGVANALAHk	Unambiguous	2	2	P68871;P02042	N-Term(iTRAQ4plex); K12(iTRAQ4plex)	CID	1	0	1	1	393040	Redundant	Not Used	0.125535	0.399835	2.96211	0.215422	1.7541	0.615957	77067.9	19184.8	20081.4	27323.1	54.33	2.50905e-05	0	17.6882	89	2	719.445	1437.88	3.42508	34.6754	5601	5601	MS2	16/100	20180318-iTQ-OSCC6-30ug-s66.raw
	High		vNVDEVGGEALGR	Unambiguous	1	1	P68871	N-Term(iTRAQ4plex)	HCD	1	0	1	1	53749	No Quan Values	Not Used							324497				54.31	8.91487e-05	0	9.04635	2	3	486.929	1458.77	3.7914	34.7833	5634	5634	MS2	10/128	20180318-iTQ-OSCC6-30ug-s10.raw
		High	sAVTALWGk	Unambiguous	1	1	P68871	N-Term(iTRAQ4plex); K9(iTRAQ4plex)	CID	1	0	1	1	212820	Redundant	Not Used	0.018392	0.0176911	0.894564	0.0241586	1.34268	1.5612	27921.8	1018.33	321.912	1110.15	54.3	5.48014e-05	0	17.292	222	2	610.871	1220.73	8.10094	61.3686	13435	13435	MS2	7/70	20180318-iTQ-OSCC6-30ug-s36.raw
		High	vVAGVANALAHk	Unambiguous	2	2	P68871;P02042	N-Term(iTRAQ4plex); K12(iTRAQ4plex)	CID	1	0	1	1	321441	Redundant	Not Used	0.01						138912	2343.56			54.3	2.34067e-05	0	15.5969	22	3	479.967	1437.89	4.96507	59.4097	13117	13117	MS2	8/100	20180318-iTQ-OSCC6-30ug-s54.raw
		High	eFTPPVQAAYQk	Unambiguous	1	1	P68871	N-Term(iTRAQ4plex); K12(iTRAQ4plex)	CID	1	0	1	1	172844	Unique	Used	0.0327224						1.71823e+06	111492			54.29	8.50915e-05	0	16.5207	3	2	833.96	1666.91	4.55665	34.1392	5437	5437	MS2	17/102	20180318-iTQ-OSCC6-30ug-s30.raw
	High		vLGAFSDGLAHLDNLK	Unambiguous	2	2	P68871;P02042	N-Term(iTRAQ4plex)	HCD	1	0	1	1	211387	Redundant	Not Used	0.0632611	0.128494	1.889	0.0563369	0.910306	0.501249	541216	67893	45320.2	50180.1	54.28	8.34214e-05	0	30.4178	12	3	605.338	1814	2.79807	50.2453	10330	10330	MS2	19/138	20180318-iTQ-OSCC6-30ug-s36.raw
	High		gTFATLSELHcDk	Unambiguous	1	1	P68871	N-Term(iTRAQ4plex); C11(Methylthio); K13(iTRAQ4plex)	HCD	1	0	1	1	296031	Unique	Used	0.0317195						815890	51318.7			54.21	8.45872e-05	0	21.3448	4	3	585.963	1755.87	5.17533	53.7123	11410	11410	MS2	10/116	20180318-iTQ-OSCC6-30ug-s50.raw
	High		VLGAFSDGLAHLDNLk	Unambiguous	2	2	P68871;P02042	K16(iTRAQ4plex)	HCD	1	0	1	1	222655	Not Unique	Not Used	0.0683881	0.0220022	0.299207	0.0255721	0.382223	1.32875	1.4318e+06	194169	20529.9	60258.2	54.2	8.21209e-05	0	31.1426	12	3	605.333	1813.98	-5.2772	44.8589	8565	8565	MS2	8/138	20180318-iTQ-OSCC6-30ug-s38.raw
	High		vVAGVANALAHk	Unambiguous	2	2	P68871;P02042	N-Term(iTRAQ4plex); K12(iTRAQ4plex)	HCD	1	0	1	1	318639	Redundant	Not Used	0.0335456						3.59853e+06	239375			54.19	2.19113e-05	0	17.121	1	3	479.967	1437.89	5.28343	38.4323	7052	7052	MS2	14/100	20180318-iTQ-OSCC6-30ug-s54.raw
		High	vNVDEVGGEALGR	Unambiguous	1	1	P68871	N-Term(iTRAQ4plex)	CID	1	0	1	1	56425	Redundant	Not Used	0.0129123	0.0319577	2.30175	0.01	0.707218	0.319591	1.8061e+06	46244.8	37614.5	26554.3	54.18	9.18576e-05	0	15.1092	3	2	729.89	1458.77	3.80062	53.9884	11426	11426	MS2	11/128	20180318-iTQ-OSCC6-30ug-s10.raw
		High	eFTPPVQAAYQk	Unambiguous	1	1	P68871	N-Term(iTRAQ4plex); K12(iTRAQ4plex)	CID	1	0	1	1	214741	Unique	Used	0.0499618						170408	16882.9			54.15	7.96105e-05	0	21.1083	28	2	833.963	1666.92	8.21819	31.0266	4356	4356	MS2	11/102	20180318-iTQ-OSCC6-30ug-s37.raw
		High	vVAGVANALAHk	Unambiguous	2	2	P68871;P02042	N-Term(iTRAQ4plex); K12(iTRAQ4plex)	CID	1	0	1	1	312018	Redundant	Not Used	0.0255421	0.0733882	2.67212	0.0425581	1.70317	0.662977	929940	47100.9	44475.5	65133.6	54.13	2.27957e-05	0	18.4476	5	3	479.967	1437.89	5.98382	34.8329	5930	5930	MS2	15/100	20180318-iTQ-OSCC6-30ug-s53.raw
	High		vVAGVANALAHk	Unambiguous	2	2	P68871;P02042	N-Term(iTRAQ4plex); K12(iTRAQ4plex)	HCD	1	0	1	1	320421	Redundant	Not Used	0.01	0.0401384	13.7656				1.13106e+06	6082.13	29586.1		54.12	2.28482e-05	0	17.4861	3	3	479.967	1437.89	5.85647	51.7255	10913	10913	MS2	12/100	20180318-iTQ-OSCC6-30ug-s54.raw
		High	vVAGVANALAHk	Unambiguous	2	2	P68871;P02042	N-Term(iTRAQ4plex); K12(iTRAQ4plex)	CID	1	0	1	1	317574	Redundant	Not Used	0.0121654	0.01	0.368247	0.01	0.273118	0.771454	3.32976e+07	803260	104528	178125	54.12	2.43972e-05	0	18.2601	0	3	479.967	1437.89	5.02875	30.1979	4737	4737	MS2	7/100	20180318-iTQ-OSCC6-30ug-s54.raw
		High	fFESFGDLSTPDAVmGNPk	Unambiguous	1	1	P68871	N-Term(iTRAQ4plex); M15(Oxidation); K19(iTRAQ4plex)	CID	1	0	1	1	168562	Unique	Used	0.0419808						858160	71439.1			54.11	7.62715e-05	0	12.9185	1	3	788.391	2363.16	4.9642	46.9218	8999	8999	MS2	20/166	20180318-iTQ-OSCC6-30ug-s29.raw
	High		LLGNVLVcVLAHHFGk	Unambiguous	1	1	P68871	C8(Methylthio); K16(iTRAQ4plex)	HCD	1	0	1	1	352896	Redundant	Not Used	0.162463	0.383714	2.19655	0.17597	1.10717	0.524291	3331.05	1073.13	832.969	964.686	54.08	6.58567e-05	0	2.45355	217	2	955.538	1910.07	3.31923	61.1439	13499	13499	MS2	7/146	20180318-iTQ-OSCC6-30ug-s59.raw
	High		vNVDEVGGEALGR	Unambiguous	1	1	P68871	N-Term(iTRAQ4plex)	HCD	1	0	1	1	53466	No Quan Values	Not Used							3020071				54	9.63419e-05	0	8.26879	0	3	486.929	1458.77	3.54036	32.719	5022	5022	MS2	11/128	20180318-iTQ-OSCC6-30ug-s10.raw
		High	vNVDEVGGEALGR	Unambiguous	1	1	P68871	N-Term(iTRAQ4plex)	CID	1	0	1	1	53466	No Quan Values	Not Used							3020071				54	9.63419e-05	0	8.26879	0	3	486.929	1458.77	3.54036	32.7051	5016	5016	MS2	9/128	20180318-iTQ-OSCC6-30ug-s10.raw
		High	sAVTALWGk	Unambiguous	1	1	P68871	N-Term(iTRAQ4plex); K9(iTRAQ4plex)	CID	1	0	1	1	209736	Excluded by Method	Not Used	0.01						4.54498e+07	287867			54	5.59341e-05	0	16.6114	0	2	610.87	1220.73	6.60098	38.5018	6748	6748	MS2	12/70	20180318-iTQ-OSCC6-30ug-s36.raw
		High	vLGAFSDGLAHLDNLk	Unambiguous	2	2	P68871;P02042	N-Term(iTRAQ4plex); K16(iTRAQ4plex)	CID	1	0	1	1	308471	Excluded by Method	Not Used	0.01						3.69854e+06	555.707			53.86	6.27003e-05	0	12.6661	2	3	653.373	1958.11	5.17306	54.5333	11804	11804	MS2	14/138	20180318-iTQ-OSCC6-30ug-s52.raw
	High		gTFATLSELHcDk	Unambiguous	1	1	P68871	N-Term(iTRAQ4plex); C11(Methylthio); K13(iTRAQ4plex)	HCD	1	0	1	1	296319	Unique	Used	0.0429527	0.0432232	0.935865				580918	49479.2	16363.3		53.85	9.04554e-05	0	14.0245	4	3	585.963	1755.87	5.69673	55.8396	12034	12034	MS2	11/116	20180318-iTQ-OSCC6-30ug-s50.raw
	High		vVAGVANALAHk	Unambiguous	2	2	P68871;P02042	N-Term(iTRAQ4plex); K12(iTRAQ4plex)	HCD	1	0	1	1	318267	Excluded by Method	Not Used	0.01						2.36252e+07	53841.6			53.83	2.7117e-05	0	15.7902	0	3	479.967	1437.89	4.9014	35.6528	6246	6246	MS2	12/100	20180318-iTQ-OSCC6-30ug-s54.raw
	High		vVAGVANALAHk	Unambiguous	2	2	P68871;P02042	N-Term(iTRAQ4plex); K12(iTRAQ4plex)	HCD	1	0	1	1	324363	Redundant	Not Used	0.0492891	0.126925	2.39488	0.0653145	1.35453	0.588307	362004	35382	29943.4	38912.6	53.8	2.81387e-05	0	16.3009	13	3	479.966	1437.88	4.20102	35.1328	6073	6073	MS2	14/100	20180318-iTQ-OSCC6-30ug-s55.raw
	High		vHLTPEEk	Unambiguous	2	2	P68871;P02042	N-Term(iTRAQ4plex); K8(iTRAQ4plex)	HCD	1	0	1	1	328779	Redundant	Not Used	0.0341844	0.0208709	0.567805	0.0253443	0.757851	1.3883	999714	67767.4	13597.4	41698.8	53.77	8.89889e-05	0	18.6514	5	2	620.865	1240.72	7.12377	21.441	2287	2287	MS2	7/62	20180318-iTQ-OSCC6-30ug-s56.raw
	High		gTFATLSELHcDk	Unambiguous	1	1	P68871	N-Term(iTRAQ4plex); C11(Methylthio); K13(iTRAQ4plex)	HCD	1	0	1	1	296127	Unique	Used	0.0288766						593000	33956.2			53.76	9.3822e-05	0	23.3451	4	3	585.963	1755.87	5.17533	54.4235	11618	11618	MS2	11/116	20180318-iTQ-OSCC6-30ug-s50.raw
		High	fFESFGDLSTPDAVmGNPk	Unambiguous	1	1	P68871	N-Term(iTRAQ4plex); M15(Oxidation); K19(iTRAQ4plex)	CID	1	0	1	1	144575	No Quan Values	Not Used							2.71553e+06				53.74	8.1575e-05	0	7.31688	1	2	1182.08	2363.15	2.85202	46.0978	8955	8955	MS2	14/166	20180318-iTQ-OSCC6-30ug-s25.raw
		High	eFTPPVQAAYQk	Unambiguous	1	1	P68871	N-Term(iTRAQ4plex); K12(iTRAQ4plex)	CID	1	0	1	1	172622	Unique	Used	0.011054						3.96416e+07	868934			53.72	9.53271e-05	0	14.5679	0	3	556.31	1666.91	5.90336	32.4995	4956	4956	MS2	12/102	20180318-iTQ-OSCC6-30ug-s30.raw
		High	vVAGVANALAHk	Unambiguous	2	2	P68871;P02042	N-Term(iTRAQ4plex); K12(iTRAQ4plex)	CID	1	0	1	1	320235	Redundant	Not Used	0.0117261						1.23929e+06	28816.7			53.72	2.54772e-05	0	14.3672	2	3	479.967	1437.89	6.2385	50.3175	10504	10504	MS2	10/100	20180318-iTQ-OSCC6-30ug-s54.raw
		High	vNVDEVGGEALGR	Unambiguous	1	1	P68871	N-Term(iTRAQ4plex)	CID	1	0	1	1	53956	No Quan Values	Not Used											53.7	0.000103232	0	19.4813	4	3	486.929	1458.77	3.54036	36.2094	6073	6073	MS2	10/128	20180318-iTQ-OSCC6-30ug-s10.raw
	High		vVAGVANALAHk	Unambiguous	2	2	P68871;P02042	N-Term(iTRAQ4plex); K12(iTRAQ4plex)	HCD	1	0	1	1	318549	Not Unique	Not Used	0.0172225						4.2145e+06	143933			53.69	3.01432e-05	0	14.8721	1	3	479.965	1437.88	2.54555	37.7566	6857	6857	MS2	13/100	20180318-iTQ-OSCC6-30ug-s54.raw
		High	sAVTALWGk	Unambiguous	1	1	P68871	N-Term(iTRAQ4plex); K9(iTRAQ4plex)	CID	1	0	1	1	210914	Redundant	Not Used	0.0174061	0.0360666	1.92704	0.0227712	1.33726	0.721811	1.6079e+06	55498	37792.4	60257.7	53.67	6.46452e-05	0	27.8358	6	2	610.87	1220.73	7.40096	46.9268	9298	9298	MS2	8/70	20180318-iTQ-OSCC6-30ug-s36.raw
	High		kVLGAFSDGLAHLDNLk	Unambiguous	2	2	P68871;P02042	N-Term(iTRAQ4plex); K1(iTRAQ4plex); K17(iTRAQ4plex)	HCD	1	0	1	1	383261	Not Unique	Not Used	0.0569457	0.237221	3.87418	0.1299	2.33174	0.626035	112764	12733.5	17432.6	24107.2	53.65	2.61069e-05	1	38.5523	34	3	744.102	2230.29	-0.279924	50.8636	10777	10777	MS2	15/174	20180318-iTQ-OSCC6-30ug-s64.raw
		High	sAVTALWGk	Unambiguous	1	1	P68871	N-Term(iTRAQ4plex); K9(iTRAQ4plex)	CID	1	0	1	1	215622	Redundant	Not Used	0.054656	0.01	0.133673				7.29756e+06	790920	37360.4		53.63	6.26423e-05	0	19.2621	1	2	610.869	1220.73	5.00103	37.4278	6266	6266	MS2	14/70	20180318-iTQ-OSCC6-30ug-s37.raw
	High		vNVDEVGGEALGR	Unambiguous	1	1	P68871	N-Term(iTRAQ4plex)	HCD	1	0	1	1	48057	Redundant	Not Used	0.0730842	0.331432	4.21752	0.190905	2.67008	0.658514	203274	29459.3	43905.1	63865.4	53.61	0.000109531	0	33.6784	29	2	729.889	1458.77	2.2107	36.9964	6261	6261	MS2	10/128	20180318-iTQ-OSCC6-30ug-s09.raw
	High		vHLTPEEk	Unambiguous	2	2	P68871;P02042	N-Term(iTRAQ4plex); K8(iTRAQ4plex)	HCD	1	0	1	1	316745	Not Unique	Not Used	0.0308651	0.0512611	1.54457	0.0237155	0.78541	0.528916	886528	54259.7	29615.6	34601.3	53.59	8.90357e-05	0	23.3646	9	2	620.864	1240.72	4.7625	24.1302	2948	2948	MS2	6/62	20180318-iTQ-OSCC6-30ug-s54.raw
		High	fFESFGDLSTPDAVMGNPk	Unambiguous	1	1	P68871	N-Term(iTRAQ4plex); K19(iTRAQ4plex)	CID	1	0	1	1	145487	No Quan Values	Not Used							3048310				53.54	9.05093e-05	0	10.6496	1	3	783.061	2347.17	6.52411	53.0025	10931	10931	MS2	11/166	20180318-iTQ-OSCC6-30ug-s25.raw
	High		vVAGVANALAHk	Unambiguous	2	2	P68871;P02042	N-Term(iTRAQ4plex); K12(iTRAQ4plex)	HCD	1	0	1	1	319857	Redundant	Not Used	0.0208504						1.44057e+06	59561.4			53.53	2.61729e-05	0	14.0552	2	3	479.967	1437.89	5.98382	47.52	9691	9691	MS2	13/100	20180318-iTQ-OSCC6-30ug-s54.raw
	High		gTFATLSELHcDk	Unambiguous	1	1	P68871	N-Term(iTRAQ4plex); C11(Methylthio); K13(iTRAQ4plex)	HCD	1	0	1	1	294723	Unique	Used	0.0114827						2.96022e+06	67404.1			53.53	9.60413e-05	0	17.2806	1	3	585.963	1755.87	4.96676	43.9605	8576	8576	MS2	13/116	20180318-iTQ-OSCC6-30ug-s50.raw
		High	kVLGAFSDGLAHLDNLk	Unambiguous	2	2	P68871;P02042	N-Term(iTRAQ4plex); K17(iTRAQ4plex)	CID	1	0	1	1	350316	Redundant	Not Used	0.493374	0.0683445	0.128829				1.74431e+06	1.70655e+06	77690.4		53.44	4.48369e-05	1	15.5816	1	3	696.069	2086.19	1.22795	40.769	7903	7903	MS2	20/174	20180318-iTQ-OSCC6-30ug-s59.raw
	High		vLGAFSDGLAHLDNLk	Unambiguous	2	2	P68871;P02042	N-Term(iTRAQ4plex); K16(iTRAQ4plex)	HCD	1	0	1	1	313879	Redundant	Not Used	0.0105228						518474	10818.8			53.43	6.94531e-05	0	10.4444	6	2	979.555	1958.1	4.24481	48.9878	9967	9967	MS2	13/138	20180318-iTQ-OSCC6-30ug-s53.raw
	High		lLGNVLVcVLAHHFGK	Unambiguous	1	1	P68871	N-Term(iTRAQ4plex); C8(Methylthio)	HCD	1	0	1	1	377699	Unique	Used	0.0246156	0.171524	6.48039	0.0629374	2.61354	0.419494	38848.3	1896.27	4342.47	4023.91	53.42	7.84854e-05	0	4.0159	70	4	478.272	1910.07	2.66606	55.7232	12268	12268	MS2	13/146	20180318-iTQ-OSCC6-30ug-s63.raw
	High		vVAGVANALAHk	Unambiguous	2	2	P68871;P02042	N-Term(iTRAQ4plex); K12(iTRAQ4plex)	HCD	1	0	1	1	319023	Redundant	Not Used	0.01						1.9641e+06	34598.5			53.41	2.98704e-05	0	15.0599	2	3	479.967	1437.89	4.9014	41.2629	7884	7884	MS2	14/100	20180318-iTQ-OSCC6-30ug-s54.raw
	High		gTFATLSELHcDk	Unambiguous	1	1	P68871	N-Term(iTRAQ4plex); C11(Methylthio); K13(iTRAQ4plex)	HCD	1	0	1	1	318991	Redundant	Not Used	0.0299135	0.0752676	2.34007	0.0407824	1.3936	0.619451	220684	13090.5	10824.8	14811.9	53.39	0.000103998	0	6.26435	24	2	878.44	1755.87	3.93161	41.0053	7810	7810	MS2	12/116	20180318-iTQ-OSCC6-30ug-s54.raw
	High		fFESFGDLSTPDAVmGNPk	Unambiguous	1	1	P68871	N-Term(iTRAQ4plex); M15(Oxidation); K19(iTRAQ4plex)	HCD	1	0	1	1	156609	No Quan Values	Not Used							1.9057e+07				53.39	9.27737e-05	0	73.6836	0	3	788.392	2363.16	5.97148	46.9206	8784	8784	MS2	14/166	20180318-iTQ-OSCC6-30ug-s27.raw
	High		gTFATLSELHcDk	Unambiguous	1	1	P68871	N-Term(iTRAQ4plex); C11(Methylthio); K13(iTRAQ4plex)	HCD	1	0	1	1	294303	Unique	Used	0.0137021						6.78434e+06	184337			53.37	0.000103328	0	26.0335	0	2	878.44	1755.87	4.62682	40.8028	7666	7666	MS2	10/116	20180318-iTQ-OSCC6-30ug-s50.raw
		High	eFTPPVQAAYQk	Unambiguous	1	1	P68871	N-Term(iTRAQ4plex); K12(iTRAQ4plex)	CID	1	0	1	1	172562	Unique	Used	0.01						7.72053e+07	1.25039e+06			53.34	0.000104044	0	14.9896	0	2	833.961	1666.92	6.60712	32.0215	4826	4826	MS2	11/102	20180318-iTQ-OSCC6-30ug-s30.raw
	High		vLGAFSDGLAHLDNLk	Unambiguous	2	2	P68871;P02042	N-Term(iTRAQ4plex); K16(iTRAQ4plex)	HCD	1	0	1	1	308165	Redundant	Not Used	0.01						257143	2696.7			53.31	7.13989e-05	0	14.1665	13	2	979.555	1958.1	4.30715	52.2634	11147	11147	MS2	7/138	20180318-iTQ-OSCC6-30ug-s52.raw
	High		vNVDEVGGEALGR	Unambiguous	1	1	P68871	N-Term(iTRAQ4plex)	HCD	1	0	1	1	47821	Unique	Used	0.0576827	0.0314885	0.507684	0.0303062	0.537053	1.10033	408756	46754.8	8387.95	20387.4	53.3	0.000107111	0	24.5893	19	2	729.891	1458.77	5.30685	35.3006	5752	5752	MS2	11/128	20180318-iTQ-OSCC6-30ug-s09.raw
	High		vVAGVANALAHk	Unambiguous	2	2	P68871;P02042	N-Term(iTRAQ4plex); K12(iTRAQ4plex)	HCD	1	0	1	1	336703	Not Unique	Not Used	0.134727	0.487488	3.36509	0.257919	1.95686	0.60487	920403	245895	292403	390687	53.29	3.07073e-05	0	40.6059	9	3	479.966	1437.88	4.71039	33.5869	5758	5758	MS2	13/100	20180318-iTQ-OSCC6-30ug-s57.raw
	High		vHLTPEEk	Unambiguous	2	2	P68871;P02042	N-Term(iTRAQ4plex); K8(iTRAQ4plex)	HCD	1	0	1	1	322562	Not Unique	Not Used	0.127318	0.125953	0.920039	0.0887793	0.712778	0.805835	240600	60743.7	19748.9	35153.9	53.2	0.000101709	0	29.8047	31	2	620.865	1240.72	6.53345	21.5335	2172	2172	MS2	6/62	20180318-iTQ-OSCC6-30ug-s55.raw
		High	lLGNVLVcVLAHHFGk	Unambiguous	1	1	P68871	N-Term(iTRAQ4plex); C8(Methylthio); K16(iTRAQ4plex)	CID	1	0	1	1	383960	Excluded by Method	Not Used	0.01						3.78503e+07	55574.2			53.19	4.86929e-05	0	12.2548	0	3	685.395	2054.17	3.40073	56.0466	12289	12289	MS2	20/146	20180318-iTQ-OSCC6-30ug-s64.raw
		High	vVAGVANALAHk	Unambiguous	2	2	P68871;P02042	N-Term(iTRAQ4plex); K12(iTRAQ4plex)	CID	1	0	1	1	320793	Redundant	Not Used		0.0835432					931266		50702		53.18	3.02929e-05	0	15.2882	4	3	479.967	1437.89	5.09242	54.4857	11713	11713	MS2	10/100	20180318-iTQ-OSCC6-30ug-s54.raw
	High		gTFATLSELHcDk	Unambiguous	1	1	P68871	N-Term(iTRAQ4plex); C11(Methylthio); K13(iTRAQ4plex)	HCD	1	0	1	1	295371	Unique	Used	0.0151791						1.19079e+06	35842.7			53.15	0.000106276	0	15.269	3	3	585.963	1755.87	5.69673	48.7945	9980	9980	MS2	12/116	20180318-iTQ-OSCC6-30ug-s50.raw
		High	FFESFGDLSTPDAVmGNPk	Unambiguous	1	1	P68871	M15(Oxidation); K19(iTRAQ4plex)	CID	1	0	1	1	72981	Unique	Used	0.140163	0.177862	1.18015				352021	97840.6	40802.9		53.13	8.53645e-05	0	7.39383	2	3	740.352	2219.04	-1.94176	42.7798	7620	7620	MS2	25/166	20180318-iTQ-OSCC6-30ug-s13.raw
		High	vLGAFSDGLAHLDNLk	Unambiguous	2	2	P68871;P02042	N-Term(iTRAQ4plex); K16(iTRAQ4plex)	CID	1	0	1	1	308195	Redundant	Not Used	0.01						4.15331e+06	45234.1			53.11	7.59854e-05	0	12.81	1	3	653.373	1958.1	4.79901	52.473	11206	11206	MS2	19/138	20180318-iTQ-OSCC6-30ug-s52.raw
		High	vLGAFSDGLAHLDNLk	Unambiguous	2	2	P68871;P02042	N-Term(iTRAQ4plex); K16(iTRAQ4plex)	CID	1	0	1	1	303058	Redundant	Not Used	0.01276	0.0810927	5.91043	0.0304052	2.43573	0.428656	23875.9	604.125	1261.77	1194.74	53.11	7.37865e-05	0	14.9346	152	3	653.374	1958.11	5.73412	61.8785	13286	13286	MS2	15/138	20180318-iTQ-OSCC6-30ug-s51.raw
		High	lLVVYPWTQR	Unambiguous	3	3	P68871;P02042;P69891	N-Term(iTRAQ4plex)	CID	1	0	1	1	92324	Not Unique	Not Used	0.0221096	0.197645	8.31367	0.0515033	2.38114	0.297914	4.21948e+06	184994	543482	357653	53.1	8.81602e-05	0	7.46469	1	2	709.92	1418.83	3.01831	55.644	11438	11438	MS2	10/74	20180318-iTQ-OSCC6-30ug-s16.raw
		High	lLVVYPWTQR	Unambiguous	3	3	P68871;P02042;P69891	N-Term(iTRAQ4plex)	CID	1	0	1	1	97365	Not Unique	Not Used	0.0291714	0.296297	9.44619	0.0750959	2.63142	0.289755	3.70756e+07	2.14468e+06	7.15905e+06	4.58218e+06	53.07	7.64419e-05	0	6.17865	0	2	709.919	1418.83	2.24399	49.4515	9608	9608	MS2	10/74	20180318-iTQ-OSCC6-30ug-s17.raw
		High	lLVVYPWTQR	Unambiguous	3	3	P68871;P02042;P69891	N-Term(iTRAQ4plex)	CID	1	0	1	1	93067	Not Unique	Not Used	0.021557	0.255558	11.0253	0.0542332	2.57163	0.242615	137615	5882.62	22919	12282.8	53.07	8.82781e-05	0	17.801	23	2	709.92	1418.83	4.13677	61.8939	13058	13058	MS2	10/74	20180318-iTQ-OSCC6-30ug-s16.raw
		High	vNVDEVGGEALGR	Unambiguous	1	1	P68871	N-Term(iTRAQ4plex)	CID	1	0	1	1	286862	Unique	Used	0.091994	0.238268	2.40876	0.118472	1.31639	0.568447	157035	28646.7	24383.9	30618.1	53.07	0.000126992	0	18.2741	40	2	729.888	1458.77	1.29022	30.8293	4676	4676	MS2	9/128	20180318-iTQ-OSCC6-30ug-s49.raw
	High		VVAGVANALAHk	Unambiguous	2	2	P68871;P02042	K12(iTRAQ4plex)	HCD	1	0	1	1	232166	Not Unique	Not Used	0.932928			0.227437	0.249198		1.56362e+06	2.89266e+06		585276	53.06	8.67515e-05	0	8.37604	0	3	431.932	1293.78	3.6641	27.8611	3404	3404	MS2	7/100	20180318-iTQ-OSCC6-30ug-s40.raw
		High	vLGAFSDGLAHLDNLk	Unambiguous	2	2	P68871;P02042	N-Term(iTRAQ4plex); K16(iTRAQ4plex)	CID	1	0	1	1	301859	Redundant	Not Used	0.0127892	0.0542984	3.94848	0.0217107	1.73525	0.45712	322917	8189.41	11426.6	11538.1	53.05	7.4813e-05	0	17.4118	13	3	653.373	1958.11	5.45359	51.5127	10688	10688	MS2	14/138	20180318-iTQ-OSCC6-30ug-s51.raw
	High		vVAGVANALAHk	Unambiguous	2	2	P68871;P02042	N-Term(iTRAQ4plex); K12(iTRAQ4plex)	HCD	1	0	1	1	386994	Not Unique	Not Used	0.0753085	0.291456	3.59928	0.124772	1.69358	0.489427	124942	18658.1	23731.2	25656.2	53.04	5.06524e-05	0	26.0205	46	3	479.965	1437.88	0.82641	33.3642	5398	5398	MS2	13/100	20180318-iTQ-OSCC6-30ug-s65.raw
		High	vNVDEVGGEALGR	Unambiguous	1	1	P68871	N-Term(iTRAQ4plex)	CID	1	0	1	1	47404	Redundant	Not Used	0.0229266			0.01	0.380846		2.1648e+06	98417.9		30432.9	53.04	0.000121169	0	39.4928	3	2	729.89	1458.77	3.4659	32.2478	4846	4846	MS2	9/128	20180318-iTQ-OSCC6-30ug-s09.raw
		High	vVAGVANALAHk	Unambiguous	2	2	P68871;P02042	N-Term(iTRAQ4plex); K12(iTRAQ4plex)	CID	1	0	1	1	320331	Redundant	Not Used	0.0247605						916606	45004.8			53.02	2.94342e-05	0	21.8009	3	3	479.967	1437.89	5.7928	51.0341	10712	10712	MS2	9/100	20180318-iTQ-OSCC6-30ug-s54.raw
		High	lLVVYPWTQR	Unambiguous	3	3	P68871;P02042;P69891	N-Term(iTRAQ4plex)	CID	1	0	1	1	91676	Not Unique	Not Used	0.0161813	0.188281	10.8213	0.0654661	4.13556	0.397514	8.04391e+07	2.58106e+06	9.86992e+06	8.66664e+06	53.01	7.75054e-05	0	7.20659	0	2	709.919	1418.83	2.5021	50.8971	10034	10034	MS2	10/74	20180318-iTQ-OSCC6-30ug-s16.raw
	High		vHLTPEEk	Unambiguous	2	2	P68871;P02042	N-Term(iTRAQ4plex); K8(iTRAQ4plex)	HCD	1	0	1	1	317841	Not Unique	Not Used	0.082848	0.102962	1.1558	0.0723199	0.892292	0.803014	295835	48601.5	19850.3	35210.8	53	0.000109008	0	24.1792	30	2	620.864	1240.72	5.15605	32.2576	5318	5318	MS2	6/62	20180318-iTQ-OSCC6-30ug-s54.raw
		High	lLVVYPWTQR	Unambiguous	3	3	P68871;P02042;P69891	N-Term(iTRAQ4plex)	CID	1	0	1	1	91478	Not Unique	Not Used	0.0151602	0.218089	13.3788	0.0489652	3.30152	0.256682	1.67215e+08	5.02687e+06	2.37656e+07	1.34751e+07	53	8.5703e-05	0	7.33032	0	2	709.918	1418.83	0.609312	49.4047	9605	9605	MS2	10/74	20180318-iTQ-OSCC6-30ug-s16.raw
		High	lLVVYPWTQR	Unambiguous	3	3	P68871;P02042;P69891	N-Term(iTRAQ4plex)	CID	1	0	1	1	91322	Not Unique	Not Used	0.0119211	0.1927	15.0332	0.0427734	3.66764	0.253766	2.18303e+08	5.16053e+06	2.74146e+07	1.53674e+07	52.99	8.59006e-05	0	22.029	0	2	709.918	1418.83	0.0930964	48.1764	9267	9267	MS2	10/74	20180318-iTQ-OSCC6-30ug-s16.raw
		High	vNVDEVGGEALGR	Unambiguous	1	1	P68871	N-Term(iTRAQ4plex)	CID	1	0	1	1	55123	Unique	Used	0.167066			0.16939	1.0364		79886	26465.3		22270.3	52.98	0.000121092	0	9.86773	5	3	486.929	1458.77	2.85	44.6257	8605	8605	MS2	14/128	20180318-iTQ-OSCC6-30ug-s10.raw
		High	lLVVYPWTQR	Unambiguous	3	3	P68871;P02042;P69891	N-Term(iTRAQ4plex)	CID	1	0	1	1	93026	Not Unique	Not Used	0.0153518	0.227759	13.7976	0.0563282	3.75057	0.282743	215975	6574.76	32056.7	20021.5	52.96	9.35776e-05	0	7.04786	19	2	709.921	1418.83	4.56695	61.2207	12959	12959	MS2	10/74	20180318-iTQ-OSCC6-30ug-s16.raw
		High	fFESFGDLSTPDAVmGNPk	Unambiguous	1	1	P68871	N-Term(iTRAQ4plex); M15(Oxidation); K19(iTRAQ4plex)	CID	1	0	1	1	144675	Unique	Used	0.0240746						95118	4540.88			52.96	9.61067e-05	0	9.95139	16	2	1182.08	2363.15	2.43877	46.8102	9167	9167	MS2	13/166	20180318-iTQ-OSCC6-30ug-s25.raw
		High	vLGAFSDGLAHLDNLk	Unambiguous	2	2	P68871;P02042	N-Term(iTRAQ4plex); K16(iTRAQ4plex)	CID	1	0	1	1	301517	No Quan Values	Not Used							3.6115e+07				52.96	7.73912e-05	0	13.3662	1	3	653.373	1958.1	4.33146	48.9395	9947	9947	MS2	21/138	20180318-iTQ-OSCC6-30ug-s51.raw
	High		SAVTALWGk	Unambiguous	1	1	P68871	K9(iTRAQ4plex)	HCD	1	0	1	1	83797	Unique	Used	0.970218	0.0897528	0.0860331	0.124515	0.131185	1.58605	611884	1.17721e+06	35789.6	125389	52.95	0.000106975	0	7.96756	2	2	538.816	1076.62	2.28029	36.1845	5661	5661	MS2	6/70	20180318-iTQ-OSCC6-30ug-s15.raw
	High		fFESFGDLSTPDAVmGNPk	Unambiguous	1	1	P68871	N-Term(iTRAQ4plex); M15(Oxidation); K19(iTRAQ4plex)	HCD	1	0	1	1	158038	Unique	Used	0.0416231	0.154631	3.45499	0.0597624	1.46766	0.44185	23428.1	1933.7	2360.87	2304.27	52.95	9.75957e-05	0	20.1297	53	3	788.389	2363.15	2.79467	58.0728	11879	11879	MS2	13/166	20180318-iTQ-OSCC6-30ug-s27.raw
		High	lLVVYPWTQR	Unambiguous	3	3	P68871;P02042;P69891	N-Term(iTRAQ4plex)	CID	1	0	1	1	144839	Not Unique	Not Used	0.0109028	0.196638	16.7732	0.0548855	5.14578	0.319104	2.17001e+06	46915.5	278079	196014	52.95	7.85836e-05	0	7.53245	3	2	709.919	1418.83	2.24399	48.0039	9527	9527	MS2	10/74	20180318-iTQ-OSCC6-30ug-s25.raw
		High	lLVVYPWTQR	Unambiguous	3	3	P68871;P02042;P69891	N-Term(iTRAQ4plex)	CID	1	0	1	1	92894	Not Unique	Not Used	0.0136764	0.179043	12.1751	0.0411762	3.07755	0.262924	667571	18104.5	77892.4	45238.8	52.94	9.09605e-05	0	11.2312	7	2	709.919	1418.83	2.84624	59.7895	12673	12673	MS2	10/74	20180318-iTQ-OSCC6-30ug-s16.raw
		High	lLVVYPWTQR	Unambiguous	3	3	P68871;P02042;P69891	N-Term(iTRAQ4plex)	CID	1	0	1	1	139062	Not Unique	Not Used	0.0132287	0.191862	13.4884	0.0476055	3.67851	0.283668	3.64561e+06	95632.1	455827	285624	52.94	9.12146e-05	0	6.33428	3	2	709.92	1418.83	3.79263	50.2717	10153	10153	MS2	10/74	20180318-iTQ-OSCC6-30ug-s24.raw
		High	lLVVYPWTQR	Unambiguous	3	3	P68871;P02042;P69891	N-Term(iTRAQ4plex)	CID	1	0	1	1	85669	Not Unique	Not Used	0.01	0.139614	31.735	0.0300297	7.50246	0.245903	1.68071e+07	136361	1.52919e+06	830637	52.93	8.40396e-05	0	8.49226	0	2	709.918	1418.83	1.38364	49.8217	9711	9711	MS2	10/74	20180318-iTQ-OSCC6-30ug-s15.raw
		High	lLVVYPWTQR	Unambiguous	3	3	P68871;P02042;P69891	N-Term(iTRAQ4plex)	CID	1	0	1	1	151085	Not Unique	Not Used	0.01	0.177289	20.3601	0.0429845	5.42567	0.277187	3.58695e+06	57601.3	414426	253749	52.93	7.8437e-05	0	6.46152	2	2	709.919	1418.83	2.58813	49.5707	10052	10052	MS2	10/74	20180318-iTQ-OSCC6-30ug-s26.raw
		High	fFESFGDLSTPDAVMGNPk	Unambiguous	1	1	P68871	N-Term(iTRAQ4plex); K19(iTRAQ4plex)	CID	1	0	1	1	145885	No Quan Values	Not Used							690156				52.93	0.000102121	0	11.9018	2	3	783.057	2347.16	2.2335	55.8236	11791	11791	MS2	18/166	20180318-iTQ-OSCC6-30ug-s25.raw
	High		vVAGVANALAHkYH	Unambiguous	2	2	P68871;P02042	N-Term(iTRAQ4plex); K12(iTRAQ4plex)	HCD	1	0	1	1	362272	Not Unique	Not Used	0.230922	0.024411	0.0983123	0.0259303	0.114782	1.2144	710330	325269	11300.2	30313.4	52.92	7.52995e-05	1	17.12	6	4	435.256	1738	1.88345	35.5707	6412	6412	MS2	11/116	20180318-iTQ-OSCC6-30ug-s61.raw
	High		kVLGAFSDGLAHLDNLk	Unambiguous	2	2	P68871;P02042	N-Term(iTRAQ4plex); K1(iTRAQ4plex); K17(iTRAQ4plex)	HCD	1	0	1	1	383440	Not Unique	Not Used	0.0992396	0.314437	2.9467	0.10636	1.09554	0.386713	119610	23538	24509.9	20937	52.87	3.04686e-05	1	27.1266	30	3	744.103	2230.29	0.45897	52.2264	11166	11166	MS2	13/174	20180318-iTQ-OSCC6-30ug-s64.raw
		High	lLVVYPWTQR	Unambiguous	3	3	P68871;P02042;P69891	N-Term(iTRAQ4plex)	CID	1	0	1	1	91221	Not Unique	Not Used	0.0202744	0.212231	9.73527	0.0545019	2.74787	0.293593	2.17241e+08	8.73386e+06	3.00462e+07	1.94859e+07	52.87	9.29549e-05	0	9.66963	0	2	709.92	1418.83	3.44849	47.3626	9048	9048	MS2	10/74	20180318-iTQ-OSCC6-30ug-s16.raw
		High	lLVVYPWTQR	Unambiguous	3	3	P68871;P02042;P69891	N-Term(iTRAQ4plex)	CID	1	0	1	1	97461	Not Unique	Not Used	0.0344946	0.325309	8.77065	0.0447186	1.32516	0.157158	3.87977e+06	265384	822512	285537	52.86	8.02291e-05	0	7.03144	1	2	709.919	1418.83	2.41606	50.1609	9816	9816	MS2	10/74	20180318-iTQ-OSCC6-30ug-s17.raw
		High	vLGAFSDGLAHLDNLk	Unambiguous	2	2	P68871;P02042	N-Term(iTRAQ4plex); K16(iTRAQ4plex)	CID	1	0	1	1	301769	Redundant	Not Used	0.0289222	0.0229185	0.736956	0.0389732	1.37742	1.94411	591688	33934.5	8837.28	37951.2	52.86	7.91938e-05	0	24.6632	7	3	653.373	1958.1	4.33146	50.8297	10493	10493	MS2	18/138	20180318-iTQ-OSCC6-30ug-s51.raw
		High	lLVVYPWTQR	Unambiguous	3	3	P68871;P02042;P69891	N-Term(iTRAQ4plex)	CID	1	0	1	1	92807	Not Unique	Not Used	0.017475	0.244589	13.0168	0.0522432	3.05592	0.244194	1.91669e+06	66418.2	305512	164797	52.85	8.97524e-05	0	12.4039	3	2	709.921	1418.84	5.25523	59.1135	12481	12481	MS2	10/74	20180318-iTQ-OSCC6-30ug-s16.raw
		High	vVAGVANALAHk	Unambiguous	2	2	P68871;P02042	N-Term(iTRAQ4plex); K12(iTRAQ4plex)	CID	1	0	1	1	318928	Redundant	Not Used	0.01			0.0131597	1.39292		1.51402e+06	28993.6		32790.3	52.82	4.64933e-05	0	18.6462	3	3	479.965	1437.88	2.03618	40.5392	7671	7671	MS2	9/100	20180318-iTQ-OSCC6-30ug-s54.raw
		High	lLVVYPWTQR	Unambiguous	3	3	P68871;P02042;P69891	N-Term(iTRAQ4plex)	CID	1	0	1	1	91574	Not Unique	Not Used	0.01	0.212804	27.9749	0.0380667	5.5002	0.204507	1.91469e+08	2.68605e+06	2.65532e+07	1.19953e+07	52.81	9.45099e-05	0	7.34394	0	2	709.92	1418.83	3.7066	50.1405	9813	9813	MS2	10/74	20180318-iTQ-OSCC6-30ug-s16.raw
		High	lLVVYPWTQR	Unambiguous	3	3	P68871;P02042;P69891	N-Term(iTRAQ4plex)	CID	1	0	1	1	92516	Not Unique	Not Used	0.0210696	0.208643	9.20945	0.0686456	3.33033	0.376142	3.30935e+06	138267	449973	373872	52.78	9.49014e-05	0	9.87601	2	2	709.92	1418.83	3.62056	57.0293	11854	11854	MS2	10/74	20180318-iTQ-OSCC6-30ug-s16.raw
		High	lLGNVLVcVLAHHFGk	Unambiguous	1	1	P68871	N-Term(iTRAQ4plex); C8(Methylthio); K16(iTRAQ4plex)	CID	1	0	1	1	390180	Redundant	Not Used	0.0118958	0.0426038	3.33074				235866	5563.86	6548.67		52.76	5.05829e-05	0	18.1405	13	3	685.396	2054.17	4.82693	58.0695	12295	12295	MS2	18/146	20180318-iTQ-OSCC6-30ug-s65.raw
	High		gTFATLSELHcDk	Unambiguous	1	1	P68871	N-Term(iTRAQ4plex); C11(Methylthio); K13(iTRAQ4plex)	HCD	1	0	1	1	294489	Redundant	Not Used	0.0243023	0.0426066	1.63048	0.0510072	2.14543	1.36866	601070	28966.1	16689.4	50457.2	52.73	0.000113334	0	35.1251	5	2	878.436	1755.86	0.0384214	42.2165	8069	8069	MS2	13/116	20180318-iTQ-OSCC6-30ug-s50.raw
	High		vLGAFSDGLAHLDNLk	Unambiguous	2	2	P68871;P02042	N-Term(iTRAQ4plex); K16(iTRAQ4plex)	HCD	1	0	1	1	315206	Not Unique	Not Used	0.0643394	0.165423	2.39114	0.0722744	1.14826	0.499495	13417.5	1711.85	1446.46	1595.96	52.72	7.75118e-05	0	12.0046	300	3	653.375	1958.11	7.88487	59.2478	12841	12841	MS2	14/138	20180318-iTQ-OSCC6-30ug-s53.raw
	High		gTFATLSELHcDk	Unambiguous	1	1	P68871	N-Term(iTRAQ4plex); C11(Methylthio); K13(iTRAQ4plex)	HCD	1	0	1	1	288149	Unique	Used	0.0113337						5.9326e+06	133332			52.69	0.000122187	0	13.2242	1	3	585.962	1755.87	3.92395	40.563	7474	7474	MS2	11/116	20180318-iTQ-OSCC6-30ug-s49.raw
		High	lLVVYPWTQR	Unambiguous	3	3	P68871;P02042;P69891	N-Term(iTRAQ4plex)	CID	1	0	1	1	92228	Not Unique	Not Used	0.01	0.2314	46.5716	0.0487479	10.7834	0.240843	5.13916e+06	47091.1	774989	412302	52.68	8.36241e-05	0	9.39931	1	2	709.919	1418.83	2.5021	54.9416	11230	11230	MS2	10/74	20180318-iTQ-OSCC6-30ug-s16.raw
		High	lLVVYPWTQR	Unambiguous	3	3	P68871;P02042;P69891	N-Term(iTRAQ4plex)	CID	1	0	1	1	93102	Not Unique	Not Used	0.0134891	0.156608	10.7974	0.0477672	3.61975	0.348706	171792	4595.17	17533	13505.1	52.68	9.65724e-05	0	7.20507	24	2	709.92	1418.83	3.9647	62.627	13158	13158	MS2	10/74	20180318-iTQ-OSCC6-30ug-s16.raw
	High		gTFATLSELHcDk	Unambiguous	1	1	P68871	N-Term(iTRAQ4plex); C11(Methylthio); K13(iTRAQ4plex)	HCD	1	0	1	1	294819	Unique	Used	0.01						1.6111e+06	22674.5			52.66	0.000120595	0	14.6314	2	3	585.962	1755.87	4.44536	44.6568	8784	8784	MS2	13/116	20180318-iTQ-OSCC6-30ug-s50.raw
		High	lLVVYPWTQR	Unambiguous	3	3	P68871;P02042;P69891	N-Term(iTRAQ4plex)	CID	1	0	1	1	92966	Not Unique	Not Used	0.0239009	0.19054	7.41413	0.0443161	1.8953	0.265899	365815	17337.8	45424.4	26680.3	52.66	9.75602e-05	0	6.95701	11	2	709.92	1418.83	3.53453	60.4982	12829	12829	MS2	10/74	20180318-iTQ-OSCC6-30ug-s16.raw
		High	lLVVYPWTQR	Unambiguous	3	3	P68871;P02042;P69891	N-Term(iTRAQ4plex)	CID	1	0	1	1	92132	Not Unique	Not Used	0.0133673	0.208309	14.4928	0.0332407	2.54189	0.182433	6.28645e+06	166635	853402	343908	52.66	9.75602e-05	0	8.57298	1	2	709.92	1418.83	3.62056	54.255	11022	11022	MS2	10/74	20180318-iTQ-OSCC6-30ug-s16.raw
		High	lLVVYPWTQR	Unambiguous	3	3	P68871;P02042;P69891	N-Term(iTRAQ4plex)	CID	1	0	1	1	127091	Not Unique	Not Used	0.01	0.254421	33.7222	0.0470852	6.85947	0.211579	1.77396e+06	24682.4	294129	137466	52.62	9.84629e-05	0	10.6898	6	2	709.92	1418.83	3.44849	50.4692	10077	10077	MS2	10/74	20180318-iTQ-OSCC6-30ug-s22.raw
		High	EFTPPVQAAYQk	Unambiguous	1	1	P68871	K12(iTRAQ4plex)	CID	1	0	1	1	65382	Redundant	Not Used	0.225461	0.156701	0.646378	0.107378	0.486825	0.783402	116599	52129.5	11907.1	20605.1	52.59	0.000141833	0	7.00482	10	2	761.906	1522.81	1.94974	30.975	4347	4347	MS2	7/102	20180318-iTQ-OSCC6-30ug-s12.raw
		High	fFESFGDLSTPDAVmGNPk	Unambiguous	1	1	P68871	N-Term(iTRAQ4plex); M15(Oxidation); K19(iTRAQ4plex)	CID	1	0	1	1	151262	Unique	Used	0.01						318636	6242.97			52.59	0.000104103	0	12.9294	4	3	788.39	2363.15	3.1046	50.8995	10432	10432	MS2	12/166	20180318-iTQ-OSCC6-30ug-s26.raw
		High	vVAGVANALAHk	Unambiguous	2	2	P68871;P02042	N-Term(iTRAQ4plex); K12(iTRAQ4plex)	CID	1	0	1	1	318736	Redundant	Not Used	0.01	0.0645342	6.84598	0.0147811	1.72344	0.261854	3.09561e+06	53815.1	130189	75304.4	52.58	3.17445e-05	0	14.0924	1	3	479.967	1437.89	5.15609	39.1215	7255	7255	MS2	13/100	20180318-iTQ-OSCC6-30ug-s54.raw
		High	vLGAFSDGLAHLDNLk	Unambiguous	2	2	P68871;P02042	N-Term(iTRAQ4plex); K16(iTRAQ4plex)	CID	1	0	1	1	303000	Redundant	Not Used	0.01	0.107922	10.7495	0.0460951	5.04638	0.488302	25665.6	475.199	1805.09	1947.04	52.56	8.5135e-05	0	15.9521	168	3	653.373	1958.11	5.26657	61.1126	13158	13158	MS2	15/138	20180318-iTQ-OSCC6-30ug-s51.raw
		High	LLGNVLVcVLAHHFGk	Unambiguous	1	1	P68871	C8(Methylthio); K16(iTRAQ4plex)	CID	1	0	1	1	371397	Redundant	Not Used	0.158927	0.140675	0.823198	0.0290675	0.186956	0.236229	383264	120785	35136.1	18334.7	52.56	8.84628e-05	0	15.5617	5	3	637.362	1910.07	4.27082	55.5668	12511	12511	MS2	11/146	20180318-iTQ-OSCC6-30ug-s62.raw
		High	lLVVYPWTQR	Unambiguous	3	3	P68871;P02042;P69891	N-Term(iTRAQ4plex)	CID	1	0	1	1	235246	Not Unique	Not Used	0.0214974	0.280666	12.142	0.0594564	2.82712	0.242187	539537	22999.8	98684.8	52794.3	52.55	9.56155e-05	0	22.0146	27	2	709.917	1418.83	-0.767265	50.5586	10069	10069	MS2	10/74	20180318-iTQ-OSCC6-30ug-s40.raw
		High	vVAGVANALAHk	Unambiguous	2	2	P68871;P02042	N-Term(iTRAQ4plex); K12(iTRAQ4plex)	CID	1	0	1	1	319389	Redundant	Not Used	0.0280985	0.0319403	1.05717	0.0163037	0.593108	0.583565	1.82497e+06	101685	37986.9	48967.6	52.55	3.33543e-05	0	37.0519	2	3	479.967	1437.89	6.2385	44.0088	8671	8671	MS2	9/100	20180318-iTQ-OSCC6-30ug-s54.raw
		High	lLVVYPWTQR	Unambiguous	3	3	P68871;P02042;P69891	N-Term(iTRAQ4plex)	CID	1	0	1	1	98899	Not Unique	Not Used	0.0228274	0.292263	11.907	0.0843448	3.77687	0.329934	26113.7	1182.07	4973.72	3624.88	52.51	0.000100989	0	9.13705	132	2	709.92	1418.83	3.36245	62.222	12938	12938	MS2	10/74	20180318-iTQ-OSCC6-30ug-s17.raw
		High	lLVVYPWTQR	Unambiguous	3	3	P68871;P02042;P69891	N-Term(iTRAQ4plex)	CID	1	0	1	1	103485	Not Unique	Not Used	0.0212065	0.211561	9.27799	0.0440683	2.12417	0.23814	1.26303e+07	531128	1.74136e+06	916025	52.49	0.000100891	0	17.1127	0	2	709.92	1418.83	3.87867	50.8198	10174	10174	MS2	10/74	20180318-iTQ-OSCC6-30ug-s18.raw
		High	lLVVYPWTQR	Unambiguous	3	3	P68871;P02042;P69891	N-Term(iTRAQ4plex)	CID	1	0	1	1	87019	Not Unique	Not Used		0.161336		0.0466864		0.330827	24685		2595.4	1896.67	52.48	0.000101689	0	7.62779	158	2	709.92	1418.83	3.27642	60.2099	12635	12635	MS2	10/74	20180318-iTQ-OSCC6-30ug-s15.raw
	High		lLVVYPWTQR	Unambiguous	3	3	P68871;P02042;P69891	N-Term(iTRAQ4plex)	HCD	1	0	1	1	97365	Redundant	Not Used	0.0291714	0.296297	9.44619	0.0750959	2.63142	0.289755	3.70756e+07	2.14468e+06	7.15905e+06	4.58218e+06	52.47	8.77671e-05	0	6.17865	0	2	709.919	1418.83	2.24399	49.467	9614	9614	MS2	9/74	20180318-iTQ-OSCC6-30ug-s17.raw
	High		vNVDEVGGEALGR	Unambiguous	1	1	P68871	N-Term(iTRAQ4plex)	HCD	1	0	1	1	56136	Unique	Used	0.0910977	0.341717	3.48856	0.075678	0.849167	0.253189	2.49632e+06	450947	555914	310913	52.45	0.000129414	0	36.6814	3	2	729.892	1458.78	6.22733	51.9388	10807	10807	MS2	10/128	20180318-iTQ-OSCC6-30ug-s10.raw
		High	lLVVYPWTQR	Unambiguous	3	3	P68871;P02042;P69891	N-Term(iTRAQ4plex)	CID	1	0	1	1	85855	Not Unique	Not Used	0.01	0.124602	30.7832	0.0301171	8.17796	0.276331	2.62535e+06	19597.6	213183	130127	52.45	0.000102394	0	26.2815	2	2	709.92	1418.83	3.27642	51.1735	10114	10114	MS2	10/74	20180318-iTQ-OSCC6-30ug-s15.raw
	High		eFTPPVQAAYQk	Unambiguous	1	1	P68871	N-Term(iTRAQ4plex); K12(iTRAQ4plex)	HCD	1	0	1	1	184624	Redundant	Not Used	0.0486	0.0654373	1.2522	0.0270923	0.569824	0.473329	307357	29620.8	13107.2	13704.3	52.42	0.000128879	0	17.4073	22	2	833.96	1666.91	4.99604	31.8814	4873	4873	MS2	7/102	20180318-iTQ-OSCC6-30ug-s32.raw
	High		vLGAFSDGLAHLDNLk	Unambiguous	2	2	P68871;P02042	N-Term(iTRAQ4plex); K16(iTRAQ4plex)	HCD	1	0	1	1	338682	Not Unique	Not Used	0.0867466	0.318408	3.41365	0.112491	1.32555	0.403901	170734	29369	35427.7	31608.5	52.42	8.24826e-05	0	61.0464	28	3	653.376	1958.11	9.19402	48.4197	10051	10051	MS2	15/138	20180318-iTQ-OSCC6-30ug-s57.raw
	High		fFESFGDLSTPDAVmGNPk	Unambiguous	1	1	P68871	N-Term(iTRAQ4plex); M15(Oxidation); K19(iTRAQ4plex)	HCD	1	0	1	1	158117	Unique	Used	0.0229505						18283.3	832.076			52.42	0.000115132	0	16.3992	92	3	788.392	2363.16	5.73903	58.8399	12049	12049	MS2	13/166	20180318-iTQ-OSCC6-30ug-s27.raw
	High		gTFATLSELHcDk	Unambiguous	1	1	P68871	N-Term(iTRAQ4plex); C11(Methylthio); K13(iTRAQ4plex)	HCD	1	0	1	1	289681	Unique	Used	0.0575071	0.255686	4.13498	0.0805355	1.43152	0.360099	73417	8372.11	12233.3	9730.87	52.4	0.000123432	0	50.3133	54	3	585.965	1755.88	9.03371	51.9695	10791	10791	MS2	12/116	20180318-iTQ-OSCC6-30ug-s49.raw
		High	FFESFGDLSTPDAVMGNPk	Unambiguous	1	1	P68871	K19(iTRAQ4plex)	CID	1	0	1	1	62244	Unique	Used	0.803197	1.47076	1.70297	1.05721	1.34545	0.821786	35094.3	55895.4	33637.2	61061	52.39	9.28594e-05	0	27.7426	29	3	735.021	2203.05	-0.413042	51.824	10701	10701	MS2	15/166	20180318-iTQ-OSCC6-30ug-s11.raw
		High	eFTPPVQAAYQk	Unambiguous	1	1	P68871	N-Term(iTRAQ4plex); K12(iTRAQ4plex)	CID	1	0	1	1	280971	Unique	Used	0.0358038			0.033874	0.967093		190688	13538.5		10630.6	52.36	0.000130382	0	18.3598	39	2	833.961	1666.91	5.72835	32.5889	5250	5250	MS2	11/102	20180318-iTQ-OSCC6-30ug-s48.raw
	High		gTFATLSELHcDk	Unambiguous	1	1	P68871	N-Term(iTRAQ4plex); C11(Methylthio); K13(iTRAQ4plex)	HCD	1	0	1	1	295744	Unique	Used	0.0238495			0.0260036	1.11451		824563	38996.1		35287.8	52.34	0.0001304	0	14.7767	3	3	585.963	1755.87	4.7582	51.5743	10787	10787	MS2	10/116	20180318-iTQ-OSCC6-30ug-s50.raw
	High		eFTPPVQAAYQk	Unambiguous	1	1	P68871	N-Term(iTRAQ4plex); K12(iTRAQ4plex)	HCD	1	0	1	1	173921	Redundant	Not Used	0.0419195	0.0850592	1.88709	0.0339103	0.826886	0.455777	347754	28907.2	19276.7	19407.6	52.3	0.000132784	0	16.1355	14	2	833.959	1666.91	4.41019	41.9595	7773	7773	MS2	7/102	20180318-iTQ-OSCC6-30ug-s30.raw
	High		vNVDEVGGEALGR	Unambiguous	1	1	P68871	N-Term(iTRAQ4plex)	HCD	1	0	1	1	55423	Unique	Used	0.0977611	0.441513	4.20015				58236.1	11289.5	16756.2		52.29	0.000142829	0	10.4778	9	3	486.928	1458.77	2.34792	46.7813	9261	9261	MS2	11/128	20180318-iTQ-OSCC6-30ug-s10.raw
	High		vVAGVANALAHk	Unambiguous	2	2	P68871;P02042	N-Term(iTRAQ4plex); K12(iTRAQ4plex)	HCD	1	0	1	1	312830	Redundant	Not Used	0.0599862	0.167549	2.59762	0.0338393	0.576635	0.230899	32257.5	3837.08	3522.18	1796.47	52.27	3.2018e-05	0	26.3673	53	3	479.968	1437.89	7.44826	40.8746	7693	7693	MS2	6/100	20180318-iTQ-OSCC6-30ug-s53.raw
	High		eFTPPVQAAYQk	Unambiguous	1	1	P68871	N-Term(iTRAQ4plex); K12(iTRAQ4plex)	HCD	1	0	1	1	173127	Redundant	Not Used	0.0255844						620371	31473.5			52.26	0.000134013	0	16.717	7	2	833.959	1666.91	4.26372	36.1897	6055	6055	MS2	7/102	20180318-iTQ-OSCC6-30ug-s30.raw
	High		gTFATLSELHcDk	Unambiguous	1	1	P68871	N-Term(iTRAQ4plex); C11(Methylthio); K13(iTRAQ4plex)	HCD	1	0	1	1	290645	Unique	Used	0.0586827	0.132063	2.09295	0.0736329	1.28261	0.637431	13171.3	1532.69	1133.57	1596.13	52.24	0.000133736	0	29.6596	268	3	585.964	1755.88	6.63526	59.855	12882	12882	MS2	10/116	20180318-iTQ-OSCC6-30ug-s49.raw
		High	lLVVYPWTQR	Unambiguous	3	3	P68871;P02042;P69891	N-Term(iTRAQ4plex)	CID	1	0	1	1	86965	Not Unique	Not Used	0.01	0.187677	24.4956	0.0394126	5.654	0.240086	29032.6	410.217	3550.89	1883.17	52.22	0.000100465	0	14.802	165	2	709.918	1418.83	1.21156	59.5163	12519	12519	MS2	10/74	20180318-iTQ-OSCC6-30ug-s15.raw
	High		vVAGVANALAHk	Unambiguous	2	2	P68871;P02042	N-Term(iTRAQ4plex); K12(iTRAQ4plex)	HCD	1	0	1	1	319209	Excluded by Method	Not Used	0.01						2.19884e+06	2059.77			52.19	3.4727e-05	0	19.9303	2	3	479.967	1437.89	5.28343	42.6518	8287	8287	MS2	6/100	20180318-iTQ-OSCC6-30ug-s54.raw
	High		lLGNVLVcVLAHHFGk	Unambiguous	1	1	P68871	N-Term(iTRAQ4plex); C8(Methylthio); K16(iTRAQ4plex)	HCD	1	0	1	1	390258	Excluded by Method	Not Used	0.01						245542	1811.06			52.17	5.64265e-05	0	17.4637	13	3	685.397	2054.18	5.80745	58.8068	12470	12470	MS2	13/146	20180318-iTQ-OSCC6-30ug-s65.raw
		High	fFESFGDLSTPDAVMGNPk	Unambiguous	1	1	P68871	N-Term(iTRAQ4plex); K19(iTRAQ4plex)	CID	1	0	1	1	152312	Unique	Used	0.0860338	0.0684117	0.739516	0.0933429	1.10903	1.55989	107963	18418.9	4813.34	16585.4	52.17	0.000121954	0	24.8465	14	3	783.057	2347.16	2.46754	58.5055	12707	12707	MS2	15/166	20180318-iTQ-OSCC6-30ug-s26.raw
		High	sAVTALWGk	Unambiguous	1	1	P68871	N-Term(iTRAQ4plex); K9(iTRAQ4plex)	CID	1	0	1	1	227399	Redundant	Not Used	0.0326335	0.0526596	1.50072	0.0110765	0.346951	0.240473	4.63122e+06	299692	158932	84423.5	52.17	8.91902e-05	0	17.4984	2	2	610.869	1220.73	5.50102	36.162	5849	5849	MS2	7/70	20180318-iTQ-OSCC6-30ug-s39.raw
	High		vVAGVANALAHk	Unambiguous	2	2	P68871;P02042	N-Term(iTRAQ4plex); K12(iTRAQ4plex)	HCD	1	0	1	1	319119	Redundant	Not Used	0.01			0.0112164	1.18101		2.1369e+06	41137		39446.1	52.13	4.07213e-05	0	13.4103	2	3	479.966	1437.88	3.88266	41.9751	8092	8092	MS2	6/100	20180318-iTQ-OSCC6-30ug-s54.raw
		High	vNVDEVGGEALGR	Unambiguous	1	1	P68871	N-Term(iTRAQ4plex)	CID	1	0	1	1	71275	Unique	Used	0.0156405	0.0921061	5.47676	0.0604496	3.95069	0.750321	607107	18829.3	36441.3	60398.5	52.1	0.000147058	0	30.8721	7	2	729.89	1458.77	3.8843	30.3225	3926	3926	MS2	8/128	20180318-iTQ-OSCC6-30ug-s13.raw
		High	vVAGVANALAHk	Unambiguous	2	2	P68871;P02042	N-Term(iTRAQ4plex); K12(iTRAQ4plex)	CID	1	0	1	1	311831	No Quan Values	Not Used							5.50649e+07				52.1	4.0387e-05	0	16.4261	0	3	479.966	1437.88	4.77406	33.4393	5526	5526	MS2	10/100	20180318-iTQ-OSCC6-30ug-s53.raw
		High	kVLGAFSDGLAHLDNLk	Unambiguous	2	2	P68871;P02042	N-Term(iTRAQ4plex); K1(iTRAQ4plex); K17(iTRAQ4plex)	CID	1	0	1	1	382538	Redundant	Not Used	0.019717	0.0434651	2.05015				1.42241e+06	55614	40290.8		52.09	2.53387e-05	1	17.6832	2	4	558.332	2230.31	6.82928	45.4583	9208	9208	MS2	16/174	20180318-iTQ-OSCC6-30ug-s64.raw
	High		eFTPPVQAAYQk	Unambiguous	1	1	P68871	N-Term(iTRAQ4plex); K12(iTRAQ4plex)	HCD	1	0	1	1	280971	Redundant	Not Used	0.0358038			0.033874	0.967093		190688	13538.5		10630.6	52	0.00014165	0	18.3598	39	2	833.961	1666.91	5.72835	32.606	5256	5256	MS2	8/102	20180318-iTQ-OSCC6-30ug-s48.raw
	High		lLGNVLVcVLAHHFGk	Unambiguous	1	1	P68871	N-Term(iTRAQ4plex); C8(Methylthio); K16(iTRAQ4plex)	HCD	1	0	1	1	390324	Excluded by Method	Not Used	0.01						231517	58.0907			52	5.96255e-05	0	13.8781	13	3	685.398	2054.18	6.8771	59.5187	12613	12613	MS2	14/146	20180318-iTQ-OSCC6-30ug-s65.raw
	High		fFESFGDLSTPDAVMGNPk	Unambiguous	1	1	P68871	N-Term(iTRAQ4plex); K19(iTRAQ4plex)	HCD	1	0	1	1	139494	Unique	Used	0.0538178						439293	46881.1			51.97	0.000130243	0	26.9687	2	3	783.058	2347.16	3.48168	53.4162	11095	11095	MS2	11/166	20180318-iTQ-OSCC6-30ug-s24.raw
	High		vVAGVANALAHk	Unambiguous	2	2	P68871;P02042	N-Term(iTRAQ4plex); K12(iTRAQ4plex)	HCD	1	0	1	1	320697	Redundant	Not Used	0.01			0.0310918	3.74367		1.00109e+06	16852.7		51225.4	51.96	3.82077e-05	0	16.145	3	3	479.967	1437.89	6.11116	53.7905	11511	11511	MS2	6/100	20180318-iTQ-OSCC6-30ug-s54.raw
	High		eFTPPVQAAYQk	Unambiguous	1	1	P68871	N-Term(iTRAQ4plex); K12(iTRAQ4plex)	HCD	1	0	1	1	172562	Redundant	Not Used	0.01						7.72053e+07	1.25039e+06			51.96	0.000142961	0	14.9896	0	2	833.961	1666.92	6.60712	32.0362	4832	4832	MS2	9/102	20180318-iTQ-OSCC6-30ug-s30.raw
	High		vVAGVANALAHk	Unambiguous	2	2	P68871;P02042	N-Term(iTRAQ4plex); K12(iTRAQ4plex)	HCD	1	0	1	1	318003	Redundant	Not Used	0.0105418						1.86135e+08	3.89099e+06			51.95	4.34019e-05	0	16.097	0	3	479.966	1437.88	2.86391	33.5806	5674	5674	MS2	13/100	20180318-iTQ-OSCC6-30ug-s54.raw
		High	vVAGVANALAHk	Unambiguous	2	2	P68871;P02042	N-Term(iTRAQ4plex); K12(iTRAQ4plex)	CID	1	0	1	1	320139	Redundant	Not Used	0.0214297						1.02724e+06	43652.2			51.94	3.90238e-05	0	13.007	3	3	479.967	1437.89	6.81154	49.6072	10296	10296	MS2	10/100	20180318-iTQ-OSCC6-30ug-s54.raw
	High		gTFATLSELHcDkLHVDPENFR	Unambiguous	1	1	P68871	N-Term(iTRAQ4plex); C11(Methylthio); K13(iTRAQ4plex)	HCD	1	0	1	1	370317	Unique	Used	0.10988	0.212431	1.79798	0.129988	1.20924	0.699562	242100	52751.3	33516	51792.2	51.93	0.000100029	1	18.859	7	4	716.61	2863.42	3.1523	47.6111	10177	10177	MS2	16/220	20180318-iTQ-OSCC6-30ug-s62.raw
		High	vVAGVANALAHk	Unambiguous	2	2	P68871;P02042	N-Term(iTRAQ4plex); K12(iTRAQ4plex)	CID	1	0	1	1	318833	Excluded by Method	Not Used	0.01						2.25793e+06	10755.9			51.91	3.8006e-05	0	14.9911	1	3	479.967	1437.89	5.60179	39.8365	7464	7464	MS2	15/100	20180318-iTQ-OSCC6-30ug-s54.raw
		High	vVAGVANALAHk	Unambiguous	2	2	P68871;P02042	N-Term(iTRAQ4plex); K12(iTRAQ4plex)	CID	1	0	1	1	312938	Not Unique	Not Used	0.0559537	0.184177	3.06122	0.0650611	1.18857	0.403857	66669.2	7397.27	8002.05	7138.61	51.89	3.88286e-05	0	38.8011	65	3	479.967	1437.89	6.55686	41.7333	7921	7921	MS2	11/100	20180318-iTQ-OSCC6-30ug-s53.raw
	High		vNVDEVGGEALGR	Unambiguous	1	1	P68871	N-Term(iTRAQ4plex)	HCD	1	0	1	1	55028	Unique	Used	0.0908513						87979.8	15850.1			51.84	0.000157113	0	8.66933	4	3	486.929	1458.77	3.03828	43.9581	8404	8404	MS2	10/128	20180318-iTQ-OSCC6-30ug-s10.raw
		High	fFESFGDLSTPDAVmGNPk	Unambiguous	1	1	P68871	N-Term(iTRAQ4plex); M15(Oxidation); K19(iTRAQ4plex)	CID	1	0	1	1	138750	Unique	Used	0.0104601						812231	16847.3			51.84	0.000122417	0	10.0603	2	3	788.388	2363.15	1.32249	48.0191	9477	9477	MS2	22/166	20180318-iTQ-OSCC6-30ug-s24.raw
		High	fFESFGDLSTPDAVMGNPk	Unambiguous	1	1	P68871	N-Term(iTRAQ4plex); K19(iTRAQ4plex)	CID	1	0	1	1	146094	Unique	Used	0.0105354						224693	4694.16			51.82	0.00013482	0	11.4903	5	3	783.06	2347.17	5.744	57.3856	12245	12245	MS2	19/166	20180318-iTQ-OSCC6-30ug-s25.raw
	High		sAVTALWGk	Unambiguous	1	1	P68871	N-Term(iTRAQ4plex); K9(iTRAQ4plex)	HCD	1	0	1	1	210018	Redundant	Not Used	0.0128042	0.01	0.842068	0.0112528	0.89834	1.10966	5.78869e+06	146977	43735.4	107204	51.81	9.52506e-05	0	16.7791	2	2	610.869	1220.73	4.90103	40.6267	7365	7365	MS2	7/70	20180318-iTQ-OSCC6-30ug-s36.raw
	High		gTFATLSELHcDk	Unambiguous	1	1	P68871	N-Term(iTRAQ4plex); C11(Methylthio); K13(iTRAQ4plex)	HCD	1	0	1	1	306898	Unique	Used	0.216188	0.419442	1.80437	0.270509	1.27903	0.737315	89792.2	38493.6	24544.3	39975	51.78	0.000148347	0	33.9242	51	3	585.962	1755.87	4.54964	42.7259	8396	8396	MS2	12/116	20180318-iTQ-OSCC6-30ug-s52.raw
		High	vLGAFSDGLAHLDNLk	Unambiguous	2	2	P68871;P02042	N-Term(iTRAQ4plex); K16(iTRAQ4plex)	CID	1	0	1	1	332601	Redundant	Not Used	0.021375	0.0795463	3.461	0.028763	1.3755	0.413387	3.36412e+06	142592	174394	159248	51.76	0.000108023	0	25.523	2	3	653.372	1958.1	3.67688	49.8543	10562	10562	MS2	19/138	20180318-iTQ-OSCC6-30ug-s56.raw
	High		fFESFGDLSTPDAVMGNPk	Unambiguous	1	1	P68871	N-Term(iTRAQ4plex); K19(iTRAQ4plex)	HCD	1	0	1	1	199378	Unique	Used	0.0873452						833735	144406			51.73	0.000137307	0	12.2204	1	3	783.06	2347.17	5.90002	51.01	10497	10497	MS2	11/166	20180318-iTQ-OSCC6-30ug-s34.raw
		High	eFTPPVQAAYQk	Unambiguous	1	1	P68871	N-Term(iTRAQ4plex); K12(iTRAQ4plex)	CID	1	0	1	1	274663	Unique	Used	0.0263549	0.0571329	2.0161	0.0159593	0.61899	0.319352	142073	7424.9	5289.79	3731.58	51.71	0.000152106	0	13.2788	47	2	833.959	1666.91	4.26372	31.4244	4698	4698	MS2	8/102	20180318-iTQ-OSCC6-30ug-s47.raw
		High	vLGAFSDGLAHLDNLk	Unambiguous	2	2	P68871;P02042	N-Term(iTRAQ4plex); K16(iTRAQ4plex)	CID	1	0	1	1	307463	Redundant	Not Used	0.0156417						3.17584e+07	985054			51.71	0.000101854	0	13.7035	0	3	653.374	1958.11	5.73412	46.9433	9620	9620	MS2	18/138	20180318-iTQ-OSCC6-30ug-s52.raw
	High		fFESFGDLSTPDAVmGNPk	Unambiguous	1	1	P68871	N-Term(iTRAQ4plex); M15(Oxidation); K19(iTRAQ4plex)	HCD	1	0	1	1	164279	Unique	Used	0.0801191	0.483125	5.60803	0.133712	1.70594	0.316411	23234.2	3691.31	7315.21	5112.86	51.69	0.000130785	0	22.7218	58	3	788.389	2363.15	2.87215	59.3788	12978	12978	MS2	13/166	20180318-iTQ-OSCC6-30ug-s28.raw
		High	FFESFGDLSTPDAVmGNPk	Unambiguous	1	1	P68871	M15(Oxidation); K19(iTRAQ4plex)	CID	1	0	1	1	67189	Unique	Used	0.189453	0.443311	2.17617				1.22143e+06	458868	352871		51.69	0.000124008	0	9.98546	0	3	740.354	2219.05	1.68892	43.8966	8268	8268	MS2	16/166	20180318-iTQ-OSCC6-30ug-s12.raw
	High		gTFATLSELHcDk	Unambiguous	1	1	P68871	N-Term(iTRAQ4plex); C11(Methylthio); K13(iTRAQ4plex)	HCD	1	0	1	1	300450	Unique	Used	0.0234739	0.0326352	1.29297	0.0314001	1.36734	1.09998	1.09028e+06	50750.4	23188	56342.3	51.66	0.000149432	0	14.3223	3	3	585.963	1755.88	5.80101	41.0466	7640	7640	MS2	12/116	20180318-iTQ-OSCC6-30ug-s51.raw
		High	vNVDEVGGEALGR	Unambiguous	1	1	P68871	N-Term(iTRAQ4plex)	CID	1	0	1	1	53844	No Quan Values	Not Used							245453				51.64	0.000165545	0	8.18416	2	3	486.929	1458.77	3.22656	35.444	5835	5835	MS2	11/128	20180318-iTQ-OSCC6-30ug-s10.raw
		High	vVAGVANALAHk	Unambiguous	2	2	P68871;P02042	N-Term(iTRAQ4plex); K12(iTRAQ4plex)	CID	1	0	1	1	381220	Redundant	Not Used	0.057883	0.306134	4.91867	0.166426	2.93901	0.621516	359619	41277.3	71745.5	98499.1	51.61	3.83083e-05	0	38.0831	28	2	719.448	1437.89	7.66984	35.6117	6350	6350	MS2	8/100	20180318-iTQ-OSCC6-30ug-s64.raw
		High	fFESFGDLSTPDAVMGNPk	Unambiguous	1	1	P68871	N-Term(iTRAQ4plex); K19(iTRAQ4plex)	CID	1	0	1	1	145289	Unique	Used	0.0145966						4.39779e+06	127292			51.55	0.000143118	0	11.8922	0	3	783.06	2347.17	5.66599	51.5178	10502	10502	MS2	19/166	20180318-iTQ-OSCC6-30ug-s25.raw
		High	lLGNVLVcVLAHHFGk	Unambiguous	1	1	P68871	N-Term(iTRAQ4plex); C8(Methylthio); K16(iTRAQ4plex)	CID	1	0	1	1	384584	Redundant	Not Used	0.01						15027.7	227.777			51.55	6.61351e-05	0	13.5148	212	3	685.397	2054.18	5.4509	62.4757	13710	13710	MS2	20/146	20180318-iTQ-OSCC6-30ug-s64.raw
		High	gTFATLSELHcDk	Unambiguous	1	1	P68871	N-Term(iTRAQ4plex); C11(Methylthio); K13(iTRAQ4plex)	CID	1	0	1	1	294909	Redundant	Not Used	0.0255187						1.70126e+06	86089.1			51.49	0.000156107	0	15.0022	2	3	585.963	1755.87	5.38389	45.321	8973	8973	MS2	9/116	20180318-iTQ-OSCC6-30ug-s50.raw
	High		vNVDEVGGEALGR	Unambiguous	1	1	P68871	N-Term(iTRAQ4plex)	HCD	1	0	1	1	56811	Unique	Used				0.16253			49293.8			13185.4	51.48	0.000172114	0	7.81669	9	3	486.928	1458.77	2.34792	56.7597	12266	12266	MS2	10/128	20180318-iTQ-OSCC6-30ug-s10.raw
		High	fFESFGDLSTPDAVMGNPk	Unambiguous	1	1	P68871	N-Term(iTRAQ4plex); K19(iTRAQ4plex)	CID	1	0	1	1	146333	No Quan Values	Not Used							117378				51.46	0.000152188	0	12.1687	10	3	783.063	2347.17	9.02045	59.4738	12764	12764	MS2	16/166	20180318-iTQ-OSCC6-30ug-s25.raw
		High	fFESFGDLSTPDAVMGNPk	Unambiguous	1	1	P68871	N-Term(iTRAQ4plex); K19(iTRAQ4plex)	CID	1	0	1	1	241142	Unique	Used	0.0362075	0.146135	3.75355	0.0693361	1.95745	0.542434	135246	9710.49	12880.1	15433	51.43	0.000146408	0	30.8581	18	3	783.06	2347.16	5.35395	49.911	10013	10013	MS2	15/166	20180318-iTQ-OSCC6-30ug-s41.raw
		High	vVAGVANALAHk	Unambiguous	2	2	P68871;P02042	N-Term(iTRAQ4plex); K12(iTRAQ4plex)	CID	1	0	1	1	336703	Redundant	Not Used	0.134727	0.487488	3.36509	0.257919	1.95686	0.60487	920403	245895	292403	390687	51.37	4.77795e-05	0	40.6059	9	3	479.966	1437.88	4.71039	33.5682	5752	5752	MS2	7/100	20180318-iTQ-OSCC6-30ug-s57.raw
	High		vVAGVANALAHk	Unambiguous	2	2	P68871;P02042	N-Term(iTRAQ4plex); K12(iTRAQ4plex)	HCD	1	0	1	1	312652	Not Unique	Not Used	0.118481	0.174597	1.37049	0.120565	1.04017	0.789456	77624.8	18237.5	8832.36	15402.4	51.36	4.97175e-05	0	25.003	47	3	479.966	1437.88	3.37328	39.4598	7305	7305	MS2	12/100	20180318-iTQ-OSCC6-30ug-s53.raw
	High		gTFATLSELHcDk	Unambiguous	1	1	P68871	N-Term(iTRAQ4plex); C11(Methylthio); K13(iTRAQ4plex)	HCD	1	0	1	1	288058	No Quan Values	Not Used							11815381				51.35	0.000161221	0	13.8974	0	3	585.963	1755.87	5.38389	39.8659	7278	7278	MS2	10/116	20180318-iTQ-OSCC6-30ug-s49.raw
		High	sAVTALWGk	Unambiguous	1	1	P68871	N-Term(iTRAQ4plex); K9(iTRAQ4plex)	CID	1	0	1	1	211216	Redundant	Not Used	0.104863	0.235295	2.08677	0.0993126	0.968081	0.482542	169323	35209.2	25963.7	27674.9	51.35	0.00011029	0	59.2532	10	2	610.87	1220.73	7.30096	49.0141	9950	9950	MS2	7/70	20180318-iTQ-OSCC6-30ug-s36.raw
		High	eFTPPVQAAYQk	Unambiguous	1	1	P68871	N-Term(iTRAQ4plex); K12(iTRAQ4plex)	CID	1	0	1	1	299157	Unique	Used	0.0399337	0.0864964	2.0144	0.043321	1.1089	0.572589	154817	12259.6	8726.84	11037.9	51.34	0.000165633	0	14.8003	35	2	833.959	1666.91	4.26372	31.3002	4829	4829	MS2	8/102	20180318-iTQ-OSCC6-30ug-s51.raw
	High		vVAGVANALAHk	Unambiguous	2	2	P68871;P02042	N-Term(iTRAQ4plex); K12(iTRAQ4plex)	HCD	1	0	1	1	321520	No Quan Values	Not Used							94516.2				51.33	4.34362e-05	0	20.1753	21	3	479.967	1437.89	5.3471	60.1503	13293	13293	MS2	11/100	20180318-iTQ-OSCC6-30ug-s54.raw
	High		vNVDEVGGEALGR	Unambiguous	1	1	P68871	N-Term(iTRAQ4plex)	HCD	1	0	1	1	51281	Unique	Used	0.0770366	0.135448	1.63516	0.0416389	0.5525	0.351455	7298.04	1114.86	644.195	500.118	51.31	0.00016863	0	38.3688	300	2	729.891	1458.77	5.47421	62.5613	13252	13252	MS2	9/128	20180318-iTQ-OSCC6-30ug-s09.raw
		High	vVAGVANALAHk	Unambiguous	2	2	P68871;P02042	N-Term(iTRAQ4plex); K12(iTRAQ4plex)	CID	1	0	1	1	374841	No Quan Values	Not Used								4021.64			51.31	4.91838e-05	0	45.9416	26	3	479.966	1437.88	4.01	34.1814	6072	6072	MS2	18/100	20180318-iTQ-OSCC6-30ug-s63.raw
		High	eFTPPVQAAYQk	Unambiguous	1	1	P68871	N-Term(iTRAQ4plex); K12(iTRAQ4plex)	CID	1	0	1	1	175251	Unique	Used	0.0856438						212929	36161.6			51.3	0.000167165	0	17.2683	7	3	556.31	1666.91	6.0132	51.5248	10652	10652	MS2	9/102	20180318-iTQ-OSCC6-30ug-s30.raw
	High		LLVVYPWTQR	Unambiguous	3	3	P68871;P02042;P69891		HCD	1	0	1	1	37210	No Quan Labels	Not Used							7937.53	27670.4	19709.9	27424.4	51.27	0.000180641	0	52.1418	44	2	637.867	1274.73	1.45387	46.8936	8967	8967	MS2	8/74	20180318-iTQ-OSCC6-30ug-s07.raw
		High	fFESFGDLSTPDAVmGNPk	Unambiguous	1	1	P68871	N-Term(iTRAQ4plex); M15(Oxidation); K19(iTRAQ4plex)	CID	1	0	1	1	162872	Unique	Used	0.061165	0.083808	1.27429				280244	33990.5	15306		51.27	0.000145558	0	14.6539	4	3	788.391	2363.16	4.26685	49.1174	9927	9927	MS2	17/166	20180318-iTQ-OSCC6-30ug-s28.raw
	High		GTFATLSELHcDk	Unambiguous	1	1	P68871	C11(Methylthio); K13(iTRAQ4plex)	HCD	1	0	1	1	203820	Unique	Used	0.0998391	0.134018	1.24839	0.0550462	0.563582	0.469575	102755	20343.3	8974.46	9308.91	51.25	0.000125982	0	21.0336	24	2	806.388	1611.77	3.4576	39.6066	6935	6935	MS2	9/116	20180318-iTQ-OSCC6-30ug-s35.raw
		High	sAVTALWGk	Unambiguous	1	1	P68871	N-Term(iTRAQ4plex); K9(iTRAQ4plex)	CID	1	0	1	1	309139	Unique	Used	0.057966	0.11249	1.8048				57501.4	6609.5	4215.35		51.25	0.00010986	0	16.7278	22	2	610.871	1220.73	7.90094	59.5376	13249	13249	MS2	8/70	20180318-iTQ-OSCC6-30ug-s52.raw
		High	FFESFGDLSTPDAVMGNPk	Unambiguous	1	1	P68871	K19(iTRAQ4plex)	CID	1	0	1	1	61663	Unique	Used	0.1094						2.83325e+06	614638			51.2	0.000135406	0	20.0183	0	3	735.025	2203.06	4.82315	47.6697	9448	9448	MS2	11/166	20180318-iTQ-OSCC6-30ug-s11.raw
	High		VNVDEVGGEALGR	Unambiguous	1	1	P68871		HCD	1	0	1	1	17427	No Quan Labels	Not Used							71682.4	44326.3	27897.7	47304.9	51.19	0.000150545	0	31.1194	10	2	657.837	1314.67	1.25523	31.0563	4261	4261	MS2	10/128	20180318-iTQ-OSCC6-30ug-s04.raw
	High		fFESFGDLSTPDAVmGNPk	Unambiguous	1	1	P68871	N-Term(iTRAQ4plex); M15(Oxidation); K19(iTRAQ4plex)	HCD	1	0	1	1	156705	No Quan Values	Not Used							2653684				51.19	0.000145602	0	11.6362	1	3	788.389	2363.15	2.6397	47.6478	8992	8992	MS2	14/166	20180318-iTQ-OSCC6-30ug-s27.raw
		High	gTFATLSELHcDK	Unambiguous	1	1	P68871	N-Term(iTRAQ4plex); C11(Methylthio)	CID	1	0	1	1	179609	Redundant	Not Used	0.277394	0.405268	1.35873	0.220651	0.813091	0.622452	71427.6	39289.9	18864.6	25938.2	51.18	0.000119265	0	30.4817	34	2	806.387	1611.77	2.32155	39.7105	6920	6920	MS2	10/116	20180318-iTQ-OSCC6-30ug-s31.raw
		High	sAVTALWGk	Unambiguous	1	1	P68871	N-Term(iTRAQ4plex); K9(iTRAQ4plex)	CID	1	0	1	1	212521	Redundant	Not Used	0.0377569	0.0865007	2.13064	0.0335563	0.908465	0.443503	270954	20286.6	15274.1	14963.6	51.15	9.40018e-05	0	30.3151	27	2	610.87	1220.73	6.70098	58.454	12781	12781	MS2	12/70	20180318-iTQ-OSCC6-30ug-s36.raw
	High		fFESFGDLSTPDAVMGNPk	Unambiguous	1	1	P68871	N-Term(iTRAQ4plex); K19(iTRAQ4plex)	HCD	1	0	1	1	205283	Unique	Used				0.0460331			496088			37583.5	51.14	0.00015498	0	10.598	2	3	783.06	2347.17	6.36809	50.0701	10105	10105	MS2	11/166	20180318-iTQ-OSCC6-30ug-s35.raw
	High		gTFATLSELHcDk	Unambiguous	1	1	P68871	N-Term(iTRAQ4plex); C11(Methylthio); K13(iTRAQ4plex)	HCD	1	0	1	1	381976	Unique	Used	0.059845	0.338851	5.26584	0.126237	2.1562	0.425911	532463	63188	117581	110622	51.13	0.000173068	0	46.9446	13	3	585.963	1755.87	4.65392	41.2576	7994	7994	MS2	13/116	20180318-iTQ-OSCC6-30ug-s64.raw
		High	fFESFGDLSTPDAVmGNPk	Unambiguous	1	1	P68871	N-Term(iTRAQ4plex); M15(Oxidation); K19(iTRAQ4plex)	CID	1	0	1	1	157137	Unique	Used	0.0174564	0.0751817	4.00539				436183	15098.7	21370.8		51.1	0.000157578	0	12.0488	4	3	788.392	2363.16	6.20392	51.0564	9922	9922	MS2	20/166	20180318-iTQ-OSCC6-30ug-s27.raw
		High	LLGNVLVcVLAHHFGk	Unambiguous	1	1	P68871	C8(Methylthio); K16(iTRAQ4plex)	CID	1	0	1	1	352949	Unique	Used	0.182909						10956.4	3973.93			51.07	0.000131704	0	7.11736	38	3	637.361	1910.07	3.40805	61.8364	13609	13609	MS2	15/146	20180318-iTQ-OSCC6-30ug-s59.raw
	High		eFTPPVQAAYQk	Unambiguous	1	1	P68871	N-Term(iTRAQ4plex); K12(iTRAQ4plex)	HCD	1	0	1	1	226708	Redundant	Not Used	0.0257444			0.0101726	0.403906		255475	13042.1		4277.09	51.06	0.00017588	0	16.2446	22	2	833.961	1666.91	5.72835	31.195	4359	4359	MS2	9/102	20180318-iTQ-OSCC6-30ug-s39.raw
	High		LLVVYPWTQR	Unambiguous	3	3	P68871;P02042;P69891		HCD	1	0	1	1		No Quan Labels	Not Used											51.03	0.00019051	0	0.104754	1	2	637.868	1274.73	1.93268	46.5724	8427	8427	MS2	6/74	20180318-iTQ-OSCC6-30ug-s05.raw
		High	vNVDEVGGEALGR	Unambiguous	1	1	P68871	N-Term(iTRAQ4plex)	CID	1	0	1	1	54331	Unique	Used				0.13851			141962			32360.8	51.02	0.000190949	0	12.3588	3	3	486.929	1458.77	3.22656	38.9718	6889	6889	MS2	12/128	20180318-iTQ-OSCC6-30ug-s10.raw
		High	vVAGVANALAHk	Unambiguous	2	2	P68871;P02042	N-Term(iTRAQ4plex); K12(iTRAQ4plex)	CID	1	0	1	1	319479	Redundant	Not Used	0.0142459	0.0369217	2.41034				1.7749e+06	50139.7	42706.7		51.02	4.665e-05	0	14.671	2	3	479.967	1437.89	5.98382	44.6969	8866	8866	MS2	9/100	20180318-iTQ-OSCC6-30ug-s54.raw
	High		vNVDEVGGEALGR	Unambiguous	1	1	P68871	N-Term(iTRAQ4plex)	HCD	1	0	1	1	55329	Redundant	Not Used	0.141216			0.20435	1.47919		58685.2	16433.5		19736.6	51	0.000204142	0	15.9092	7	3	486.928	1458.77	1.53204	46.0976	9055	9055	MS2	9/128	20180318-iTQ-OSCC6-30ug-s10.raw
		High	fFESFGDLSTPDAVMGNPk	Unambiguous	1	1	P68871	N-Term(iTRAQ4plex); K19(iTRAQ4plex)	CID	1	0	1	1	140448	No Quan Values	Not Used							27516.1				51	0.000164426	0	18.567	53	3	783.059	2347.16	4.72986	60.6459	13156	13156	MS2	13/166	20180318-iTQ-OSCC6-30ug-s24.raw
	High		sAVTALWGk	Unambiguous	1	1	P68871	N-Term(iTRAQ4plex); K9(iTRAQ4plex)	HCD	1	0	1	1	215851	Unique	Used	0.132215	0.0797106	0.560689	0.0464077	0.358789	0.665604	1.45283e+06	380901	75469.1	110961	50.98	9.77543e-05	0	45.169	4	2	610.87	1220.73	7.10097	39.098	6767	6767	MS2	7/70	20180318-iTQ-OSCC6-30ug-s37.raw
		High	vVAGVANALAHk	Unambiguous	2	2	P68871;P02042	N-Term(iTRAQ4plex); K12(iTRAQ4plex)	CID	1	0	1	1	312224	Redundant	Not Used	0.0728008	0.167041	2.13389	0.0962808	1.35187	0.658961	277499	40060.3	30208.1	43971.2	50.96	4.7299e-05	0	22.5748	22	3	479.967	1437.89	5.7928	36.3266	6374	6374	MS2	12/100	20180318-iTQ-OSCC6-30ug-s53.raw
	High		eFTPPVQAAYQk	Unambiguous	1	1	P68871	N-Term(iTRAQ4plex); K12(iTRAQ4plex)	HCD	1	0	1	1	173729	Redundant	Not Used	0.049715	0.038717	0.724271	0.0480896	0.988769	1.42001	426506	42046.5	10761.3	33755.4	50.86	0.000185399	0	10.07	11	2	833.959	1666.91	4.19049	40.568	7357	7357	MS2	9/102	20180318-iTQ-OSCC6-30ug-s30.raw
		High	gTFATLSELHcDk	Unambiguous	1	1	P68871	N-Term(iTRAQ4plex); C11(Methylthio); K13(iTRAQ4plex)	CID	1	0	1	1	288149	Redundant	Not Used	0.0113337						5.9326e+06	133332			50.83	0.000187511	0	13.2242	1	3	585.962	1755.87	3.92395	40.5464	7468	7468	MS2	8/116	20180318-iTQ-OSCC6-30ug-s49.raw
		High	vLGAFSDGLAHLDNLk	Unambiguous	2	2	P68871;P02042	N-Term(iTRAQ4plex); K16(iTRAQ4plex)	CID	1	0	1	1	320212	Redundant	Not Used	0.01						1.6368e+07	242634			50.83	0.000136709	0	14.1711	0	3	653.372	1958.1	2.83528	50.1409	10453	10453	MS2	18/138	20180318-iTQ-OSCC6-30ug-s54.raw
		High	vLGAFSDGLAHLDNLk	Unambiguous	2	2	P68871;P02042	N-Term(iTRAQ4plex); K16(iTRAQ4plex)	CID	1	0	1	1	302253	Redundant	Not Used	0.0428965	0.155158	3.36386	0.0881407	2.10032	0.64945	169283	14399.7	17117	24556	50.83	0.000128449	0	27.3908	28	3	653.373	1958.1	4.79901	54.4068	11537	11537	MS2	19/138	20180318-iTQ-OSCC6-30ug-s51.raw
		High	fFESFGDLSTPDAVMGNPk	Unambiguous	1	1	P68871	N-Term(iTRAQ4plex); K19(iTRAQ4plex)	CID	1	0	1	1	140076	Unique	Used	0.0455711	0.17491	3.56953	0.0661013	1.48269	0.432054	263296	23793.1	30012.2	28643.2	50.82	0.000173454	0	16.4551	6	3	783.059	2347.16	4.02776	57.6299	12350	12350	MS2	15/166	20180318-iTQ-OSCC6-30ug-s24.raw
	High		kVLGAFSDGLAHLDNLk	Unambiguous	2	2	P68871;P02042	N-Term(iTRAQ4plex); K1(iTRAQ4plex); K17(iTRAQ4plex)	HCD	1	0	1	1	383875	Redundant	Not Used	0.0686891	0.129981	1.75986	0.0504458	0.750703	0.443698	167956	22877.1	14227.1	13944	50.8	3.80377e-05	1	10.7468	18	4	558.332	2230.31	6.39142	55.4027	12105	12105	MS2	15/174	20180318-iTQ-OSCC6-30ug-s64.raw
		High	eFTPPVQAAYQk	Unambiguous	1	1	P68871	N-Term(iTRAQ4plex); K12(iTRAQ4plex)	CID	1	0	1	1	166982	Unique	Used	0.0129717	0.0818926	5.87132	0.0421074	3.31813	0.587836	57151.7	1470.08	3050.1	3960.55	50.79	0.000186745	0	14.0505	73	2	833.96	1666.91	4.70311	35.044	5573	5573	MS2	16/102	20180318-iTQ-OSCC6-30ug-s29.raw
		High	lLGNVLVcVLAHHFGk	Unambiguous	1	1	P68871	N-Term(iTRAQ4plex); C8(Methylthio); K16(iTRAQ4plex)	CID	1	0	1	1	389928	No Quan Values	Not Used							1.20663e+06				50.78	8.56493e-05	0	14.2135	0	3	685.395	2054.17	3.04417	55.9288	11749	11749	MS2	15/146	20180318-iTQ-OSCC6-30ug-s65.raw
	High		vNVDEVGGEALGR	Unambiguous	1	1	P68871	N-Term(iTRAQ4plex)	HCD	1	0	1	1	63550	Unique	Used	0.235677	0.761419	3.00465	0.2478	1.07477	0.372066	7715.36	3605.71	3828.43	3146.48	50.73	0.00021301	0	45.7923	300	2	729.888	1458.77	0.537093	63.0502	13538	13538	MS2	9/128	20180318-iTQ-OSCC6-30ug-s11.raw
	High		kVLGAFSDGLAHLDNLk	Unambiguous	2	2	P68871;P02042	N-Term(iTRAQ4plex); K1(iTRAQ4plex); K17(iTRAQ4plex)	HCD	1	0	1	1	382394	Redundant	Not Used	0.0512612						222762	22643.7			50.73	3.86558e-05	1	7.47439	14	2	1115.66	2230.31	7.00553	44.3867	8902	8902	MS2	13/174	20180318-iTQ-OSCC6-30ug-s64.raw
	High		gTFATLSELHcDk	Unambiguous	1	1	P68871	N-Term(iTRAQ4plex); C11(Methylthio); K13(iTRAQ4plex)	HCD	1	0	1	1	306738	Redundant	Not Used	0.136126	0.122107	0.834227	0.096159	0.72207	0.900311	777708	209931	61886.5	123076	50.66	0.000190701	0	18.2155	5	3	585.963	1755.87	4.86248	41.5337	8054	8054	MS2	12/116	20180318-iTQ-OSCC6-30ug-s52.raw
		High	vVAGVANALAHk	Unambiguous	2	2	P68871;P02042	N-Term(iTRAQ4plex); K12(iTRAQ4plex)	CID	1	0	1	1	321646	Not Unique	Not Used	0.0211247						7329.19	307.018			50.64	5.09157e-05	0	37.8365	300	3	479.967	1437.89	5.53812	62.1803	13606	13606	MS2	11/100	20180318-iTQ-OSCC6-30ug-s54.raw
		High	fFESFGDLSTPDAVmGNPk	Unambiguous	1	1	P68871	N-Term(iTRAQ4plex); M15(Oxidation); K19(iTRAQ4plex)	CID	1	0	1	1	151560	Unique	Used	0.01						270923	4638.11			50.62	0.000167757	0	19.3029	5	3	788.391	2363.16	4.57678	53.1334	11080	11080	MS2	20/166	20180318-iTQ-OSCC6-30ug-s26.raw
		High	gTFATLSELHcDk	Unambiguous	1	1	P68871	N-Term(iTRAQ4plex); C11(Methylthio); K13(iTRAQ4plex)	CID	1	0	1	1	288058	No Quan Values	Not Used							11815381				50.6	0.000191612	0	13.8974	0	3	585.963	1755.87	5.38389	39.8497	7272	7272	MS2	15/116	20180318-iTQ-OSCC6-30ug-s49.raw
	High		fFESFGDLSTPDAVMGNPk	Unambiguous	1	1	P68871	N-Term(iTRAQ4plex); K19(iTRAQ4plex)	HCD	1	0	1	1	282994	Unique	Used	0.0728141	0.147256	1.88081	0.0732426	1.0282	0.568633	236838	34196.7	22728.2	28548.4	50.58	0.000181122	0	28.1445	14	3	783.059	2347.16	4.72986	47.5638	9638	9638	MS2	13/166	20180318-iTQ-OSCC6-30ug-s48.raw
		High	vLGAFSDGLAHLDNLk	Unambiguous	2	2	P68871;P02042	N-Term(iTRAQ4plex); K16(iTRAQ4plex)	CID	1	0	1	1	313789	Redundant	Not Used	0.109864	0.132892	1.12494	0.100851	0.938331	0.86761	292972	63826.6	25372.7	48626.9	50.58	0.000132998	0	32.6754	12	3	653.372	1958.1	3.95741	48.298	9766	9766	MS2	17/138	20180318-iTQ-OSCC6-30ug-s53.raw
		High	fFESFGDLSTPDAVMGNPk	Unambiguous	1	1	P68871	N-Term(iTRAQ4plex); K19(iTRAQ4plex)	CID	1	0	1	1	151283	No Quan Values	Not Used							1793900				50.53	0.000178793	0	11.0243	0	3	783.06	2347.16	5.11992	51.0719	10481	10481	MS2	14/166	20180318-iTQ-OSCC6-30ug-s26.raw
		High	sAVTALWGk	Unambiguous	1	1	P68871	N-Term(iTRAQ4plex); K9(iTRAQ4plex)	CID	1	0	1	1	211111	Redundant	Not Used	0.0480226	0.127568	2.47049	0.0699919	1.48982	0.62726	1.2905e+06	122891	107285	148653	50.51	0.000124933	0	23.4738	8	2	610.869	1220.73	6.101	48.3004	9726	9726	MS2	8/70	20180318-iTQ-OSCC6-30ug-s36.raw
	High		vVAGVANALAHK	Unambiguous	2	2	P68871;P02042	N-Term(iTRAQ4plex)	HCD	1	0	1	1	226823	Redundant	Not Used	0.0689719	0.412743	5.56538	0.171277	2.53839	0.474418	318654	43582.2	85711.7	89822.7	50.46	0.000158312	0	13.3865	6	3	431.932	1293.78	3.52257	31.9914	4607	4607	MS2	10/100	20180318-iTQ-OSCC6-30ug-s39.raw
		High	sAVTALWGk	Unambiguous	1	1	P68871	N-Term(iTRAQ4plex); K9(iTRAQ4plex)	CID	1	0	1	1	203629	Redundant	Not Used	0.0376397	0.0662975	1.63809	0.0499583	1.35673	0.861495	715230	53383.8	30901.7	58805.9	50.45	0.000110442	0	28.3102	14	2	610.87	1220.73	6.90097	38.3011	6514	6514	MS2	8/70	20180318-iTQ-OSCC6-30ug-s35.raw
		High	vLGAFSDGLAHLDNLk	Unambiguous	2	2	P68871;P02042	N-Term(iTRAQ4plex); K16(iTRAQ4plex)	CID	1	0	1	1	364095	Redundant	Not Used	0.0215859	0.0314471	1.35487	0.0189516	0.897444	0.688984	1.75252e+06	75015.5	35915.6	54661	50.44	0.000137355	0	29.946	5	3	653.372	1958.1	3.95741	49.2207	10357	10357	MS2	19/138	20180318-iTQ-OSCC6-30ug-s61.raw
		High	lLGNVLVcVLAHHFGk	Unambiguous	1	1	P68871	N-Term(iTRAQ4plex); C8(Methylthio); K16(iTRAQ4plex)	CID	1	0	1	1	396228	Redundant	Not Used	0.0472683	0.222491	4.37754	0.0724995	1.56782	0.372532	14230.3	1333.84	2063.33	1697.92	50.44	8.44912e-05	0	26.7999	300	3	685.397	2054.18	5.09435	59.9849	12512	12512	MS2	12/146	20180318-iTQ-OSCC6-30ug-s66.raw
		High	gTFATLSELHcDk	Unambiguous	1	1	P68871	N-Term(iTRAQ4plex); C11(Methylthio); K13(iTRAQ4plex)	CID	1	0	1	1	295000	Redundant	Not Used	0.0426106						1.43512e+06	121262			50.4	0.000203834	0	15.4423	2	3	585.962	1755.87	4.34108	45.9952	9169	9169	MS2	13/116	20180318-iTQ-OSCC6-30ug-s50.raw
		High	LLGNVLVcVLAHHFGk	Unambiguous	1	1	P68871	C8(Methylthio); K16(iTRAQ4plex)	CID	1	0	1	1	352895	Unique	Used	0.183048						7209.11	2616.77			50.39	0.000155856	0	9.46039	52	3	637.361	1910.07	2.54528	61.1163	13492	13492	MS2	9/146	20180318-iTQ-OSCC6-30ug-s59.raw
		High	vNVDEVGGEALGR	Unambiguous	1	1	P68871	N-Term(iTRAQ4plex)	CID	1	0	1	1	56811	Redundant	Not Used				0.16253			49293.8			13185.4	50.37	0.000222236	0	7.81669	9	3	486.928	1458.77	2.34792	56.742	12260	12260	MS2	8/128	20180318-iTQ-OSCC6-30ug-s10.raw
		High	fFESFGDLSTPDAVMGNPk	Unambiguous	1	1	P68871	N-Term(iTRAQ4plex); K19(iTRAQ4plex)	CID	1	0	1	1	151193	Unique	Used	0.0570836						2.73933e+07	3.10079e+06			50.37	0.000187799	0	73.5356	0	3	783.061	2347.17	6.52411	50.3825	10286	10286	MS2	15/166	20180318-iTQ-OSCC6-30ug-s26.raw
		High	eFTPPVQAAYQk	Unambiguous	1	1	P68871	N-Term(iTRAQ4plex); K12(iTRAQ4plex)	CID	1	0	1	1	174363	Unique	Used	0.0367013	0.0646312	1.63775	0.0245294	0.683182	0.433898	556031	40466.7	23419.7	22446.8	50.34	0.000208982	0	14.7178	4	3	556.309	1666.91	4.14581	45.2134	8727	8727	MS2	11/102	20180318-iTQ-OSCC6-30ug-s30.raw
	High		fFESFGDLSTPDAVMGNPk	Unambiguous	1	1	P68871	N-Term(iTRAQ4plex); K19(iTRAQ4plex)	HCD	1	0	1	1	151379	Unique	Used	0.0396905						1.05183e+06	82784.7			50.29	0.000188952	0	18.4489	1	3	783.06	2347.16	5.19793	51.8126	10695	10695	MS2	13/166	20180318-iTQ-OSCC6-30ug-s26.raw
		High	gTFATLSELHcDk	Unambiguous	1	1	P68871	N-Term(iTRAQ4plex); C11(Methylthio); K13(iTRAQ4plex)	CID	1	0	1	1	294303	Redundant	Not Used	0.0137021						6.78434e+06	184337			50.29	0.000209999	0	26.0335	0	2	878.44	1755.87	4.62682	40.7872	7660	7660	MS2	8/116	20180318-iTQ-OSCC6-30ug-s50.raw
	High		eFTPPVQAAYQk	Unambiguous	1	1	P68871	N-Term(iTRAQ4plex); K12(iTRAQ4plex)	HCD	1	0	1	1	166493	No Quan Values	Not Used											50.28	0.000208608	0	13.9366	7	2	833.96	1666.91	5.1425	31.6946	4523	4523	MS2	6/102	20180318-iTQ-OSCC6-30ug-s29.raw
	High		gTFATLSELHcDk	Unambiguous	1	1	P68871	N-Term(iTRAQ4plex); C11(Methylthio); K13(iTRAQ4plex)	HCD	1	0	1	1	288925	Unique	Used	0.177493	0.179353	0.939752	0.234582	1.35096	1.4953	196409	69129.1	22956.7	75827	50.28	0.000206264	0	43.3647	24	3	585.961	1755.87	2.15116	46.3068	9153	9153	MS2	12/116	20180318-iTQ-OSCC6-30ug-s49.raw
	High		vNVDEVGGEALGR	Unambiguous	1	1	P68871	N-Term(iTRAQ4plex)	HCD	1	0	1	1	54835	No Quan Values	Not Used							90066.8				50.27	0.000228823	0	9.31242	4	3	486.928	1458.77	2.66172	42.569	7987	7987	MS2	10/128	20180318-iTQ-OSCC6-30ug-s10.raw
	High		fFESFGDLSTPDAVmGNPk	Unambiguous	1	1	P68871	N-Term(iTRAQ4plex); M15(Oxidation); K19(iTRAQ4plex)	HCD	1	0	1	1	162872	Redundant	Not Used	0.061165	0.083808	1.27429				280244	33990.5	15306		50.27	0.000183246	0	14.6539	4	3	788.391	2363.16	4.26685	49.1336	9933	9933	MS2	11/166	20180318-iTQ-OSCC6-30ug-s28.raw
		High	vLGAFSDGLAHLDNLk	Unambiguous	2	2	P68871;P02042	N-Term(iTRAQ4plex); K16(iTRAQ4plex)	CID	1	0	1	1	309131	No Quan Values	Not Used							609999				50.23	0.000155541	0	12.8357	6	3	653.372	1958.1	3.11581	59.4879	13234	13234	MS2	15/138	20180318-iTQ-OSCC6-30ug-s52.raw
		High	vNVDEVGGEALGR	Unambiguous	1	1	P68871	N-Term(iTRAQ4plex)	CID	1	0	1	1	280962	Redundant	Not Used	0.046112	0.137824	2.77969	0.0574148	1.27274	0.476258	193209	17666.9	17353.7	18256.6	50.15	0.000235716	0	19.4434	41	2	729.89	1458.77	3.4659	32.5057	5227	5227	MS2	18/128	20180318-iTQ-OSCC6-30ug-s48.raw
		High	vNVDEVGGEALGR	Unambiguous	1	1	P68871	N-Term(iTRAQ4plex)	CID	1	0	1	1	56612	Unique	Used		0.236531		0.231534		1.1191	47025.5		7248.71	17919	50.13	0.000234863	0	7.72382	12	3	486.928	1458.77	2.41068	55.3213	11830	11830	MS2	10/128	20180318-iTQ-OSCC6-30ug-s10.raw
		High	vNVDEVGGEALGR	Unambiguous	1	1	P68871	N-Term(iTRAQ4plex)	CID	1	0	1	1	53652	No Quan Values	Not Used							294793				50.13	0.000231467	0	7.99288	1	3	486.929	1458.77	3.85416	34.0799	5419	5419	MS2	11/128	20180318-iTQ-OSCC6-30ug-s10.raw
	High		vVAGVANALAHk	Unambiguous	2	2	P68871;P02042	N-Term(iTRAQ4plex); K12(iTRAQ4plex)	HCD	1	0	1	1	318833	Excluded by Method	Not Used	0.01						2.25793e+06	10755.9			50.06	5.81905e-05	0	14.9911	1	3	479.967	1437.89	5.60179	39.8537	7470	7470	MS2	12/100	20180318-iTQ-OSCC6-30ug-s54.raw
	High		fFESFGDLSTPDAVMGNPk	Unambiguous	1	1	P68871	N-Term(iTRAQ4plex); K19(iTRAQ4plex)	HCD	1	0	1	1	151193	Redundant	Not Used	0.0570836						2.73933e+07	3.10079e+06			50.06	0.000201694	0	73.5356	0	3	783.061	2347.17	6.52411	50.3982	10292	10292	MS2	13/166	20180318-iTQ-OSCC6-30ug-s26.raw
	High		gTFATLSELHcDk	Unambiguous	1	1	P68871	N-Term(iTRAQ4plex); C11(Methylthio); K13(iTRAQ4plex)	HCD	1	0	1	1	294351	Excluded by Method	Not Used	0.01						8.10781e+07	498174			50.02	0.000218491	0	13.599	0	3	585.963	1755.87	5.69673	41.1745	7770	7770	MS2	12/116	20180318-iTQ-OSCC6-30ug-s50.raw
	High		LLGNVLVcVLAHHFGk	Unambiguous	1	1	P68871	C8(Methylthio); K16(iTRAQ4plex)	HCD	1	0	1	1	352949	Redundant	Not Used	0.182909						10956.4	3973.93			50	0.0001685	0	7.11736	38	3	637.361	1910.07	3.40805	61.8578	13615	13615	MS2	7/146	20180318-iTQ-OSCC6-30ug-s59.raw
		High	lLGNVLVcVLAHHFGk	Unambiguous	1	1	P68871	N-Term(iTRAQ4plex); C8(Methylthio); K16(iTRAQ4plex)	CID	1	0	1	1	384537	No Quan Values	Not Used							87141.5				50	9.45e-05	0	12.309	10	4	514.299	2054.18	5.38493	61.2306	13543	13543	MS2	9/146	20180318-iTQ-OSCC6-30ug-s64.raw
		High	kVLGAFSDGLAHLDNLk	Unambiguous	2	2	P68871;P02042	N-Term(iTRAQ4plex); K1(iTRAQ4plex); K17(iTRAQ4plex)	CID	1	0	1	1	375655	Redundant	Not Used	0.0283965	0.0424769	1.39115	0.0261183	0.94018	0.702966	1.29862e+06	73124.9	35948.1	55820.7	49.99	4.66072e-05	1	44.2954	10	4	558.332	2230.3	5.62517	40.2762	7831	7831	MS2	18/174	20180318-iTQ-OSCC6-30ug-s63.raw
		High	vLGAFSDGLAHLDNLk	Unambiguous	2	2	P68871;P02042	N-Term(iTRAQ4plex); K16(iTRAQ4plex)	CID	1	0	1	1	308381	Redundant	Not Used	0.0117225	0.380005	30.1478	0.0211522	1.84445	0.0636368	1.97785e+06	45976	489805	68852.1	49.95	0.000151737	0	14.5909	2	3	653.374	1958.11	5.82764	53.8589	11609	11609	MS2	17/138	20180318-iTQ-OSCC6-30ug-s52.raw
		High	vVAGVANALAHk	Unambiguous	2	2	P68871;P02042	N-Term(iTRAQ4plex); K12(iTRAQ4plex)	CID	1	0	1	1	318087	Redundant	Not Used	0.01						1.43633e+08	1.68782e+06			49.94	6.8946e-05	0	16.1504	0	3	479.966	1437.88	3.30961	34.2493	5850	5850	MS2	7/100	20180318-iTQ-OSCC6-30ug-s54.raw
		High	fFESFGDLSTPDAVMGNPk	Unambiguous	1	1	P68871	N-Term(iTRAQ4plex); K19(iTRAQ4plex)	CID	1	0	1	1	152203	Unique	Used	0.0853662	0.155281	1.69169	0.0812757	0.973208	0.59839	143455	24284	14516.9	19188.6	49.93	0.000206807	0	34.8796	12	3	783.058	2347.16	2.70157	57.7163	12472	12472	MS2	13/166	20180318-iTQ-OSCC6-30ug-s26.raw
		High	sAVTALWGk	Unambiguous	1	1	P68871	N-Term(iTRAQ4plex); K9(iTRAQ4plex)	CID	1	0	1	1	263261	Redundant	Not Used	0.038391	0.0530921	1.28614	0.0422669	1.12539	0.91015	415809	31654.9	14386.8	28924.2	49.9	0.000149912	0	40.0767	49	2	610.869	1220.73	5.80101	37.3732	6343	6343	MS2	7/70	20180318-iTQ-OSCC6-30ug-s45.raw
		High	vVAGVANALAHk	Unambiguous	2	2	P68871;P02042	N-Term(iTRAQ4plex); K12(iTRAQ4plex)	CID	1	0	1	1	318549	Redundant	Not Used	0.0172225						4.2145e+06	143933			49.86	7.28097e-05	0	14.8721	1	3	479.965	1437.88	2.54555	37.7407	6851	6851	MS2	7/100	20180318-iTQ-OSCC6-30ug-s54.raw
		High	gTFATLSELHcDk	Unambiguous	1	1	P68871	N-Term(iTRAQ4plex); C11(Methylthio); K13(iTRAQ4plex)	CID	1	0	1	1	294531	Redundant	Not Used	0.0151839						1.06531e+07	320758			49.85	0.000234977	0	14.0848	0	3	585.962	1755.87	3.92395	42.5212	8154	8154	MS2	9/116	20180318-iTQ-OSCC6-30ug-s50.raw
		High	gTFATLSELHcDk	Unambiguous	1	1	P68871	N-Term(iTRAQ4plex); C11(Methylthio); K13(iTRAQ4plex)	CID	1	0	1	1	296031	Redundant	Not Used	0.0317195						815890	51318.7			49.82	0.000232437	0	21.3448	4	3	585.963	1755.87	5.17533	53.6963	11404	11404	MS2	8/116	20180318-iTQ-OSCC6-30ug-s50.raw
	High		EFTPPVQAAYQk	Unambiguous	1	1	P68871	K12(iTRAQ4plex)	HCD	1	0	1	1	65474	Unique	Used	0.166002	0.231562	1.2973	0.0976819	0.601497	0.482269	100378	33042.2	15147.7	16137	49.78	0.000261939	0	10.8157	12	2	761.906	1522.8	1.46878	31.6594	4557	4557	MS2	9/102	20180318-iTQ-OSCC6-30ug-s12.raw
	High		gTFATLSELHcDk	Unambiguous	1	1	P68871	N-Term(iTRAQ4plex); C11(Methylthio); K13(iTRAQ4plex)	HCD	1	0	1	1	296907	Unique	Used	0.0156836						41519.8	1291.27			49.75	0.000232506	0	16.9098	58	3	585.963	1755.87	5.69673	60.7285	13308	13308	MS2	12/116	20180318-iTQ-OSCC6-30ug-s50.raw
	High		gTFATLSELHcDk	Unambiguous	1	1	P68871	N-Term(iTRAQ4plex); C11(Methylthio); K13(iTRAQ4plex)	HCD	1	0	1	1	289387	Unique	Used	0.0911011	0.306291	3.12678	0.0965331	1.08314	0.360317	105324	19027	21023.4	16732.9	49.75	0.000231977	0	43.1217	37	3	585.963	1755.88	5.90529	49.7748	10154	10154	MS2	13/116	20180318-iTQ-OSCC6-30ug-s49.raw
	High		vLGAFSDGLAHLDNLk	Unambiguous	2	2	P68871;P02042	N-Term(iTRAQ4plex); K16(iTRAQ4plex)	HCD	1	0	1	1	301613	No Quan Values	Not Used							7.32124e+06				49.74	0.000165625	0	14.0035	0	3	653.373	1958.1	4.61199	49.669	10161	10161	MS2	11/138	20180318-iTQ-OSCC6-30ug-s51.raw
		High	lLGNVLVcVLAHHFGk	Unambiguous	1	1	P68871	N-Term(iTRAQ4plex); C8(Methylthio); K16(iTRAQ4plex)	CID	1	0	1	1	390484	No Quan Values	Not Used							175903				49.74	9.60834e-05	0	13.1358	14	3	685.397	2054.18	5.71831	61.6277	12958	12958	MS2	17/146	20180318-iTQ-OSCC6-30ug-s65.raw
		High	vLGAFSDGLAHLDNLk	Unambiguous	2	2	P68871;P02042	N-Term(iTRAQ4plex); K16(iTRAQ4plex)	CID	1	0	1	1	302802	Redundant	Not Used	0.0235316	0.0848233	3.35236	0.0306271	1.33041	0.412794	36898.1	1721.76	2039.67	1859.85	49.72	0.000160523	0	18.7165	116	3	653.374	1958.11	5.64061	58.754	12730	12730	MS2	19/138	20180318-iTQ-OSCC6-30ug-s51.raw
		High	vLGAFSDGLAHLDNLk	Unambiguous	2	2	P68871;P02042	N-Term(iTRAQ4plex); K16(iTRAQ4plex)	CID	1	0	1	1	319805	Redundant	Not Used	0.0644003	0.29644	4.2809	0.0678297	1.07662	0.261593	179159	22879.3	34611	19999.8	49.7	0.000163407	0	42.8455	22	3	653.372	1958.1	3.77039	47.1069	9570	9570	MS2	13/138	20180318-iTQ-OSCC6-30ug-s54.raw
	High		LLGNVLVcVLAHHFGk	Unambiguous	1	1	P68871	C8(Methylthio); K16(iTRAQ4plex)	HCD	1	0	1	1	359019	Unique	Used	0.440754	4.18522	8.83098	1.00014	2.31949	0.273201	11609.3	10146.6	31663.8	19108.7	49.64	0.000173828	0	52.7192	87	3	637.362	1910.07	4.55841	58.1303	13201	13201	MS2	9/146	20180318-iTQ-OSCC6-30ug-s60.raw
	High		fFESFGDLSTPDAVMGNPk	Unambiguous	1	1	P68871	N-Term(iTRAQ4plex); K19(iTRAQ4plex)	HCD	1	0	1	1	145487	No Quan Values	Not Used							3048310				49.62	0.0002232	0	10.6496	1	3	783.061	2347.17	6.52411	53.0176	10937	10937	MS2	12/166	20180318-iTQ-OSCC6-30ug-s25.raw
	High		gTFATLSELHcDk	Unambiguous	1	1	P68871	N-Term(iTRAQ4plex); C11(Methylthio); K13(iTRAQ4plex)	HCD	1	0	1	1	300396	Redundant	Not Used	0.0121685	0.147744	11.2917	0.0720338	6.05103	0.557401	249719	6025.69	24043.7	29604.3	49.61	0.000239029	0	20.4272	10	2	878.439	1755.87	3.44496	40.6387	7523	7523	MS2	10/116	20180318-iTQ-OSCC6-30ug-s51.raw
		High	gTFATLSELHcDk	Unambiguous	1	1	P68871	N-Term(iTRAQ4plex); C11(Methylthio); K13(iTRAQ4plex)	CID	1	0	1	1	294723	Redundant	Not Used	0.0114827						2.96022e+06	67404.1			49.61	0.000236842	0	17.2806	1	3	585.963	1755.87	4.96676	43.9456	8570	8570	MS2	16/116	20180318-iTQ-OSCC6-30ug-s50.raw
	High		LLVVYPWTQR	Unambiguous	3	3	P68871;P02042;P69891		HCD	1	0	1	1	31517	No Quan Labels	Not Used										25871.6	49.6	0.000284536	0	9.21041	4	2	637.866	1274.72	-0.557129	48.9703	9303	9303	MS2	8/74	20180318-iTQ-OSCC6-30ug-s06.raw
	High		fFESFGDLSTPDAVMGNPk	Unambiguous	1	1	P68871	N-Term(iTRAQ4plex); K19(iTRAQ4plex)	HCD	1	0	1	1	156910	No Quan Values	Not Used							188039				49.58	0.000187812	0	13.0516	24	2	1174.08	2347.14	-3.14359	49.2329	9435	9435	MS2	11/166	20180318-iTQ-OSCC6-30ug-s27.raw
		High	eFTPPVQAAYQk	Unambiguous	1	1	P68871	N-Term(iTRAQ4plex); K12(iTRAQ4plex)	CID	1	0	1	1	208859	Unique	Used	0.0525703	0.01	0.190972	0.025054	0.487156	2.65336	218548	22782.7	1537.49	9011.41	49.58	0.000248397	0	36.0498	32	2	833.96	1666.91	5.06927	31.9235	4843	4843	MS2	8/102	20180318-iTQ-OSCC6-30ug-s36.raw
	High		LLGNVLVcVLAHHFGk	Unambiguous	1	1	P68871	C8(Methylthio); K16(iTRAQ4plex)	HCD	1	0	1	1	358669	Redundant	Not Used	0.216344						1.59929e+06	686102			49.56	0.000204725	0	8.35562	0	3	637.36	1910.06	1.10734	55.5004	12445	12445	MS2	7/146	20180318-iTQ-OSCC6-30ug-s60.raw
	High		vVAGVANALAHk	Unambiguous	2	2	P68871;P02042	N-Term(iTRAQ4plex); K12(iTRAQ4plex)	HCD	1	0	1	1	374841	No Quan Values	Not Used								4021.64			49.55	7.37601e-05	0	45.9416	26	3	479.966	1437.88	4.01	34.1984	6078	6078	MS2	14/100	20180318-iTQ-OSCC6-30ug-s63.raw
		High	LLGNVLVcVLAHHFGk	Unambiguous	1	1	P68871	C8(Methylthio); K16(iTRAQ4plex)	CID	1	0	1	1	353004	Unique	Used	0.124896	0.331891	2.47134	0.133941	1.09621	0.461381	3467.11	858.689	749.901	764.273	49.55	0.00018856	0	12.927	176	2	955.538	1910.07	3.1275	62.546	13727	13727	MS2	9/146	20180318-iTQ-OSCC6-30ug-s59.raw
		High	eFTPPVQAAYQk	Unambiguous	1	1	P68871	N-Term(iTRAQ4plex); K12(iTRAQ4plex)	CID	1	0	1	1	174316	Redundant	Not Used	0.0285957	0.0425968	1.38536	0.017012	0.608113	0.456583	348870	19782.5	9684.58	9767.54	49.53	0.000249602	0	14.1327	16	2	833.958	1666.91	3.23849	44.8711	8624	8624	MS2	17/102	20180318-iTQ-OSCC6-30ug-s30.raw
	High		vLGAFSDGLAHLDNLk	Unambiguous	2	2	P68871;P02042	N-Term(iTRAQ4plex); K16(iTRAQ4plex)	HCD	1	0	1	1	302947	Not Unique	Not Used	0.030516	0.0796358	2.42699	0.028227	0.945515	0.405227	20290.9	1227.85	1053.05	942.615	49.52	0.000169763	0	13.5556	154	3	653.373	1958.11	5.36008	60.4502	13049	13049	MS2	12/138	20180318-iTQ-OSCC6-30ug-s51.raw
		High	eFTPPVQAAYQk	Unambiguous	1	1	P68871	N-Term(iTRAQ4plex); K12(iTRAQ4plex)	CID	1	0	1	1	175154	Unique	Used	0.0358375			0.0377927	1.07795		310538	22068.4		19314.8	49.51	0.000249075	0	14.778	4	3	556.309	1666.91	5.13443	50.8216	10443	10443	MS2	11/102	20180318-iTQ-OSCC6-30ug-s30.raw
	High		kVLGAFSDGLAHLDNLk	Unambiguous	2	2	P68871;P02042	N-Term(iTRAQ4plex); K1(iTRAQ4plex); K17(iTRAQ4plex)	HCD	1	0	1	1	382736	Not Unique	Not Used	0.052853			0.042736	0.826525		662516	69435.8		46597	49.49	5.22941e-05	1	18.2316	4	4	558.331	2230.3	4.74945	46.9473	9643	9643	MS2	16/174	20180318-iTQ-OSCC6-30ug-s64.raw
		High	VVAGVANALAHkYH	Unambiguous	2	2	P68871;P02042	K12(iTRAQ4plex)	CID	1	0	1	1	323416	Not Unique	Not Used	1.33546	1.7268	1.20254	1.04216	0.797693	0.68998	6318.55	16732.7	7110.47	10837.3	49.45	0.000263323	1	0	57	2	797.452	1593.9	-0.449065	28.0148	4014	4014	MS2	7/116	20180318-iTQ-OSCC6-30ug-s55.raw
		High	eFTPPVQAAYQk	Unambiguous	1	1	P68871	N-Term(iTRAQ4plex); K12(iTRAQ4plex)	CID	1	0	1	1	232757	No Quan Values	Not Used											49.45	0.000256512	0	15.7756	31	2	833.959	1666.91	3.75111	32.2498	4675	4675	MS2	8/102	20180318-iTQ-OSCC6-30ug-s40.raw
		High	vLGAFSDGLAHLDNLk	Unambiguous	2	2	P68871;P02042	N-Term(iTRAQ4plex); K16(iTRAQ4plex)	CID	1	0	1	1	301235	Redundant	Not Used	0.01						2.74419e+06	36367.3			49.45	0.000176494	0	12.9528	1	3	653.373	1958.1	4.79901	46.8281	9336	9336	MS2	14/138	20180318-iTQ-OSCC6-30ug-s51.raw
		High	sAVTALWGk	Unambiguous	1	1	P68871	N-Term(iTRAQ4plex); K9(iTRAQ4plex)	CID	1	0	1	1	212706	Redundant	Not Used	0.0123308	0.0412497	3.11111	0.0224922	1.86454	0.623382	125356	3065.18	3369.82	4640.3	49.43	0.000139681	0	17.0859	66	2	610.87	1220.73	7.20096	59.9288	13183	13183	MS2	11/70	20180318-iTQ-OSCC6-30ug-s36.raw
		High	sAVTALWGk	Unambiguous	1	1	P68871	N-Term(iTRAQ4plex); K9(iTRAQ4plex)	CID	1	0	1	1	203744	Redundant	Not Used	0.134322	0.41138	2.84828	0.0918087	0.698662	0.255142	92523.9	24644.4	24804.9	13979.9	49.41	0.00016839	0	51.2142	37	2	610.869	1220.73	5.40102	39.07	6762	6762	MS2	8/70	20180318-iTQ-OSCC6-30ug-s35.raw
		High	vVAGVANALAHk	Unambiguous	2	2	P68871;P02042	N-Term(iTRAQ4plex); K12(iTRAQ4plex)	CID	1	0	1	1	319299	Redundant	Not Used	0.0146598						1.96625e+06	57158.8			49.39	6.78972e-05	0	16.0401	2	3	479.967	1437.89	5.3471	43.3263	8476	8476	MS2	10/100	20180318-iTQ-OSCC6-30ug-s54.raw
	High		fFESFGDLSTPDAVMGNPk	Unambiguous	1	1	P68871	N-Term(iTRAQ4plex); K19(iTRAQ4plex)	HCD	1	0	1	1	199377	Excluded by Method	Not Used	0.01						112288	132.361			49.38	0.000234728	0	5.18184	26	2	1174.08	2347.16	2.78531	50.9803	10489	10489	MS2	11/166	20180318-iTQ-OSCC6-30ug-s34.raw
	High		kVLGAFSDGLAHLDNLk	Unambiguous	2	2	P68871;P02042	N-Term(iTRAQ4plex); K1(iTRAQ4plex); K17(iTRAQ4plex)	HCD	1	0	1	1	377254	Not Unique	Not Used	0.0436844	0.0433771	0.923466	0.0268384	0.628003	0.707357	155702	13487.7	4401.44	6877.32	49.37	5.28706e-05	1	19.7099	28	4	558.331	2230.3	4.96838	52.4128	11305	11305	MS2	7/174	20180318-iTQ-OSCC6-30ug-s63.raw
	High		fFESFGDLSTPDAVMGNPk	Unambiguous	1	1	P68871	N-Term(iTRAQ4plex); K19(iTRAQ4plex)	HCD	1	0	1	1	145289	Redundant	Not Used	0.0145966						4.39779e+06	127292			49.36	0.00023697	0	11.8922	0	3	783.06	2347.17	5.66599	51.5324	10508	10508	MS2	11/166	20180318-iTQ-OSCC6-30ug-s25.raw
	High		fFESFGDLSTPDAVMGNPk	Unambiguous	1	1	P68871	N-Term(iTRAQ4plex); K19(iTRAQ4plex)	HCD	1	0	1	1	151870	Unique	Used	0.108023	0.0380474	0.327565	0.062484	0.59127	1.87753	200855	43024.3	4980.2	20654.7	49.34	0.000242138	0	23.8286	10	3	783.059	2347.16	4.41782	55.319	11753	11753	MS2	13/166	20180318-iTQ-OSCC6-30ug-s26.raw
	High		gTFATLSELHcDk	Unambiguous	1	1	P68871	N-Term(iTRAQ4plex); C11(Methylthio); K13(iTRAQ4plex)	HCD	1	0	1	1	289893	Unique	Used	0.0770584	0.236832	2.8583	0.0960878	1.27462	0.463841	54440.5	8318.77	8402.4	8609.1	49.3	0.000259652	0	21.1882	79	3	585.964	1755.88	6.73954	53.5648	11248	11248	MS2	12/116	20180318-iTQ-OSCC6-30ug-s49.raw
	High		fFESFGDLSTPDAVMGNPk	Unambiguous	1	1	P68871	N-Term(iTRAQ4plex); K19(iTRAQ4plex)	HCD	1	0	1	1	156929	Excluded by Method	Not Used	0.01						4.28746e+06	37238.2			49.29	0.000244942	0	11.4209	0	3	783.059	2347.16	4.41782	49.3903	9475	9475	MS2	11/166	20180318-iTQ-OSCC6-30ug-s27.raw
		High	vVAGVANALAHk	Unambiguous	2	2	P68871;P02042	N-Term(iTRAQ4plex); K12(iTRAQ4plex)	CID	1	0	1	1	324264	No Quan Values	Not Used							1.9841e+06				49.28	7.14094e-05	0	14.6017	2	3	479.967	1437.89	6.42952	34.3997	5856	5856	MS2	8/100	20180318-iTQ-OSCC6-30ug-s55.raw
	High		kVLGAFSDGLAHLDNLk	Unambiguous	2	2	P68871;P02042	N-Term(iTRAQ4plex); K1(iTRAQ4plex); K17(iTRAQ4plex)	HCD	1	0	1	1	376766	Not Unique	Not Used	0.0165964	0.0523006	2.93075	0.0286166	1.76252	0.625539	383183	12610.7	13060.3	18046.5	49.27	5.41022e-05	1	25.2057	10	4	558.333	2230.31	7.70499	48.7901	10250	10250	MS2	7/174	20180318-iTQ-OSCC6-30ug-s63.raw
	High		lLVVYPWTQR	Unambiguous	3	3	P68871;P02042;P69891	N-Term(iTRAQ4plex)	HCD	1	0	1	1	85951	Not Unique	Not Used	0.01	0.154439	26.7872	0.0495176	9.44004	0.366559	1.45837e+06	15506.1	146780	118849	49.25	0.000184218	0	25.168	4	2	709.919	1418.83	2.24399	51.8877	10328	10328	MS2	9/74	20180318-iTQ-OSCC6-30ug-s15.raw
		High	fFESFGDLSTPDAVmGNPk	Unambiguous	1	1	P68871	N-Term(iTRAQ4plex); M15(Oxidation); K19(iTRAQ4plex)	CID	1	0	1	1	240706	Redundant	Not Used	0.0586174			0.0690883	1.20478		182752	21242.6		20779.5	49.23	0.000231634	0	16.4476	12	3	788.391	2363.16	4.4993	46.7216	9066	9066	MS2	17/166	20180318-iTQ-OSCC6-30ug-s41.raw
		High	lLGNVLVcVLAHHFGk	Unambiguous	1	1	P68871	N-Term(iTRAQ4plex); C8(Methylthio); K16(iTRAQ4plex)	CID	1	0	1	1	383984	Excluded by Method	Not Used	0.01						1.59256e+08	727792			49.19	0.000130746	0	16.7961	0	4	514.298	2054.17	2.53251	56.2312	12341	12341	MS2	10/146	20180318-iTQ-OSCC6-30ug-s64.raw
		High	vLGAFSDGLAHLDNLk	Unambiguous	2	2	P68871;P02042	N-Term(iTRAQ4plex); K16(iTRAQ4plex)	CID	1	0	1	1	308939	No Quan Values	Not Used							1.10244e+06				49.18	0.000181776	0	13.7735	3	3	653.373	1958.11	5.5471	58.0592	12818	12818	MS2	12/138	20180318-iTQ-OSCC6-30ug-s52.raw
	High		lLGNVLVcVLAHHFGk	Unambiguous	1	1	P68871	N-Term(iTRAQ4plex); C8(Methylthio); K16(iTRAQ4plex)	HCD	1	0	1	1	377703	Unique	Used	0.076828	0.134984	1.63399	0.070303	0.935374	0.595434	54992.5	8378.01	4837.55	6362.75	49.16	0.000120125	0	21.3532	62	4	514.299	2054.17	3.83987	55.7641	12279	12279	MS2	13/146	20180318-iTQ-OSCC6-30ug-s63.raw
		High	vLGAFSDGLAHLDNLk	Unambiguous	2	2	P68871;P02042	N-Term(iTRAQ4plex); K16(iTRAQ4plex)	CID	1	0	1	1	302157	Redundant	Not Used	0.0607103	0.505626	7.74559	0.164495	2.76963	0.371933	175512	21129.4	57833.2	47514.7	49.16	0.000186862	0	39.1646	28	3	653.37	1958.1	0.684506	53.7057	11329	11329	MS2	12/138	20180318-iTQ-OSCC6-30ug-s51.raw
		High	vNVDEVGGEALGR	Unambiguous	1	1	P68871	N-Term(iTRAQ4plex)	CID	1	0	1	1	55423	Redundant	Not Used	0.0977611	0.441513	4.20015				58236.1	11289.5	16756.2		49.15	0.000294317	0	10.4778	9	3	486.928	1458.77	2.34792	46.7651	9255	9255	MS2	12/128	20180318-iTQ-OSCC6-30ug-s10.raw
	High		gTFATLSELHcDk	Unambiguous	1	1	P68871	N-Term(iTRAQ4plex); C11(Methylthio); K13(iTRAQ4plex)	HCD	1	0	1	1	290887	Unique	Used	0.0318101	0.0888257	2.59693	0.0494889	1.59028	0.636959	17691.9	1115.98	1024.13	1440.95	49.14	0.000271225	0	13.342	203	3	585.964	1755.88	6.4267	62.8367	13404	13404	MS2	10/116	20180318-iTQ-OSCC6-30ug-s49.raw
	High		LLVVYPWTQR	Unambiguous	3	3	P68871;P02042;P69891		HCD	1	0	1	1	31619	No Quan Labels	Not Used										12398.5	49.13	0.000295676	0	3.98673	10	2	637.867	1274.73	1.35811	49.6617	9524	9524	MS2	7/74	20180318-iTQ-OSCC6-30ug-s06.raw
	High		gTFATLSELHcDk	Unambiguous	1	1	P68871	N-Term(iTRAQ4plex); C11(Methylthio); K13(iTRAQ4plex)	HCD	1	0	1	1	296957	Unique	Used	0.0124844						24416.4	604.456			49.12	0.00027064	0	15.0393	89	3	585.964	1755.88	6.73954	61.4078	13417	13417	MS2	9/116	20180318-iTQ-OSCC6-30ug-s50.raw
	High		LLGNVLVcVLAHHFGk	Unambiguous	1	1	P68871	C8(Methylthio); K16(iTRAQ4plex)	HCD	1	0	1	1	352789	Redundant	Not Used	0.157709	0.31564	1.86132	0.128072	0.830098	0.46388	2486.51	777.614	511.472	524.098	49.09	0.000197297	0	18.3719	300	2	955.539	1910.07	4.21395	59.7792	13266	13266	MS2	7/146	20180318-iTQ-OSCC6-30ug-s59.raw
	High		gTFATLSELHcDk	Unambiguous	1	1	P68871	N-Term(iTRAQ4plex); C11(Methylthio); K13(iTRAQ4plex)	HCD	1	0	1	1	297000	Unique	Used	0.0350996						16491.1	1147.81			49.06	0.000276268	0	18.5143	152	3	585.964	1755.88	6.4267	62.1596	13523	13523	MS2	11/116	20180318-iTQ-OSCC6-30ug-s50.raw
		High	fFESFGDLSTPDAVmGNPk	Unambiguous	1	1	P68871	N-Term(iTRAQ4plex); M15(Oxidation); K19(iTRAQ4plex)	CID	1	0	1	1	152454	Redundant	Not Used	0.0132943						49724.6	1310.85			49.06	0.000239018	0	16.6495	26	3	788.391	2363.16	4.80923	59.5624	13017	13017	MS2	22/166	20180318-iTQ-OSCC6-30ug-s26.raw
		High	lLGNVLVcVLAHHFGk	Unambiguous	1	1	P68871	N-Term(iTRAQ4plex); C8(Methylthio); K16(iTRAQ4plex)	CID	1	0	1	1	390382	Excluded by Method	Not Used	0.01						203639	486.952			49.03	0.000118149	0	13.2462	15	3	685.397	2054.18	5.36176	60.2007	12733	12733	MS2	18/146	20180318-iTQ-OSCC6-30ug-s65.raw
		High	EFTPPVQAAYQk	Unambiguous	1	1	P68871	K12(iTRAQ4plex)	CID	1	0	1	1	65474	Redundant	Not Used	0.166002	0.231562	1.2973	0.0976819	0.601497	0.482269	100378	33042.2	15147.7	16137	49	0.000313472	0	10.8157	12	2	761.906	1522.8	1.46878	31.6429	4551	4551	MS2	10/102	20180318-iTQ-OSCC6-30ug-s12.raw
		High	eFTPPVQAAYQk	Unambiguous	1	1	P68871	N-Term(iTRAQ4plex); K12(iTRAQ4plex)	CID	1	0	1	1	190553	Unique	Used	0.0644774						1.45757e+06	186361			49	0.00028137	0	13.5216	1	3	556.31	1666.91	6.23289	31.3134	4431	4431	MS2	13/102	20180318-iTQ-OSCC6-30ug-s33.raw
	High		eFTPPVQAAYQk	Unambiguous	1	1	P68871	N-Term(iTRAQ4plex); K12(iTRAQ4plex)	HCD	1	0	1	1	172652	Redundant	Not Used	0.0135773						2.45339e+07	660539			48.99	0.000285173	0	15.0106	0	2	833.96	1666.91	5.21573	32.7532	5027	5027	MS2	6/102	20180318-iTQ-OSCC6-30ug-s30.raw
		High	eFTPPVQAAYQK	Unambiguous	1	1	P68871	N-Term(iTRAQ4plex)	CID	1	0	1	1	53128	Unique	Used	0.0849899			0.277783	3.34095		267858	45143		122456	48.96	0.000316373	0	38.5203	3	2	761.906	1522.8	1.22829	30.1181	4281	4281	MS2	10/102	20180318-iTQ-OSCC6-30ug-s10.raw
		High	eFTPPVQAAYQk	Unambiguous	1	1	P68871	N-Term(iTRAQ4plex); K12(iTRAQ4plex)	CID	1	0	1	1	178310	Unique	Used	0.0930538	0.0475848	0.475577	0.0810182	0.889979	1.94651	1.83599e+06	338783	56934.9	244805	48.95	0.000287812	0	14.3601	1	3	556.308	1666.91	3.59658	30.2833	4109	4109	MS2	7/102	20180318-iTQ-OSCC6-30ug-s31.raw
		High	fFESFGDLSTPDAVmGNPk	Unambiguous	1	1	P68871	N-Term(iTRAQ4plex); M15(Oxidation); K19(iTRAQ4plex)	CID	1	0	1	1	150851	No Quan Values	Not Used							13991715				48.95	0.000247696	0	73.7326	0	3	788.39	2363.16	3.72447	47.8688	9545	9545	MS2	20/166	20180318-iTQ-OSCC6-30ug-s26.raw
		High	lLGNVLVcVLAHHFGk	Unambiguous	1	1	P68871	N-Term(iTRAQ4plex); C8(Methylthio); K16(iTRAQ4plex)	CID	1	0	1	1	384482	Unique	Used	0.0198384						315128	12396.8			48.95	0.000119709	0	11.814	4	4	514.299	2054.17	4.90953	60.4598	13420	13420	MS2	10/146	20180318-iTQ-OSCC6-30ug-s64.raw
		High	gTFATLSELHcDk	Unambiguous	1	1	P68871	N-Term(iTRAQ4plex); C11(Methylthio); K13(iTRAQ4plex)	CID	1	0	1	1	296957	Redundant	Not Used	0.0124844						24416.4	604.456			48.92	0.000283395	0	15.0393	89	3	585.964	1755.88	6.73954	61.3879	13411	13411	MS2	8/116	20180318-iTQ-OSCC6-30ug-s50.raw
	High		eFTPPVQAAYQk	Unambiguous	1	1	P68871	N-Term(iTRAQ4plex); K12(iTRAQ4plex)	HCD	1	0	1	1	172742	Redundant	Not Used	0.0135501						4.35553e+06	117031			48.89	0.000295044	0	14.8897	1	2	833.96	1666.91	4.55665	33.4479	5222	5222	MS2	6/102	20180318-iTQ-OSCC6-30ug-s30.raw
	High		lLGNVLVcVLAHHFGk	Unambiguous	1	1	P68871	N-Term(iTRAQ4plex); C8(Methylthio); K16(iTRAQ4plex)	HCD	1	0	1	1	390526	No Quan Values	Not Used							176315				48.89	0.000119438	0	12.8348	12	3	685.397	2054.18	6.43141	62.3278	13063	13063	MS2	12/146	20180318-iTQ-OSCC6-30ug-s65.raw
	High		eFTPPVQAAYQk	Unambiguous	1	1	P68871	N-Term(iTRAQ4plex); K12(iTRAQ4plex)	HCD	1	0	1	1	172844	Redundant	Not Used	0.0327224						1.71823e+06	111492			48.88	0.000295724	0	16.5207	3	2	833.96	1666.91	4.55665	34.1534	5443	5443	MS2	6/102	20180318-iTQ-OSCC6-30ug-s30.raw
		High	gTFATLSELHcDk	Unambiguous	1	1	P68871	N-Term(iTRAQ4plex); C11(Methylthio); K13(iTRAQ4plex)	CID	1	0	1	1	294351	Excluded by Method	Not Used	0.01						8.10781e+07	498174			48.88	0.000284076	0	13.599	0	3	585.963	1755.87	5.69673	41.1582	7764	7764	MS2	16/116	20180318-iTQ-OSCC6-30ug-s50.raw
		High	LLGNVLVcVLAHHFGk	Unambiguous	1	1	P68871	C8(Methylthio); K16(iTRAQ4plex)	CID	1	0	1	1	352723	Unique	Used	0.36434	0.756499	1.93103	0.34882	0.978644	0.527151	2156.48	1558.01	1063.15	1237.98	48.88	0.000206424	0	25.7462	293	2	955.539	1910.07	4.40567	59.0434	13117	13117	MS2	9/146	20180318-iTQ-OSCC6-30ug-s59.raw
		High	gTFATLSELHcDk	Unambiguous	1	1	P68871	N-Term(iTRAQ4plex); C11(Methylthio); K13(iTRAQ4plex)	CID	1	0	1	1	295744	Redundant	Not Used	0.0238495			0.0260036	1.11451		824563	38996.1		35287.8	48.82	0.000293277	0	14.7767	3	3	585.963	1755.87	4.7582	51.5577	10781	10781	MS2	9/116	20180318-iTQ-OSCC6-30ug-s50.raw
	High		sAVTALWGk	Unambiguous	1	1	P68871	N-Term(iTRAQ4plex); K9(iTRAQ4plex)	HCD	1	0	1	1	321479	Unique	Used	0.0676996	0.165479	2.27323	0.11908	1.79797	0.822692	28704.4	3853.47	3095.5	5625.4	48.75	0.000196694	0	33.0302	103	2	610.871	1220.73	8.00094	59.7593	13203	13203	MS2	6/70	20180318-iTQ-OSCC6-30ug-s54.raw
	High		eFTPPVQAAYQk	Unambiguous	1	1	P68871	N-Term(iTRAQ4plex); K12(iTRAQ4plex)	HCD	1	0	1	1	214741	Redundant	Not Used	0.0499618						170408	16882.9			48.74	0.000276675	0	21.1083	28	2	833.963	1666.92	8.21819	31.0421	4362	4362	MS2	6/102	20180318-iTQ-OSCC6-30ug-s37.raw
	High		vVAGVANALAHk	Unambiguous	2	2	P68871;P02042	N-Term(iTRAQ4plex); K12(iTRAQ4plex)	HCD	1	0	1	1	321646	Redundant	Not Used	0.0211247						7329.19	307.018			48.71	7.94058e-05	0	37.8365	300	3	479.967	1437.89	5.53812	62.1848	13607	13607	MS2	13/100	20180318-iTQ-OSCC6-30ug-s54.raw
	High		fFESFGDLSTPDAVMGNPk	Unambiguous	1	1	P68871	N-Term(iTRAQ4plex); K19(iTRAQ4plex)	HCD	1	0	1	1	139788	Unique	Used	0.0586787						277916	32337.9			48.65	0.000279057	0	22.6676	5	3	783.06	2347.17	5.66599	55.5533	11732	11732	MS2	12/166	20180318-iTQ-OSCC6-30ug-s24.raw
		High	fFESFGDLSTPDAVMGNPk	Unambiguous	1	1	P68871	N-Term(iTRAQ4plex); K19(iTRAQ4plex)	CID	1	0	1	1	151571	Redundant	Not Used	0.0480842			0.061608	1.30968		240370	22919.3		24371.7	48.65	0.000287927	0	14.2907	6	3	783.059	2347.16	4.26179	53.2187	11105	11105	MS2	20/166	20180318-iTQ-OSCC6-30ug-s26.raw
	High		eFTPPVQAAYQk	Unambiguous	1	1	P68871	N-Term(iTRAQ4plex); K12(iTRAQ4plex)	HCD	1	0	1	1	173232	Redundant	Not Used	0.0432718						659036	56549.9			48.64	0.000309107	0	14.136	8	2	833.96	1666.91	5.36219	36.9695	6279	6279	MS2	6/102	20180318-iTQ-OSCC6-30ug-s30.raw
		High	vLGAFSDGLAHLDNLk	Unambiguous	2	2	P68871;P02042	N-Term(iTRAQ4plex); K16(iTRAQ4plex)	CID	1	0	1	1	302051	Redundant	Not Used	0.0458215	0.235856	4.78702	0.0810945	1.80906	0.393085	242813	22062.7	37321.5	32406.4	48.64	0.000213366	0	38.7187	25	3	653.373	1958.1	4.42497	52.9281	11104	11104	MS2	20/138	20180318-iTQ-OSCC6-30ug-s51.raw
		High	vLGAFSDGLAHLDNLk	Unambiguous	2	2	P68871;P02042	N-Term(iTRAQ4plex); K16(iTRAQ4plex)	CID	1	0	1	1	394965	Redundant	Not Used	0.0121794	0.0415276	3.17101	0.014973	1.25665	0.412207	843789	20378.7	22835.5	20792.7	48.61	0.000223797	0	19.481	9	3	653.371	1958.1	1.80665	49.8006	9775	9775	MS2	22/138	20180318-iTQ-OSCC6-30ug-s66.raw
	High		lLGNVLVcVLAHHFGk	Unambiguous	1	1	P68871	N-Term(iTRAQ4plex); C8(Methylthio); K16(iTRAQ4plex)	HCD	1	0	1	1	384411	Redundant	Not Used	0.01436						126014	3588.33			48.58	0.000128968	0	24.0965	17	3	685.397	2054.18	5.89659	59.6944	13271	13271	MS2	13/146	20180318-iTQ-OSCC6-30ug-s64.raw
	High		fFESFGDLSTPDAVmGNPk	Unambiguous	1	1	P68871	N-Term(iTRAQ4plex); M15(Oxidation); K19(iTRAQ4plex)	HCD	1	0	1	1	228857	Unique	Used	0.0791467						218632	34313.4			48.58	0.000275271	0	14.5048	5	3	788.392	2363.16	5.58406	47.0823	9014	9014	MS2	12/166	20180318-iTQ-OSCC6-30ug-s39.raw
	High		eFTPPVQAAYQk	Unambiguous	1	1	P68871	N-Term(iTRAQ4plex); K12(iTRAQ4plex)	HCD	1	0	1	1	173636	Redundant	Not Used	0.0498317	0.0192983	0.360165	0.0164417	0.337266	0.974025	509915	50387.2	6412.94	13797.9	48.56	0.000310674	0	14.0594	9	2	833.958	1666.91	3.16526	39.8859	7159	7159	MS2	6/102	20180318-iTQ-OSCC6-30ug-s30.raw
		High	lLGNVLVcVLAHHFGk	Unambiguous	1	1	P68871	N-Term(iTRAQ4plex); C8(Methylthio); K16(iTRAQ4plex)	CID	1	0	1	1	390526	No Quan Values	Not Used							176315				48.55	0.000129164	0	12.8348	12	3	685.397	2054.18	6.43141	62.3113	13059	13059	MS2	15/146	20180318-iTQ-OSCC6-30ug-s65.raw
		High	vNVDEVGGEALGR	Unambiguous	1	1	P68871	N-Term(iTRAQ4plex)	CID	1	0	1	1	54236	No Quan Values	Not Used							69337.4				48.54	0.0003387	0	6.73867	4	3	486.929	1458.77	3.72864	38.2755	6682	6682	MS2	16/128	20180318-iTQ-OSCC6-30ug-s10.raw
		High	gTFATLSELHcDk	Unambiguous	1	1	P68871	N-Term(iTRAQ4plex); C11(Methylthio); K13(iTRAQ4plex)	CID	1	0	1	1	297000	Redundant	Not Used	0.0350996						16491.1	1147.81			48.54	0.000311408	0	18.5143	152	3	585.964	1755.88	6.4267	62.1445	13520	13520	MS2	9/116	20180318-iTQ-OSCC6-30ug-s50.raw
		High	gTFATLSELHcDk	Unambiguous	1	1	P68871	N-Term(iTRAQ4plex); C11(Methylthio); K13(iTRAQ4plex)	CID	1	0	1	1	288239	Redundant	Not Used	0.026005			0.0181283	0.712576		3.57368e+06	184285		106620	48.47	0.000316468	0	18.9969	1	3	585.962	1755.87	4.44536	41.233	7663	7663	MS2	8/116	20180318-iTQ-OSCC6-30ug-s49.raw
	High		eFTPPVQAAYQk	Unambiguous	1	1	P68871	N-Term(iTRAQ4plex); K12(iTRAQ4plex)	HCD	1	0	1	1	174822	Redundant	Not Used	0.0439898	0.0343948	0.727156	0.0273701	0.635998	0.909758	280826	24496.7	6294.63	12649.7	48.44	0.000322242	0	34.642	21	2	833.961	1666.91	6.0945	48.4213	9725	9725	MS2	8/102	20180318-iTQ-OSCC6-30ug-s30.raw
		High	vHLTPEEk	Unambiguous	2	2	P68871;P02042	N-Term(iTRAQ4plex); K8(iTRAQ4plex)	CID	1	0	1	1	317130	Redundant	Not Used	0.0372126	0.0825382	2.06277	0.0513011	1.40919	0.710582	525662	38789.5	28274.9	44381.4	48.44	0.00030434	0	27.2992	22	2	620.865	1240.72	6.33668	26.9574	3775	3775	MS2	6/62	20180318-iTQ-OSCC6-30ug-s54.raw
	High		vHLTPEEk	Unambiguous	2	2	P68871;P02042	N-Term(iTRAQ4plex); K8(iTRAQ4plex)	HCD	1	0	1	1	316835	Not Unique	Not Used	0.0676143	0.199519	2.74431	0.116544	1.7619	0.6678	771196	103400	100274	147918	48.41	0.000305007	0	26.5497	11	2	620.865	1240.72	7.71408	24.8043	3143	3143	MS2	6/62	20180318-iTQ-OSCC6-30ug-s54.raw
	High		eFTPPVQAAYQk	Unambiguous	1	1	P68871	N-Term(iTRAQ4plex); K12(iTRAQ4plex)	HCD	1	0	1	1	174635	Redundant	Not Used	0.0441437	0.0251849	0.530588	0.0284862	0.659625	1.29312	332323	29090.2	5454.31	15579.8	48.41	0.000325918	0	14.7544	19	2	833.96	1666.91	5.50865	47.0644	9320	9320	MS2	9/102	20180318-iTQ-OSCC6-30ug-s30.raw
		High	fFESFGDLSTPDAVMGNPk	Unambiguous	1	1	P68871	N-Term(iTRAQ4plex); K19(iTRAQ4plex)	CID	1	0	1	1	151379	Redundant	Not Used	0.0396905						1.05183e+06	82784.7			48.39	0.000292652	0	18.4489	1	3	783.06	2347.16	5.19793	51.7976	10689	10689	MS2	14/166	20180318-iTQ-OSCC6-30ug-s26.raw
	High		eFTPPVQAAYQk	Unambiguous	1	1	P68871	N-Term(iTRAQ4plex); K12(iTRAQ4plex)	HCD	1	0	1	1	172983	Redundant	Not Used	0.0255691			0.0174182	0.696335		1.20123e+06	60905.8		34434.7	48.36	0.000329692	0	15.8969	4	2	833.96	1666.91	5.58188	35.1421	5743	5743	MS2	6/102	20180318-iTQ-OSCC6-30ug-s30.raw
		High	fFESFGDLSTPDAVMGNPk	Unambiguous	1	1	P68871	N-Term(iTRAQ4plex); K19(iTRAQ4plex)	CID	1	0	1	1	139980	Unique	Used	0.0447933	0.150395	3.12253	0.0950705	2.16952	0.722696	219692	19513.9	21532.1	34373.8	48.32	0.000304769	0	18.126	6	3	783.059	2347.16	4.57384	56.932	12142	12142	MS2	13/166	20180318-iTQ-OSCC6-30ug-s24.raw
		High	eFTPPVQAAYQk	Unambiguous	1	1	P68871	N-Term(iTRAQ4plex); K12(iTRAQ4plex)	CID	1	0	1	1	173187	Unique	Used	0.0366442						1.07511e+06	78122.2			48.28	0.000339536	0	14.4442	1	3	556.309	1666.91	4.03596	36.6301	6179	6179	MS2	7/102	20180318-iTQ-OSCC6-30ug-s30.raw
	High		SAVTALWGk	Unambiguous	1	1	P68871	K9(iTRAQ4plex)	HCD	1	0	1	1	83898	Unique	Used	0.764307	0.496459	0.604091	0.500923	0.669938	1.15353	106791	161853	34550.8	88038.8	48.26	0.000290349	0	28.5095	18	2	538.814	1076.62	-0.440888	36.8868	5874	5874	MS2	6/70	20180318-iTQ-OSCC6-30ug-s15.raw
		High	lHVDPENFR	Unambiguous	2	2	P68871;P02042	N-Term(iTRAQ4plex)	CID	1	0	1	1	259013	Not Unique	Not Used	0.0214609	0.114315	4.95381	0.0337897	1.60941	0.337929	501231	21330.7	37340.5	27873.4	48.23	0.000346474	0	24.7641	6	3	424.228	1270.67	2.27059	50.1765	10071	10071	MS2	5/72	20180318-iTQ-OSCC6-30ug-s44.raw
	High		lLGNVLVcVLAHHFGk	Unambiguous	1	1	P68871	N-Term(iTRAQ4plex); C8(Methylthio); K16(iTRAQ4plex)	HCD	1	0	1	1	384074	Excluded by Method	Not Used	0.01						1.35335e+08	464025			48.2	0.000142275	0	71.7987	0	4	514.3	2054.18	6.21688	56.9523	12542	12542	MS2	13/146	20180318-iTQ-OSCC6-30ug-s64.raw
		High	LLVVYPWTQR	Unambiguous	3	3	P68871;P02042;P69891		CID	1	0	1	1	32157	No Quan Labels	Not Used							4179.51	5405.44	2980.55	7972.97	48.2	0.000380661	0	23.2608	47	2	637.867	1274.73	0.592016	53.3639	10679	10679	MS2	9/74	20180318-iTQ-OSCC6-30ug-s06.raw
	High		VNVDEVGGEALGR	Unambiguous	1	1	P68871		HCD	1	0	1	1	5694	No Quan Labels	Not Used							802.416	421.867	375.957	563.106	48.18	0.000300308	0	14.739	186	2	657.836	1314.67	0.512406	30.7096	3162	3162	MS2	8/128	20180318-iTQ-OSCC6-30ug-s02.raw
		High	gTFATLSELHcDk	Unambiguous	1	1	P68871	N-Term(iTRAQ4plex); C11(Methylthio); K13(iTRAQ4plex)	CID	1	0	1	1	294441	Unique	Used	0.0215066						2.8526e+07	1.21655e+06			48.18	0.000345164	0	13.6002	0	3	585.962	1755.87	3.81967	41.8453	7959	7959	MS2	8/116	20180318-iTQ-OSCC6-30ug-s50.raw
		High	fFESFGDLSTPDAVmGNPk	Unambiguous	1	1	P68871	N-Term(iTRAQ4plex); M15(Oxidation); K19(iTRAQ4plex)	CID	1	0	1	1	158117	Redundant	Not Used	0.0229505						18283.3	832.076			48.16	0.000307041	0	16.3992	92	3	788.392	2363.16	5.73903	58.819	12043	12043	MS2	23/166	20180318-iTQ-OSCC6-30ug-s27.raw
		High	fFESFGDLSTPDAVMGNPk	Unambiguous	1	1	P68871	N-Term(iTRAQ4plex); K19(iTRAQ4plex)	CID	1	0	1	1	235304	Redundant	Not Used	0.0156863						358851	11162.3			48.15	0.000313107	0	12.3686	6	3	783.058	2347.16	3.32566	50.9747	10197	10197	MS2	20/166	20180318-iTQ-OSCC6-30ug-s40.raw
	High		fFESFGDLSTPDAVMGNPk	Unambiguous	1	1	P68871	N-Term(iTRAQ4plex); K19(iTRAQ4plex)	HCD	1	0	1	1	146094	Redundant	Not Used	0.0105354						224693	4694.16			48.12	0.000316049	0	11.4903	5	3	783.06	2347.17	5.744	57.4017	12251	12251	MS2	11/166	20180318-iTQ-OSCC6-30ug-s25.raw
	High		vLGAFSDGLAHLDNLk	Unambiguous	2	2	P68871;P02042	N-Term(iTRAQ4plex); K16(iTRAQ4plex)	HCD	1	0	1	1	309323	Excluded by Method	Not Used	0.01						94564.9	374.894			48.1	0.000240067	0	15.6834	35	3	653.373	1958.1	4.89252	61.6133	13659	13659	MS2	13/138	20180318-iTQ-OSCC6-30ug-s52.raw
	High		gTFATLSELHcDkLHVDPENFR	Unambiguous	1	1	P68871	N-Term(iTRAQ4plex); C11(Methylthio); K13(iTRAQ4plex)	HCD	1	0	1	1	370063	Unique	Used	0.0123122						2.47441e+06	60412.5			48.1	0.000240067	1	8.99451	0	4	716.61	2863.42	3.06704	45.7181	9629	9629	MS2	11/220	20180318-iTQ-OSCC6-30ug-s62.raw
	High		kVLGAFSDGLAHLDNLk	Unambiguous	2	2	P68871;P02042	N-Term(iTRAQ4plex); K1(iTRAQ4plex); K17(iTRAQ4plex)	HCD	1	0	1	1	377931	Not Unique	Not Used	0.0735986	0.134165	1.69534	0.0498415	0.692233	0.424711	37358.8	5452.3	3266.42	3064.44	48.06	7.34679e-05	1	17.5425	300	4	558.332	2230.3	5.5157	57.7024	12773	12773	MS2	13/174	20180318-iTQ-OSCC6-30ug-s63.raw
		High	LLGNVLVcVLAHHFGk	Unambiguous	1	1	P68871	C8(Methylthio); K16(iTRAQ4plex)	CID	1	0	1	1	377571	Redundant	Not Used	0.367457	0.463094	1.17206	0.212084	0.589972	0.523578	58090.8	42328.4	17531.4	20276	48.05	0.000271048	0	15.7336	17	3	637.361	1910.07	2.92874	54.7408	11987	11987	MS2	12/146	20180318-iTQ-OSCC6-30ug-s63.raw
		High	vNVDEVGGEALGR	Unambiguous	1	1	P68871	N-Term(iTRAQ4plex)	CID	1	0	1	1	54139	Unique	Used	0.110855						94233.6	20714.7			48.03	0.000384839	0	9.04117	3	3	486.928	1458.77	2.5362	37.5838	6473	6473	MS2	11/128	20180318-iTQ-OSCC6-30ug-s10.raw
		High	eFTPPVQAAYQk	Unambiguous	1	1	P68871	N-Term(iTRAQ4plex); K12(iTRAQ4plex)	CID	1	0	1	1	178406	Unique	Used	0.0938378						1.09177e+07	2.03155e+06			48.02	0.00035654	0	14.0106	0	3	556.308	1666.91	3.48673	30.9691	4317	4317	MS2	12/102	20180318-iTQ-OSCC6-30ug-s31.raw
		High	fFESFGDLSTPDAVMGNPk	Unambiguous	1	1	P68871	N-Term(iTRAQ4plex); K19(iTRAQ4plex)	CID	1	0	1	1	146267	No Quan Values	Not Used							120230				47.99	0.000318504	0	12.4686	10	3	783.06	2347.17	6.21207	58.774	12621	12621	MS2	17/166	20180318-iTQ-OSCC6-30ug-s25.raw
	High		fFESFGDLSTPDAVmGNPk	Unambiguous	1	1	P68871	N-Term(iTRAQ4plex); M15(Oxidation); K19(iTRAQ4plex)	HCD	1	0	1	1	162686	No Quan Values	Not Used							2.85342e+06				47.97	0.000311196	0	10.6832	0	3	788.391	2363.16	4.26685	47.7402	9530	9530	MS2	12/166	20180318-iTQ-OSCC6-30ug-s28.raw
		High	fFESFGDLSTPDAVMGNPk	Unambiguous	1	1	P68871	N-Term(iTRAQ4plex); K19(iTRAQ4plex)	CID	1	0	1	1	139884	Redundant	Not Used	0.0268162	0.165807	5.75033	0.0507973	1.93631	0.350251	241365	12834.8	26080.6	20178.2	47.95	0.000332673	0	19.9167	6	3	783.059	2347.16	4.65185	56.2317	11934	11934	MS2	13/166	20180318-iTQ-OSCC6-30ug-s24.raw
		High	eFTPPVQAAYQk	Unambiguous	1	1	P68871	N-Term(iTRAQ4plex); K12(iTRAQ4plex)	CID	1	0	1	1	174022	Unique	Used	0.0330779	0.0973343	2.73662	0.0183835	0.568095	0.215926	342614	22472.9	21732.5	10365.7	47.93	0.000359174	0	23.0726	13	2	833.958	1666.91	3.16526	42.6938	7987	7987	MS2	9/102	20180318-iTQ-OSCC6-30ug-s30.raw
	High		LLVVYPWTQR	Unambiguous	3	3	P68871;P02042;P69891		HCD	1	0	1	1	49364	No Quan Labels	Not Used							18572.7	23524.4	16800.1	29259.8	47.9	0.000391667	0	33.7057	38	2	637.868	1274.73	1.93268	46.6532	9094	9094	MS2	7/74	20180318-iTQ-OSCC6-30ug-s09.raw
	High		gTFATLSELHcDk	Unambiguous	1	1	P68871	N-Term(iTRAQ4plex); C11(Methylthio); K13(iTRAQ4plex)	HCD	1	0	1	1	375664	Redundant	Not Used	0.0803969	0.172926	2.00036	0.18774	2.38699	1.24119	662223	105575	74628.7	204611	47.88	0.000358445	0	47.3165	7	3	585.963	1755.87	5.48817	40.3737	7860	7860	MS2	13/116	20180318-iTQ-OSCC6-30ug-s63.raw
	High		FFESFGDLSTPDAVMGNPk	Unambiguous	1	1	P68871	K19(iTRAQ4plex)	HCD	1	0	1	1	67804	Redundant	Not Used	0.109479						203339	44143.7			47.87	0.000264554	0	5.31585	7	2	1102.03	2203.05	1.97567	48.3515	9603	9603	MS2	7/166	20180318-iTQ-OSCC6-30ug-s12.raw
	High		sAVTALWGk	Unambiguous	1	1	P68871	N-Term(iTRAQ4plex); K9(iTRAQ4plex)	HCD	1	0	1	1	211700	No Quan Values	Not Used							104250				47.83	0.000241456	0	13.9956	9	3	407.582	1220.73	5.96499	52.4956	11007	11007	MS2	8/70	20180318-iTQ-OSCC6-30ug-s36.raw
	High		vLGAFSDGLAHLDNLk	Unambiguous	2	2	P68871;P02042	N-Term(iTRAQ4plex); K16(iTRAQ4plex)	HCD	1	0	1	1	308754	Not Unique	Not Used	0.0345112						1.65779e+06	113451			47.83	0.000248048	0	13.6631	1	3	653.374	1958.11	5.64061	56.6352	12422	12422	MS2	12/138	20180318-iTQ-OSCC6-30ug-s52.raw
		High	eFTPPVQAAYQk	Unambiguous	1	1	P68871	N-Term(iTRAQ4plex); K12(iTRAQ4plex)	CID	1	0	1	1	182305	Unique	Used	0.179876	0.207604	1.07337	0.17617	1.00113	0.970145	3343.38	1192.55	452.337	969.358	47.83	0.000372485	0	13.4171	300	2	833.96	1666.91	5.50865	59.9069	12759	12759	MS2	9/102	20180318-iTQ-OSCC6-30ug-s31.raw
		High	sAVTALWGk	Unambiguous	1	1	P68871	N-Term(iTRAQ4plex); K9(iTRAQ4plex)	CID	1	0	1	1	212871	Redundant	Not Used	0.0160426	0.052416	3.03862	0.0208867	1.33084	0.455564	31393.3	998.685	1072.36	1079.13	47.82	0.000241186	0	22.6132	205	2	610.87	1220.73	7.50096	62.7333	13610	13610	MS2	14/70	20180318-iTQ-OSCC6-30ug-s36.raw
		High	sAVTALWGk	Unambiguous	1	1	P68871	N-Term(iTRAQ4plex); K9(iTRAQ4plex)	CID	1	0	1	1	216200	Redundant	Not Used	0.156113	0.370692	2.20832	0.168351	1.10232	0.519212	281357	87099.1	67969	77954.5	47.79	0.000203768	0	41.3085	36	2	610.87	1220.73	6.80098	41.5255	7516	7516	MS2	7/70	20180318-iTQ-OSCC6-30ug-s37.raw
	High		vLGAFSDGLAHLDNLk	Unambiguous	2	2	P68871;P02042	N-Term(iTRAQ4plex); K16(iTRAQ4plex)	HCD	1	0	1	1	315502	Not Unique	Not Used	0.0560815	0.15197	2.52014	0.0685172	1.24885	0.515447	10159.5	1129.83	1006.17	1145.62	47.78	0.000254255	0	26.2044	300	3	653.372	1958.1	3.77039	62.8485	13484	13484	MS2	11/138	20180318-iTQ-OSCC6-30ug-s53.raw
	High		eFTPPVQAAYQk	Unambiguous	1	1	P68871	N-Term(iTRAQ4plex); K12(iTRAQ4plex)	HCD	1	0	1	1	190489	Redundant	Not Used	0.112127	0.137706	1.14217	0.0815658	0.743584	0.677168	221148	49171.1	19846.2	29686.5	47.77	0.000377666	0	8.68411	23	2	833.959	1666.91	3.67788	30.8604	4296	4296	MS2	8/102	20180318-iTQ-OSCC6-30ug-s33.raw
		High	fFESFGDLSTPDAVmGNPk	Unambiguous	1	1	P68871	N-Term(iTRAQ4plex); M15(Oxidation); K19(iTRAQ4plex)	CID	1	0	1	1	144641	No Quan Values	Not Used							8.06063e+06				47.72	0.00034316	0	25.9344	0	3	788.392	2363.16	6.35889	46.5814	9098	9098	MS2	22/166	20180318-iTQ-OSCC6-30ug-s25.raw
	High		sAVTALWGk	Unambiguous	1	1	P68871	N-Term(iTRAQ4plex); K9(iTRAQ4plex)	HCD	1	0	1	1	203508	No Quan Values	Not Used							943212				47.68	0.000239705	0	21.3322	1	3	407.582	1220.73	6.18998	37.4685	6259	6259	MS2	8/70	20180318-iTQ-OSCC6-30ug-s35.raw
		High	vNVDEVGGEALGR	Unambiguous	1	1	P68871	N-Term(iTRAQ4plex)	CID	1	0	1	1	56709	Unique	Used	0.0929278	0.227673	2.27851				43635	8040.77	6474.18		47.64	0.000416692	0	8.21883	10	3	486.928	1458.77	2.47344	56.0161	12039	12039	MS2	10/128	20180318-iTQ-OSCC6-30ug-s10.raw
		High	vNVDEVGGEALGR	Unambiguous	1	1	P68871	N-Term(iTRAQ4plex)	CID	1	0	1	1	53556	No Quan Values	Not Used							989308				47.61	0.000432584	0	7.87387	0	3	486.928	1458.77	2.72448	33.3902	5211	5211	MS2	8/128	20180318-iTQ-OSCC6-30ug-s10.raw
	High		gTFATLSELHcDkLHVDPENFR	Unambiguous	1	1	P68871	N-Term(iTRAQ4plex); C11(Methylthio); K13(iTRAQ4plex)	HCD	1	0	1	1	363477	Unique	Used	0.0304343						1.02946e+06	62128.3			47.6	0.000271097	1	9.89536	3	3	955.145	2863.42	3.11436	44.6031	9024	9024	MS2	14/220	20180318-iTQ-OSCC6-30ug-s61.raw
		High	eFTPPVQAAYQk	Unambiguous	1	1	P68871	N-Term(iTRAQ4plex); K12(iTRAQ4plex)	CID	1	0	1	1	178821	Redundant	Not Used	0.0864358						148140	25391.2			47.52	0.000386769	0	11.2725	22	2	833.962	1666.92	7.41265	33.942	5215	5215	MS2	10/102	20180318-iTQ-OSCC6-30ug-s31.raw
		High	fFESFGDLSTPDAVmGNPk	Unambiguous	1	1	P68871	N-Term(iTRAQ4plex); M15(Oxidation); K19(iTRAQ4plex)	CID	1	0	1	1	151368	Unique	Used	0.0511209						246477	24985.8			47.51	0.000344193	0	15.7642	5	3	788.39	2363.16	3.64699	51.7103	10664	10664	MS2	18/166	20180318-iTQ-OSCC6-30ug-s26.raw
		High	vVAGVANALAHk	Unambiguous	2	2	P68871;P02042	N-Term(iTRAQ4plex); K12(iTRAQ4plex)	CID	1	0	1	1	343090	Redundant	Not Used	0.0390557	0.107493	2.55966	0.0511903	1.33978	0.544441	988105	76525.3	69218.6	83245.1	47.47	0.000109227	0	21.1456	9	3	479.967	1437.89	6.81154	33.8542	6110	6110	MS2	9/100	20180318-iTQ-OSCC6-30ug-s58.raw
		High	sAVTALWGk	Unambiguous	1	1	P68871	N-Term(iTRAQ4plex); K9(iTRAQ4plex)	CID	1	0	1	1	211828	Redundant	Not Used	0.0186316	0.0392713	1.96025	0.0189003	1.03693	0.550217	700227	25870.6	17920.7	21780.8	47.44	0.000231688	0	22.7469	15	2	610.871	1220.74	9.40089	53.4212	11276	11276	MS2	8/70	20180318-iTQ-OSCC6-30ug-s36.raw
	High		vNVDEVGGEALGR	Unambiguous	1	1	P68871	N-Term(iTRAQ4plex)	HCD	1	0	1	1	53376	No Quan Values	Not Used							5.47188e+06				47.41	0.000459325	0	8.3883	0	3	486.928	1458.77	2.03412	32.026	4827	4827	MS2	10/128	20180318-iTQ-OSCC6-30ug-s10.raw
		High	fFESFGDLSTPDAVMGNPk	Unambiguous	1	1	P68871	N-Term(iTRAQ4plex); K19(iTRAQ4plex)	CID	1	0	1	1	151870	Redundant	Not Used	0.108023	0.0380474	0.327565	0.062484	0.59127	1.87753	200855	43024.3	4980.2	20654.7	47.41	0.000377627	0	23.8286	10	3	783.059	2347.16	4.41782	55.2992	11747	11747	MS2	14/166	20180318-iTQ-OSCC6-30ug-s26.raw
	High		vLGAFSDGLAHLDNLk	Unambiguous	2	2	P68871;P02042	N-Term(iTRAQ4plex); K16(iTRAQ4plex)	HCD	1	0	1	1	301157	No Quan Values	Not Used							392257				47.4	0.000282963	0	13.3821	4	4	490.281	1958.1	4.66746	46.2583	9173	9173	MS2	6/138	20180318-iTQ-OSCC6-30ug-s51.raw
	High		vNVDEVGGEALGR	Unambiguous	1	1	P68871	N-Term(iTRAQ4plex)	HCD	1	0	1	1	57005	No Quan Values	Not Used							50635.3				47.39	0.000437735	0	7.28414	11	3	486.929	1458.77	2.97552	58.1487	12684	12684	MS2	10/128	20180318-iTQ-OSCC6-30ug-s10.raw
	High		vNVDEVGGEALGR	Unambiguous	1	1	P68871	N-Term(iTRAQ4plex)	HCD	1	0	1	1	55614	No Quan Values	Not Used							60382				47.37	0.00044342	0	8.93563	6	3	486.929	1458.77	3.72864	48.1845	9676	9676	MS2	8/128	20180318-iTQ-OSCC6-30ug-s10.raw
		High	LLVVYPWTQR	Unambiguous	3	3	P68871;P02042;P69891		CID	1	0	1	1	31415	No Quan Labels	Not Used											47.37	0.000442504	0	0.806005	0	2	637.868	1274.73	1.83692	48.2547	9076	9076	MS2	8/74	20180318-iTQ-OSCC6-30ug-s06.raw
	High		vNVDEVGGEALGR	Unambiguous	1	1	P68871	N-Term(iTRAQ4plex)	HCD	1	0	1	1	55851	Redundant	Not Used	0.0309959	0.0179533	0.538676	0.0157595	0.519721	1.00355	2.15075e+06	132194	25163.7	55782.9	47.32	0.000445774	0	22.9364	2	2	729.89	1458.77	4.13534	49.8715	10186	10186	MS2	6/128	20180318-iTQ-OSCC6-30ug-s10.raw
		High	eFTPPVQAAYQk	Unambiguous	1	1	P68871	N-Term(iTRAQ4plex); K12(iTRAQ4plex)	CID	1	0	1	1	175046	Unique	Used	0.0328098	0.067029	1.89996	0.0315247	0.982151	0.537688	246963	16067.7	10787.9	12813	47.32	0.000418898	0	21.1657	19	2	833.959	1666.91	4.11726	50.0691	10209	10209	MS2	8/102	20180318-iTQ-OSCC6-30ug-s30.raw
		High	fFESFGDLSTPDAVmGNPk	Unambiguous	1	1	P68871	N-Term(iTRAQ4plex); M15(Oxidation); K19(iTRAQ4plex)	CID	1	0	1	1	163351	Unique	Used	0.18535	0.276565	1.38769	0.0758093	0.418082	0.313377	96594.6	35502.8	17409.7	12051.5	47.28	0.000389102	0	41.6645	17	3	788.393	2363.16	7.36616	52.6265	10959	10959	MS2	16/166	20180318-iTQ-OSCC6-30ug-s28.raw
	High		fFESFGDLSTPDAVMGNPk	Unambiguous	1	1	P68871	N-Term(iTRAQ4plex); K19(iTRAQ4plex)	HCD	1	0	1	1	241142	Redundant	Not Used	0.0362075	0.146135	3.75355	0.0693361	1.95745	0.542434	135246	9710.49	12880.1	15433	47.23	0.000385092	0	30.8581	18	3	783.06	2347.16	5.35395	49.9256	10019	10019	MS2	15/166	20180318-iTQ-OSCC6-30ug-s41.raw
	High		fFESFGDLSTPDAVmGNPk	Unambiguous	1	1	P68871	N-Term(iTRAQ4plex); M15(Oxidation); K19(iTRAQ4plex)	HCD	1	0	1	1	150851	No Quan Values	Not Used							13991715				47.22	0.000368909	0	73.7326	0	3	788.39	2363.16	3.72447	47.885	9551	9551	MS2	12/166	20180318-iTQ-OSCC6-30ug-s26.raw
	High		gTFATLSELHcDk	Unambiguous	1	1	P68871	N-Term(iTRAQ4plex); C11(Methylthio); K13(iTRAQ4plex)	HCD	1	0	1	1	295185	Unique	Used	0.0399228	0.0517853	1.20635	0.028874	0.739295	0.637446	1.49624e+06	118451	50494.9	71101.1	47.21	0.000419188	0	15.7214	2	3	585.963	1755.88	6.00957	47.4025	9577	9577	MS2	12/116	20180318-iTQ-OSCC6-30ug-s50.raw
	High		vHLTPEEk	Unambiguous	2	2	P68871;P02042	N-Term(iTRAQ4plex); K8(iTRAQ4plex)	HCD	1	0	1	1	316933	Not Unique	Not Used	0.0189467	0.055665	2.73235	0.0197092	1.06333	0.404789	636492	23913.5	23089.5	20645.7	47.2	0.000395383	0	39.8011	16	2	620.863	1240.72	4.46734	25.5211	3353	3353	MS2	6/62	20180318-iTQ-OSCC6-30ug-s54.raw
		High	lLVVYPWTQR	Unambiguous	3	3	P68871;P02042;P69891	N-Term(iTRAQ4plex)	CID	1	0	1	1	121046	Not Unique	Not Used	0.0125451	0.185768	13.7716	0.0307447	2.50511	0.189209	4.51414e+06	112297	546494	228409	47.2	0.000293441	0	8.47381	1	2	709.919	1418.83	2.67417	49.7114	9713	9713	MS2	10/74	20180318-iTQ-OSCC6-30ug-s21.raw
		High	lLVVYPWTQR	Unambiguous	3	3	P68871;P02042;P69891	N-Term(iTRAQ4plex)	CID	1	0	1	1	132995	Not Unique	Not Used	0.0266708	0.241941	8.43647	0.0459612	1.76151	0.217182	1.84122e+06	97377.6	290306	139272	47.2	0.000342983	0	12.7669	2	2	709.92	1418.83	3.10435	49.76	9901	9901	MS2	10/74	20180318-iTQ-OSCC6-30ug-s23.raw
		High	gTFATLSELHcDk	Unambiguous	1	1	P68871	N-Term(iTRAQ4plex); C11(Methylthio); K13(iTRAQ4plex)	CID	1	0	1	1	288712	Redundant	Not Used	0.0332513	0.238457	6.66943	0.0419044	1.2882	0.200906	293587	19358.1	45623.4	20247.2	47.2	0.000418249	0	39.8869	11	3	585.963	1755.87	5.69673	44.7232	8689	8689	MS2	9/116	20180318-iTQ-OSCC6-30ug-s49.raw
	High		fFESFGDLSTPDAVMGNPk	Unambiguous	1	1	P68871	N-Term(iTRAQ4plex); K19(iTRAQ4plex)	HCD	1	0	1	1	145885	No Quan Values	Not Used							690156				47.18	0.000383808	0	11.9018	2	3	783.057	2347.16	2.2335	55.8406	11797	11797	MS2	12/166	20180318-iTQ-OSCC6-30ug-s25.raw
		High	vNVDEVGGEALGR	Unambiguous	1	1	P68871	N-Term(iTRAQ4plex)	CID	1	0	1	1	71365	Unique	Used	0.0468914	0.105179	2.08605	0.0903357	1.96923	0.981909	348990	32450.7	23921.2	51884.8	47.18	0.000477607	0	34.8939	12	2	729.887	1458.77	0.118691	31.0249	4121	4121	MS2	12/128	20180318-iTQ-OSCC6-30ug-s13.raw
	High		eFTPPVQAAYQk	Unambiguous	1	1	P68871	N-Term(iTRAQ4plex); K12(iTRAQ4plex)	HCD	1	0	1	1	293155	Redundant	Not Used	0.0309149	0.0324855	0.977254	0.0353267	1.16806	1.24324	194114	11899.9	4109.47	11285.7	47.16	0.000433657	0	0	32	2	833.96	1666.91	5.06927	32.148	5174	5174	MS2	8/102	20180318-iTQ-OSCC6-30ug-s50.raw
		High	lLVVYPWTQR	Unambiguous	3	3	P68871;P02042;P69891	N-Term(iTRAQ4plex)	CID	1	0	1	1	92612	Not Unique	Not Used	0.023166	0.198336	7.96226	0.0461213	2.03508	0.265854	3.47263e+06	159525	448848	263589	47.15	0.000298766	0	7.50191	1	2	709.919	1418.83	2.24399	57.7265	12062	12062	MS2	10/74	20180318-iTQ-OSCC6-30ug-s16.raw
		High	fFESFGDLSTPDAVMGNPk	Unambiguous	1	1	P68871	N-Term(iTRAQ4plex); K19(iTRAQ4plex)	CID	1	0	1	1	180986	Redundant	Not Used	0.0123475	0.206719	15.57	0.0347715	2.87857	0.192303	628734	15394.4	84700.6	35979.7	47.15	0.000398998	0	18.6382	4	3	783.059	2347.16	4.96389	49.7704	9907	9907	MS2	11/166	20180318-iTQ-OSCC6-30ug-s31.raw
	High		vVAGVANALAHk	Unambiguous	2	2	P68871;P02042	N-Term(iTRAQ4plex); K12(iTRAQ4plex)	HCD	1	0	1	1	312938	Redundant	Not Used	0.0559537	0.184177	3.06122	0.0650611	1.18857	0.403857	66669.2	7397.27	8002.05	7138.61	47.1	0.000116991	0	38.8011	65	3	479.967	1437.89	6.55686	41.7519	7927	7927	MS2	7/100	20180318-iTQ-OSCC6-30ug-s53.raw
		High	lLVVYPWTQR	Unambiguous	3	3	P68871;P02042;P69891	N-Term(iTRAQ4plex)	CID	1	0	1	1	175102	Not Unique	Not Used	0.0161624	0.229087	13.182	0.0670783	4.24236	0.334752	749358	24016.6	111874	82725.4	47.09	0.000302923	0	15.2141	17	2	709.919	1418.83	1.98589	50.4655	10328	10328	MS2	10/74	20180318-iTQ-OSCC6-30ug-s30.raw
		High	fFESFGDLSTPDAVmGNPk	Unambiguous	1	1	P68871	N-Term(iTRAQ4plex); M15(Oxidation); K19(iTRAQ4plex)	CID	1	0	1	1	138556	Redundant	Not Used	0.043758			0.0253821	0.592927		192930	16740.7		8059.26	47.09	0.000404548	0	29.0345	10	3	788.393	2363.16	7.2112	46.6193	9052	9052	MS2	18/166	20180318-iTQ-OSCC6-30ug-s24.raw
	High		lLGNVLVcVLAHHFGk	Unambiguous	1	1	P68871	N-Term(iTRAQ4plex); C8(Methylthio); K16(iTRAQ4plex)	HCD	1	0	1	1	390484	No Quan Values	Not Used							175903				47.08	0.000177275	0	13.1358	14	3	685.397	2054.18	5.71831	61.6322	12959	12959	MS2	11/146	20180318-iTQ-OSCC6-30ug-s65.raw
	High		FFESFGDLSTPDAVmGNPk	Unambiguous	1	1	P68871	M15(Oxidation); K19(iTRAQ4plex)	HCD	1	0	1	1	60994	Redundant	Not Used	0.170689			0.051838	0.310437		106650	36098.1		9098.66	47.08	0.000374139	0	3.68944	9	2	1110.03	2219.05	2.38261	42.7862	8001	8001	MS2	8/166	20180318-iTQ-OSCC6-30ug-s11.raw
		High	vNVDEVGGEALGR	Unambiguous	1	1	P68871	N-Term(iTRAQ4plex)	CID	1	0	1	1	56313	No Quan Values	Not Used							44009.7				47.08	0.000488732	0	6.5178	7	3	486.928	1458.77	2.72448	53.1739	11181	11181	MS2	11/128	20180318-iTQ-OSCC6-30ug-s10.raw
	High		vVAGVANALAHk	Unambiguous	2	2	P68871;P02042	N-Term(iTRAQ4plex); K12(iTRAQ4plex)	HCD	1	0	1	1	330621	Redundant	Not Used	0.0220417	0.119743	5.05236	0.0587171	2.72302	0.560602	1.03985e+06	45449.8	81145	100485	47.06	0.000116105	0	16.287	2	3	479.967	1437.89	5.72913	35.3165	6278	6278	MS2	10/100	20180318-iTQ-OSCC6-30ug-s56.raw
	High		eFTPPVQAAYQk	Unambiguous	1	1	P68871	N-Term(iTRAQ4plex); K12(iTRAQ4plex)	HCD	1	0	1	1	178503	Redundant	Not Used	0.0662495						1.21531e+06	159657			47.05	0.000445768	0	18.4473	4	2	833.959	1666.91	4.11726	31.6857	4532	4532	MS2	8/102	20180318-iTQ-OSCC6-30ug-s31.raw
		High	lLVVYPWTQR	Unambiguous	3	3	P68871;P02042;P69891	N-Term(iTRAQ4plex)	CID	1	0	1	1	87126	Not Unique	Not Used	0.01	0.123509	40.4579	0.0598121	21.5346	0.553645	24377.5	137.243	1962.13	2399.63	47.05	0.000355036	0	14.0022	206	2	709.92	1418.83	3.62056	61.6784	12875	12875	MS2	10/74	20180318-iTQ-OSCC6-30ug-s15.raw
		High	sAVTALWGk	Unambiguous	1	1	P68871	N-Term(iTRAQ4plex); K9(iTRAQ4plex)	CID	1	0	1	1	218687	Unique	Used	0.142176	0.288539	1.88741	0.126477	0.909324	0.501131	14065.5	3965.51	2644.84	2927.77	47.05	0.000290932	0	52.0179	300	2	610.871	1220.73	8.00094	60.6389	12905	12905	MS2	8/70	20180318-iTQ-OSCC6-30ug-s37.raw
		High	lLVVYPWTQR	Unambiguous	3	3	P68871;P02042;P69891	N-Term(iTRAQ4plex)	CID	1	0	1	1	91862	Not Unique	Not Used	0.0167844	0.231994	12.8546	0.0580675	3.53638	0.286153	1.95355e+07	650200	2.95352e+06	1.86692e+06	47.03	0.000356675	0	19.948	0	2	709.92	1418.83	3.19038	52.2806	10437	10437	MS2	10/74	20180318-iTQ-OSCC6-30ug-s16.raw
		High	gTFATLSELHcDk	Unambiguous	1	1	P68871	N-Term(iTRAQ4plex); C11(Methylthio); K13(iTRAQ4plex)	CID	1	0	1	1	296686	Redundant	Not Used	0.031353						292084	18159.6			47.03	0.000434945	0	13.7393	9	3	585.963	1755.87	5.59245	58.6212	12822	12822	MS2	16/116	20180318-iTQ-OSCC6-30ug-s50.raw
	High		gTFATLSELHcDk	Unambiguous	1	1	P68871	N-Term(iTRAQ4plex); C11(Methylthio); K13(iTRAQ4plex)	HCD	1	0	1	1	295461	Redundant	Not Used	0.0256912	0.0795636	2.88016				1.21133e+06	61711.1	62808.1		47.02	0.000442899	0	20.4231	2	3	585.963	1755.87	5.17533	49.4715	10175	10175	MS2	10/116	20180318-iTQ-OSCC6-30ug-s50.raw
		High	lLVVYPWTQR	Unambiguous	3	3	P68871;P02042;P69891	N-Term(iTRAQ4plex)	CID	1	0	1	1	86146	Not Unique	Not Used	0.0128768	0.15241	11.0076	0.0643172	5.10562	0.482453	603948	15421.5	59986.5	63928.4	47	0.000334206	0	23.2924	11	2	709.922	1418.84	5.94351	53.2741	10741	10741	MS2	10/74	20180318-iTQ-OSCC6-30ug-s15.raw
	High		vNVDEVGGEALGR	Unambiguous	1	1	P68871	N-Term(iTRAQ4plex)	HCD	1	0	1	1	47314	No Quan Values	Not Used							362586				46.98	0.000481073	0	7.95524	1	3	486.929	1458.77	2.97552	31.6017	4657	4657	MS2	8/128	20180318-iTQ-OSCC6-30ug-s09.raw
		High	lLVVYPWTQR	Unambiguous	3	3	P68871;P02042;P69891	N-Term(iTRAQ4plex)	CID	1	0	1	1	85573	Not Unique	Not Used		0.0861493		0.0296165		0.393029	1.07686e+08		6.04574e+06	5.24879e+06	46.98	0.000367821	0	8.18797	0	2	709.92	1418.83	4.22281	49.1234	9503	9503	MS2	10/74	20180318-iTQ-OSCC6-30ug-s15.raw
		High	vVAGVANALAHk	Unambiguous	2	2	P68871;P02042	N-Term(iTRAQ4plex); K12(iTRAQ4plex)	CID	1	0	1	1	318267	Excluded by Method	Not Used	0.01						2.36252e+07	53841.6			46.98	0.000131293	0	15.7902	0	3	479.967	1437.89	4.9014	35.638	6240	6240	MS2	16/100	20180318-iTQ-OSCC6-30ug-s54.raw
	High		vNVDEVGGEALGR	Unambiguous	1	1	P68871	N-Term(iTRAQ4plex)	HCD	1	0	1	1	71275	Redundant	Not Used	0.0156405	0.0921061	5.47676	0.0604496	3.95069	0.750321	607107	18829.3	36441.3	60398.5	46.96	0.000480273	0	30.8721	7	2	729.89	1458.77	3.8843	30.3378	3932	3932	MS2	6/128	20180318-iTQ-OSCC6-30ug-s13.raw
	High		eFTPPVQAAYQk	Unambiguous	1	1	P68871	N-Term(iTRAQ4plex); K12(iTRAQ4plex)	HCD	1	0	1	1	176359	Redundant	Not Used	0.0422865	0.0891988	1.96175	0.0537793	1.3	0.689285	28531.6	2392.46	1658.54	2525.27	46.96	0.000416841	0	18.1152	264	2	833.963	1666.92	8.07173	59.621	13054	13054	MS2	8/102	20180318-iTQ-OSCC6-30ug-s30.raw
		High	gTFATLSELHcDk	Unambiguous	1	1	P68871	N-Term(iTRAQ4plex); C11(Methylthio); K13(iTRAQ4plex)	CID	1	0	1	1	289771	Redundant	Not Used	0.0829527	0.222436	2.4938	0.107428	1.32378	0.552145	59592	9802.47	8638.39	10535.9	46.96	0.000445033	0	36.7489	57	3	585.964	1755.88	6.73954	52.6344	10980	10980	MS2	16/116	20180318-iTQ-OSCC6-30ug-s49.raw
		High	lLVVYPWTQR	Unambiguous	3	3	P68871;P02042;P69891	N-Term(iTRAQ4plex)	CID	1	0	1	1	91766	Not Unique	Not Used	0.0234762	0.20209	8.0058	0.0501103	2.18188	0.283481	3.16211e+07	1.47205e+06	4.16449e+06	2.60778e+06	46.95	0.000363306	0	12.7981	0	2	709.92	1418.83	3.27642	51.5684	10229	10229	MS2	10/74	20180318-iTQ-OSCC6-30ug-s16.raw
		High	lLVVYPWTQR	Unambiguous	3	3	P68871;P02042;P69891	N-Term(iTRAQ4plex)	CID	1	0	1	1	307699	Redundant	Not Used	0.0298896	0.220151	6.84994	0.0555238	1.89885	0.288337	538702	31929.1	77287.5	49226.1	46.95	0.000345141	0	5.96579	24	2	709.917	1418.83	0.00706041	48.6956	10129	10129	MS2	10/74	20180318-iTQ-OSCC6-30ug-s52.raw
		High	lLVVYPWTQR	Unambiguous	3	3	P68871;P02042;P69891	N-Term(iTRAQ4plex)	CID	1	0	1	1	247188	Not Unique	Not Used	0.0138857	0.215969	14.4647	0.0643318	4.73574	0.340547	893290	24596.8	125725	94576.9	46.95	0.00033303	0	16.8371	11	2	709.919	1418.83	1.46967	50.4469	10242	10242	MS2	10/74	20180318-iTQ-OSCC6-30ug-s42.raw
		High	vLGAFSDGLAHLDNLk	Unambiguous	2	2	P68871;P02042	N-Term(iTRAQ4plex); K16(iTRAQ4plex)	CID	1	0	1	1	313974	Redundant	Not Used	0.0140579						2.01266e+06	56105.9			46.95	0.000304773	0	14.8307	2	3	653.373	1958.11	5.45359	49.6871	10168	10168	MS2	14/138	20180318-iTQ-OSCC6-30ug-s53.raw
	High		fFESFGDLSTPDAVmGNPk	Unambiguous	1	1	P68871	N-Term(iTRAQ4plex); M15(Oxidation); K19(iTRAQ4plex)	HCD	1	0	1	1	138750	Redundant	Not Used	0.0104601						812231	16847.3			46.94	0.000378305	0	10.0603	2	3	788.388	2363.15	1.32249	48.0339	9483	9483	MS2	11/166	20180318-iTQ-OSCC6-30ug-s24.raw
		High	fFESFGDLSTPDAVMGNPk	Unambiguous	1	1	P68871	N-Term(iTRAQ4plex); K19(iTRAQ4plex)	CID	1	0	1	1	205283	Redundant	Not Used				0.0460331			496088			37583.5	46.94	0.000407638	0	10.598	2	3	783.06	2347.17	6.36809	50.0568	10099	10099	MS2	17/166	20180318-iTQ-OSCC6-30ug-s35.raw
		High	kVLGAFSDGLAHLDNLk	Unambiguous	2	2	P68871;P02042	N-Term(iTRAQ4plex); K1(iTRAQ4plex); K17(iTRAQ4plex)	CID	1	0	1	1	384405	Not Unique	Not Used	0.064087	0.112137	1.62729				45409.9	5770.83	3318.47		46.94	9.40704e-05	1	18.7192	24	4	558.331	2230.3	4.63999	59.6258	13252	13252	MS2	10/174	20180318-iTQ-OSCC6-30ug-s64.raw
	High		vLGAFSDGLAHLDNLk	Unambiguous	2	2	P68871;P02042	N-Term(iTRAQ4plex); K16(iTRAQ4plex)	HCD	1	0	1	1	308793	Not Unique	Not Used	0.0266473						67169.3	3549.29			46.93	0.000323415	0	11.6518	24	4	490.279	1958.09	-1.00558	56.9081	12503	12503	MS2	6/138	20180318-iTQ-OSCC6-30ug-s52.raw
		High	lLVVYPWTQR	Unambiguous	3	3	P68871;P02042;P69891	N-Term(iTRAQ4plex)	CID	1	0	1	1	252977	Not Unique	Not Used	0.0133026	0.213935	14.9566	0.0522244	4.01299	0.279083	758080	19997.2	105691	65156.2	46.93	0.000364983	0	12.2954	12	2	709.92	1418.83	3.27642	49.5004	9775	9775	MS2	10/74	20180318-iTQ-OSCC6-30ug-s43.raw
		High	vLGAFSDGLAHLDNLk	Unambiguous	2	2	P68871;P02042	N-Term(iTRAQ4plex); K16(iTRAQ4plex)	CID	1	0	1	1	308285	Redundant	Not Used	0.01	0.034125	100				2.68888e+06	451.988	59797.7		46.91	0.00031676	0	17.9136	2	3	653.373	1958.1	4.7055	53.1535	11401	11401	MS2	14/138	20180318-iTQ-OSCC6-30ug-s52.raw
	High		lLVVYPWTQR	Unambiguous	3	3	P68871;P02042;P69891	N-Term(iTRAQ4plex)	HCD	1	0	1	1	109211	Not Unique	Not Used	0.0198563	0.279695	13.1	0.0607083	3.12521	0.248145	1.9892e+06	78324	362579	198744	46.9	0.000367513	0	33.1396	3	2	709.92	1418.83	3.01831	49.991	9635	9635	MS2	9/74	20180318-iTQ-OSCC6-30ug-s19.raw
		High	fFESFGDLSTPDAVMGNPk	Unambiguous	1	1	P68871	N-Term(iTRAQ4plex); K19(iTRAQ4plex)	CID	1	0	1	1	146189	No Quan Values	Not Used							171470				46.9	0.000414473	0	10.2106	7	3	783.06	2347.16	5.43196	58.0579	12452	12452	MS2	18/166	20180318-iTQ-OSCC6-30ug-s25.raw
		High	eFTPPVQAAYQk	Unambiguous	1	1	P68871	N-Term(iTRAQ4plex); K12(iTRAQ4plex)	CID	1	0	1	1	175712	Unique	Used	0.0284565						265880	15003.2			46.89	0.000465566	0	22.3186	6	3	556.309	1666.91	4.47535	54.8666	11652	11652	MS2	13/102	20180318-iTQ-OSCC6-30ug-s30.raw
		High	lLVVYPWTQR	Unambiguous	3	3	P68871;P02042;P69891	N-Term(iTRAQ4plex)	CID	1	0	1	1	98849	Not Unique	Not Used	0.0311051	0.307795	9.20273	0.0577777	1.89872	0.214606	18284.5	1127.8	3667.63	1738.65	46.88	0.000369209	0	17.7636	233	2	709.92	1418.83	3.44849	61.5258	12828	12828	MS2	10/74	20180318-iTQ-OSCC6-30ug-s17.raw
		High	lLVVYPWTQR	Unambiguous	3	3	P68871;P02042;P69891	N-Term(iTRAQ4plex)	CID	1	0	1	1	168864	Not Unique	Not Used	0.0190462	0.243954	11.912	0.0592395	3.17931	0.277617	552520	20867.7	87840.7	53867.5	46.87	0.000368004	0	13.5344	28	2	709.919	1418.83	2.76021	49.1945	9651	9651	MS2	10/74	20180318-iTQ-OSCC6-30ug-s29.raw
		High	lLVVYPWTQR	Unambiguous	3	3	P68871;P02042;P69891	N-Term(iTRAQ4plex)	CID	1	0	1	1	97655	Not Unique	Not Used	0.0587315	0.379632	6.01144	0.10378	1.80624	0.312532	544181	63377.1	134631	92945	46.87	0.000368004	0	13.938	7	2	709.919	1418.83	2.84624	51.549	10234	10234	MS2	10/74	20180318-iTQ-OSCC6-30ug-s17.raw
	High		LLVVYPWTQR	Unambiguous	3	3	P68871;P02042;P69891		HCD	1	0	1	1	31318	No Quan Labels	Not Used							7299.02	4959.53	3930.31	5532.74	46.85	0.000535966	0	26.1486	69	2	637.866	1274.73	-0.17408	47.5911	8866	8866	MS2	8/74	20180318-iTQ-OSCC6-30ug-s06.raw
		High	lLVVYPWTQR	Unambiguous	3	3	P68871;P02042;P69891	N-Term(iTRAQ4plex)	CID	1	0	1	1	180968	Not Unique	Not Used	0.0153971	0.259021	15.6453	0.0646194	4.28998	0.285213	656284	20037.7	110782	69794.6	46.8	0.000323841	0	21.3118	14	2	709.919	1418.83	2.41606	49.633	9868	9868	MS2	10/74	20180318-iTQ-OSCC6-30ug-s31.raw
		High	eFTPPVQAAYQK	Unambiguous	1	1	P68871	N-Term(iTRAQ4plex)	CID	1	0	1	1	59189	Unique	Used	0.0631453	0.104343	1.53677	0.058247	0.942895	0.638192	133244	16684.2	9060.46	12772.8	46.78	0.000525784	0	8.668	17	2	761.907	1522.81	2.59103	29.8827	4083	4083	MS2	9/102	20180318-iTQ-OSCC6-30ug-s11.raw
	High		eFTPPVQAAYQk	Unambiguous	1	1	P68871	N-Term(iTRAQ4plex); K12(iTRAQ4plex)	HCD	1	0	1	1	196789	Redundant	Not Used	0.030059	0.0472911	1.46316	0.0189269	0.643631	0.457555	353827	21090.3	10904.6	11021.5	46.77	0.000471246	0	17.605	23	2	833.96	1666.91	4.70311	32.4045	4884	4884	MS2	8/102	20180318-iTQ-OSCC6-30ug-s34.raw
		High	gTFATLSELHcDk	Unambiguous	1	1	P68871	N-Term(iTRAQ4plex); C11(Methylthio); K13(iTRAQ4plex)	CID	1	0	1	1	337600	Redundant	Not Used	0.036047	0.0776926	2.00446	0.0527011	1.49445	0.7755	991544	70875.8	50203.2	86000	46.76	0.000470224	0	32.8396	5	3	585.963	1755.87	5.07104	40.1831	7699	7699	MS2	9/116	20180318-iTQ-OSCC6-30ug-s57.raw
		High	fFESFGDLSTPDAVMGNPk	Unambiguous	1	1	P68871	N-Term(iTRAQ4plex); K19(iTRAQ4plex)	CID	1	0	1	1		No Quan Values	Not Used											46.75	0.000423755	0	28.737	6	3	783.057	2347.16	2.2335	58.3244	12558	12558	MS2	19/166	20180318-iTQ-OSCC6-30ug-s24.raw
	High		gTFATLSELHcDkLHVDPENFR	Unambiguous	1	1	P68871	N-Term(iTRAQ4plex); C11(Methylthio); K13(iTRAQ4plex)	HCD	1	0	1	1	371674	Unique	Used	0.097222	0.139009	1.32973	0.0617465	0.649201	0.507823	66160.7	12755	5993.53	6723.26	46.74	0.000328346	1	25.2184	42	4	716.612	2863.42	4.77227	57.7336	13116	13116	MS2	16/220	20180318-iTQ-OSCC6-30ug-s62.raw
		High	lLVVYPWTQR	Unambiguous	3	3	P68871;P02042;P69891	N-Term(iTRAQ4plex)	CID	1	0	1	1	92420	Not Unique	Not Used	0.0208743	0.200445	8.93041	0.0606774	2.9713	0.346078	2.60913e+06	108000	340826	260550	46.73	0.000393862	0	7.51723	2	2	709.917	1418.83	-0.853301	56.3314	11646	11646	MS2	10/74	20180318-iTQ-OSCC6-30ug-s16.raw
		High	lLVVYPWTQR	Unambiguous	3	3	P68871;P02042;P69891	N-Term(iTRAQ4plex)	CID	1	0	1	1	86899	Not Unique	Not Used	0.01033	0.161343	14.5257	0.0424043	4.19605	0.300471	35269.3	722.46	3708.4	2461.35	46.73	0.000380061	0	11.9758	116	2	709.92	1418.83	4.05074	58.7958	12376	12376	MS2	10/74	20180318-iTQ-OSCC6-30ug-s15.raw
		High	lLVVYPWTQR	Unambiguous	3	3	P68871;P02042;P69891	N-Term(iTRAQ4plex)	CID	1	0	1	1	87177	Not Unique	Not Used		0.155356		0.0587089		0.432035	45173.6		4573.53	4364.71	46.72	0.000383065	0	7.86542	101	2	709.92	1418.83	3.44849	62.3667	12990	12990	MS2	10/74	20180318-iTQ-OSCC6-30ug-s15.raw
	High		gTFATLSELHcDk	Unambiguous	1	1	P68871	N-Term(iTRAQ4plex); C11(Methylthio); K13(iTRAQ4plex)	HCD	1	0	1	1	294441	Redundant	Not Used	0.0215066						2.8526e+07	1.21655e+06			46.71	0.000484201	0	13.6002	0	3	585.962	1755.87	3.81967	41.8602	7965	7965	MS2	11/116	20180318-iTQ-OSCC6-30ug-s50.raw
		High	lLVVYPWTQR	Unambiguous	3	3	P68871;P02042;P69891	N-Term(iTRAQ4plex)	CID	1	0	1	1	85951	Redundant	Not Used	0.01	0.154439	26.7872	0.0495176	9.44004	0.366559	1.45837e+06	15506.1	146780	118849	46.71	0.000330622	0	25.168	4	2	709.919	1418.83	2.24399	51.8734	10322	10322	MS2	10/74	20180318-iTQ-OSCC6-30ug-s15.raw
[truncated: 190,992 more rows]
