# Supplementary material for: LCP1 upregulation via EGFR signaling promotes oral cancer progression through the JAK2/STAT3/IL-1β axis
Source: Cancer Cell Int. 2025 Oct 3;25:329. doi: 10.1186/s12935-025-03970-0 (PMC12495854; doi:10.1186/s12935-025-03970-0)
Supplement: Supplementary file 6 — Supplemental Table S4-4 [file 12935_2025_3970_MOESM6_ESM.xlsx]

## Sheet: Table S4-4
Supplemental Table S4-4. List of peptides identified in OSCC #4 with iTRAQ-based MS analysis
Accession number	Protein name	Sequence coverage (%)	No. of total protein	No. of unique peptide	No. of total peptide	No. of total spectra	T/N (115/114) ratio of #4			116/114			116/115			117/114			117/115			117/116			Mascot score	Coverage A(4,7)	# Peptides A(4,7)	# PSM A(4,7)	No. of amino acids	M.W. (kDa)	calc. pI
							ratio	No. of spectra	Variability (%)	ratio	No. of spectra	Variability (%)	ratio	No. of spectra	Variability (%)	ratio	No. of spectra	Variability (%)	ratio	No. of spectra	Variability (%)	ratio	No. of spectra	Variability (%)
P68871	Hemoglobin subunit beta OS=Homo sapiens OX=9606 GN=HBB PE=1 SV=2 - [HBB_HUMAN]	97.28	1	16	24	2433	0.143396	889	41.9908	0.0653193	645	101.277	0.472371	658	76.5136	0.0868199	538	114.235	0.579761	538	81.699	1.12335	512	39.6154	89047.2	97.28	48	2433	147	15.9883	7.28369
	A4	A7	Sequence	PSM Ambiguity	# Proteins	# Protein Groups	Protein Group Accessions	Modifications	Activation Type	ΔScore	ΔCn	Rank	Search Engine Rank	QuanResultID	Quan Info	Quan Usage	115/114	116/114	116/115	117/114	117/115	117/116	114	115	116	117	IonScore	Exp Value	# Missed Cleavages	Isolation Interference [%]	Ion Inject Time [ms]	Charge	m/z [Da]	MH+ [Da]	ΔM [ppm]	RT [min]	First Scan	Last Scan	MS Order	Ions Matched	Spectrum File
		High	vVAGVANALAHk	Unambiguous	2	2	P68871;P02042	N-Term(iTRAQ4plex); K12(iTRAQ4plex)	CID	1	0	1	1	318973	Not Unique	Not Used	0.110415						2.23572e+06	704112			119.27	8.04468e-12	0	12.5003	1	2	719.445	1437.88	3.59487	28.9674	5280	5280	MS2	11/100	20190321-iTQ-s53.raw
		High	fFESFGDLSTPDAVMGNPk	Unambiguous	1	1	P68871	N-Term(iTRAQ4plex); K19(iTRAQ4plex)	CID	1	0	1	1	111550	Unique	Used	0.126403	0.0178211	0.145224	0.0666832	0.532428	3.60893	28878.5	10411.9	911.37	2759.76	117.2	3.84903e-11	0	7.45451	22	2	1174.08	2347.16	3.09736	44.2449	9861	9861	MS2	14/166	20190321-iTQ-s19.raw
		High	vVAGVANALAHk	Unambiguous	2	2	P68871;P02042	N-Term(iTRAQ4plex); K12(iTRAQ4plex)	CID	1	0	1	1	322755	Not Unique	Not Used	0.140175	0.0228827	0.16815				2223.02	888.816	90.0818		114.37	2.48604e-11	0	21.7536	300	2	719.445	1437.88	3.25529	58.2837	13489	13489	MS2	11/100	20190321-iTQ-s53.raw
		High	vLGAFSDGLAHLDNLk	Unambiguous	2	2	P68871;P02042	N-Term(iTRAQ4plex); K16(iTRAQ4plex)	CID	1	0	1	1	284358	Not Unique	Not Used	0.117421	0.01	0.0810043				130693	43772.2	2137.15		112.98	8.38329e-11	0	7.85834	8	2	979.554	1958.1	2.43693	41.5774	8780	8780	MS2	23/138	20190321-iTQ-s47.raw
		High	vLGAFSDGLAHLDNLk	Unambiguous	2	2	P68871;P02042	N-Term(iTRAQ4plex); K16(iTRAQ4plex)	CID	1	0	1	1	272442	Not Unique	Not Used	0.166272	0.0234533	0.145293				197490	93661.3	8202.27		112.39	9.51665e-11	0	13.6578	7	2	979.552	1958.1	1.31479	41.8045	8729	8729	MS2	13/138	20190321-iTQ-s45.raw
		High	vVAGVANALAHk	Unambiguous	2	2	P68871;P02042	N-Term(iTRAQ4plex); K12(iTRAQ4plex)	CID	1	0	1	1	322509	Not Unique	Not Used	0.155199	0.0346693	0.230101	0.041348	0.268885	1.15028	30919.3	13687.2	1898.28	1832.16	110.9	5.52725e-11	0	17.0779	66	2	719.445	1437.88	3.1704	55.439	12939	12939	MS2	11/100	20190321-iTQ-s53.raw
		High	lLGNVLVcVLAHHFGk	Unambiguous	1	1	P68871	N-Term(iTRAQ4plex); C8(Methylthio); K16(iTRAQ4plex)	CID	1	0	1	1	371802	Unique	Used	0.164438	0.0393541	0.246518	0.109309	0.670895	2.67893	2243.03	1052.04	156.318	351.374	107.24	1.80303e-10	0	12.3173	300	2	1027.59	2054.17	4.86319	56.3989	13171	13171	MS2	13/146	20190321-iTQ-s61.raw
		High	vLGAFSDGLAHLDNLk	Unambiguous	2	2	P68871;P02042	N-Term(iTRAQ4plex); K16(iTRAQ4plex)	CID	1	0	1	1	266563	Not Unique	Not Used	0.116152	0.01	0.018441				161120	53379.2	593.312		101.22	1.23835e-09	0	13.0671	10	2	979.553	1958.1	2.00054	43.2945	8738	8738	MS2	15/138	20190321-iTQ-s44.raw
		High	lLGNVLVcVLAHHFGk	Unambiguous	1	1	P68871	N-Term(iTRAQ4plex); C8(Methylthio); K16(iTRAQ4plex)	CID	1	0	1	1	413499	Unique	Used	0.159073	0.116858	0.756699	0.145501	0.923142	1.20088	58104.5	26363.6	12024.2	12115.9	101.21	7.22775e-10	0	40.4875	20	2	1027.59	2054.17	4.86319	50.5071	10935	10935	MS2	15/146	20190321-iTQ-s68.raw
		High	FFESFGDLSTPDAVMGNPk	Unambiguous	1	1	P68871	K19(iTRAQ4plex)	CID	1	0	1	1		No Quan Values	Not Used											100.99	1.26589e-09	0	2.54113	3	2	1102.03	2203.05	0.978303	38.9576	8182	8182	MS2	11/166	20190321-iTQ-s13.raw
		High	FFESFGDLSTPDAVMGNPk	Unambiguous	1	1	P68871	K19(iTRAQ4plex)	CID	1	0	1	1	60086	No Quan Values	Not Used											100.36	1.53255e-09	0	3.91186	3	2	1102.03	2203.05	2.30813	39.5951	8141	8141	MS2	11/166	20190321-iTQ-s11.raw
		High	vLGAFSDGLAHLDNLk	Unambiguous	2	2	P68871;P02042	N-Term(iTRAQ4plex); K16(iTRAQ4plex)	CID	1	0	1	1	266371	Not Unique	Not Used	0.129008	0.01	0.0280126				7.78587e+06	2.86498e+06	48373		99.53	1.72716e-09	0	11.8029	0	2	979.547	1958.09	-4.60766	41.7602	8322	8322	MS2	21/138	20190321-iTQ-s44.raw
	High		vLGAFSDGLAHLDNLk	Unambiguous	2	2	P68871;P02042	N-Term(iTRAQ4plex); K16(iTRAQ4plex)	HCD	1	0	1	1	345254	Not Unique	Not Used	0.107631	0.0153643	0.147041	0.0211551	0.198372	1.328	721252	221422	19624	21866.7	99.25	1.94914e-09	0	20.4168	4	3	653.372	1958.1	2.74176	41.5414	9071	9071	MS2	18/138	20190321-iTQ-s57.raw
		High	vVAGVANALAHk	Unambiguous	2	2	P68871;P02042	N-Term(iTRAQ4plex); K12(iTRAQ4plex)	CID	1	0	1	1	312807	Not Unique	Not Used	0.0605371						6.01467e+06	1.03856e+06			98.97	8.62003e-10	0	13.5334	0	2	719.445	1437.88	3.34019	29.6341	5197	5197	MS2	18/100	20190321-iTQ-s52.raw
	High		lLGNVLVcVLAHHFGk	Unambiguous	1	1	P68871	N-Term(iTRAQ4plex); C8(Methylthio); K16(iTRAQ4plex)	HCD	1	0	1	1	364883	Unique	Used	0.153922	0.102142	0.683541	0.126029	0.826359	1.19004	56181	24665.5	10162.1	10147	97.89	1.52802e-09	0	36.8409	23	2	1027.59	2054.18	6.17054	51.107	11450	11450	MS2	17/146	20190321-iTQ-s60.raw
	High		lLGNVLVcVLAHHFGk	Unambiguous	1	1	P68871	N-Term(iTRAQ4plex); C8(Methylthio); K16(iTRAQ4plex)	HCD	1	0	1	1	364508	Unique	Used	0.0564977	0.0338333	0.616842	0.0249979	0.446554	0.712617	3.2711e+06	527135	195985	117187	97	2.25465e-09	0	6.51751	1	2	1027.58	2054.16	-0.960511	48.2248	10642	10642	MS2	19/146	20190321-iTQ-s60.raw
	High		vLGAFSDGLAHLDNLk	Unambiguous	2	2	P68871;P02042	N-Term(iTRAQ4plex); K16(iTRAQ4plex)	HCD	1	0	1	1	266087	Not Unique	Not Used	0.085122	0.0137057	0.165852	0.0111742	0.132488	0.786345	509257	123645	12360.2	8155.21	96.99	3.27977e-09	0	13.0203	5	3	653.372	1958.1	2.74176	39.6065	7708	7708	MS2	17/138	20190321-iTQ-s44.raw
		High	lLGNVLVcVLAHHFGk	Unambiguous	1	1	P68871	N-Term(iTRAQ4plex); C8(Methylthio); K16(iTRAQ4plex)	CID	1	0	1	1	407581	Unique	Used	0.127217	0.0897595	0.726769	0.0846164	0.671291	0.909224	108258	39282.8	17207.9	13127.9	96.94	2.32647e-09	0	14.7796	17	2	1027.59	2054.17	2.01077	49.6111	11102	11102	MS2	23/146	20190321-iTQ-s67.raw
	High		kVLGAFSDGLAHLDNLk	Unambiguous	2	2	P68871;P02042	N-Term(iTRAQ4plex); K1(iTRAQ4plex); K17(iTRAQ4plex)	HCD	1	0	1	1	399943	Not Unique	Not Used	0.282464						53146.9	42819.2			96.35	1.63775e-09	1	14.0904	23	2	1115.65	2230.29	-0.766491	38.1748	7655	7655	MS2	24/174	20190321-iTQ-s66.raw
		High	vVAGVANALAHk	Unambiguous	2	2	P68871;P02042	N-Term(iTRAQ4plex); K12(iTRAQ4plex)	CID	1	0	1	1	319153	Not Unique	Not Used	0.154053	0.0127437	0.0852088	0.0295706	0.193727	2.23801	231246	101611	5218.6	9799.72	95.87	2.65292e-09	0	23.6197	9	2	719.443	1437.88	0.45373	30.3304	5670	5670	MS2	10/100	20190321-iTQ-s53.raw
	High		lLGNVLVcVLAHHFGk	Unambiguous	1	1	P68871	N-Term(iTRAQ4plex); C8(Methylthio); K16(iTRAQ4plex)	HCD	1	0	1	1	371630	Unique	Used	0.203646	0.121428	0.614191	0.101249	0.501781	0.804205	8288.4	4814.43	1782.28	1202.65	95.83	2.32482e-09	0	39.2192	127	2	1027.59	2054.18	8.54754	54.8718	12802	12802	MS2	17/146	20190321-iTQ-s61.raw
		High	kVLGAFSDGLAHLDNLk	Unambiguous	2	2	P68871;P02042	N-Term(iTRAQ4plex); K1(iTRAQ4plex); K17(iTRAQ4plex)	CID	1	0	1	1	399943	Redundant	Not Used	0.282464						53146.9	42819.2			95.68	1.64941e-09	1	14.0904	23	2	1115.65	2230.29	-0.766491	38.1584	7649	7649	MS2	15/174	20190321-iTQ-s66.raw
		High	vLGAFSDGLAHLDNLk	Unambiguous	2	2	P68871;P02042	N-Term(iTRAQ4plex); K16(iTRAQ4plex)	CID	1	0	1	1	262651	Not Unique	Not Used	0.0715524						952.581	194.412			95.58	4.05357e-09	0	15.803	300	2	979.559	1958.11	7.79823	58.5847	13328	13328	MS2	10/138	20190321-iTQ-s43.raw
	High		lLGNVLVcVLAHHFGk	Unambiguous	1	1	P68871	N-Term(iTRAQ4plex); C8(Methylthio); K16(iTRAQ4plex)	HCD	1	0	1	1	371016	Unique	Used	0.100624	0.0551264	0.56431	0.0716337	0.718482	1.2533	74703.1	21440.7	7292.63	7668.95	95.38	3.46233e-09	0	36.1557	16	2	1027.58	2054.16	-2.03018	50.1749	11474	11474	MS2	18/146	20190321-iTQ-s61.raw
		High	fFESFGDLSTPDAVMGNPk	Unambiguous	1	1	P68871	N-Term(iTRAQ4plex); K19(iTRAQ4plex)	CID	1	0	1	1	104681	Unique	Used	0.0711715	0.0174553	0.252628				325815	66141.5	10071.2		94.77	6.83524e-09	0	6.87317	3	2	1174.08	2347.16	3.61743	41.3058	8722	8722	MS2	22/166	20190321-iTQ-s18.raw
	High		lLGNVLVcVLAHHFGk	Unambiguous	1	1	P68871	N-Term(iTRAQ4plex); C8(Methylthio); K16(iTRAQ4plex)	HCD	1	0	1	1	425135	Unique	Used	0.0957516	0.0963866	1.03689	0.0943527	0.99451	0.944135	44187.8	12068.3	7542.33	5974.99	94.71	3.29613e-09	0	41.586	37	2	1027.59	2054.17	4.15009	50.4033	10661	10661	MS2	20/146	20190321-iTQ-s70.raw
		High	vLGAFSDGLAHLDNLk	Unambiguous	2	2	P68871;P02042	N-Term(iTRAQ4plex); K16(iTRAQ4plex)	CID	1	0	1	1	290317	Not Unique	Not Used	0.130947	0.0174025	0.136892				102355	38229.8	3154.33		94.04	6.48882e-09	0	13.8674	13	2	979.554	1958.1	2.93565	42.6241	8742	8742	MS2	15/138	20190321-iTQ-s48.raw
		High	vVAGVANALAHk	Unambiguous	2	2	P68871;P02042	N-Term(iTRAQ4plex); K12(iTRAQ4plex)	CID	1	0	1	1	325108	Not Unique	Not Used	0.270593	0.0319959	0.121797	0.0464028	0.173073	1.39877	174909	134997	9910.4	11631.5	93.85	4.10037e-09	0	22.7996	10	2	719.443	1437.88	0.963106	30.0498	5285	5285	MS2	11/100	20190321-iTQ-s54.raw
		High	FFESFGDLSTPDAVmGNPk	Unambiguous	1	1	P68871	M15(Oxidation); K19(iTRAQ4plex)	CID	1	0	1	1	71941	Unique	Used	0.328819	0.0574331	0.179915				46670.3	43771.8	4746.67		93.73	7.54084e-09	0	1.76584	5	2	1110.03	2219.04	-0.25788	34.8276	6922	6922	MS2	13/166	20190321-iTQ-s13.raw
		High	vVAGVANALAHk	Unambiguous	2	2	P68871;P02042	N-Term(iTRAQ4plex); K12(iTRAQ4plex)	CID	1	0	1	1	319063	Not Unique	Not Used	0.116116	0.0160649	0.142511	0.0130078	0.113061	0.780945	723644	239669	20586.9	13489.9	93.49	3.04445e-09	0	12.821	3	2	719.445	1437.88	2.91571	29.6571	5475	5475	MS2	11/100	20190321-iTQ-s53.raw
		High	vVAGVANALAHk	Unambiguous	2	2	P68871;P02042	N-Term(iTRAQ4plex); K12(iTRAQ4plex)	CID	1	0	1	1	318629	Not Unique	Not Used	0.122293						5.48837e+07	1.91444e+07			93.39	4.55851e-09	0	13.2322	0	2	719.443	1437.88	0.963106	26.1562	4534	4534	MS2	11/100	20190321-iTQ-s53.raw
		High	vLGAFSDGLAHLDNLk	Unambiguous	2	2	P68871;P02042	N-Term(iTRAQ4plex); K16(iTRAQ4plex)	CID	1	0	1	1	302350	Not Unique	Not Used	0.096295	0.0293873	0.314352	0.0451657	0.473376	1.48234	27288.1	7495.05	1420.1	1766.29	93.31	7.67655e-09	0	29.1907	51	2	979.554	1958.1	2.93565	42.4723	8775	8775	MS2	12/138	20190321-iTQ-s50.raw
	High		vLGAFSDGLAHLDNLk	Unambiguous	2	2	P68871;P02042	N-Term(iTRAQ4plex); K16(iTRAQ4plex)	HCD	1	0	1	1	266413	Not Unique	Not Used	0.128289	0.01	0.0672656				7.62245e+07	2.7892e+07	1.13084e+06		93.21	7.23457e-09	0	11.4462	0	3	653.368	1958.09	-2.68193	42.1222	8419	8419	MS2	17/138	20190321-iTQ-s44.raw
		High	gTFATLSELHcDk	Unambiguous	1	1	P68871	N-Term(iTRAQ4plex); C11(Methylthio); K13(iTRAQ4plex)	CID	1	0	1	1	271362	Unique	Used	0.259603						2.01665e+06	1.49327e+06			93.07	1.06526e-08	0	11.1425	0	2	878.437	1755.87	0.664114	33.6539	6389	6389	MS2	11/116	20190321-iTQ-s45.raw
	High		vLGAFSDGLAHLDNLk	Unambiguous	2	2	P68871;P02042	N-Term(iTRAQ4plex); K16(iTRAQ4plex)	HCD	1	0	1	1	267522	Not Unique	Not Used	0.128229	0.0456898	0.367022	0.0578055	0.45497	1.22024	41059.8	15017.6	3322.17	3401.47	93.02	7.68282e-09	0	48.4668	60	3	653.368	1958.09	-2.21437	50.3871	10816	10816	MS2	17/138	20190321-iTQ-s44.raw
	High		vLGAFSDGLAHLDNLk	Unambiguous	2	2	P68871;P02042	N-Term(iTRAQ4plex); K16(iTRAQ4plex)	HCD	1	0	1	1	260463	Not Unique	Not Used	0.0663029	0.01	0.0518164				9.60971e+07	1.81736e+07	567591		93.02	8.23159e-09	0	11.9051	0	3	653.371	1958.1	1.33909	41.0165	8584	8584	MS2	17/138	20190321-iTQ-s43.raw
		High	fFESFGDLSTPDAVMGNPk	Unambiguous	1	1	P68871	N-Term(iTRAQ4plex); K19(iTRAQ4plex)	CID	1	0	1	1	136360	Unique	Used	0.118243						130268	43935.1			92.53	1.01362e-08	0	8.41542	6	2	1174.08	2347.15	-1.37531	41.1624	8898	8898	MS2	14/166	20190321-iTQ-s23.raw
	High		vLGAFSDGLAHLDNLk	Unambiguous	2	2	P68871;P02042	N-Term(iTRAQ4plex); K16(iTRAQ4plex)	HCD	1	0	1	1	261578	Not Unique	Not Used	0.106898	0.0295106	0.28436	0.0637024	0.601432	2.08197	66287.9	20211.6	3464.16	6051.6	92.44	8.86605e-09	0	35.8057	31	3	653.37	1958.09	-0.0635898	49.2436	10994	10994	MS2	16/138	20190321-iTQ-s43.raw
		High	lLGNVLVcVLAHHFGk	Unambiguous	1	1	P68871	N-Term(iTRAQ4plex); C8(Methylthio); K16(iTRAQ4plex)	CID	1	0	1	1	370917	Unique	Used	0.131488	0.0665905	0.521658				427493	160329	50411.2		92.44	7.61169e-09	0	8.26431	2	2	1027.58	2054.15	-4.76378	49.4364	11257	11257	MS2	14/146	20190321-iTQ-s61.raw
	High		vLGAFSDGLAHLDNLk	Unambiguous	2	2	P68871;P02042	N-Term(iTRAQ4plex); K16(iTRAQ4plex)	HCD	1	0	1	1	296292	Not Unique	Not Used	0.135394	0.0475722	0.361921	0.0449051	0.334731	0.910413	101242	39098.4	8529.05	6515.33	92.14	1.01722e-08	0	27.7531	37	3	653.371	1958.1	1.24558	41.2734	8767	8767	MS2	17/138	20190321-iTQ-s49.raw
	High		VLGAFSDGLAHLDNLk	Unambiguous	2	2	P68871;P02042	K16(iTRAQ4plex)	HCD	1	0	1	1	186470	Not Unique	Not Used	0.287024	0.0597386	0.214386	0.0883652	0.310716	1.42667	227001	185842	24014.2	28746.7	91.9	1.43012e-08	0	26.0533	4	3	605.337	1814	1.99055	36.9451	7825	7825	MS2	10/138	20190321-iTQ-s31.raw
		High	lLGNVLVcVLAHHFGk	Unambiguous	1	1	P68871	N-Term(iTRAQ4plex); C8(Methylthio); K16(iTRAQ4plex)	CID	1	0	1	1	364602	Unique	Used	0.0576915	0.0290332	0.518375	0.0342496	0.599163	1.13778	1.48796e+06	244850	76502	73034.4	91.7	7.70735e-09	0	8.36712	1	2	1027.58	2054.16	-1.31707	48.994	10841	10841	MS2	12/146	20190321-iTQ-s60.raw
		High	vNVDEVGGEALGR	Unambiguous	1	1	P68871	N-Term(iTRAQ4plex)	CID	1	0	1	1	76844	Unique	Used	0.122786						6.4923e+07	2.27376e+07			91.58	1.75146e-08	0	6.97795	0	2	729.888	1458.77	0.704454	25.6834	3851	3851	MS2	11/128	20190321-iTQ-s14.raw
		High	vLGAFSDGLAHLDNLk	Unambiguous	2	2	P68871;P02042	N-Term(iTRAQ4plex); K16(iTRAQ4plex)	CID	1	0	1	1	272091	Not Unique	Not Used	0.121729						53889.3	18710.9			91.46	1.17535e-08	0	9.82495	21	2	979.553	1958.1	1.9382	39.1624	7965	7965	MS2	13/138	20190321-iTQ-s45.raw
		High	vVAGVANALAHk	Unambiguous	2	2	P68871;P02042	N-Term(iTRAQ4plex); K12(iTRAQ4plex)	CID	1	0	1	1	318710	Not Unique	Not Used	0.110459	0.0117186	0.109279				3.45382e+07	1.08818e+07	716742		91.44	7.14205e-09	0	13.4084	0	2	719.443	1437.88	0.963106	26.8651	4710	4710	MS2	11/100	20190321-iTQ-s53.raw
		High	vVAGVANALAHk	Unambiguous	2	2	P68871;P02042	N-Term(iTRAQ4plex); K12(iTRAQ4plex)	CID	1	0	1	1	318546	Not Unique	Not Used	0.101757	0.01	0.0169575				6.1125e+07	1.77412e+07	181331		91.38	6.6228e-09	0	12.8848	0	2	719.444	1437.88	1.47248	25.4681	4354	4354	MS2	11/100	20190321-iTQ-s53.raw
		High	vNVDEVGGEALGR	Unambiguous	1	1	P68871	N-Term(iTRAQ4plex)	CID	1	0	1	1	77325	Unique	Used	0.111739	0.0213575	0.196881	0.0265626	0.239919	1.19955	403307	128540	15253.6	15352.8	91.28	1.80598e-08	0	9.26963	6	2	729.884	1458.76	-4.06535	29.1326	4892	4892	MS2	11/128	20190321-iTQ-s14.raw
		High	FFESFGDLSTPDAVmGNPk	Unambiguous	1	1	P68871	M15(Oxidation); K19(iTRAQ4plex)	CID	1	0	1	1	78317	No Quan Values	Not Used								13922.7			91.1	1.37008e-08	0	3.23204	3	2	1110.03	2219.05	0.512264	36.1001	7039	7039	MS2	13/166	20190321-iTQ-s14.raw
	High		lLGNVLVcVLAHHFGk	Unambiguous	1	1	P68871	N-Term(iTRAQ4plex); C8(Methylthio); K16(iTRAQ4plex)	HCD	1	0	1	1	370581	Unique	Used	0.107126	0.0439922	0.423001	0.0420018	0.395707	0.920849	3.55729e+06	1.08696e+06	277129	214125	91.05	9.06947e-09	0	5.78377	0	2	1027.58	2054.16	-1.55477	46.6447	10533	10533	MS2	19/146	20190321-iTQ-s61.raw
		High	vVAGVANALAHk	Unambiguous	2	2	P68871;P02042	N-Term(iTRAQ4plex); K12(iTRAQ4plex)	CID	1	0	1	1	318354	Not Unique	Not Used	0.0638312						6.5131e+06	1.18582e+06			91.03	5.56146e-09	0	12.9525	0	2	719.445	1437.88	2.57613	24.0475	3938	3938	MS2	11/100	20190321-iTQ-s53.raw
		High	vVAGVANALAHk	Unambiguous	2	2	P68871;P02042	N-Term(iTRAQ4plex); K12(iTRAQ4plex)	CID	1	0	1	1	322245	No Quan Values	Not Used											90.86	5.3733e-09	0	27.8186	57	2	719.446	1437.88	4.61362	53.3237	12367	12367	MS2	18/100	20190321-iTQ-s53.raw
	High		lLGNVLVcVLAHHFGk	Unambiguous	1	1	P68871	N-Term(iTRAQ4plex); C8(Methylthio); K16(iTRAQ4plex)	HCD	1	0	1	1	376998	Unique	Used	0.0757023	0.0285552	0.388541	0.056943	0.759158	1.92332	550584	118886	27841.6	44930.8	90.84	9.35397e-09	0	6.9901	3	2	1027.59	2054.16	-0.00969737	50.2008	11193	11193	MS2	19/146	20190321-iTQ-s62.raw
		High	vLGAFSDGLAHLDNLk	Unambiguous	2	2	P68871;P02042	N-Term(iTRAQ4plex); K16(iTRAQ4plex)	CID	1	0	1	1	254532	Not Unique	Not Used	0.0210391	0.01	0.374164				251286	15079.7	3400.81		90.78	1.37039e-08	0	7.62984	9	2	979.554	1958.1	2.998	42.6837	8736	8736	MS2	10/138	20190321-iTQ-s42.raw
		High	vVAGVANALAHk	Unambiguous	2	2	P68871;P02042	N-Term(iTRAQ4plex); K12(iTRAQ4plex)	CID	1	0	1	1	312627	Not Unique	Not Used	0.0682596	0.01	0.0399141				3.55491e+07	6.92134e+06	166511		90.74	8.39118e-09	0	13.4282	0	2	719.443	1437.88	1.048	28.2617	4807	4807	MS2	17/100	20190321-iTQ-s52.raw
	High		LLGNVLVcVLAHHFGk	Unambiguous	1	1	P68871	C8(Methylthio); K16(iTRAQ4plex)	HCD	1	0	1	1	327472	Unique	Used	0.273058						291424	226975			90.48	1.7773e-08	0	26.2993	1	2	955.529	1910.05	-6.26716	47.6248	10413	10413	MS2	10/146	20190321-iTQ-s54.raw
		High	gTFATLSELHcDk	Unambiguous	1	1	P68871	N-Term(iTRAQ4plex); C11(Methylthio); K13(iTRAQ4plex)	CID	1	0	1	1	271051	Unique	Used	0.114789	0.0233924	0.209911	0.0324583	0.285383	1.33828	274583	89902.3	11374.6	12772.6	90.47	1.97434e-08	0	17.9197	7	2	878.438	1755.87	2.05454	31.3279	5714	5714	MS2	11/116	20190321-iTQ-s45.raw
	High		vVAGVANALAHk	Unambiguous	2	2	P68871;P02042	N-Term(iTRAQ4plex); K12(iTRAQ4plex)	HCD	1	0	1	1	322712	Not Unique	Not Used	0.14877			0.0299507	0.203186		3209.4	1361.87		137.756	90.41	6.43056e-09	0	13.643	300	2	719.446	1437.88	4.18914	57.5813	13385	13385	MS2	11/100	20190321-iTQ-s53.raw
	High		vVAGVANALAHk	Unambiguous	2	2	P68871;P02042	N-Term(iTRAQ4plex); K12(iTRAQ4plex)	HCD	1	0	1	1	312807	Redundant	Not Used	0.0605371						6.01467e+06	1.03856e+06			90.29	6.61072e-09	0	13.5334	0	2	719.445	1437.88	3.34019	29.65	5203	5203	MS2	11/100	20190321-iTQ-s52.raw
	High		vVAGVANALAHk	Unambiguous	2	2	P68871;P02042	N-Term(iTRAQ4plex); K12(iTRAQ4plex)	HCD	1	0	1	1	318354	Redundant	Not Used	0.0638312						6.5131e+06	1.18582e+06			90.21	6.73362e-09	0	12.9525	0	2	719.445	1437.88	2.57613	24.0626	3944	3944	MS2	11/100	20190321-iTQ-s53.raw
		High	lLGNVLVcVLAHHFGk	Unambiguous	1	1	P68871	N-Term(iTRAQ4plex); C8(Methylthio); K16(iTRAQ4plex)	CID	1	0	1	1	376998	Redundant	Not Used	0.0757023	0.0285552	0.388541	0.056943	0.759158	1.92332	550584	118886	27841.6	44930.8	90.15	1.09647e-08	0	6.9901	3	2	1027.59	2054.16	-0.00969737	50.1854	11187	11187	MS2	21/146	20190321-iTQ-s62.raw
		High	vLGAFSDGLAHLDNLk	Unambiguous	2	2	P68871;P02042	N-Term(iTRAQ4plex); K16(iTRAQ4plex)	CID	1	0	1	1	308438	Not Unique	Not Used	0.137033	0.0598258	0.449699	0.101814	0.74986	1.6414	51271.5	20040.1	5431.88	7481.03	90.06	1.57312e-08	0	16.8177	12	2	979.553	1958.1	2.18756	41.6676	8961	8961	MS2	15/138	20190321-iTQ-s51.raw
	High		LLGNVLVcVLAHHFGk	Unambiguous	1	1	P68871	C8(Methylthio); K16(iTRAQ4plex)	HCD	1	0	1	1	315306	Unique	Used	0.156268	0.0444238	0.292823	0.0568426	0.367117	1.23411	70226.2	31301.7	5524.6	5720.75	90.01	1.81083e-08	0	32.1992	23	3	637.36	1910.07	1.58665	48.1701	10614	10614	MS2	10/146	20190321-iTQ-s52.raw
	High		LLGNVLVcVLAHHFGk	Unambiguous	1	1	P68871	C8(Methylthio); K16(iTRAQ4plex)	HCD	1	0	1	1	382928	Unique	Used	0.215311	0.0666405	0.31881	0.0555841	0.260546	0.804467	37846.3	23242.8	4466.3	3014.77	89.95	1.85625e-08	0	24.7728	19	3	637.359	1910.06	-0.234753	47.673	10820	10820	MS2	10/146	20190321-iTQ-s63.raw
		High	vLGAFSDGLAHLDNLk	Unambiguous	2	2	P68871;P02042	N-Term(iTRAQ4plex); K16(iTRAQ4plex)	CID	1	0	1	1	314561	Not Unique	Not Used	0.112056	0.0412186	0.378895	0.0551267	0.496511	1.28993	51071.8	16323.5	3727.86	4034.81	89.67	1.79105e-08	0	14.3138	17	2	979.554	1958.1	2.56161	42.7119	8995	8995	MS2	24/138	20190321-iTQ-s52.raw
		High	vVAGVANALAHk	Unambiguous	2	2	P68871;P02042	N-Term(iTRAQ4plex); K12(iTRAQ4plex)	CID	1	0	1	1	322337	Not Unique	Not Used	0.1508	0.0235346	0.160756	0.0442373	0.296065	1.81292	45780.3	19691.5	1907.97	2902.33	89.63	7.24139e-09	0	22.8595	44	2	719.446	1437.88	4.01935	54.0097	12564	12564	MS2	11/100	20190321-iTQ-s53.raw
	High		vVAGVANALAHk	Unambiguous	2	2	P68871;P02042	N-Term(iTRAQ4plex); K12(iTRAQ4plex)	HCD	1	0	1	1	318629	Redundant	Not Used	0.122293						5.48837e+07	1.91444e+07			89.6	1.091e-08	0	13.2322	0	2	719.443	1437.88	0.963106	26.1723	4540	4540	MS2	10/100	20190321-iTQ-s53.raw
	High		lLGNVLVcVLAHHFGk	Unambiguous	1	1	P68871	N-Term(iTRAQ4plex); C8(Methylthio); K16(iTRAQ4plex)	HCD	1	0	1	1	407581	Redundant	Not Used	0.127217	0.0897595	0.726769	0.0846164	0.671291	0.909224	108258	39282.8	17207.9	13127.9	89.59	1.26386e-08	0	14.7796	17	2	1027.59	2054.17	2.01077	49.628	11108	11108	MS2	18/146	20190321-iTQ-s67.raw
		High	fFESFGDLSTPDAVMGNPk	Unambiguous	1	1	P68871	N-Term(iTRAQ4plex); K19(iTRAQ4plex)	CID	1	0	1	1	104980	Unique	Used	0.0577669						110292	18172.8			89.56	2.21878e-08	0	8.04009	6	2	1174.08	2347.16	2.26523	43.4499	9371	9371	MS2	14/166	20190321-iTQ-s18.raw
	High		vVAGVANALAHk	Unambiguous	2	2	P68871;P02042	N-Term(iTRAQ4plex); K12(iTRAQ4plex)	HCD	1	0	1	1	318793	Not Unique	Not Used	0.105122						2.67251e+07	8.01328e+06			89.55	9.87166e-09	0	13.0803	0	2	719.444	1437.88	1.72717	27.584	4896	4896	MS2	10/100	20190321-iTQ-s53.raw
	High		vVAGVANALAHk	Unambiguous	2	2	P68871;P02042	N-Term(iTRAQ4plex); K12(iTRAQ4plex)	HCD	1	0	1	1	318546	Redundant	Not Used	0.101757	0.01	0.0169575				6.1125e+07	1.77412e+07	181331		89.5	1.02104e-08	0	12.8848	0	2	719.444	1437.88	1.47248	25.4848	4360	4360	MS2	10/100	20190321-iTQ-s53.raw
		High	fFESFGDLSTPDAVMGNPk	Unambiguous	1	1	P68871	N-Term(iTRAQ4plex); K19(iTRAQ4plex)	CID	1	0	1	1	111035	Unique	Used	0.124802	0.0189529	0.156428				1.52345e+07	5.42309e+06	511317		89.49	1.95681e-08	0	11.1959	0	2	1174.08	2347.15	0.08091	40.4615	8751	8751	MS2	14/166	20190321-iTQ-s19.raw
		High	vVAGVANALAHk	Unambiguous	2	2	P68871;P02042	N-Term(iTRAQ4plex); K12(iTRAQ4plex)	CID	1	0	1	1	322804	Not Unique	Not Used	0.111468	0.01	0.0766424	0.0355664	0.322026	4.13597	8754.87	2783.54	128.586	446.242	89.47	7.40016e-09	0	16.6662	142	2	719.446	1437.88	4.52872	59.6375	13674	13674	MS2	11/100	20190321-iTQ-s53.raw
	High		vLGAFSDGLAHLDNLk	Unambiguous	2	2	P68871;P02042	N-Term(iTRAQ4plex); K16(iTRAQ4plex)	HCD	1	0	1	1	369887	Not Unique	Not Used	0.0777955	0.0158234	0.209511	0.017811	0.231065	1.08564	445969	98959.3	12496.6	11383.4	89.46	1.70426e-08	0	20.3871	3	3	653.374	1958.11	5.64061	41.5422	9028	9028	MS2	16/138	20190321-iTQ-s61.raw
	High		vVAGVANALAHk	Unambiguous	2	2	P68871;P02042	N-Term(iTRAQ4plex); K12(iTRAQ4plex)	HCD	1	0	1	1	362021	Not Unique	Not Used	0.125039	0.0230795	0.190127	0.0185238	0.149516	0.774106	347874	124069	14217.9	9234.91	89.44	8.03986e-09	0	13.1488	8	2	719.445	1437.88	3.0855	29.6274	5251	5251	MS2	10/100	20190321-iTQ-s60.raw
	High		vVAGVANALAHk	Unambiguous	2	2	P68871;P02042	N-Term(iTRAQ4plex); K12(iTRAQ4plex)	HCD	1	0	1	1	318453	Not Unique	Not Used	0.102761	0.0669261	0.670852	0.0969809	0.952484	1.39761	74415.4	21811.7	8819.5	10342.6	89.35	1.03369e-08	0	5.72145	44	2	719.444	1437.88	1.81206	24.7888	4155	4155	MS2	11/100	20190321-iTQ-s53.raw
		High	vLGAFSDGLAHLDNLk	Unambiguous	2	2	P68871;P02042	N-Term(iTRAQ4plex); K16(iTRAQ4plex)	CID	1	0	1	1	260105	Not Unique	Not Used	0.100971	0.01	0.0993435	0.0195736	0.195648	1.93862	110509	31826.6	1905.71	3099.9	89.31	1.92826e-08	0	23.83	22	2	979.554	1958.1	2.87331	38.3086	7800	7800	MS2	21/138	20190321-iTQ-s43.raw
		High	fFESFGDLSTPDAVMGNPk	Unambiguous	1	1	P68871	N-Term(iTRAQ4plex); K19(iTRAQ4plex)	CID	1	0	1	1	113456	Unique	Used	0.113881						1673.49	543.591			89.13	2.47414e-08	0	0	278	2	1174.08	2347.16	2.36925	58.7452	13993	13993	MS2	21/166	20190321-iTQ-s19.raw
		High	FFESFGDLSTPDAVMGNPk	Unambiguous	1	1	P68871	K19(iTRAQ4plex)	CID	1	0	1	1	66303	Unique	Used	0.301053						35199.3	30225.6			89.06	1.93077e-08	0	2.66936	4	2	1102.03	2203.05	0.535026	40.5052	8192	8192	MS2	14/166	20190321-iTQ-s12.raw
	High		vVAGVANALAHk	Unambiguous	2	2	P68871;P02042	N-Term(iTRAQ4plex); K12(iTRAQ4plex)	HCD	1	0	1	1	434401	Not Unique	Not Used	0.145193	0.105819	0.750719	0.163382	1.13569	1.48915	108241	44826.6	20283.4	25344.1	88.88	9.14637e-09	0	34.6294	24	2	719.445	1437.88	2.74592	29.9928	5689	5689	MS2	10/100	20190321-iTQ-s72.raw
	High		vVAGVANALAHk	Unambiguous	2	2	P68871;P02042	N-Term(iTRAQ4plex); K12(iTRAQ4plex)	HCD	1	0	1	1	320074	Not Unique	Not Used	0.196629	0.127315	0.666947	0.132823	0.681753	1.00622	36783	20629.7	8293	7001.66	88.74	9.44601e-09	0	33.6722	82	2	719.445	1437.88	3.34019	37.2197	7668	7668	MS2	10/100	20190321-iTQ-s53.raw
	High		vVAGVANALAHk	Unambiguous	2	2	P68871;P02042	N-Term(iTRAQ4plex); K12(iTRAQ4plex)	HCD	1	0	1	1	322245	No Quan Values	Not Used											88.39	1.02388e-08	0	27.8186	57	2	719.446	1437.88	4.61362	53.3418	12373	12373	MS2	10/100	20190321-iTQ-s53.raw
	High		vVAGVANALAHk	Unambiguous	2	2	P68871;P02042	N-Term(iTRAQ4plex); K12(iTRAQ4plex)	HCD	1	0	1	1	322585	Not Unique	Not Used	0.140761	0.0278541	0.203831	0.039975	0.286621	1.38419	26830.2	10772.1	1323.42	1537.06	88.31	1.04291e-08	0	22.9956	71	2	719.446	1437.88	4.27404	56.149	13112	13112	MS2	11/100	20190321-iTQ-s53.raw
	High		vVAGVANALAHk	Unambiguous	2	2	P68871;P02042	N-Term(iTRAQ4plex); K12(iTRAQ4plex)	HCD	1	0	1	1	318973	Redundant	Not Used	0.110415						2.23572e+06	704112			88.13	1.08705e-08	0	12.5003	1	2	719.445	1437.88	3.59487	28.9833	5286	5286	MS2	11/100	20190321-iTQ-s53.raw
		High	FFESFGDLSTPDAVMGNPk	Unambiguous	1	1	P68871	K19(iTRAQ4plex)	CID	1	0	1	1	53882	Unique	Used	0.240395						25325.8	17365.4			88.05	2.57731e-08	0	5.65484	9	2	1102.03	2203.05	1.5324	40.1074	7643	7643	MS2	10/166	20190321-iTQ-s10.raw
		High	vLGAFSDGLAHLDNLK	Unambiguous	2	2	P68871;P02042	N-Term(iTRAQ4plex)	CID	1	0	1	1	174351	Not Unique	Not Used	0.0386417						386800	42632.5			87.99	3.31212e-08	0	6.3518	5	2	907.501	1814	1.29138	41.0079	9096	9096	MS2	24/138	20190321-iTQ-s29.raw
	High		fFESFGDLSTPDAVMGNPk	Unambiguous	1	1	P68871	N-Term(iTRAQ4plex); K19(iTRAQ4plex)	HCD	1	0	1	1	104856	Unique	Used	0.0396097						1.92333e+07	2.17297e+06			87.88	3.29118e-08	0	24.0057	0	3	783.06	2347.16	5.50997	42.5923	9113	9113	MS2	16/166	20190321-iTQ-s18.raw
		High	lLGNVLVcVLAHHFGk	Unambiguous	1	1	P68871	N-Term(iTRAQ4plex); C8(Methylthio); K16(iTRAQ4plex)	CID	1	0	1	1	370581	Redundant	Not Used	0.107126	0.0439922	0.423001	0.0420018	0.395707	0.920849	3.55729e+06	1.08696e+06	277129	214125	87.54	2.03508e-08	0	5.78377	0	2	1027.58	2054.16	-1.55477	46.6292	10527	10527	MS2	21/146	20190321-iTQ-s61.raw
	High		vLGAFSDGLAHLDNLk	Unambiguous	2	2	P68871;P02042	N-Term(iTRAQ4plex); K16(iTRAQ4plex)	HCD	1	0	1	1	394422	Not Unique	Not Used	0.123912	0.0370223	0.307759	0.061485	0.500792	1.60178	179870	63572.6	11792.6	15849.2	87.45	2.91417e-08	0	44.4113	23	3	653.372	1958.1	3.48986	41.6707	9023	9023	MS2	20/138	20190321-iTQ-s65.raw
		High	kVLGAFSDGLAHLDNLk	Unambiguous	2	2	P68871;P02042	N-Term(iTRAQ4plex); K1(iTRAQ4plex); K17(iTRAQ4plex)	CID	1	0	1	1	393856	Not Unique	Not Used	0.143144	0.0428597	0.308415	0.145426	1.02534	3.27258	21308.8	8700.22	1617.31	4441	87.37	9.52803e-09	1	26.5184	48	2	1115.65	2230.3	2.51748	37.3614	7793	7793	MS2	22/174	20190321-iTQ-s65.raw
	High		vVAGVANALAHk	Unambiguous	2	2	P68871;P02042	N-Term(iTRAQ4plex); K12(iTRAQ4plex)	HCD	1	0	1	1	325013	Not Unique	Not Used	0.308317	0.0176565	0.0589885	0.0195377	0.0639553	1.06725	658058	578708	20575.7	18425.4	87.23	1.8545e-08	0	17.9537	7	2	719.441	1437.87	-2.34785	29.3557	5084	5084	MS2	11/100	20190321-iTQ-s54.raw
		High	vVAGVANALAHk	Unambiguous	2	2	P68871;P02042	N-Term(iTRAQ4plex); K12(iTRAQ4plex)	CID	1	0	1	1	312899	Not Unique	Not Used	0.07125	0.0126763	0.18326	0.0102416	0.145072	0.779241	462409	93974.1	10380.2	6786.94	87.1	1.29665e-08	0	17.5097	5	2	719.446	1437.88	4.01935	30.3177	5394	5394	MS2	11/100	20190321-iTQ-s52.raw
	High		vLGAFSDGLAHLDNLk	Unambiguous	2	2	P68871;P02042	N-Term(iTRAQ4plex); K16(iTRAQ4plex)	HCD	1	0	1	1	388309	Not Unique	Not Used	0.11368	0.0325856	0.295257	0.0218667	0.194133	0.647223	346572	112377	19998.8	10860.7	87.02	3.2572e-08	0	33.1523	8	3	653.372	1958.1	2.74176	42.7938	9115	9115	MS2	18/138	20190321-iTQ-s64.raw
	High		vVAGVANALAHk	Unambiguous	2	2	P68871;P02042	N-Term(iTRAQ4plex); K12(iTRAQ4plex)	HCD	1	0	1	1	319153	Redundant	Not Used	0.154053	0.0127437	0.0852088	0.0295706	0.193727	2.23801	231246	101611	5218.6	9799.72	86.88	2.10244e-08	0	23.6197	9	2	719.443	1437.88	0.45373	30.3458	5676	5676	MS2	11/100	20190321-iTQ-s53.raw
	High		vVAGVANALAHk	Unambiguous	2	2	P68871;P02042	N-Term(iTRAQ4plex); K12(iTRAQ4plex)	HCD	1	0	1	1	312899	Redundant	Not Used	0.07125	0.0126763	0.18326	0.0102416	0.145072	0.779241	462409	93974.1	10380.2	6786.94	86.88	1.4496e-08	0	17.5097	5	2	719.446	1437.88	4.01935	30.3348	5400	5400	MS2	10/100	20190321-iTQ-s52.raw
	High		vVAGVANALAHk	Unambiguous	2	2	P68871;P02042	N-Term(iTRAQ4plex); K12(iTRAQ4plex)	HCD	1	0	1	1	322653	Not Unique	Not Used	0.125999	0.0250633	0.204894	0.0320214	0.256492	1.23225	8623.42	3099.17	382.739	395.731	86.86	1.45629e-08	0	25.981	239	2	719.448	1437.89	6.99068	56.8432	13257	13257	MS2	11/100	20190321-iTQ-s53.raw
		High	vLGAFSDGLAHLDNLk	Unambiguous	2	2	P68871;P02042	N-Term(iTRAQ4plex); K16(iTRAQ4plex)	CID	1	0	1	1	260626	Not Unique	Not Used	0.0580165						252094	41716.9			86.84	3.35363e-08	0	9.02093	6	2	979.554	1958.1	3.3097	42.2533	8930	8930	MS2	21/138	20190321-iTQ-s43.raw
		High	gTFATLSELHcDk	Unambiguous	1	1	P68871	N-Term(iTRAQ4plex); C11(Methylthio); K13(iTRAQ4plex)	CID	1	0	1	1	277347	Unique	Used	0.132671	0.01	0.0370706				395625	149713	3345.15		86.83	4.55444e-08	0	13.1854	4	2	878.439	1755.87	3.2364	35.0022	6467	6467	MS2	22/116	20190321-iTQ-s46.raw
		High	vVAGVANALAHk	Unambiguous	2	2	P68871;P02042	N-Term(iTRAQ4plex); K12(iTRAQ4plex)	CID	1	0	1	1	322065	Not Unique	Not Used	0.137122	0.0450812	0.338648	0.0536606	0.394956	1.14804	44153.4	17269.1	3524.89	3395.47	86.81	1.38619e-08	0	38.2428	64	2	719.445	1437.88	3.93446	51.9614	11977	11977	MS2	10/100	20190321-iTQ-s53.raw
		High	vVAGVANALAHk	Unambiguous	2	2	P68871;P02042	N-Term(iTRAQ4plex); K12(iTRAQ4plex)	CID	1	0	1	1	321720	Not Unique	Not Used	0.149665	0.0609346	0.419377	0.0941654	0.634998	1.49047	36967.4	15781.1	3989.05	4988.74	86.8	1.23268e-08	0	52.2419	84	2	719.447	1437.89	5.37768	49.362	11226	11226	MS2	11/100	20190321-iTQ-s53.raw
		High	fFESFGDLSTPDAVMGNPk	Unambiguous	1	1	P68871	N-Term(iTRAQ4plex); K19(iTRAQ4plex)	CID	1	0	1	1	111421	Unique	Used	0.128081	0.0376807	0.303036				62605.2	22871.5	4177.49		86.75	3.64577e-08	0	8.06509	10	2	1174.08	2347.15	-0.0231057	43.3265	9585	9585	MS2	12/166	20190321-iTQ-s19.raw
		High	lLGNVLVcVLAHHFGk	Unambiguous	1	1	P68871	N-Term(iTRAQ4plex); C8(Methylthio); K16(iTRAQ4plex)	CID	1	0	1	1	364692	Unique	Used	0.0913905	0.0483199	0.54461				1.39897e+06	364676	119707		86.73	2.40988e-08	0	10.3393	1	2	1027.59	2054.16	-0.00969737	49.6841	11036	11036	MS2	12/146	20190321-iTQ-s60.raw
	High		vVAGVANALAHk	Unambiguous	2	2	P68871;P02042	N-Term(iTRAQ4plex); K12(iTRAQ4plex)	HCD	1	0	1	1	318883	Not Unique	Not Used	0.124334	0.0147502	0.1222				1.25794e+07	4.46116e+06	328583		86.68	2.14783e-08	0	13.3909	0	2	719.444	1437.88	1.21779	28.2861	5091	5091	MS2	11/100	20190321-iTQ-s53.raw
	High		vVAGVANALAHk	Unambiguous	2	2	P68871;P02042	N-Term(iTRAQ4plex); K12(iTRAQ4plex)	HCD	1	0	1	1	318710	Redundant	Not Used	0.110459	0.0117186	0.109279				3.45382e+07	1.08818e+07	716742		86.61	2.17182e-08	0	13.4084	0	2	719.443	1437.88	0.963106	26.8806	4716	4716	MS2	11/100	20190321-iTQ-s53.raw
	High		vVAGVANALAHk	Unambiguous	2	2	P68871;P02042	N-Term(iTRAQ4plex); K12(iTRAQ4plex)	HCD	1	0	1	1	331105	Not Unique	Not Used	0.127077	0.0128488	0.10415				343901	124651	7824.99		86.55	1.56404e-08	0	13.7334	4	2	719.445	1437.88	3.00061	28.1394	5142	5142	MS2	11/100	20190321-iTQ-s55.raw
	High		vLGAFSDGLAHLDNLk	Unambiguous	2	2	P68871;P02042	N-Term(iTRAQ4plex); K16(iTRAQ4plex)	HCD	1	0	1	1	254174	Not Unique	Not Used	0.027772						1.80621e+06	143078			86.55	3.46349e-08	0	13.2099	1	3	653.372	1958.1	4.05092	40.0414	7971	7971	MS2	19/138	20190321-iTQ-s42.raw
	High		vLGAFSDGLAHLDNLk	Unambiguous	2	2	P68871;P02042	N-Term(iTRAQ4plex); K16(iTRAQ4plex)	HCD	1	0	1	1	290304	Not Unique	Not Used	0.186996	0.0686201	0.377989	0.0775142	0.418359	1.0895	92337.5	49250.3	11220.6	10257.5	86.5	3.69389e-08	0	44.0283	38	3	653.372	1958.1	3.0223	42.5212	8714	8714	MS2	17/138	20190321-iTQ-s48.raw
	High		gTFATLSELHcDk	Unambiguous	1	1	P68871	N-Term(iTRAQ4plex); C11(Methylthio); K13(iTRAQ4plex)	HCD	1	0	1	1	325809	Unique	Used	0.142855	0.0422306	0.304503	0.0717097	0.50662	1.63775	40509.4	16506.3	3029.49	4163.07	86.41	4.2055e-08	0	13.7319	38	2	878.432	1755.86	-4.96715	35.2601	6804	6804	MS2	9/116	20190321-iTQ-s54.raw
		High	gTFATLSELHcDk	Unambiguous	1	1	P68871	N-Term(iTRAQ4plex); C11(Methylthio); K13(iTRAQ4plex)	CID	1	0	1	1	265304	Unique	Used	0.0898215						1.0201e+07	2.61348e+06			86.32	5.04027e-08	0	15.7192	0	2	878.437	1755.87	0.664114	33.5171	6010	6010	MS2	9/116	20190321-iTQ-s44.raw
	High		vVAGVANALAHk	Unambiguous	2	2	P68871;P02042	N-Term(iTRAQ4plex); K12(iTRAQ4plex)	HCD	1	0	1	1	319334	Not Unique	Not Used	0.140774	0.0412455	0.301797	0.0669377	0.479899	1.56528	129362	51942.8	9448.61	12409.6	86.29	1.66054e-08	0	23.7144	18	2	719.445	1437.88	3.67977	31.7151	6067	6067	MS2	11/100	20190321-iTQ-s53.raw
	High		vVAGVANALAHk	Unambiguous	2	2	P68871;P02042	N-Term(iTRAQ4plex); K12(iTRAQ4plex)	HCD	1	0	1	1	325108	Redundant	Not Used	0.270593	0.0319959	0.121797	0.0464028	0.173073	1.39877	174909	134997	9910.4	11631.5	86.21	2.38135e-08	0	22.7996	10	2	719.443	1437.88	0.963106	30.0655	5291	5291	MS2	11/100	20190321-iTQ-s54.raw
	High		vVAGVANALAHk	Unambiguous	2	2	P68871;P02042	N-Term(iTRAQ4plex); K12(iTRAQ4plex)	HCD	1	0	1	1	321720	Redundant	Not Used	0.149665	0.0609346	0.419377	0.0941654	0.634998	1.49047	36967.4	15781.1	3989.05	4988.74	86.21	1.69141e-08	0	52.2419	84	2	719.447	1437.89	5.37768	49.3805	11232	11232	MS2	11/100	20190321-iTQ-s53.raw
	High		vVAGVANALAHk	Unambiguous	2	2	P68871;P02042	N-Term(iTRAQ4plex); K12(iTRAQ4plex)	HCD	1	0	1	1	322065	Redundant	Not Used	0.137122	0.0450812	0.338648	0.0536606	0.394956	1.14804	44153.4	17269.1	3524.89	3395.47	86.13	1.72285e-08	0	38.2428	64	2	719.445	1437.88	3.93446	51.9796	11983	11983	MS2	11/100	20190321-iTQ-s53.raw
	High		vVAGVANALAHk	Unambiguous	2	2	P68871;P02042	N-Term(iTRAQ4plex); K12(iTRAQ4plex)	HCD	1	0	1	1	428249	Not Unique	Not Used	0.16316	0.0677246	0.427557	0.117635	0.727651	1.67527	50204.4	23364.3	6021.08	8463.64	86.01	1.77112e-08	0	15.4333	99	2	719.445	1437.88	3.1704	28.6323	4897	4897	MS2	11/100	20190321-iTQ-s71.raw
	High		vVAGVANALAHk	Unambiguous	2	2	P68871;P02042	N-Term(iTRAQ4plex); K12(iTRAQ4plex)	HCD	1	0	1	1	319430	Not Unique	Not Used	0.187221	0.103285	0.568255	0.150892	0.813414	1.40904	93776.3	50077.8	17152	20278.6	86.01	1.77112e-08	0	24.0243	27	2	719.445	1437.88	3.59487	32.4271	6275	6275	MS2	11/100	20190321-iTQ-s53.raw
		High	lLGNVLVcVLAHHFGk	Unambiguous	1	1	P68871	N-Term(iTRAQ4plex); C8(Methylthio); K16(iTRAQ4plex)	CID	1	0	1	1	364728	Unique	Used	0.0601818						1.17417e+07	2.01555e+06			85.99	2.87015e-08	0	10.0686	0	3	685.393	2054.16	-0.69964	49.951	11114	11114	MS2	12/146	20190321-iTQ-s60.raw
	High		vVAGVANALAHk	Unambiguous	2	2	P68871;P02042	N-Term(iTRAQ4plex); K12(iTRAQ4plex)	HCD	1	0	1	1	322509	Redundant	Not Used	0.155199	0.0346693	0.230101	0.041348	0.268885	1.15028	30919.3	13687.2	1898.28	1832.16	85.89	1.82074e-08	0	17.0779	66	2	719.445	1437.88	3.1704	55.4566	12945	12945	MS2	11/100	20190321-iTQ-s53.raw
	High		vVAGVANALAHk	Unambiguous	2	2	P68871;P02042	N-Term(iTRAQ4plex); K12(iTRAQ4plex)	HCD	1	0	1	1	321964	Not Unique	Not Used	0.130245	0.0447955	0.354271	0.0719174	0.557282	1.54845	31979.9	11880.5	2536.87	3296.03	85.87	2.63998e-08	0	9.6168	81	2	719.442	1437.88	-0.904609	51.1984	11763	11763	MS2	11/100	20190321-iTQ-s53.raw
	High		vVAGVANALAHk	Unambiguous	2	2	P68871;P02042	N-Term(iTRAQ4plex); K12(iTRAQ4plex)	HCD	1	0	1	1	319244	Not Unique	Not Used	0.130818	0.0333279	0.262422	0.0537737	0.41486	1.55617	176311	65788	10405.8	13587.2	85.75	1.88039e-08	0	32.0354	10	2	719.445	1437.88	3.00061	31.03	5872	5872	MS2	11/100	20190321-iTQ-s53.raw
		High	fFESFGDLSTPDAVMGNPk	Unambiguous	1	1	P68871	N-Term(iTRAQ4plex); K19(iTRAQ4plex)	CID	1	0	1	1	113192	Unique	Used	0.154321						5603.94	2466.7			85.44	5.84377e-08	0	14.1318	79	2	1174.08	2347.16	2.88933	56.0854	13421	13421	MS2	21/166	20190321-iTQ-s19.raw
	High		vVAGVANALAHk	Unambiguous	2	2	P68871;P02042	N-Term(iTRAQ4plex); K12(iTRAQ4plex)	HCD	1	0	1	1	322776	Not Unique	Not Used	0.149758	0.0242446	0.166757				3193.47	1364.11	137.108		85.4	2.03821e-08	0	15.8414	200	2	719.445	1437.88	3.84956	58.9865	13584	13584	MS2	15/100	20190321-iTQ-s53.raw
		High	vVAGVANALAHk	Unambiguous	2	2	P68871;P02042	N-Term(iTRAQ4plex); K12(iTRAQ4plex)	CID	1	0	1	1	322158	Not Unique	Not Used	0.161372	0.0675348	0.431082	0.0771421	0.482463	1.10169	39818.5	18327.8	4762.1	4402.07	85.32	1.68915e-08	0	22.7599	61	2	719.446	1437.89	5.29278	52.6496	12175	12175	MS2	11/100	20190321-iTQ-s53.raw
	High		lLGNVLVcVLAHHFGk	Unambiguous	1	1	P68871	N-Term(iTRAQ4plex); C8(Methylthio); K16(iTRAQ4plex)	HCD	1	0	1	1	364602	Redundant	Not Used	0.0576915	0.0290332	0.518375	0.0342496	0.599163	1.13778	1.48796e+06	244850	76502	73034.4	85.31	3.35664e-08	0	8.36712	1	2	1027.58	2054.16	-1.31707	49.0088	10847	10847	MS2	16/146	20190321-iTQ-s60.raw
	High		vLGAFSDGLAHLDNLk	Unambiguous	2	2	P68871;P02042	N-Term(iTRAQ4plex); K16(iTRAQ4plex)	HCD	1	0	1	1	260105	Redundant	Not Used	0.100971	0.01	0.0993435	0.0195736	0.195648	1.93862	110509	31826.6	1905.71	3099.9	85.26	4.89966e-08	0	23.83	22	2	979.554	1958.1	2.87331	38.3251	7806	7806	MS2	17/138	20190321-iTQ-s43.raw
	High		vVAGVANALAHk	Unambiguous	2	2	P68871;P02042	N-Term(iTRAQ4plex); K12(iTRAQ4plex)	HCD	1	0	1	1	319540	Not Unique	Not Used	0.200909	0.141769	0.726845	0.280963	1.4114	1.91146	64801.4	37134.8	16268.6	26092.4	85.21	2.12936e-08	0	48.14	44	2	719.446	1437.88	4.10425	33.2266	6511	6511	MS2	10/100	20190321-iTQ-s53.raw
		High	fFESFGDLSTPDAVMGNPk	Unambiguous	1	1	P68871	N-Term(iTRAQ4plex); K19(iTRAQ4plex)	CID	1	0	1	1	113394	Unique	Used	0.181871	0.063654	0.360515				1567.08	812.925	176.645		85.19	6.34138e-08	0	23.8732	286	2	1174.08	2347.16	3.92948	58.0325	13861	13861	MS2	12/166	20190321-iTQ-s19.raw
		High	vVAGVANALAHk	Unambiguous	2	2	P68871;P02042	N-Term(iTRAQ4plex); K12(iTRAQ4plex)	CID	1	0	1	1	318793	Redundant	Not Used	0.105122						2.67251e+07	8.01328e+06			85.15	2.71888e-08	0	13.0803	0	2	719.444	1437.88	1.72717	27.5679	4890	4890	MS2	17/100	20190321-iTQ-s53.raw
		High	vVAGVANALAHk	Unambiguous	2	2	P68871;P02042	N-Term(iTRAQ4plex); K12(iTRAQ4plex)	CID	1	0	1	1	325013	Redundant	Not Used	0.308317	0.0176565	0.0589885	0.0195377	0.0639553	1.06725	658058	578708	20575.7	18425.4	85.14	3.00072e-08	0	17.9537	7	2	719.441	1437.87	-2.34785	29.3408	5078	5078	MS2	11/100	20190321-iTQ-s54.raw
	High		vLGAFSDGLAHLDNLk	Unambiguous	2	2	P68871;P02042	N-Term(iTRAQ4plex); K16(iTRAQ4plex)	HCD	1	0	1	1	400526	Not Unique	Not Used	0.129785	0.0693526	0.550425	0.0879304	0.683778	1.22285	202104	74816.6	24821.3	25468	84.79	5.29372e-08	0	39.8381	18	3	653.369	1958.09	-1.46627	42.6179	8917	8917	MS2	20/138	20190321-iTQ-s66.raw
		High	vLGAFSDGLAHLDNLk	Unambiguous	2	2	P68871;P02042	N-Term(iTRAQ4plex); K16(iTRAQ4plex)	CID	1	0	1	1	278363	Not Unique	Not Used	0.136276	0.0222802	0.168407				91702.5	35645.1	3618.15		84.59	5.80385e-08	0	5.80142	12	2	979.553	1958.1	2.31224	42.6485	8666	8666	MS2	11/138	20190321-iTQ-s46.raw
		High	vVAGVANALAHk	Unambiguous	2	2	P68871;P02042	N-Term(iTRAQ4plex); K12(iTRAQ4plex)	CID	1	0	1	1	322585	Redundant	Not Used	0.140761	0.0278541	0.203831	0.039975	0.286621	1.38419	26830.2	10772.1	1323.42	1537.06	84.49	2.36495e-08	0	22.9956	71	2	719.446	1437.88	4.27404	56.1332	13106	13106	MS2	17/100	20190321-iTQ-s53.raw
	High		vVAGVANALAHk	Unambiguous	2	2	P68871;P02042	N-Term(iTRAQ4plex); K12(iTRAQ4plex)	HCD	1	0	1	1	322158	Redundant	Not Used	0.161372	0.0675348	0.431082	0.0771421	0.482463	1.10169	39818.5	18327.8	4762.1	4402.07	84.45	2.53658e-08	0	22.7599	61	2	719.446	1437.89	5.29278	52.6694	12181	12181	MS2	11/100	20190321-iTQ-s53.raw
	High		vVAGVANALAHk	Unambiguous	2	2	P68871;P02042	N-Term(iTRAQ4plex); K12(iTRAQ4plex)	HCD	1	0	1	1	322426	Not Unique	Not Used	0.130864	0.0239052	0.188163	0.0204029	0.157352	0.823182	39935.5	14906.5	1690.59	1167.7	84.43	2.54829e-08	0	20.4996	60	2	719.446	1437.88	4.61362	54.743	12764	12764	MS2	11/100	20190321-iTQ-s53.raw
		High	vVAGVANALAHk	Unambiguous	2	2	P68871;P02042	N-Term(iTRAQ4plex); K12(iTRAQ4plex)	CID	1	0	1	1	318261	Not Unique	Not Used	0.13116	0.0762646	0.59894	0.0955755	0.735439	1.2087	102307	38274.1	13817.1	14013.1	84.42	2.40338e-08	0	29.6234	19	2	719.446	1437.88	4.44383	23.3699	3733	3733	MS2	11/100	20190321-iTQ-s53.raw
	High		vLGAFSDGLAHLDNLk	Unambiguous	2	2	P68871;P02042	N-Term(iTRAQ4plex); K16(iTRAQ4plex)	HCD	1	0	1	1	302350	Redundant	Not Used	0.096295	0.0293873	0.314352	0.0451657	0.473376	1.48234	27288.1	7495.05	1420.1	1766.29	84.37	6.01403e-08	0	29.1907	51	2	979.554	1958.1	2.93565	42.4909	8781	8781	MS2	16/138	20190321-iTQ-s50.raw
		High	lLGNVLVcVLAHHFGk	Unambiguous	1	1	P68871	N-Term(iTRAQ4plex); C8(Methylthio); K16(iTRAQ4plex)	CID	1	0	1	1	389353	Unique	Used	0.0963349	0.0807057	0.862942	0.0892118	0.93463	1.06614	144865	39805.6	20704	18521.1	84.34	3.4236e-08	0	38.4999	11	2	1027.59	2054.18	6.05169	50.5092	11371	11371	MS2	20/146	20190321-iTQ-s64.raw
	High		vVAGVANALAHk	Unambiguous	2	2	P68871;P02042	N-Term(iTRAQ4plex); K12(iTRAQ4plex)	HCD	1	0	1	1	319063	Redundant	Not Used	0.116116	0.0160649	0.142511	0.0130078	0.113061	0.780945	723644	239669	20586.9	13489.9	84.31	2.61968e-08	0	12.821	3	2	719.445	1437.88	2.91571	29.6731	5481	5481	MS2	11/100	20190321-iTQ-s53.raw
	High		vVAGVANALAHk	Unambiguous	2	2	P68871;P02042	N-Term(iTRAQ4plex); K12(iTRAQ4plex)	HCD	1	0	1	1	312995	Not Unique	Not Used	0.0913962	0.0573711	0.646586	0.0460785	0.508829	0.774643	122603	31961.4	12456	8096.15	84.3	2.62572e-08	0	32.9008	21	2	719.447	1437.89	5.37768	31.048	5608	5608	MS2	11/100	20190321-iTQ-s52.raw
	High		vVAGVANALAHk	Unambiguous	2	2	P68871;P02042	N-Term(iTRAQ4plex); K12(iTRAQ4plex)	HCD	1	0	1	1	322337	Redundant	Not Used	0.1508	0.0235346	0.160756	0.0442373	0.296065	1.81292	45780.3	19691.5	1907.97	2902.33	84.22	2.67454e-08	0	22.8595	44	2	719.446	1437.88	4.01935	54.0279	12570	12570	MS2	11/100	20190321-iTQ-s53.raw
	High		lLGNVLVcVLAHHFGk	Unambiguous	1	1	P68871	N-Term(iTRAQ4plex); C8(Methylthio); K16(iTRAQ4plex)	HCD	1	0	1	1	365185	Unique	Used	0.0733075	0.0635837	0.893424	0.0479525	0.660182	0.727382	63682.8	13315.8	7170.57	4376.37	84.18	3.59028e-08	0	27.0935	19	3	685.396	2054.17	5.00521	53.4069	12109	12109	MS2	17/146	20190321-iTQ-s60.raw
	High		vVAGVANALAHk	Unambiguous	2	2	P68871;P02042	N-Term(iTRAQ4plex); K12(iTRAQ4plex)	HCD	1	0	1	1	324684	Not Unique	Not Used	0.251581	0.0560941	0.229667	0.081821	0.328237	1.40684	219155	157263	21769.8	25697.8	84.1	2.74947e-08	0	36.7596	11	2	719.444	1437.88	2.23654	26.8904	4370	4370	MS2	11/100	20190321-iTQ-s54.raw
		High	vVAGVANALAHk	Unambiguous	2	2	P68871;P02042	N-Term(iTRAQ4plex); K12(iTRAQ4plex)	CID	1	0	1	1	319244	Redundant	Not Used	0.130818	0.0333279	0.262422	0.0537737	0.41486	1.55617	176311	65788	10405.8	13587.2	84.01	2.7009e-08	0	32.0354	10	2	719.445	1437.88	3.00061	31.0149	5866	5866	MS2	10/100	20190321-iTQ-s53.raw
		High	vNVDEVGGEALGR	Unambiguous	1	1	P68871	N-Term(iTRAQ4plex)	CID	1	0	1	1	76826	Unique	Used	0.135839						1.97983e+06	767099			83.97	1.00417e-07	0	6.58319	0	3	486.928	1458.77	1.78308	25.5453	3812	3812	MS2	15/128	20190321-iTQ-s14.raw
	High		vLGAFSDGLAHLDNLk	Unambiguous	2	2	P68871;P02042	N-Term(iTRAQ4plex); K16(iTRAQ4plex)	HCD	1	0	1	1	302330	Not Unique	Not Used	0.110096	0.0215661	0.201772	0.0119268	0.109333	0.533393	177563	55760.1	6781.28	3034.98	83.96	6.62955e-08	0	12.8259	17	3	653.371	1958.1	1.61962	42.3449	8740	8740	MS2	17/138	20190321-iTQ-s50.raw
	High		vVAGVANALAHk	Unambiguous	2	2	P68871;P02042	N-Term(iTRAQ4plex); K12(iTRAQ4plex)	HCD	1	0	1	1	312627	Redundant	Not Used	0.0682596	0.01	0.0399141				3.55491e+07	6.92134e+06	166511		83.86	4.09094e-08	0	13.4282	0	2	719.443	1437.88	1.048	28.2764	4813	4813	MS2	17/100	20190321-iTQ-s52.raw
		High	eFTPPVQAAYQk	Unambiguous	1	1	P68871	N-Term(iTRAQ4plex); K12(iTRAQ4plex)	CID	1	0	1	1	146428	Unique	Used	0.061543						4.55832e+07	8.00169e+06			83.84	9.33487e-08	0	13.1864	0	2	833.959	1666.91	3.53141	23.1254	3532	3532	MS2	10/102	20190321-iTQ-s25.raw
	High		gTFATLSELHcDk	Unambiguous	1	1	P68871	N-Term(iTRAQ4plex); C11(Methylthio); K13(iTRAQ4plex)	HCD	1	0	1	1	307366	Unique	Used	0.152145	0.0432012	0.292482	0.0494357	0.327933	1.10368	44765.5	19426.7	3424.72	3171.5	83.53	9.20488e-08	0	14.0784	32	2	878.436	1755.86	-0.448229	33.6594	6642	6642	MS2	18/116	20190321-iTQ-s51.raw
		High	fFESFGDLSTPDAVMGNPk	Unambiguous	1	1	P68871	N-Term(iTRAQ4plex); K19(iTRAQ4plex)	CID	1	0	1	1	104868	Unique	Used	0.0619715						1.97591e+06	349266			83.5	9.00067e-08	0	8.84075	0	2	1174.08	2347.16	2.99334	42.6644	9133	9133	MS2	13/166	20190321-iTQ-s18.raw
	High		lLGNVLVcVLAHHFGk	Unambiguous	1	1	P68871	N-Term(iTRAQ4plex); C8(Methylthio); K16(iTRAQ4plex)	HCD	1	0	1	1	364692	Redundant	Not Used	0.0913905	0.0483199	0.54461				1.39897e+06	364676	119707		83.21	5.41996e-08	0	10.3393	1	2	1027.59	2054.16	-0.00969737	49.6991	11042	11042	MS2	17/146	20190321-iTQ-s60.raw
	High		vNVDEVGGEALGR	Unambiguous	1	1	P68871	N-Term(iTRAQ4plex)	HCD	1	0	1	1	81184	Unique	Used	0.125449	0.01	0.01	0.01	0.0231924	2.43353	441279	157898	892.828	1823.07	83.16	1.16659e-07	0	14.4156	28	2	729.889	1458.77	3.21486	56.4648	13258	13258	MS2	12/128	20190321-iTQ-s14.raw
	High		vLGAFSDGLAHLDNLk	Unambiguous	2	2	P68871;P02042	N-Term(iTRAQ4plex); K16(iTRAQ4plex)	HCD	1	0	1	1	261135	Not Unique	Not Used	0.089849	0.01	0.0547294	0.030262	0.339927	6.11394	152368	39048.5	1288.11	6608.02	83.14	7.42491e-08	0	25.9499	11	3	653.373	1958.1	4.33146	46.0124	10040	10040	MS2	17/138	20190321-iTQ-s43.raw
	High		lLGNVLVcVLAHHFGk	Unambiguous	1	1	P68871	N-Term(iTRAQ4plex); C8(Methylthio); K16(iTRAQ4plex)	HCD	1	0	1	1	371123	Unique	Used	0.146544	0.106129	0.745983	0.0975659	0.671943	0.886665	25182.5	10526	4732.82	3521.09	83	6.01425e-08	0	14.6057	56	2	1027.58	2054.16	-2.38673	50.9871	11707	11707	MS2	17/146	20190321-iTQ-s61.raw
	High		vLGAFSDGLAHLDNLk	Unambiguous	2	2	P68871;P02042	N-Term(iTRAQ4plex); K16(iTRAQ4plex)	HCD	1	0	1	1	260553	Not Unique	Not Used	0.0630085						3.33835e+07	5.99969e+06			82.71	8.78707e-08	0	11.459	0	3	653.372	1958.1	3.11581	41.7152	8779	8779	MS2	16/138	20190321-iTQ-s43.raw
		High	lLGNVLVcVLAHHFGk	Unambiguous	1	1	P68871	N-Term(iTRAQ4plex); C8(Methylthio); K16(iTRAQ4plex)	CID	1	0	1	1	364508	Redundant	Not Used	0.0564977	0.0338333	0.616842	0.0249979	0.446554	0.712617	3.2711e+06	527135	195985	117187	82.63	6.16706e-08	0	6.51751	1	2	1027.58	2054.16	-0.960511	48.2117	10637	10637	MS2	21/146	20190321-iTQ-s60.raw
	High		vLGAFSDGLAHLDNLk	Unambiguous	2	2	P68871;P02042	N-Term(iTRAQ4plex); K16(iTRAQ4plex)	HCD	1	0	1	1	272035	Not Unique	Not Used	0.125177	0.0353492	0.290882	0.0582287	0.469477	1.58874	90674.5	32374.8	5676.11	7566.63	82.6	9.06742e-08	0	24.4131	18	3	653.372	1958.1	3.0223	38.7771	7852	7852	MS2	17/138	20190321-iTQ-s45.raw
	High		vLGAFSDGLAHLDNLk	Unambiguous	2	2	P68871;P02042	N-Term(iTRAQ4plex); K16(iTRAQ4plex)	HCD	1	0	1	1	277981	Not Unique	Not Used	0.109051	0.10344	0.977052	0.166033	1.53661	1.54811	87133.3	27102.7	15960.9	20732.8	82.43	9.40082e-08	0	29.4917	24	3	653.371	1958.1	1.05855	39.809	7842	7842	MS2	16/138	20190321-iTQ-s46.raw
		High	vVAGVANALAHk	Unambiguous	2	2	P68871;P02042	N-Term(iTRAQ4plex); K12(iTRAQ4plex)	CID	1	0	1	1	318089	Not Unique	Not Used	0.163519	0.189893	1.19619	0.26927	1.66196	1.36765	18301	8535.71	6154.17	7062.23	82.42	3.80909e-08	0	0	77	2	719.445	1437.88	3.67977	22.0977	3358	3358	MS2	16/100	20190321-iTQ-s53.raw
	High		VVAGVANALAHk	Unambiguous	2	2	P68871;P02042	K12(iTRAQ4plex)	HCD	1	0	1	1	227645	Not Unique	Not Used	0.597593	0.205926	0.35495	0.218524	0.369059	1.02349	111893	190725	40803.9	35041.6	82.35	1.01868e-07	0	32.982	5	2	647.393	1293.78	1.64593	22.0185	2835	2835	MS2	10/100	20190321-iTQ-s38.raw
		High	vLGAFSDGLAHLDNLk	Unambiguous	2	2	P68871;P02042	N-Term(iTRAQ4plex); K16(iTRAQ4plex)	CID	1	0	1	1	266461	Not Unique	Not Used	0.138053	0.0191933	0.143207				3.25807e+06	1.28293e+06	110737		82.24	9.82123e-08	0	6.10999	0	2	979.552	1958.1	1.00308	42.4993	8517	8517	MS2	15/138	20190321-iTQ-s44.raw
		High	vNVDEVGGEALGR	Unambiguous	1	1	P68871	N-Term(iTRAQ4plex)	CID	1	0	1	1	83143	Unique	Used	0.177165	0.0621863	0.361557	0.0960295	0.547051	1.48938	343504	173583	37828	47273.4	82.17	1.52898e-07	0	7.94336	3	2	729.888	1458.77	0.620773	23.9148	3781	3781	MS2	10/128	20190321-iTQ-s15.raw
	High		gTFATLSELHcDk	Unambiguous	1	1	P68871	N-Term(iTRAQ4plex); C11(Methylthio); K13(iTRAQ4plex)	HCD	1	0	1	1	271452	Unique	Used	0.25316	0.0234349	0.0953517	0.0525044	0.209315	2.16087	175368	126632	7277.78	13195.5	82.12	1.30118e-07	0	14.4042	6	2	878.437	1755.87	0.9422	34.3652	6590	6590	MS2	10/116	20190321-iTQ-s45.raw
		High	fFESFGDLSTPDAVMGNPK	Unambiguous	1	1	P68871	N-Term(iTRAQ4plex)	CID	1	0	1	1	48268	Unique	Used	0.0380508						631089	68493.9			81.92	9.99379e-08	0	13.8989	3	2	1102.03	2203.05	0.756664	41.6469	8039	8039	MS2	23/166	20190321-iTQ-s09.raw
		High	lLGNVLVcVLAHHFGk	Unambiguous	1	1	P68871	N-Term(iTRAQ4plex); C8(Methylthio); K16(iTRAQ4plex)	CID	1	0	1	1	371951	Unique	Used	0.117483	0.0569651	0.499455	0.0532722	0.457645	0.901961	2462.23	825.086	248.384	187.979	81.88	6.42148e-08	0	4.85782	289	2	1027.59	2054.17	3.91239	59.4859	13634	13634	MS2	20/146	20190321-iTQ-s61.raw
		High	lLGNVLVcVLAHHFGk	Unambiguous	1	1	P68871	N-Term(iTRAQ4plex); C8(Methylthio); K16(iTRAQ4plex)	CID	1	0	1	1	371311	Unique	Used	0.161427	0.0975031	0.622162	0.12381	0.77407	1.22471	11628.5	5354.21	2007.83	2063.28	81.78	7.43392e-08	0	48.3187	86	2	1027.59	2054.17	1.29767	52.3991	12106	12106	MS2	15/146	20190321-iTQ-s61.raw
	High		vNVDEVGGEALGR	Unambiguous	1	1	P68871	N-Term(iTRAQ4plex)	HCD	1	0	1	1	79278	No Quan Values	Not Used											81.73	1.72893e-07	0	19.1889	11	2	729.888	1458.77	1.29022	42.9008	9126	9126	MS2	11/128	20190321-iTQ-s14.raw
		High	gTFATLSELHcDk	Unambiguous	1	1	P68871	N-Term(iTRAQ4plex); C11(Methylthio); K13(iTRAQ4plex)	CID	1	0	1	1	268324	Unique	Used	0.165252	0.110383	0.688043	0.160923	0.982817	1.40609	4285.82	2020.12	837.762	988.397	81.72	1.43344e-07	0	47.4481	212	2	878.437	1755.87	0.733636	56.5606	12550	12550	MS2	11/116	20190321-iTQ-s44.raw
		High	gTFATLSELHcDk	Unambiguous	1	1	P68871	N-Term(iTRAQ4plex); C11(Methylthio); K13(iTRAQ4plex)	CID	1	0	1	1	265387	Unique	Used	0.0941683						6.56486e+06	1.76331e+06			81.6	1.30756e-07	0	11.6314	0	2	878.433	1755.86	-3.43766	34.2378	6190	6190	MS2	21/116	20190321-iTQ-s44.raw
		High	fFESFGDLSTPDAVmGNPk	Unambiguous	1	1	P68871	N-Term(iTRAQ4plex); M15(Oxidation); K19(iTRAQ4plex)	CID	1	0	1	1	110724	Unique	Used	0.110036						712991	223777			81.36	1.36723e-07	0	6.74783	1	2	1182.08	2363.15	1.09572	38.1994	8076	8076	MS2	11/166	20190321-iTQ-s19.raw
	High		vLGAFSDGLAHLDNLk	Unambiguous	2	2	P68871;P02042	N-Term(iTRAQ4plex); K16(iTRAQ4plex)	HCD	1	0	1	1	266329	Not Unique	Not Used	0.130432	0.01	0.0451599				1.08348e+08	4.03091e+07	1.0972e+06		81.34	1.13482e-07	0	11.0845	0	3	653.37	1958.1	0.310458	41.4444	8237	8237	MS2	17/138	20190321-iTQ-s44.raw
	High		vLGAFSDGLAHLDNLk	Unambiguous	2	2	P68871;P02042	N-Term(iTRAQ4plex); K16(iTRAQ4plex)	HCD	1	0	1	1	261042	Not Unique	Not Used	0.102585	0.0295401	0.296613				136285	39877.5	7129.3		81.27	1.20925e-07	0	26.2887	8	3	653.372	1958.1	3.30283	45.3212	9835	9835	MS2	16/138	20190321-iTQ-s43.raw
		High	eFTPPVQAAYQk	Unambiguous	1	1	P68871	N-Term(iTRAQ4plex); K12(iTRAQ4plex)	CID	1	0	1	1	146327	Unique	Used	0.109457	0.0106722	0.100432				1.6998e+06	530686	32124.6		80.9	1.837e-07	0	13.6959	1	2	833.959	1666.91	3.67788	22.4154	3312	3312	MS2	10/102	20190321-iTQ-s25.raw
		High	lLGNVLVcVLAHHFGk	Unambiguous	1	1	P68871	N-Term(iTRAQ4plex); C8(Methylthio); K16(iTRAQ4plex)	CID	1	0	1	1	370827	Unique	Used	0.118868	0.0738909	0.640306				1.13262e+06	384013	148205		80.73	1.16226e-07	0	4.95694	1	2	1027.58	2054.15	-5.95231	48.7392	11062	11062	MS2	13/146	20190321-iTQ-s61.raw
		High	lLGNVLVcVLAHHFGk	Unambiguous	1	1	P68871	N-Term(iTRAQ4plex); C8(Methylthio); K16(iTRAQ4plex)	CID	1	0	1	1	364429	Unique	Used	0.0504205	0.0473516	0.96736	0.0262484	0.525407	0.534643	3.01253e+06	433247	252611	113322	80.43	1.04612e-07	0	5.47889	0	2	1027.58	2054.16	-1.43592	47.5222	10464	10464	MS2	21/146	20190321-iTQ-s60.raw
	High		lLGNVLVcVLAHHFGk	Unambiguous	1	1	P68871	N-Term(iTRAQ4plex); C8(Methylthio); K16(iTRAQ4plex)	HCD	1	0	1	1	425131	Unique	Used	0.066601	0.0295888	0.457623	0.0266643	0.404065	0.869159	676569	128526	35450.8	25853.7	80.26	8.75957e-08	0	11.6628	2	3	685.397	2054.18	6.07486	50.391	10657	10657	MS2	16/146	20190321-iTQ-s70.raw
	High		vLGAFSDGLAHLDNLk	Unambiguous	2	2	P68871;P02042	N-Term(iTRAQ4plex); K16(iTRAQ4plex)	HCD	1	0	1	1	261462	Not Unique	Not Used	0.0662774	0.0236777	0.36799	0.0484265	0.737427	1.9726	67265.7	12716.2	2820.46	4668.28	80.05	1.54709e-07	0	31.6143	22	3	653.373	1958.1	4.14444	48.4023	10745	10745	MS2	15/138	20190321-iTQ-s43.raw
	High		vLGAFSDGLAHLDNLk	Unambiguous	2	2	P68871;P02042	N-Term(iTRAQ4plex); K16(iTRAQ4plex)	HCD	1	0	1	1	262289	Not Unique	Not Used	0.0925434	0.0384743	0.428239	0.0265907	0.289992	0.666585	39864.3	10522.7	2716.07	1519.13	80.04	1.55065e-07	0	13.8149	42	3	653.373	1958.1	4.51848	54.6233	12538	12538	MS2	15/138	20190321-iTQ-s43.raw
	High		vVAGVANALAHk	Unambiguous	2	2	P68871;P02042	N-Term(iTRAQ4plex); K12(iTRAQ4plex)	HCD	1	0	1	1	422544	Not Unique	Not Used	0.12698	0.0967892	0.785148	0.173542	1.37933	1.72932	40747.3	14758.2	6984.12	10134.1	79.9	7.23184e-08	0	24.8347	61	2	719.445	1437.88	2.91571	29.9675	5046	5046	MS2	16/100	20190321-iTQ-s70.raw
		High	fFESFGDLSTPDAVMGNPk	Unambiguous	1	1	P68871	N-Term(iTRAQ4plex); K19(iTRAQ4plex)	CID	1	0	1	1	111215	Unique	Used	0.115318						1.12539e+06	370166			79.87	2.06592e-07	0	8.32998	0	2	1174.08	2347.16	1.95319	41.8413	9141	9141	MS2	13/166	20190321-iTQ-s19.raw
	High		vLGAFSDGLAHLDNLk	Unambiguous	2	2	P68871;P02042	N-Term(iTRAQ4plex); K16(iTRAQ4plex)	HCD	1	0	1	1	268222	Not Unique	Not Used	0.146885	0.0503557	0.353127	0.0474629	0.32612	0.909081	15756	6601.19	1405.01	1071.72	79.84	1.6808e-07	0	19.4356	92	3	653.372	1958.1	3.30283	55.7171	12335	12335	MS2	15/138	20190321-iTQ-s44.raw
	High		vLGAFSDGLAHLDNLk	Unambiguous	2	2	P68871;P02042	N-Term(iTRAQ4plex); K16(iTRAQ4plex)	HCD	1	0	1	1	266125	Not Unique	Not Used	0.0436599						355368	44254.6			79.8	1.57593e-07	0	15.1712	5	2	979.557	1958.11	5.61631	39.9053	7795	7795	MS2	17/138	20190321-iTQ-s44.raw
		High	gTFATLSELHcDk	Unambiguous	1	1	P68871	N-Term(iTRAQ4plex); C11(Methylthio); K13(iTRAQ4plex)	CID	1	0	1	1	325809	Redundant	Not Used	0.142855	0.0422306	0.304503	0.0717097	0.50662	1.63775	40509.4	16506.3	3029.49	4163.07	79.78	1.93561e-07	0	13.7319	38	2	878.432	1755.86	-4.96715	35.2399	6798	6798	MS2	11/116	20190321-iTQ-s54.raw
	High		vLGAFSDGLAHLDNLk	Unambiguous	2	2	P68871;P02042	N-Term(iTRAQ4plex); K16(iTRAQ4plex)	HCD	1	0	1	1	254532	Redundant	Not Used	0.0210391	0.01	0.374164				251286	15079.7	3400.81		79.75	1.73718e-07	0	7.62984	9	2	979.554	1958.1	2.998	42.7011	8742	8742	MS2	17/138	20190321-iTQ-s42.raw
	High		lLGNVLVcVLAHHFGk	Unambiguous	1	1	P68871	N-Term(iTRAQ4plex); C8(Methylthio); K16(iTRAQ4plex)	HCD	1	0	1	1	370660	Unique	Used	0.0912899	0.0275828	0.311226	0.0230473	0.254799	0.805894	2.78024e+06	723940	135802	91829.4	79.6	1.26643e-07	0	6.29351	0	2	1027.58	2054.16	-1.55477	47.3591	10705	10705	MS2	15/146	20190321-iTQ-s61.raw
		High	vLGAFSDGLAHLDNLk	Unambiguous	2	2	P68871;P02042	N-Term(iTRAQ4plex); K16(iTRAQ4plex)	CID	1	0	1	1	254169	Not Unique	Not Used	0.0193271						153622	8468.7			79.56	1.82593e-07	0	13.7357	11	2	979.554	1958.1	3.06034	39.982	7953	7953	MS2	19/138	20190321-iTQ-s42.raw
	High		fFESFGDLSTPDAVMGNPk	Unambiguous	1	1	P68871	N-Term(iTRAQ4plex); K19(iTRAQ4plex)	HCD	1	0	1	1	111275	Unique	Used	0.118934						2.4819e+06	841949			79.49	2.2717e-07	0	9.59843	0	3	783.058	2347.16	3.16964	42.3038	9277	9277	MS2	15/166	20190321-iTQ-s19.raw
		High	FFESFGDLSTPDAVMGNPk	Unambiguous	1	1	P68871	K19(iTRAQ4plex)	CID	1	0	1	1	59976	Unique	Used	0.156165						256588	114292			79.46	1.77787e-07	0	2.86069	2	2	1102.03	2203.05	0.645845	38.8318	7905	7905	MS2	13/166	20190321-iTQ-s11.raw
		High	vVAGVANALAHk	Unambiguous	2	2	P68871;P02042	N-Term(iTRAQ4plex); K12(iTRAQ4plex)	CID	1	0	1	1	318883	Redundant	Not Used	0.124334	0.0147502	0.1222				1.25794e+07	4.46116e+06	328583		79.4	1.14815e-07	0	13.3909	0	2	719.444	1437.88	1.21779	28.2701	5085	5085	MS2	11/100	20190321-iTQ-s53.raw
	High		vVAGVANALAHK	Unambiguous	2	2	P68871;P02042	N-Term(iTRAQ4plex)	HCD	1	0	1	1	216096	Not Unique	Not Used	0.0679019	0.0294295	0.446438	0.0309495	0.460015	1.0143	193237	37425.6	10070.7	8570.83	79.28	1.97114e-07	0	31.4048	21	2	647.393	1293.78	2.58945	27.2451	4357	4357	MS2	10/100	20190321-iTQ-s36.raw
		High	FFESFGDLSTPDAVMGNPk	Unambiguous	1	1	P68871	K19(iTRAQ4plex)	CID	1	0	1	1	66199	Unique	Used	0.354279						138232	139686			79.21	1.94919e-07	0	3.33136	2	2	1102.03	2203.05	-0.794807	39.7883	7969	7969	MS2	10/166	20190321-iTQ-s12.raw
		High	lLGNVLVcVLAHHFGk	Unambiguous	1	1	P68871	N-Term(iTRAQ4plex); C8(Methylthio); K16(iTRAQ4plex)	CID	1	0	1	1	364883	Redundant	Not Used	0.153922	0.102142	0.683541	0.126029	0.826359	1.19004	56181	24665.5	10162.1	10147	79.21	1.12753e-07	0	36.8409	23	2	1027.59	2054.18	6.17054	51.0871	11444	11444	MS2	12/146	20190321-iTQ-s60.raw
	High		vVAGVANALAHk	Unambiguous	2	2	P68871;P02042	N-Term(iTRAQ4plex); K12(iTRAQ4plex)	HCD	1	0	1	1	355765	Not Unique	Not Used	0.145222	0.0548477	0.389033	0.0639874	0.444696	1.12521	139041	57593.6	13504.8	12750.3	79.12	8.65463e-08	0	29.1999	13	2	719.445	1437.88	3.84956	27.9185	5163	5163	MS2	10/100	20190321-iTQ-s59.raw
		High	lLGNVLVcVLAHHFGk	Unambiguous	1	1	P68871	N-Term(iTRAQ4plex); C8(Methylthio); K16(iTRAQ4plex)	CID	1	0	1	1	407575	Unique	Used	0.0981054	0.0340085	0.357071	0.0372665	0.383378	1.05689	788027	220512	47458.6	42086.3	79.1	1.19951e-07	0	13.6032	6	3	685.396	2054.17	4.11383	49.567	11089	11089	MS2	18/146	20190321-iTQ-s67.raw
	High		fFESFGDLSTPDAVMGNPk	Unambiguous	1	1	P68871	N-Term(iTRAQ4plex); K19(iTRAQ4plex)	HCD	1	0	1	1	110915	Unique	Used	0.0950391						4.44014e+07	1.20364e+07			79.06	2.49572e-07	0	74.1009	0	3	783.057	2347.16	2.46754	39.5605	8497	8497	MS2	15/166	20190321-iTQ-s19.raw
		High	vNVDEVGGEALGR	Unambiguous	1	1	P68871	N-Term(iTRAQ4plex)	CID	1	0	1	1	76940	Unique	Used	0.114935	0.01	0.01				1.01064e+07	3.31316e+06	16913.6		79.06	3.14138e-07	0	7.10176	0	2	729.889	1458.77	1.95966	26.3897	4059	4059	MS2	10/128	20190321-iTQ-s14.raw
		High	fFESFGDLSTPDAVMGNPk	Unambiguous	1	1	P68871	N-Term(iTRAQ4plex); K19(iTRAQ4plex)	CID	1	0	1	1	117481	Unique	Used	0.153504						436774	191238			78.91	2.33922e-07	0	5.82085	1	2	1174.08	2347.15	0.913035	42.453	8969	8969	MS2	24/166	20190321-iTQ-s20.raw
	High		vLGAFSDGLAHLDNLk	Unambiguous	2	2	P68871;P02042	N-Term(iTRAQ4plex); K16(iTRAQ4plex)	HCD	1	0	1	1	278307	Not Unique	Not Used	0.120502	0.0145415	0.124302				2.61818e+06	899891	67421		78.86	2.13228e-07	0	9.62703	1	3	653.371	1958.1	1.99367	42.2465	8553	8553	MS2	17/138	20190321-iTQ-s46.raw
		High	vLGAFSDGLAHLDNLk	Unambiguous	2	2	P68871;P02042	N-Term(iTRAQ4plex); K16(iTRAQ4plex)	CID	1	0	1	1	266125	Redundant	Not Used	0.0436599						355368	44254.6			78.68	2.03956e-07	0	15.1712	5	2	979.557	1958.11	5.61631	39.89	7789	7789	MS2	9/138	20190321-iTQ-s44.raw
		High	eFTPPVQAAYQk	Unambiguous	1	1	P68871	N-Term(iTRAQ4plex); K12(iTRAQ4plex)	CID	1	0	1	1	153000	Unique	Used	0.162185	0.01	0.0235074				4.25296e+06	1.96743e+06	27876.1		78.65	3.02255e-07	0	13.9539	0	2	833.958	1666.91	2.28648	25.8733	3995	3995	MS2	10/102	20190321-iTQ-s26.raw
	High		lLGNVLVcVLAHHFGk	Unambiguous	1	1	P68871	N-Term(iTRAQ4plex); C8(Methylthio); K16(iTRAQ4plex)	HCD	1	0	1	1	407575	Redundant	Not Used	0.0981054	0.0340085	0.357071	0.0372665	0.383378	1.05689	788027	220512	47458.6	42086.3	78.6	1.34587e-07	0	13.6032	6	3	685.396	2054.17	4.11383	49.5838	11095	11095	MS2	17/146	20190321-iTQ-s67.raw
	High		vLGAFSDGLAHLDNLk	Unambiguous	2	2	P68871;P02042	N-Term(iTRAQ4plex); K16(iTRAQ4plex)	HCD	1	0	1	1	266371	Redundant	Not Used	0.129008	0.01	0.0280126				7.78587e+06	2.86498e+06	48373		78.53	2.17436e-07	0	11.8029	0	2	979.547	1958.09	-4.60766	41.777	8328	8328	MS2	16/138	20190321-iTQ-s44.raw
		High	vVAGVANALAHk	Unambiguous	2	2	P68871;P02042	N-Term(iTRAQ4plex); K12(iTRAQ4plex)	CID	1	0	1	1	322426	Redundant	Not Used	0.130864	0.0239052	0.188163	0.0204029	0.157352	0.823182	39935.5	14906.5	1690.59	1167.7	78.5	9.25212e-08	0	20.4996	60	2	719.446	1437.88	4.61362	54.7249	12758	12758	MS2	17/100	20190321-iTQ-s53.raw
		High	lLGNVLVcVLAHHFGk	Unambiguous	1	1	P68871	N-Term(iTRAQ4plex); C8(Methylthio); K16(iTRAQ4plex)	CID	1	0	1	1	370660	Redundant	Not Used	0.0912899	0.0275828	0.311226	0.0230473	0.254799	0.805894	2.78024e+06	723940	135802	91829.4	78.45	1.65037e-07	0	6.29351	0	2	1027.58	2054.16	-1.55477	47.3423	10699	10699	MS2	13/146	20190321-iTQ-s61.raw
		High	VNVDEVGGEALGR	Unambiguous	1	1	P68871		CID	1	0	1	1	28967	No Quan Labels	Not Used											78.36	2.78634e-07	0	3.00613	3	2	657.836	1314.66	-0.694681	23.6331	2647	2647	MS2	8/128	20190321-iTQ-s06.raw
	High		vLGAFSDGLAHLDNLk	Unambiguous	2	2	P68871;P02042	N-Term(iTRAQ4plex); K16(iTRAQ4plex)	HCD	1	0	1	1	418250	Not Unique	Not Used	0.140258	0.0420309	0.308675	0.0488182	0.351282	1.12024	79214	31690.3	5895.98	5541.96	78.19	2.4197e-07	0	44.4907	21	3	653.371	1958.1	2.18069	41.0755	8404	8404	MS2	17/138	20190321-iTQ-s69.raw
	High		vLGAFSDGLAHLDNLk	Unambiguous	2	2	P68871;P02042	N-Term(iTRAQ4plex); K16(iTRAQ4plex)	HCD	1	0	1	1	266587	Not Unique	Not Used	0.10961	0.01	0.077703				1.56047e+06	487870	22849.1		78.16	2.50521e-07	0	11.7896	1	3	653.372	1958.1	3.11581	43.4937	8796	8796	MS2	16/138	20190321-iTQ-s44.raw
		High	gTFATLSELHcDk	Unambiguous	1	1	P68871	N-Term(iTRAQ4plex); C11(Methylthio); K13(iTRAQ4plex)	CID	1	0	1	1	265561	Unique	Used	0.11676			0.0584846	0.505531		521509	173682		43710.2	78.13	3.21474e-07	0	15.1793	2	2	878.438	1755.87	1.77646	35.6198	6567	6567	MS2	10/116	20190321-iTQ-s44.raw
	High		vLGAFSDGLAHLDNLk	Unambiguous	2	2	P68871;P02042	N-Term(iTRAQ4plex); K16(iTRAQ4plex)	HCD	1	0	1	1	268389	Not Unique	Not Used	0.158574	0.0467032	0.303373	0.0508814	0.323839	1.05077	7367.38	3332.28	609.32	537.22	78.04	2.57539e-07	0	20.4014	170	3	653.372	1958.1	3.11581	57.2243	12698	12698	MS2	16/138	20190321-iTQ-s44.raw
		High	gTFATLSELHcDk	Unambiguous	1	1	P68871	N-Term(iTRAQ4plex); C11(Methylthio); K13(iTRAQ4plex)	CID	1	0	1	1	307366	Redundant	Not Used	0.152145	0.0432012	0.292482	0.0494357	0.327933	1.10368	44765.5	19426.7	3424.72	3171.5	78.01	3.28109e-07	0	14.0784	32	2	878.436	1755.86	-0.448229	33.641	6636	6636	MS2	19/116	20190321-iTQ-s51.raw
	High		gTFATLSELHcDk	Unambiguous	1	1	P68871	N-Term(iTRAQ4plex); C11(Methylthio); K13(iTRAQ4plex)	HCD	1	0	1	1	265658	Unique	Used	0.125966	0.0417842	0.34168	0.0463998	0.371762	1.07103	111654	40116.6	8261.74	7424.55	77.92	3.55966e-07	0	29.0278	12	2	878.438	1755.87	2.54119	36.3855	6782	6782	MS2	16/116	20190321-iTQ-s44.raw
	High		GTFATLSELHcDk	Unambiguous	1	1	P68871	C11(Methylthio); K13(iTRAQ4plex)	HCD	1	0	1	1	185761	Unique	Used	0.0817923	0.0195309	0.245964	0.0191822	0.236694	0.947268	271112	63249.7	9376.85	7452.94	77.85	2.56752e-07	0	10.4408	5	2	806.387	1611.77	2.09434	31.7904	6290	6290	MS2	9/116	20190321-iTQ-s31.raw
		High	vNVDEVGGEALGR	Unambiguous	1	1	P68871	N-Term(iTRAQ4plex)	CID	1	0	1	1	222017	Unique	Used	0.127508	0.0244426	0.197455	0.0372735	0.295028	1.47079	58762.5	21371.6	2543.5	3138.92	77.83	3.98855e-07	0	9.71509	25	2	729.889	1458.77	2.46174	24.6382	3963	3963	MS2	12/128	20190321-iTQ-s37.raw
		High	vVAGVANALAHk	Unambiguous	2	2	P68871;P02042	N-Term(iTRAQ4plex); K12(iTRAQ4plex)	CID	1	0	1	1	355765	Redundant	Not Used	0.145222	0.0548477	0.389033	0.0639874	0.444696	1.12521	139041	57593.6	13504.8	12750.3	77.8	1.10363e-07	0	29.1999	13	2	719.445	1437.88	3.84956	27.9025	5157	5157	MS2	11/100	20190321-iTQ-s59.raw
	High		LLGNVLVcVLAHHFGk	Unambiguous	1	1	P68871	C8(Methylthio); K16(iTRAQ4plex)	HCD	1	0	1	1	322299	Unique	Used	0.227471	0.0811846	0.367628	0.318099	1.41136	3.77907	7470.66	4847.11	1074.04	3405.66	77.79	3.06068e-07	0	14.5209	42	3	637.36	1910.07	1.87424	53.7532	12490	12490	MS2	9/146	20190321-iTQ-s53.raw
		High	vVAGVANALAHk	Unambiguous	2	2	P68871;P02042	N-Term(iTRAQ4plex); K12(iTRAQ4plex)	CID	1	0	1	1	322653	Redundant	Not Used	0.125999	0.0250633	0.204894	0.0320214	0.256492	1.23225	8623.42	3099.17	382.739	395.731	77.79	1.01468e-07	0	25.981	239	2	719.448	1437.89	6.99068	56.819	13251	13251	MS2	17/100	20190321-iTQ-s53.raw
		High	eFTPPVQAAYQk	Unambiguous	1	1	P68871	N-Term(iTRAQ4plex); K12(iTRAQ4plex)	CID	1	0	1	1	159239	Unique	Used	0.22084	0.0128407	0.0598925	0.0296454	0.135481	2.22671	1.95018e+06	1.22843e+06	44345.6	82853.6	77.72	3.67671e-07	0	10.7513	1	2	833.957	1666.91	1.55417	23.8964	3859	3859	MS2	10/102	20190321-iTQ-s27.raw
		High	gTFATLSELHcDk	Unambiguous	1	1	P68871	N-Term(iTRAQ4plex); C11(Methylthio); K13(iTRAQ4plex)	CID	1	0	1	1	289286	Unique	Used	0.166343	0.0381941	0.236511				60839.2	28866	4114.97		77.64	3.79672e-07	0	17.0153	11	2	878.438	1755.87	2.61071	34.8468	6507	6507	MS2	10/116	20190321-iTQ-s48.raw
		High	vVAGVANALAHk	Unambiguous	2	2	P68871;P02042	N-Term(iTRAQ4plex); K12(iTRAQ4plex)	CID	1	0	1	1	324684	Redundant	Not Used	0.251581	0.0560941	0.229667	0.081821	0.328237	1.40684	219155	157263	21769.8	25697.8	77.6	1.22515e-07	0	36.7596	11	2	719.444	1437.88	2.23654	26.8743	4364	4364	MS2	17/100	20190321-iTQ-s54.raw
	High		vNVDEVGGEALGR	Unambiguous	1	1	P68871	N-Term(iTRAQ4plex)	HCD	1	0	1	1	76748	Unique	Used	0.12473						1.64911e+08	5.86699e+07			77.58	4.20743e-07	0	7.08474	0	2	729.886	1458.76	-1.80596	24.9796	3649	3649	MS2	12/128	20190321-iTQ-s14.raw
	High		vLGAFSDGLAHLDNLk	Unambiguous	2	2	P68871;P02042	N-Term(iTRAQ4plex); K16(iTRAQ4plex)	HCD	1	0	1	1	363736	Not Unique	Not Used	0.0864586	0.0175841	0.209494	0.0203636	0.23771	1.11694	990543	244275	30844.6	28907.3	77.58	2.86315e-07	0	30.178	2	3	653.372	1958.1	3.11581	42.4659	8968	8968	MS2	17/138	20190321-iTQ-s60.raw
	High		vLGAFSDGLAHLDNLk	Unambiguous	2	2	P68871;P02042	N-Term(iTRAQ4plex); K16(iTRAQ4plex)	HCD	1	0	1	1	290317	Redundant	Not Used	0.130947	0.0174025	0.136892				102355	38229.8	3154.33		77.53	2.90513e-07	0	13.8674	13	2	979.554	1958.1	2.93565	42.6394	8748	8748	MS2	15/138	20190321-iTQ-s48.raw
		High	VVAGVANALAHk	Unambiguous	2	2	P68871;P02042	K12(iTRAQ4plex)	CID	1	0	1	1	227645	Redundant	Not Used	0.597593	0.205926	0.35495	0.218524	0.369059	1.02349	111893	190725	40803.9	35041.6	77.44	3.15528e-07	0	32.982	5	2	647.393	1293.78	1.64593	22.0052	2829	2829	MS2	10/100	20190321-iTQ-s38.raw
		High	lLGNVLVcVLAHHFGk	Unambiguous	1	1	P68871	N-Term(iTRAQ4plex); C8(Methylthio); K16(iTRAQ4plex)	CID	1	0	1	1	430852	Unique	Used	0.110096	0.0970607	0.908095	0.0795666	0.729389	0.790649	78780.6	24739.4	13540.9	8983.18	77.43	1.84332e-07	0	13.9088	16	2	1027.59	2054.17	3.19928	49.5125	10532	10532	MS2	13/146	20190321-iTQ-s71.raw
	High		LLGNVLVcVLAHHFGk	Unambiguous	1	1	P68871	C8(Methylthio); K16(iTRAQ4plex)	HCD	1	0	1	1	339888	Unique	Used	0.248388	0.0842341	0.349316	0.0836233	0.33978	0.957493	61501.6	43572.7	9174.04	7370.45	77.32	3.40123e-07	0	29.752	10	3	637.359	1910.06	0.723882	48.3879	10776	10776	MS2	9/146	20190321-iTQ-s56.raw
	High		LLGNVLVcVLAHHFGk	Unambiguous	1	1	P68871	C8(Methylthio); K16(iTRAQ4plex)	HCD	1	0	1	1	376770	Unique	Used	0.244495	0.102287	0.430935	0.0866942	0.357867	0.817458	34897.3	24336.6	6321.2	4335.73	77.27	3.26249e-07	0	17.3267	10	3	637.36	1910.07	2.16183	48.5033	10699	10699	MS2	9/146	20190321-iTQ-s62.raw
	High		LLGNVLVcVLAHHFGk	Unambiguous	1	1	P68871	C8(Methylthio); K16(iTRAQ4plex)	HCD	1	0	1	1	436833	Unique	Used	0.127315	0.105771	0.855755	0.229372	1.81829	2.09156	33313.2	12097.4	6239.79	10950.6	77.24	3.40782e-07	0	36.8411	27	3	637.358	1910.06	-1.19339	48.1057	10956	10956	MS2	9/146	20190321-iTQ-s72.raw
	High		vLGAFSDGLAHLDNLk	Unambiguous	2	2	P68871;P02042	N-Term(iTRAQ4plex); K16(iTRAQ4plex)	HCD	1	0	1	1	262020	Not Unique	Not Used	0.0824596	0.0295621	0.36928				46614.4	10963.7	2440.29		77.24	2.95471e-07	0	26.1263	37	3	653.372	1958.1	4.05092	52.5526	11954	11954	MS2	18/138	20190321-iTQ-s43.raw
	High		vLGAFSDGLAHLDNLk	Unambiguous	2	2	P68871;P02042	N-Term(iTRAQ4plex); K16(iTRAQ4plex)	HCD	1	0	1	1	262516	Not Unique	Not Used	0.0851499	0.0116488	0.140915				13477.8	3273.41	278.025		77.19	2.93162e-07	0	11.1734	83	3	653.373	1958.11	5.26657	56.6854	13031	13031	MS2	15/138	20190321-iTQ-s43.raw
	High		LLGNVLVcVLAHHFGk	Unambiguous	1	1	P68871	C8(Methylthio); K16(iTRAQ4plex)	HCD	1	0	1	1	401321	Unique	Used	0.19269	0.184521	0.986386	0.262384	1.37429	1.37148	35102.1	19292.5	11470	13199.3	77.17	3.40564e-07	0	18.0053	8	3	637.359	1910.06	-0.618208	48.5828	10643	10643	MS2	9/146	20190321-iTQ-s66.raw
		High	vVAGVANALAHk	Unambiguous	2	2	P68871;P02042	N-Term(iTRAQ4plex); K12(iTRAQ4plex)	CID	1	0	1	1	362021	Redundant	Not Used	0.125039	0.0230795	0.190127	0.0185238	0.149516	0.774106	347874	124069	14217.9	9234.91	77.01	1.35366e-07	0	13.1488	8	2	719.445	1437.88	3.0855	29.6109	5245	5245	MS2	20/100	20190321-iTQ-s60.raw
	High		vLGAFSDGLAHLDNLk	Unambiguous	2	2	P68871;P02042	N-Term(iTRAQ4plex); K16(iTRAQ4plex)	HCD	1	0	1	1	254169	Redundant	Not Used	0.0193271						153622	8468.7			76.86	3.40004e-07	0	13.7357	11	2	979.554	1958.1	3.06034	39.9987	7959	7959	MS2	14/138	20190321-iTQ-s42.raw
	High		vLGAFSDGLAHLDNLk	Unambiguous	2	2	P68871;P02042	N-Term(iTRAQ4plex); K16(iTRAQ4plex)	HCD	1	0	1	1	260943	Not Unique	Not Used	0.0801148	0.0105346	0.135446				288706	65972.9	5385.93		76.84	3.35363e-07	0	17.698	5	3	653.372	1958.1	3.67688	44.608	9624	9624	MS2	15/138	20190321-iTQ-s43.raw
		High	vNVDEVGGEALGR	Unambiguous	1	1	P68871	N-Term(iTRAQ4plex)	CID	1	0	1	1	70426	Unique	Used	0.0929405						2.91767e+07	7.73462e+06			76.83	5.19766e-07	0	7.32833	0	2	729.888	1458.77	1.70862	24.2495	3643	3643	MS2	10/128	20190321-iTQ-s13.raw
		High	vNVDEVGGEALGR	Unambiguous	1	1	P68871	N-Term(iTRAQ4plex)	CID	1	0	1	1	70522	Unique	Used	0.0862899						3.53823e+06	870851			76.83	5.24953e-07	0	6.92743	1	2	729.889	1458.77	2.04334	24.9624	3851	3851	MS2	10/128	20190321-iTQ-s13.raw
		High	vVAGVANALAHk	Unambiguous	2	2	P68871;P02042	N-Term(iTRAQ4plex); K12(iTRAQ4plex)	CID	1	0	1	1	404857	Not Unique	Not Used	0.189663	0.143996	0.782041	0.222802	1.1856	1.49233	59090.1	31966.4	15067.8	18867.4	76.79	1.86376e-07	0	25.6662	19	2	719.444	1437.88	1.81206	28.5039	5200	5200	MS2	20/100	20190321-iTQ-s67.raw
	High		vLGAFSDGLAHLDNLk	Unambiguous	2	2	P68871;P02042	N-Term(iTRAQ4plex); K16(iTRAQ4plex)	HCD	1	0	1	1	429878	Not Unique	Not Used	0.105501	0.0349107	0.34085	0.0404535	0.386992	1.11762	162213	48813.5	10028.4	9404.23	76.77	3.19774e-07	0	33.5095	16	3	653.372	1958.1	3.95741	42.011	8430	8430	MS2	17/138	20190321-iTQ-s71.raw
	High		lLGNVLVcVLAHHFGk	Unambiguous	1	1	P68871	N-Term(iTRAQ4plex); C8(Methylthio); K16(iTRAQ4plex)	HCD	1	0	1	1	364549	Unique	Used	0.0431055	0.0470802	1.12504				1.84808e+07	2.27223e+06	1.5408e+06		76.53	2.57904e-07	0	9.3453	0	3	685.393	2054.16	-0.432224	48.5824	10732	10732	MS2	15/146	20190321-iTQ-s60.raw
	High		vLGAFSDGLAHLDNLk	Unambiguous	2	2	P68871;P02042	N-Term(iTRAQ4plex); K16(iTRAQ4plex)	HCD	1	0	1	1	382129	Not Unique	Not Used	0.0943788	0.0175973	0.192058	0.0148444	0.158741	0.813607	492371	132545	15343.5	10474.6	76.52	3.66578e-07	0	26.2316	6	3	653.372	1958.1	2.92879	41.7498	9090	9090	MS2	15/138	20190321-iTQ-s63.raw
		High	sAVTALWGk	Unambiguous	1	1	P68871	N-Term(iTRAQ4plex); K9(iTRAQ4plex)	CID	1	0	1	1	185443	Unique	Used	0.151157	0.01	0.0166103				3.93129e+07	1.69496e+07	169694		76.47	3.06577e-07	0	13.6767	0	2	610.866	1220.72	0.501132	29.46	5595	5595	MS2	8/70	20190321-iTQ-s31.raw
	High		vNVDEVGGEALGR	Unambiguous	1	1	P68871	N-Term(iTRAQ4plex)	HCD	1	0	1	1	77427	Unique	Used	0.162231	0.0426875	0.271036	0.0428151	0.266356	0.967371	1.51667e+06	701815	114651	93061	76.45	5.74087e-07	0	10.3617	5	2	729.883	1458.76	-6.15738	29.8599	5119	5119	MS2	8/128	20190321-iTQ-s14.raw
		High	sAVTALWGk	Unambiguous	1	1	P68871	N-Term(iTRAQ4plex); K9(iTRAQ4plex)	CID	1	0	1	1	179142	Unique	Used	0.0474941						3.01074e+07	4.0786e+06			76.43	3.34439e-07	0	14.2383	0	2	610.869	1220.73	4.60104	30.7135	5642	5642	MS2	8/70	20190321-iTQ-s30.raw
		High	vNVDEVGGEALGR	Unambiguous	1	1	P68871	N-Term(iTRAQ4plex)	CID	1	0	1	1	203678	Unique	Used	0.142642	0.0544977	0.393543	0.0532525	0.376786	0.942451	66391.7	27012.1	6407.34	5066.81	76.43	5.756e-07	0	10.9378	19	2	729.889	1458.77	2.04334	25.825	4005	4005	MS2	10/128	20190321-iTQ-s34.raw
	High		lLGNVLVcVLAHHFGk	Unambiguous	1	1	P68871	N-Term(iTRAQ4plex); C8(Methylthio); K16(iTRAQ4plex)	HCD	1	0	1	1	371717	Unique	Used	0.144581	0.103772	0.739318	0.111488	0.778247	1.0362	5483.82	2261.48	1007.75	876.176	76.26	2.21213e-07	0	34.4975	158	2	1027.59	2054.18	5.10089	55.6138	12994	12994	MS2	15/146	20190321-iTQ-s61.raw
	High		fFESFGDLSTPDAVMGNPk	Unambiguous	1	1	P68871	N-Term(iTRAQ4plex); K19(iTRAQ4plex)	HCD	1	0	1	1	111563	Unique	Used	0.146541	0.132028	0.928043	0.116281	0.800851	0.849454	238132	99534.6	55676.2	39683.3	76.23	4.78846e-07	0	19.4804	2	3	783.057	2347.16	2.46754	44.3805	9901	9901	MS2	16/166	20190321-iTQ-s19.raw
	High		lLGNVLVcVLAHHFGk	Unambiguous	1	1	P68871	N-Term(iTRAQ4plex); C8(Methylthio); K16(iTRAQ4plex)	HCD	1	0	1	1	371951	Redundant	Not Used	0.117483	0.0569651	0.499455	0.0532722	0.457645	0.901961	2462.23	825.086	248.384	187.979	76.16	2.39682e-07	0	4.85782	289	2	1027.59	2054.17	3.91239	59.4946	13636	13636	MS2	16/146	20190321-iTQ-s61.raw
		High	vNVDEVGGEALGR	Unambiguous	1	1	P68871	N-Term(iTRAQ4plex)	CID	1	0	1	1	270221	Unique	Used	0.134898	0.0571272	0.436213	0.0708663	0.530196	1.19645	35356.6	13604.2	3576.84	3590.8	76.14	6.0197e-07	0	11.7501	45	2	729.887	1458.77	0.0350105	25.1423	3911	3911	MS2	11/128	20190321-iTQ-s45.raw
	High		lLGNVLVcVLAHHFGk	Unambiguous	1	1	P68871	N-Term(iTRAQ4plex); C8(Methylthio); K16(iTRAQ4plex)	HCD	1	0	1	1	389341	Unique	Used	0.101527	0.0369104	0.374479	0.0213375	0.21211	0.557559	1.50821e+06	436760	98582	46119.6	76.1	2.79837e-07	0	11.6215	3	3	685.394	2054.17	1.88538	50.4377	11351	11351	MS2	17/146	20190321-iTQ-s64.raw
		High	lLGNVLVcVLAHHFGk	Unambiguous	1	1	P68871	N-Term(iTRAQ4plex); C8(Methylthio); K16(iTRAQ4plex)	CID	1	0	1	1	425135	Redundant	Not Used	0.0957516	0.0963866	1.03689	0.0943527	0.99451	0.944135	44187.8	12068.3	7542.33	5974.99	76.1	2.39334e-07	0	41.586	37	2	1027.59	2054.17	4.15009	50.3848	10655	10655	MS2	24/146	20190321-iTQ-s70.raw
	High		vLGAFSDGLAHLDNLk	Unambiguous	2	2	P68871;P02042	N-Term(iTRAQ4plex); K16(iTRAQ4plex)	HCD	1	0	1	1	272129	Not Unique	Not Used	0.127702	0.0596711	0.481311	0.0681363	0.538494	1.10131	65006.9	23678.6	6869.25	6347.73	76.07	3.9424e-07	0	20.517	23	3	653.371	1958.1	2.18069	39.4669	8051	8051	MS2	17/138	20190321-iTQ-s45.raw
	High		fFESFGDLSTPDAVMGNPk	Unambiguous	1	1	P68871	N-Term(iTRAQ4plex); K19(iTRAQ4plex)	HCD	1	0	1	1	104760	Unique	Used	0.0554424						3.49962e+07	5.53427e+06			76.07	5.11647e-07	0	23.6713	0	3	783.058	2347.16	3.71572	41.8994	8905	8905	MS2	15/166	20190321-iTQ-s18.raw
		High	eFTPPVQAAYQk	Unambiguous	1	1	P68871	N-Term(iTRAQ4plex); K12(iTRAQ4plex)	CID	1	0	1	1	203689	Unique	Used	0.130479			0.0162628	0.125792		82889.6	30848.9		1931.85	76.05	5.50014e-07	0	14.8958	25	2	833.958	1666.91	2.43294	25.9098	4030	4030	MS2	10/102	20190321-iTQ-s34.raw
		High	vNVDEVGGEALGR	Unambiguous	1	1	P68871	N-Term(iTRAQ4plex)	CID	1	0	1	1	80182	Unique	Used	0.149379	0.0325991	0.22479	0.0174811	0.118108	0.517201	125301	53387.4	7233.43	3139.07	75.98	6.38441e-07	0	21.7905	13	2	729.889	1458.77	1.95966	49.273	11081	11081	MS2	10/128	20190321-iTQ-s14.raw
		High	fFESFGDLSTPDAVMGNPk	Unambiguous	1	1	P68871	N-Term(iTRAQ4plex); K19(iTRAQ4plex)	CID	1	0	1	1	110852	Unique	Used	0.0787408	0.0167017	0.218485				1.54999e+06	348117	45843.1		75.97	5.09654e-07	0	4.17777	1	2	1174.08	2347.16	2.57728	39.0774	8351	8351	MS2	25/166	20190321-iTQ-s19.raw
		High	vLGAFSDGLAHLDNLk	Unambiguous	2	2	P68871;P02042	N-Term(iTRAQ4plex); K16(iTRAQ4plex)	CID	1	0	1	1	266329	Redundant	Not Used	0.130432	0.01	0.0451599				1.08348e+08	4.03091e+07	1.0972e+06		75.95	3.9258e-07	0	11.0845	0	3	653.37	1958.1	0.310458	41.4297	8231	8231	MS2	22/138	20190321-iTQ-s44.raw
	High		lLGNVLVcVLAHHFGk	Unambiguous	1	1	P68871	N-Term(iTRAQ4plex); C8(Methylthio); K16(iTRAQ4plex)	HCD	1	0	1	1	389353	Redundant	Not Used	0.0963349	0.0807057	0.862942	0.0892118	0.93463	1.06614	144865	39805.6	20704	18521.1	75.89	2.39598e-07	0	38.4999	11	2	1027.59	2054.18	6.05169	50.525	11377	11377	MS2	17/146	20190321-iTQ-s64.raw
	High		vLGAFSDGLAHLDNLk	Unambiguous	2	2	P68871;P02042	N-Term(iTRAQ4plex); K16(iTRAQ4plex)	HCD	1	0	1	1	267934	Not Unique	Not Used	0.16171	0.0496745	0.316415	0.0395336	0.246735	0.767592	26247	12106.3	2308.86	1487.05	75.85	3.97824e-07	0	27.0706	56	3	653.373	1958.1	4.33146	53.4807	11711	11711	MS2	17/138	20190321-iTQ-s44.raw
		High	gTFATLSELHcDk	Unambiguous	1	1	P68871	N-Term(iTRAQ4plex); C11(Methylthio); K13(iTRAQ4plex)	CID	1	0	1	1	265228	Unique	Used	0.110015						1.06486e+07	3.3415e+06			75.8	5.56302e-07	0	11.8032	0	2	878.437	1755.87	1.15076	32.8431	5845	5845	MS2	10/116	20190321-iTQ-s44.raw
		High	vVAGVANALAHk	Unambiguous	2	2	P68871;P02042	N-Term(iTRAQ4plex); K12(iTRAQ4plex)	CID	1	0	1	1	312717	Not Unique	Not Used	0.056113						2.4711e+07	3.95505e+06			75.73	2.72647e-07	0	13.4937	0	2	719.443	1437.88	0.87821	28.9424	5002	5002	MS2	19/100	20190321-iTQ-s52.raw
	High		vVAGVANALAHk	Unambiguous	2	2	P68871;P02042	N-Term(iTRAQ4plex); K12(iTRAQ4plex)	HCD	1	0	1	1	404857	Redundant	Not Used	0.189663	0.143996	0.782041	0.222802	1.1856	1.49233	59090.1	31966.4	15067.8	18867.4	75.72	2.38446e-07	0	25.6662	19	2	719.444	1437.88	1.81206	28.521	5206	5206	MS2	17/100	20190321-iTQ-s67.raw
		High	gTFATLSELHcDk	Unambiguous	1	1	P68871	N-Term(iTRAQ4plex); C11(Methylthio); K13(iTRAQ4plex)	CID	1	0	1	1	265471	Unique	Used	0.0864618						2.76997e+06	683120			75.71	5.81377e-07	0	11.7366	0	2	878.438	1755.87	1.98502	34.9172	6372	6372	MS2	10/116	20190321-iTQ-s44.raw
		High	vVAGVANALAHk	Unambiguous	2	2	P68871;P02042	N-Term(iTRAQ4plex); K12(iTRAQ4plex)	CID	1	0	1	1	331105	Redundant	Not Used	0.127077	0.0128488	0.10415				343901	124651	7824.99		75.6	1.87288e-07	0	13.7334	4	2	719.445	1437.88	3.00061	28.1244	5136	5136	MS2	11/100	20190321-iTQ-s55.raw
		High	vVAGVANALAHk	Unambiguous	2	2	P68871;P02042	N-Term(iTRAQ4plex); K12(iTRAQ4plex)	CID	1	0	1	1	321964	Redundant	Not Used	0.130245	0.0447955	0.354271	0.0719174	0.557282	1.54845	31979.9	11880.5	2536.87	3296.03	75.57	2.82879e-07	0	9.6168	81	2	719.442	1437.88	-0.904609	51.18	11757	11757	MS2	17/100	20190321-iTQ-s53.raw
	High		vNVDEVGGEALGR	Unambiguous	1	1	P68871	N-Term(iTRAQ4plex)	HCD	1	0	1	1	133960	Unique	Used	0.139004	0.0353776	0.262158	0.0314285	0.228191	0.856825	178361	70716.8	11174.1	8033.48	75.51	7.22659e-07	0	27.7249	17	2	729.888	1458.77	1.54126	24.1818	3704	3704	MS2	12/128	20190321-iTQ-s23.raw
		High	gTFATLSELHcDk	Unambiguous	1	1	P68871	N-Term(iTRAQ4plex); C11(Methylthio); K13(iTRAQ4plex)	CID	1	0	1	1	277237	Unique	Used	0.11482						145932	47793.3			75.44	6.27241e-07	0	11.962	9	2	878.439	1755.87	3.2364	34.161	6224	6224	MS2	11/116	20190321-iTQ-s46.raw
	High		vLGAFSDGLAHLDNLk	Unambiguous	2	2	P68871;P02042	N-Term(iTRAQ4plex); K16(iTRAQ4plex)	HCD	1	0	1	1	272091	Redundant	Not Used	0.121729						53889.3	18710.9			75.26	4.89966e-07	0	9.82495	21	2	979.553	1958.1	1.9382	39.1794	7971	7971	MS2	15/138	20190321-iTQ-s45.raw
	High		vNVDEVGGEALGR	Unambiguous	1	1	P68871	N-Term(iTRAQ4plex)	HCD	1	0	1	1	70284	Unique	Used	0.105769	0.0185698	0.180847				1.3419e+06	404832	44128		75.25	7.22463e-07	0	9.01965	1	3	486.928	1458.77	2.34792	23.2227	3339	3339	MS2	16/128	20190321-iTQ-s13.raw
	High		vLGAFSDGLAHLDNLk	Unambiguous	2	2	P68871;P02042	N-Term(iTRAQ4plex); K16(iTRAQ4plex)	HCD	1	0	1	1	272744	Not Unique	Not Used	0.188087	0.0855062	0.468274	0.0991928	0.532259	1.11887	29123.6	15624.3	4409.9	4140.05	75.23	4.99361e-07	0	23.4601	42	3	653.371	1958.1	2.36772	44.0716	9387	9387	MS2	15/138	20190321-iTQ-s45.raw
	High		vNVDEVGGEALGR	Unambiguous	1	1	P68871	N-Term(iTRAQ4plex)	HCD	1	0	1	1	77721	Unique	Used	0.128398	0.0230431	0.18486	0.021762	0.171058	0.910868	566707	207546	23125.2	17674.1	75.05	8.03402e-07	0	11.6794	7	2	729.888	1458.77	1.45758	31.9347	5756	5756	MS2	12/128	20190321-iTQ-s14.raw
		High	eFTPPVQAAYQk	Unambiguous	1	1	P68871	N-Term(iTRAQ4plex); K12(iTRAQ4plex)	CID	1	0	1	1	146717	No Quan Values	Not Used											74.99	7.09983e-07	0	15.1959	2	2	833.959	1666.91	3.38495	25.2358	4157	4157	MS2	10/102	20190321-iTQ-s25.raw
		High	vNVDEVGGEALGR	Unambiguous	1	1	P68871	N-Term(iTRAQ4plex)	CID	1	0	1	1	76748	Redundant	Not Used	0.12473						1.64911e+08	5.86699e+07			74.85	7.88891e-07	0	7.08474	0	2	729.886	1458.76	-1.80596	24.965	3643	3643	MS2	11/128	20190321-iTQ-s14.raw
	High		vLGAFSDGLAHLDNLk	Unambiguous	2	2	P68871;P02042	N-Term(iTRAQ4plex); K16(iTRAQ4plex)	HCD	1	0	1	1	278363	Redundant	Not Used	0.136276	0.0222802	0.168407				91702.5	35645.1	3618.15		74.82	5.50448e-07	0	5.80142	12	2	979.553	1958.1	2.31224	42.6657	8672	8672	MS2	14/138	20190321-iTQ-s46.raw
	High		vVAGVANALAHk	Unambiguous	2	2	P68871;P02042	N-Term(iTRAQ4plex); K12(iTRAQ4plex)	HCD	1	0	1	1	322804	Redundant	Not Used	0.111468	0.01	0.0766424	0.0355664	0.322026	4.13597	8754.87	2783.54	128.586	446.242	74.78	2.35098e-07	0	16.6662	142	2	719.446	1437.88	4.52872	59.6546	13678	13678	MS2	10/100	20190321-iTQ-s53.raw
	High		gTFATLSELHcDk	Unambiguous	1	1	P68871	N-Term(iTRAQ4plex); C11(Methylthio); K13(iTRAQ4plex)	HCD	1	0	1	1	265132	Unique	Used	0.0625511	0.023182	0.381748	0.031965	0.515752	1.3299	407739	72746.9	16738.6	18678.3	74.71	7.38672e-07	0	16.4673	3	2	878.439	1755.87	3.37544	32.1649	5643	5643	MS2	16/116	20190321-iTQ-s44.raw
	High		fFESFGDLSTPDAVMGNPk	Unambiguous	1	1	P68871	N-Term(iTRAQ4plex); K19(iTRAQ4plex)	HCD	1	0	1	1	130086	Unique	Used	0.17174	0.0685039	0.410871				127562	62487.1	15474.8		74.64	6.93987e-07	0	12.9627	4	3	783.057	2347.16	2.31151	42.2484	8885	8885	MS2	16/166	20190321-iTQ-s22.raw
		High	vNVDEVGGEALGR	Unambiguous	1	1	P68871	N-Term(iTRAQ4plex)	CID	1	0	1	1	81087	Unique	Used	0.120656	0.0170896	0.145896	0.0130979	0.10956	0.739207	76195.7	26222.7	2305.94	1430.25	74.62	8.73214e-07	0	34.0112	25	2	729.888	1458.77	1.87598	55.7324	13043	13043	MS2	19/128	20190321-iTQ-s14.raw
		High	vNVDEVGGEALGR	Unambiguous	1	1	P68871	N-Term(iTRAQ4plex)	CID	1	0	1	1	75239	Unique	Used	0.12762	0.0540479	0.436237	0.0674143	0.533134	1.20301	10416.9	3791.86	997.016	1006.4	74.58	8.51685e-07	0	39.8826	144	2	729.889	1458.77	2.54542	59.1895	14069	14069	MS2	10/128	20190321-iTQ-s13.raw
		High	vNVDEVGGEALGR	Unambiguous	1	1	P68871	N-Term(iTRAQ4plex)	CID	1	0	1	1	81458	Unique	Used	0.142436	0.0187487	0.135585	0.0252388	0.178833	1.29836	11326.6	4601.68	376.058	409.682	74.56	8.73113e-07	0	22.2322	186	2	729.889	1458.77	2.79646	58.725	13848	13848	MS2	11/128	20190321-iTQ-s14.raw
	High		kVLGAFSDGLAHLDNLk	Unambiguous	2	2	P68871;P02042	N-Term(iTRAQ4plex); K1(iTRAQ4plex); K17(iTRAQ4plex)	HCD	1	0	1	1	393503	Not Unique	Not Used	0.132726	0.0370394	0.287454	0.043881	0.333673	1.14264	155883	59013.8	10224.7	9802.93	74.49	2.51332e-07	1	27.1356	7	4	558.332	2230.3	5.73463	34.5754	7035	7035	MS2	17/174	20190321-iTQ-s65.raw
		High	lLGNVLVcVLAHHFGk	Unambiguous	1	1	P68871	N-Term(iTRAQ4plex); C8(Methylthio); K16(iTRAQ4plex)	CID	1	0	1	1	371717	Redundant	Not Used	0.144581	0.103772	0.739318	0.111488	0.778247	1.0362	5483.82	2261.48	1007.75	876.176	74.45	3.35592e-07	0	34.4975	158	2	1027.59	2054.18	5.10089	55.5942	12988	12988	MS2	20/146	20190321-iTQ-s61.raw
		High	vNVDEVGGEALGR	Unambiguous	1	1	P68871	N-Term(iTRAQ4plex)	CID	1	0	1	1	81377	Unique	Used	0.129566	0.0142896	0.113603	0.0137376	0.10701	0.927235	18563.8	6860.48	469.756	365.476	74.44	8.79587e-07	0	17.138	119	2	729.89	1458.77	3.38222	57.9561	13669	13669	MS2	10/128	20190321-iTQ-s14.raw
	High		vLGAFSDGLAHLDNLk	Unambiguous	2	2	P68871;P02042	N-Term(iTRAQ4plex); K16(iTRAQ4plex)	HCD	1	0	1	1	266563	Redundant	Not Used	0.116152	0.01	0.018441				161120	53379.2	593.312		74.42	5.92712e-07	0	13.0671	10	2	979.553	1958.1	2.00054	43.3107	8744	8744	MS2	15/138	20190321-iTQ-s44.raw
		High	vNVDEVGGEALGR	Unambiguous	1	1	P68871	N-Term(iTRAQ4plex)	CID	1	0	1	1	77721	Redundant	Not Used	0.128398	0.0230431	0.18486	0.021762	0.171058	0.910868	566707	207546	23125.2	17674.1	74.41	9.30965e-07	0	11.6794	7	2	729.888	1458.77	1.45758	31.9187	5750	5750	MS2	10/128	20190321-iTQ-s14.raw
	High		vLGAFSDGLAHLDNLk	Unambiguous	2	2	P68871;P02042	N-Term(iTRAQ4plex); K16(iTRAQ4plex)	HCD	1	0	1	1	266767	Not Unique	Not Used	0.116369	0.0344085	0.304572				246416	81790.8	15014.9		74.13	6.37506e-07	0	15.9877	5	3	653.372	1958.1	3.0223	44.8452	9186	9186	MS2	15/138	20190321-iTQ-s44.raw
	High		kVLGAFSDGLAHLDNLk	Unambiguous	2	2	P68871;P02042	N-Term(iTRAQ4plex); K1(iTRAQ4plex); K17(iTRAQ4plex)	HCD	1	0	1	1	393416	Not Unique	Not Used	0.0921193	0.0266636	0.298146	0.0261344	0.286328	0.945344	310404	81559.7	14656.6	11625.7	74.1	2.74947e-07	1	39.8357	13	4	558.331	2230.3	4.74945	33.9035	6843	6843	MS2	19/174	20190321-iTQ-s65.raw
		High	kVLGAFSDGLAHLDNLk	Unambiguous	2	2	P68871;P02042	N-Term(iTRAQ4plex); K1(iTRAQ4plex); K17(iTRAQ4plex)	CID	1	0	1	1	393450	Not Unique	Not Used	0.106456						37565.7	11406.7			74.02	1.84269e-07	1	6.5084	15	2	1115.65	2230.3	4.70678	34.1468	6913	6913	MS2	14/174	20190321-iTQ-s65.raw
	High		vNVDEVGGEALGR	Unambiguous	1	1	P68871	N-Term(iTRAQ4plex)	HCD	1	0	1	1	80586	Unique	Used	0.127508	0.0748734	0.604855	0.0470096	0.372092	0.605557	90882.7	33053.4	12050.2	6122.77	73.98	9.63867e-07	0	24.0049	22	2	729.886	1458.76	-1.97332	52.1441	11960	11960	MS2	11/128	20190321-iTQ-s14.raw
	High		vNVDEVGGEALGR	Unambiguous	1	1	P68871	N-Term(iTRAQ4plex)	HCD	1	0	1	1	76940	Redundant	Not Used	0.114935	0.01	0.01				1.01064e+07	3.31316e+06	16913.6		73.96	1.01653e-06	0	7.10176	0	2	729.889	1458.77	1.95966	26.4049	4065	4065	MS2	11/128	20190321-iTQ-s14.raw
		High	vNVDEVGGEALGR	Unambiguous	1	1	P68871	N-Term(iTRAQ4plex)	CID	1	0	1	1	79183	Unique	Used	0.145281	0.0534252	0.37879	0.0591443	0.410871	1.06774	196106	81263.6	18553.3	16622	73.91	1.01814e-06	0	41.3374	11	2	729.888	1458.77	1.70862	42.2049	8913	8913	MS2	12/128	20190321-iTQ-s14.raw
	High		kVLGAFSDGLAHLDNLk	Unambiguous	2	2	P68871;P02042	N-Term(iTRAQ4plex); K1(iTRAQ4plex); K17(iTRAQ4plex)	HCD	1	0	1	1	395804	No Quan Values	Not Used								617.109			73.75	2.98022e-07	1	19.2703	63	4	558.33	2230.3	2.66962	51.9704	12015	12015	MS2	14/174	20190321-iTQ-s65.raw
		High	vVAGVANALAHK	Unambiguous	2	2	P68871;P02042	N-Term(iTRAQ4plex)	CID	1	0	1	1	222156	Not Unique	Not Used	0.14231	0.077799	0.563119	0.0841706	0.596935	1.04348	35771.3	14520	4928.27	4314.95	73.72	7.09115e-07	0	28.611	28	2	647.393	1293.78	2.58945	25.7077	4270	4270	MS2	10/100	20190321-iTQ-s37.raw
	High		lLGNVLVcVLAHHFGk	Unambiguous	1	1	P68871	N-Term(iTRAQ4plex); C8(Methylthio); K16(iTRAQ4plex)	HCD	1	0	1	1	430850	Unique	Used	0.0831949	0.0390922	0.484009	0.0384751	0.46675	0.949263	762113	180848	52758.8	42022.2	73.65	4.98405e-07	0	9.57312	1	3	685.394	2054.17	1.52882	49.5228	10536	10536	MS2	15/146	20190321-iTQ-s71.raw
		High	VNVDEVGGEALGR	Unambiguous	1	1	P68871		CID	1	0	1	1	29149	No Quan Labels	Not Used							2079.7	10796.2	4313.81	5534.25	73.65	8.67353e-07	0	21.6065	41	2	657.836	1314.67	0.605259	25.0569	3039	3039	MS2	10/128	20190321-iTQ-s06.raw
	High		fFESFGDLSTPDAVMGNPk	Unambiguous	1	1	P68871	N-Term(iTRAQ4plex); K19(iTRAQ4plex)	HCD	1	0	1	1	111780	Unique	Used	0.18193			0.0847504	0.470153		132510	68762		16094.2	73.61	8.81912e-07	0	33.0001	4	3	783.058	2347.16	3.24765	45.9295	10370	10370	MS2	14/166	20190321-iTQ-s19.raw
	High		LLGNVLVcVLAHHFGk	Unambiguous	1	1	P68871	C8(Methylthio); K16(iTRAQ4plex)	HCD	1	0	1	1	321554	Unique	Used	0.201497						76574.1	44009.6			73.6	7.59538e-07	0	8.26171	2	3	637.36	1910.07	2.06597	48.1704	10877	10877	MS2	9/146	20190321-iTQ-s53.raw
		High	gTFATLSELHcDk	Unambiguous	1	1	P68871	N-Term(iTRAQ4plex); C11(Methylthio); K13(iTRAQ4plex)	CID	1	0	1	1	271452	Redundant	Not Used	0.25316	0.0234349	0.0953517	0.0525044	0.209315	2.16087	175368	126632	7277.78	13195.5	73.58	9.29685e-07	0	14.4042	6	2	878.437	1755.87	0.9422	34.3503	6584	6584	MS2	10/116	20190321-iTQ-s45.raw
	High		lLGNVLVcVLAHHFGk	Unambiguous	1	1	P68871	N-Term(iTRAQ4plex); C8(Methylthio); K16(iTRAQ4plex)	HCD	1	0	1	1	371523	Unique	Used	0.112155	0.0548552	0.503801	0.0443015	0.398657	0.778928	63843.2	20423.6	6201.8	4053.34	73.51	4.38971e-07	0	15.6334	15	3	685.396	2054.17	3.66814	54.0601	12576	12576	MS2	15/146	20190321-iTQ-s61.raw
		High	gTFATLSELHcDk	Unambiguous	1	1	P68871	N-Term(iTRAQ4plex); C11(Methylthio); K13(iTRAQ4plex)	CID	1	0	1	1	277487	Unique	Used	0.136734	0.075558	0.569199	0.0861064	0.635564	1.09914	24838.3	9687.17	3323.45	3065.05	73.5	8.30831e-07	0	9.35828	50	2	878.43	1755.85	-7.05282	36.0619	6768	6768	MS2	10/116	20190321-iTQ-s46.raw
	High		gTFATLSELHcDk	Unambiguous	1	1	P68871	N-Term(iTRAQ4plex); C11(Methylthio); K13(iTRAQ4plex)	HCD	1	0	1	1	277237	Redundant	Not Used	0.11482						145932	47793.3			73.42	9.98699e-07	0	11.962	9	2	878.439	1755.87	3.2364	34.1797	6230	6230	MS2	8/116	20190321-iTQ-s46.raw
		High	gTFATLSELHcDk	Unambiguous	1	1	P68871	N-Term(iTRAQ4plex); C11(Methylthio); K13(iTRAQ4plex)	CID	1	0	1	1	283327	Unique	Used	0.190879						197553	107557			73.41	1.0124e-06	0	15.7581	10	2	878.438	1755.87	2.2631	33.8298	6545	6545	MS2	8/116	20190321-iTQ-s47.raw
	High		fFESFGDLSTPDAVMGNPk	Unambiguous	1	1	P68871	N-Term(iTRAQ4plex); K19(iTRAQ4plex)	HCD	1	0	1	1	112701	Unique	Used	0.128449	0.0525722	0.421586				56567.8	20725.1	5266.37		73.39	8.42981e-07	0	10.881	11	3	783.057	2347.16	1.29736	52.4864	12362	12362	MS2	14/166	20190321-iTQ-s19.raw
	High		vLGAFSDGLAHLDNLk	Unambiguous	2	2	P68871;P02042	N-Term(iTRAQ4plex); K16(iTRAQ4plex)	HCD	1	0	1	1	272442	Redundant	Not Used	0.166272	0.0234533	0.145293				197490	93661.3	8202.27		73.35	7.62929e-07	0	13.6578	7	2	979.552	1958.1	1.31479	41.8207	8735	8735	MS2	14/138	20190321-iTQ-s45.raw
	High		eFTPPVQAAYQk	Unambiguous	1	1	P68871	N-Term(iTRAQ4plex); K12(iTRAQ4plex)	HCD	1	0	1	1	165694	Unique	Used	0.116839						490429	163441			73.31	1.04065e-06	0	12.6814	3	2	833.958	1666.91	3.01879	25.3127	3972	3972	MS2	8/102	20190321-iTQ-s28.raw
		High	sAVTALWGk	Unambiguous	1	1	P68871	N-Term(iTRAQ4plex); K9(iTRAQ4plex)	CID	1	0	1	1	185155	Unique	Used	0.195046						1.00162e+08	5.57231e+07			73.28	7.84723e-07	0	13.3532	0	2	610.866	1220.72	-0.298854	27.3227	4971	4971	MS2	8/70	20190321-iTQ-s31.raw
		High	eFTPPVQAAYQk	Unambiguous	1	1	P68871	N-Term(iTRAQ4plex); K12(iTRAQ4plex)	CID	1	0	1	1	258349	Unique	Used	0.125079	0.0159428	0.131293	0.03064	0.247233	1.85361	64929	23164.3	1833.12	2851.07	73.28	1.05256e-06	0	15.385	42	2	833.958	1666.91	3.23849	25.2186	3993	3993	MS2	10/102	20190321-iTQ-s43.raw
	High		gTFATLSELHcDk	Unambiguous	1	1	P68871	N-Term(iTRAQ4plex); C11(Methylthio); K13(iTRAQ4plex)	HCD	1	0	1	1	277487	Redundant	Not Used	0.136734	0.075558	0.569199	0.0861064	0.635564	1.09914	24838.3	9687.17	3323.45	3065.05	73.23	8.84124e-07	0	9.35828	50	2	878.43	1755.85	-7.05282	36.08	6774	6774	MS2	9/116	20190321-iTQ-s46.raw
		High	sAVTALWGk	Unambiguous	1	1	P68871	N-Term(iTRAQ4plex); K9(iTRAQ4plex)	CID	1	0	1	1	185539	Unique	Used	0.143833						2.03268e+07	8.33926e+06			73.22	6.97971e-07	0	13.9463	0	2	610.868	1220.73	3.00108	30.1631	5803	5803	MS2	8/70	20190321-iTQ-s31.raw
	High		VNVDEVGGEALGR	Unambiguous	1	1	P68871		HCD	1	0	1	1	40113	No Quan Labels	Not Used									719.806		73.16	9.51626e-07	0	19.0755	47	2	657.836	1314.67	0.419553	23.7614	2549	2549	MS2	8/128	20190321-iTQ-s08.raw
	High		vLGAFSDGLAHLDNLk	Unambiguous	2	2	P68871;P02042	N-Term(iTRAQ4plex); K16(iTRAQ4plex)	HCD	1	0	1	1	266497	Not Unique	Not Used	0.127798	0.01	0.01				2.42328e+07	8.83335e+06	70629.2		73.15	8.01305e-07	0	10.9739	0	3	653.372	1958.1	2.83528	42.7994	8601	8601	MS2	16/138	20190321-iTQ-s44.raw
	High		vNVDEVGGEALGR	Unambiguous	1	1	P68871	N-Term(iTRAQ4plex)	HCD	1	0	1	1	80395	Unique	Used	0.135873	0.0310231	0.235186	0.0234429	0.174132	0.728824	120786	46810.9	6635.71	4057.96	73.13	1.23061e-06	0	19.9299	20	2	729.888	1458.77	1.87598	50.7921	11545	11545	MS2	11/128	20190321-iTQ-s14.raw
		High	kVLGAFSDGLAHLDNLK	Unambiguous	2	2	P68871;P02042	N-Term(iTRAQ4plex); K1(iTRAQ4plex)	CID	1	0	1	1	356910	Not Unique	Not Used	0.10537	0.0314096	0.307047	0.0419129	0.401449	1.28701	165989	49888	9232.69	9970.3	73.12	4.46089e-07	1	12.1984	5	3	696.07	2086.2	2.80781	36.5218	7639	7639	MS2	11/174	20190321-iTQ-s59.raw
	High		fFESFGDLSTPDAVMGNPk	Unambiguous	1	1	P68871	N-Term(iTRAQ4plex); K19(iTRAQ4plex)	HCD	1	0	1	1	104660	Unique	Used	0.0591838	0.0729091	1.26893	0.0966472	1.64811	1.27851	100631	16987.5	12992.6	13938	73.04	1.00808e-06	0	17.7348	6	3	783.06	2347.16	5.43196	41.1914	8686	8686	MS2	15/166	20190321-iTQ-s18.raw
		High	sAVTALWGk	Unambiguous	1	1	P68871	N-Term(iTRAQ4plex); K9(iTRAQ4plex)	CID	1	0	1	1	185731	Unique	Used	0.188136	0.0267324	0.146362	0.0160249	0.0859657	0.578168	1.69458e+06	909349	80220.5	38916.8	73	7.29227e-07	0	15.2519	2	2	610.868	1220.73	4.40105	31.56	6219	6219	MS2	8/70	20190321-iTQ-s31.raw
		High	lLGNVLVcVLAHHFGk	Unambiguous	1	1	P68871	N-Term(iTRAQ4plex); C8(Methylthio); K16(iTRAQ4plex)	CID	1	0	1	1	364782	Unique	Used	0.0659017	0.0341543	0.533838	0.0233301	0.35729	0.658821	479561	90144.2	29005.1	16033.9	72.98	5.71473e-07	0	13.0899	2	2	1027.59	2054.16	-0.00969737	50.3572	11231	11231	MS2	11/146	20190321-iTQ-s60.raw
	High		vNVDEVGGEALGR	Unambiguous	1	1	P68871	N-Term(iTRAQ4plex)	HCD	1	0	1	1	276212	Unique	Used	0.15153	0.121166	0.823651	0.184217	1.22696	1.46637	40312.4	17423.5	8649.8	10642.6	72.96	1.2241e-06	0	36.0709	61	2	729.889	1458.77	2.37806	26.4956	4008	4008	MS2	12/128	20190321-iTQ-s46.raw
	High		LLGNVLVcVLAHHFGk	Unambiguous	1	1	P68871	C8(Methylthio); K16(iTRAQ4plex)	HCD	1	0	1	1	321844	Unique	Used	0.254206	0.115919	0.469708				17179.9	12456.7	3526.62		72.94	9.14687e-07	0	28.7785	15	3	637.357	1910.06	-2.91894	50.3044	11503	11503	MS2	9/146	20190321-iTQ-s53.raw
	High		LLGNVLVcVLAHHFGk	Unambiguous	1	1	P68871	C8(Methylthio); K16(iTRAQ4plex)	HCD	1	0	1	1	413163	Unique	Used	0.181384	0.122218	0.69406	0.187639	1.04406	1.48076	16978.9	8784.29	3674.78	4565.77	72.92	9.46987e-07	0	28.2875	32	3	637.358	1910.06	-1.67271	47.971	10213	10213	MS2	9/146	20190321-iTQ-s68.raw
		High	sAVTALWGk	Unambiguous	1	1	P68871	N-Term(iTRAQ4plex); K9(iTRAQ4plex)	CID	1	0	1	1	185347	Unique	Used	0.14698						6.61466e+07	2.77307e+07			72.89	8.48172e-07	0	13.705	0	2	610.865	1220.72	-1.69883	28.7472	5387	5387	MS2	8/70	20190321-iTQ-s31.raw
	High		LLGNVLVcVLAHHFGk	Unambiguous	1	1	P68871	C8(Methylthio); K16(iTRAQ4plex)	HCD	1	0	1	1	358367	Unique	Used	0.313682	0.09574	0.314387	0.169999	0.546962	1.71257	35652.2	31898.8	6044.58	8685.86	72.88	9.45445e-07	0	12.4188	9	3	637.359	1910.06	0.723882	47.3702	10803	10803	MS2	9/146	20190321-iTQ-s59.raw
		High	gTFATLSELHcDk	Unambiguous	1	1	P68871	N-Term(iTRAQ4plex); C11(Methylthio); K13(iTRAQ4plex)	CID	1	0	1	1	271542	Unique	Used	0.174786						73804.7	36795.1			72.77	1.09388e-06	0	17.7313	11	2	878.438	1755.87	1.63741	35.036	6779	6779	MS2	10/116	20190321-iTQ-s45.raw
	High		gTFATLSELHcDk	Unambiguous	1	1	P68871	N-Term(iTRAQ4plex); C11(Methylthio); K13(iTRAQ4plex)	HCD	1	0	1	1	271051	Redundant	Not Used	0.114789	0.0233924	0.209911	0.0324583	0.285383	1.33828	274583	89902.3	11374.6	12772.6	72.66	1.1924e-06	0	17.9197	7	2	878.438	1755.87	2.05454	31.3429	5720	5720	MS2	9/116	20190321-iTQ-s45.raw
		High	vNVDEVGGEALGR	Unambiguous	1	1	P68871	N-Term(iTRAQ4plex)	CID	1	0	1	1	79772	Unique	Used	0.146623	0.0276882	0.194516	0.0275607	0.18971	0.960047	168152	70323.3	8244.84	6641.59	72.66	1.31164e-06	0	16.8412	13	2	729.889	1458.77	2.29438	46.3861	10195	10195	MS2	10/128	20190321-iTQ-s14.raw
		High	VNVDEVGGEALGR	Unambiguous	1	1	P68871		CID	1	0	1	1	45707	No Quan Labels	Not Used								392.515	607.961	698.797	72.62	1.08856e-06	0	17.3302	85	2	657.837	1314.67	0.976669	22.3051	2489	2489	MS2	9/128	20190321-iTQ-s09.raw
	High		eFTPPVQAAYQk	Unambiguous	1	1	P68871	N-Term(iTRAQ4plex); K12(iTRAQ4plex)	HCD	1	0	1	1	258349	Redundant	Not Used	0.125079	0.0159428	0.131293	0.03064	0.247233	1.85361	64929	23164.3	1833.12	2851.07	72.59	1.23381e-06	0	15.385	42	2	833.958	1666.91	3.23849	25.2377	3999	3999	MS2	8/102	20190321-iTQ-s43.raw
		High	gTFATLSELHcDk	Unambiguous	1	1	P68871	N-Term(iTRAQ4plex); C11(Methylthio); K13(iTRAQ4plex)	CID	1	0	1	1	265658	Redundant	Not Used	0.125966	0.0417842	0.34168	0.0463998	0.371762	1.07103	111654	40116.6	8261.74	7424.55	72.52	1.23427e-06	0	29.0278	12	2	878.438	1755.87	2.54119	36.3711	6776	6776	MS2	11/116	20190321-iTQ-s44.raw
		High	gTFATLSELHcDk	Unambiguous	1	1	P68871	N-Term(iTRAQ4plex); C11(Methylthio); K13(iTRAQ4plex)	CID	1	0	1	1	266069	Unique	Used	0.194755	0.13476	0.712743	0.0941005	0.487645	0.673483	28375.2	15762.5	6771.53	3826.58	72.52	1.23427e-06	0	22.0625	52	2	878.438	1755.87	2.54119	39.4526	7663	7663	MS2	10/116	20190321-iTQ-s44.raw
		High	vNVDEVGGEALGR	Unambiguous	1	1	P68871	N-Term(iTRAQ4plex)	CID	1	0	1	1	70330	Unique	Used	0.104722						1.06364e+08	3.17711e+07			72.49	1.41191e-06	0	7.27851	0	2	729.888	1458.77	1.62494	23.5389	3435	3435	MS2	10/128	20190321-iTQ-s13.raw
		High	vNVDEVGGEALGR	Unambiguous	1	1	P68871	N-Term(iTRAQ4plex)	CID	1	0	1	1	76562	Unique	Used	0.134931						2.02839e+08	7.80661e+07			72.48	1.3728e-06	0	7.14189	0	2	729.887	1458.77	-0.299711	23.5613	3240	3240	MS2	10/128	20190321-iTQ-s14.raw
	High		vLGAFSDGLAHLDNLk	Unambiguous	2	2	P68871;P02042	N-Term(iTRAQ4plex); K16(iTRAQ4plex)	HCD	1	0	1	1	268126	Not Unique	Not Used	0.156387	0.0499386	0.328924	0.0416055	0.268504	0.803547	18444.2	8227.33	1631.11	1099.74	72.43	9.45797e-07	0	28.1423	81	3	653.372	1958.1	2.83528	54.9607	12127	12127	MS2	16/138	20190321-iTQ-s44.raw
		High	vVAGVANALAHk	Unambiguous	2	2	P68871;P02042	N-Term(iTRAQ4plex); K12(iTRAQ4plex)	CID	1	0	1	1	318453	Redundant	Not Used	0.102761	0.0669261	0.670852	0.0969809	0.952484	1.39761	74415.4	21811.7	8819.5	10342.6	72.43	5.08616e-07	0	5.72145	44	2	719.444	1437.88	1.81206	24.7699	4149	4149	MS2	10/100	20190321-iTQ-s53.raw
	High		vLGAFSDGLAHLDNLk	Unambiguous	2	2	P68871;P02042	N-Term(iTRAQ4plex); K16(iTRAQ4plex)	HCD	1	0	1	1	262199	Not Unique	Not Used	0.0971622			0.0341461	0.354687		38100.9	10559.2		1864.48	72.42	8.90698e-07	0	17.898	37	3	653.373	1958.1	4.79901	53.9102	12343	12343	MS2	17/138	20190321-iTQ-s43.raw
	High		eFTPPVQAAYQKVVAGVANALAHk	Unambiguous	1	1	P68871	N-Term(iTRAQ4plex); K24(iTRAQ4plex)	HCD	1	0	1	1	315204	Unique	Used	0.049637	0.0723328	1.50103	0.123044	2.50182	1.64067	35995.3	5096.23	4610.7	6347.27	72.38	4.08553e-07	1	18.2237	18	4	700.148	2797.57	3.67895	47.4261	10393	10393	MS2	10/222	20190321-iTQ-s52.raw
	High		vLGAFSDGLAHLDNLk	Unambiguous	2	2	P68871;P02042	N-Term(iTRAQ4plex); K16(iTRAQ4plex)	HCD	1	0	1	1	362864	No Quan Values	Not Used											72.32	9.7592e-07	0	35.0785	40	3	653.371	1958.1	2.36772	35.8934	7074	7074	MS2	8/138	20190321-iTQ-s60.raw
	High		vNVDEVGGEALGR	Unambiguous	1	1	P68871	N-Term(iTRAQ4plex)	HCD	1	0	1	1	79668	Unique	Used	0.148502	0.064042	0.444216	0.0719093	0.488714	1.08297	158869	67292.9	18017.4	16372.1	72.24	1.53737e-06	0	25.6911	10	2	729.888	1458.77	1.20654	45.6524	9971	9971	MS2	11/128	20190321-iTQ-s14.raw
	High		vLGAFSDGLAHLDNLKGTFATLSELHcDk	Unambiguous	1	1	P68871	N-Term(iTRAQ4plex); C27(Methylthio); K29(iTRAQ4plex)	HCD	1	0	1	1	345920	Unique	Used	0.116603						599377	199345			72.2	6.74867e-07	1	7.55059	1	4	852.442	3406.75	2.95214	46.4127	10514	10514	MS2	16/298	20190321-iTQ-s57.raw
		High	lLGNVLVcVLAHHFGk	Unambiguous	1	1	P68871	N-Term(iTRAQ4plex); C8(Methylthio); K16(iTRAQ4plex)	CID	1	0	1	1	370882	Unique	Used	0.12061			0.0416463	0.348493		1.00066e+07	3.44244e+06		597231	72.16	8.24023e-07	0	9.91147	0	3	685.389	2054.15	-5.6023	49.1596	11180	11180	MS2	20/146	20190321-iTQ-s61.raw
	High		vNVDEVGGEALGR	Unambiguous	1	1	P68871	N-Term(iTRAQ4plex)	HCD	1	0	1	1	252375	Unique	Used	0.12019	0.0334248	0.286459	0.0306479	0.257356	0.88436	57933	19860.5	3429.1	2544.53	72.1	1.55382e-06	0	3.8061	35	2	729.888	1458.77	0.788134	26.5932	4072	4072	MS2	11/128	20190321-iTQ-s42.raw
		High	kVLGAFSDGLAHLDNLk	Unambiguous	2	2	P68871;P02042	N-Term(iTRAQ4plex); K1(iTRAQ4plex); K17(iTRAQ4plex)	CID	1	0	1	1	429308	Not Unique	Not Used	0.157132	0.0211226	0.138466	0.0236842	0.152123	1.08145	101120	45321.1	3782.43	3432.23	72.02	3.17169e-07	1	19.4061	17	4	558.33	2230.3	3.10748	37.4824	7189	7189	MS2	13/174	20190321-iTQ-s71.raw
	High		lLGNVLVcVLAHHFGk	Unambiguous	1	1	P68871	N-Term(iTRAQ4plex); C8(Methylthio); K16(iTRAQ4plex)	HCD	1	0	1	1	413499	Redundant	Not Used	0.159073	0.116858	0.756699	0.145501	0.923142	1.20088	58104.5	26363.6	12024.2	12115.9	72	6.02564e-07	0	40.4875	20	2	1027.59	2054.17	4.86319	50.5228	10941	10941	MS2	16/146	20190321-iTQ-s68.raw
		High	VNVDEVGGEALGR	Unambiguous	1	1	P68871		CID	1	0	1	1	29057	No Quan Labels	Not Used								9523.47			71.98	1.25506e-06	0	6.03181	7	2	657.836	1314.67	0.326701	24.3564	2842	2842	MS2	8/128	20190321-iTQ-s06.raw
		High	sAVTALWGKVNVDEVGGEALGR	Unambiguous	1	1	P68871	N-Term(iTRAQ4plex)	CID	1	0	1	1	142129	Unique	Used	0.180919	0.086247	0.491043	0.254084	1.41741	2.84139	201763	104118	30815.7	73468.4	71.93	9.55402e-07	1	8.59835	1	3	791.429	2372.27	1.40405	38.5271	7762	7762	MS2	20/228	20190321-iTQ-s24.raw
		High	lLGNVLVcVLAHHFGk	Unambiguous	1	1	P68871	N-Term(iTRAQ4plex); C8(Methylthio); K16(iTRAQ4plex)	CID	1	0	1	1	371016	Redundant	Not Used	0.100624	0.0551264	0.56431	0.0716337	0.718482	1.2533	74703.1	21440.7	7292.63	7668.95	71.86	7.78696e-07	0	36.1557	16	2	1027.58	2054.16	-2.03018	50.1571	11468	11468	MS2	19/146	20190321-iTQ-s61.raw
	High		vLGAFSDGLAHLDNLk	Unambiguous	2	2	P68871;P02042	N-Term(iTRAQ4plex); K16(iTRAQ4plex)	HCD	1	0	1	1		No Quan Values	Not Used											71.75	1.01922e-06	0	37.6925	23	3	653.372	1958.1	3.77039	41.3469	8754	8754	MS2	15/138	20190321-iTQ-s67.raw
		High	lLGNVLVcVLAHHFGK	Unambiguous	1	1	P68871	N-Term(iTRAQ4plex); C8(Methylthio)	CID	1	0	1	1	309487	Unique	Used	0.0146568						609444	25478.2			71.72	1.25174e-06	0	4.93139	2	2	955.535	1910.06	0.123786	49.4439	11235	11235	MS2	13/146	20190321-iTQ-s51.raw
	High		kVLGAFSDGLAHLDNLk	Unambiguous	2	2	P68871;P02042	N-Term(iTRAQ4plex); K1(iTRAQ4plex); K17(iTRAQ4plex)	HCD	1	0	1	1	393856	Redundant	Not Used	0.143144	0.0428597	0.308415	0.145426	1.02534	3.27258	21308.8	8700.22	1617.31	4441	71.65	4.83335e-07	1	26.5184	48	2	1115.65	2230.3	2.51748	37.3787	7799	7799	MS2	14/174	20190321-iTQ-s65.raw
	High		vLGAFSDGLAHLDNLk	Unambiguous	2	2	P68871;P02042	N-Term(iTRAQ4plex); K16(iTRAQ4plex)	HCD	1	0	1	1	262371	Not Unique	Not Used	0.0751935	0.0113073	0.154896				34730.1	7448.75	695.428		71.63	1.10618e-06	0	13.0958	40	3	653.372	1958.1	3.39634	55.2952	12718	12718	MS2	14/138	20190321-iTQ-s43.raw
		High	lLGNVLVcVLAHHFGk	Unambiguous	1	1	P68871	N-Term(iTRAQ4plex); C8(Methylthio); K16(iTRAQ4plex)	CID	1	0	1	1	370739	Unique	Used	0.128332	0.0693699	0.556796	0.0275489	0.216655	0.383027	1.92641e+06	705153	236650	76056.2	71.61	7.97227e-07	0	4.89001	0	2	1027.58	2054.16	-1.43592	48.0188	10871	10871	MS2	19/146	20190321-iTQ-s61.raw
	High		vLGAFSDGLAHLDNLk	Unambiguous	2	2	P68871;P02042	N-Term(iTRAQ4plex); K16(iTRAQ4plex)	HCD	1	0	1	1	266869	Not Unique	Not Used	0.142173	0.010976	0.0795224				169807	68860.4	3300.55		71.51	1.17602e-06	0	30.4421	9	3	653.371	1958.1	2.36772	45.5992	9407	9407	MS2	15/138	20190321-iTQ-s44.raw
	High		vLGAFSDGLAHLDNLk	Unambiguous	2	2	P68871;P02042	N-Term(iTRAQ4plex); K16(iTRAQ4plex)	HCD	1	0	1	1	284329	Not Unique	Not Used	0.113142	0.0411181	0.374342				141661	45716.5	10315		71.47	1.16908e-06	0	11.2731	10	3	653.372	1958.1	3.11581	41.367	8722	8722	MS2	15/138	20190321-iTQ-s47.raw
	High		vLGAFSDGLAHLDNLk	Unambiguous	2	2	P68871;P02042	N-Term(iTRAQ4plex); K16(iTRAQ4plex)	HCD	1	0	1	1	262659	Not Unique	Not Used	0.0861051			0.0238085	0.279064		9948.28	2443.29		339.437	71.41	1.09861e-06	0	24.6593	123	3	653.372	1958.1	3.8639	58.7859	13355	13355	MS2	14/138	20190321-iTQ-s43.raw
	High		vVAGVANALAHk	Unambiguous	2	2	P68871;P02042	N-Term(iTRAQ4plex); K12(iTRAQ4plex)	HCD	1	0	1	1	312717	Redundant	Not Used	0.056113						2.4711e+07	3.95505e+06			71.39	7.40628e-07	0	13.4937	0	2	719.443	1437.88	0.87821	28.9572	5008	5008	MS2	10/100	20190321-iTQ-s52.raw
	High		vNVDEVGGEALGR	Unambiguous	1	1	P68871	N-Term(iTRAQ4plex)	HCD	1	0	1	1	81519	Unique	Used	0.130688	0.0126766	0.0999143	0.02281	0.176154	1.73548	13392.1	4992.06	300.632	437.778	71.25	1.88598e-06	0	16.1544	141	2	729.889	1458.77	2.2107	59.4301	13984	13984	MS2	11/128	20190321-iTQ-s14.raw
		High	vVAGVANALAHk	Unambiguous	2	2	P68871;P02042	N-Term(iTRAQ4plex); K12(iTRAQ4plex)	CID	1	0	1	1	319540	Redundant	Not Used	0.200909	0.141769	0.726845	0.280963	1.4114	1.91146	64801.4	37134.8	16268.6	26092.4	71.17	5.07951e-07	0	48.14	44	2	719.446	1437.88	4.10425	33.2088	6505	6505	MS2	11/100	20190321-iTQ-s53.raw
	High		fFESFGDLSTPDAVmGNPk	Unambiguous	1	1	P68871	N-Term(iTRAQ4plex); M15(Oxidation); K19(iTRAQ4plex)	HCD	1	0	1	1	110711	Unique	Used	0.117132	0.0475429	0.418093				402882	134601	33919.6		71.13	1.45701e-06	0	25.9246	2	3	788.389	2363.15	2.01984	38.1284	8055	8055	MS2	15/166	20190321-iTQ-s19.raw
	High		gTFATLSELHcDkLHVDPENFR	Unambiguous	1	1	P68871	N-Term(iTRAQ4plex); C11(Methylthio); K13(iTRAQ4plex)	HCD	1	0	1	1	369359	Unique	Used	0.819998	0.0108548	0.01				293219	685807	5636.38		71.12	1.21311e-06	1	8.09226	3	3	955.141	2863.41	-0.786373	37.6067	7884	7884	MS2	21/220	20190321-iTQ-s61.raw
		High	vNVDEVGGEALGR	Unambiguous	1	1	P68871	N-Term(iTRAQ4plex)	CID	1	0	1	1	81292	Unique	Used	0.132793	0.026617	0.206465	0.0283594	0.215538	1.02763	30351.7	11496.2	1430.63	1233.56	71.08	1.88719e-06	0	19.1849	59	2	729.89	1458.77	3.63326	57.2724	13486	13486	MS2	11/128	20190321-iTQ-s14.raw
		High	lLGNVLVcVLAHHFGk	Unambiguous	1	1	P68871	N-Term(iTRAQ4plex); C8(Methylthio); K16(iTRAQ4plex)	CID	1	0	1	1	346827	Unique	Used	0.115106	0.0722928	0.64693	0.0656517	0.575637	0.875886	54577.2	17918.7	6987.03	5134.97	71.04	8.85427e-07	0	20.561	24	3	685.393	2054.17	0.548301	53.1435	12472	12472	MS2	16/146	20190321-iTQ-s57.raw
		High	vNVDEVGGEALGR	Unambiguous	1	1	P68871	N-Term(iTRAQ4plex)	CID	1	0	1	1	115116	Unique	Used	0.136829	0.01	0.0503335	0.0169461	0.124995	2.44451	330272	128898	3910.5	8020.86	71.03	2.02737e-06	0	7.13831	7	2	729.888	1458.77	1.54126	25.5883	3846	3846	MS2	11/128	20190321-iTQ-s20.raw
	High		vLGAFSDGLAHLDNLk	Unambiguous	2	2	P68871;P02042	N-Term(iTRAQ4plex); K16(iTRAQ4plex)	HCD	1	0	1	1	261836	Not Unique	Not Used	0.0951491	0.0500755	0.542103	0.0305609	0.324163	0.588624	47903.1	13000.7	4247.9	2098.02	70.97	1.24774e-06	0	11.5052	29	3	653.373	1958.1	4.42497	51.1586	11553	11553	MS2	14/138	20190321-iTQ-s43.raw
	High		fFESFGDLSTPDAVMGNPk	Unambiguous	1	1	P68871	N-Term(iTRAQ4plex); K19(iTRAQ4plex)	HCD	1	0	1	1	111095	Unique	Used	0.118435	0.0139447	0.12128				2.91828e+07	9.85835e+06	720646		70.96	1.4791e-06	0	23.8681	0	3	783.057	2347.16	1.37538	40.9381	8887	8887	MS2	16/166	20190321-iTQ-s19.raw
		High	eFTPPVQAAYQk	Unambiguous	1	1	P68871	N-Term(iTRAQ4plex); K12(iTRAQ4plex)	CID	1	0	1	1	165694	Redundant	Not Used	0.116839						490429	163441			70.95	1.79186e-06	0	12.6814	3	2	833.958	1666.91	3.01879	25.2971	3966	3966	MS2	10/102	20190321-iTQ-s28.raw
		High	fFESFGDLSTPDAVMGNPk	Unambiguous	1	1	P68871	N-Term(iTRAQ4plex); K19(iTRAQ4plex)	CID	1	0	1	1	104772	Unique	Used	0.0388581						9.95846e+06	1.10375e+06			70.95	1.47849e-06	0	8.63762	0	2	1174.08	2347.16	1.53713	41.9711	8925	8925	MS2	11/166	20190321-iTQ-s18.raw
	High		lLGNVLVcVLAHHFGk	Unambiguous	1	1	P68871	N-Term(iTRAQ4plex); C8(Methylthio); K16(iTRAQ4plex)	HCD	1	0	1	1	430852	Redundant	Not Used	0.110096	0.0970607	0.908095	0.0795666	0.729389	0.790649	78780.6	24739.4	13540.9	8983.18	70.9	8.29087e-07	0	13.9088	16	2	1027.59	2054.17	3.19928	49.5284	10538	10538	MS2	15/146	20190321-iTQ-s71.raw
	High		FFESFGDLSTPDAVMGNPk	Unambiguous	1	1	P68871	K19(iTRAQ4plex)	HCD	1	0	1	1	59976	Redundant	Not Used	0.156165						256588	114292			70.9	1.27614e-06	0	2.86069	2	2	1102.03	2203.05	0.645845	38.8479	7911	7911	MS2	9/166	20190321-iTQ-s11.raw
	High		vLGAFSDGLAHLDNLk	Unambiguous	2	2	P68871;P02042	N-Term(iTRAQ4plex); K16(iTRAQ4plex)	HCD	1	0	1	1	266967	Not Unique	Not Used	0.14403	0.0428838	0.306692	0.0343539	0.240727	0.772642	100364	41231.2	7621.78	4941.2	70.82	1.35783e-06	0	27.5137	14	3	653.372	1958.1	2.74176	46.319	9617	9617	MS2	16/138	20190321-iTQ-s44.raw
	High		vVAGVANALAHk	Unambiguous	2	2	P68871;P02042	N-Term(iTRAQ4plex); K12(iTRAQ4plex)	HCD	1	0	1	1	318498	Not Unique	Not Used	0.157491	0.01	0.0397181				8.36364e+07	3.75706e+07	899424		70.78	7.43687e-07	0	13.2242	0	3	479.965	1437.88	1.71782	25.1241	4256	4256	MS2	17/100	20190321-iTQ-s53.raw
	High		vLGAFSDGLAHLDNLk	Unambiguous	2	2	P68871;P02042	N-Term(iTRAQ4plex); K16(iTRAQ4plex)	HCD	1	0	1	1	260626	Redundant	Not Used	0.0580165						252094	41716.9			70.74	1.3662e-06	0	9.02093	6	2	979.554	1958.1	3.3097	42.27	8936	8936	MS2	8/138	20190321-iTQ-s43.raw
	High		gTFATLSELHcDk	Unambiguous	1	1	P68871	N-Term(iTRAQ4plex); C11(Methylthio); K13(iTRAQ4plex)	HCD	1	0	1	1	265471	Redundant	Not Used	0.0864618						2.76997e+06	683120			70.53	1.91628e-06	0	11.7366	0	2	878.438	1755.87	1.98502	34.9335	6378	6378	MS2	14/116	20190321-iTQ-s44.raw
	High		vNVDEVGGEALGR	Unambiguous	1	1	P68871	N-Term(iTRAQ4plex)	HCD	1	0	1	1	228208	Unique	Used	0.170456	0.0282742	0.17086	0.0726761	0.430309	2.47912	65819.8	32001.2	3295.59	6855.33	70.47	2.24806e-06	0	18.6933	54	2	729.888	1458.77	1.62494	26.2661	4049	4049	MS2	11/128	20190321-iTQ-s38.raw
	High		kVLGAFSDGLAHLDNLk	Unambiguous	2	2	P68871;P02042	N-Term(iTRAQ4plex); K1(iTRAQ4plex); K17(iTRAQ4plex)	HCD	1	0	1	1	405608	Not Unique	Not Used	0.141363	0.125895	0.917346	0.174571	1.24634	1.33739	67840.2	27354	15124.5	16972.2	70.34	6.53504e-07	1	35.8422	26	4	558.332	2230.3	5.5157	34.4877	6832	6832	MS2	16/174	20190321-iTQ-s67.raw
	High		fFESFGDLSTPDAVMGNPk	Unambiguous	1	1	P68871	N-Term(iTRAQ4plex); K19(iTRAQ4plex)	HCD	1	0	1	1	236544	Unique	Used	0.151207	0.138926	0.946399	0.0987525	0.659141	0.685583	98421.6	42448.1	24213.7	13929	70.31	1.70858e-06	0	26.7891	7	3	783.057	2347.16	1.60941	41.9536	8948	8948	MS2	14/166	20190321-iTQ-s39.raw
		High	sAVTALWGk	Unambiguous	1	1	P68871	N-Term(iTRAQ4plex); K9(iTRAQ4plex)	CID	1	0	1	1	235025	Unique	Used	0.130234	0.021232	0.167929	0.0185215	0.143533	0.84136	666941	247748	25076.3	17702.8	70.21	1.39585e-06	0	18.0113	4	2	610.868	1220.73	3.20108	30.6095	5652	5652	MS2	8/70	20190321-iTQ-s39.raw
		High	vNVDEVGGEALGR	Unambiguous	1	1	P68871	N-Term(iTRAQ4plex)	CID	1	0	1	1	215962	Unique	Used	0.144849	0.0160974	0.114473	0.0348649	0.242927	2.08895	53501.5	22104.3	1525.14	2673.22	70.21	2.28671e-06	0	5.63544	22	2	729.889	1458.77	2.96382	26.1878	4056	4056	MS2	10/128	20190321-iTQ-s36.raw
		High	sAVTALWGk	Unambiguous	1	1	P68871	N-Term(iTRAQ4plex); K9(iTRAQ4plex)	CID	1	0	1	1	178956	Unique	Used	0.0619851	0.01	0.01				1.07081e+08	1.8932e+07	70190		70.15	1.39594e-06	0	14.0548	0	2	610.869	1220.73	5.10103	29.3267	5239	5239	MS2	8/70	20190321-iTQ-s30.raw
		High	vVAGVANALAHk	Unambiguous	2	2	P68871;P02042	N-Term(iTRAQ4plex); K12(iTRAQ4plex)	CID	1	0	1	1	319430	Redundant	Not Used	0.187221	0.103285	0.568255	0.150892	0.813414	1.40904	93776.3	50077.8	17152	20278.6	70.14	6.58429e-07	0	24.0243	27	2	719.445	1437.88	3.59487	32.4105	6269	6269	MS2	11/100	20190321-iTQ-s53.raw
	High		vLGAFSDGLAHLDNLk	Unambiguous	2	2	P68871;P02042	N-Term(iTRAQ4plex); K16(iTRAQ4plex)	HCD	1	0	1	1	344073	Not Unique	Not Used	0.115273	0.0501138	0.447805	0.0329078	0.288118	0.633341	501744	164971	44527.2	23662.5	70.12	1.55153e-06	0	13.8862	3	3	653.371	1958.1	2.27421	32.6819	6511	6511	MS2	8/138	20190321-iTQ-s57.raw
	High		vLGAFSDGLAHLDNLk	Unambiguous	2	2	P68871;P02042	N-Term(iTRAQ4plex); K16(iTRAQ4plex)	HCD	1	0	1	1	260739	Not Unique	Not Used	0.0727829	0.0155943	0.220698				971031	201586	26815.5		70.11	1.57948e-06	0	11.0771	2	3	653.372	1958.1	3.58337	43.1107	9182	9182	MS2	16/138	20190321-iTQ-s43.raw
	High		lLGNVLVcVLAHHFGkEFTPPVQAAYQk	Unambiguous	1	1	P68871	N-Term(iTRAQ4plex); C8(Methylthio); K16(iTRAQ4plex); K28(iTRAQ4plex)	HCD	1	0	1	1	401696	Unique	Used	0.125612	0.12917	1.05924	0.184663	1.48372	1.37884	20796.8	7451.17	4757.13	5503.73	70.06	6.97025e-07	1	45.5274	45	4	890.243	3557.95	0.0928136	51.3849	11452	11452	MS2	15/268	20190321-iTQ-s66.raw
	High		gTFATLSELHcDk	Unambiguous	1	1	P68871	N-Term(iTRAQ4plex); C11(Methylthio); K13(iTRAQ4plex)	HCD	1	0	1	1	265228	Redundant	Not Used	0.110015						1.06486e+07	3.3415e+06			70.05	2.09079e-06	0	11.8032	0	2	878.437	1755.87	1.15076	32.8581	5851	5851	MS2	9/116	20190321-iTQ-s44.raw
	High		vLGAFSDGLAHLDNLk	Unambiguous	2	2	P68871;P02042	N-Term(iTRAQ4plex); K16(iTRAQ4plex)	HCD	1	0	1	1	272649	Not Unique	Not Used	0.159888	0.0429244	0.276535	0.0364249	0.229924	0.818446	73735.2	33627	5604.87	3849.04	70.04	1.62496e-06	0	21.8634	24	3	653.371	1958.1	1.99367	43.3557	9180	9180	MS2	16/138	20190321-iTQ-s45.raw
		High	sAVTALWGk	Unambiguous	1	1	P68871	N-Term(iTRAQ4plex); K9(iTRAQ4plex)	CID	1	0	1	1	186027	Unique	Used	0.177103	0.0490395	0.28522	0.0648626	0.369631	1.27569	305576	154363	26536.9	28404.9	70	1.445e-06	0	24.4724	12	2	610.869	1220.73	4.90103	33.6596	6858	6858	MS2	8/70	20190321-iTQ-s31.raw
	High		lLGNVLVcVLAHHFGk	Unambiguous	1	1	P68871	N-Term(iTRAQ4plex); C8(Methylthio); K16(iTRAQ4plex)	HCD	1	0	1	1	383886	Unique	Used	0.174734	0.122912	0.724562	0.166179	0.95984	1.304	7528.96	3752.42	1638.76	1793.05	69.98	1.14526e-06	0	24.5448	121	3	685.394	2054.17	1.79624	54.9645	12891	12891	MS2	15/146	20190321-iTQ-s63.raw
	High		sAVTALWGk	Unambiguous	1	1	P68871	N-Term(iTRAQ4plex); K9(iTRAQ4plex)	HCD	1	0	1	1	185443	Redundant	Not Used	0.151157	0.01	0.0166103				3.93129e+07	1.69496e+07	169694		69.97	1.36943e-06	0	13.6767	0	2	610.866	1220.72	0.501132	29.4736	5601	5601	MS2	8/70	20190321-iTQ-s31.raw
		High	vLGAFSDGLAHLDNLk	Unambiguous	2	2	P68871;P02042	N-Term(iTRAQ4plex); K16(iTRAQ4plex)	CID	1	0	1	1	363736	Redundant	Not Used	0.0864586	0.0175841	0.209494	0.0203636	0.23771	1.11694	990543	244275	30844.6	28907.3	69.96	1.65517e-06	0	30.178	2	3	653.372	1958.1	3.11581	42.4498	8962	8962	MS2	12/138	20190321-iTQ-s60.raw
	High		sAVTALWGk	Unambiguous	1	1	P68871	N-Term(iTRAQ4plex); K9(iTRAQ4plex)	HCD	1	0	1	1	185251	Unique	Used	0.150251	0.01	0.0248536				1.00554e+08	4.30938e+07	645553		69.95	1.65899e-06	0	13.8094	0	2	610.865	1220.72	-1.99883	28.0495	5185	5185	MS2	8/70	20190321-iTQ-s31.raw
	High		lLGNVLVcVLAHHFGk	Unambiguous	1	1	P68871	N-Term(iTRAQ4plex); C8(Methylthio); K16(iTRAQ4plex)	HCD	1	0	1	1	401549	Unique	Used	0.0953309	0.0394961	0.426758	0.0340173	0.360137	0.830697	1.19292e+06	324371	83435.6	58155.7	69.93	1.11787e-06	0	13.1277	2	3	685.395	2054.17	2.15279	50.3133	11137	11137	MS2	16/146	20190321-iTQ-s66.raw
	High		vNVDEVGGEALGR	Unambiguous	1	1	P68871	N-Term(iTRAQ4plex)	HCD	1	0	1	1	81377	Redundant	Not Used	0.129566	0.0142896	0.113603	0.0137376	0.10701	0.927235	18563.8	6860.48	469.756	365.476	69.91	2.4962e-06	0	17.138	119	2	729.89	1458.77	3.38222	57.975	13675	13675	MS2	11/128	20190321-iTQ-s14.raw
	High		fFESFGDLSTPDAVMGNPk	Unambiguous	1	1	P68871	N-Term(iTRAQ4plex); K19(iTRAQ4plex)	HCD	1	0	1	1	117457	Unique	Used	0.160394	0.0328276	0.21082				218871	100132	12723.7		69.9	1.84704e-06	0	13.6647	2	3	783.055	2347.15	-0.808953	42.2985	8923	8923	MS2	16/166	20190321-iTQ-s20.raw
	High		sAVTALWGk	Unambiguous	1	1	P68871	N-Term(iTRAQ4plex); K9(iTRAQ4plex)	HCD	1	0	1	1	179238	Unique	Used	0.0615904						1.39493e+07	2.45055e+06			69.88	1.48548e-06	0	13.498	0	2	610.869	1220.73	4.80103	31.4393	5856	5856	MS2	8/70	20190321-iTQ-s30.raw
	High		vLGAFSDGLAHLDNLk	Unambiguous	2	2	P68871;P02042	N-Term(iTRAQ4plex); K16(iTRAQ4plex)	HCD	1	0	1	1	284017	Not Unique	Not Used	0.12519	0.0691071	0.56861	0.104061	0.838921	1.45232	86566.7	30911.3	10594	12909.8	69.88	1.56772e-06	0	23.7467	13	3	653.372	1958.1	3.77039	39.026	8046	8046	MS2	8/138	20190321-iTQ-s47.raw
	High		vNVDEVGGEALGR	Unambiguous	1	1	P68871	N-Term(iTRAQ4plex)	HCD	1	0	1	1	79183	Redundant	Not Used	0.145281	0.0534252	0.37879	0.0591443	0.410871	1.06774	196106	81263.6	18553.3	16622	69.85	2.59303e-06	0	41.3374	11	2	729.888	1458.77	1.70862	42.2236	8919	8919	MS2	11/128	20190321-iTQ-s14.raw
	High		gTFATLSELHcDk	Unambiguous	1	1	P68871	N-Term(iTRAQ4plex); C11(Methylthio); K13(iTRAQ4plex)	HCD	1	0	1	1	271225	Unique	Used	0.0845032	0.0407106	0.496244	0.0694057	0.82894	1.64431	835083	201280	60203.6	83062.5	69.82	2.29831e-06	0	41.758	4	3	585.961	1755.87	2.67257	32.6497	6097	6097	MS2	16/116	20190321-iTQ-s45.raw
		High	fFESFGDLSTPDAVmGNPk	Unambiguous	1	1	P68871	N-Term(iTRAQ4plex); M15(Oxidation); K19(iTRAQ4plex)	CID	1	0	1	1	117207	Unique	Used	0.108958	0.0346493	0.327564				31953.1	9930.5	1960.62		69.82	2.01167e-06	0	11.5634	14	2	1182.08	2363.16	4.50499	40.4822	8373	8373	MS2	23/166	20190321-iTQ-s20.raw
	High		sAVTALWGk	Unambiguous	1	1	P68871	N-Term(iTRAQ4plex); K9(iTRAQ4plex)	HCD	1	0	1	1	178956	Redundant	Not Used	0.0619851	0.01	0.01				1.07081e+08	1.8932e+07	70190		69.81	1.50962e-06	0	14.0548	0	2	610.869	1220.73	5.10103	29.3402	5245	5245	MS2	8/70	20190321-iTQ-s30.raw
	High		sAVTALWGk	Unambiguous	1	1	P68871	N-Term(iTRAQ4plex); K9(iTRAQ4plex)	HCD	1	0	1	1	216728	Unique	Used	0.157505	0.0193172	0.126331	0.0215458	0.138061	1.07576	390572	175466	13360.8	12059.9	69.8	1.53404e-06	0	31.6338	24	2	610.868	1220.73	3.20108	31.9409	5724	5724	MS2	8/70	20190321-iTQ-s36.raw
	High		sAVTALWGk	Unambiguous	1	1	P68871	N-Term(iTRAQ4plex); K9(iTRAQ4plex)	HCD	1	0	1	1	178866	Unique	Used	0.103679	0.01	0.0331854				1.72825e+07	5.11087e+06	102228		69.79	1.53758e-06	0	12.5773	0	2	610.867	1220.73	1.9011	28.6684	5050	5050	MS2	8/70	20190321-iTQ-s30.raw
	High		sAVTALWGk	Unambiguous	1	1	P68871	N-Term(iTRAQ4plex); K9(iTRAQ4plex)	HCD	1	0	1	1	228971	Unique	Used	0.131569	0.0183188	0.143418	0.020438	0.156778	1.07606	586007	219915	19010.2	17164.1	69.79	1.52708e-06	0	23.6221	9	2	610.868	1220.73	4.10105	31.9386	5708	5708	MS2	8/70	20190321-iTQ-s38.raw
	High		sAVTALWGk	Unambiguous	1	1	P68871	N-Term(iTRAQ4plex); K9(iTRAQ4plex)	HCD	1	0	1	1	222806	Unique	Used	0.146695	0.0174364	0.122434	0.02018	0.138838	1.11625	311880	130497	9630.08	9019.64	69.79	1.54283e-06	0	33.9432	28	2	610.868	1220.73	4.50104	30.57	5682	5682	MS2	8/70	20190321-iTQ-s37.raw
		High	gTFATLSELHcDk	Unambiguous	1	1	P68871	N-Term(iTRAQ4plex); C11(Methylthio); K13(iTRAQ4plex)	CID	1	0	1	1	266304	Unique	Used	0.127058	0.0488739	0.396221	0.0994019	0.789577	1.96161	14706.1	5329.6	1272.8	2094.94	69.79	2.09908e-06	0	19.3922	62	2	878.435	1755.86	-1.07392	41.1908	8171	8171	MS2	10/116	20190321-iTQ-s44.raw
	High		sAVTALWGk	Unambiguous	1	1	P68871	N-Term(iTRAQ4plex); K9(iTRAQ4plex)	HCD	1	0	1	1	185059	Unique	Used	0.141961	0.0125625	0.0911522				3.25612e+06	1.31846e+06	72437.5		69.78	1.43067e-06	0	13.4482	1	2	610.866	1220.72	0.301135	26.6515	4769	4769	MS2	8/70	20190321-iTQ-s31.raw
	High		lLGNVLVcVLAHHFGk	Unambiguous	1	1	P68871	N-Term(iTRAQ4plex); C8(Methylthio); K16(iTRAQ4plex)	HCD	1	0	1	1	364782	Redundant	Not Used	0.0659017	0.0341543	0.533838	0.0233301	0.35729	0.658821	479561	90144.2	29005.1	16033.9	69.78	1.19398e-06	0	13.0899	2	2	1027.59	2054.16	-0.00969737	50.3731	11237	11237	MS2	14/146	20190321-iTQ-s60.raw
		High	sAVTALWGk	Unambiguous	1	1	P68871	N-Term(iTRAQ4plex); K9(iTRAQ4plex)	CID	1	0	1	1		No Quan Values	Not Used											69.77	1.67648e-06	0	25.5785	0	2	610.867	1220.73	2.3011	29.9925	5620	5620	MS2	8/70	20190321-iTQ-s33.raw
	High		vLGAFSDGLAHLDNLk	Unambiguous	2	2	P68871;P02042	N-Term(iTRAQ4plex); K16(iTRAQ4plex)	HCD	1	0	1	1	272364	Not Unique	Not Used	0.196559	0.0277537	0.145442	0.032798	0.168405	1.13978	248224	139166	12199.8	11667.3	69.75	1.73718e-06	0	28.7101	9	3	653.372	1958.1	2.74176	41.2351	8566	8566	MS2	16/138	20190321-iTQ-s45.raw
		High	sAVTALWGk	Unambiguous	1	1	P68871	N-Term(iTRAQ4plex); K9(iTRAQ4plex)	CID	1	0	1	1	178866	Redundant	Not Used	0.103679	0.01	0.0331854				1.72825e+07	5.11087e+06	102228		69.75	1.55181e-06	0	12.5773	0	2	610.867	1220.73	1.9011	28.6545	5044	5044	MS2	8/70	20190321-iTQ-s30.raw
		High	sAVTALWGk	Unambiguous	1	1	P68871	N-Term(iTRAQ4plex); K9(iTRAQ4plex)	CID	1	0	1	1	210553	Unique	Used	0.128745	0.0267666	0.214152				354364	130130	16796.9		69.75	1.55181e-06	0	15.6859	6	2	610.868	1220.73	3.20108	30.4836	5630	5630	MS2	8/70	20190321-iTQ-s35.raw
	High		sAVTALWGk	Unambiguous	1	1	P68871	N-Term(iTRAQ4plex); K9(iTRAQ4plex)	HCD	1	0	1	1	210553	Redundant	Not Used	0.128745	0.0267666	0.214152				354364	130130	16796.9		69.74	1.55538e-06	0	15.6859	6	2	610.868	1220.73	3.20108	30.4996	5636	5636	MS2	8/70	20190321-iTQ-s35.raw
		High	vVAGVANALAHk	Unambiguous	2	2	P68871;P02042	N-Term(iTRAQ4plex); K12(iTRAQ4plex)	CID	1	0	1	1	428249	Redundant	Not Used	0.16316	0.0677246	0.427557	0.117635	0.727651	1.67527	50204.4	23364.3	6021.08	8463.64	69.73	7.23617e-07	0	15.4333	99	2	719.445	1437.88	3.1704	28.6129	4891	4891	MS2	11/100	20190321-iTQ-s71.raw
	High		sAVTALWGk	Unambiguous	1	1	P68871	N-Term(iTRAQ4plex); K9(iTRAQ4plex)	HCD	1	0	1	1	282901	Unique	Used	0.131508	0.0275218	0.215568	0.0350362	0.268885	1.22783	277778	104195	13538.2	13947.5	69.72	1.54123e-06	0	26.9846	21	2	610.869	1220.73	4.70104	30.662	5628	5628	MS2	8/70	20190321-iTQ-s47.raw
		High	vNVDEVGGEALGR	Unambiguous	1	1	P68871	N-Term(iTRAQ4plex)	CID	1	0	1	1	83350	Unique	Used	0.188285	0.194379	1.06339	0.286987	1.53832	1.424	55717.7	29923.1	19179.1	22915.8	69.72	2.63983e-06	0	3.8556	25	2	729.887	1458.77	0.0350105	25.3405	4226	4226	MS2	10/128	20190321-iTQ-s15.raw
	High		sAVTALWGk	Unambiguous	1	1	P68871	N-Term(iTRAQ4plex); K9(iTRAQ4plex)	HCD	1	0	1	1	188973	Unique	Used	0.166997	0.0137723	0.0849486	0.0153828	0.0929667	1.07728	161516	76934.7	3939.18	3560.67	69.71	1.57686e-06	0	16.9885	24	2	610.869	1220.73	5.20102	55.1619	13247	13247	MS2	8/70	20190321-iTQ-s31.raw
	High		sAVTALWGk	Unambiguous	1	1	P68871	N-Term(iTRAQ4plex); K9(iTRAQ4plex)	HCD	1	0	1	1	185635	Unique	Used	0.180779	0.0501365	0.285671	0.0512779	0.286274	0.986444	4.39173e+06	2.26455e+06	389920	322734	69.69	1.82041e-06	0	29.2525	1	2	610.865	1220.72	-1.09884	30.8832	6017	6017	MS2	8/70	20190321-iTQ-s31.raw
	High		lLGNVLVcVLAHHFGk	Unambiguous	1	1	P68871	N-Term(iTRAQ4plex); C8(Methylthio); K16(iTRAQ4plex)	HCD	1	0	1	1	370739	Redundant	Not Used	0.128332	0.0693699	0.556796	0.0275489	0.216655	0.383027	1.92641e+06	705153	236650	76056.2	69.69	1.24046e-06	0	4.89001	0	2	1027.58	2054.16	-1.43592	48.035	10877	10877	MS2	14/146	20190321-iTQ-s61.raw
	High		sAVTALWGk	Unambiguous	1	1	P68871	N-Term(iTRAQ4plex); K9(iTRAQ4plex)	HCD	1	0	1	1	246914	Unique	Used	0.147583	0.0282697	0.197309	0.0448522	0.306725	1.53024	118487	49877.3	5931.67	7616.12	69.65	1.56627e-06	0	41.1814	91	2	610.869	1220.73	5.00103	29.6376	5316	5316	MS2	8/70	20190321-iTQ-s41.raw
	High		sAVTALWGk	Unambiguous	1	1	P68871	N-Term(iTRAQ4plex); K9(iTRAQ4plex)	HCD	1	0	1	1	349954	Unique	Used	0.137311	0.0362809	0.272165	0.0543238	0.399286	1.44414	142206	55695.8	9136.55	11071	69.63	1.58439e-06	0	26.3958	43	2	610.868	1220.73	3.60107	31.6113	5867	5867	MS2	8/70	20190321-iTQ-s58.raw
		High	gTFATLSELHcDk	Unambiguous	1	1	P68871	N-Term(iTRAQ4plex); C11(Methylthio); K13(iTRAQ4plex)	CID	1	0	1	1	265132	Redundant	Not Used	0.0625511	0.023182	0.381748	0.031965	0.515752	1.3299	407739	72746.9	16738.6	18678.3	69.63	2.37931e-06	0	16.4673	3	2	878.439	1755.87	3.37544	32.1493	5637	5637	MS2	20/116	20190321-iTQ-s44.raw
	High		sAVTALWGk	Unambiguous	1	1	P68871	N-Term(iTRAQ4plex); K9(iTRAQ4plex)	HCD	1	0	1	1	276934	Unique	Used	0.134965	0.0479364	0.365851	0.0363673	0.271951	0.731716	229318	88279.2	19466.6	11951.7	69.6	1.58441e-06	0	37.945	27	2	610.869	1220.73	4.80103	31.9356	5577	5577	MS2	8/70	20190321-iTQ-s46.raw
		High	lLGNVLVcVLAHHFGk	Unambiguous	1	1	P68871	N-Term(iTRAQ4plex); C8(Methylthio); K16(iTRAQ4plex)	CID	1	0	1	1	389341	Redundant	Not Used	0.101527	0.0369104	0.374479	0.0213375	0.21211	0.557559	1.50821e+06	436760	98582	46119.6	69.57	1.25865e-06	0	11.6215	3	3	685.394	2054.17	1.88538	50.4213	11345	11345	MS2	17/146	20190321-iTQ-s64.raw
	High		sAVTALWGk	Unambiguous	1	1	P68871	N-Term(iTRAQ4plex); K9(iTRAQ4plex)	HCD	1	0	1	1	259089	Unique	Used	0.111039	0.0225149	0.208861	0.0312048	0.283627	1.33674	443495	140462	17682.6	19833.1	69.53	1.56558e-06	0	25.6954	7	2	610.87	1220.73	6.50099	30.7436	5607	5607	MS2	8/70	20190321-iTQ-s43.raw
	High		sAVTALWGk	Unambiguous	1	1	P68871	N-Term(iTRAQ4plex); K9(iTRAQ4plex)	HCD	1	0	1	1	186027	Redundant	Not Used	0.177103	0.0490395	0.28522	0.0648626	0.369631	1.27569	305576	154363	26536.9	28404.9	69.51	1.61759e-06	0	24.4724	12	2	610.869	1220.73	4.90103	33.6759	6864	6864	MS2	8/70	20190321-iTQ-s31.raw
	High		VNVDEVGGEALGR	Unambiguous	1	1	P68871		HCD	1	0	1	1	28967	No Quan Labels	Not Used											69.48	2.15295e-06	0	3.00613	3	2	657.836	1314.66	-0.694681	23.6473	2653	2653	MS2	11/128	20190321-iTQ-s06.raw
	High		sAVTALWGk	Unambiguous	1	1	P68871	N-Term(iTRAQ4plex); K9(iTRAQ4plex)	HCD	1	0	1	1	270990	Unique	Used	0.139792	0.0451743	0.332866	0.0556349	0.401667	1.18783	322389	128546	25790.3	25704.4	69.47	1.63256e-06	0	36.6099	13	2	610.869	1220.73	4.90103	30.8943	5589	5589	MS2	8/70	20190321-iTQ-s45.raw
	High		sAVTALWGk	Unambiguous	1	1	P68871	N-Term(iTRAQ4plex); K9(iTRAQ4plex)	HCD	1	0	1	1	192017	Unique	Used	0.213836	0.0587461	0.282982	0.0801635	0.378352	1.31611	341065	208025	35481.5	39182.6	69.45	1.64009e-06	0	30.8335	8	2	610.869	1220.73	5.10103	31.8048	6033	6033	MS2	8/70	20190321-iTQ-s32.raw
	High		lLGNVLVcVLAHHFGk	Unambiguous	1	1	P68871	N-Term(iTRAQ4plex); C8(Methylthio); K16(iTRAQ4plex)	HCD	1	0	1	1	383311	Unique	Used	0.146026	0.0708782	0.499968	0.137509	0.95039	1.87118	44636.8	18591.8	5602.63	8796.41	69.43	1.12885e-06	0	36.7331	27	3	685.396	2054.17	3.75728	50.5502	11651	11651	MS2	14/146	20190321-iTQ-s63.raw
	High		LLGNVLVcVLAHHFGk	Unambiguous	1	1	P68871	C8(Methylthio); K16(iTRAQ4plex)	HCD	1	0	1	1	333661	Unique	Used	0.247509	0.0791072	0.329219	0.120057	0.48955	1.46375	41510.4	29305.2	5815.12	7142.07	69.29	2.07259e-06	0	18.9895	20	3	637.36	1910.07	2.2577	47.1607	10680	10680	MS2	9/146	20190321-iTQ-s55.raw
	High		fFESFGDLSTPDAVMGNPk	Unambiguous	1	1	P68871	N-Term(iTRAQ4plex); K19(iTRAQ4plex)	HCD	1	0	1	1	187126	Unique	Used	0.137737	0.0467416	0.349554	0.0349752	0.256278	0.721694	101768	39981.4	8423.64	5100.95	69.26	2.3834e-06	0	27.8481	16	3	783.057	2347.16	2.07748	41.7093	9244	9244	MS2	16/166	20190321-iTQ-s31.raw
	High		LLGNVLVcVLAHHFGk	Unambiguous	1	1	P68871	C8(Methylthio); K16(iTRAQ4plex)	HCD	1	0	1	1	321284	Unique	Used	0.297065						3.0818e+06	2.61128e+06			69.24	2.19189e-06	0	5.3124	0	3	637.359	1910.06	0.436292	46.151	10292	10292	MS2	9/146	20190321-iTQ-s53.raw
	High		lLGNVLVcVLAHHFGk	Unambiguous	1	1	P68871	N-Term(iTRAQ4plex); C8(Methylthio); K16(iTRAQ4plex)	HCD	1	0	1	1	370547	Unique	Used	0.0998774	0.0561428	0.579012				2.51319e+07	7.15962e+06	2.49865e+06		69.05	1.43741e-06	0	9.3899	0	3	685.392	2054.16	-1.41275	46.3415	10458	10458	MS2	16/146	20190321-iTQ-s61.raw
	High		lLGNVLVcVLAHHFGkEFTPPVQAAYQk	Unambiguous	1	1	P68871	N-Term(iTRAQ4plex); C8(Methylthio); K16(iTRAQ4plex); K28(iTRAQ4plex)	HCD	1	0	1	1	401866	Unique	Used	0.0828719	0.120402	1.49653	0.166054	2.02229	1.33019	14892.1	3520.14	3175.21	3543.93	69.03	8.83585e-07	1	50.2001	70	4	890.242	3557.95	-0.867844	52.6544	11818	11818	MS2	17/268	20190321-iTQ-s66.raw
	High		gTFATLSELHcDk	Unambiguous	1	1	P68871	N-Term(iTRAQ4plex); C11(Methylthio); K13(iTRAQ4plex)	HCD	1	0	1	1	265749	Unique	Used	0.140322	0.0239821	0.176044	0.0439979	0.316451	1.76946	57506.4	23016.5	2442.24	3626	68.95	2.85901e-06	0	16.126	35	2	878.438	1755.87	2.40215	37.0728	6978	6978	MS2	10/116	20190321-iTQ-s44.raw
		High	lLGNVLVcVLAHHFGk	Unambiguous	1	1	P68871	N-Term(iTRAQ4plex); C8(Methylthio); K16(iTRAQ4plex)	CID	1	0	1	1	377100	Unique	Used	0.106888	0.0647115	0.623611	0.0567688	0.536022	0.846107	201507	61435	23091.8	16393.8	68.92	1.19257e-06	0	24.5858	5	3	685.398	2054.18	7.85761	50.9548	11408	11408	MS2	18/146	20190321-iTQ-s62.raw
	High		fFESFGDLSTPDAVMGNPK	Unambiguous	1	1	P68871	N-Term(iTRAQ4plex)	HCD	1	0	1	1	48268	Redundant	Not Used	0.0380508						631089	68493.9			68.91	1.99862e-06	0	13.8989	3	2	1102.03	2203.05	0.756664	41.6632	8045	8045	MS2	14/166	20190321-iTQ-s09.raw
	High		fFESFGDLSTPDAVMGNPk	Unambiguous	1	1	P68871	N-Term(iTRAQ4plex); K19(iTRAQ4plex)	HCD	1	0	1	1	111185	Unique	Used	0.109874	0.0145514	0.136418				1.72297e+07	5.39969e+06	443986		68.91	2.62198e-06	0	73.3475	0	3	783.06	2347.16	5.27594	41.6308	9082	9082	MS2	15/166	20190321-iTQ-s19.raw
	High		vNVDEVGGEALGR	Unambiguous	1	1	P68871	N-Term(iTRAQ4plex)	HCD	1	0	1	1	78471	Unique	Used	0.204603	0.089949	0.45284	0.107178	0.528681	1.14923	182153	106303	29014.8	27978.4	68.83	3.16822e-06	0	18.1294	9	2	729.89	1458.77	3.71694	37.2036	7381	7381	MS2	11/128	20190321-iTQ-s14.raw
	High		LLGNVLVcVLAHHFGk	Unambiguous	1	1	P68871	C8(Methylthio); K16(iTRAQ4plex)	HCD	1	0	1	1	346058	Unique	Used	0.301322	0.0467002	0.159643				99151.2	85216.9	8199.78		68.82	2.45381e-06	0	15.8148	5	3	637.36	1910.07	1.49079	47.4446	10813	10813	MS2	9/146	20190321-iTQ-s57.raw
	High		lLGNVLVcVLAHHFGk	Unambiguous	1	1	P68871	N-Term(iTRAQ4plex); C8(Methylthio); K16(iTRAQ4plex)	HCD	1	0	1	1	370972	Unique	Used	0.105286	0.0539623	0.527937				2.89714e+06	870033	276851		68.82	1.65993e-06	0	9.52673	0	3	685.391	2054.16	-3.10639	49.8611	11381	11381	MS2	15/146	20190321-iTQ-s61.raw
	High		vLGAFSDGLAHLDNLk	Unambiguous	2	2	P68871;P02042	N-Term(iTRAQ4plex); K16(iTRAQ4plex)	HCD	1	0	1	1	267067	Not Unique	Not Used	0.154581	0.0429037	0.28589	0.020071	0.131043	0.451201	81820	36075.6	6216.42	2353.47	68.65	2.23109e-06	0	25.461	18	3	653.371	1958.1	1.71314	47.0664	9836	9836	MS2	14/138	20190321-iTQ-s44.raw
	High		vHLTPEEk	Unambiguous	2	2	P68871;P02042	N-Term(iTRAQ4plex); K8(iTRAQ4plex)	HCD	1	0	1	1	329309	No Quan Values	Not Used							418611				68.53	3.00202e-06	0	13.7083	0	2	620.862	1240.72	2.10607	14.438	1248	1248	MS2	7/62	20190321-iTQ-s55.raw
	High		vLGAFSDGLAHLDNLk	Unambiguous	2	2	P68871;P02042	N-Term(iTRAQ4plex); K16(iTRAQ4plex)	HCD	1	0	1	1	278211	Not Unique	Not Used	0.100145	0.0427298	0.439505	0.0445613	0.449087	1.00583	171029	48853.5	12941.6	10922.1	68.44	2.34879e-06	0	15.6309	7	3	653.372	1958.1	2.74176	41.5408	8345	8345	MS2	14/138	20190321-iTQ-s46.raw
	High		gTFATLSELHcDk	Unambiguous	1	1	P68871	N-Term(iTRAQ4plex); C11(Methylthio); K13(iTRAQ4plex)	HCD	1	0	1	1	267619	Unique	Used	0.0825828	0.0239354	0.298547	0.0195972	0.2395	0.789678	130377	30710.6	5526.22	3661.64	68.42	3.21571e-06	0	20.917	11	3	585.962	1755.87	2.98542	51.1244	11032	11032	MS2	15/116	20190321-iTQ-s44.raw
	High		lLGNVLVcVLAHHFGk	Unambiguous	1	1	P68871	N-Term(iTRAQ4plex); C8(Methylthio); K16(iTRAQ4plex)	HCD	1	0	1	1	371775	Unique	Used	0.123125	0.042698	0.357207				27014.5	9487.29	2042.63		68.32	1.47231e-06	0	10.0664	31	3	685.396	2054.17	4.02469	56.151	13122	13122	MS2	14/146	20190321-iTQ-s61.raw
	High		vVAGVANALAHk	Unambiguous	2	2	P68871;P02042	N-Term(iTRAQ4plex); K12(iTRAQ4plex)	HCD	1	0	1	1	331015	Not Unique	Not Used	0.149722	0.0119159	0.081979	0.01	0.0532568	0.639482	5.88928e+06	2.51503e+06	124272	66680.7	68.3	1.04532e-06	0	13.7042	1	3	479.965	1437.88	2.48188	27.4768	4947	4947	MS2	15/100	20190321-iTQ-s55.raw
	High		fFESFGDLSTPDAVMGNPk	Unambiguous	1	1	P68871	N-Term(iTRAQ4plex); K19(iTRAQ4plex)	HCD	1	0	1	1	193509	Unique	Used	0.098405	0.02847	0.29801	0.0491567	0.504159	1.6653	174779	49057.2	8811.73	12312.6	68.27	2.74787e-06	0	17.3181	5	3	783.057	2347.16	1.84344	42.6821	9268	9268	MS2	14/166	20190321-iTQ-s32.raw
		High	fFESFGDLSTPDAVMGNPk	Unambiguous	1	1	P68871	N-Term(iTRAQ4plex); K19(iTRAQ4plex)	CID	1	0	1	1	111312	Unique	Used	0.117924	0.038769	0.338644				212545	71490.8	14592.2		68.26	3.01544e-06	0	6.15175	3	2	1174.08	2347.16	3.09736	42.5461	9350	9350	MS2	10/166	20190321-iTQ-s19.raw
	High		eFTPPVQAAYQk	Unambiguous	1	1	P68871	N-Term(iTRAQ4plex); K12(iTRAQ4plex)	HCD	1	0	1	1	146620	Unique	Used	0.0882465	0.013042	0.152233				2.0088e+06	505628	46394.6		68.25	3.23935e-06	0	17.226	1	2	833.957	1666.91	1.70063	24.5494	3954	3954	MS2	8/102	20190321-iTQ-s25.raw
		High	vVAGVANALAHk	Unambiguous	2	2	P68871;P02042	N-Term(iTRAQ4plex); K12(iTRAQ4plex)	CID	1	0	1	1	319334	Redundant	Not Used	0.140774	0.0412455	0.301797	0.0669377	0.479899	1.56528	129362	51942.8	9448.61	12409.6	68.19	1.00884e-06	0	23.7144	18	2	719.445	1437.88	3.67977	31.6997	6061	6061	MS2	10/100	20190321-iTQ-s53.raw
		High	vNVDEVGGEALGR	Unambiguous	1	1	P68871	N-Term(iTRAQ4plex)	CID	1	0	1	1	70378	Unique	Used	0.101721						2.72634e+06	791018			68.16	3.86474e-06	0	6.89882	0	3	486.928	1458.77	1.97136	23.9013	3539	3539	MS2	8/128	20190321-iTQ-s13.raw
	High		vHLTPEEk	Unambiguous	2	2	P68871;P02042	N-Term(iTRAQ4plex); K8(iTRAQ4plex)	HCD	1	0	1	1	341756	No Quan Values	Not Used								51801.2			68.1	3.35319e-06	0	23.8774	5	2	620.863	1240.72	3.08993	15.3438	1492	1492	MS2	7/62	20190321-iTQ-s57.raw
		High	gTFATLSELHcDk	Unambiguous	1	1	P68871	N-Term(iTRAQ4plex); C11(Methylthio); K13(iTRAQ4plex)	CID	1	0	1	1	268451	Unique	Used	0.276015						310.232	244.239			68.08	3.5476e-06	0	26.3546	300	2	878.44	1755.87	4.07065	57.8921	12824	12824	MS2	10/116	20190321-iTQ-s44.raw
	High		vNVDEVGGEALGR	Unambiguous	1	1	P68871	N-Term(iTRAQ4plex)	HCD	1	0	1	1	78856	Unique	Used	0.21849	0.115504	0.544535	0.142034	0.656087	1.18602	161242	100486	32980.8	32820.8	68.07	3.93007e-06	0	40.7657	10	2	729.888	1458.77	0.788134	39.9407	8214	8214	MS2	11/128	20190321-iTQ-s14.raw
		High	vLGAFSDGLAHLDNLk	Unambiguous	2	2	P68871;P02042	N-Term(iTRAQ4plex); K16(iTRAQ4plex)	CID	1	0	1	1	254174	Redundant	Not Used	0.027772						1.80621e+06	143078			68.06	2.44633e-06	0	13.2099	1	3	653.372	1958.1	4.05092	40.025	7965	7965	MS2	22/138	20190321-iTQ-s42.raw
		High	vLGAFSDGLAHLDNLk	Unambiguous	2	2	P68871;P02042	N-Term(iTRAQ4plex); K16(iTRAQ4plex)	CID	1	0	1	1	262678	Not Unique	Not Used	0.0365487						1744.61	181.873			67.98	2.39627e-06	0	0	300	2	979.557	1958.11	5.55397	59.2566	13422	13422	MS2	14/138	20190321-iTQ-s43.raw
	High		fFESFGDLSTPDAVmGNPk	Unambiguous	1	1	P68871	N-Term(iTRAQ4plex); M15(Oxidation); K19(iTRAQ4plex)	HCD	1	0	1	1	186732	Unique	Used	0.154597	0.111063	0.739995	0.141059	0.920879	1.22498	69253.9	30538.1	13620.7	13999.9	67.97	3.02419e-06	0	26.0123	26	3	788.387	2363.15	-0.0722203	38.8362	8388	8388	MS2	17/166	20190321-iTQ-s31.raw
		High	lLGNVLVcVLAHHFGk	Unambiguous	1	1	P68871	N-Term(iTRAQ4plex); C8(Methylthio); K16(iTRAQ4plex)	CID	1	0	1	1	370547	Redundant	Not Used	0.0998774	0.0561428	0.579012				2.51319e+07	7.15962e+06	2.49865e+06		67.85	1.89488e-06	0	9.3899	0	3	685.392	2054.16	-1.41275	46.3247	10452	10452	MS2	21/146	20190321-iTQ-s61.raw
	High		sAVTALWGk	Unambiguous	1	1	P68871	N-Term(iTRAQ4plex); K9(iTRAQ4plex)	HCD	1	0	1	1	185155	Redundant	Not Used	0.195046						1.00162e+08	5.57231e+07			67.83	2.75243e-06	0	13.3532	0	2	610.866	1220.72	-0.298854	27.3351	4977	4977	MS2	7/70	20190321-iTQ-s31.raw
		High	vVAGVANALAHk	Unambiguous	2	2	P68871;P02042	N-Term(iTRAQ4plex); K12(iTRAQ4plex)	CID	1	0	1	1	422544	Redundant	Not Used	0.12698	0.0967892	0.785148	0.173542	1.37933	1.72932	40747.3	14758.2	6984.12	10134.1	67.78	1.13373e-06	0	24.8347	61	2	719.445	1437.88	2.91571	29.9475	5040	5040	MS2	11/100	20190321-iTQ-s70.raw
		High	vNVDEVGGEALGR	Unambiguous	1	1	P68871	N-Term(iTRAQ4plex)	CID	1	0	1	1	70284	Redundant	Not Used	0.105769	0.0185698	0.180847				1.3419e+06	404832	44128		67.71	4.1003e-06	0	9.01965	1	3	486.928	1458.77	2.34792	23.2068	3333	3333	MS2	8/128	20190321-iTQ-s13.raw
	High		gTFATLSELHcDk	Unambiguous	1	1	P68871	N-Term(iTRAQ4plex); C11(Methylthio); K13(iTRAQ4plex)	HCD	1	0	1	1	265387	Redundant	Not Used	0.0941683						6.56486e+06	1.76331e+06			67.65	3.24685e-06	0	11.6314	0	2	878.433	1755.86	-3.43766	34.2543	6196	6196	MS2	16/116	20190321-iTQ-s44.raw
		High	sAVTALWGk	Unambiguous	1	1	P68871	N-Term(iTRAQ4plex); K9(iTRAQ4plex)	CID	1	0	1	1	259089	Redundant	Not Used	0.111039	0.0225149	0.208861	0.0312048	0.283627	1.33674	443495	140462	17682.6	19833.1	67.65	2.41366e-06	0	25.6954	7	2	610.87	1220.73	6.50099	30.7292	5601	5601	MS2	8/70	20190321-iTQ-s43.raw
	High		vLGAFSDGLAHLDNLk	Unambiguous	2	2	P68871;P02042	N-Term(iTRAQ4plex); K16(iTRAQ4plex)	HCD	1	0	1	1	262575	Not Unique	Not Used	0.0666833	0.03238	0.500174				10208.4	1941.66	585.359		67.58	2.72348e-06	0	14.7473	96	3	653.373	1958.1	4.61199	57.3914	13158	13158	MS2	13/138	20190321-iTQ-s43.raw
		High	VVAGVANALAHk	Unambiguous	2	2	P68871;P02042	K12(iTRAQ4plex)	CID	1	0	1	1	233710	Not Unique	Not Used	0.511609	0.729486	1.46872	0.945628	1.86545	1.25026	10177.6	14851.8	13147.6	13792.6	67.58	3.57021e-06	0	33.6932	31	2	647.392	1293.78	1.17417	20.7942	2797	2797	MS2	11/100	20190321-iTQ-s39.raw
		High	sAVTALWGk	Unambiguous	1	1	P68871	N-Term(iTRAQ4plex); K9(iTRAQ4plex)	CID	1	0	1	1	228971	Redundant	Not Used	0.131569	0.0183188	0.143418	0.020438	0.156778	1.07606	586007	219915	19010.2	17164.1	67.46	2.61134e-06	0	23.6221	9	2	610.868	1220.73	4.10105	31.9232	5702	5702	MS2	8/70	20190321-iTQ-s38.raw
	High		vLGAFSDGLAHLDNLk	Unambiguous	2	2	P68871;P02042	N-Term(iTRAQ4plex); K16(iTRAQ4plex)	HCD	1	0	1	1	260133	Not Unique	Not Used	0.0634279						3.64571e+06	659569			67.42	2.88909e-06	0	11.7977	0	3	653.371	1958.1	2.27421	38.546	7869	7869	MS2	16/138	20190321-iTQ-s43.raw
	High		lLGNVLVcVLAHHFGk	Unambiguous	1	1	P68871	N-Term(iTRAQ4plex); C8(Methylthio); K16(iTRAQ4plex)	HCD	1	0	1	1	346325	Unique	Used	0.115143	0.0882568	0.789533	0.0676581	0.593038	0.739381	38418.5	12617.6	6004.47	3725.12	67.41	1.87906e-06	0	28.4199	17	3	685.395	2054.17	3.48986	49.396	11388	11388	MS2	13/146	20190321-iTQ-s57.raw
	High		sAVTALWGk	Unambiguous	1	1	P68871	N-Term(iTRAQ4plex); K9(iTRAQ4plex)	HCD	1	0	1	1	179334	Unique	Used	0.0691548	0.0447524	0.666584	0.0558166	0.814597	1.20294	2.44782e+06	482836	193991	195805	67.34	2.66605e-06	0	47.5529	1	2	610.869	1220.73	5.00103	32.1358	6064	6064	MS2	7/70	20190321-iTQ-s30.raw
	High		vLGAFSDGLAHLDNLk	Unambiguous	2	2	P68871;P02042	N-Term(iTRAQ4plex); K16(iTRAQ4plex)	HCD	1	0	1	1	261252	Not Unique	Not Used	0.0729086	0.0309656	0.437482	0.0300768	0.416345	0.936804	111552	23198.2	6117.06	4808.28	67.31	2.796e-06	0	21.3807	19	3	653.373	1958.11	5.5471	46.8567	10290	10290	MS2	16/138	20190321-iTQ-s43.raw
	High		lLGNVLVcVLAHHFGk	Unambiguous	1	1	P68871	N-Term(iTRAQ4plex); C8(Methylthio); K16(iTRAQ4plex)	HCD	1	0	1	1	419347	Unique	Used	0.0693523	0.0298191	0.442889	0.0343213	0.499464	1.11011	1.24386e+06	246055	65683.2	61181.1	67.31	1.78349e-06	0	10.137	1	3	685.396	2054.17	4.38124	49.6635	10783	10783	MS2	17/146	20190321-iTQ-s69.raw
	High		kVLGAFSDGLAHLDNLk	Unambiguous	2	2	P68871;P02042	N-Term(iTRAQ4plex); K1(iTRAQ4plex); K17(iTRAQ4plex)	HCD	1	0	1	1	399635	Not Unique	Not Used	0.184354	0.0728997	0.407319	0.0824534	0.451396	1.09089	218976	115145	28268.9	25875.3	67.27	1.3251e-06	1	35.5502	5	4	558.331	2230.3	4.31159	35.8225	6990	6990	MS2	17/174	20190321-iTQ-s66.raw
		High	sAVTALWGk	Unambiguous	1	1	P68871	N-Term(iTRAQ4plex); K9(iTRAQ4plex)	CID	1	0	1	1	185635	Redundant	Not Used	0.180779	0.0501365	0.285671	0.0512779	0.286274	0.986444	4.39173e+06	2.26455e+06	389920	322734	67.23	3.20752e-06	0	29.2525	1	2	610.865	1220.72	-1.09884	30.8686	6011	6011	MS2	8/70	20190321-iTQ-s31.raw
	High		sAVTALWGk	Unambiguous	1	1	P68871	N-Term(iTRAQ4plex); K9(iTRAQ4plex)	HCD	1	0	1	1	187534	Unique	Used	0.20367	0.103654	0.524226	0.0768391	0.380764	0.71498	59863.4	34776.5	10988.4	6592.1	67.22	2.78816e-06	0	39.3363	43	2	610.869	1220.73	5.50102	44.6675	10128	10128	MS2	7/70	20190321-iTQ-s31.raw
	High		sAVTALWGk	Unambiguous	1	1	P68871	N-Term(iTRAQ4plex); K9(iTRAQ4plex)	HCD	1	0	1	1	187440	Unique	Used	0.174766	0.0774574	0.456526	0.0627611	0.362438	0.781492	55509.4	27670.8	7614.04	4992.72	67.13	2.81749e-06	0	49.2991	69	2	610.868	1220.73	3.60107	43.9742	9922	9922	MS2	7/70	20190321-iTQ-s31.raw
	High		kVLGAFSDGLAHLDNLk	Unambiguous	2	2	P68871;P02042	N-Term(iTRAQ4plex); K1(iTRAQ4plex); K17(iTRAQ4plex)	HCD	1	0	1	1	429308	Redundant	Not Used	0.157132	0.0211226	0.138466	0.0236842	0.152123	1.08145	101120	45321.1	3782.43	3432.23	67.11	1.37483e-06	1	19.4061	17	4	558.33	2230.3	3.10748	37.498	7195	7195	MS2	16/174	20190321-iTQ-s71.raw
	High		lLGNVLVcVLAHHFGk	Unambiguous	1	1	P68871	N-Term(iTRAQ4plex); C8(Methylthio); K16(iTRAQ4plex)	HCD	1	0	1	1	364429	Redundant	Not Used	0.0504205	0.0473516	0.96736	0.0262484	0.525407	0.534643	3.01253e+06	433247	252611	113322	67.1	2.25207e-06	0	5.47889	0	2	1027.58	2054.16	-1.43592	47.5375	10470	10470	MS2	14/146	20190321-iTQ-s60.raw
	High		sAVTALWGk	Unambiguous	1	1	P68871	N-Term(iTRAQ4plex); K9(iTRAQ4plex)	HCD	1	0	1	1	343768	Unique	Used	0.170722	0.0929443	0.560781	0.110461	0.65301	1.14626	203000	98851.6	33412.2	32135.5	67.09	2.84356e-06	0	30.677	21	2	610.868	1220.73	4.10105	30.3832	5849	5849	MS2	7/70	20190321-iTQ-s57.raw
	High		lLGNVLVcVLAHHFGk	Unambiguous	1	1	P68871	N-Term(iTRAQ4plex); C8(Methylthio); K16(iTRAQ4plex)	HCD	1	0	1	1	365455	Unique	Used	0.11501	0.0711526	0.637259	0.0704401	0.618139	0.95483	42517.9	13947.7	5357.32	4292.12	67.07	2.00263e-06	0	28.4982	26	3	685.395	2054.17	3.22245	55.4469	12694	12694	MS2	14/146	20190321-iTQ-s60.raw
		High	vVAGVANALAHk	Unambiguous	2	2	P68871;P02042	N-Term(iTRAQ4plex); K12(iTRAQ4plex)	CID	1	0	1	1	322712	Redundant	Not Used	0.14877			0.0299507	0.203186		3209.4	1361.87		137.756	66.95	1.3624e-06	0	13.643	300	2	719.446	1437.88	4.18914	57.5566	13379	13379	MS2	11/100	20190321-iTQ-s53.raw
	High		sAVTALWGk	Unambiguous	1	1	P68871	N-Term(iTRAQ4plex); K9(iTRAQ4plex)	HCD	1	0	1	1	185539	Redundant	Not Used	0.143833						2.03268e+07	8.33926e+06			66.91	2.98427e-06	0	13.9463	0	2	610.868	1220.73	3.00108	30.1774	5809	5809	MS2	8/70	20190321-iTQ-s31.raw
		High	lLGNVLVcVLAHHFGk	Unambiguous	1	1	P68871	N-Term(iTRAQ4plex); C8(Methylthio); K16(iTRAQ4plex)	CID	1	0	1	1	371933	Unique	Used	0.108403	0.0512254	0.486747				4111.81	1271.37	372.997		66.88	2.02039e-06	0	9.04048	170	3	685.396	2054.17	3.66814	58.8449	13545	13545	MS2	15/146	20190321-iTQ-s61.raw
	High		vVAGVANALAHk	Unambiguous	2	2	P68871;P02042	N-Term(iTRAQ4plex); K12(iTRAQ4plex)	HCD	1	0	1	1	434395	Not Unique	Not Used	0.158104	0.0547433	0.356656	0.0832427	0.53138	1.4666	139265	62802.9	13500.7	16613.7	66.87	1.82974e-06	0	24.668	18	3	479.965	1437.88	1.84516	29.947	5676	5676	MS2	16/100	20190321-iTQ-s72.raw
	High		vHLTPEEk	Unambiguous	2	2	P68871;P02042	N-Term(iTRAQ4plex); K8(iTRAQ4plex)	HCD	1	0	1	1	329467	Not Unique	Not Used	0.115148						2.12598e+06	698257			66.79	4.51281e-06	0	12.7791	1	2	620.864	1240.72	5.54959	15.8365	1593	1593	MS2	7/62	20190321-iTQ-s55.raw
	High		sAVTALWGk	Unambiguous	1	1	P68871	N-Term(iTRAQ4plex); K9(iTRAQ4plex)	HCD	1	0	1	1	185347	Redundant	Not Used	0.14698						6.61466e+07	2.77307e+07			66.7	3.52764e-06	0	13.705	0	2	610.865	1220.72	-1.69883	28.7613	5393	5393	MS2	8/70	20190321-iTQ-s31.raw
		High	vLGAFSDGLAHLDNLk	Unambiguous	2	2	P68871;P02042	N-Term(iTRAQ4plex); K16(iTRAQ4plex)	CID	1	0	1	1	266497	Redundant	Not Used	0.127798	0.01	0.01				2.42328e+07	8.83335e+06	70629.2		66.7	3.53833e-06	0	10.9739	0	3	653.372	1958.1	2.83528	42.7844	8595	8595	MS2	22/138	20190321-iTQ-s44.raw
	High		sAVTALWGk	Unambiguous	1	1	P68871	N-Term(iTRAQ4plex); K9(iTRAQ4plex)	HCD	1	0	1	1	191918	Unique	Used	0.194481	0.0576556	0.30537	0.073888	0.383441	1.23603	2.38426e+06	1.3226e+06	243434	252469	66.68	3.21101e-06	0	17.8117	1	2	610.868	1220.73	3.40107	31.109	5822	5822	MS2	8/70	20190321-iTQ-s32.raw
	High		sAVTALWGk	Unambiguous	1	1	P68871	N-Term(iTRAQ4plex); K9(iTRAQ4plex)	HCD	1	0	1	1	189063	Unique	Used	0.14704	0.0217304	0.152227				50469.1	21167	1942.14		66.68	3.15731e-06	0	16.9002	48	2	610.869	1220.73	5.40102	55.8624	13442	13442	MS2	8/70	20190321-iTQ-s31.raw
		High	eFTPPVQAAYQk	Unambiguous	1	1	P68871	N-Term(iTRAQ4plex); K12(iTRAQ4plex)	CID	1	0	1	1	146913	Unique	Used	0.069054	0.0278273	0.415091				211680	41693.3	10431.3		66.67	4.91911e-06	0	17.0985	8	2	833.96	1666.91	4.55665	26.6094	4577	4577	MS2	11/102	20190321-iTQ-s25.raw
	High		sAVTALWGk	Unambiguous	1	1	P68871	N-Term(iTRAQ4plex); K9(iTRAQ4plex)	HCD	1	0	1	1	189145	Unique	Used	0.173077	0.0302814	0.180218	0.0275467	0.160632	0.877385	25079.9	12381.2	1344.89	990.093	66.64	3.17569e-06	0	13.594	91	2	610.87	1220.73	7.80095	56.5727	13622	13622	MS2	8/70	20190321-iTQ-s31.raw
	High		sAVTALWGk	Unambiguous	1	1	P68871	N-Term(iTRAQ4plex); K9(iTRAQ4plex)	HCD	1	0	1	1	185827	Unique	Used	0.178347	0.0336904	0.194581	0.0332907	0.18839	0.953043	1.02877e+06	523340	61377.9	49082	66.62	3.46256e-06	0	22.7453	3	2	610.867	1220.73	2.2011	32.2548	6433	6433	MS2	8/70	20190321-iTQ-s31.raw
		High	vVAGVANALAHk	Unambiguous	2	2	P68871;P02042	N-Term(iTRAQ4plex); K12(iTRAQ4plex)	CID	1	0	1	1	319503	Not Unique	Not Used	0.158231	0.0814455	0.530195	0.0449779	0.286885	0.532634	102264	46154.2	14749.4	6591.76	66.6	1.54237e-06	0	19.728	15	3	479.965	1437.88	2.6729	32.9327	6426	6426	MS2	10/100	20190321-iTQ-s53.raw
	High		lLGNVLVcVLAHHFGk	Unambiguous	1	1	P68871	N-Term(iTRAQ4plex); C8(Methylthio); K16(iTRAQ4plex)	HCD	1	0	1	1	371311	Redundant	Not Used	0.161427	0.0975031	0.622162	0.12381	0.77407	1.22471	11628.5	5354.21	2007.83	2063.28	66.57	2.46728e-06	0	48.3187	86	2	1027.59	2054.17	1.29767	52.4196	12112	12112	MS2	14/146	20190321-iTQ-s61.raw
	High		vHLTPEEk	Unambiguous	2	2	P68871;P02042	N-Term(iTRAQ4plex); K8(iTRAQ4plex)	HCD	1	0	1	1	334786	Not Unique	Not Used	0.0960026	0.01	0.0421176	0.0100339	0.105484	2.46536	165471	45310.8	1150.25	2379.42	66.48	4.77924e-06	0	40.2595	43	2	620.864	1240.72	6.13991	55.6617	13114	13114	MS2	7/62	20190321-iTQ-s55.raw
	High		vNVDEVGGEALGR	Unambiguous	1	1	P68871	N-Term(iTRAQ4plex)	HCD	1	0	1	1	81292	Redundant	Not Used	0.132793	0.026617	0.206465	0.0283594	0.215538	1.02763	30351.7	11496.2	1430.63	1233.56	66.48	5.44271e-06	0	19.1849	59	2	729.89	1458.77	3.63326	57.2898	13492	13492	MS2	11/128	20190321-iTQ-s14.raw
	High		vLGAFSDGLAHLDNLK	Unambiguous	2	2	P68871;P02042	N-Term(iTRAQ4plex)	HCD	1	0	1	1	174345	Not Unique	Not Used	0.0549685	0.01	0.0924336	0.0125119	0.229726	2.44645	732344	114822	6397.12	13131.6	66.47	4.77899e-06	0	7.04663	3	3	605.336	1813.99	-0.129199	40.98	9089	9089	MS2	19/138	20190321-iTQ-s29.raw
	High		fFESFGDLSTPDAVMGNPk	Unambiguous	1	1	P68871	N-Term(iTRAQ4plex); K19(iTRAQ4plex)	HCD	1	0	1	1	110852	Redundant	Not Used	0.0787408	0.0167017	0.218485				1.54999e+06	348117	45843.1		66.42	4.59489e-06	0	4.17777	1	2	1174.08	2347.16	2.57728	39.0944	8357	8357	MS2	15/166	20190321-iTQ-s19.raw
	High		kVLGAFSDGLAHLDNLk	Unambiguous	2	2	P68871;P02042	N-Term(iTRAQ4plex); K1(iTRAQ4plex); K17(iTRAQ4plex)	HCD	1	0	1	1	396244	Not Unique	Not Used	0.151669	0.0281851	0.191418	0.0381426	0.253814	1.30523	14843.1	6421.25	740.852	811.365	66.41	1.61528e-06	1	19.1966	68	4	558.331	2230.3	3.87373	55.4495	12973	12973	MS2	17/174	20190321-iTQ-s65.raw
		High	fFESFGDLSTPDAVMGNPk	Unambiguous	1	1	P68871	N-Term(iTRAQ4plex); K19(iTRAQ4plex)	CID	1	0	1	1	110945	Unique	Used	0.0872144						1.63038e+07	4.05578e+06			66.39	4.06418e-06	0	11.0947	0	2	1174.08	2347.15	0.288941	39.7695	8556	8556	MS2	18/166	20190321-iTQ-s19.raw
	High		sAVTALWGk	Unambiguous	1	1	P68871	N-Term(iTRAQ4plex); K9(iTRAQ4plex)	HCD	1	0	1	1	179431	Unique	Used	0.0912801	0.0490997	0.554069	0.0475409	0.525645	0.933866	736058	191640	63999.6	50148.7	66.36	3.38717e-06	0	35.04	5	2	610.869	1220.73	5.80101	32.8191	6273	6273	MS2	8/70	20190321-iTQ-s30.raw
	High		vHLTPEEk	Unambiguous	2	2	P68871;P02042	N-Term(iTRAQ4plex); K8(iTRAQ4plex)	HCD	1	0	1	1	335616	Not Unique	Not Used	0.285986						1.29051e+07	1.05269e+07			66.34	4.87775e-06	0	12.817	0	2	620.861	1240.72	1.02381	16.5513	1520	1520	MS2	7/62	20190321-iTQ-s56.raw
		High	eFTPPVQAAYQk	Unambiguous	1	1	P68871	N-Term(iTRAQ4plex); K12(iTRAQ4plex)	CID	1	0	1	1	178376	Unique	Used	0.130008	0.01	0.0170374				234957	87128.1	894.727		66.34	5.24939e-06	0	13.0369	7	2	833.959	1666.91	3.53141	25.2175	3980	3980	MS2	9/102	20190321-iTQ-s30.raw
		High	kVLGAFSDGLAHLDNLk	Unambiguous	2	2	P68871;P02042	N-Term(iTRAQ4plex); K1(iTRAQ4plex); K17(iTRAQ4plex)	CID	1	0	1	1	393951	Not Unique	Not Used	0.18279	0.01	0.0170502				1.05581e+06	550473	5657.08		66.32	1.22507e-06	1	12.2088	1	4	558.33	2230.3	2.88855	38.0991	8000	8000	MS2	17/174	20190321-iTQ-s65.raw
	High		vLGAFSDGLAHLDNLk	Unambiguous	2	2	P68871;P02042	N-Term(iTRAQ4plex); K16(iTRAQ4plex)	HCD	1	0	1	1	272454	Not Unique	Not Used	0.159582						1.42813e+06	650052			66.31	3.8123e-06	0	11.6633	1	3	653.371	1958.1	2.08718	41.909	8761	8761	MS2	15/138	20190321-iTQ-s45.raw
	High		vNVDEVGGEALGR	Unambiguous	1	1	P68871	N-Term(iTRAQ4plex)	HCD	1	0	1	1	115116	Redundant	Not Used	0.136829	0.01	0.0503335	0.0169461	0.124995	2.44451	330272	128898	3910.5	8020.86	66.27	6.06643e-06	0	7.13831	7	2	729.888	1458.77	1.54126	25.6021	3852	3852	MS2	11/128	20190321-iTQ-s20.raw
	High		vHLTPEEk	Unambiguous	2	2	P68871;P02042	N-Term(iTRAQ4plex); K8(iTRAQ4plex)	HCD	1	0	1	1	330052	Not Unique	Not Used	0.165706	0.073741	0.458386	0.0864024	0.526246	1.13009	74263.2	35100.2	9697.7	9195.58	66.24	5.14586e-06	0	30.0013	35	2	620.863	1240.72	3.08993	20.2886	2857	2857	MS2	7/62	20190321-iTQ-s55.raw
	High		vLGAFSDGLAHLDNLk	Unambiguous	2	2	P68871;P02042	N-Term(iTRAQ4plex); K16(iTRAQ4plex)	HCD	1	0	1	1	267819	No Quan Values	Not Used											66.23	3.5973e-06	0	44.1718	48	3	653.374	1958.11	5.73412	52.6121	11463	11463	MS2	13/138	20190321-iTQ-s44.raw
	High		vHLTPEEk	Unambiguous	2	2	P68871;P02042	N-Term(iTRAQ4plex); K8(iTRAQ4plex)	HCD	1	0	1	1	329594	Not Unique	Not Used	0.119705	0.0307499	0.264601	0.11216	0.94564	3.51795	688363	235032	37484.1	110646	66.2	5.02555e-06	0	27.8777	4	2	620.863	1240.72	3.87703	16.8148	1867	1867	MS2	7/62	20190321-iTQ-s55.raw
	High		vHLTPEEk	Unambiguous	2	2	P68871;P02042	N-Term(iTRAQ4plex); K8(iTRAQ4plex)	HCD	1	0	1	1	354065	Not Unique	Not Used	0.143471	0.0339931	0.244054	0.0380574	0.267717	1.0798	81641.9	33409.9	4914.62	4452.79	66.18	4.9885e-06	0	23.7224	44	2	620.863	1240.72	4.56573	15.0962	1482	1482	MS2	7/62	20190321-iTQ-s59.raw
	High		vLGAFSDGLAHLDNLk	Unambiguous	2	2	P68871;P02042	N-Term(iTRAQ4plex); K16(iTRAQ4plex)	HCD	1	0	1	1	262621	Not Unique	Not Used	0.0902823						8890	2289.3			66.16	3.78891e-06	0	13.3415	110	3	653.373	1958.1	4.14444	58.1041	13262	13262	MS2	13/138	20190321-iTQ-s43.raw
		High	vLGAFSDGLAHLDNLk	Unambiguous	2	2	P68871;P02042	N-Term(iTRAQ4plex); K16(iTRAQ4plex)	CID	1	0	1	1	267067	Redundant	Not Used	0.154581	0.0429037	0.28589	0.020071	0.131043	0.451201	81820	36075.6	6216.42	2353.47	66.14	3.97665e-06	0	25.461	18	3	653.371	1958.1	1.71314	47.0512	9830	9830	MS2	16/138	20190321-iTQ-s44.raw
	High		sAVTALWGk	Unambiguous	1	1	P68871	N-Term(iTRAQ4plex); K9(iTRAQ4plex)	HCD	1	0	1	1	198252	Unique	Used	0.213278	0.0999321	0.482635	0.119117	0.563673	1.14965	255231	155267	45167.4	43569.9	66.1	3.5716e-06	0	33.3832	14	2	610.868	1220.73	4.00106	30.6819	5821	5821	MS2	8/70	20190321-iTQ-s33.raw
	High		fFESFGDLSTPDAVMGNPk	Unambiguous	1	1	P68871	N-Term(iTRAQ4plex); K19(iTRAQ4plex)	HCD	1	0	1	1	174428	Unique	Used	0.125209	0.043627	0.358905	0.0352068	0.283786	0.778337	157974	56418.1	12204.7	7970.61	66.08	4.54984e-06	0	23.2686	12	3	783.057	2347.16	1.68742	41.5531	9263	9263	MS2	16/166	20190321-iTQ-s29.raw
	High		vLGAFSDGLAHLDNLk	Unambiguous	2	2	P68871;P02042	N-Term(iTRAQ4plex); K16(iTRAQ4plex)	HCD	1	0	1	1	248501	Not Unique	Not Used	0.110148	0.0186512	0.174418	0.0205511	0.188305	1.06274	223450	70202.5	7380.27	6581.07	65.94	3.88392e-06	0	15.0638	7	3	653.373	1958.11	5.17306	41.6395	8758	8758	MS2	17/138	20190321-iTQ-s41.raw
		High	fFESFGDLSTPDAVmGNPK	Unambiguous	1	1	P68871	N-Term(iTRAQ4plex); M15(Oxidation)	CID	1	0	1	1	53822	Unique	Used	0.0684676			0.0284816	0.419836		50761.3	9913.24		2071.94	65.91	4.53914e-06	0	5.22938	20	2	1110.03	2219.05	0.732304	39.6717	7513	7513	MS2	17/166	20190321-iTQ-s10.raw
	High		vLGAFSDGLAHLDNLk	Unambiguous	2	2	P68871;P02042	N-Term(iTRAQ4plex); K16(iTRAQ4plex)	HCD	1	0	1	1	260223	Not Unique	Not Used	0.0515416						1.26487e+06	185952			65.9	4.2283e-06	0	10.3804	1	3	653.372	1958.1	3.20932	39.2249	8064	8064	MS2	15/138	20190321-iTQ-s43.raw
		High	fFESFGDLSTPDAVMGNPk	Unambiguous	1	1	P68871	N-Term(iTRAQ4plex); K19(iTRAQ4plex)	CID	1	0	1	1	111125	Unique	Used	0.134259						7.82143e+06	2.99522e+06			65.87	4.77525e-06	0	11.1332	0	2	1174.08	2347.16	1.3291	41.1545	8946	8946	MS2	10/166	20190321-iTQ-s19.raw
	High		lLGNVLVcVLAHHFGk	Unambiguous	1	1	P68871	N-Term(iTRAQ4plex); C8(Methylthio); K16(iTRAQ4plex)	HCD	1	0	1	1	371428	Unique	Used	0.116328	0.0474671	0.42031	0.0755769	0.655701	1.53565	67779.1	22489.4	5697.37	7341.16	65.76	3.0528e-06	0	12.1639	12	3	685.394	2054.17	2.06365	53.3367	12369	12369	MS2	15/146	20190321-iTQ-s61.raw
	High		kVLGAFSDGLAHLDNLk	Unambiguous	2	2	P68871;P02042	K1(iTRAQ4plex); K17(iTRAQ4plex)	HCD	1	0	1	1	356664	Not Unique	Not Used	0.262347	0.0461687	0.181273				131263	98223.6	10731.9		65.76	2.64133e-06	1	14.1148	3	3	696.069	2086.19	1.84234	34.6699	7112	7112	MS2	16/174	20190321-iTQ-s59.raw
	High		LLGNVLVcVLAHHFGk	Unambiguous	1	1	P68871	C8(Methylthio); K16(iTRAQ4plex)	HCD	1	0	1	1	424892	Unique	Used	0.235486	0.122506	0.535859	0.155959	0.668415	1.22787	23356.4	15688.1	5066.97	5220.32	65.75	4.16403e-06	0	48.6236	23	3	637.363	1910.08	6.57152	48.5689	10138	10138	MS2	9/146	20190321-iTQ-s70.raw
		High	lLGNVLVcVLAHHFGK	Unambiguous	1	1	P68871	N-Term(iTRAQ4plex); C8(Methylthio)	CID	1	0	1	1	309492	Unique	Used	0.050411			0.0848363	1.69847		1.31035e+06	188413		159313	65.71	4.88733e-06	0	5.31723	0	3	637.36	1910.06	0.915609	49.4841	11247	11247	MS2	15/146	20190321-iTQ-s51.raw
		High	vLGAFSDGLAHLDNLk	Unambiguous	2	2	P68871;P02042	N-Term(iTRAQ4plex); K16(iTRAQ4plex)	CID	1	0	1	1	272035	Redundant	Not Used	0.125177	0.0353492	0.290882	0.0582287	0.469477	1.58874	90674.5	32374.8	5676.11	7566.63	65.7	4.44103e-06	0	24.4131	18	3	653.372	1958.1	3.0223	38.7601	7846	7846	MS2	21/138	20190321-iTQ-s45.raw
		High	lLGNVLVcVLAHHFGk	Unambiguous	1	1	P68871	N-Term(iTRAQ4plex); C8(Methylthio); K16(iTRAQ4plex)	CID	1	0	1	1	371123	Redundant	Not Used	0.146544	0.106129	0.745983	0.0975659	0.671943	0.886665	25182.5	10526	4732.82	3521.09	65.65	3.26724e-06	0	14.6057	56	2	1027.58	2054.16	-2.38673	50.9687	11701	11701	MS2	11/146	20190321-iTQ-s61.raw
	High		vVAGVANALAHk	Unambiguous	2	2	P68871;P02042	N-Term(iTRAQ4plex); K12(iTRAQ4plex)	HCD	1	0	1	1	318587	Not Unique	Not Used	0.140052						8.07088e+07	3.22408e+07			65.6	2.82308e-06	0	12.7848	0	3	479.964	1437.88	0.0623456	25.837	4449	4449	MS2	15/100	20190321-iTQ-s53.raw
	High		vVAGVANALAHk	Unambiguous	2	2	P68871;P02042	N-Term(iTRAQ4plex); K12(iTRAQ4plex)	HCD	1	0	1	1	318841	Not Unique	Not Used	0.114536	0.01	0.0258277				3.19974e+07	1.04533e+07	162730		65.59	2.81579e-06	0	13.1011	0	3	479.965	1437.88	0.890082	27.9572	5000	5000	MS2	15/100	20190321-iTQ-s53.raw
	High		vLGAFSDGLAHLDNLk	Unambiguous	2	2	P68871;P02042	N-Term(iTRAQ4plex); K16(iTRAQ4plex)	HCD	1	0	1	1	272544	No Quan Values	Not Used											65.58	4.53778e-06	0	17.952	6	3	653.372	1958.1	2.74176	42.5903	8956	8956	MS2	15/138	20190321-iTQ-s45.raw
	High		lLGNVLVcVLAHHFGk	Unambiguous	1	1	P68871	N-Term(iTRAQ4plex); C8(Methylthio); K16(iTRAQ4plex)	HCD	1	0	1	1	371248	Unique	Used	0.116336	0.0452517	0.400663				139975	46447.8	11216.9		65.57	2.84265e-06	0	11.5735	7	3	685.395	2054.17	3.04417	51.9559	11979	11979	MS2	14/146	20190321-iTQ-s61.raw
	High		lLGNVLVcVLAHHFGk	Unambiguous	1	1	P68871	N-Term(iTRAQ4plex); C8(Methylthio); K16(iTRAQ4plex)	HCD	1	0	1	1	358739	Unique	Used	0.0432026	0.0390947	0.932114	0.0374481	0.874825	0.923865	258390	31840.7	17888.7	13867.1	65.53	2.84097e-06	0	13.5984	6	3	685.395	2054.17	3.31159	50.0922	11609	11609	MS2	16/146	20190321-iTQ-s59.raw
	High		vNVDEVGGEALGR	Unambiguous	1	1	P68871	N-Term(iTRAQ4plex)	HCD	1	0	1	1	83047	Unique	Used	0.210864						4.92706e+06	2.96339e+06			65.51	7.01569e-06	0	6.85853	1	2	729.887	1458.77	0.369732	23.2541	3579	3579	MS2	11/128	20190321-iTQ-s15.raw
	High		vNVDEVGGEALGR	Unambiguous	1	1	P68871	N-Term(iTRAQ4plex)	HCD	1	0	1	1	70426	Redundant	Not Used	0.0929405						2.91767e+07	7.73462e+06			65.51	7.04381e-06	0	7.32833	0	2	729.888	1458.77	1.70862	24.2644	3649	3649	MS2	11/128	20190321-iTQ-s13.raw
	High		gTFATLSELHcDk	Unambiguous	1	1	P68871	N-Term(iTRAQ4plex); C11(Methylthio); K13(iTRAQ4plex)	HCD	1	0	1	1	277227	Unique	Used	0.0901419	0.01	0.051553				1.38199e+06	355328	11041.1		65.49	6.27123e-06	0	13.0262	2	3	585.961	1755.87	2.25545	34.1231	6213	6213	MS2	13/116	20190321-iTQ-s46.raw
	High		sAVTALWGk	Unambiguous	1	1	P68871	N-Term(iTRAQ4plex); K9(iTRAQ4plex)	HCD	1	0	1	1	428565	Unique	Used	0.164503	0.0922552	0.577668	0.153766	0.943383	1.60756	54903.3	25761.4	8969.65	12098.7	65.48	4.16215e-06	0	43.2681	59	2	610.869	1220.73	5.30102	31.2422	5584	5584	MS2	8/70	20190321-iTQ-s71.raw
		High	vVAGVANALAHk	Unambiguous	2	2	P68871;P02042	N-Term(iTRAQ4plex); K12(iTRAQ4plex)	CID	1	0	1	1	320074	Redundant	Not Used	0.196629	0.127315	0.666947	0.132823	0.681753	1.00622	36783	20629.7	8293	7001.66	65.47	1.92978e-06	0	33.6722	82	2	719.445	1437.88	3.34019	37.2006	7662	7662	MS2	10/100	20190321-iTQ-s53.raw
		High	lLGNVLVcVLAHHFGk	Unambiguous	1	1	P68871	N-Term(iTRAQ4plex); C8(Methylthio); K16(iTRAQ4plex)	CID	1	0	1	1	358919	Unique	Used	0.103169	0.0448854	0.448143				152967	45013.7	12158.8		65.44	3.30052e-06	0	16.1926	8	3	685.392	2054.16	-1.59103	51.4247	11993	11993	MS2	20/146	20190321-iTQ-s59.raw
	High		fFESFGDLSTPDAVmGNPk	Unambiguous	1	1	P68871	N-Term(iTRAQ4plex); M15(Oxidation); K19(iTRAQ4plex)	HCD	1	0	1	1	117346	Unique	Used	0.114563	0.0498035	0.447793	0.111869	0.985528	2.16644	40003	13071.7	3528.08	6413.33	65.43	5.58515e-06	0	20.9335	9	3	788.391	2363.16	4.73175	41.4846	8679	8679	MS2	16/166	20190321-iTQ-s20.raw
	High		vLGAFSDGLAHLDNLk	Unambiguous	2	2	P68871;P02042	N-Term(iTRAQ4plex); K16(iTRAQ4plex)	HCD	1	0	1	1	259892	Not Unique	Not Used	0.0650416	0.0574408	0.909684	0.0695306	1.07891	1.16749	108376	20105.8	11024	10799.1	65.41	4.79087e-06	0	21.0602	16	3	653.371	1958.1	1.24558	36.722	7341	7341	MS2	14/138	20190321-iTQ-s43.raw
	High		gTFATLSELHcDk	Unambiguous	1	1	P68871	N-Term(iTRAQ4plex); C11(Methylthio); K13(iTRAQ4plex)	HCD	1	0	1	1	399619	Unique	Used	0.157795	0.0475978	0.31071	0.0686606	0.439153	1.39129	161846	72843.8	13641.9	15925.4	65.35	6.43293e-06	0	27.5316	14	3	585.961	1755.87	2.56829	35.6928	6953	6953	MS2	13/116	20190321-iTQ-s66.raw
	High		vVAGVANALAHk	Unambiguous	2	2	P68871;P02042	N-Term(iTRAQ4plex); K12(iTRAQ4plex)	HCD	1	0	1	1	325054	Not Unique	Not Used	0.219246			0.0342485	0.157656		6.71815e+06	4.20125e+06		329739	65.34	3.0265e-06	0	12.7654	0	3	479.964	1437.88	0.571722	29.6593	5174	5174	MS2	15/100	20190321-iTQ-s54.raw
	High		sAVTALWGk	Unambiguous	1	1	P68871	N-Term(iTRAQ4plex); K9(iTRAQ4plex)	HCD	1	0	1	1	186227	Unique	Used	0.361234	0.183651	0.523678	0.158586	0.443075	0.832855	176446	181802	57384	40101.2	65.29	4.33349e-06	0	69.1996	26	2	610.867	1220.73	1.70111	35.1537	7295	7295	MS2	8/70	20190321-iTQ-s31.raw
	High		gTFATLSELHcDk	Unambiguous	1	1	P68871	N-Term(iTRAQ4plex); C11(Methylthio); K13(iTRAQ4plex)	HCD	1	0	1	1	265585	Unique	Used	0.109318						3.92171e+06	1.22283e+06			65.29	6.64074e-06	0	11.6387	0	3	585.961	1755.87	2.77685	35.8286	6625	6625	MS2	14/116	20190321-iTQ-s44.raw
		High	lLGNVLVcVLAHHFGk	Unambiguous	1	1	P68871	N-Term(iTRAQ4plex); C8(Methylthio); K16(iTRAQ4plex)	CID	1	0	1	1	365275	Unique	Used	0.0808952	0.0451908	0.575424	0.0691644	0.862902	1.47615	58005	13384	4641.96	5749.48	65.28	2.93518e-06	0	17.6057	16	3	685.396	2054.17	3.84642	54.0759	12298	12298	MS2	18/146	20190321-iTQ-s60.raw
	High		vNVDEVGGEALGR	Unambiguous	1	1	P68871	N-Term(iTRAQ4plex)	HCD	1	0	1	1	76658	Unique	Used	0.126242	0.01	0.01				1.78841e+08	6.43973e+07	282360		65.26	6.8357e-06	0	6.96713	0	2	729.886	1458.77	-1.30388	24.2854	3454	3454	MS2	11/128	20190321-iTQ-s14.raw
		High	vNVDEVGGEALGR	Unambiguous	1	1	P68871	N-Term(iTRAQ4plex)	CID	1	0	1	1	76658	Redundant	Not Used	0.126242	0.01	0.01				1.78841e+08	6.43973e+07	282360		65.25	6.85145e-06	0	6.96713	0	2	729.886	1458.77	-1.30388	24.2719	3448	3448	MS2	10/128	20190321-iTQ-s14.raw
		High	vLGAFSDGLAHLDNLK	Unambiguous	2	2	P68871;P02042	N-Term(iTRAQ4plex)	CID	1	0	1	1	168000	Not Unique	Not Used	0.109026	0.0805808	0.761314	0.0655169	0.606493	0.784185	233917	72742.5	33379.5	21963.2	65.23	6.70313e-06	0	6.57318	2	3	605.338	1814	2.79807	42.0365	8964	8964	MS2	21/138	20190321-iTQ-s28.raw
	High		lLGNVLVcVLAHHFGk	Unambiguous	1	1	P68871	N-Term(iTRAQ4plex); C8(Methylthio); K16(iTRAQ4plex)	HCD	1	0	1	1	395576	Unique	Used	0.143063	0.0693834	0.49956	0.0941011	0.663847	1.30808	33109	13510.5	4068.06	4465	65.22	3.42693e-06	0	57.0967	50	3	685.394	2054.17	1.88538	50.2501	11521	11521	MS2	16/146	20190321-iTQ-s65.raw
	High		vNVDEVGGEALGR	Unambiguous	1	1	P68871	N-Term(iTRAQ4plex)	HCD	1	0	1	1	76826	Redundant	Not Used	0.135839						1.97983e+06	767099			65.2	7.56498e-06	0	6.58319	0	3	486.928	1458.77	1.78308	25.5606	3818	3818	MS2	12/128	20190321-iTQ-s14.raw
		High	vVAGVANALAHK	Unambiguous	2	2	P68871;P02042	N-Term(iTRAQ4plex)	CID	1	0	1	1	216096	Redundant	Not Used	0.0679019	0.0294295	0.446438	0.0309495	0.460015	1.0143	193237	37425.6	10070.7	8570.83	65.17	5.07828e-06	0	31.4048	21	2	647.393	1293.78	2.58945	27.2281	4351	4351	MS2	9/100	20190321-iTQ-s36.raw
	High		vVAGVANALAHk	Unambiguous	2	2	P68871;P02042	N-Term(iTRAQ4plex); K12(iTRAQ4plex)	HCD	1	0	1	1	301614	Not Unique	Not Used	0.141806	0.0191071	0.138791	0.0514418	0.36612	2.59667	84031.2	33988.5	2843.3	6194.94	65.16	3.03266e-06	0	14.5219	37	3	479.965	1437.88	1.01743	36.9755	7184	7184	MS2	16/100	20190321-iTQ-s50.raw
	High		lLGNVLVcVLAHHFGk	Unambiguous	1	1	P68871	N-Term(iTRAQ4plex); C8(Methylthio); K16(iTRAQ4plex)	HCD	1	0	1	1	358919	Redundant	Not Used	0.103169	0.0448854	0.448143				152967	45013.7	12158.8		65.12	3.55289e-06	0	16.1926	8	3	685.392	2054.16	-1.59103	51.4396	11999	11999	MS2	14/146	20190321-iTQ-s59.raw
	High		vVAGVANALAHk	Unambiguous	2	2	P68871;P02042	N-Term(iTRAQ4plex); K12(iTRAQ4plex)	HCD	1	0	1	1	319382	Not Unique	Not Used	0.174157	0.0809045	0.478511	0.0637288	0.369314	0.759731	179630	89231.2	25735.7	16405.7	65.1	2.18398e-06	0	16.58	6	3	479.966	1437.88	4.39203	32.072	6171	6171	MS2	14/100	20190321-iTQ-s53.raw
	High		vLGAFSDGLAHLDNLk	Unambiguous	2	2	P68871;P02042	N-Term(iTRAQ4plex); K16(iTRAQ4plex)	HCD	1	0	1	1	267725	Not Unique	Not Used	0.146831	0.0358464	0.251472	0.025264	0.173655	0.679756	36034.7	15091.6	2287.45	1304.68	65.05	5.1424e-06	0	32.8166	43	3	653.372	1958.1	3.20932	51.8923	11257	11257	MS2	14/138	20190321-iTQ-s44.raw
	High		kVLGAFSDGLAHLDNLk	Unambiguous	2	2	P68871;P02042	N-Term(iTRAQ4plex); K1(iTRAQ4plex); K17(iTRAQ4plex)	HCD	1	0	1	1	395952	Not Unique	Not Used	0.227785	0.0313209	0.141634	0.0597772	0.264857	1.84076	16070.5	10441.2	891.351	1376.72	65.05	2.20927e-06	1	25.5127	55	4	558.33	2230.3	2.23175	53.1196	12338	12338	MS2	16/174	20190321-iTQ-s65.raw
	High		fFESFGDLSTPDAVmGNPk	Unambiguous	1	1	P68871	N-Term(iTRAQ4plex); M15(Oxidation); K19(iTRAQ4plex)	HCD	1	0	1	1	117006	Unique	Used	0.0937874						1.55771e+06	416705			65.01	5.99451e-06	0	6.05585	1	2	1182.08	2363.15	3.26526	39.0697	7947	7947	MS2	14/166	20190321-iTQ-s20.raw
		High	vNVDEVGGEALGR	Unambiguous	1	1	P68871	N-Term(iTRAQ4plex)	CID	1	0	1	1	83047	Redundant	Not Used	0.210864						4.92706e+06	2.96339e+06			65	7.88988e-06	0	6.85853	1	2	729.887	1458.77	0.369732	23.2395	3573	3573	MS2	11/128	20190321-iTQ-s15.raw
	High		vNVDEVGGEALGR	Unambiguous	1	1	P68871	N-Term(iTRAQ4plex)	HCD	1	0	1	1	76550	Unique	Used	0.15953						3.68273e+06	1.67575e+06			64.99	7.84468e-06	0	6.27614	0	3	486.927	1458.77	0.0257929	23.4946	3220	3220	MS2	14/128	20190321-iTQ-s14.raw
	High		LLGNVLVcVLAHHFGk	Unambiguous	1	1	P68871	C8(Methylthio); K16(iTRAQ4plex)	HCD	1	0	1	1	424887	Unique	Used	0.192597	0.0332451	0.177803				19043.7	10461.6	1121.15		64.99	5.07131e-06	0	71.7215	33	4	478.274	1910.07	5.2224	48.5261	10126	10126	MS2	8/146	20190321-iTQ-s70.raw
	High		kVLGAFSDGLAHLDNLk	Unambiguous	2	2	P68871;P02042	K1(iTRAQ4plex); K17(iTRAQ4plex)	HCD	1	0	1	1	362797	Not Unique	Not Used	0.478084	0.196646	0.423683	0.20198	0.426388	0.990649	29265.2	39907.4	10191.1	8471.11	64.96	3.19154e-06	1	23.6741	30	3	696.069	2086.19	0.701327	35.3827	6930	6930	MS2	16/174	20190321-iTQ-s60.raw
	High		LLGNVLVcVLAHHFGk	Unambiguous	1	1	P68871	C8(Methylthio); K16(iTRAQ4plex)	HCD	1	0	1	1	395220	Unique	Used	0.186072	0.0174087	0.0963709	0.0200793	0.10891	1.11245	36629.3	19440.5	1129.22	1054.04	64.95	4.9103e-06	0	29.0869	44	4	478.275	1910.08	8.09827	47.6169	10752	10752	MS2	8/146	20190321-iTQ-s65.raw
	High		vLGAFSDGLAHLDNLk	Unambiguous	2	2	P68871;P02042	N-Term(iTRAQ4plex); K16(iTRAQ4plex)	HCD	1	0	1	1	266461	Redundant	Not Used	0.138053	0.0191933	0.143207				3.25807e+06	1.28293e+06	110737		64.95	5.26218e-06	0	6.10999	0	2	979.552	1958.1	1.00308	42.5148	8523	8523	MS2	15/138	20190321-iTQ-s44.raw
	High		LLGNVLVcVLAHHFGk	Unambiguous	1	1	P68871	C8(Methylthio); K16(iTRAQ4plex)	HCD	1	0	1	1	322027	Unique	Used	0.251878	0.18841	0.770505	0.169069	0.677447	0.865478	9350.92	6718.02	3119.93	2265.68	64.92	5.92677e-06	0	17.5607	33	3	637.36	1910.07	1.77838	51.6944	11903	11903	MS2	9/146	20190321-iTQ-s53.raw
	High		lLGNVLVcVLAHHFGk	Unambiguous	1	1	P68871	N-Term(iTRAQ4plex); C8(Methylthio); K16(iTRAQ4plex)	HCD	1	0	1	1	346827	Redundant	Not Used	0.115106	0.0722928	0.64693	0.0656517	0.575637	0.875886	54577.2	17918.7	6987.03	5134.97	64.87	3.66566e-06	0	20.561	24	3	685.393	2054.17	0.548301	53.1595	12478	12478	MS2	14/146	20190321-iTQ-s57.raw
		High	vNVDEVGGEALGR	Unambiguous	1	1	P68871	N-Term(iTRAQ4plex)	CID	1	0	1	1	209725	Unique	Used	0.142892	0.0255442	0.184139				78554.3	32016.7	3553.44		64.85	8.28172e-06	0	0	23	2	729.889	1458.77	1.95966	24.3073	3836	3836	MS2	18/128	20190321-iTQ-s35.raw
		High	gTFATLSELHcDk	Unambiguous	1	1	P68871	N-Term(iTRAQ4plex); C11(Methylthio); K13(iTRAQ4plex)	CID	1	0	1	1	271152	Unique	Used	0.164643	0.0696979	0.43605	0.0604611	0.370623	0.836666	69918.4	32834.7	8629.73	6058.25	64.83	6.80723e-06	0	19.2169	24	2	878.437	1755.87	1.56789	32.1018	5934	5934	MS2	8/116	20190321-iTQ-s45.raw
	High		vNVDEVGGEALGR	Unambiguous	1	1	P68871	N-Term(iTRAQ4plex)	HCD	1	0	1	1	83143	Redundant	Not Used	0.177165	0.0621863	0.361557	0.0960295	0.547051	1.48938	343504	173583	37828	47273.4	64.82	8.30616e-06	0	7.94336	3	2	729.888	1458.77	0.620773	23.9291	3787	3787	MS2	7/128	20190321-iTQ-s15.raw
		High	vLGAFSDGLAHLDNLk	Unambiguous	2	2	P68871;P02042	N-Term(iTRAQ4plex); K16(iTRAQ4plex)	CID	1	0	1	1	418250	Redundant	Not Used	0.140258	0.0420309	0.308675	0.0488182	0.351282	1.12024	79214	31690.3	5895.98	5541.96	64.82	5.25727e-06	0	44.4907	21	3	653.371	1958.1	2.18069	41.0587	8398	8398	MS2	18/138	20190321-iTQ-s69.raw
	High		vNVDEVGGEALGR	Unambiguous	1	1	P68871	N-Term(iTRAQ4plex)	HCD	1	0	1	1	70330	Redundant	Not Used	0.104722						1.06364e+08	3.17711e+07			64.76	8.37159e-06	0	7.27851	0	2	729.888	1458.77	1.62494	23.5527	3441	3441	MS2	11/128	20190321-iTQ-s13.raw
	High		gTFATLSELHcDk	Unambiguous	1	1	P68871	N-Term(iTRAQ4plex); C11(Methylthio); K13(iTRAQ4plex)	HCD	1	0	1	1	283327	Redundant	Not Used	0.190879						197553	107557			64.72	7.48778e-06	0	15.7581	10	2	878.438	1755.87	2.2631	33.8463	6551	6551	MS2	16/116	20190321-iTQ-s47.raw
	High		lLGNVLVcVLAHHFGk	Unambiguous	1	1	P68871	N-Term(iTRAQ4plex); C8(Methylthio); K16(iTRAQ4plex)	HCD	1	0	1	1	371158	Unique	Used	0.124347	0.0515362	0.426911	0.0346501	0.281236	0.648468	152467	54076.6	13914.7	7571.13	64.67	3.94078e-06	0	17.4891	5	3	685.392	2054.16	-1.76931	51.2617	11784	11784	MS2	15/146	20190321-iTQ-s61.raw
	High		lLGNVLVcVLAHHFGk	Unambiguous	1	1	P68871	N-Term(iTRAQ4plex); C8(Methylthio); K16(iTRAQ4plex)	HCD	1	0	1	1	365545	Unique	Used	0.111313	0.0364455	0.337256	0.0673399	0.61056	1.78207	18941.6	6013.96	1222.5	1827.97	64.65	3.77045e-06	0	25.5691	48	3	685.395	2054.17	2.42021	56.1586	12889	12889	MS2	14/146	20190321-iTQ-s60.raw
		High	vVAGVANALAHk	Unambiguous	2	2	P68871;P02042	N-Term(iTRAQ4plex); K12(iTRAQ4plex)	CID	1	0	1	1	322776	Redundant	Not Used	0.149758	0.0242446	0.166757				3193.47	1364.11	137.108		64.65	2.27941e-06	0	15.8414	200	2	719.445	1437.88	3.84956	58.9596	13578	13578	MS2	15/100	20190321-iTQ-s53.raw
	High		vNVDEVGGEALGR	Unambiguous	1	1	P68871	N-Term(iTRAQ4plex)	HCD	1	0	1	1	76562	Redundant	Not Used	0.134931						2.02839e+08	7.80661e+07			64.64	8.34846e-06	0	7.14189	0	2	729.887	1458.77	-0.299711	23.5754	3246	3246	MS2	11/128	20190321-iTQ-s14.raw
	High		fFESFGDLSTPDAVMGNPk	Unambiguous	1	1	P68871	N-Term(iTRAQ4plex); K19(iTRAQ4plex)	HCD	1	0	1	1	136360	Redundant	Not Used	0.118243						130268	43935.1			64.64	6.23558e-06	0	8.41542	6	2	1174.08	2347.15	-1.37531	41.1804	8904	8904	MS2	14/166	20190321-iTQ-s23.raw
		High	eFTPPVQAAYQk	Unambiguous	1	1	P68871	N-Term(iTRAQ4plex); K12(iTRAQ4plex)	CID	1	0	1	1	215984	Unique	Used	0.120544	0.0449197	0.38384	0.0411943	0.344898	0.884498	46743.7	16071.9	3718.31	2759.56	64.63	7.45518e-06	0	10.6949	29	2	833.957	1666.91	1.99356	26.3622	4106	4106	MS2	9/102	20190321-iTQ-s36.raw
	High		fFESFGDLSTPDAVMGNPk	Unambiguous	1	1	P68871	N-Term(iTRAQ4plex); K19(iTRAQ4plex)	HCD	1	0	1	1	104681	Redundant	Not Used	0.0711715	0.0174553	0.252628				325815	66141.5	10071.2		64.62	7.07545e-06	0	6.87317	3	2	1174.08	2347.16	3.61743	41.3236	8728	8728	MS2	14/166	20190321-iTQ-s18.raw
		High	vVAGVANALAHk	Unambiguous	2	2	P68871;P02042	N-Term(iTRAQ4plex); K12(iTRAQ4plex)	CID	1	0	1	1	312995	Redundant	Not Used	0.0913962	0.0573711	0.646586	0.0460785	0.508829	0.774643	122603	31961.4	12456	8096.15	64.61	2.04104e-06	0	32.9008	21	2	719.447	1437.89	5.37768	31.0309	5602	5602	MS2	17/100	20190321-iTQ-s52.raw
		High	vNVDEVGGEALGR	Unambiguous	1	1	P68871	N-Term(iTRAQ4plex)	CID	1	0	1	1	184646	Unique	Used	0.163753	0.0710201	0.446738	0.0742232	0.457458	1.00799	129366	60423.7	16270	13760.7	64.6	8.65108e-06	0	18.075	16	2	729.887	1458.77	0.369732	23.7478	3867	3867	MS2	10/128	20190321-iTQ-s31.raw
		High	vLGAFSDGLAHLDNLk	Unambiguous	2	2	P68871;P02042	N-Term(iTRAQ4plex); K16(iTRAQ4plex)	CID	1	0	1	1	357593	Not Unique	Not Used	0.0991897	0.0639465	0.664065	0.0301605	0.306883	0.454903	247635	70061	28042.4	10703.6	64.54	5.78317e-06	0	34.4711	6	3	653.372	1958.1	2.92879	41.6625	9120	9120	MS2	20/138	20190321-iTQ-s59.raw
	High		vVAGVANALAHk	Unambiguous	2	2	P68871;P02042	N-Term(iTRAQ4plex); K12(iTRAQ4plex)	HCD	1	0	1	1	322755	Redundant	Not Used	0.140175	0.0228827	0.16815				2223.02	888.816	90.0818		64.5	2.50754e-06	0	21.7536	300	2	719.445	1437.88	3.25529	58.3012	13492	13492	MS2	14/100	20190321-iTQ-s53.raw
		High	vLGAFSDGLAHLDNLK	Unambiguous	2	2	P68871;P02042	N-Term(iTRAQ4plex)	CID	1	0	1	1	174345	Redundant	Not Used	0.0549685	0.01	0.0924336	0.0125119	0.229726	2.44645	732344	114822	6397.12	13131.6	64.5	7.52204e-06	0	7.04663	3	3	605.336	1813.99	-0.129199	40.9646	9083	9083	MS2	18/138	20190321-iTQ-s29.raw
	High		vNVDEVGGEALGR	Unambiguous	1	1	P68871	N-Term(iTRAQ4plex)	HCD	1	0	1	1	81087	Redundant	Not Used	0.120656	0.0170896	0.145896	0.0130979	0.10956	0.739207	76195.7	26222.7	2305.94	1430.25	64.49	8.99747e-06	0	34.0112	25	2	729.888	1458.77	1.87598	55.7488	13049	13049	MS2	10/128	20190321-iTQ-s14.raw
	High		vLGAFSDGLAHLDNLk	Unambiguous	2	2	P68871;P02042	N-Term(iTRAQ4plex); K16(iTRAQ4plex)	HCD	1	0	1	1	412454	Not Unique	Not Used	0.131676	0.0348598	0.272696	0.0712077	0.545784	1.97015	168523	63294.4	10403.3	17197.6	64.49	5.31669e-06	0	33.4749	14	3	653.374	1958.11	6.10817	42.6634	8678	8678	MS2	18/138	20190321-iTQ-s68.raw
		High	gTFATLSELHcDk	Unambiguous	1	1	P68871	N-Term(iTRAQ4plex); C11(Methylthio); K13(iTRAQ4plex)	CID	1	0	1	1	265749	Redundant	Not Used	0.140322	0.0239821	0.176044	0.0439979	0.316451	1.76946	57506.4	23016.5	2442.24	3626	64.49	7.98392e-06	0	16.126	35	2	878.438	1755.87	2.40215	37.0545	6972	6972	MS2	8/116	20190321-iTQ-s44.raw
		High	vNVDEVGGEALGR	Unambiguous	1	1	P68871	N-Term(iTRAQ4plex)	CID	1	0	1	1	76736	Unique	Used	0.131642						3.58001e+06	1.34424e+06			64.47	8.61028e-06	0	6.7947	0	3	486.926	1458.76	-1.79426	24.8703	3617	3617	MS2	14/128	20190321-iTQ-s14.raw
	High		fFESFGDLSTPDAVmGNPk	Unambiguous	1	1	P68871	N-Term(iTRAQ4plex); M15(Oxidation); K19(iTRAQ4plex)	HCD	1	0	1	1	180390	Unique	Used	0.144406	0.0524461	0.374102	0.0928339	0.648819	1.70722	56520.5	23280.2	5249.34	7519.56	64.44	7.0331e-06	0	20.2517	10	3	788.39	2363.16	4.18937	39.7375	8352	8352	MS2	15/166	20190321-iTQ-s30.raw
	High		vNVDEVGGEALGR	Unambiguous	1	1	P68871	N-Term(iTRAQ4plex)	HCD	1	0	1	1	77036	Unique	Used	0.13917	0.021828	0.161558				2.193e+06	870531	84769.5		64.43	9.08658e-06	0	8.7432	1	2	729.888	1458.77	0.788134	27.0887	4273	4273	MS2	7/128	20190321-iTQ-s14.raw
	High		LLGNVLVcVLAHHFGk	Unambiguous	1	1	P68871	C8(Methylthio); K16(iTRAQ4plex)	HCD	1	0	1	1	346072	Unique	Used	0.363268	0.407194	1.15461	0.610829	1.69705	1.44682	10912.7	11307.3	7869.02	9552.84	64.42	6.55959e-06	0	39.6631	28	2	955.536	1910.06	1.01851	47.5359	10841	10841	MS2	9/146	20190321-iTQ-s57.raw
		High	lLGNVLVcVLAHHFGk	Unambiguous	1	1	P68871	N-Term(iTRAQ4plex); C8(Methylthio); K16(iTRAQ4plex)	CID	1	0	1	1	364638	Unique	Used	0.0556018			0.0254851	0.462593		1.43835e+07	2.28113e+06		525329	64.4	4.06647e-06	0	9.70612	0	3	685.393	2054.17	0.191747	49.2731	10919	10919	MS2	10/146	20190321-iTQ-s60.raw
	High		sAVTALWGk	Unambiguous	1	1	P68871	N-Term(iTRAQ4plex); K9(iTRAQ4plex)	HCD	1	0	1	1	189331	Unique	Used	0.166057	0.0132368	0.0821084	0.0195814	0.119011	1.42678	15084.6	7144.78	353.594	423.31	64.39	5.34955e-06	0	14.9363	138	2	610.869	1220.73	4.60104	58.7738	14025	14025	MS2	8/70	20190321-iTQ-s31.raw
		High	vVAGVANALAHk	Unambiguous	2	2	P68871;P02042	N-Term(iTRAQ4plex); K12(iTRAQ4plex)	CID	1	0	1	1	319382	Redundant	Not Used	0.174157	0.0809045	0.478511	0.0637288	0.369314	0.759731	179630	89231.2	25735.7	16405.7	64.37	2.43121e-06	0	16.58	6	3	479.966	1437.88	4.39203	32.0565	6165	6165	MS2	14/100	20190321-iTQ-s53.raw
	High		lLGNVLVcVLAHHFGkEFTPPVQAAYQk	Unambiguous	1	1	P68871	N-Term(iTRAQ4plex); C8(Methylthio); K16(iTRAQ4plex); K28(iTRAQ4plex)	HCD	1	0	1	1	401585	Unique	Used	0.0761603	0.0725254	0.980895	0.0815561	1.08076	1.08458	87825.5	19078.6	11279.7	10265	64.34	2.60165e-06	1	15.5059	8	4	890.244	3557.95	1.12209	50.5811	11215	11215	MS2	16/268	20190321-iTQ-s66.raw
	High		vNVDEVGGEALGR	Unambiguous	1	1	P68871	N-Term(iTRAQ4plex)	HCD	1	0	1	1	79772	Redundant	Not Used	0.146623	0.0276882	0.194516	0.0275607	0.18971	0.960047	168152	70323.3	8244.84	6641.59	64.3	8.99115e-06	0	16.8412	13	2	729.889	1458.77	2.29438	46.4004	10201	10201	MS2	7/128	20190321-iTQ-s14.raw
	High		vNVDEVGGEALGR	Unambiguous	1	1	P68871	N-Term(iTRAQ4plex)	HCD	1	0	1	1	77525	Unique	Used	0.142703	0.0315115	0.227456	0.0318263	0.225088	0.97412	494293	201194	27582.9	22545	64.27	9.37147e-06	0	7.22682	4	2	729.888	1458.77	1.70862	30.5457	5329	5329	MS2	7/128	20190321-iTQ-s14.raw
		High	eFTPPVQAAYQk	Unambiguous	1	1	P68871	N-Term(iTRAQ4plex); K12(iTRAQ4plex)	CID	1	0	1	1	234268	Unique	Used	0.133813	0.0123532	0.0950922	0.0311044	0.234599	2.4285	52507.5	20040.9	1148.65	2340.58	64.24	8.51351e-06	0	5.9025	37	2	833.959	1666.91	3.67788	24.9441	4006	4006	MS2	9/102	20190321-iTQ-s39.raw
	High		vLGAFSDGLAHLDNLk	Unambiguous	2	2	P68871;P02042	N-Term(iTRAQ4plex); K16(iTRAQ4plex)	HCD	1	0	1	1	268309	Not Unique	Not Used	0.119676	0.0418493	0.3602	0.0565903	0.47724	1.30422	11202.2	3823.9	830.191	908.502	64.23	6.11667e-06	0	21.9259	100	3	653.372	1958.1	3.30283	56.4625	12527	12527	MS2	13/138	20190321-iTQ-s44.raw
	High		vNVDEVGGEALGR	Unambiguous	1	1	P68871	N-Term(iTRAQ4plex)	HCD	1	0	1	1	102457	Unique	Used	0.137326	0.01	0.0297077				701549	274795	4920.46		64.22	9.47999e-06	0	15.984	3	2	729.888	1458.77	1.70862	25.5702	3914	3914	MS2	7/128	20190321-iTQ-s18.raw
	High		vNVDEVGGEALGR	Unambiguous	1	1	P68871	N-Term(iTRAQ4plex)	HCD	1	0	1	1	76844	Redundant	Not Used	0.122786						6.4923e+07	2.27376e+07			64.21	9.55874e-06	0	6.97795	0	2	729.888	1458.77	0.704454	25.6966	3857	3857	MS2	7/128	20190321-iTQ-s14.raw
	High		vNVDEVGGEALGR	Unambiguous	1	1	P68871	N-Term(iTRAQ4plex)	HCD	1	0	1	1	140318	Unique	Used	0.126411	0.064888	0.528736	0.0730513	0.583234	1.08583	222364	80176.6	25551.4	23279.4	64.17	9.68547e-06	0	17.0565	10	2	729.889	1458.77	2.04334	25.7131	3843	3843	MS2	7/128	20190321-iTQ-s24.raw
	High		vVAGVANALAHk	Unambiguous	2	2	P68871;P02042	N-Term(iTRAQ4plex); K12(iTRAQ4plex)	HCD	1	0	1	1	312843	Not Unique	Not Used	0.0898043	0.0161526	0.185271				3.56778e+06	913886	102053		64.15	2.71799e-06	0	13.4087	0	3	479.966	1437.88	4.64672	29.9246	5281	5281	MS2	14/100	20190321-iTQ-s52.raw
	High		fFESFGDLSTPDAVMGNPk	Unambiguous	1	1	P68871	N-Term(iTRAQ4plex); K19(iTRAQ4plex)	HCD	1	0	1	1	326851	Unique	Used	0.182711	0.0991074	0.55873	0.135488	0.748404	1.31853	30708.6	16003.8	5389.54	5962.66	64.15	7.71107e-06	0	20.6842	17	3	783.057	2347.16	2.15549	43.0903	9064	9064	MS2	15/166	20190321-iTQ-s54.raw
	High		vNVDEVGGEALGR	Unambiguous	1	1	P68871	N-Term(iTRAQ4plex)	HCD	1	0	1	1	80088	Unique	Used	0.124971	0.0493771	0.406985	0.0356859	0.288198	0.697057	127385	45407.2	11138.6	6514.73	64.12	9.23609e-06	0	31.8729	14	2	729.89	1458.77	3.8843	48.621	10881	10881	MS2	7/128	20190321-iTQ-s14.raw
	High		vNVDEVGGEALGR	Unambiguous	1	1	P68871	N-Term(iTRAQ4plex)	HCD	1	0	1	1	75239	Redundant	Not Used	0.12762	0.0540479	0.436237	0.0674143	0.533134	1.20301	10416.9	3791.86	997.016	1006.4	64.11	9.49028e-06	0	39.8826	144	2	729.889	1458.77	2.54542	59.2117	14075	14075	MS2	7/128	20190321-iTQ-s13.raw
	High		vNVDEVGGEALGR	Unambiguous	1	1	P68871	N-Term(iTRAQ4plex)	HCD	1	0	1	1	77625	Unique	Used	0.178865	0.0348912	0.200933	0.049761	0.280779	1.37553	314679	160543	19443.3	22440.7	64.05	9.74036e-06	0	10.8416	5	2	729.887	1458.77	0.0350105	31.2482	5548	5548	MS2	7/128	20190321-iTQ-s14.raw
		High	eFTPPVQAAYQk	Unambiguous	1	1	P68871	N-Term(iTRAQ4plex); K12(iTRAQ4plex)	CID	1	0	1	1	152904	Unique	Used	0.116354	0.01	0.0658982				2.96784e+07	9.8496e+06	391219		64.03	8.59922e-06	0	12.5716	0	2	833.957	1666.91	1.4077	25.1618	3787	3787	MS2	10/102	20190321-iTQ-s26.raw
	High		vNVDEVGGEALGR	Unambiguous	1	1	P68871	N-Term(iTRAQ4plex)	HCD	1	0	1	1	79370	Unique	Used	0.157704	0.0613394	0.400644	0.0438394	0.280559	0.689322	161013	72427.1	17489.9	10116	64.02	9.51067e-06	0	17.8936	10	2	729.889	1458.77	3.0475	43.5661	9330	9330	MS2	7/128	20190321-iTQ-s14.raw
	High		vNVDEVGGEALGR	Unambiguous	1	1	P68871	N-Term(iTRAQ4plex)	HCD	1	0	1	1	78752	Unique	Used	0.159288	0.106877	0.691135	0.0728814	0.461781	0.657702	180126	81838.3	34091.6	18813.7	63.98	9.59867e-06	0	29.0926	10	2	729.889	1458.77	2.96382	39.2075	7991	7991	MS2	7/128	20190321-iTQ-s14.raw
	High		sAVTALWGk	Unambiguous	1	1	P68871	N-Term(iTRAQ4plex); K9(iTRAQ4plex)	HCD	1	0	1	1	294839	Unique	Used	0.155702	0.0397383	0.262892	0.0485771	0.314876	1.17901	220984	98140.9	15550.9	15384.1	63.96	5.90632e-06	0	44.9881	15	2	610.868	1220.73	4.50104	30.4029	5620	5620	MS2	8/70	20190321-iTQ-s49.raw
	High		vNVDEVGGEALGR	Unambiguous	1	1	P68871	N-Term(iTRAQ4plex)	HCD	1	0	1	1	70861	Unique	Used	0.0835006	0.0317587	0.391772	0.0387529	0.468399	1.1769	272072	64799.5	15301.5	15110.2	63.95	9.74575e-06	0	43.1539	9	2	729.889	1458.77	2.46174	27.2446	4588	4588	MS2	11/128	20190321-iTQ-s13.raw
	High		vNVDEVGGEALGR	Unambiguous	1	1	P68871	N-Term(iTRAQ4plex)	HCD	1	0	1	1	75035	Unique	Used	0.153933	0.0351243	0.235037	0.0823914	0.540194	2.26241	7010.11	3077.91	436.032	827.727	63.95	9.66521e-06	0	34.9774	248	2	729.889	1458.77	3.13118	56.9893	13634	13634	MS2	7/128	20190321-iTQ-s13.raw
	High		lLGNVLVcVLAHHFGk	Unambiguous	1	1	P68871	N-Term(iTRAQ4plex); C8(Methylthio); K16(iTRAQ4plex)	HCD	1	0	1	1	365368	Unique	Used	0.112523	0.0572904	0.524448	0.0566924	0.508494	0.954421	49729.2	15960.6	5045.21	4040.33	63.95	4.5507e-06	0	17.5617	22	3	685.394	2054.17	0.726578	54.7783	12502	12502	MS2	13/146	20190321-iTQ-s60.raw
	High		lLGNVLVcVLAHHFGk	Unambiguous	1	1	P68871	N-Term(iTRAQ4plex); C8(Methylthio); K16(iTRAQ4plex)	HCD	1	0	1	1	365275	Redundant	Not Used	0.0808952	0.0451908	0.575424	0.0691644	0.862902	1.47615	58005	13384	4641.96	5749.48	63.94	3.99609e-06	0	17.6057	16	3	685.396	2054.17	3.84642	54.093	12304	12304	MS2	13/146	20190321-iTQ-s60.raw
	High		vVAGVANALAHk	Unambiguous	2	2	P68871;P02042	N-Term(iTRAQ4plex); K12(iTRAQ4plex)	HCD	1	0	1	1	318670	Not Unique	Not Used	0.1301	0.01	0.0314147				7.27982e+07	2.70143e+07	511510		63.9	4.37934e-06	0	13.0783	0	3	479.964	1437.88	-0.192343	26.5382	4629	4629	MS2	15/100	20190321-iTQ-s53.raw
		High	vVAGVANALAHk	Unambiguous	2	2	P68871;P02042	N-Term(iTRAQ4plex); K12(iTRAQ4plex)	CID	1	0	1	1	320151	Not Unique	Not Used	0.195318	0.055526	0.29283	0.10715	0.553669	1.86119	56508.1	31481.1	5556.39	8677.24	63.9	2.70908e-06	0	15.1582	21	3	479.966	1437.88	4.32836	37.8051	7830	7830	MS2	10/100	20190321-iTQ-s53.raw
	High		vVAGVANALAHk	Unambiguous	2	2	P68871;P02042	N-Term(iTRAQ4plex); K12(iTRAQ4plex)	HCD	1	0	1	1	318751	Not Unique	Not Used	0.122329	0.01	0.0663616				6.28974e+07	2.19462e+07	877816		63.88	4.19492e-06	0	13.2661	0	3	479.964	1437.88	0.50805	27.2523	4805	4805	MS2	15/100	20190321-iTQ-s53.raw
	High		vNVDEVGGEALGR	Unambiguous	1	1	P68871	N-Term(iTRAQ4plex)	HCD	1	0	1	1	288167	Unique	Used	0.169348	0.153925	0.936249	0.286852	1.70954	1.7974	26778.6	12934.9	7299.33	11008.4	63.88	1.03748e-05	0	14.4979	36	2	729.889	1458.77	2.12702	26.5557	4085	4085	MS2	7/128	20190321-iTQ-s48.raw
		High	fFESFGDLSTPDAVMGNPK	Unambiguous	1	1	P68871	N-Term(iTRAQ4plex)	CID	1	0	1	1	42546	Unique	Used	0.196158	0.132312	0.694787				17589.7	9841.53	4121.38		63.87	6.87092e-06	0	13.0297	17	2	1102.03	2203.06	2.41895	42.7056	7811	7811	MS2	21/166	20190321-iTQ-s08.raw
	High		vNVDEVGGEALGR	Unambiguous	1	1	P68871	N-Term(iTRAQ4plex)	HCD	1	0	1	1	77228	Unique	Used	0.112895	0.0370618	0.338154	0.0722753	0.646128	1.88087	682175	219668	44772.3	70658.8	63.83	1.06398e-05	0	9.09194	3	2	729.888	1458.77	1.54126	28.4529	4689	4689	MS2	7/128	20190321-iTQ-s14.raw
		High	lLGNVLVcVLAHHFGk	Unambiguous	1	1	P68871	N-Term(iTRAQ4plex); C8(Methylthio); K16(iTRAQ4plex)	CID	1	0	1	1	364908	Unique	Used	0.0785469	0.0318747	0.418001				528461	118397	29829.4		63.79	4.76327e-06	0	17.5329	2	3	685.394	2054.17	1.79624	51.3008	11504	11504	MS2	20/146	20190321-iTQ-s60.raw
	High		lLGNVLVcVLAHHFGk	Unambiguous	1	1	P68871	N-Term(iTRAQ4plex); C8(Methylthio); K16(iTRAQ4plex)	HCD	1	0	1	1	370625	Unique	Used	0.114392	0.0375934	0.338513				2.55696e+07	8.34293e+06	1.70224e+06		63.77	4.78525e-06	0	9.53968	0	3	685.393	2054.16	-0.69964	47.0539	10628	10628	MS2	15/146	20190321-iTQ-s61.raw
	High		kVLGAFSDGLAHLDNLk	Unambiguous	2	2	P68871;P02042	N-Term(iTRAQ4plex); K1(iTRAQ4plex); K17(iTRAQ4plex)	HCD	1	0	1	1	417760	Not Unique	Not Used	0.187475	0.0237228	0.130342	0.0242326	0.130454	0.985213	87982	47047.2	3696.11	3055.44	63.77	2.96653e-06	1	17.1655	51	4	558.33	2230.3	3.32641	37.2572	7340	7340	MS2	17/174	20190321-iTQ-s69.raw
	High		vVAGVANALAHk	Unambiguous	2	2	P68871;P02042	N-Term(iTRAQ4plex); K12(iTRAQ4plex)	HCD	1	0	1	1	319971	Not Unique	Not Used	0.146971	0.047163	0.330544	0.0809566	0.55593	1.65557	62105.9	26035.3	5187.05	7205.51	63.75	2.98022e-06	0	18.6877	25	3	479.966	1437.88	3.88266	36.444	7446	7446	MS2	15/100	20190321-iTQ-s53.raw
	High		vNVDEVGGEALGR	Unambiguous	1	1	P68871	N-Term(iTRAQ4plex)	HCD	1	0	1	1	70959	Unique	Used	0.118915	0.053182	0.460667	0.0592154	0.502571	1.07391	153733	52143.8	14478.3	13046.1	63.74	1.08626e-05	0	23.2125	13	2	729.888	1458.77	1.45758	27.9327	4798	4798	MS2	7/128	20190321-iTQ-s13.raw
	High		vNVDEVGGEALGR	Unambiguous	1	1	P68871	N-Term(iTRAQ4plex)	HCD	1	0	1	1	184646	Redundant	Not Used	0.163753	0.0710201	0.446738	0.0742232	0.457458	1.00799	129366	60423.7	16270	13760.7	63.72	1.05943e-05	0	18.075	16	2	729.887	1458.77	0.369732	23.7626	3873	3873	MS2	11/128	20190321-iTQ-s31.raw
	High		vVAGVANALAHk	Unambiguous	2	2	P68871;P02042	N-Term(iTRAQ4plex); K12(iTRAQ4plex)	HCD	1	0	1	1	320552	Not Unique	Not Used	0.137187	0.0305914	0.229694	0.0377484	0.277708	1.19013	49075.3	19203.1	2658.57	2654.86	63.71	3.0078e-06	0	11.571	28	3	479.966	1437.88	3.62797	40.8187	8706	8706	MS2	14/100	20190321-iTQ-s53.raw
	High		sAVTALWGKVNVDEVGGEALGR	Unambiguous	1	1	P68871	N-Term(iTRAQ4plex)	HCD	1	0	1	1	142129	Redundant	Not Used	0.180919	0.086247	0.491043	0.254084	1.41741	2.84139	201763	104118	30815.7	73468.4	63.66	6.41485e-06	1	8.59835	1	3	791.429	2372.27	1.40405	38.5419	7768	7768	MS2	15/228	20190321-iTQ-s24.raw
	High		lLGNVLVcVLAHHFGk	Unambiguous	1	1	P68871	N-Term(iTRAQ4plex); C8(Methylthio); K16(iTRAQ4plex)	HCD	1	0	1	1	413492	Unique	Used	0.117879	0.043703	0.381889	0.0249712	0.213799	0.551093	1.12529e+06	378353	87088.7	40270.3	63.64	3.9575e-06	0	9.64804	1	3	685.398	2054.18	7.23365	50.4774	10927	10927	MS2	16/146	20190321-iTQ-s68.raw
		High	LLGNVLVcVLAHHFGk	Unambiguous	1	1	P68871	C8(Methylthio); K16(iTRAQ4plex)	CID	1	0	1	1	339888	Redundant	Not Used	0.248388	0.0842341	0.349316	0.0836233	0.33978	0.957493	61501.6	43572.7	9174.04	7370.45	63.64	7.93663e-06	0	29.752	10	3	637.359	1910.06	0.723882	48.372	10770	10770	MS2	12/146	20190321-iTQ-s56.raw
	High		vVAGVANALAHk	Unambiguous	2	2	P68871;P02042	N-Term(iTRAQ4plex); K12(iTRAQ4plex)	HCD	1	0	1	1	318931	Not Unique	Not Used	0.12918	0.01	0.0479949				8.7101e+06	3.20935e+06	92841		63.54	4.5144e-06	0	13.4585	0	3	479.965	1437.88	0.82641	28.6636	5195	5195	MS2	15/100	20190321-iTQ-s53.raw
	High		vNVDEVGGEALGR	Unambiguous	1	1	P68871	N-Term(iTRAQ4plex)	HCD	1	0	1	1	77818	Unique	Used	0.192734	0.0671827	0.359055	0.0836875	0.438232	1.20143	358696	197189	42674.7	43019.7	63.5	1.07427e-05	0	11.242	6	2	729.887	1458.77	-0.634434	32.6095	5965	5965	MS2	7/128	20190321-iTQ-s14.raw
		High	lLGNVLVcVLAHHFGK	Unambiguous	1	1	P68871	N-Term(iTRAQ4plex); C8(Methylthio)	CID	1	0	1	1	315610	No Quan Values	Not Used							861234				63.5	8.26365e-06	0	5.38937	0	3	637.359	1910.06	0.0528374	50.3989	11269	11269	MS2	24/146	20190321-iTQ-s52.raw
	High		vVAGVANALAHk	Unambiguous	2	2	P68871;P02042	N-Term(iTRAQ4plex); K12(iTRAQ4plex)	HCD	1	0	1	1	362017	Not Unique	Not Used	0.144955	0.0289173	0.205487	0.0309877	0.215753	1.03354	455946	188515	23348.4	20248.1	63.48	3.17138e-06	0	48.1984	9	3	479.966	1437.88	2.92758	29.5896	5240	5240	MS2	16/100	20190321-iTQ-s60.raw
		High	vVAGVANALAHk	Unambiguous	2	2	P68871;P02042	N-Term(iTRAQ4plex); K12(iTRAQ4plex)	CID	1	0	1	1	320460	Not Unique	Not Used	0.138855	0.0216097	0.160306	0.0418935	0.3045	1.86979	46602.3	18457.2	1783.37	2797.91	63.47	3.03601e-06	0	12.6094	38	3	479.966	1437.88	4.13734	40.0939	8496	8496	MS2	17/100	20190321-iTQ-s53.raw
	High		vVAGVANALAHk	Unambiguous	2	2	P68871;P02042	N-Term(iTRAQ4plex); K12(iTRAQ4plex)	HCD	1	0	1	1	368130	Not Unique	Not Used	0.200959	0.0528329	0.270805	0.102566	0.515107	1.87239	103853	59528.2	9716.45	15265.2	63.46	4.01227e-06	0	41.6061	36	3	479.965	1437.88	1.65415	28.3067	5220	5220	MS2	16/100	20190321-iTQ-s61.raw
	High		gTFATLSELHcDk	Unambiguous	1	1	P68871	N-Term(iTRAQ4plex); C11(Methylthio); K13(iTRAQ4plex)	HCD	1	0	1	1	265561	Redundant	Not Used	0.11676			0.0584846	0.505531		521509	173682		43710.2	63.41	9.53117e-06	0	15.1793	2	2	878.438	1755.87	1.77646	35.6355	6573	6573	MS2	9/116	20190321-iTQ-s44.raw
	High		kVLGAFSDGLAHLDNLk	Unambiguous	2	2	P68871;P02042	N-Term(iTRAQ4plex); K1(iTRAQ4plex); K17(iTRAQ4plex)	HCD	1	0	1	1	395316	Not Unique	Not Used	0.14988	0.0731862	0.502976	0.0606927	0.408691	0.799841	19021.9	8131.95	2465.3	1654.52	63.4	3.23034e-06	1	27.5757	60	4	558.329	2230.29	0.15191	48.3367	10960	10960	MS2	16/174	20190321-iTQ-s65.raw
	High		vNVDEVGGEALGR	Unambiguous	1	1	P68871	N-Term(iTRAQ4plex)	HCD	1	0	1	1	70625	Unique	Used	0.128206	0.0627077	0.503816	0.0791708	0.623242	1.2177	994253	363584	110409	112809	63.39	1.14535e-05	0	25.4883	2	2	729.887	1458.77	-0.216031	25.6681	4079	4079	MS2	7/128	20190321-iTQ-s13.raw
	High		gTFATLSELHcDk	Unambiguous	1	1	P68871	N-Term(iTRAQ4plex); C11(Methylthio); K13(iTRAQ4plex)	HCD	1	0	1	1	381093	Unique	Used	0.156345	0.0222531	0.146611	0.0528235	0.340992	2.28946	242943	108339	9573.7	18391.2	63.39	1.00791e-05	0	18.2596	9	3	585.962	1755.87	3.71539	33.739	6843	6843	MS2	15/116	20190321-iTQ-s63.raw
	High		vNVDEVGGEALGR	Unambiguous	1	1	P68871	N-Term(iTRAQ4plex)	HCD	1	0	1	1	78966	Unique	Used	0.15959	0.0693007	0.447294	0.0957079	0.605262	1.33201	229251	104355	28134.3	31444.2	63.31	1.20165e-05	0	23.2575	9	2	729.888	1458.77	1.20654	40.7093	8450	8450	MS2	7/128	20190321-iTQ-s14.raw
	High		gTFATLSELHcDk	Unambiguous	1	1	P68871	N-Term(iTRAQ4plex); C11(Methylthio); K13(iTRAQ4plex)	HCD	1	0	1	1	277347	Redundant	Not Used	0.132671	0.01	0.0370706				395625	149713	3345.15		63.28	1.03142e-05	0	13.1854	4	2	878.439	1755.87	3.2364	35.0173	6473	6473	MS2	9/116	20190321-iTQ-s46.raw
	High		vLGAFSDGLAHLDNLk	Unambiguous	2	2	P68871;P02042	N-Term(iTRAQ4plex); K16(iTRAQ4plex)	HCD	1	0	1	1	266677	Not Unique	Not Used	0.114348	0.020552	0.185135				499188	162813	18167.9		63.2	7.84953e-06	0	10.838	3	3	653.372	1958.1	3.11581	44.1702	8991	8991	MS2	16/138	20190321-iTQ-s44.raw
		High	vVAGVANALAHk	Unambiguous	2	2	P68871;P02042	N-Term(iTRAQ4plex); K12(iTRAQ4plex)	CID	1	0	1	1	322555	Not Unique	Not Used	0.148513						59444.6	25181.1			63.2	3.18289e-06	0	27.6822	13	3	479.966	1437.88	3.62797	55.8503	13041	13041	MS2	10/100	20190321-iTQ-s53.raw
	High		vNVDEVGGEALGR	Unambiguous	1	1	P68871	N-Term(iTRAQ4plex)	HCD	1	0	1	1	78128	Unique	Used	0.181485	0.0916464	0.520157	0.137335	0.763729	1.44531	216554	112100	35145.4	42621.3	63.19	1.15136e-05	0	38.1671	8	2	729.889	1458.77	2.88014	34.7859	6639	6639	MS2	7/128	20190321-iTQ-s14.raw
	High		sAVTALWGk	Unambiguous	1	1	P68871	N-Term(iTRAQ4plex); K9(iTRAQ4plex)	HCD	1	0	1	1	204515	Unique	Used	0.182788	0.0602098	0.339297	0.0854046	0.471557	1.36808	88071.6	45917.9	9390.51	10779.5	63.15	7.69834e-06	0	48.8586	26	2	610.867	1220.73	2.2011	32.0766	5828	5828	MS2	8/70	20190321-iTQ-s34.raw
	High		LLVVYPWTQR	Unambiguous	3	3	P68871;P02042;P69892		HCD	1	0	1	1	36579	No Quan Labels	Not Used											63.09	1.23463e-05	0	0.0320076	2	2	637.867	1274.73	0.400492	38.7258	6843	6843	MS2	7/74	20190321-iTQ-s07.raw
		High	sAVTALWGk	Unambiguous	1	1	P68871	N-Term(iTRAQ4plex); K9(iTRAQ4plex)	CID	1	0	1	1	185059	Redundant	Not Used	0.141961	0.0125625	0.0911522				3.25612e+06	1.31846e+06	72437.5		63.08	6.69174e-06	0	13.4482	1	2	610.866	1220.72	0.301135	26.6375	4763	4763	MS2	7/70	20190321-iTQ-s31.raw
		High	vLGAFSDGLAHLDNLk	Unambiguous	2	2	P68871;P02042	N-Term(iTRAQ4plex); K16(iTRAQ4plex)	CID	1	0	1	1	266677	Redundant	Not Used	0.114348	0.020552	0.185135				499188	162813	18167.9		63.08	8.06945e-06	0	10.838	3	3	653.372	1958.1	3.11581	44.1542	8985	8985	MS2	19/138	20190321-iTQ-s44.raw
		High	sAVTALWGk	Unambiguous	1	1	P68871	N-Term(iTRAQ4plex); K9(iTRAQ4plex)	CID	1	0	1	1	294839	Redundant	Not Used	0.155702	0.0397383	0.262892	0.0485771	0.314876	1.17901	220984	98140.9	15550.9	15384.1	63.06	7.26637e-06	0	44.9881	15	2	610.868	1220.73	4.50104	30.3875	5614	5614	MS2	8/70	20190321-iTQ-s49.raw
	High		sAVTALWGk	Unambiguous	1	1	P68871	N-Term(iTRAQ4plex); K9(iTRAQ4plex)	HCD	1	0	1	1	380589	Unique	Used	0.151291	0.0864052	0.588286	0.119395	0.796479	1.33273	74618.6	32200.1	11417.5	12767.7	63.05	7.15926e-06	0	36.8721	52	2	610.869	1220.73	4.90103	29.9201	5751	5751	MS2	8/70	20190321-iTQ-s63.raw
	High		gTFATLSELHcDk	Unambiguous	1	1	P68871	N-Term(iTRAQ4plex); C11(Methylthio); K13(iTRAQ4plex)	HCD	1	0	1	1	319609	Unique	Used	0.164057	0.0447724	0.281109	0.0168343	0.103562	0.362645	168071	78647.5	13325.6	4054.78	63.03	1.08009e-05	0	18.1311	15	3	585.962	1755.87	3.29826	33.7638	6664	6664	MS2	16/116	20190321-iTQ-s53.raw
		High	vNVDEVGGEALGR	Unambiguous	1	1	P68871	N-Term(iTRAQ4plex)	CID	1	0	1	1	234252	Unique	Used	0.119191	0.0202481	0.174985	0.0385739	0.326626	1.83741	91596.5	31140.1	3284.34	5063.52	63.02	1.14993e-05	0	25.404	21	2	729.886	1458.76	-1.55492	24.8469	3976	3976	MS2	10/128	20190321-iTQ-s39.raw
	High		sAVTALWGk	Unambiguous	1	1	P68871	N-Term(iTRAQ4plex); K9(iTRAQ4plex)	HCD	1	0	1	1	185931	Unique	Used	0.167429	0.0253035	0.155672	0.0384837	0.231979	1.46688	459504	219441	20590	25342.3	62.99	7.25885e-06	0	50.1465	8	2	610.869	1220.73	4.70104	32.9867	6656	6656	MS2	8/70	20190321-iTQ-s31.raw
	High		sAVTALWGk	Unambiguous	1	1	P68871	N-Term(iTRAQ4plex); K9(iTRAQ4plex)	HCD	1	0	1	1	189277	Unique	Used	0.162776	0.0143508	0.0908126	0.013387	0.0830029	0.899712	17307	8035.46	439.83	332.036	62.98	7.40146e-06	0	29.7791	157	2	610.869	1220.73	5.60101	58.0847	13908	13908	MS2	7/70	20190321-iTQ-s31.raw
	High		gTFATLSELHcDk	Unambiguous	1	1	P68871	N-Term(iTRAQ4plex); C11(Methylthio); K13(iTRAQ4plex)	HCD	1	0	1	1	374999	Unique	Used	0.154063	0.0683748	0.457149	0.0918777	0.601883	1.29602	83512.5	36698.5	10111.9	10996.2	62.94	1.12049e-05	0	41.5367	49	3	585.961	1755.87	2.56829	35.2625	6856	6856	MS2	16/116	20190321-iTQ-s62.raw
	High		lLGNVLVcVLAHHFGk	Unambiguous	1	1	P68871	N-Term(iTRAQ4plex); C8(Methylthio); K16(iTRAQ4plex)	HCD	1	0	1	1	395475	Unique	Used	0.0915918	0.0245992	0.276646	0.0250128	0.275617	0.980702	3.55352e+06	928351	154798	127380	62.84	5.92795e-06	0	9.45038	0	3	685.394	2054.17	1.88538	49.5126	11308	11308	MS2	14/146	20190321-iTQ-s65.raw
		High	vNVDEVGGEALGR	Unambiguous	1	1	P68871	N-Term(iTRAQ4plex)	CID	1	0	1	1	79370	Redundant	Not Used	0.157704	0.0613394	0.400644	0.0438394	0.280559	0.689322	161013	72427.1	17489.9	10116	62.79	1.26244e-05	0	17.8936	10	2	729.889	1458.77	3.0475	43.5511	9324	9324	MS2	8/128	20190321-iTQ-s14.raw
	High		vNVDEVGGEALGR	Unambiguous	1	1	P68871	N-Term(iTRAQ4plex)	HCD	1	0	1	1	80982	Unique	Used	0.163282	0.029833	0.188199	0.0205919	0.12728	0.665728	88858	41384.1	4694.39	2622.24	62.78	1.32598e-05	0	27.0026	25	2	729.889	1458.77	2.2107	54.9645	12818	12818	MS2	11/128	20190321-iTQ-s14.raw
	High		vNVDEVGGEALGR	Unambiguous	1	1	P68871	N-Term(iTRAQ4plex)	HCD	1	0	1	1	121329	Unique	Used	0.141743	0.0410731	0.29848	0.0748114	0.53268	1.75674	102557	41463.4	7459.47	10995.5	62.78	1.19945e-05	0	40.2415	26	2	729.892	1458.78	6.14365	23.7715	3660	3660	MS2	11/128	20190321-iTQ-s21.raw
	High		kVLGAFSDGLAHLDNLk	Unambiguous	2	2	P68871;P02042	N-Term(iTRAQ4plex); K1(iTRAQ4plex); K17(iTRAQ4plex)	HCD	1	0	1	1	394992	Not Unique	Not Used	0.240154	0.102108	0.437958	0.111551	0.468797	1.05368	18368.3	12582.2	3321.36	2936.45	62.78	3.72605e-06	1	38.1275	61	4	558.332	2230.3	5.62517	45.8988	10258	10258	MS2	17/174	20190321-iTQ-s65.raw
	High		fFESFGDLSTPDAVMGNPk	Unambiguous	1	1	P68871	N-Term(iTRAQ4plex); K19(iTRAQ4plex)	HCD	1	0	1	1	112478	Unique	Used	0.18685	0.152474	0.840546	0.0595094	0.321435	0.376433	44172.4	23541.9	11927	3767.18	62.75	9.76827e-06	0	34.1109	9	3	783.057	2347.16	1.29736	50.8917	11880	11880	MS2	14/166	20190321-iTQ-s19.raw
	High		sAVTALWGk	Unambiguous	1	1	P68871	N-Term(iTRAQ4plex); K9(iTRAQ4plex)	HCD	1	0	1	1	186323	Unique	Used	0.242543	0.164677	0.699367	0.184196	0.766465	1.07881	157232	108775	45852.2	41505.1	62.69	7.93948e-06	0	49.6628	30	2	610.869	1220.73	5.20102	35.8633	7503	7503	MS2	8/70	20190321-iTQ-s31.raw
		High	eFTPPVQAAYQk	Unambiguous	1	1	P68871	N-Term(iTRAQ4plex); K12(iTRAQ4plex)	CID	1	0	1	1	147080	Unique	Used	0.159748	0.0643681	0.415047	0.0863859	0.54577	1.2944	92136.5	41982.1	10502.4	11406.6	62.67	1.20318e-05	0	33.3974	16	2	833.958	1666.91	2.06679	27.7884	4940	4940	MS2	10/102	20190321-iTQ-s25.raw
	High		gTFATLSELHcDk	Unambiguous	1	1	P68871	N-Term(iTRAQ4plex); C11(Methylthio); K13(iTRAQ4plex)	HCD	1	0	1	1	301427	Unique	Used	0.287113	0.215351	0.772601	0.17782	0.625068	0.796394	38189.8	31275	14564	9732.1	62.66	1.21679e-05	0	33.2308	26	3	585.961	1755.87	2.77685	35.5623	6780	6780	MS2	15/116	20190321-iTQ-s50.raw
	High		vLGAFSDGLAHLDNLk	Unambiguous	2	2	P68871;P02042	N-Term(iTRAQ4plex); K16(iTRAQ4plex)	HCD	1	0	1	1	261361	Not Unique	Not Used	0.0791129	0.0224835	0.292736	0.0134642	0.171765	0.577584	85507.7	19295.2	3404.51	1649.94	62.56	8.98494e-06	0	23.9985	19	3	653.372	1958.1	3.67688	47.6567	10525	10525	MS2	15/138	20190321-iTQ-s43.raw
		High	vVAGVANALAHk	Unambiguous	2	2	P68871;P02042	N-Term(iTRAQ4plex); K12(iTRAQ4plex)	CID	1	0	1	1	312663	Not Unique	Not Used	0.0773833	0.01	0.0769045				6.20504e+07	1.36959e+07	634846		62.56	5.9345e-06	0	13.4171	0	3	479.964	1437.88	-0.00132655	28.5222	4885	4885	MS2	16/100	20190321-iTQ-s52.raw
	High		lLGNVLVcVLAHHFGKEFTPPVQAAYQk	Unambiguous	1	1	P68871	N-Term(iTRAQ4plex); C8(Methylthio); K28(iTRAQ4plex)	HCD	1	0	1	1	370569	Unique	Used	0.110821						31942	10096.7			62.52	4.45007e-06	1	39.5583	12	4	854.214	3413.84	-3.2609	46.5353	10507	10507	MS2	15/268	20190321-iTQ-s61.raw
	High		vNVDEVGGEALGR	Unambiguous	1	1	P68871	N-Term(iTRAQ4plex)	HCD	1	0	1	1	246280	Unique	Used	0.150505	0.0586087	0.401117	0.0751495	0.503936	1.23669	69388	29787.5	7201.66	7472.93	62.5	1.34681e-05	0	34.0601	37	2	729.89	1458.77	3.29854	24.9041	3944	3944	MS2	12/128	20190321-iTQ-s41.raw
		High	vNVDEVGGEALGR	Unambiguous	1	1	P68871	N-Term(iTRAQ4plex)	CID	1	0	1	1	102457	Redundant	Not Used	0.137326	0.01	0.0297077				701549	274795	4920.46		62.5	1.40867e-05	0	15.984	3	2	729.888	1458.77	1.70862	25.5564	3908	3908	MS2	12/128	20190321-iTQ-s18.raw
	High		lLGNVLVcVLAHHFGk	Unambiguous	1	1	P68871	N-Term(iTRAQ4plex); C8(Methylthio); K16(iTRAQ4plex)	HCD	1	0	1	1	383690	Unique	Used	0.141462	0.128924	0.938765	0.171872	1.22622	1.28578	9822.59	3963.35	2242.57	2419.43	62.48	6.35554e-06	0	39.8987	115	3	685.394	2054.17	1.17227	53.4238	12471	12471	MS2	13/146	20190321-iTQ-s63.raw
	High		gTFATLSELHcDk	Unambiguous	1	1	P68871	N-Term(iTRAQ4plex); C11(Methylthio); K13(iTRAQ4plex)	HCD	1	0	1	1	274034	Unique	Used	0.2749			0.0689862	0.253273		11730.2	9197.69		1159.71	62.47	1.24573e-05	0	12.0252	58	3	585.961	1755.87	2.04688	53.679	12182	12182	MS2	12/116	20190321-iTQ-s45.raw
		High	vNVDEVGGEALGR	Unambiguous	1	1	P68871	N-Term(iTRAQ4plex)	CID	1	0	1	1	75179	Unique	Used	0.119755	0.0372414	0.320327	0.0644528	0.543187	1.66922	7592.92	2593.58	500.75	701.344	62.43	1.39727e-05	0	36.9944	213	2	729.89	1458.77	3.38222	58.4671	13939	13939	MS2	18/128	20190321-iTQ-s13.raw
	High		EFTPPVQAAYQk	Unambiguous	1	1	P68871	K12(iTRAQ4plex)	HCD	1	0	1	1	89466	Unique	Used	0.302443						73280.9	63216.6			62.39	1.52555e-05	0	5.20095	4	2	761.904	1522.8	-1.0964	24.3184	3578	3578	MS2	9/102	20190321-iTQ-s16.raw
	High		vNVDEVGGEALGR	Unambiguous	1	1	P68871	N-Term(iTRAQ4plex)	HCD	1	0	1	1	81458	Redundant	Not Used	0.142436	0.0187487	0.135585	0.0252388	0.178833	1.29836	11326.6	4601.68	376.058	409.682	62.38	1.44235e-05	0	22.2322	186	2	729.889	1458.77	2.79646	58.7434	13854	13854	MS2	11/128	20190321-iTQ-s14.raw
		High	vNVDEVGGEALGR	Unambiguous	1	1	P68871	N-Term(iTRAQ4plex)	CID	1	0	1	1	75035	Redundant	Not Used	0.153933	0.0351243	0.235037	0.0823914	0.540194	2.26241	7010.11	3077.91	436.032	827.727	62.38	1.38743e-05	0	34.9774	248	2	729.889	1458.77	3.13118	56.9689	13628	13628	MS2	9/128	20190321-iTQ-s13.raw
	High		eFTPPVQAAYQk	Unambiguous	1	1	P68871	N-Term(iTRAQ4plex); K12(iTRAQ4plex)	HCD	1	0	1	1	153283	Unique	Used	0.15472	0.0846892	0.563822	0.149452	0.974893	1.70205	113304	50002.1	16992.5	24267.6	62.35	1.28936e-05	0	21.9832	14	2	833.958	1666.91	2.28648	27.8974	4613	4613	MS2	8/102	20190321-iTQ-s26.raw
	High		vLGAFSDGLAHLDNLk	Unambiguous	2	2	P68871;P02042	N-Term(iTRAQ4plex); K16(iTRAQ4plex)	HCD	1	0	1	1	267423	Not Unique	Not Used	0.145498	0.0405286	0.286923	0.0849385	0.589181	2.02134	51859.2	21521.9	3721.98	6312.64	62.35	9.10992e-06	0	32.8286	32	3	653.372	1958.1	4.05092	49.6666	10605	10605	MS2	14/138	20190321-iTQ-s44.raw
		High	vVAGVANALAHk	Unambiguous	2	2	P68871;P02042	N-Term(iTRAQ4plex); K12(iTRAQ4plex)	CID	1	0	1	1	322737	No Quan Values	Not Used											62.34	3.96743e-06	0	33.6529	78	3	479.966	1437.88	3.37328	57.9681	13440	13440	MS2	7/100	20190321-iTQ-s53.raw
		High	eFTPPVQAAYQk	Unambiguous	1	1	P68871	N-Term(iTRAQ4plex); K12(iTRAQ4plex)	CID	1	0	1	1	152708	Unique	Used	0.226903	0.016549	0.0751262	0.0128457	0.057137	0.748656	1.39527e+06	903013	40889.6	25685.8	62.31	1.32773e-05	0	14.8733	2	2	833.959	1666.91	3.82434	23.7421	3360	3360	MS2	11/102	20190321-iTQ-s26.raw
		High	vNVDEVGGEALGR	Unambiguous	1	1	P68871	N-Term(iTRAQ4plex)	CID	1	0	1	1	74941	Unique	Used	0.146914	0.0986915	0.691955	0.0982748	0.675119	0.960414	14063.7	5893.32	2457.91	1980.72	62.3	1.36612e-05	0	35.4976	46	2	729.891	1458.77	4.88845	56.216	13422	13422	MS2	12/128	20190321-iTQ-s13.raw
	High		gTFATLSELHcDk	Unambiguous	1	1	P68871	N-Term(iTRAQ4plex); C11(Methylthio); K13(iTRAQ4plex)	HCD	1	0	1	1	268399	Unique	Used	0.111767	0.0191407	0.176403				27874	8886.07	944.808		62.26	1.35499e-05	0	12.8876	31	3	585.962	1755.87	4.23679	57.342	12722	12722	MS2	14/116	20190321-iTQ-s44.raw
		High	fFESFGDLSTPDAVMGNPk	Unambiguous	1	1	P68871	N-Term(iTRAQ4plex); K19(iTRAQ4plex)	CID	1	0	1	1	111275	Redundant	Not Used	0.118934						2.4819e+06	841949			62.26	1.20047e-05	0	9.59843	0	3	783.058	2347.16	3.16964	42.2881	9271	9271	MS2	21/166	20190321-iTQ-s19.raw
		High	vLGAFSDGLAHLDNLk	Unambiguous	2	2	P68871;P02042	N-Term(iTRAQ4plex); K16(iTRAQ4plex)	CID	1	0	1	1	260553	Redundant	Not Used	0.0630085						3.33835e+07	5.99969e+06			62.26	9.74639e-06	0	11.459	0	3	653.372	1958.1	3.11581	41.6986	8773	8773	MS2	19/138	20190321-iTQ-s43.raw
	High		gTFATLSELHcDk	Unambiguous	1	1	P68871	N-Term(iTRAQ4plex); C11(Methylthio); K13(iTRAQ4plex)	HCD	1	0	1	1	271152	Redundant	Not Used	0.164643	0.0696979	0.43605	0.0604611	0.370623	0.836666	69918.4	32834.7	8629.73	6058.25	62.25	1.23302e-05	0	19.2169	24	2	878.437	1755.87	1.56789	32.1172	5940	5940	MS2	14/116	20190321-iTQ-s45.raw
	High		vVAGVANALAHk	Unambiguous	2	2	P68871;P02042	N-Term(iTRAQ4plex); K12(iTRAQ4plex)	HCD	1	0	1	1	324508	Not Unique	Not Used	0.125986	0.06037	0.493583	0.100659	0.806363	1.60815	192382	69132.9	20567.1	27752.1	62.21	4.24863e-06	0	19.729	11	3	479.966	1437.88	4.51937	25.5932	3991	3991	MS2	15/100	20190321-iTQ-s54.raw
		High	vNVDEVGGEALGR	Unambiguous	1	1	P68871	N-Term(iTRAQ4plex)	CID	1	0	1	1	252375	Redundant	Not Used	0.12019	0.0334248	0.286459	0.0306479	0.257356	0.88436	57933	19860.5	3429.1	2544.53	62.21	1.51496e-05	0	3.8061	35	2	729.888	1458.77	0.788134	26.5774	4066	4066	MS2	11/128	20190321-iTQ-s42.raw
	High		sAVTALWGk	Unambiguous	1	1	P68871	N-Term(iTRAQ4plex); K9(iTRAQ4plex)	HCD	1	0	1	1	362335	Unique	Used	0.194144	0.118415	0.628267	0.1554	0.807844	1.26573	150162	83153.7	31488.6	33441.9	62.19	1.00859e-05	0	39.8853	30	2	610.865	1220.72	-0.698848	31.9397	5929	5929	MS2	8/70	20190321-iTQ-s60.raw
		High	lLGNVLVcVLAHHFGk	Unambiguous	1	1	P68871	N-Term(iTRAQ4plex); C8(Methylthio); K16(iTRAQ4plex)	CID	1	0	1	1	371630	Redundant	Not Used	0.203646	0.121428	0.614191	0.101249	0.501781	0.804205	8288.4	4814.43	1782.28	1202.65	62.12	5.46248e-06	0	39.2192	127	2	1027.59	2054.18	8.54754	54.8479	12796	12796	MS2	14/146	20190321-iTQ-s61.raw
	High		vNVDEVGGEALGR	Unambiguous	1	1	P68871	N-Term(iTRAQ4plex)	HCD	1	0	1	1	70378	Redundant	Not Used	0.101721						2.72634e+06	791018			62.1	1.55999e-05	0	6.89882	0	3	486.928	1458.77	1.97136	23.9156	3545	3545	MS2	13/128	20190321-iTQ-s13.raw
	High		fFESFGDLSTPDAVMGNPk	Unambiguous	1	1	P68871	N-Term(iTRAQ4plex); K19(iTRAQ4plex)	HCD	1	0	1	1	111890	Unique	Used	0.137344	0.0562054	0.421531	0.0382783	0.281284	0.656858	137335	53800.7	13669.3	7533.8	62.05	1.27554e-05	0	12.5421	4	3	783.058	2347.16	2.9356	46.7041	10606	10606	MS2	15/166	20190321-iTQ-s19.raw
		High	vNVDEVGGEALGR	Unambiguous	1	1	P68871	N-Term(iTRAQ4plex)	CID	1	0	1	1	70861	Redundant	Not Used	0.0835006	0.0317587	0.391772	0.0387529	0.468399	1.1769	272072	64799.5	15301.5	15110.2	62	1.52692e-05	0	43.1539	9	2	729.889	1458.77	2.46174	27.2286	4582	4582	MS2	11/128	20190321-iTQ-s13.raw
		High	eFTPPVQAAYQk	Unambiguous	1	1	P68871	N-Term(iTRAQ4plex); K12(iTRAQ4plex)	CID	1	0	1	1	152808	No Quan Values	Not Used											62	1.40073e-05	0	12.7907	0	2	833.957	1666.91	0.895082	24.4456	3579	3579	MS2	9/102	20190321-iTQ-s26.raw
		High	lLGNVLVcVLAHHFGk	Unambiguous	1	1	P68871	N-Term(iTRAQ4plex); C8(Methylthio); K16(iTRAQ4plex)	CID	1	0	1	1	383637	Unique	Used	0.165557	0.0683816	0.425454	0.0485886	0.296203	0.685318	20751	9799.04	2512.84	1444.96	61.98	7.16273e-06	0	9.98921	25	4	514.297	2054.17	1.70056	52.997	12349	12349	MS2	12/146	20190321-iTQ-s63.raw
	High		gTFATLSELHcDk	Unambiguous	1	1	P68871	N-Term(iTRAQ4plex); C11(Methylthio); K13(iTRAQ4plex)	HCD	1	0	1	1	265304	Redundant	Not Used	0.0898215						1.0201e+07	2.61348e+06			61.96	1.37548e-05	0	15.7192	0	2	878.437	1755.87	0.664114	33.5319	6016	6016	MS2	14/116	20190321-iTQ-s44.raw
	High		vHLTPEEk	Unambiguous	2	2	P68871;P02042	N-Term(iTRAQ4plex); K8(iTRAQ4plex)	HCD	1	0	1	1	347990	Not Unique	Not Used	0.166802	0.01	0.0377186	0.01	0.0413856	1.08006	332317	158107	3594.46	3257.47	61.91	1.38496e-05	0	31.2068	11	2	620.862	1240.72	2.69639	16.8504	1614	1614	MS2	7/62	20190321-iTQ-s58.raw
		High	vVAGVANALAHk	Unambiguous	2	2	P68871;P02042	N-Term(iTRAQ4plex); K12(iTRAQ4plex)	CID	1	0	1	1	318498	Redundant	Not Used	0.157491	0.01	0.0397181				8.36364e+07	3.75706e+07	899424		61.91	5.73311e-06	0	13.2242	0	3	479.965	1437.88	1.71782	25.1092	4250	4250	MS2	10/100	20190321-iTQ-s53.raw
	High		vVAGVANALAHk	Unambiguous	2	2	P68871;P02042	N-Term(iTRAQ4plex); K12(iTRAQ4plex)	HCD	1	0	1	1	320460	Redundant	Not Used	0.138855	0.0216097	0.160306	0.0418935	0.3045	1.86979	46602.3	18457.2	1783.37	2797.91	61.89	4.5735e-06	0	12.6094	38	3	479.966	1437.88	4.13734	40.1123	8502	8502	MS2	15/100	20190321-iTQ-s53.raw
	High		vLGAFSDGLAHLDNLk	Unambiguous	2	2	P68871;P02042	N-Term(iTRAQ4plex); K16(iTRAQ4plex)	HCD	1	0	1	1	357593	Redundant	Not Used	0.0991897	0.0639465	0.664065	0.0301605	0.306883	0.454903	247635	70061	28042.4	10703.6	61.89	1.06455e-05	0	34.4711	6	3	653.372	1958.1	2.92879	41.6778	9126	9126	MS2	15/138	20190321-iTQ-s59.raw
	High		vHLTPEEk	Unambiguous	2	2	P68871;P02042	N-Term(iTRAQ4plex); K8(iTRAQ4plex)	HCD	1	0	1	1	323050	Not Unique	Not Used	0.0956066	0.01	0.0497746	0.011588	0.122326	2.41918	67084.3	18293.9	548.834	1114.06	61.88	1.3297e-05	0	21.1768	67	2	620.863	1240.72	3.97541	13.9385	832	832	MS2	7/62	20190321-iTQ-s54.raw
		High	vNVDEVGGEALGR	Unambiguous	1	1	P68871	N-Term(iTRAQ4plex)	CID	1	0	1	1	80982	Redundant	Not Used	0.163282	0.029833	0.188199	0.0205919	0.12728	0.665728	88858	41384.1	4694.39	2622.24	61.88	1.63132e-05	0	27.0026	25	2	729.889	1458.77	2.2107	54.9469	12812	12812	MS2	10/128	20190321-iTQ-s14.raw
		High	eFTPPVQAAYQk	Unambiguous	1	1	P68871	N-Term(iTRAQ4plex); K12(iTRAQ4plex)	CID	1	0	1	1	146620	Redundant	Not Used	0.0882465	0.013042	0.152233				2.0088e+06	505628	46394.6		61.88	1.40429e-05	0	17.226	1	2	833.957	1666.91	1.70063	24.5346	3948	3948	MS2	9/102	20190321-iTQ-s25.raw
		High	kVLGAFSDGLAHLDNLk	Unambiguous	2	2	P68871;P02042	N-Term(iTRAQ4plex); K1(iTRAQ4plex); K17(iTRAQ4plex)	CID	1	0	1	1	417760	Redundant	Not Used	0.187475	0.0237228	0.130342	0.0242326	0.130454	0.985213	87982	47047.2	3696.11	3055.44	61.87	3.28315e-06	1	17.1655	51	4	558.33	2230.3	3.32641	37.2372	7334	7334	MS2	12/174	20190321-iTQ-s69.raw
		High	lLGNVLVcVLAHHFGk	Unambiguous	1	1	P68871	N-Term(iTRAQ4plex); C8(Methylthio); K16(iTRAQ4plex)	CID	1	0	1	1	383221	Unique	Used	0.115888	0.0475489	0.422632	0.02327	0.202656	0.472012	491000	162300	41343.5	16374.2	61.85	6.46599e-06	0	11.8317	2	3	685.396	2054.17	3.84642	49.8569	11450	11450	MS2	17/146	20190321-iTQ-s63.raw
		High	vLGAFSDGLAHLDNLk	Unambiguous	2	2	P68871;P02042	N-Term(iTRAQ4plex); K16(iTRAQ4plex)	CID	1	0	1	1	266413	Redundant	Not Used	0.128289	0.01	0.0672656				7.62245e+07	2.7892e+07	1.13084e+06		61.76	1.01021e-05	0	11.4462	0	3	653.368	1958.09	-2.68193	42.1065	8413	8413	MS2	11/138	20190321-iTQ-s44.raw
	High		vVAGVANALAHk	Unambiguous	2	2	P68871;P02042	N-Term(iTRAQ4plex); K12(iTRAQ4plex)	HCD	1	0	1	1	288580	Not Unique	Not Used	0.19475	0.167122	0.883928	0.198128	1.02676	1.14343	30767.5	17091	9105.69	8736.14	61.75	4.72333e-06	0	50.5438	53	3	479.966	1437.88	4.4557	29.633	4981	4981	MS2	13/100	20190321-iTQ-s48.raw
		High	eFTPPVQAAYQk	Unambiguous	1	1	P68871	N-Term(iTRAQ4plex); K12(iTRAQ4plex)	CID	1	0	1	1	146500	Unique	Used	0.076811						7.51742e+06	1.64698e+06			61.75	1.50377e-05	0	12.4763	0	3	556.308	1666.91	2.7178	23.6374	3688	3688	MS2	14/102	20190321-iTQ-s25.raw
	High		vLGAFSDGLAHLDNLk	Unambiguous	2	2	P68871;P02042	N-Term(iTRAQ4plex); K16(iTRAQ4plex)	HCD	1	0	1	1	267191	Not Unique	Not Used	0.148584	0.0204367	0.141677	0.0344792	0.234199	1.62721	59876	25376	2166.95	2958.63	61.74	1.04167e-05	0	20.4441	25	3	653.373	1958.1	4.79901	47.9601	10100	10100	MS2	13/138	20190321-iTQ-s44.raw
	High		vHLTPEEk	Unambiguous	2	2	P68871;P02042	N-Term(iTRAQ4plex); K8(iTRAQ4plex)	HCD	1	0	1	1	329684	Not Unique	Not Used	0.122423	0.01656	0.139334	0.0330952	0.272837	1.92753	402940	140702	11816.5	19111.1	61.69	1.40611e-05	0	24.9257	7	2	620.863	1240.72	4.36896	17.5093	2062	2062	MS2	7/62	20190321-iTQ-s55.raw
	High		vVAGVANALAHk	Unambiguous	2	2	P68871;P02042	N-Term(iTRAQ4plex); K12(iTRAQ4plex)	HCD	1	0	1	1	320240	Not Unique	Not Used	0.157005	0.0286045	0.187664	0.0279986	0.179979	0.944059	57947.5	25950.6	2935.31	2325.15	61.61	4.87808e-06	0	11.7573	30	3	479.966	1437.88	3.05493	38.4936	8030	8030	MS2	15/100	20190321-iTQ-s53.raw
	High		lLGNVLVcVLAHHFGk	Unambiguous	1	1	P68871	N-Term(iTRAQ4plex); C8(Methylthio); K16(iTRAQ4plex)	HCD	1	0	1	1	371068	Unique	Used	0.117537	0.0301049	0.263829	0.0268534	0.230582	0.860316	389916	130721	20787.1	15005.5	61.6	7.88687e-06	0	10.3494	2	3	685.392	2054.16	-1.32361	50.5712	11589	11589	MS2	16/146	20190321-iTQ-s61.raw
		High	lLGNVLVcVLAHHFGk	Unambiguous	1	1	P68871	N-Term(iTRAQ4plex); C8(Methylthio); K16(iTRAQ4plex)	CID	1	0	1	1	371931	Unique	Used	0.125625						723.673	259.308			61.6	7.26423e-06	0	0	300	2	1027.59	2054.17	2.72388	58.8058	13539	13539	MS2	13/146	20190321-iTQ-s61.raw
		High	fFESFGDLSTPDAVMGNPk	Unambiguous	1	1	P68871	N-Term(iTRAQ4plex); K19(iTRAQ4plex)	CID	1	0	1	1	123802	Unique	Used	0.154635						608590	268429			61.57	1.27134e-05	0	7.35709	1	2	1174.08	2347.15	1.12107	41.4096	9018	9018	MS2	17/166	20190321-iTQ-s21.raw
	High		lLGNVLVcVLAHHFGk	Unambiguous	1	1	P68871	N-Term(iTRAQ4plex); C8(Methylthio); K16(iTRAQ4plex)	HCD	1	0	1	1	370917	Redundant	Not Used	0.131488	0.0665905	0.521658				427493	160329	50411.2		61.56	9.3214e-06	0	8.26431	2	2	1027.58	2054.15	-4.76378	49.4517	11263	11263	MS2	13/146	20190321-iTQ-s61.raw
		High	vVAGVANALAHk	Unambiguous	2	2	P68871;P02042	N-Term(iTRAQ4plex); K12(iTRAQ4plex)	CID	1	0	1	1	318751	Redundant	Not Used	0.122329	0.01	0.0663616				6.28974e+07	2.19462e+07	877816		61.56	7.15688e-06	0	13.2661	0	3	479.964	1437.88	0.50805	27.2359	4799	4799	MS2	16/100	20190321-iTQ-s53.raw
	High		vVAGVANALAHk	Unambiguous	2	2	P68871;P02042	N-Term(iTRAQ4plex); K12(iTRAQ4plex)	HCD	1	0	1	1	313219	Not Unique	Not Used	0.181433	0.233372	1.32493	0.222405	1.23717	0.919162	41394	21421.6	17106.9	13193.6	61.55	4.94594e-06	0	52.1216	40	3	479.966	1437.88	4.77406	32.7252	6091	6091	MS2	14/100	20190321-iTQ-s52.raw
	High		gTFATLSELHcDk	Unambiguous	1	1	P68871	N-Term(iTRAQ4plex); C11(Methylthio); K13(iTRAQ4plex)	HCD	1	0	1	1	259611	Unique	Used	0.0769376						722951	158652			61.53	1.51864e-05	0	9.71887	2	3	585.961	1755.87	1.9426	34.6404	6738	6738	MS2	14/116	20190321-iTQ-s43.raw
	High		gTFATLSELHcDk	Unambiguous	1	1	P68871	N-Term(iTRAQ4plex); C11(Methylthio); K13(iTRAQ4plex)	HCD	1	0	1	1	268459	Unique	Used	0.104002						10177.2	3019.04			61.47	1.58966e-05	0	12.3042	97	3	585.963	1755.87	5.17533	58.0332	12852	12852	MS2	11/116	20190321-iTQ-s44.raw
		High	lLGNVLVcVLAHHFGk	Unambiguous	1	1	P68871	N-Term(iTRAQ4plex); C8(Methylthio); K16(iTRAQ4plex)	CID	1	0	1	1	371248	Redundant	Not Used	0.116336	0.0452517	0.400663				139975	46447.8	11216.9		61.43	7.37435e-06	0	11.5735	7	3	685.395	2054.17	3.04417	51.94	11973	11973	MS2	18/146	20190321-iTQ-s61.raw
	High		vVAGVANALAHk	Unambiguous	2	2	P68871;P02042	N-Term(iTRAQ4plex); K12(iTRAQ4plex)	HCD	1	0	1	1	324605	Not Unique	Not Used	0.162097	0.151413	0.962166	0.100623	0.626504	0.640959	148449	68635.3	39803.9	21406.9	61.4	5.11975e-06	0	29.9982	13	3	479.966	1437.88	3.05493	26.3034	4200	4200	MS2	15/100	20190321-iTQ-s54.raw
	High		vVAGVANALAHk	Unambiguous	2	2	P68871;P02042	N-Term(iTRAQ4plex); K12(iTRAQ4plex)	HCD	1	0	1	1	320151	Redundant	Not Used	0.195318	0.055526	0.29283	0.10715	0.553669	1.86119	56508.1	31481.1	5556.39	8677.24	61.38	5.14338e-06	0	15.1582	21	3	479.966	1437.88	4.32836	37.8224	7836	7836	MS2	15/100	20190321-iTQ-s53.raw
	High		gTFATLSELHcDk	Unambiguous	1	1	P68871	N-Term(iTRAQ4plex); C11(Methylthio); K13(iTRAQ4plex)	HCD	1	0	1	1	266401	Unique	Used	0.128284	0.0249156	0.20006				105973	38776.4	4675.78		61.33	1.43928e-05	0	22.9602	10	3	585.958	1755.86	-2.54154	42.021	8393	8393	MS2	11/116	20190321-iTQ-s44.raw
	High		vLGAFSDGLAHLDNLk	Unambiguous	2	2	P68871;P02042	N-Term(iTRAQ4plex); K16(iTRAQ4plex)	HCD	1	0	1	1	266790	Not Unique	Not Used	0.12877	0.0669002	0.535149	0.0816536	0.639975	1.17718	14778.3	5427.93	1750.8	1729.33	61.33	1.21106e-05	0	13.9891	46	4	490.28	1958.1	1.92446	44.9986	9230	9230	MS2	11/138	20190321-iTQ-s44.raw
		High	kVLGAFSDGLAHLDNLk	Unambiguous	2	2	P68871;P02042	N-Term(iTRAQ4plex); K1(iTRAQ4plex); K17(iTRAQ4plex)	CID	1	0	1	1	395695	Not Unique	Not Used	0.207847	0.0737171	0.365329	0.105158	0.510619	1.37584	14460.1	8572.59	1887.66	2179.17	61.33	2.98164e-06	1	18.0895	59	4	558.333	2230.31	8.03338	51.116	11774	11774	MS2	11/174	20190321-iTQ-s65.raw
	High		LLGNVLVcVLAHHFGk	Unambiguous	1	1	P68871	C8(Methylthio); K16(iTRAQ4plex)	HCD	1	0	1	1	321307	Unique	Used	0.292183						174406	145349			61.31	1.33499e-05	0	22.5223	1	2	955.533	1910.06	-2.49649	46.3246	10343	10343	MS2	16/146	20190321-iTQ-s53.raw
	High		vHLTPEEk	Unambiguous	2	2	P68871;P02042	N-Term(iTRAQ4plex); K8(iTRAQ4plex)	HCD	1	0	1	1	329774	Not Unique	Not Used	0.144319	0.0614679	0.438718	0.11698	0.81807	1.83553	257459	105981	28024.8	43161.9	61.26	1.61231e-05	0	31.8599	12	2	620.864	1240.72	5.35282	18.2037	2257	2257	MS2	7/62	20190321-iTQ-s55.raw
		High	vVAGVANALAHk	Unambiguous	2	2	P68871;P02042	N-Term(iTRAQ4plex); K12(iTRAQ4plex)	CID	1	0	1	1	319201	Not Unique	Not Used	0.156742			0.150894	0.971599		361562	161647		78187.1	61.25	7.68642e-06	0	28.2148	3	3	479.964	1437.88	0.50805	30.7007	5774	5774	MS2	10/100	20190321-iTQ-s53.raw
	High		kVLGAFSDGLAHLDNLk	Unambiguous	2	2	P68871;P02042	N-Term(iTRAQ4plex); K1(iTRAQ4plex); K17(iTRAQ4plex)	HCD	1	0	1	1	395695	Redundant	Not Used	0.207847	0.0737171	0.365329	0.105158	0.510619	1.37584	14460.1	8572.59	1887.66	2179.17	61.23	5.32413e-06	1	18.0895	59	4	558.333	2230.31	8.03338	51.1364	11780	11780	MS2	16/174	20190321-iTQ-s65.raw
	High		gTFATLSELHcDk	Unambiguous	1	1	P68871	N-Term(iTRAQ4plex); C11(Methylthio); K13(iTRAQ4plex)	HCD	1	0	1	1	271680	Unique	Used	0.262575	0.090072	0.353344	0.0790688	0.303916	0.846666	162600	121779	25935.6	18424.9	61.19	1.58528e-05	0	19.2355	5	3	585.961	1755.87	1.73404	36.1248	7084	7084	MS2	11/116	20190321-iTQ-s45.raw
		High	vNVDEVGGEALGR	Unambiguous	1	1	P68871	N-Term(iTRAQ4plex)	CID	1	0	1	1	77525	Redundant	Not Used	0.142703	0.0315115	0.227456	0.0318263	0.225088	0.97412	494293	201194	27582.9	22545	61.17	1.91341e-05	0	7.22682	4	2	729.888	1458.77	1.70862	30.5296	5323	5323	MS2	9/128	20190321-iTQ-s14.raw
	High		vLGAFSDGLAHLDNLk	Unambiguous	2	2	P68871;P02042	N-Term(iTRAQ4plex); K16(iTRAQ4plex)	HCD	1	0	1	1	296381	Not Unique	Not Used	0.1157	0.0805517	0.717138	0.0658475	0.574391	0.788426	92850.3	30641.8	13244.8	8761.99	61.16	1.27472e-05	0	20.0411	11	3	653.371	1958.1	2.36772	41.9549	8961	8961	MS2	15/138	20190321-iTQ-s49.raw
	High		gTFATLSELHcDk	Unambiguous	1	1	P68871	N-Term(iTRAQ4plex); C11(Methylthio); K13(iTRAQ4plex)	HCD	1	0	1	1	267523	Unique	Used	0.128824						119810	44023.6			61.14	1.68055e-05	0	11.4454	8	3	585.962	1755.87	3.50682	50.4152	10824	10824	MS2	11/116	20190321-iTQ-s44.raw
		High	lLGNVLVcVLAHHFGk	Unambiguous	1	1	P68871	N-Term(iTRAQ4plex); C8(Methylthio); K16(iTRAQ4plex)	CID	1	0	1	1	371068	Redundant	Not Used	0.117537	0.0301049	0.263829	0.0268534	0.230582	0.860316	389916	130721	20787.1	15005.5	61.13	8.7883e-06	0	10.3494	2	3	685.392	2054.16	-1.32361	50.5545	11583	11583	MS2	21/146	20190321-iTQ-s61.raw
		High	sAVTALWGk	Unambiguous	1	1	P68871	N-Term(iTRAQ4plex); K9(iTRAQ4plex)	CID	1	0	1	1	185251	Redundant	Not Used	0.150251	0.01	0.0248536				1.00554e+08	4.30938e+07	645553		61.1	1.27305e-05	0	13.8094	0	2	610.865	1220.72	-1.99883	28.0362	5179	5179	MS2	6/70	20190321-iTQ-s31.raw
		High	fFESFGDLSTPDAVMGNPk	Unambiguous	1	1	P68871	N-Term(iTRAQ4plex); K19(iTRAQ4plex)	CID	1	0	1	1	113331	Unique	Used	0.16256						1727.99	801.221			61.09	1.57163e-05	0	7.94747	246	2	1174.09	2347.17	6.32181	57.2992	13721	13721	MS2	9/166	20190321-iTQ-s19.raw
		High	vNVDEVGGEALGR	Unambiguous	1	1	P68871	N-Term(iTRAQ4plex)	CID	1	0	1	1	79278	No Quan Values	Not Used											61.02	2.036e-05	0	19.1889	11	2	729.888	1458.77	1.29022	42.8825	9120	9120	MS2	9/128	20190321-iTQ-s14.raw
	High		LLGNVLVcVLAHHFGk	Unambiguous	1	1	P68871	C8(Methylthio); K16(iTRAQ4plex)	HCD	1	0	1	1	315303	Unique	Used	0.139565	0.0205604	0.151745				127787	50870.1	4652.71		61	1.44568e-05	0	6.95593	9	4	478.272	1910.06	0.876615	48.1612	10611	10611	MS2	8/146	20190321-iTQ-s52.raw
		High	sAVTALWGk	Unambiguous	1	1	P68871	N-Term(iTRAQ4plex); K9(iTRAQ4plex)	CID	1	0	1	1	179046	No Quan Values	Not Used							1.1065e+06				60.99	1.1186e-05	0	14.2128	0	2	610.87	1220.73	6.40099	30.0019	5434	5434	MS2	6/70	20190321-iTQ-s30.raw
		High	vNVDEVGGEALGR	Unambiguous	1	1	P68871	N-Term(iTRAQ4plex)	CID	1	0	1	1	80395	Redundant	Not Used	0.135873	0.0310231	0.235186	0.0234429	0.174132	0.728824	120786	46810.9	6635.71	4057.96	60.97	2.02358e-05	0	19.9299	20	2	729.888	1458.77	1.87598	50.7732	11539	11539	MS2	9/128	20190321-iTQ-s14.raw
	High		LLGNVLVcVLAHHFGk	Unambiguous	1	1	P68871	C8(Methylthio); K16(iTRAQ4plex)	HCD	1	0	1	1	321652	Unique	Used	0.187428			0.109635	0.590357		42535.2	22739.5		6683.09	60.95	1.50259e-05	0	9.48197	6	3	637.36	1910.07	1.39493	48.8919	11087	11087	MS2	8/146	20190321-iTQ-s53.raw
		High	vLGAFSDGLAHLDNLk	Unambiguous	2	2	P68871;P02042	N-Term(iTRAQ4plex); K16(iTRAQ4plex)	CID	1	0	1	1	345254	Redundant	Not Used	0.107631	0.0153643	0.147041	0.0211551	0.198372	1.328	721252	221422	19624	21866.7	60.95	1.31778e-05	0	20.4168	4	3	653.372	1958.1	2.74176	41.5255	9065	9065	MS2	18/138	20190321-iTQ-s57.raw
		High	lLGNVLVcVLAHHFGk	Unambiguous	1	1	P68871	N-Term(iTRAQ4plex); C8(Methylthio); K16(iTRAQ4plex)	CID	1	0	1	1	365089	Unique	Used	0.0856129	0.0663029	0.797726	0.0527026	0.621289	0.766648	101193	24710.9	11881.5	7642.99	60.93	7.54765e-06	0	18.4907	11	3	685.397	2054.18	5.18348	52.6701	11895	11895	MS2	18/146	20190321-iTQ-s60.raw
		High	gTFATLSELHcDk	Unambiguous	1	1	P68871	N-Term(iTRAQ4plex); C11(Methylthio); K13(iTRAQ4plex)	CID	1	0	1	1	267805	Unique	Used	0.100376						113856	32597.5			60.88	1.78423e-05	0	10.9688	10	3	585.962	1755.87	3.40254	52.503	11429	11429	MS2	10/116	20190321-iTQ-s44.raw
	High		lLGNVLVcVLAHHFGk	Unambiguous	1	1	P68871	N-Term(iTRAQ4plex); C8(Methylthio); K16(iTRAQ4plex)	HCD	1	0	1	1	364390	Unique	Used	0.0711278	0.0375235	0.543407				3.32594e+07	6.74762e+06	2.21006e+06		60.87	9.3305e-06	0	9.75976	0	3	685.393	2054.16	-0.69964	47.2086	10385	10385	MS2	14/146	20190321-iTQ-s60.raw
		High	sAVTALWGk	Unambiguous	1	1	P68871	N-Term(iTRAQ4plex); K9(iTRAQ4plex)	CID	1	0	1	1	191918	Redundant	Not Used	0.194481	0.0576556	0.30537	0.073888	0.383441	1.23603	2.38426e+06	1.3226e+06	243434	252469	60.86	1.22643e-05	0	17.8117	1	2	610.868	1220.73	3.40107	31.0943	5816	5816	MS2	6/70	20190321-iTQ-s32.raw
	High		lLGNVLVcVLAHHFGk	Unambiguous	1	1	P68871	N-Term(iTRAQ4plex); C8(Methylthio); K16(iTRAQ4plex)	HCD	1	0	1	1	371338	Unique	Used	0.143277	0.0794352	0.57108	0.0546147	0.38471	0.663121	119532	48849.4	16814.5	9355.66	60.85	8.63355e-06	0	23.2455	9	3	685.395	2054.17	2.95504	52.6471	12174	12174	MS2	16/146	20190321-iTQ-s61.raw
		High	vNVDEVGGEALGR	Unambiguous	1	1	P68871	N-Term(iTRAQ4plex)	CID	1	0	1	1	76646	Unique	Used	0.177333						3.18127e+06	1.60911e+06			60.82	1.9912e-05	0	6.42875	0	3	486.927	1458.77	-0.978374	24.1816	3422	3422	MS2	14/128	20190321-iTQ-s14.raw
	High		vLGAFSDGLAHLDNLk	Unambiguous	2	2	P68871;P02042	N-Term(iTRAQ4plex); K16(iTRAQ4plex)	HCD	1	0	1	1	388314	Not Unique	Not Used	0.153239	0.118747	0.798203	0.0365582	0.240778	0.296933	18067.1	7896.9	3799.25	946.573	60.79	1.32972e-05	0	21.3849	40	4	490.28	1958.1	2.17383	42.8091	9120	9120	MS2	12/138	20190321-iTQ-s64.raw
	High		fFESFGDLSTPDAVMGNPk	Unambiguous	1	1	P68871	N-Term(iTRAQ4plex); K19(iTRAQ4plex)	HCD	1	0	1	1	112606	Unique	Used	0.29399	0.187035	0.655318	0.192923	0.662297	0.994848	42307.1	35476.7	14012.7	11697.1	60.76	1.52782e-05	0	23.3101	10	3	783.056	2347.15	1.21935	51.8054	12155	12155	MS2	14/166	20190321-iTQ-s19.raw
	High		LLGNVLVcVLAHHFGk	Unambiguous	1	1	P68871	C8(Methylthio); K16(iTRAQ4plex)	HCD	1	0	1	1	327526	Unique	Used	0.305899	0.190528	0.641567	0.391382	1.29129	1.98124	9576.75	8355.91	3231.2	5371.54	60.75	1.48086e-05	0	19.1253	21	3	637.359	1910.06	-0.426481	48.0278	10530	10530	MS2	8/146	20190321-iTQ-s54.raw
	High		gTFATLSELHcDKLHVDPENFR	Unambiguous	1	1	P68871	N-Term(iTRAQ4plex); C11(Methylthio)	HCD	1	0	1	1	326292	Unique	Used	0.165081	0.131989	0.823574	0.0843082	0.515435	0.616066	13321.4	6272.57	3113.7	1609.54	60.73	1.33131e-05	1	0	25	3	907.109	2719.31	0.882276	38.9356	7854	7854	MS2	15/220	20190321-iTQ-s54.raw
		High	fFESFGDLSTPDAVmGNPk	Unambiguous	1	1	P68871	N-Term(iTRAQ4plex); M15(Oxidation); K19(iTRAQ4plex)	CID	1	0	1	1	117108	Unique	Used	0.0618041						541579	95472			60.71	1.64316e-05	0	8.03784	1	2	1182.08	2363.15	2.95533	39.7895	8162	8162	MS2	19/166	20190321-iTQ-s20.raw
	High		vVAGVANALAHK	Unambiguous	2	2	P68871;P02042	N-Term(iTRAQ4plex)	HCD	1	0	1	1	209864	Not Unique	Not Used	0.101881	0.134297	1.35779	0.122397	1.21249	0.879028	63928.5	18577.4	15203.6	11213.7	60.66	1.52904e-05	0	31.8337	19	2	647.394	1293.78	3.24991	25.3531	4142	4142	MS2	9/100	20190321-iTQ-s35.raw
	High		vVAGVANALAHk	Unambiguous	2	2	P68871;P02042	N-Term(iTRAQ4plex); K12(iTRAQ4plex)	HCD	1	0	1	1	318089	Redundant	Not Used	0.163519	0.189893	1.19619	0.26927	1.66196	1.36765	18301	8535.71	6154.17	7062.23	60.63	6.11292e-06	0	0	77	2	719.445	1437.88	3.67977	22.1185	3364	3364	MS2	10/100	20190321-iTQ-s53.raw
	High		sAVTALWGkVNVDEVGGEALGR	Unambiguous	1	1	P68871	N-Term(iTRAQ4plex); K9(iTRAQ4plex)	HCD	1	0	1	1	223981	Unique	Used	0.095463	0.108461	1.17031	0.106433	1.12523	0.946449	96169.3	26186	18471.3	14668.7	60.61	9.03719e-06	1	25.8142	9	3	839.464	2516.38	2.82261	39.1748	8229	8229	MS2	15/228	20190321-iTQ-s37.raw
		High	vNVDEVGGEALGR	Unambiguous	1	1	P68871	N-Term(iTRAQ4plex)	CID	1	0	1	1	80586	Redundant	Not Used	0.127508	0.0748734	0.604855	0.0470096	0.372092	0.605557	90882.7	33053.4	12050.2	6122.77	60.59	2.10386e-05	0	24.0049	22	2	729.886	1458.76	-1.97332	52.1268	11954	11954	MS2	10/128	20190321-iTQ-s14.raw
		High	vNVDEVGGEALGR	Unambiguous	1	1	P68871	N-Term(iTRAQ4plex)	CID	1	0	1	1	70726	Unique	Used	0.230001	0.208257	0.932674	0.232545	1.02042	1.07697	490541	321813	180909	163479	60.56	2.19316e-05	0	27.5583	4	2	729.889	1458.77	2.71278	26.3523	4293	4293	MS2	9/128	20190321-iTQ-s13.raw
		High	LLGNVLVcVLAHHFGk	Unambiguous	1	1	P68871	C8(Methylthio); K16(iTRAQ4plex)	CID	1	0	1	1	327935	No Quan Values	Not Used							148634				60.54	1.64253e-05	0	8.11671	1	3	637.359	1910.06	0.340428	51.0773	11409	11409	MS2	9/146	20190321-iTQ-s54.raw
	High		fFESFGDLSTPDAVMGNPk	Unambiguous	1	1	P68871	N-Term(iTRAQ4plex); K19(iTRAQ4plex)	HCD	1	0	1	1	113177	Unique	Used	0.141567	0.159077	1.15746				36125.1	14587	10176.6		60.53	1.81006e-05	0	12.7473	11	3	783.058	2347.16	2.9356	56.0003	13398	13398	MS2	14/166	20190321-iTQ-s19.raw
	High		eFTPPVQAAYQk	Unambiguous	1	1	P68871	N-Term(iTRAQ4plex); K12(iTRAQ4plex)	HCD	1	0	1	1	203689	Redundant	Not Used	0.130479			0.0162628	0.125792		82889.6	30848.9		1931.85	60.52	1.96505e-05	0	14.8958	25	2	833.958	1666.91	2.43294	25.9284	4036	4036	MS2	7/102	20190321-iTQ-s34.raw
		High	sAVTALWGk	Unambiguous	1	1	P68871	N-Term(iTRAQ4plex); K9(iTRAQ4plex)	CID	1	0	1	1	189145	Redundant	Not Used	0.173077	0.0302814	0.180218	0.0275467	0.160632	0.877385	25079.9	12381.2	1344.89	990.093	60.51	1.30268e-05	0	13.594	91	2	610.87	1220.73	7.80095	56.5556	13616	13616	MS2	6/70	20190321-iTQ-s31.raw
		High	vVAGVANALAHk	Unambiguous	2	2	P68871;P02042	N-Term(iTRAQ4plex); K12(iTRAQ4plex)	CID	1	0	1	1	322627	Not Unique	Not Used	0.132352						31253.9	11798.7			60.47	5.9679e-06	0	25.9906	21	3	479.966	1437.88	3.81899	56.5516	13197	13197	MS2	17/100	20190321-iTQ-s53.raw
		High	kVLGAFSDGLAHLDNLk	Unambiguous	2	2	P68871;P02042	N-Term(iTRAQ4plex); K1(iTRAQ4plex); K17(iTRAQ4plex)	CID	1	0	1	1	394299	Not Unique	Not Used	0.182606	0.01	0.0301711	0.0468884	0.25915	8.45502	77046.2	40129.6	729.766	5177.22	60.47	4.17304e-06	1	16.3266	13	4	558.331	2230.3	4.74945	40.7618	8754	8754	MS2	17/174	20190321-iTQ-s65.raw
	High		mVHLTPEEk	Unambiguous	2	2	P68871;P02042	N-Term(iTRAQ4plex); K9(iTRAQ4plex)	HCD	1	0	1	1	317624	Not Unique	Not Used	0.160911	0.0207185	0.132627	0.0346053	0.217049	1.61095	99606.7	45716.4	3654.54	4939.82	60.45	2.4703e-05	0	16.195	50	2	686.383	1371.76	2.63672	18.6826	2360	2360	MS2	7/70	20190321-iTQ-s53.raw
		High	vNVDEVGGEALGR	Unambiguous	1	1	P68871	N-Term(iTRAQ4plex)	CID	1	0	1	1	70232	Unique	Used	0.107098	0.0597829	0.574985	0.0610272	0.575099	0.984561	148824	45462.2	15755.6	13015.9	60.45	2.20434e-05	0	19.5065	11	2	729.89	1458.77	3.38222	22.8357	3218	3218	MS2	11/128	20190321-iTQ-s13.raw
		High	LLGNVLVcVLAHHFGk	Unambiguous	1	1	P68871	C8(Methylthio); K16(iTRAQ4plex)	CID	1	0	1	1	401321	Redundant	Not Used	0.19269	0.184521	0.986386	0.262384	1.37429	1.37148	35102.1	19292.5	11470	13199.3	60.41	1.6151e-05	0	18.0053	8	3	637.359	1910.06	-0.618208	48.5667	10637	10637	MS2	13/146	20190321-iTQ-s66.raw
	High		vLGAFSDGLAHLDNLk	Unambiguous	2	2	P68871;P02042	N-Term(iTRAQ4plex); K16(iTRAQ4plex)	HCD	1	0	1	1	314561	Redundant	Not Used	0.112056	0.0412186	0.378895	0.0551267	0.496511	1.28993	51071.8	16323.5	3727.86	4034.81	60.39	1.51743e-05	0	14.3138	17	2	979.554	1958.1	2.56161	42.7284	9001	9001	MS2	13/138	20190321-iTQ-s52.raw
	High		lLGNVLVcVLAHHFGk	Unambiguous	1	1	P68871	N-Term(iTRAQ4plex); C8(Methylthio); K16(iTRAQ4plex)	HCD	1	0	1	1	383221	Redundant	Not Used	0.115888	0.0475489	0.422632	0.02327	0.202656	0.472012	491000	162300	41343.5	16374.2	60.35	9.13346e-06	0	11.8317	2	3	685.396	2054.17	3.84642	49.8732	11456	11456	MS2	14/146	20190321-iTQ-s63.raw
	High		vLGAFSDGLAHLDNLk	Unambiguous	2	2	P68871;P02042	N-Term(iTRAQ4plex); K16(iTRAQ4plex)	HCD	1	0	1	1	260841	Not Unique	Not Used	0.0633403	0.01	0.131962				382604	69123.6	5497.96		60.34	1.41016e-05	0	15.5723	4	3	653.373	1958.1	5.07955	43.8619	9403	9403	MS2	13/138	20190321-iTQ-s43.raw
	High		vVAGVANALAHk	Unambiguous	2	2	P68871;P02042	N-Term(iTRAQ4plex); K12(iTRAQ4plex)	HCD	1	0	1	1	343466	Not Unique	Not Used	0.124192	0.01	0.031967				1.46106e+06	517557	9972.13		60.31	6.58034e-06	0	16.1687	1	3	479.965	1437.88	2.22719	28.1531	5197	5197	MS2	14/100	20190321-iTQ-s57.raw
	High		vVAGVANALAHk	Unambiguous	2	2	P68871;P02042	N-Term(iTRAQ4plex); K12(iTRAQ4plex)	HCD	1	0	1	1	331111	Not Unique	Not Used	0.113663	0.0289561	0.262412	0.0282237	0.25061	0.940094	551484	178792	28278.6	22306.3	60.28	9.56313e-06	0	26.7569	3	3	479.964	1437.88	-0.574376	28.1858	5155	5155	MS2	15/100	20190321-iTQ-s55.raw
	High		kVLGAFSDGLAHLDNLk	Unambiguous	2	2	P68871;P02042	N-Term(iTRAQ4plex); K1(iTRAQ4plex); K17(iTRAQ4plex)	HCD	1	0	1	1	396142	Not Unique	Not Used	0.193977	0.0526601	0.279636				16936.6	9370.7	1579.4		60.28	6.62596e-06	1	12.3614	42	4	558.33	2230.3	2.12229	54.592	12752	12752	MS2	15/174	20190321-iTQ-s65.raw
	High		vHLTPEEk	Unambiguous	2	2	P68871;P02042	N-Term(iTRAQ4plex); K8(iTRAQ4plex)	HCD	1	0	1	1	415102	Not Unique	Not Used	0.208718	0.120645	0.595401	0.13193	0.637949	1.05471	23895.2	14225.5	5105.11	4517.89	60.24	1.96344e-05	0	47.2097	263	2	620.864	1240.72	4.95927	15.463	1574	1574	MS2	7/62	20190321-iTQ-s69.raw
	High		eFTPPVQAAYQk	Unambiguous	1	1	P68871	N-Term(iTRAQ4plex); K12(iTRAQ4plex)	HCD	1	0	1	1	171944	Unique	Used	0.14357	0.0304978	0.21881	0.0375637	0.264062	1.18794	144856	59319.7	7823.35	7798.07	60.23	2.10075e-05	0	17.2833	10	2	833.958	1666.91	2.14002	23.8064	3881	3881	MS2	7/102	20190321-iTQ-s29.raw
	High		lLGNVLVcVLAHHFGk	Unambiguous	1	1	P68871	N-Term(iTRAQ4plex); C8(Methylthio); K16(iTRAQ4plex)	HCD	1	0	1	1	364908	Redundant	Not Used	0.0785469	0.0318747	0.418001				528461	118397	29829.4		60.23	1.0812e-05	0	17.5329	2	3	685.394	2054.17	1.79624	51.3159	11510	11510	MS2	15/146	20190321-iTQ-s60.raw
	High		gTFATLSELHcDk	Unambiguous	1	1	P68871	N-Term(iTRAQ4plex); C11(Methylthio); K13(iTRAQ4plex)	HCD	1	0	1	1	268077	Unique	Used	0.112848	0.0281852	0.257269				96220.3	30971.2	4802.56		60.21	2.16285e-05	0	11.2983	11	3	585.962	1755.87	3.92395	54.5864	12022	12022	MS2	14/116	20190321-iTQ-s44.raw
	High		lLGNVLVcVLAHHFGKEFTPPVQAAYQk	Unambiguous	1	1	P68871	N-Term(iTRAQ4plex); C8(Methylthio); K28(iTRAQ4plex)	HCD	1	0	1	1	376938	Unique	Used	0.105429	0.123287	1.20453	0.178149	1.70539	1.39368	24088.4	7243.79	5259.1	6149.95	60.17	7.35633e-06	1	38.7031	25	4	854.219	3413.85	2.17424	49.7529	11063	11063	MS2	15/268	20190321-iTQ-s62.raw
	High		vNVDEVGGEALGR	Unambiguous	1	1	P68871	N-Term(iTRAQ4plex)	HCD	1	0	1	1	70036	Unique	Used	0.150955	0.0605729	0.413324	0.0828046	0.553614	1.31848	262156	112877	28120.6	31109.6	60.15	2.48758e-05	0	14.6148	4	2	729.888	1458.77	1.29022	21.5102	2804	2804	MS2	7/128	20190321-iTQ-s13.raw
		High	vNVDEVGGEALGR	Unambiguous	1	1	P68871	N-Term(iTRAQ4plex)	CID	1	0	1	1	133960	Redundant	Not Used	0.139004	0.0353776	0.262158	0.0314285	0.228191	0.856825	178361	70716.8	11174.1	8033.48	60.14	2.48847e-05	0	27.7249	17	2	729.888	1458.77	1.54126	24.1656	3698	3698	MS2	20/128	20190321-iTQ-s23.raw
	High		gTFATLSELHcDk	Unambiguous	1	1	P68871	N-Term(iTRAQ4plex); C11(Methylthio); K13(iTRAQ4plex)	HCD	1	0	1	1	265765	Unique	Used	0.129308	0.0277035	0.220684	0.0222497	0.17366	0.774615	575590	212293	28238	18353.5	60.13	2.13997e-05	0	14.8675	2	3	585.961	1755.87	2.67257	37.202	7015	7015	MS2	14/116	20190321-iTQ-s44.raw
	High		vVAGVANALAHk	Unambiguous	2	2	P68871;P02042	N-Term(iTRAQ4plex); K12(iTRAQ4plex)	HCD	1	0	1	1	321041	Not Unique	Not Used	0.158171	0.0101179	0.065891	0.0439513	0.280444	4.18964	44690.4	20162.2	800.74	2814.92	60.12	6.87462e-06	0	14.5142	32	3	479.966	1437.88	2.80024	44.3785	9762	9762	MS2	13/100	20190321-iTQ-s53.raw
	High		gTFATLSELHcDk	Unambiguous	1	1	P68871	N-Term(iTRAQ4plex); C11(Methylthio); K13(iTRAQ4plex)	HCD	1	0	1	1	266486	Unique	Used	0.144447						156130	64326.8			60.11	2.1791e-05	0	20.4261	7	3	585.962	1755.87	2.98542	42.707	8576	8576	MS2	13/116	20190321-iTQ-s44.raw
		High	vVAGVANALAHk	Unambiguous	2	2	P68871;P02042	N-Term(iTRAQ4plex); K12(iTRAQ4plex)	CID	1	0	1	1	318670	Redundant	Not Used	0.1301	0.01	0.0314147				7.27982e+07	2.70143e+07	511510		60.11	1.04811e-05	0	13.0783	0	3	479.964	1437.88	-0.192343	26.5226	4623	4623	MS2	7/100	20190321-iTQ-s53.raw
	High		vHLTPEEKSAVTALWGk	Unambiguous	1	1	P68871	N-Term(iTRAQ4plex); K17(iTRAQ4plex)	HCD	1	0	1	1	362890	Unique	Used	0.12237	0.0376379	0.31682	0.0402607	0.332053	1.0317	127810	44610.5	8518.78	7374.4	60.05	1.11212e-05	1	10.1158	9	3	718.745	2154.22	2.22545	36.1074	7135	7135	MS2	8/162	20190321-iTQ-s60.raw
	High		vLGAFSDGLAHLDNLk	Unambiguous	2	2	P68871;P02042	N-Term(iTRAQ4plex); K16(iTRAQ4plex)	HCD	1	0	1	1	261931	Not Unique	Not Used	0.0616719	0.0341071	0.569663	0.036301	0.594063	1.02653	55259.4	9720.56	3337.62	2874.79	60.04	1.54074e-05	0	18.7796	33	3	653.373	1958.1	4.7055	51.872	11760	11760	MS2	15/138	20190321-iTQ-s43.raw
	High		eFTPPVQAAYQk	Unambiguous	1	1	P68871	N-Term(iTRAQ4plex); K12(iTRAQ4plex)	HCD	1	0	1	1	152708	Redundant	Not Used	0.226903	0.016549	0.0751262	0.0128457	0.057137	0.748656	1.39527e+06	903013	40889.6	25685.8	60.02	2.24962e-05	0	14.8733	2	2	833.959	1666.91	3.82434	23.7587	3366	3366	MS2	7/102	20190321-iTQ-s26.raw
		High	vNVDEVGGEALGR	Unambiguous	1	1	P68871	N-Term(iTRAQ4plex)	CID	1	0	1	1	140318	Redundant	Not Used	0.126411	0.064888	0.528736	0.0730513	0.583234	1.08583	222364	80176.6	25551.4	23279.4	60	2.53e-05	0	17.0565	10	2	729.889	1458.77	2.04334	25.6977	3837	3837	MS2	10/128	20190321-iTQ-s24.raw
	High		eFTPPVQAAYQkVVAGVANALAHk	Unambiguous	1	1	P68871	N-Term(iTRAQ4plex); K12(iTRAQ4plex); K24(iTRAQ4plex)	HCD	1	0	1	1	370513	Unique	Used	0.047212	0.0412797	0.900626	0.0484283	1.03526	1.13151	263358	35464.7	19251.7	18277.9	59.99	7.08351e-06	1	49.8011	15	4	736.176	2941.68	6.81431	46.0928	10382	10382	MS2	11/222	20190321-iTQ-s61.raw
		High	vLGAFSDGLAHLDNLk	Unambiguous	2	2	P68871;P02042	N-Term(iTRAQ4plex); K16(iTRAQ4plex)	CID	1	0	1	1	278307	Redundant	Not Used	0.120502	0.0145415	0.124302				2.61818e+06	899891	67421		59.99	1.64378e-05	0	9.62703	1	3	653.371	1958.1	1.99367	42.2304	8547	8547	MS2	17/138	20190321-iTQ-s46.raw
	High		vVAGVANALAHk	Unambiguous	2	2	P68871;P02042	N-Term(iTRAQ4plex); K12(iTRAQ4plex)	HCD	1	0	1	1	320649	Not Unique	Not Used	0.185615	0.0296085	0.164311	0.0419858	0.228292	1.36767	43632.2	23100.3	2287.76	2625.37	59.95	7.14905e-06	0	10.462	26	3	479.966	1437.88	4.01	41.5304	8915	8915	MS2	15/100	20190321-iTQ-s53.raw
	High		gTFATLSELHcDk	Unambiguous	1	1	P68871	N-Term(iTRAQ4plex); C11(Methylthio); K13(iTRAQ4plex)	HCD	1	0	1	1	271867	Unique	Used	0.247417	0.0829942	0.345524	0.0734375	0.299564	0.853428	63361.5	44714.9	9312.34	6668.43	59.9	2.25636e-05	0	22.7288	19	3	585.961	1755.87	2.56829	37.5355	7488	7488	MS2	14/116	20190321-iTQ-s45.raw
	High		vVAGVANALAHk	Unambiguous	2	2	P68871;P02042	N-Term(iTRAQ4plex); K12(iTRAQ4plex)	HCD	1	0	1	1	322304	Not Unique	Not Used	0.14496	0.0182549	0.129715				82167.2	33973.9	2656.22		59.88	7.26522e-06	0	32.3755	16	3	479.966	1437.88	4.07367	53.7956	12502	12502	MS2	15/100	20190321-iTQ-s53.raw
	High		vNVDEVGGEALGR	Unambiguous	1	1	P68871	N-Term(iTRAQ4plex)	HCD	1	0	1	1	127730	Unique	Used	0.130516	0.0485145	0.382886	0.0399184	0.308682	0.793593	154052	57349.3	13235	8812.93	59.88	2.4878e-05	0	18.8792	12	2	729.89	1458.77	3.71694	25.501	3778	3778	MS2	7/128	20190321-iTQ-s22.raw
	High		vNVDEVGGEALGR	Unambiguous	1	1	P68871	N-Term(iTRAQ4plex)	HCD	1	0	1	1	80182	Redundant	Not Used	0.149379	0.0325991	0.22479	0.0174811	0.118108	0.517201	125301	53387.4	7233.43	3139.07	59.87	2.60688e-05	0	21.7905	13	2	729.889	1458.77	1.95966	49.2897	11087	11087	MS2	7/128	20190321-iTQ-s14.raw
		High	vNVDEVGGEALGR	Unambiguous	1	1	P68871	N-Term(iTRAQ4plex)	CID	1	0	1	1	70036	Redundant	Not Used	0.150955	0.0605729	0.413324	0.0828046	0.553614	1.31848	262156	112877	28120.6	31109.6	59.81	2.69015e-05	0	14.6148	4	2	729.888	1458.77	1.29022	21.4976	2798	2798	MS2	17/128	20190321-iTQ-s13.raw
		High	vVAGVANALAHk	Unambiguous	2	2	P68871;P02042	N-Term(iTRAQ4plex); K12(iTRAQ4plex)	CID	1	0	1	1	325054	Redundant	Not Used	0.219246			0.0342485	0.157656		6.71815e+06	4.20125e+06		329739	59.81	1.08129e-05	0	12.7654	0	3	479.964	1437.88	0.571722	29.6453	5168	5168	MS2	10/100	20190321-iTQ-s54.raw
		High	vLGAFSDGLAHLDNLk	Unambiguous	2	2	P68871;P02042	N-Term(iTRAQ4plex); K16(iTRAQ4plex)	CID	1	0	1	1	261931	Redundant	Not Used	0.0616719	0.0341071	0.569663	0.036301	0.594063	1.02653	55259.4	9720.56	3337.62	2874.79	59.81	1.62454e-05	0	18.7796	33	3	653.373	1958.1	4.7055	51.8529	11754	11754	MS2	21/138	20190321-iTQ-s43.raw
	High		vLGAFSDGLAHLDNLk	Unambiguous	2	2	P68871;P02042	N-Term(iTRAQ4plex); K16(iTRAQ4plex)	HCD	1	0	1	1	284358	Redundant	Not Used	0.117421	0.01	0.0810043				130693	43772.2	2137.15		59.8	1.74347e-05	0	7.85834	8	2	979.554	1958.1	2.43693	41.5936	8786	8786	MS2	14/138	20190321-iTQ-s47.raw
	High		kVLGAFSDGLAHLDNLk	Unambiguous	2	2	P68871;P02042	N-Term(iTRAQ4plex); K1(iTRAQ4plex); K17(iTRAQ4plex)	HCD	1	0	1	1	411854	Not Unique	Not Used	0.168566	0.0148358	0.0906574				195890	94184.2	5146.47		59.78	7.43445e-06	1	13.908	4	3	744.102	2230.29	-0.197824	38.0626	7378	7378	MS2	14/174	20190321-iTQ-s68.raw
		High	vVAGVANALAHk	Unambiguous	2	2	P68871;P02042	N-Term(iTRAQ4plex); K12(iTRAQ4plex)	CID	1	0	1	1	322767	Not Unique	Not Used	0.194027						4635.44	2565.38			59.69	7.30313e-06	0	29.4797	81	3	479.966	1437.88	3.05493	58.6813	13542	13542	MS2	7/100	20190321-iTQ-s53.raw
	High		vNVDEVGGEALGR	Unambiguous	1	1	P68871	N-Term(iTRAQ4plex)	HCD	1	0	1	1	270221	Redundant	Not Used	0.134898	0.0571272	0.436213	0.0708663	0.530196	1.19645	35356.6	13604.2	3576.84	3590.8	59.65	2.68272e-05	0	11.7501	45	2	729.887	1458.77	0.0350105	25.1629	3917	3917	MS2	7/128	20190321-iTQ-s45.raw
		High	vVAGVANALAHk	Unambiguous	2	2	P68871;P02042	N-Term(iTRAQ4plex); K12(iTRAQ4plex)	CID	1	0	1	1	319111	Not Unique	Not Used	0.126979	0.0138832	0.112621				840694	304485	20668.7		59.65	7.64168e-06	0	11.4753	2	3	479.965	1437.88	2.60922	30.0265	5579	5579	MS2	10/100	20190321-iTQ-s53.raw
	High		gTFATLSELHcDk	Unambiguous	1	1	P68871	N-Term(iTRAQ4plex); C11(Methylthio); K13(iTRAQ4plex)	HCD	1	0	1	1	283190	Unique	Used	0.175575	0.0759277	0.44545	0.0589503	0.338864	0.748829	83618.3	41875.5	11243.1	7064.27	59.64	2.30322e-05	0	34.3323	27	3	585.961	1755.87	1.21263	32.8223	6253	6253	MS2	15/116	20190321-iTQ-s47.raw
	High		vNVDEVGGEALGR	Unambiguous	1	1	P68871	N-Term(iTRAQ4plex)	HCD	1	0	1	1	77325	Redundant	Not Used	0.111739	0.0213575	0.196881	0.0265626	0.239919	1.19955	403307	128540	15253.6	15352.8	59.61	2.65284e-05	0	9.26963	6	2	729.884	1458.76	-4.06535	29.1483	4898	4898	MS2	7/128	20190321-iTQ-s14.raw
	High		gTFATLSELHcDk	Unambiguous	1	1	P68871	N-Term(iTRAQ4plex); C11(Methylthio); K13(iTRAQ4plex)	HCD	1	0	1	1	280192	Unique	Used	0.174714	0.124982	0.736848	0.104916	0.606061	0.809644	3044.09	1516.99	673.735	457.7	59.61	2.43952e-05	0	10.9838	294	3	585.963	1755.87	5.27961	56.449	12636	12636	MS2	14/116	20190321-iTQ-s46.raw
		High	vNVDEVGGEALGR	Unambiguous	1	1	P68871	N-Term(iTRAQ4plex)	CID	1	0	1	1	70959	Redundant	Not Used	0.118915	0.053182	0.460667	0.0592154	0.502571	1.07391	153733	52143.8	14478.3	13046.1	59.58	2.83096e-05	0	23.2125	13	2	729.888	1458.77	1.45758	27.9136	4792	4792	MS2	17/128	20190321-iTQ-s13.raw
	High		gTFATLSELHcDk	Unambiguous	1	1	P68871	N-Term(iTRAQ4plex); C11(Methylthio); K13(iTRAQ4plex)	HCD	1	0	1	1	411546	Unique	Used	0.154151	0.0810835	0.541811	0.0995245	0.651607	1.18384	123089	54120.4	17674.1	17556.1	59.57	2.28544e-05	0	29.0031	48	3	585.961	1755.87	1.31691	35.6364	6706	6706	MS2	16/116	20190321-iTQ-s68.raw
	High		vNVDEVGGEALGR	Unambiguous	1	1	P68871	N-Term(iTRAQ4plex)	HCD	1	0	1	1	70522	Redundant	Not Used	0.0862899						3.53823e+06	870851			59.56	2.79976e-05	0	6.92743	1	2	729.889	1458.77	2.04334	24.9775	3857	3857	MS2	7/128	20190321-iTQ-s13.raw
		High	lLGNVLVcVLAHHFGk	Unambiguous	1	1	P68871	N-Term(iTRAQ4plex); C8(Methylthio); K16(iTRAQ4plex)	CID	1	0	1	1	364470	Unique	Used	0.0642012	0.0528731	0.848305				2.09028e+07	3.82777e+06	1.95716e+06		59.56	1.25048e-05	0	9.88915	0	3	685.392	2054.16	-0.967057	47.8884	10554	10554	MS2	16/146	20190321-iTQ-s60.raw
	High		LLGNVLVcVLAHHFGk	Unambiguous	1	1	P68871	C8(Methylthio); K16(iTRAQ4plex)	HCD	1	0	1	1		No Quan Values	Not Used											59.52	2.07737e-05	0	9.31948	30	4	478.271	1910.06	0.237525	48.5728	10807	10807	MS2	7/146	20190321-iTQ-s64.raw
		High	lLGNVLVcVLAHHFGk	Unambiguous	1	1	P68871	N-Term(iTRAQ4plex); C8(Methylthio); K16(iTRAQ4plex)	CID	1	0	1	1	371158	Redundant	Not Used	0.124347	0.0515362	0.426911	0.0346501	0.281236	0.648468	152467	54076.6	13914.7	7571.13	59.52	1.28998e-05	0	17.4891	5	3	685.392	2054.16	-1.76931	51.2449	11778	11778	MS2	18/146	20190321-iTQ-s61.raw
	High		vNVDEVGGEALGR	Unambiguous	1	1	P68871	N-Term(iTRAQ4plex)	HCD	1	0	1	1	79965	Unique	Used	0.125982	0.0420068	0.343456	0.0329927	0.264308	0.757521	152109	54658.8	11315.1	7192.04	59.5	2.73773e-05	0	17.1958	13	2	729.89	1458.77	3.4659	47.7653	10618	10618	MS2	7/128	20190321-iTQ-s14.raw
	High		lLGNVLVcVLAHHFGk	Unambiguous	1	1	P68871	N-Term(iTRAQ4plex); C8(Methylthio); K16(iTRAQ4plex)	HCD	1	0	1	1	377100	Redundant	Not Used	0.106888	0.0647115	0.623611	0.0567688	0.536022	0.846107	201507	61435	23091.8	16393.8	59.5	1.04348e-05	0	24.5858	5	3	685.398	2054.18	7.85761	50.9711	11414	11414	MS2	15/146	20190321-iTQ-s62.raw
		High	vNVDEVGGEALGR	Unambiguous	1	1	P68871	N-Term(iTRAQ4plex)	CID	1	0	1	1	77133	Unique	Used	0.14295	0.0354049	0.255118	0.0165408	0.116782	0.450598	896407	365499	56202.4	21249.2	59.49	2.71592e-05	0	8.11405	2	2	729.887	1458.77	-0.550753	27.7558	4476	4476	MS2	9/128	20190321-iTQ-s14.raw
		High	kVLGAFSDGLAHLDNLk	Unambiguous	2	2	P68871;P02042	N-Term(iTRAQ4plex); K1(iTRAQ4plex); K17(iTRAQ4plex)	CID	1	0	1	1	395804	No Quan Values	Not Used								617.109			59.49	5.84795e-06	1	19.2703	63	4	558.33	2230.3	2.66962	51.9476	12009	12009	MS2	11/174	20190321-iTQ-s65.raw
	High		fFESFGDLSTPDAVMGNPk	Unambiguous	1	1	P68871	N-Term(iTRAQ4plex); K19(iTRAQ4plex)	HCD	1	0	1	1	111005	Unique	Used	0.114995	0.0149737	0.134125				4.25063e+07	1.39422e+07	1.12712e+06		59.44	2.09323e-05	0	23.7204	0	3	783.056	2347.15	0.985318	40.2417	8692	8692	MS2	15/166	20190321-iTQ-s19.raw
		High	vNVDEVGGEALGR	Unambiguous	1	1	P68871	N-Term(iTRAQ4plex)	CID	1	0	1	1	121329	Redundant	Not Used	0.141743	0.0410731	0.29848	0.0748114	0.53268	1.75674	102557	41463.4	7459.47	10995.5	59.43	2.59407e-05	0	40.2415	26	2	729.892	1458.78	6.14365	23.7518	3654	3654	MS2	11/128	20190321-iTQ-s21.raw
	High		sAVTALWGk	Unambiguous	1	1	P68871	N-Term(iTRAQ4plex); K9(iTRAQ4plex)	HCD	1	0	1	1	189381	Unique	Used	0.147535	0.0106218	0.0741585	0.0126403	0.0864691	1.14777	27581.7	11606.9	518.805	499.641	59.41	1.65527e-05	0	19.1054	70	2	610.869	1220.73	4.90103	59.4517	14134	14134	MS2	7/70	20190321-iTQ-s31.raw
		High	vVAGVANALAHk	Unambiguous	2	2	P68871;P02042	N-Term(iTRAQ4plex); K12(iTRAQ4plex)	CID	1	0	1	1	318841	Redundant	Not Used	0.114536	0.01	0.0258277				3.19974e+07	1.04533e+07	162730		59.38	1.17652e-05	0	13.1011	0	3	479.965	1437.88	0.890082	27.9418	4994	4994	MS2	9/100	20190321-iTQ-s53.raw
		High	vNVDEVGGEALGR	Unambiguous	1	1	P68871	N-Term(iTRAQ4plex)	CID	1	0	1	1	77625	Redundant	Not Used	0.178865	0.0348912	0.200933	0.049761	0.280779	1.37553	314679	160543	19443.3	22440.7	59.37	2.86138e-05	0	10.8416	5	2	729.887	1458.77	0.0350105	31.2324	5542	5542	MS2	15/128	20190321-iTQ-s14.raw
	High		gTFATLSELHcDk	Unambiguous	1	1	P68871	N-Term(iTRAQ4plex); C11(Methylthio); K13(iTRAQ4plex)	HCD	1	0	1	1	350429	Unique	Used	0.203655	0.124217	0.628272	0.135194	0.669982	1.04972	108551	63055.8	23878.2	21031.5	59.36	2.59566e-05	0	41.0878	23	3	585.961	1755.87	2.35973	35.2177	6895	6895	MS2	15/116	20190321-iTQ-s58.raw
		High	lLGNVLVcVLAHHFGk	Unambiguous	1	1	P68871	N-Term(iTRAQ4plex); C8(Methylthio); K16(iTRAQ4plex)	CID	1	0	1	1	371699	Unique	Used	0.121743	0.0606006	0.512734	0.0597111	0.495006	0.950331	32682.7	11349.1	3507.36	2796.75	59.34	1.18741e-05	0	13.8575	26	3	685.395	2054.17	3.22245	55.4375	12949	12949	MS2	16/146	20190321-iTQ-s61.raw
	High		gTFATLSELHcDk	Unambiguous	1	1	P68871	N-Term(iTRAQ4plex); C11(Methylthio); K13(iTRAQ4plex)	HCD	1	0	1	1	260046	Unique	Used	0.0996423	0.0318728	0.329486	0.0543631	0.550633	1.64506	127322	36186.4	7186.38	9919.48	59.32	2.60798e-05	0	45.9916	33	3	585.963	1755.87	5.07104	37.877	7677	7677	MS2	16/116	20190321-iTQ-s43.raw
		High	vVAGVANALAHk	Unambiguous	2	2	P68871;P02042	N-Term(iTRAQ4plex); K12(iTRAQ4plex)	CID	1	0	1	1	320649	Redundant	Not Used	0.185615	0.0296085	0.164311	0.0419858	0.228292	1.36767	43632.2	23100.3	2287.76	2625.37	59.32	7.77717e-06	0	10.462	26	3	479.966	1437.88	4.01	41.5128	8909	8909	MS2	16/100	20190321-iTQ-s53.raw
		High	lLGNVLVcVLAHHFGk	Unambiguous	1	1	P68871	N-Term(iTRAQ4plex); C8(Methylthio); K16(iTRAQ4plex)	CID	1	0	1	1	364549	Redundant	Not Used	0.0431055	0.0470802	1.12504				1.84808e+07	2.27223e+06	1.5408e+06		59.3	1.36288e-05	0	9.3453	0	3	685.393	2054.16	-0.432224	48.5669	10726	10726	MS2	22/146	20190321-iTQ-s60.raw
		High	vVAGVANALAHk	Unambiguous	2	2	P68871;P02042	N-Term(iTRAQ4plex); K12(iTRAQ4plex)	CID	1	0	1	1	318931	Redundant	Not Used	0.12918	0.01	0.0479949				8.7101e+06	3.20935e+06	92841		59.27	1.2067e-05	0	13.4585	0	3	479.965	1437.88	0.82641	28.6476	5189	5189	MS2	9/100	20190321-iTQ-s53.raw
	High		fFESFGDLSTPDAVmGNPk	Unambiguous	1	1	P68871	N-Term(iTRAQ4plex); M15(Oxidation); K19(iTRAQ4plex)	HCD	1	0	1	1	123400	Unique	Used	0.152105						7.65749e+06	3.32221e+06			59.26	2.2411e-05	0	9.18288	0	3	788.39	2363.15	3.1046	38.553	8153	8153	MS2	14/166	20190321-iTQ-s21.raw
		High	VNVDEVGGEALGR	Unambiguous	1	1	P68871		CID	1	0	1	1	40113	No Quan Labels	Not Used									719.806		59.21	2.36301e-05	0	19.0755	47	2	657.836	1314.67	0.419553	23.7465	2543	2543	MS2	18/128	20190321-iTQ-s08.raw
	High		vVAGVANALAHk	Unambiguous	2	2	P68871;P02042	N-Term(iTRAQ4plex); K12(iTRAQ4plex)	HCD	1	0	1	1	422536	Not Unique	Not Used	0.143436	0.0418819	0.300766	0.0953874	0.671173	2.19665	74442.5	30456.2	5521.2	10176.4	59.19	8.51625e-06	0	26.9964	38	3	479.965	1437.88	2.29086	29.9155	5031	5031	MS2	15/100	20190321-iTQ-s70.raw
	High		vNVDEVGGEALGR	Unambiguous	1	1	P68871	N-Term(iTRAQ4plex)	HCD	1	0	1	1	70232	Redundant	Not Used	0.107098	0.0597829	0.574985	0.0610272	0.575099	0.984561	148824	45462.2	15755.6	13015.9	59.19	2.94631e-05	0	19.5065	11	2	729.89	1458.77	3.38222	22.854	3224	3224	MS2	7/128	20190321-iTQ-s13.raw
		High	gTFATLSELHcDk	Unambiguous	1	1	P68871	N-Term(iTRAQ4plex); C11(Methylthio); K13(iTRAQ4plex)	CID	1	0	1	1	381103	Unique	Used	0.207211	0.153694	0.76402	0.197566	0.962278	1.2398	18066.2	10677.7	4917.09	5115.15	59.17	2.65121e-05	0	16.6658	73	2	878.442	1755.88	6.22579	33.7768	6854	6854	MS2	9/116	20190321-iTQ-s63.raw
		High	lLGNVLVcVLAHHFGk	Unambiguous	1	1	P68871	N-Term(iTRAQ4plex); C8(Methylthio); K16(iTRAQ4plex)	CID	1	0	1	1	430850	Redundant	Not Used	0.0831949	0.0390922	0.484009	0.0384751	0.46675	0.949263	762113	180848	52758.8	42022.2	59.09	1.42424e-05	0	9.57312	1	3	685.394	2054.17	1.52882	49.508	10530	10530	MS2	13/146	20190321-iTQ-s71.raw
	High		lLGNVLVcVLAHHFGK	Unambiguous	1	1	P68871	N-Term(iTRAQ4plex); C8(Methylthio)	HCD	1	0	1	1	309487	Redundant	Not Used	0.0146568						609444	25478.2			59.07	2.30416e-05	0	4.93139	2	2	955.535	1910.06	0.123786	49.4605	11241	11241	MS2	7/146	20190321-iTQ-s51.raw
	High		FFESFGDLSTPDAVMGNPk	Unambiguous	1	1	P68871	K19(iTRAQ4plex)	HCD	1	0	1	1	66199	Redundant	Not Used	0.354279						138232	139686			59.07	2.01304e-05	0	3.33136	2	2	1102.03	2203.05	-0.794807	39.8031	7975	7975	MS2	8/166	20190321-iTQ-s12.raw
		High	vVAGVANALAHk	Unambiguous	2	2	P68871;P02042	N-Term(iTRAQ4plex); K12(iTRAQ4plex)	CID	1	0	1	1	312843	Redundant	Not Used	0.0898043	0.0161526	0.185271				3.56778e+06	913886	102053		59.05	8.15157e-06	0	13.4087	0	3	479.966	1437.88	4.64672	29.9098	5275	5275	MS2	9/100	20190321-iTQ-s52.raw
		High	gTFATLSELHcDk	Unambiguous	1	1	P68871	N-Term(iTRAQ4plex); C11(Methylthio); K13(iTRAQ4plex)	CID	1	0	1	1	271500	Unique	Used	0.285028	0.0559333	0.202136				662507	538611	65621.6		59.03	2.48176e-05	0	13.7821	1	3	585.959	1755.86	-1.29015	34.7122	6688	6688	MS2	9/116	20190321-iTQ-s45.raw
		High	fFESFGDLSTPDAVMGNPk	Unambiguous	1	1	P68871	N-Term(iTRAQ4plex); K19(iTRAQ4plex)	CID	1	0	1	1	111005	Redundant	Not Used	0.114995	0.0149737	0.134125				4.25063e+07	1.39422e+07	1.12712e+06		59.02	2.30578e-05	0	23.7204	0	3	783.056	2347.15	0.985318	40.2264	8686	8686	MS2	19/166	20190321-iTQ-s19.raw
		High	vNVDEVGGEALGR	Unambiguous	1	1	P68871	N-Term(iTRAQ4plex)	CID	1	0	1	1	77212	Unique	Used	0.560733	0.515975	0.947836	0.536758	0.966104	1.00334	23272.1	37221.1	21264.3	17901.7	58.98	3.06066e-05	0	17.2201	13	3	486.928	1458.77	2.41068	28.3137	4646	4646	MS2	8/128	20190321-iTQ-s14.raw
		High	vNVDEVGGEALGR	Unambiguous	1	1	P68871	N-Term(iTRAQ4plex)	CID	1	0	1	1	288167	Redundant	Not Used	0.169348	0.153925	0.936249	0.286852	1.70954	1.7974	26778.6	12934.9	7299.33	11008.4	58.98	3.20611e-05	0	14.4979	36	2	729.889	1458.77	2.12702	26.5367	4079	4079	MS2	10/128	20190321-iTQ-s48.raw
		High	vNVDEVGGEALGR	Unambiguous	1	1	P68871	N-Term(iTRAQ4plex)	CID	1	0	1	1	77228	Redundant	Not Used	0.112895	0.0370618	0.338154	0.0722753	0.646128	1.88087	682175	219668	44772.3	70658.8	58.92	3.29559e-05	0	9.09194	3	2	729.888	1458.77	1.54126	28.4385	4683	4683	MS2	10/128	20190321-iTQ-s14.raw
	High		gTFATLSELHcDk	Unambiguous	1	1	P68871	N-Term(iTRAQ4plex); C11(Methylthio); K13(iTRAQ4plex)	HCD	1	0	1	1	325798	Unique	Used	0.115751	0.016449	0.146378	0.0195538	0.170493	1.14654	599432	197908	17460.8	16797.8	58.9	2.686e-05	0	14.3235	4	3	585.961	1755.87	1.73404	35.2008	6786	6786	MS2	12/116	20190321-iTQ-s54.raw
	High		vLGAFSDGLAHLDNLk	Unambiguous	2	2	P68871;P02042	N-Term(iTRAQ4plex); K16(iTRAQ4plex)	HCD	1	0	1	1	326796	Not Unique	Not Used	0.121833						72341.5	25139.1			58.86	2.13228e-05	0	12.2665	10	4	490.281	1958.1	2.98426	42.6909	8946	8946	MS2	11/138	20190321-iTQ-s54.raw
	High		vLGAFSDGLAHLDNLk	Unambiguous	2	2	P68871;P02042	N-Term(iTRAQ4plex); K16(iTRAQ4plex)	HCD	1	0	1	1	268448	Not Unique	Not Used	0.126944	0.0428938	0.348052	0.0479126	0.380925	1.07734	3348.49	1212.43	254.349	229.921	58.86	2.01526e-05	0	19.7434	300	3	653.373	1958.1	4.89252	57.9068	12827	12827	MS2	13/138	20190321-iTQ-s44.raw
	High		vNVDEVGGEALGR	Unambiguous	1	1	P68871	N-Term(iTRAQ4plex)	HCD	1	0	1	1	83350	Redundant	Not Used	0.188285	0.194379	1.06339	0.286987	1.53832	1.424	55717.7	29923.1	19179.1	22915.8	58.82	3.24769e-05	0	3.8556	25	2	729.887	1458.77	0.0350105	25.3588	4232	4232	MS2	7/128	20190321-iTQ-s15.raw
	High		fFESFGDLSTPDAVmGNPk	Unambiguous	1	1	P68871	N-Term(iTRAQ4plex); M15(Oxidation); K19(iTRAQ4plex)	HCD	1	0	1	1	117163	Unique	Used	0.0872587						866158	215577			58.8	2.48491e-05	0	9.3514	1	3	788.389	2363.15	1.94235	40.191	8286	8286	MS2	13/166	20190321-iTQ-s20.raw
		High	vVAGVANALAHk	Unambiguous	2	2	P68871;P02042	N-Term(iTRAQ4plex); K12(iTRAQ4plex)	CID	1	0	1	1	312381	Not Unique	Not Used	0.0873379	0.0625677	0.737917	0.043435	0.501924	0.669555	1.72471e+06	429652	191096	107358	58.74	7.88591e-06	0	48.0879	2	3	479.967	1437.89	5.3471	26.4503	4274	4274	MS2	17/100	20190321-iTQ-s52.raw
	High		vVAGVANALAHk	Unambiguous	2	2	P68871;P02042	N-Term(iTRAQ4plex); K12(iTRAQ4plex)	HCD	1	0	1	1	312753	Not Unique	Not Used	0.0651655	0.01	0.0568426				2.98619e+07	5.5505e+06	190166		58.73	1.33298e-05	0	13.488	0	3	479.965	1437.88	1.01743	29.2359	5086	5086	MS2	14/100	20190321-iTQ-s52.raw
		High	vNVDEVGGEALGR	Unambiguous	1	1	P68871	N-Term(iTRAQ4plex)	CID	1	0	1	1	77036	Redundant	Not Used	0.13917	0.021828	0.161558				2.193e+06	870531	84769.5		58.68	3.41508e-05	0	8.7432	1	2	729.888	1458.77	0.788134	27.0741	4267	4267	MS2	10/128	20190321-iTQ-s14.raw
	High		vVAGVANALAHk	Unambiguous	2	2	P68871;P02042	N-Term(iTRAQ4plex); K12(iTRAQ4plex)	HCD	1	0	1	1	322737	No Quan Values	Not Used											58.6	9.75548e-06	0	33.6529	78	3	479.966	1437.88	3.37328	57.9873	13445	13445	MS2	11/100	20190321-iTQ-s53.raw
	High		vVAGVANALAHk	Unambiguous	2	2	P68871;P02042	N-Term(iTRAQ4plex); K12(iTRAQ4plex)	HCD	1	0	1	1	318261	Redundant	Not Used	0.13116	0.0762646	0.59894	0.0955755	0.735439	1.2087	102307	38274.1	13817.1	14013.1	58.55	9.86844e-06	0	29.6234	19	2	719.446	1437.88	4.44383	23.3881	3739	3739	MS2	10/100	20190321-iTQ-s53.raw
	High		lLGNVLVcVLAHHFGk	Unambiguous	1	1	P68871	N-Term(iTRAQ4plex); C8(Methylthio); K16(iTRAQ4plex)	HCD	1	0	1	1	365089	Redundant	Not Used	0.0856129	0.0663029	0.797726	0.0527026	0.621289	0.766648	101193	24710.9	11881.5	7642.99	58.54	1.30861e-05	0	18.4907	11	3	685.397	2054.18	5.18348	52.6856	11901	11901	MS2	15/146	20190321-iTQ-s60.raw
	High		gTFATLSELHcDk	Unambiguous	1	1	P68871	N-Term(iTRAQ4plex); C11(Methylthio); K13(iTRAQ4plex)	HCD	1	0	1	1	274214	Unique	Used	0.262849	0.0386773	0.151569	0.0640506	0.245934	1.59721	10248.6	7683.65	701.951	940.737	58.53	2.90382e-05	0	13.5345	72	3	585.961	1755.87	1.52547	55.0887	12572	12572	MS2	13/116	20190321-iTQ-s45.raw
	High		gTFATLSELHcDk	Unambiguous	1	1	P68871	N-Term(iTRAQ4plex); C11(Methylthio); K13(iTRAQ4plex)	HCD	1	0	1	1	262268	Unique	Used	0.0790282	0.0494937	0.645102	0.0984329	1.25707	1.91817	9526.85	2147.48	834.997	1343.91	58.51	3.14976e-05	0	23.1166	131	3	585.963	1755.87	4.7582	54.4433	12489	12489	MS2	13/116	20190321-iTQ-s43.raw
	High		kVLGAFSDGLAHLDNLK	Unambiguous	2	2	P68871;P02042	N-Term(iTRAQ4plex); K1(iTRAQ4plex)	HCD	1	0	1	1	356910	Redundant	Not Used	0.10537	0.0314096	0.307047	0.0419129	0.401449	1.28701	165989	49888	9232.69	9970.3	58.51	1.2895e-05	1	12.1984	5	3	696.07	2086.2	2.80781	36.5383	7645	7645	MS2	17/174	20190321-iTQ-s59.raw
	High		sAVTALWGk	Unambiguous	1	1	P68871	N-Term(iTRAQ4plex); K9(iTRAQ4plex)	HCD	1	0	1	1	179142	Redundant	Not Used	0.0474941						3.01074e+07	4.0786e+06			58.5	2.07643e-05	0	14.2383	0	2	610.869	1220.73	4.60104	30.7277	5648	5648	MS2	8/70	20190321-iTQ-s30.raw
	High		kVLGAFSDGLAHLDNLk	Unambiguous	2	2	P68871;P02042	N-Term(iTRAQ4plex); K1(iTRAQ4plex); K17(iTRAQ4plex)	HCD	1	0	1	1	393951	Redundant	Not Used	0.18279	0.01	0.0170502				1.05581e+06	550473	5657.08		58.46	1.00751e-05	1	12.2088	1	4	558.33	2230.3	2.88855	38.1154	8006	8006	MS2	15/174	20190321-iTQ-s65.raw
	High		lLGNVLVcVLAHHFGk	Unambiguous	1	1	P68871	N-Term(iTRAQ4plex); C8(Methylthio); K16(iTRAQ4plex)	HCD	1	0	1	1	370708	Unique	Used	0.124773	0.0367547	0.303426				2.03912e+07	7.25705e+06	1.32721e+06		58.41	1.65843e-05	0	9.30196	0	3	685.393	2054.16	-0.610501	47.7661	10808	10808	MS2	16/146	20190321-iTQ-s61.raw
	High		vVAGVANALAHk	Unambiguous	2	2	P68871;P02042	N-Term(iTRAQ4plex); K12(iTRAQ4plex)	HCD	1	0	1	1	319111	Redundant	Not Used	0.126979	0.0138832	0.112621				840694	304485	20668.7		58.4	1.02152e-05	0	11.4753	2	3	479.965	1437.88	2.60922	30.0419	5585	5585	MS2	14/100	20190321-iTQ-s53.raw
	High		vNVDEVGGEALGR	Unambiguous	1	1	P68871	N-Term(iTRAQ4plex)	HCD	1	0	1	1	74841	Unique	Used	0.149457	0.0971924	0.66985	0.109881	0.742005	1.0904	19339.7	8244.46	3328.65	3045.44	58.4	3.49796e-05	0	58.7217	82	2	729.889	1458.77	2.37806	55.4525	13209	13209	MS2	7/128	20190321-iTQ-s13.raw
		High	eFTPPVQAAYQk	Unambiguous	1	1	P68871	N-Term(iTRAQ4plex); K12(iTRAQ4plex)	CID	1	0	1	1	146524	Unique	Used	0.0710058						8.28639e+06	1.67825e+06			58.38	3.28177e-05	0	12.0893	0	2	833.959	1666.91	3.45818	23.8195	3740	3740	MS2	11/102	20190321-iTQ-s25.raw
	High		gTFATLSELHcDk	Unambiguous	1	1	P68871	N-Term(iTRAQ4plex); C11(Methylthio); K13(iTRAQ4plex)	HCD	1	0	1	1	265322	Unique	Used	0.123467						7.56603e+07	2.6645e+07			58.33	2.79096e-05	0	11.2658	0	3	585.957	1755.86	-4.0015	33.6913	6055	6055	MS2	14/116	20190321-iTQ-s44.raw
	High		gTFATLSELHcDk	Unambiguous	1	1	P68871	N-Term(iTRAQ4plex); C11(Methylthio); K13(iTRAQ4plex)	HCD	1	0	1	1	271500	Redundant	Not Used	0.285028	0.0559333	0.202136				662507	538611	65621.6		58.32	2.92254e-05	0	13.7821	1	3	585.959	1755.86	-1.29015	34.7274	6694	6694	MS2	14/116	20190321-iTQ-s45.raw
		High	lLGNVLVcVLAHHFGk	Unambiguous	1	1	P68871	N-Term(iTRAQ4plex); C8(Methylthio); K16(iTRAQ4plex)	CID	1	0	1	1	365545	Redundant	Not Used	0.111313	0.0364455	0.337256	0.0673399	0.61056	1.78207	18941.6	6013.96	1222.5	1827.97	58.24	1.64965e-05	0	25.5691	48	3	685.395	2054.17	2.42021	56.1421	12883	12883	MS2	22/146	20190321-iTQ-s60.raw
	High		gTFATLSELHcDk	Unambiguous	1	1	P68871	N-Term(iTRAQ4plex); C11(Methylthio); K13(iTRAQ4plex)	HCD	1	0	1	1	259425	Unique	Used	0.0435089						3.1995e+07	3.97061e+06			58.21	3.26932e-05	0	11.77	0	3	585.962	1755.87	3.0897	33.2304	6335	6335	MS2	14/116	20190321-iTQ-s43.raw
		High	vNVDEVGGEALGR	Unambiguous	1	1	P68871	N-Term(iTRAQ4plex)	CID	1	0	1	1	70674	Unique	Used	0.173842	0.146058	0.865428	0.173	1.00437	1.1424	23199.4	11503.5	6000.5	5751.8	58.18	3.84699e-05	0	29.6436	12	3	486.928	1458.77	1.9086	25.9982	4178	4178	MS2	15/128	20190321-iTQ-s13.raw
		High	vNVDEVGGEALGR	Unambiguous	1	1	P68871	N-Term(iTRAQ4plex)	CID	1	0	1	1	80088	Redundant	Not Used	0.124971	0.0493771	0.406985	0.0356859	0.288198	0.697057	127385	45407.2	11138.6	6514.73	58.18	3.62651e-05	0	31.8729	14	2	729.89	1458.77	3.8843	48.6029	10875	10875	MS2	10/128	20190321-iTQ-s14.raw
		High	vLGAFSDGLAHLDNLk	Unambiguous	2	2	P68871;P02042	N-Term(iTRAQ4plex); K16(iTRAQ4plex)	CID	1	0	1	1	369887	Redundant	Not Used	0.0777955	0.0158234	0.209511	0.017811	0.231065	1.08564	445969	98959.3	12496.6	11383.4	58.12	2.32026e-05	0	20.3871	3	3	653.374	1958.11	5.64061	41.5256	9022	9022	MS2	18/138	20190321-iTQ-s61.raw
		High	fFESFGDLSTPDAVmGNPk	Unambiguous	1	1	P68871	N-Term(iTRAQ4plex); M15(Oxidation); K19(iTRAQ4plex)	CID	1	0	1	1	123439	Unique	Used	0.165267	0.0541028	0.337205				47146.6	22224.6	4517.06		58.02	2.95802e-05	0	3.05554	8	2	1182.08	2363.15	0.0626093	38.804	8228	8228	MS2	15/166	20190321-iTQ-s21.raw
		High	lLGNVLVcVLAHHFGk	Unambiguous	1	1	P68871	N-Term(iTRAQ4plex); C8(Methylthio); K16(iTRAQ4plex)	CID	1	0	1	1	370708	Redundant	Not Used	0.124773	0.0367547	0.303426				2.03912e+07	7.25705e+06	1.32721e+06		57.99	1.82683e-05	0	9.30196	0	3	685.393	2054.16	-0.610501	47.7494	10802	10802	MS2	15/146	20190321-iTQ-s61.raw
		High	kVLGAFSDGLAHLDNLk	Unambiguous	2	2	P68871;P02042	N-Term(iTRAQ4plex); K1(iTRAQ4plex); K17(iTRAQ4plex)	CID	1	0	1	1	396142	Redundant	Not Used	0.193977	0.0526601	0.279636				16936.6	9370.7	1579.4		57.98	8.43871e-06	1	12.3614	42	4	558.33	2230.3	2.12229	54.5748	12746	12746	MS2	19/174	20190321-iTQ-s65.raw
		High	vLGAFSDGLAHLDNLk	Unambiguous	2	2	P68871;P02042	N-Term(iTRAQ4plex); K16(iTRAQ4plex)	CID	1	0	1	1	260223	Redundant	Not Used	0.0515416						1.26487e+06	185952			57.97	2.62522e-05	0	10.3804	1	3	653.372	1958.1	3.20932	39.2096	8058	8058	MS2	17/138	20190321-iTQ-s43.raw
		High	lLGNVLVcVLAHHFGk	Unambiguous	1	1	P68871	N-Term(iTRAQ4plex); C8(Methylthio); K16(iTRAQ4plex)	CID	1	0	1	1	370625	Redundant	Not Used	0.114392	0.0375934	0.338513				2.55696e+07	8.34293e+06	1.70224e+06		57.96	1.8235e-05	0	9.53968	0	3	685.393	2054.16	-0.69964	47.0369	10622	10622	MS2	15/146	20190321-iTQ-s61.raw
		High	vNVDEVGGEALGR	Unambiguous	1	1	P68871	N-Term(iTRAQ4plex)	CID	1	0	1	1	258328	Unique	Used	0.216844	0.0941295	0.447135	0.134065	0.623976	1.37368	25525.3	15787.6	4254.83	4904.17	57.95	4.04018e-05	0	11.5489	66	2	729.888	1458.77	0.537093	25.0687	3951	3951	MS2	8/128	20190321-iTQ-s43.raw
	High		lLGNVLVcVLAHHFGk	Unambiguous	1	1	P68871	N-Term(iTRAQ4plex); C8(Methylthio); K16(iTRAQ4plex)	HCD	1	0	1	1	371699	Redundant	Not Used	0.121743	0.0606006	0.512734	0.0597111	0.495006	0.950331	32682.7	11349.1	3507.36	2796.75	57.94	1.63908e-05	0	13.8575	26	3	685.395	2054.17	3.22245	55.4552	12955	12955	MS2	14/146	20190321-iTQ-s61.raw
	High		fFESFGDLSTPDAVMGNPk	Unambiguous	1	1	P68871	N-Term(iTRAQ4plex); K19(iTRAQ4plex)	HCD	1	0	1	1	112104	Unique	Used	0.128251	0.035267	0.28325	0.0804004	0.632702	2.1988	98950.6	36197.3	6179.78	11401.4	57.93	3.3743e-05	0	39.5368	6	3	783.059	2347.16	4.02776	48.2476	11072	11072	MS2	13/166	20190321-iTQ-s19.raw
	High		kVLGAFSDGLAHLDNLk	Unambiguous	2	2	P68871;P02042	N-Term(iTRAQ4plex); K1(iTRAQ4plex); K17(iTRAQ4plex)	HCD	1	0	1	1	393939	Not Unique	Not Used	0.13535	0.0160329	0.122015				639376	246839	18153.2		57.9	1.14617e-05	1	14.3753	2	3	744.104	2230.3	2.34725	38.0236	7980	7980	MS2	17/174	20190321-iTQ-s65.raw
	High		gTFATLSELHcDk	Unambiguous	1	1	P68871	N-Term(iTRAQ4plex); C11(Methylthio); K13(iTRAQ4plex)	HCD	1	0	1	1	368884	Unique	Used	0.124011	0.0230238	0.191239	0.0600523	0.488731	2.51564	310297	109758	12651.5	26704.7	57.81	3.54335e-05	0	19.488	6	3	585.96	1755.87	0.169806	34.0131	6856	6856	MS2	11/116	20190321-iTQ-s61.raw
		High	eFTPPVQAAYQk	Unambiguous	1	1	P68871	N-Term(iTRAQ4plex); K12(iTRAQ4plex)	CID	1	0	1	1	252391	Unique	Used	0.122797	0.0250655	0.210257	0.0436006	0.358349	1.67769	24432.1	8557.46	1084.48	1526.63	57.77	3.77666e-05	0	13.0876	92	2	833.959	1666.91	4.11726	26.6782	4096	4096	MS2	9/102	20190321-iTQ-s42.raw
		High	vVAGVANALAHK	Unambiguous	2	2	P68871;P02042	N-Term(iTRAQ4plex)	CID	1	0	1	1	222162	Not Unique	Not Used	0.144736	0.0777879	0.553602	0.0925437	0.645316	1.14744	125287	51722.3	17258.5	16616.2	57.71	2.93968e-05	0	13.4836	8	3	431.932	1293.78	4.08868	25.7542	4283	4283	MS2	7/100	20190321-iTQ-s37.raw
		High	vNVDEVGGEALGR	Unambiguous	1	1	P68871	N-Term(iTRAQ4plex)	CID	1	0	1	1	79965	Redundant	Not Used	0.125982	0.0420068	0.343456	0.0329927	0.264308	0.757521	152109	54658.8	11315.1	7192.04	57.7	4.14371e-05	0	17.1958	13	2	729.89	1458.77	3.4659	47.7499	10612	10612	MS2	9/128	20190321-iTQ-s14.raw
	High		vVAGVANALAHk	Unambiguous	2	2	P68871;P02042	N-Term(iTRAQ4plex); K12(iTRAQ4plex)	HCD	1	0	1	1	320748	Not Unique	Not Used	0.136424	0.0309684	0.233824	0.0478235	0.353796	1.48943	49786	19372.9	2730.31	3412.15	57.69	1.20295e-05	0	15.3267	28	3	479.966	1437.88	3.24594	42.2431	9126	9126	MS2	15/100	20190321-iTQ-s53.raw
	High		vVAGVANALAHk	Unambiguous	2	2	P68871;P02042	N-Term(iTRAQ4plex); K12(iTRAQ4plex)	HCD	1	0	1	1	319291	Not Unique	Not Used	0.112378	0.0238244	0.218373				280349	89862.7	11827.9		57.69	1.20295e-05	0	14.5558	5	3	479.966	1437.88	4.39203	31.3911	5975	5975	MS2	13/100	20190321-iTQ-s53.raw
	High		fFESFGDLSTPDAVMGNPk	Unambiguous	1	1	P68871	N-Term(iTRAQ4plex); K19(iTRAQ4plex)	HCD	1	0	1	1	110867	No Quan Values	Not Used							128219				57.67	3.14643e-05	0	13.9398	1	4	587.544	2347.15	0.953585	39.2095	8393	8393	MS2	13/166	20190321-iTQ-s19.raw
	High		lLGNVLVcVLAHHFGk	Unambiguous	1	1	P68871	N-Term(iTRAQ4plex); C8(Methylthio); K16(iTRAQ4plex)	HCD	1	0	1	1	370882	Redundant	Not Used	0.12061			0.0416463	0.348493		1.00066e+07	3.44244e+06		597231	57.66	2.32241e-05	0	9.91147	0	3	685.389	2054.15	-5.6023	49.1762	11186	11186	MS2	15/146	20190321-iTQ-s61.raw
	High		fFESFGDLSTPDAVMGNPk	Unambiguous	1	1	P68871	N-Term(iTRAQ4plex); K19(iTRAQ4plex)	HCD	1	0	1	1	105152	Unique	Used	0.185772	0.0787177	0.436469	0.162327	0.881886	1.98891	89333.6	47336.1	12453	20782	57.63	3.51208e-05	0	30.0532	6	3	783.058	2347.16	2.70157	44.6958	9752	9752	MS2	15/166	20190321-iTQ-s18.raw
		High	vNVDEVGGEALGR	Unambiguous	1	1	P68871	N-Term(iTRAQ4plex)	CID	1	0	1	1	70625	Redundant	Not Used	0.128206	0.0627077	0.503816	0.0791708	0.623242	1.2177	994253	363584	110409	112809	57.63	4.31459e-05	0	25.4883	2	2	729.887	1458.77	-0.216031	25.6535	4073	4073	MS2	9/128	20190321-iTQ-s13.raw
	High		LLGNVLVcVLAHHFGk	Unambiguous	1	1	P68871	C8(Methylthio); K16(iTRAQ4plex)	HCD	1	0	1	1	322389	Unique	Used	0.156246	0.0817688	0.539063	0.207438	1.33992	2.44679	7728.86	3444.47	1119.15	2297.65	57.6	3.25838e-05	0	14.383	34	3	637.36	1910.06	1.2032	54.4485	12685	12685	MS2	8/146	20190321-iTQ-s53.raw
		High	vLGAFSDGLAHLDNLk	Unambiguous	2	2	P68871;P02042	N-Term(iTRAQ4plex); K16(iTRAQ4plex)	CID	1	0	1	1	267934	Redundant	Not Used	0.16171	0.0496745	0.316415	0.0395336	0.246735	0.767592	26247	12106.3	2308.86	1487.05	57.6	2.65884e-05	0	27.0706	56	3	653.373	1958.1	4.33146	53.4627	11705	11705	MS2	17/138	20190321-iTQ-s44.raw
		High	vLGAFSDGLAHLDNLk	Unambiguous	2	2	P68871;P02042	N-Term(iTRAQ4plex); K16(iTRAQ4plex)	CID	1	0	1	1	260739	Redundant	Not Used	0.0727829	0.0155943	0.220698				971031	201586	26815.5		57.59	2.82173e-05	0	11.0771	2	3	653.372	1958.1	3.58337	43.0946	9176	9176	MS2	18/138	20190321-iTQ-s43.raw
	High		LLGNVLVcVLAHHFGk	Unambiguous	1	1	P68871	C8(Methylthio); K16(iTRAQ4plex)	HCD	1	0	1	1	407323	Unique	Used	0.183034	0.12049	0.678081	0.137541	0.758408	1.10097	27445.8	14328.6	5856.17	5409.9	57.53	3.15238e-05	0	36.0517	27	3	637.358	1910.06	-0.905799	47.6828	10549	10549	MS2	8/146	20190321-iTQ-s67.raw
		High	vVAGVANALAHk	Unambiguous	2	2	P68871;P02042	N-Term(iTRAQ4plex); K12(iTRAQ4plex)	CID	1	0	1	1	320748	Redundant	Not Used	0.136424	0.0309684	0.233824	0.0478235	0.353796	1.48943	49786	19372.9	2730.31	3412.15	57.52	1.20367e-05	0	15.3267	28	3	479.966	1437.88	3.24594	42.224	9120	9120	MS2	10/100	20190321-iTQ-s53.raw
		High	lLGNVLVcVLAHHFGk	Unambiguous	1	1	P68871	N-Term(iTRAQ4plex); C8(Methylthio); K16(iTRAQ4plex)	CID	1	0	1	1	413492	Redundant	Not Used	0.117879	0.043703	0.381889	0.0249712	0.213799	0.551093	1.12529e+06	378353	87088.7	40270.3	57.5	1.62713e-05	0	9.64804	1	3	685.398	2054.18	7.23365	50.4613	10921	10921	MS2	21/146	20190321-iTQ-s68.raw
	High		fFESFGDLSTPDAVmGNPk	Unambiguous	1	1	P68871	N-Term(iTRAQ4plex); M15(Oxidation); K19(iTRAQ4plex)	HCD	1	0	1	1	117066	Unique	Used	0.0806862						1.58956e+07	3.65824e+06			57.48	3.45685e-05	0	23.9026	0	3	788.39	2363.16	3.95692	39.4987	8077	8077	MS2	16/166	20190321-iTQ-s20.raw
		High	vNVDEVGGEALGR	Unambiguous	1	1	P68871	N-Term(iTRAQ4plex)	CID	1	0	1	1	78752	Redundant	Not Used	0.159288	0.106877	0.691135	0.0728814	0.461781	0.657702	180126	81838.3	34091.6	18813.7	57.48	4.28757e-05	0	29.0926	10	2	729.889	1458.77	2.96382	39.1935	7985	7985	MS2	9/128	20190321-iTQ-s14.raw
		High	vLGAFSDGLAHLDNLk	Unambiguous	2	2	P68871;P02042	N-Term(iTRAQ4plex); K16(iTRAQ4plex)	CID	1	0	1	1	262659	Redundant	Not Used	0.0861051			0.0238085	0.279064		9948.28	2443.29		339.437	57.43	2.7469e-05	0	24.6593	123	3	653.372	1958.1	3.8639	58.7768	13353	13353	MS2	22/138	20190321-iTQ-s43.raw
	High		gTFATLSELHcDk	Unambiguous	1	1	P68871	N-Term(iTRAQ4plex); C11(Methylthio); K13(iTRAQ4plex)	HCD	1	0	1	1	267334	Unique	Used	0.112271	0.0216328	0.198475	0.0359389	0.32307	1.60232	126519	40515.7	4846.81	6516.31	57.4	3.93055e-05	0	18.1804	10	3	585.961	1755.87	1.83832	49.0062	10411	10411	MS2	10/116	20190321-iTQ-s44.raw
	High		vNVDEVGGEALGR	Unambiguous	1	1	P68871	N-Term(iTRAQ4plex)	HCD	1	0	1	1	75122	Unique	Used	0.111482	0.061821	0.571202	0.0672823	0.60911	1.04969	6853.73	2179.37	750.324	660.858	57.37	4.58995e-05	0	32.1141	300	2	729.888	1458.77	1.70862	57.7908	13819	13819	MS2	11/128	20190321-iTQ-s13.raw
		High	eFTPPVQAAYQk	Unambiguous	1	1	P68871	N-Term(iTRAQ4plex); K12(iTRAQ4plex)	CID	1	0	1	1	240367	Unique	Used	0.14206	0.0295073	0.213953	0.0389567	0.276764	1.27335	31461.8	12748.3	1643.99	1756.49	57.35	4.16014e-05	0	29.2415	78	2	833.959	1666.91	3.67788	26.5924	3982	3982	MS2	10/102	20190321-iTQ-s40.raw
	High		lLGNVLVcVLAHHFGk	Unambiguous	1	1	P68871	N-Term(iTRAQ4plex); C8(Methylthio); K16(iTRAQ4plex)	HCD	1	0	1	1	364728	Redundant	Not Used	0.0601818						1.17417e+07	2.01555e+06			57.33	2.10817e-05	0	10.0686	0	3	685.393	2054.16	-0.69964	49.9669	11120	11120	MS2	16/146	20190321-iTQ-s60.raw
	High		sAVTALWGk	Unambiguous	1	1	P68871	N-Term(iTRAQ4plex); K9(iTRAQ4plex)	HCD	1	0	1	1	188520	Unique	Used	0.190619	0.0283401	0.153142	0.037452	0.198294	1.27459	39592.9	21526.9	1987.03	2125.07	57.3	2.72796e-05	0	16.5247	69	2	610.869	1220.73	5.80101	51.7994	12262	12262	MS2	8/70	20190321-iTQ-s31.raw
		High	fFESFGDLSTPDAVMGNPk	Unambiguous	1	1	P68871	N-Term(iTRAQ4plex); K19(iTRAQ4plex)	CID	1	0	1	1	111095	Redundant	Not Used	0.118435	0.0139447	0.12128				2.91828e+07	9.85835e+06	720646		57.3	3.43555e-05	0	23.8681	0	3	783.057	2347.16	1.37538	40.9217	8881	8881	MS2	21/166	20190321-iTQ-s19.raw
		High	sAVTALWGk	Unambiguous	1	1	P68871	N-Term(iTRAQ4plex); K9(iTRAQ4plex)	CID	1	0	1	1	189211	Unique	Used	0.149803	0.01	0.0463514	0.0257072	0.173195	3.67814	23751.7	10148.7	283.532	875.04	57.29	2.69692e-05	0	17.8577	76	2	610.869	1220.73	4.90103	57.2393	13759	13759	MS2	8/70	20190321-iTQ-s31.raw
	High		lLGNVLVcVLAHHFGk	Unambiguous	1	1	P68871	N-Term(iTRAQ4plex); C8(Methylthio); K16(iTRAQ4plex)	HCD	1	0	1	1	370792	Unique	Used	0.180413	0.0563001	0.321441				1.34604e+07	6.92666e+06	1.342e+06		57.28	2.13258e-05	0	9.61423	0	3	685.393	2054.16	-0.69964	48.4657	10991	10991	MS2	13/146	20190321-iTQ-s61.raw
	High		vNVDEVGGEALGR	Unambiguous	1	1	P68871	N-Term(iTRAQ4plex)	HCD	1	0	1	1	71358	Unique	Used	0.187345	0.0923943	0.508001	0.110901	0.597442	1.15768	89990.9	48088.1	14724.1	14302.6	57.22	4.7797e-05	0	23.7618	38	2	729.888	1458.77	0.955495	30.7565	5666	5666	MS2	11/128	20190321-iTQ-s13.raw
	High		LLGNVLVcVLAHHFGk	Unambiguous	1	1	P68871	C8(Methylthio); K16(iTRAQ4plex)	HCD	1	0	1	1	315410	Unique	Used	0.145361	0.236701	1.67731	0.442207	3.0703	1.80186	9397.74	3896.44	3939.22	5955.66	57.2	3.34408e-05	0	33.0305	41	3	637.361	1910.07	2.35356	48.9338	10837	10837	MS2	8/146	20190321-iTQ-s52.raw
	High		vVAGVANALAHK	Unambiguous	2	2	P68871;P02042	N-Term(iTRAQ4plex)	HCD	1	0	1	1	222156	Redundant	Not Used	0.14231	0.077799	0.563119	0.0841706	0.596935	1.04348	35771.3	14520	4928.27	4314.95	57.16	3.21156e-05	0	28.611	28	2	647.393	1293.78	2.58945	25.7238	4276	4276	MS2	15/100	20190321-iTQ-s37.raw
	High		lLGNVLVcVLAHHFGk	Unambiguous	1	1	P68871	N-Term(iTRAQ4plex); C8(Methylthio); K16(iTRAQ4plex)	HCD	1	0	1	1	371836	Unique	Used	0.158493	0.0933267	0.606536	0.0991409	0.631312	1.02457	5266.09	2380.65	870.322	748.205	57.15	1.81187e-05	0	17.7392	114	3	685.397	2054.18	6.34227	56.8349	13253	13253	MS2	13/146	20190321-iTQ-s61.raw
		High	vLGAFSDGLAHLDNLk	Unambiguous	2	2	P68871;P02042	N-Term(iTRAQ4plex); K16(iTRAQ4plex)	CID	1	0	1	1	262020	Redundant	Not Used	0.0824596	0.0295621	0.36928				46614.4	10963.7	2440.29		57.14	3.02353e-05	0	26.1263	37	3	653.372	1958.1	4.05092	52.5348	11948	11948	MS2	20/138	20190321-iTQ-s43.raw
	High		LLGNVLVcVLAHHFGk	Unambiguous	1	1	P68871	C8(Methylthio); K16(iTRAQ4plex)	HCD	1	0	1	1	430610	Unique	Used	0.222	0.096059	0.445703				21624.3	13692.8	3678.46		57.06	3.13878e-05	0	21.0234	10	3	637.362	1910.07	5.22944	47.7019	10016	10016	MS2	8/146	20190321-iTQ-s71.raw
		High	vNVDEVGGEALGR	Unambiguous	1	1	P68871	N-Term(iTRAQ4plex)	CID	1	0	1	1	127730	Redundant	Not Used	0.130516	0.0485145	0.382886	0.0399184	0.308682	0.793593	154052	57349.3	13235	8812.93	57.02	4.80635e-05	0	18.8792	12	2	729.89	1458.77	3.71694	25.4855	3772	3772	MS2	10/128	20190321-iTQ-s22.raw
	High		kVLGAFSDGLAHLDNLk	Unambiguous	2	2	P68871;P02042	N-Term(iTRAQ4plex); K1(iTRAQ4plex); K17(iTRAQ4plex)	HCD	1	0	1	1	400327	Not Unique	Not Used	0.489924	0.178803	0.375931	0.161384	0.332455	0.870525	23771.2	33218.2	7526.82	5497.82	57.01	1.40685e-05	1	32.5658	20	4	558.327	2230.29	-2.47527	41.1608	8487	8487	MS2	16/174	20190321-iTQ-s66.raw
	High		vVAGVANALAHk	Unambiguous	2	2	P68871;P02042	N-Term(iTRAQ4plex); K12(iTRAQ4plex)	HCD	1	0	1	1	313126	Not Unique	Not Used	0.102415	0.103126	1.03721	0.102554	1.01062	0.95913	57718.4	16860.8	10540.7	8482.92	57	1.77578e-05	0	15.2008	37	3	479.965	1437.88	1.78149	32.0318	5893	5893	MS2	14/100	20190321-iTQ-s52.raw
		High	vLGAFSDGLAHLDNLk	Unambiguous	2	2	P68871;P02042	N-Term(iTRAQ4plex); K16(iTRAQ4plex)	CID	1	0	1	1	274237	Not Unique	Not Used	0.166814	0.0840051	0.51872	0.0844192	0.510751	0.969242	5254.36	2500.06	781.649	635.685	56.96	3.33271e-05	0	13.6647	162	3	653.372	1958.1	2.83528	55.2747	12617	12617	MS2	16/138	20190321-iTQ-s45.raw
	High		vVAGVANALAHk	Unambiguous	2	2	P68871;P02042	N-Term(iTRAQ4plex); K12(iTRAQ4plex)	HCD	1	0	1	1	322555	Redundant	Not Used	0.148513						59444.6	25181.1			56.9	1.44294e-05	0	27.6822	13	3	479.966	1437.88	3.62797	55.867	13047	13047	MS2	13/100	20190321-iTQ-s53.raw
	High		gTFATLSELHcDk	Unambiguous	1	1	P68871	N-Term(iTRAQ4plex); C11(Methylthio); K13(iTRAQ4plex)	HCD	1	0	1	1	262507	Unique	Used	0.0722814	0.0558947	0.796535	0.0992161	1.38534	1.71202	3104.83	640.122	307.323	441.469	56.84	4.44045e-05	0	17.598	217	3	585.965	1755.88	8.09519	56.5757	13008	13008	MS2	12/116	20190321-iTQ-s43.raw
		High	lLGNVLVcVLAHHFGk	Unambiguous	1	1	P68871	N-Term(iTRAQ4plex); C8(Methylthio); K16(iTRAQ4plex)	CID	1	0	1	1	370792	Redundant	Not Used	0.180413	0.0563001	0.321441				1.34604e+07	6.92666e+06	1.342e+06		56.81	2.37632e-05	0	9.61423	0	3	685.393	2054.16	-0.69964	48.4491	10985	10985	MS2	16/146	20190321-iTQ-s61.raw
		High	LLGNVLVcVLAHHFGk	Unambiguous	1	1	P68871	C8(Methylthio); K16(iTRAQ4plex)	CID	1	0	1	1	327472	Redundant	Not Used	0.273058						291424	226975			56.77	4.176e-05	0	26.2993	1	2	955.529	1910.05	-6.26716	47.6098	10407	10407	MS2	9/146	20190321-iTQ-s54.raw
	High		gTFATLSELHcDk	Unambiguous	1	1	P68871	N-Term(iTRAQ4plex); C11(Methylthio); K13(iTRAQ4plex)	HCD	1	0	1	1	266665	Unique	Used	0.14043			0.0420404	0.30214		162287	65004.2		9777.57	56.75	4.79762e-05	0	17.3485	7	3	585.962	1755.87	3.81967	44.0765	8965	8965	MS2	13/116	20190321-iTQ-s44.raw
	High		gTFATLSELHcDk	Unambiguous	1	1	P68871	N-Term(iTRAQ4plex); C11(Methylthio); K13(iTRAQ4plex)	HCD	1	0	1	1	259515	Unique	Used	0.075373						7.78903e+06	1.67454e+06			56.74	4.73454e-05	0	11.5265	0	3	585.961	1755.87	2.88114	33.926	6530	6530	MS2	14/116	20190321-iTQ-s43.raw
	High		vLGAFSDGLAHLDNLk	Unambiguous	2	2	P68871;P02042	N-Term(iTRAQ4plex); K16(iTRAQ4plex)	HCD	1	0	1	1	260643	Not Unique	Not Used	0.0898836						4.58234e+06	1.1748e+06			56.74	3.52707e-05	0	11.7534	0	3	653.371	1958.1	2.36772	42.4029	8974	8974	MS2	15/138	20190321-iTQ-s43.raw
	High		gTFATLSELHcDk	Unambiguous	1	1	P68871	N-Term(iTRAQ4plex); C11(Methylthio); K13(iTRAQ4plex)	HCD	1	0	1	1	271320	Unique	Used	0.26328						2.80076e+07	2.10325e+07			56.73	4.23587e-05	0	11.2685	0	3	585.959	1755.86	-1.60299	33.3553	6304	6304	MS2	13/116	20190321-iTQ-s45.raw
		High	vNVDEVGGEALGR	Unambiguous	1	1	P68871	N-Term(iTRAQ4plex)	CID	1	0	1	1	228208	Redundant	Not Used	0.170456	0.0282742	0.17086	0.0726761	0.430309	2.47912	65819.8	32001.2	3295.59	6855.33	56.71	5.34328e-05	0	18.6933	54	2	729.888	1458.77	1.62494	26.2463	4043	4043	MS2	9/128	20190321-iTQ-s38.raw
	High		vNVDEVGGEALGR	Unambiguous	1	1	P68871	N-Term(iTRAQ4plex)	HCD	1	0	1	1	209725	Redundant	Not Used	0.142892	0.0255442	0.184139				78554.3	32016.7	3553.44		56.69	5.42151e-05	0	0	23	2	729.889	1458.77	1.95966	24.3239	3842	3842	MS2	9/128	20190321-iTQ-s35.raw
	High		VNVDEVGGEALGR	Unambiguous	1	1	P68871		HCD	1	0	1	1	28663	No Quan Labels	Not Used								1821.14	1226.76	1371.03	56.68	4.17753e-05	0	6.81134	66	2	657.836	1314.67	0.140995	21.1211	1992	1992	MS2	10/128	20190321-iTQ-s06.raw
	High		vVAGVANALAHk	Unambiguous	2	2	P68871;P02042	N-Term(iTRAQ4plex); K12(iTRAQ4plex)	HCD	1	0	1	1	312663	Redundant	Not Used	0.0773833	0.01	0.0769045				6.20504e+07	1.36959e+07	634846		56.67	2.30348e-05	0	13.4171	0	3	479.964	1437.88	-0.00132655	28.5382	4891	4891	MS2	15/100	20190321-iTQ-s52.raw
		High	vVAGVANALAHk	Unambiguous	2	2	P68871;P02042	N-Term(iTRAQ4plex); K12(iTRAQ4plex)	CID	1	0	1	1	434401	Redundant	Not Used	0.145193	0.105819	0.750719	0.163382	1.13569	1.48915	108241	44826.6	20283.4	25344.1	56.67	1.49618e-05	0	34.6294	24	2	719.445	1437.88	2.74592	29.9759	5683	5683	MS2	11/100	20190321-iTQ-s72.raw
	High		gTFATLSELHcDk	Unambiguous	1	1	P68871	N-Term(iTRAQ4plex); C11(Methylthio); K13(iTRAQ4plex)	HCD	1	0	1	1	266069	Redundant	Not Used	0.194755	0.13476	0.712743	0.0941005	0.487645	0.673483	28375.2	15762.5	6771.53	3826.58	56.63	4.79081e-05	0	22.0625	52	2	878.438	1755.87	2.54119	39.472	7669	7669	MS2	16/116	20190321-iTQ-s44.raw
		High	vLGAFSDGLAHLDNLk	Unambiguous	2	2	P68871;P02042	N-Term(iTRAQ4plex); K16(iTRAQ4plex)	CID	1	0	1	1	296292	Redundant	Not Used	0.135394	0.0475722	0.361921	0.0449051	0.334731	0.910413	101242	39098.4	8529.05	6515.33	56.63	3.61755e-05	0	27.7531	37	3	653.371	1958.1	1.24558	41.2571	8761	8761	MS2	19/138	20190321-iTQ-s49.raw
	High		gTFATLSELHcDk	Unambiguous	1	1	P68871	N-Term(iTRAQ4plex); C11(Methylthio); K13(iTRAQ4plex)	HCD	1	0	1	1	265495	Unique	Used	0.127537						3.69401e+07	1.34379e+07			56.62	4.88896e-05	0	11.382	0	3	585.961	1755.87	2.77685	35.1261	6430	6430	MS2	14/116	20190321-iTQ-s44.raw
	High		gTFATLSELHcDk	Unambiguous	1	1	P68871	N-Term(iTRAQ4plex); C11(Methylthio); K13(iTRAQ4plex)	HCD	1	0	1	1	265246	Unique	Used	0.123425						9.25336e+07	3.25762e+07			56.59	4.68164e-05	0	11.7518	0	3	585.96	1755.87	0.274089	33.0179	5890	5890	MS2	12/116	20190321-iTQ-s44.raw
		High	fFESFGDLSTPDAVmGNPk	Unambiguous	1	1	P68871	N-Term(iTRAQ4plex); M15(Oxidation); K19(iTRAQ4plex)	CID	1	0	1	1	117006	Redundant	Not Used	0.0937874						1.55771e+06	416705			56.58	4.17593e-05	0	6.05585	1	2	1182.08	2363.15	3.26526	39.0546	7941	7941	MS2	10/166	20190321-iTQ-s20.raw
	High		gTFATLSELHcDk	Unambiguous	1	1	P68871	N-Term(iTRAQ4plex); C11(Methylthio); K13(iTRAQ4plex)	HCD	1	0	1	1	273703	Unique	Used	0.241365	0.091597	0.390902	0.106398	0.444899	1.12034	14713.6	10129.5	2386.64	2243.53	56.54	4.81349e-05	0	38.3376	66	3	585.962	1755.87	3.19398	51.1352	11466	11466	MS2	13/116	20190321-iTQ-s45.raw
	High		lLGNVLVcVLAHHFGk	Unambiguous	1	1	P68871	N-Term(iTRAQ4plex); C8(Methylthio); K16(iTRAQ4plex)	HCD	1	0	1	1	358663	Unique	Used	0.0807327	0.0243616	0.310825	0.0120079	0.150113	0.475399	527377	121442	22751.6	9075.45	56.53	2.53457e-05	0	9.83433	4	4	514.298	2054.17	1.81941	49.5288	11442	11442	MS2	14/146	20190321-iTQ-s59.raw
		High	vNVDEVGGEALGR	Unambiguous	1	1	P68871	N-Term(iTRAQ4plex)	CID	1	0	1	1	78246	Unique	Used	0.24442	0.155832	0.656719	0.229307	0.946851	1.41925	196351	136888	54184.4	64525.3	56.51	5.34941e-05	0	35.6167	9	2	729.89	1458.77	3.29854	35.5921	6884	6884	MS2	9/128	20190321-iTQ-s14.raw
	High		vVAGVANALAHk	Unambiguous	2	2	P68871;P02042	N-Term(iTRAQ4plex); K12(iTRAQ4plex)	HCD	1	0	1	1	322124	Not Unique	Not Used	0.155902	0.011506	0.0760212				61779.6	27472.2	1258.8		56.5	1.58215e-05	0	36.7117	20	3	479.966	1437.88	3.43696	52.4254	12112	12112	MS2	13/100	20190321-iTQ-s53.raw
	High		vLGAFSDGLAHLDNLk	Unambiguous	2	2	P68871;P02042	N-Term(iTRAQ4plex); K16(iTRAQ4plex)	HCD	1	0	1	1	274237	Redundant	Not Used	0.166814	0.0840051	0.51872	0.0844192	0.510751	0.969242	5254.36	2500.06	781.649	635.685	56.44	3.75663e-05	0	13.6647	162	3	653.372	1958.1	2.83528	55.2928	12623	12623	MS2	14/138	20190321-iTQ-s45.raw
	High		gTFATLSELHcDk	Unambiguous	1	1	P68871	N-Term(iTRAQ4plex); C11(Methylthio); K13(iTRAQ4plex)	HCD	1	0	1	1	253510	Unique	Used	0.13348	0.0664798	0.513019	0.0611874	0.462643	0.887706	90995.1	34644.3	10712.6	7979.21	56.42	5.08516e-05	0	22.24	38	3	585.963	1755.87	5.27961	35.071	6530	6530	MS2	14/116	20190321-iTQ-s42.raw
	High		kVLGAFSDGLAHLDNLk	Unambiguous	2	2	P68871;P02042	N-Term(iTRAQ4plex); K1(iTRAQ4plex); K17(iTRAQ4plex)	HCD	1	0	1	1	399995	Not Unique	Not Used	0.25427	0.0405394	0.164226	0.0446902	0.177386	1.06324	204448	148278	14677.3	13094.1	56.41	1.61528e-05	1	37.8831	9	3	744.102	2230.29	0.130573	38.6006	7770	7770	MS2	16/174	20190321-iTQ-s66.raw
	High		vNVDEVGGEALGR	Unambiguous	1	1	P68871	N-Term(iTRAQ4plex)	HCD	1	0	1	1	76736	Redundant	Not Used	0.131642						3.58001e+06	1.34424e+06			56.35	5.58492e-05	0	6.7947	0	3	486.926	1458.76	-1.79426	24.8857	3623	3623	MS2	11/128	20190321-iTQ-s14.raw
	High		vNVDEVGGEALGR	Unambiguous	1	1	P68871	N-Term(iTRAQ4plex)	HCD	1	0	1	1	234252	Redundant	Not Used	0.119191	0.0202481	0.174985	0.0385739	0.326626	1.83741	91596.5	31140.1	3284.34	5063.52	56.35	5.34159e-05	0	25.404	21	2	729.886	1458.76	-1.55492	24.8599	3982	3982	MS2	10/128	20190321-iTQ-s39.raw
	High		eFTPPVQAAYQk	Unambiguous	1	1	P68871	N-Term(iTRAQ4plex); K12(iTRAQ4plex)	HCD	1	0	1	1	159239	Redundant	Not Used	0.22084	0.0128407	0.0598925	0.0296454	0.135481	2.22671	1.95018e+06	1.22843e+06	44345.6	82853.6	56.31	5.08697e-05	0	10.7513	1	2	833.957	1666.91	1.55417	23.9113	3865	3865	MS2	7/102	20190321-iTQ-s27.raw
		High	LLGNVLVcVLAHHFGk	Unambiguous	1	1	P68871	C8(Methylthio); K16(iTRAQ4plex)	CID	1	0	1	1	430601	Unique	Used	0.210595	0.0264506	0.129374				17043.5	10237.7	798.323		56.25	4.36333e-05	0	5.09845	54	4	478.272	1910.07	1.96307	47.5956	9987	9987	MS2	11/146	20190321-iTQ-s71.raw
	High		eFTPPVQAAYQk	Unambiguous	1	1	P68871	N-Term(iTRAQ4plex); K12(iTRAQ4plex)	HCD	1	0	1	1	146717	No Quan Values	Not Used											56.24	5.32412e-05	0	15.1959	2	2	833.959	1666.91	3.38495	25.2501	4163	4163	MS2	6/102	20190321-iTQ-s25.raw
	High		gTFATLSELHcDk	Unambiguous	1	1	P68871	N-Term(iTRAQ4plex); C11(Methylthio); K13(iTRAQ4plex)	HCD	1	0	1	1	435098	Unique	Used	0.178077	0.0907359	0.524846	0.123498	0.699929	1.31274	77742.5	39487.9	12491.8	13759.4	56.24	5.06267e-05	0	26.0016	19	3	585.96	1755.87	0.795499	35.2692	7198	7198	MS2	14/116	20190321-iTQ-s72.raw
	High		gTFATLSELHcDk	Unambiguous	1	1	P68871	N-Term(iTRAQ4plex); C11(Methylthio); K13(iTRAQ4plex)	HCD	1	0	1	1	266041	Unique	Used	0.175078	0.0378964	0.22296	0.0594749	0.34285	1.51367	282101	140875	18931.7	24044.7	56.22	5.44421e-05	0	25.4398	4	3	585.962	1755.87	4.23679	39.279	7613	7613	MS2	13/116	20190321-iTQ-s44.raw
	High		gTFATLSELHcDk	Unambiguous	1	1	P68871	N-Term(iTRAQ4plex); C11(Methylthio); K13(iTRAQ4plex)	HCD	1	0	1	1	266230	Unique	Used	0.187121	0.0659807	0.363207	0.067734	0.365329	0.990116	210033	112101	24540.9	20388	56.18	5.22949e-05	0	27.4247	4	3	585.962	1755.87	3.19398	40.6657	8019	8019	MS2	13/116	20190321-iTQ-s44.raw
	High		fFESFGDLSTPDAVMGNPk	Unambiguous	1	1	P68871	N-Term(iTRAQ4plex); K19(iTRAQ4plex)	HCD	1	0	1	1	136348	Unique	Used	0.137499	0.0629434	0.471534	0.0734576	0.539187	1.1256	69769.2	27362.7	7776.78	7344.81	56.11	4.38382e-05	0	9.73192	11	3	783.055	2347.15	-0.496905	41.0938	8878	8878	MS2	15/166	20190321-iTQ-s23.raw
		High	FFESFGDLSTPDAVmGNPk	Unambiguous	1	1	P68871	M15(Oxidation); K19(iTRAQ4plex)	CID	1	0	1	1	65705	Unique	Used	0.144728						13912.7	5743.3			56.09	4.33025e-05	0	3.11535	7	2	1110.03	2219.05	0.842325	36.2721	6894	6894	MS2	13/166	20190321-iTQ-s12.raw
	High		vVAGVANALAHk	Unambiguous	2	2	P68871;P02042	N-Term(iTRAQ4plex); K12(iTRAQ4plex)	HCD	1	0	1	1	321143	Not Unique	Not Used	0.144753	0.0189088	0.134554	0.022525	0.15705	1.14894	40317.9	16646.5	1350.04	1301.5	56.01	1.77112e-05	0	5.61717	31	3	479.965	1437.88	2.60922	45.1159	9983	9983	MS2	13/100	20190321-iTQ-s53.raw
	High		eFTPPVQAAYQk	Unambiguous	1	1	P68871	N-Term(iTRAQ4plex); K12(iTRAQ4plex)	HCD	1	0	1	1	153169	Unique	Used	0.248395	0.168141	0.697256	0.259146	1.05294	1.48651	316225	224046	94157.8	117441	56.01	5.45079e-05	0	20.3267	2	3	556.307	1666.91	1.39964	27.0954	4366	4366	MS2	11/102	20190321-iTQ-s26.raw
	High		lLGNVLVcVLAHHFGk	Unambiguous	1	1	P68871	N-Term(iTRAQ4plex); C8(Methylthio); K16(iTRAQ4plex)	HCD	1	0	1	1	401543	Unique	Used	0.12305	0.0301578	0.252451	0.0344196	0.282309	1.10079	287579	100934	15358.3	14185.5	55.98	2.77583e-05	0	9.75887	10	4	514.298	2054.17	2.29481	50.268	11124	11124	MS2	15/146	20190321-iTQ-s66.raw
	High		fFESFGDLSTPDAVMGNPk	Unambiguous	1	1	P68871	N-Term(iTRAQ4plex); K19(iTRAQ4plex)	HCD	1	0	1	1	224002	Unique	Used	0.194499	0.0478715	0.253525	0.11518	0.59767	2.32058	57876.7	32108.3	4906.44	9553.47	55.98	4.54227e-05	0	18.9781	23	3	783.056	2347.15	0.517248	39.3193	8271	8271	MS2	16/166	20190321-iTQ-s37.raw
	High		vNVDEVGGEALGR	Unambiguous	1	1	P68871	N-Term(iTRAQ4plex)	HCD	1	0	1	1	74941	Redundant	Not Used	0.146914	0.0986915	0.691955	0.0982748	0.675119	0.960414	14063.7	5893.32	2457.91	1980.72	55.95	5.89506e-05	0	35.4976	46	2	729.891	1458.77	4.88845	56.2338	13428	13428	MS2	9/128	20190321-iTQ-s13.raw
		High	vNVDEVGGEALGR	Unambiguous	1	1	P68871	N-Term(iTRAQ4plex)	CID	1	0	1	1	81519	Redundant	Not Used	0.130688	0.0126766	0.0999143	0.02281	0.176154	1.73548	13392.1	4992.06	300.632	437.778	55.94	6.40528e-05	0	16.1544	141	2	729.889	1458.77	2.2107	59.409	13978	13978	MS2	11/128	20190321-iTQ-s14.raw
		High	vLGAFSDGLAHLDNLk	Unambiguous	2	2	P68871;P02042	N-Term(iTRAQ4plex); K16(iTRAQ4plex)	CID	1	0	1	1	266767	Redundant	Not Used	0.116369	0.0344085	0.304572				246416	81790.8	15014.9		55.87	4.27055e-05	0	15.9877	5	3	653.372	1958.1	3.0223	44.8297	9180	9180	MS2	19/138	20190321-iTQ-s44.raw
	High		vVAGVANALAHk	Unambiguous	2	2	P68871;P02042	N-Term(iTRAQ4plex); K12(iTRAQ4plex)	HCD	1	0	1	1	319021	Not Unique	Not Used	0.124436	0.01	0.071337				1.85212e+06	657373	28265.4		55.84	1.84183e-05	0	12.2253	1	3	479.966	1437.88	3.05493	29.3527	5390	5390	MS2	15/100	20190321-iTQ-s53.raw
		High	vVAGVANALAHk	Unambiguous	2	2	P68871;P02042	N-Term(iTRAQ4plex); K12(iTRAQ4plex)	CID	1	0	1	1	324695	Not Unique	Not Used	0.207095	0.0585503	0.291219	0.0423332	0.206306	0.697346	764816	451777	79299.8	46400	55.8	1.85434e-05	0	34.9232	2	3	479.965	1437.88	2.35454	26.9603	4389	4389	MS2	16/100	20190321-iTQ-s54.raw
		High	VNVDEVGGEALGR	Unambiguous	1	1	P68871		CID	1	0	1	1	29260	No Quan Labels	Not Used							3905.35	8659.15	4290.79	4071.57	55.78	5.31124e-05	0	19.5099	77	2	657.838	1314.67	2.46231	25.8844	3276	3276	MS2	9/128	20190321-iTQ-s06.raw
	High		vVAGVANALAHk	Unambiguous	2	2	P68871;P02042	N-Term(iTRAQ4plex); K12(iTRAQ4plex)	HCD	1	0	1	1	320842	Not Unique	Not Used	0.129953	0.0299532	0.237421	0.0364983	0.283457	1.17524	51580	19119	2735.97	2697.95	55.76	1.87607e-05	0	7.98852	33	3	479.966	1437.88	2.80024	42.9357	9332	9332	MS2	14/100	20190321-iTQ-s53.raw
	High		vVAGVANALAHk	Unambiguous	2	2	P68871;P02042	N-Term(iTRAQ4plex); K12(iTRAQ4plex)	HCD	1	0	1	1	322213	Not Unique	Not Used	0.147072	0.0123147	0.0862492	0.0191488	0.131406	1.49974	67296.9	28230.8	1467.59	1846.79	55.75	1.88039e-05	0	33.9159	21	3	479.966	1437.88	4.07367	53.108	12306	12306	MS2	15/100	20190321-iTQ-s53.raw
	High		vNVDEVGGEALGR	Unambiguous	1	1	P68871	N-Term(iTRAQ4plex)	HCD	1	0	1	1	222017	Redundant	Not Used	0.127508	0.0244426	0.197455	0.0372735	0.295028	1.47079	58762.5	21371.6	2543.5	3138.92	55.75	6.43895e-05	0	9.71509	25	2	729.889	1458.77	2.46174	24.6582	3969	3969	MS2	10/128	20190321-iTQ-s37.raw
	High		vNVDEVGGEALGR	Unambiguous	1	1	P68871	N-Term(iTRAQ4plex)	HCD	1	0	1	1	77133	Redundant	Not Used	0.14295	0.0354049	0.255118	0.0165408	0.116782	0.450598	896407	365499	56202.4	21249.2	55.74	6.44046e-05	0	8.11405	2	2	729.887	1458.77	-0.550753	27.7713	4482	4482	MS2	7/128	20190321-iTQ-s14.raw
	High		lLGNVLVcVLAHHFGk	Unambiguous	1	1	P68871	N-Term(iTRAQ4plex); C8(Methylthio); K16(iTRAQ4plex)	HCD	1	0	1	1	370827	Redundant	Not Used	0.118868	0.0738909	0.640306				1.13262e+06	384013	148205		55.74	3.66693e-05	0	4.95694	1	2	1027.58	2054.15	-5.95231	48.7549	11068	11068	MS2	11/146	20190321-iTQ-s61.raw
	High		gTFATLSELHcDk	Unambiguous	1	1	P68871	N-Term(iTRAQ4plex); C11(Methylthio); K13(iTRAQ4plex)	HCD	1	0	1	1	272173	Unique	Used	0.302429	0.149963	0.510766	0.150044	0.500723	0.965009	36505.5	31490.5	9694.58	7849.79	55.71	5.55866e-05	0	24.0773	28	3	585.961	1755.87	1.42119	39.8082	8151	8151	MS2	11/116	20190321-iTQ-s45.raw
		High	vVAGVANALAHk	Unambiguous	2	2	P68871;P02042	N-Term(iTRAQ4plex); K12(iTRAQ4plex)	CID	1	0	1	1	324508	Redundant	Not Used	0.125986	0.06037	0.493583	0.100659	0.806363	1.60815	192382	69132.9	20567.1	27752.1	55.69	1.76702e-05	0	19.729	11	3	479.966	1437.88	4.51937	25.5782	3985	3985	MS2	8/100	20190321-iTQ-s54.raw
		High	vVAGVANALAHk	Unambiguous	2	2	P68871;P02042	N-Term(iTRAQ4plex); K12(iTRAQ4plex)	CID	1	0	1	1	319876	Not Unique	Not Used	0.137076	0.0911178	0.684704	0.116158	0.855245	1.22954	73558.4	28760.1	11869.2	12245.1	55.68	1.79813e-05	0	31.946	23	3	479.966	1437.88	3.62797	35.7201	7233	7233	MS2	9/100	20190321-iTQ-s53.raw
		High	vNVDEVGGEALGR	Unambiguous	1	1	P68871	N-Term(iTRAQ4plex)	CID	1	0	1	1	83089	Unique	Used	0.27502						227785	178684			55.65	6.79314e-05	0	7.72452	1	3	486.927	1458.77	0.151314	23.538	3664	3664	MS2	14/128	20190321-iTQ-s15.raw
		High	vVAGVANALAHk	Unambiguous	2	2	P68871;P02042	N-Term(iTRAQ4plex); K12(iTRAQ4plex)	CID	1	0	1	1	319291	Redundant	Not Used	0.112378	0.0238244	0.218373				280349	89862.7	11827.9		55.6	1.83156e-05	0	14.5558	5	3	479.966	1437.88	4.39203	31.3763	5969	5969	MS2	14/100	20190321-iTQ-s53.raw
		High	lLGNVLVcVLAHHFGk	Unambiguous	1	1	P68871	N-Term(iTRAQ4plex); C8(Methylthio); K16(iTRAQ4plex)	CID	1	0	1	1	371428	Redundant	Not Used	0.116328	0.0474671	0.42031	0.0755769	0.655701	1.53565	67779.1	22489.4	5697.37	7341.16	55.6	3.16736e-05	0	12.1639	12	3	685.394	2054.17	2.06365	53.3202	12363	12363	MS2	20/146	20190321-iTQ-s61.raw
		High	vVAGVANALAHk	Unambiguous	2	2	P68871;P02042	N-Term(iTRAQ4plex); K12(iTRAQ4plex)	CID	1	0	1	1	322793	Not Unique	Not Used	0.149587						7366.75	3143.17			55.59	1.94621e-05	0	26.3587	52	3	479.965	1437.88	2.60922	59.3571	13633	13633	MS2	10/100	20190321-iTQ-s53.raw
		High	lLGNVLVcVLAHHFGK	Unambiguous	1	1	P68871	N-Term(iTRAQ4plex); C8(Methylthio)	CID	1	0	1	1	333958	Unique	Used	0.153934	0.202451	1.3547	0.252005	1.65225	1.20057	38270.4	16803.4	13720.4	13821.4	55.59	5.12087e-05	0	32.1798	13	3	637.358	1910.06	-1.76857	49.3204	11314	11314	MS2	19/146	20190321-iTQ-s55.raw
		High	vVAGVANALAHk	Unambiguous	2	2	P68871;P02042	N-Term(iTRAQ4plex); K12(iTRAQ4plex)	CID	1	0	1	1	322124	Redundant	Not Used	0.155902	0.011506	0.0760212				61779.6	27472.2	1258.8		55.58	1.88152e-05	0	36.7117	20	3	479.966	1437.88	3.43696	52.4097	12106	12106	MS2	10/100	20190321-iTQ-s53.raw
		High	vVAGVANALAHk	Unambiguous	2	2	P68871;P02042	N-Term(iTRAQ4plex); K12(iTRAQ4plex)	CID	1	0	1	1	312753	Redundant	Not Used	0.0651655	0.01	0.0568426				2.98619e+07	5.5505e+06	190166		55.56	2.76581e-05	0	13.488	0	3	479.965	1437.88	1.01743	29.2199	5080	5080	MS2	14/100	20190321-iTQ-s52.raw
	High		EFTPPVQAAYQk	Unambiguous	1	1	P68871	K12(iTRAQ4plex)	HCD	1	0	1	1	82869	Unique	Used	0.202506	0.0275537	0.140153				133183	76927.6	6498.5		55.54	6.92551e-05	0	5.56494	4	2	761.906	1522.8	1.14813	22.0025	3191	3191	MS2	9/102	20190321-iTQ-s15.raw
	High		eFTPPVQAAYQk	Unambiguous	1	1	P68871	N-Term(iTRAQ4plex); K12(iTRAQ4plex)	HCD	1	0	1	1	240367	Redundant	Not Used	0.14206	0.0295073	0.213953	0.0389567	0.276764	1.27335	31461.8	12748.3	1643.99	1756.49	55.52	6.34028e-05	0	29.2415	78	2	833.959	1666.91	3.67788	26.6115	3988	3988	MS2	9/102	20190321-iTQ-s40.raw
		High	vVAGVANALAHk	Unambiguous	2	2	P68871;P02042	N-Term(iTRAQ4plex); K12(iTRAQ4plex)	CID	1	0	1	1	343466	Redundant	Not Used	0.124192	0.01	0.031967				1.46106e+06	517557	9972.13		55.52	1.97783e-05	0	16.1687	1	3	479.965	1437.88	2.22719	28.1381	5191	5191	MS2	14/100	20190321-iTQ-s57.raw
		High	fFESFGDLSTPDAVmGNPk	Unambiguous	1	1	P68871	N-Term(iTRAQ4plex); M15(Oxidation); K19(iTRAQ4plex)	CID	1	0	1	1	117066	Redundant	Not Used	0.0806862						1.58956e+07	3.65824e+06			55.49	5.46614e-05	0	23.9026	0	3	788.39	2363.16	3.95692	39.4825	8071	8071	MS2	21/166	20190321-iTQ-s20.raw
		High	vVAGVANALAHk	Unambiguous	2	2	P68871;P02042	N-Term(iTRAQ4plex); K12(iTRAQ4plex)	CID	1	0	1	1	288580	Redundant	Not Used	0.19475	0.167122	0.883928	0.198128	1.02676	1.14343	30767.5	17091	9105.69	8736.14	55.47	1.88722e-05	0	50.5438	53	3	479.966	1437.88	4.4557	29.6159	4975	4975	MS2	10/100	20190321-iTQ-s48.raw
	High		vLGAFSDGLAHLDNLk	Unambiguous	2	2	P68871;P02042	N-Term(iTRAQ4plex); K16(iTRAQ4plex)	HCD	1	0	1	1	254523	Not Unique	Not Used	0.0429854						84142.2	10316.5			55.39	4.6829e-05	0	12.1926	13	4	490.281	1958.1	3.54533	42.6484	8726	8726	MS2	11/138	20190321-iTQ-s42.raw
		High	sAVTALWGk	Unambiguous	1	1	P68871	N-Term(iTRAQ4plex); K9(iTRAQ4plex)	CID	1	0	1	1	282901	Redundant	Not Used	0.131508	0.0275218	0.215568	0.0350362	0.268885	1.22783	277778	104195	13538.2	13947.5	55.37	4.19631e-05	0	26.9846	21	2	610.869	1220.73	4.70104	30.6466	5622	5622	MS2	6/70	20190321-iTQ-s47.raw
	High		vVAGVANALAHk	Unambiguous	2	2	P68871;P02042	N-Term(iTRAQ4plex); K12(iTRAQ4plex)	HCD	1	0	1	1	313032	Not Unique	Not Used	0.120517	0.0803311	0.68659	0.115663	0.968606	1.38869	117046	40234.5	16650.4	19401.2	55.34	2.06656e-05	0	31.9431	15	3	479.967	1437.89	5.72913	31.3248	5687	5687	MS2	13/100	20190321-iTQ-s52.raw
		High	sAVTALWGk	Unambiguous	1	1	P68871	N-Term(iTRAQ4plex); K9(iTRAQ4plex)	CID	1	0	1	1	192017	Redundant	Not Used	0.213836	0.0587461	0.282982	0.0801635	0.378352	1.31611	341065	208025	35481.5	39182.6	55.33	4.23514e-05	0	30.8335	8	2	610.869	1220.73	5.10103	31.7874	6027	6027	MS2	8/70	20190321-iTQ-s32.raw
		High	lLGNVLVcVLAHHFGk	Unambiguous	1	1	P68871	N-Term(iTRAQ4plex); C8(Methylthio); K16(iTRAQ4plex)	CID	1	0	1	1	419347	Redundant	Not Used	0.0693523	0.0298191	0.442889	0.0343213	0.499464	1.11011	1.24386e+06	246055	65683.2	61181.1	55.33	2.81366e-05	0	10.137	1	3	685.396	2054.17	4.38124	49.6485	10777	10777	MS2	16/146	20190321-iTQ-s69.raw
	High		LLGNVLVcVLAHHFGkEFTPPVQAAYQk	Unambiguous	1	1	P68871	C8(Methylthio); K16(iTRAQ4plex); K28(iTRAQ4plex)	HCD	1	0	1	1	370476	Unique	Used	0.104195	0.0411338	0.406642				174549	51875.4	12714.6		55.31	2.22304e-05	1	17.8802	3	4	854.218	3413.85	1.10152	45.8338	10303	10303	MS2	10/268	20190321-iTQ-s61.raw
	High		VNVDEVGGEALGR	Unambiguous	1	1	P68871		HCD	1	0	1	1	29149	No Quan Labels	Not Used							2079.7	10796.2	4313.81	5534.25	55.21	6.05614e-05	0	21.6065	41	2	657.836	1314.67	0.605259	25.073	3045	3045	MS2	10/128	20190321-iTQ-s06.raw
		High	sAVTALWGk	Unambiguous	1	1	P68871	N-Term(iTRAQ4plex); K9(iTRAQ4plex)	CID	1	0	1	1	270990	Redundant	Not Used	0.139792	0.0451743	0.332866	0.0556349	0.401667	1.18783	322389	128546	25790.3	25704.4	55.21	4.35379e-05	0	36.6099	13	2	610.869	1220.73	4.90103	30.8787	5583	5583	MS2	6/70	20190321-iTQ-s45.raw
	High		kVLGAFSDGLAHLDNLk	Unambiguous	2	2	P68871;P02042	N-Term(iTRAQ4plex); K1(iTRAQ4plex); K17(iTRAQ4plex)	HCD	1	0	1	1	396406	Not Unique	Not Used	0.154558	0.0252086	0.168004	0.0516009	0.336951	1.97426	1992.41	878.351	88.9436	147.339	55.14	2.16396e-05	1	32.5786	282	4	558.33	2230.3	2.77908	57.1519	13324	13324	MS2	14/174	20190321-iTQ-s65.raw
		High	vNVDEVGGEALGR	Unambiguous	1	1	P68871	N-Term(iTRAQ4plex)	CID	1	0	1	1	77818	Redundant	Not Used	0.192734	0.0671827	0.359055	0.0836875	0.438232	1.20143	358696	197189	42674.7	43019.7	55.14	7.36402e-05	0	11.242	6	2	729.887	1458.77	-0.634434	32.593	5959	5959	MS2	12/128	20190321-iTQ-s14.raw
		High	sAVTALWGk	Unambiguous	1	1	P68871	N-Term(iTRAQ4plex); K9(iTRAQ4plex)	CID	1	0	1	1	179431	Redundant	Not Used	0.0912801	0.0490997	0.554069	0.0475409	0.525645	0.933866	736058	191640	63999.6	50148.7	55.12	4.50648e-05	0	35.04	5	2	610.869	1220.73	5.80101	32.8038	6267	6267	MS2	6/70	20190321-iTQ-s30.raw
	High		sAVTALWGk	Unambiguous	1	1	P68871	N-Term(iTRAQ4plex); K9(iTRAQ4plex)	HCD	1	0	1	1	235025	Redundant	Not Used	0.130234	0.021232	0.167929	0.0185215	0.143533	0.84136	666941	247748	25076.3	17702.8	55.07	4.55866e-05	0	18.0113	4	2	610.868	1220.73	3.20108	30.6227	5658	5658	MS2	6/70	20190321-iTQ-s39.raw
		High	sAVTALWGk	Unambiguous	1	1	P68871	N-Term(iTRAQ4plex); K9(iTRAQ4plex)	CID	1	0	1	1	276934	Redundant	Not Used	0.134965	0.0479364	0.365851	0.0363673	0.271951	0.731716	229318	88279.2	19466.6	11951.7	55.04	4.5276e-05	0	37.945	27	2	610.869	1220.73	4.80103	31.9199	5571	5571	MS2	6/70	20190321-iTQ-s46.raw
		High	vLGAFSDGLAHLDNLk	Unambiguous	2	2	P68871;P02042	N-Term(iTRAQ4plex); K16(iTRAQ4plex)	CID	1	0	1	1	272649	Redundant	Not Used	0.159888	0.0429244	0.276535	0.0364249	0.229924	0.818446	73735.2	33627	5604.87	3849.04	55.03	5.15043e-05	0	21.8634	24	3	653.371	1958.1	1.99367	43.339	9174	9174	MS2	16/138	20190321-iTQ-s45.raw
	High		gTFATLSELHcDk	Unambiguous	1	1	P68871	N-Term(iTRAQ4plex); C11(Methylthio); K13(iTRAQ4plex)	HCD	1	0	1	1	265405	Unique	Used	0.12477						5.96211e+07	2.12182e+07			55	6.00833e-05	0	11.6948	0	3	585.957	1755.86	-4.0015	34.4104	6235	6235	MS2	14/116	20190321-iTQ-s44.raw
		High	vVAGVANALAHk	Unambiguous	2	2	P68871;P02042	N-Term(iTRAQ4plex); K12(iTRAQ4plex)	CID	1	0	1	1	321041	Redundant	Not Used	0.158171	0.0101179	0.065891	0.0439513	0.280444	4.18964	44690.4	20162.2	800.74	2814.92	54.92	2.19033e-05	0	14.5142	32	3	479.966	1437.88	2.80024	44.3606	9756	9756	MS2	10/100	20190321-iTQ-s53.raw
	High		gTFATLSELHcDk	Unambiguous	1	1	P68871	N-Term(iTRAQ4plex); C11(Methylthio); K13(iTRAQ4plex)	HCD	1	0	1	1	423248	Unique	Used	0.157928	0.0598945	0.39065	0.0735936	0.470307	1.18509	90897.8	40945.9	9641.09	9586.79	54.9	7.07052e-05	0	20.8331	13	3	585.962	1755.87	3.50682	35.7039	6576	6576	MS2	11/116	20190321-iTQ-s70.raw
		High	kVLGAFSDGLAHLDNLk	Unambiguous	2	2	P68871;P02042	N-Term(iTRAQ4plex); K1(iTRAQ4plex); K17(iTRAQ4plex)	CID	1	0	1	1	400327	Redundant	Not Used	0.489924	0.178803	0.375931	0.161384	0.332455	0.870525	23771.2	33218.2	7526.82	5497.82	54.89	2.10821e-05	1	32.5658	20	4	558.327	2230.29	-2.47527	41.1441	8481	8481	MS2	16/174	20190321-iTQ-s66.raw
		High	EFTPPVQAAYQk	Unambiguous	1	1	P68871	K12(iTRAQ4plex)	CID	1	0	1	1	82869	Redundant	Not Used	0.202506	0.0275537	0.140153				133183	76927.6	6498.5		54.88	8.06216e-05	0	5.56494	4	2	761.906	1522.8	1.14813	21.9877	3185	3185	MS2	8/102	20190321-iTQ-s15.raw
		High	eFTPPVQAAYQk	Unambiguous	1	1	P68871	N-Term(iTRAQ4plex); K12(iTRAQ4plex)	CID	1	0	1	1	288182	Unique	Used	0.160626	0.0480142	0.307903				46474.8	21292.8	3951.6		54.83	7.28406e-05	0	26.5313	41	2	833.958	1666.91	2.43294	26.6662	4115	4115	MS2	10/102	20190321-iTQ-s48.raw
		High	vNVDEVGGEALGR	Unambiguous	1	1	P68871	N-Term(iTRAQ4plex)	CID	1	0	1	1	76550	Redundant	Not Used	0.15953						3.68273e+06	1.67575e+06			54.82	8.15784e-05	0	6.27614	0	3	486.927	1458.77	0.0257929	23.4812	3214	3214	MS2	9/128	20190321-iTQ-s14.raw
		High	vLGAFSDGLAHLDNLk	Unambiguous	2	2	P68871;P02042	N-Term(iTRAQ4plex); K16(iTRAQ4plex)	CID	1	0	1	1	261042	Redundant	Not Used	0.102585	0.0295401	0.296613				136285	39877.5	7129.3		54.79	5.37669e-05	0	26.2887	8	3	653.372	1958.1	3.30283	45.3036	9829	9829	MS2	15/138	20190321-iTQ-s43.raw
		High	vNVDEVGGEALGR	Unambiguous	1	1	P68871	N-Term(iTRAQ4plex)	CID	1	0	1	1	78856	Redundant	Not Used	0.21849	0.115504	0.544535	0.142034	0.656087	1.18602	161242	100486	32980.8	32820.8	54.73	8.48009e-05	0	40.7657	10	2	729.888	1458.77	0.788134	39.924	8208	8208	MS2	8/128	20190321-iTQ-s14.raw
	High		vVAGVANALAHk	Unambiguous	2	2	P68871;P02042	N-Term(iTRAQ4plex); K12(iTRAQ4plex)	HCD	1	0	1	1	320060	Not Unique	Not Used	0.147256	0.0381211	0.266658	0.0660161	0.452459	1.67025	60255.1	25308.3	4067.66	5700.64	54.72	2.38368e-05	0	16.0965	20	3	479.966	1437.88	4.13734	37.1215	7640	7640	MS2	14/100	20190321-iTQ-s53.raw
	High		eFTPPVQAAYQk	Unambiguous	1	1	P68871	N-Term(iTRAQ4plex); K12(iTRAQ4plex)	HCD	1	0	1	1	197356	Unique	Used	0.101553	0.0499335	0.506476	0.122605	1.21847	2.36817	86949.3	25185.9	7688.55	15277.6	54.68	7.76131e-05	0	19.9844	24	2	833.956	1666.91	0.748619	24.0119	3875	3875	MS2	7/102	20190321-iTQ-s33.raw
		High	VNVDEVGGEALGR	Unambiguous	1	1	P68871		CID	1	0	1	1	11285	No Quan Labels	Not Used							571.455	797.829	657.762	853.117	54.62	6.79933e-05	0	27.053	192	2	657.836	1314.66	0.0481423	22.095	2209	2209	MS2	10/128	20190321-iTQ-s03.raw
		High	vLGAFSDGLAHLDNLk	Unambiguous	2	2	P68871;P02042	N-Term(iTRAQ4plex); K16(iTRAQ4plex)	CID	1	0	1	1	261836	Redundant	Not Used	0.0951491	0.0500755	0.542103	0.0305609	0.324163	0.588624	47903.1	13000.7	4247.9	2098.02	54.59	5.42156e-05	0	11.5052	29	3	653.373	1958.1	4.42497	51.1387	11547	11547	MS2	17/138	20190321-iTQ-s43.raw
	High		lLGNVLVcVLAHHFGk	Unambiguous	1	1	P68871	N-Term(iTRAQ4plex); C8(Methylthio); K16(iTRAQ4plex)	HCD	1	0	1	1	371614	Unique	Used	0.107888	0.0486641	0.464619	0.044646	0.41765	0.884853	60691.4	18676.6	5230.24	3883.21	54.58	3.53562e-05	0	14.1637	19	3	685.395	2054.17	3.31159	54.7625	12772	12772	MS2	14/146	20190321-iTQ-s61.raw
		High	vNVDEVGGEALGR	Unambiguous	1	1	P68871	N-Term(iTRAQ4plex)	CID	1	0	1	1	75122	Redundant	Not Used	0.111482	0.061821	0.571202	0.0672823	0.60911	1.04969	6853.73	2179.37	750.324	660.858	54.58	8.72585e-05	0	32.1141	300	2	729.888	1458.77	1.70862	57.7626	13813	13813	MS2	11/128	20190321-iTQ-s13.raw
		High	vLGAFSDGLAHLDNLk	Unambiguous	2	2	P68871;P02042	N-Term(iTRAQ4plex); K16(iTRAQ4plex)	CID	1	0	1	1	262443	Not Unique	Not Used	0.085453						28631.4	6978.57			54.58	5.32956e-05	0	9.60514	39	3	653.373	1958.1	4.33146	55.9623	12868	12868	MS2	17/138	20190321-iTQ-s43.raw
	High		gTFATLSELHcDk	Unambiguous	1	1	P68871	N-Term(iTRAQ4plex); C11(Methylthio); K13(iTRAQ4plex)	HCD	1	0	1	1	272489	Unique	Used	0.290778	0.0979226	0.346882	0.138591	0.481032	1.36505	25973.7	21542.3	4504.04	5158.8	54.57	7.68109e-05	0	22.3266	46	3	585.961	1755.87	2.15116	42.1461	8831	8831	MS2	13/116	20190321-iTQ-s45.raw
	High		vVAGVANALAHk	Unambiguous	2	2	P68871;P02042	N-Term(iTRAQ4plex); K12(iTRAQ4plex)	HCD	1	0	1	1	312933	Not Unique	Not Used	0.097256	0.0572008	0.605824	0.139378	1.44637	2.35011	733138	203376	74263.3	146440	54.56	2.47314e-05	0	14.2478	3	3	479.966	1437.88	2.99125	30.5969	5476	5476	MS2	13/100	20190321-iTQ-s52.raw
	High		vLGAFSDGLAHLDNLk	Unambiguous	2	2	P68871;P02042	N-Term(iTRAQ4plex); K16(iTRAQ4plex)	HCD	1	0	1	1	332899	Not Unique	Not Used	0.0993598	0.0572996	0.594021	0.041418	0.420706	0.697162	47294.1	13403.4	4798.93	2807.22	54.56	5.79159e-05	0	14.3132	15	4	490.28	1958.1	1.42573	41.5885	9029	9029	MS2	12/138	20190321-iTQ-s55.raw
	High		FFESFGDLSTPDAVmGNPk	Unambiguous	1	1	P68871	M15(Oxidation); K19(iTRAQ4plex)	HCD	1	0	1	1	71941	Redundant	Not Used	0.328819	0.0574331	0.179915				46670.3	43771.8	4746.67		54.52	6.28666e-05	0	1.76584	5	2	1110.03	2219.04	-0.25788	34.845	6928	6928	MS2	9/166	20190321-iTQ-s13.raw
		High	vVAGVANALAHk	Unambiguous	2	2	P68871;P02042	N-Term(iTRAQ4plex); K12(iTRAQ4plex)	CID	1	0	1	1	306616	Not Unique	Not Used	0.266327	0.261099	1.00984	0.239163	0.906315	0.883454	75376.2	57259.5	34851.9	25835	54.52	3.14333e-05	0	51.3679	20	2	719.444	1437.88	1.98186	28.0797	5011	5011	MS2	17/100	20190321-iTQ-s51.raw
	High		lLGNVLVcVLAHHFGk	Unambiguous	1	1	P68871	N-Term(iTRAQ4plex); C8(Methylthio); K16(iTRAQ4plex)	HCD	1	0	1	1	371802	Redundant	Not Used	0.164438	0.0393541	0.246518	0.109309	0.670895	2.67893	2243.03	1052.04	156.318	351.374	54.46	3.41982e-05	0	12.3173	300	2	1027.59	2054.17	4.86319	56.4317	13177	13177	MS2	9/146	20190321-iTQ-s61.raw
		High	vVAGVANALAHk	Unambiguous	2	2	P68871;P02042	N-Term(iTRAQ4plex); K12(iTRAQ4plex)	CID	1	0	1	1	321143	Redundant	Not Used	0.144753	0.0189088	0.134554	0.022525	0.15705	1.14894	40317.9	16646.5	1350.04	1301.5	54.46	2.52458e-05	0	5.61717	31	3	479.965	1437.88	2.60922	45.0965	9977	9977	MS2	15/100	20190321-iTQ-s53.raw
	High		vVAGVANALAHk	Unambiguous	2	2	P68871;P02042	N-Term(iTRAQ4plex); K12(iTRAQ4plex)	HCD	1	0	1	1	330676	Not Unique	Not Used	0.200771	0.15118	0.775633	0.156862	0.78853	1.00073	129523	74172.4	34675.8	29116.7	54.42	2.55416e-05	0	38.6007	12	3	479.967	1437.89	5.41077	24.9253	4209	4209	MS2	14/100	20190321-iTQ-s55.raw
	High		gTFATLSELHcDk	Unambiguous	1	1	P68871	N-Term(iTRAQ4plex); C11(Methylthio); K13(iTRAQ4plex)	HCD	1	0	1	1	272279	Unique	Used	0.380786	0.145628	0.393935	0.184187	0.488179	1.21986	33738.8	36644.4	8700.8	8905.71	54.41	7.24486e-05	0	32.9368	29	3	585.959	1755.86	-1.18586	40.5832	8376	8376	MS2	13/116	20190321-iTQ-s45.raw
		High	fFESFGDLSTPDAVMGNPk	Unambiguous	1	1	P68871	N-Term(iTRAQ4plex); K19(iTRAQ4plex)	CID	1	0	1	1	193509	Redundant	Not Used	0.098405	0.02847	0.29801	0.0491567	0.504159	1.6653	174779	49057.2	8811.73	12312.6	54.41	6.68338e-05	0	17.3181	5	3	783.057	2347.16	1.84344	42.6652	9262	9262	MS2	13/166	20190321-iTQ-s32.raw
		High	lLGNVLVcVLAHHFGk	Unambiguous	1	1	P68871	N-Term(iTRAQ4plex); C8(Methylthio); K16(iTRAQ4plex)	CID	1	0	1	1	371836	Redundant	Not Used	0.158493	0.0933267	0.606536	0.0991409	0.631312	1.02457	5266.09	2380.65	870.322	748.205	54.4	3.41293e-05	0	17.7392	114	3	685.397	2054.18	6.34227	56.8137	13247	13247	MS2	18/146	20190321-iTQ-s61.raw
		High	LLVVYPWTQR	Unambiguous	3	3	P68871;P02042;P69892		CID	1	0	1	1	36579	No Quan Labels	Not Used											54.36	9.21591e-05	0	0.0320076	2	2	637.867	1274.73	0.400492	38.7103	6837	6837	MS2	8/74	20190321-iTQ-s07.raw
	High		fFESFGDLSTPDAVmGNPK	Unambiguous	1	1	P68871	N-Term(iTRAQ4plex); M15(Oxidation)	HCD	1	0	1	1	53822	Redundant	Not Used	0.0684676			0.0284816	0.419836		50761.3	9913.24		2071.94	54.34	6.51588e-05	0	5.22938	20	2	1110.03	2219.05	0.732304	39.6918	7519	7519	MS2	15/166	20190321-iTQ-s10.raw
		High	gTFATLSELHcDk	Unambiguous	1	1	P68871	N-Term(iTRAQ4plex); C11(Methylthio); K13(iTRAQ4plex)	CID	1	0	1	1	266401	Redundant	Not Used	0.128284	0.0249156	0.20006				105973	38776.4	4675.78		54.34	7.19692e-05	0	22.9602	10	3	585.958	1755.86	-2.54154	42.0041	8387	8387	MS2	9/116	20190321-iTQ-s44.raw
	High		lLGNVLVcVLAHHFGkEFTPPVQAAYQk	Unambiguous	1	1	P68871	N-Term(iTRAQ4plex); C8(Methylthio); K16(iTRAQ4plex); K28(iTRAQ4plex)	HCD	1	0	1	1	395606	Unique	Used	0.111567	0.236559	2.18405	0.215574	1.95011	0.878927	16802.1	5346.85	7038.65	5190.87	54.33	2.60765e-05	1	84.2869	47	4	890.24	3557.94	-3.13226	50.4691	11586	11586	MS2	15/268	20190321-iTQ-s65.raw
	High		lLGNVLVcVLAHHFGk	Unambiguous	1	1	P68871	N-Term(iTRAQ4plex); C8(Methylthio); K16(iTRAQ4plex)	HCD	1	0	1	1	383964	Unique	Used	0.176295	0.189679	1.10825	0.168524	0.964766	0.856919	4210.19	2117.09	1414.19	1016.82	54.32	3.79074e-05	0	22.3009	206	3	685.395	2054.17	3.13331	55.6601	13060	13060	MS2	12/146	20190321-iTQ-s63.raw
		High	vLGAFSDGLAHLDNLk	Unambiguous	2	2	P68871;P02042	N-Term(iTRAQ4plex); K16(iTRAQ4plex)	CID	1	0	1	1	261361	Redundant	Not Used	0.0791129	0.0224835	0.292736	0.0134642	0.171765	0.577584	85507.7	19295.2	3404.51	1649.94	54.3	6.01887e-05	0	23.9985	19	3	653.372	1958.1	3.67688	47.6379	10519	10519	MS2	20/138	20190321-iTQ-s43.raw
		High	eFTPPVQAAYQk	Unambiguous	1	1	P68871	N-Term(iTRAQ4plex); K12(iTRAQ4plex)	CID	1	0	1	1	300257	Unique	Used	0.133781	0.0353059	0.271841	0.0755517	0.56997	2.06392	34268.5	13076.3	2142.53	3710.38	54.29	8.24848e-05	0	17.4257	40	2	833.958	1666.91	2.35971	26.8074	4239	4239	MS2	14/102	20190321-iTQ-s50.raw
	High		vNVDEVGGEALGR	Unambiguous	1	1	P68871	N-Term(iTRAQ4plex)	HCD	1	0	1	1	75179	Redundant	Not Used	0.119755	0.0372414	0.320327	0.0644528	0.543187	1.66922	7592.92	2593.58	500.75	701.344	54.28	9.12597e-05	0	36.9944	213	2	729.89	1458.77	3.38222	58.4883	13945	13945	MS2	11/128	20190321-iTQ-s13.raw
		High	vVAGVANALAHk	Unambiguous	2	2	P68871;P02042	N-Term(iTRAQ4plex); K12(iTRAQ4plex)	CID	1	0	1	1	320552	Redundant	Not Used	0.137187	0.0305914	0.229694	0.0377484	0.277708	1.19013	49075.3	19203.1	2658.57	2654.86	54.28	2.48211e-05	0	11.571	28	3	479.966	1437.88	3.62797	40.8018	8700	8700	MS2	7/100	20190321-iTQ-s53.raw
		High	vLGAFSDGLAHLDNLk	Unambiguous	2	2	P68871;P02042	N-Term(iTRAQ4plex); K16(iTRAQ4plex)	CID	1	0	1	1	266087	Redundant	Not Used	0.085122	0.0137057	0.165852	0.0111742	0.132488	0.786345	509257	123645	12360.2	8155.21	54.28	6.1213e-05	0	13.0203	5	3	653.372	1958.1	2.74176	39.588	7702	7702	MS2	23/138	20190321-iTQ-s44.raw
		High	lLGNVLVcVLAHHFGk	Unambiguous	1	1	P68871	N-Term(iTRAQ4plex); C8(Methylthio); K16(iTRAQ4plex)	CID	1	0	1	1	364818	Unique	Used	0.113156	0.0198483	0.180679				3.45247e+06	1.1143e+06	121350		54.24	4.35093e-05	0	8.9816	0	3	685.394	2054.17	1.61796	50.6284	11309	11309	MS2	14/146	20190321-iTQ-s60.raw
		High	VNVDEVGGEALGR	Unambiguous	1	1	P68871		CID	1	0	1	1	17120	No Quan Labels	Not Used							1598.19	3088.85	2571.67	2920.51	54.23	7.19275e-05	0	34.4924	89	2	657.836	1314.66	-0.137563	23.7259	2619	2619	MS2	10/128	20190321-iTQ-s04.raw
	High		vVAGVANALAHk	Unambiguous	2	2	P68871;P02042	N-Term(iTRAQ4plex); K12(iTRAQ4plex)	HCD	1	0	1	1	322393	Not Unique	Not Used	0.164136						66094.7	30943.4			54.2	3.38369e-05	0	29.6514	14	3	479.965	1437.88	1.97251	54.4896	12696	12696	MS2	14/100	20190321-iTQ-s53.raw
		High	eFTPPVQAAYQk	Unambiguous	1	1	P68871	N-Term(iTRAQ4plex); K12(iTRAQ4plex)	CID	1	0	1	1	246299	Unique	Used	0.147361	0.0135075	0.0944172	0.0448869	0.307424	3.20511	38429.1	16152.5	919.22	2472.07	54.2	8.59228e-05	0	23.4592	56	2	833.959	1666.91	3.82434	25.0297	3978	3978	MS2	11/102	20190321-iTQ-s41.raw
		High	vVAGVANALAHk	Unambiguous	2	2	P68871;P02042	N-Term(iTRAQ4plex); K12(iTRAQ4plex)	CID	1	0	1	1	320240	Redundant	Not Used	0.157005	0.0286045	0.187664	0.0279986	0.179979	0.944059	57947.5	25950.6	2935.31	2325.15	54.18	2.59722e-05	0	11.7573	30	3	479.966	1437.88	3.05493	38.4776	8024	8024	MS2	10/100	20190321-iTQ-s53.raw
		High	fFESFGDLSTPDAVMGNPk	Unambiguous	1	1	P68871	N-Term(iTRAQ4plex); K19(iTRAQ4plex)	CID	1	0	1	1	113513	Unique	Used	0.113422	0.0322166	0.292578				5276.52	1707.04	301.032		54.16	7.866e-05	0	6.57886	105	2	1174.08	2347.16	3.51342	59.4692	14120	14120	MS2	14/166	20190321-iTQ-s19.raw
	High		vVAGVANALAHk	Unambiguous	2	2	P68871;P02042	N-Term(iTRAQ4plex); K12(iTRAQ4plex)	HCD	1	0	1	1	321262	Not Unique	Not Used	0.16714	0.0268294	0.165346	0.0463996	0.280179	1.66801	35508.3	16928	1687.05	2361.15	54.15	2.71799e-05	0	9.73799	31	3	479.966	1437.88	4.32836	45.9849	10242	10242	MS2	13/100	20190321-iTQ-s53.raw
	High		vNVDEVGGEALGR	Unambiguous	1	1	P68871	N-Term(iTRAQ4plex)	HCD	1	0	1	1	79747	Unique	Used	0.178682	0.297345	1.71412	0.278406	1.57253	0.903056	6932.8	3533.35	3650.53	2766.1	54.14	9.32858e-05	0	15.4076	34	3	486.928	1458.77	2.28516	46.2069	10141	10141	MS2	11/128	20190321-iTQ-s14.raw
		High	LLGNVLVcVLAHHFGk	Unambiguous	1	1	P68871	C8(Methylthio); K16(iTRAQ4plex)	CID	1	0	1	1	322027	Redundant	Not Used	0.251878	0.18841	0.770505	0.169069	0.677447	0.865478	9350.92	6718.02	3119.93	2265.68	54.14	7.0928e-05	0	17.5607	33	3	637.36	1910.07	1.77838	51.6784	11897	11897	MS2	12/146	20190321-iTQ-s53.raw
		High	sAVTALWGk	Unambiguous	1	1	P68871	N-Term(iTRAQ4plex); K9(iTRAQ4plex)	CID	1	0	1	1	189331	Redundant	Not Used	0.166057	0.0132368	0.0821084	0.0195814	0.119011	1.42678	15084.6	7144.78	353.594	423.31	54.13	5.67959e-05	0	14.9363	138	2	610.869	1220.73	4.60104	58.7522	14019	14019	MS2	7/70	20190321-iTQ-s31.raw
	High		gTFATLSELHcDk	Unambiguous	1	1	P68871	N-Term(iTRAQ4plex); C11(Methylthio); K13(iTRAQ4plex)	HCD	1	0	1	1	271362	Redundant	Not Used	0.259603						2.01665e+06	1.49327e+06			54.11	8.38405e-05	0	11.1425	0	2	878.437	1755.87	0.664114	33.6692	6395	6395	MS2	11/116	20190321-iTQ-s45.raw
	High		lLGNVLVcVLAHHFGk	Unambiguous	1	1	P68871	N-Term(iTRAQ4plex); C8(Methylthio); K16(iTRAQ4plex)	HCD	1	0	1	1	413486	Unique	Used	0.104095	0.0152741	0.151142				1.29481e+06	384445	35022.5		54.11	3.59039e-05	0	10.7173	1	4	514.3	2054.18	6.81113	50.4329	10914	10914	MS2	7/146	20190321-iTQ-s68.raw
	High		sAVTALWGk	Unambiguous	1	1	P68871	N-Term(iTRAQ4plex); K9(iTRAQ4plex)	HCD	1	0	1	1	189211	Redundant	Not Used	0.149803	0.01	0.0463514	0.0257072	0.173195	3.67814	23751.7	10148.7	283.532	875.04	54.09	5.63466e-05	0	17.8577	76	2	610.869	1220.73	4.90103	57.2578	13765	13765	MS2	7/70	20190321-iTQ-s31.raw
		High	vVAGVANALAHk	Unambiguous	2	2	P68871;P02042	N-Term(iTRAQ4plex); K12(iTRAQ4plex)	CID	1	0	1	1	331111	Redundant	Not Used	0.113663	0.0289561	0.262412	0.0282237	0.25061	0.940094	551484	178792	28278.6	22306.3	54.08	3.98658e-05	0	26.7569	3	3	479.964	1437.88	-0.574376	28.1704	5149	5149	MS2	10/100	20190321-iTQ-s55.raw
		High	lLGNVLVcVLAHHFGk	Unambiguous	1	1	P68871	N-Term(iTRAQ4plex); C8(Methylthio); K16(iTRAQ4plex)	CID	1	0	1	1	364390	Redundant	Not Used	0.0711278	0.0375235	0.543407				3.32594e+07	6.74762e+06	2.21006e+06		54.04	4.49681e-05	0	9.75976	0	3	685.393	2054.16	-0.69964	47.1927	10379	10379	MS2	16/146	20190321-iTQ-s60.raw
		High	vNVDEVGGEALGR	Unambiguous	1	1	P68871	N-Term(iTRAQ4plex)	CID	1	0	1	1	70474	Unique	Used	0.0693671						235168	46529.6			54.02	9.92676e-05	0	6.89303	1	3	486.928	1458.77	1.78308	24.6113	3747	3747	MS2	13/128	20190321-iTQ-s13.raw
	High		vVAGVANALAHk	Unambiguous	2	2	P68871;P02042	N-Term(iTRAQ4plex); K12(iTRAQ4plex)	HCD	1	0	1	1	322687	Not Unique	Not Used	0.148197						12056	5096.11			53.99	2.82e-05	0	21.3194	43	3	479.966	1437.88	4.32836	57.258	13333	13333	MS2	13/100	20190321-iTQ-s53.raw
	High		vNVDEVGGEALGR	Unambiguous	1	1	P68871	N-Term(iTRAQ4plex)	HCD	1	0	1	1	197357	Unique	Used	0.320817	0.182164	0.584879	0.209791	0.659981	1.11076	22137.2	20257.1	7141.2	6655.65	53.97	9.70097e-05	0	27.1821	39	2	729.886	1458.77	-1.05284	24.0151	3876	3876	MS2	10/128	20190321-iTQ-s33.raw
		High	eFTPPVQAAYQK	Unambiguous	1	1	P68871	N-Term(iTRAQ4plex)	CID	1	0	1	1	70208	Unique	Used	0.125835	0.0614058	0.502654	0.0808351	0.648336	1.26966	57057.7	20479.2	6204.54	6609.9	53.97	0.000103223	0	16.2719	23	2	761.906	1522.81	1.94974	22.6646	3166	3166	MS2	9/102	20190321-iTQ-s13.raw
		High	vVAGVANALAHk	Unambiguous	2	2	P68871;P02042	N-Term(iTRAQ4plex); K12(iTRAQ4plex)	CID	1	0	1	1	319021	Redundant	Not Used	0.124436	0.01	0.071337				1.85212e+06	657373	28265.4		53.97	2.72589e-05	0	12.2253	1	3	479.966	1437.88	3.05493	29.3376	5384	5384	MS2	9/100	20190321-iTQ-s53.raw
	High		gTFATLSELHcDk	Unambiguous	1	1	P68871	N-Term(iTRAQ4plex); C11(Methylthio); K13(iTRAQ4plex)	HCD	1	0	1	1	262427	Unique	Used	0.107147	0.0967418	0.930027	0.0780893	0.735552	0.778527	7095.78	2168.59	1215.63	794.094	53.85	9.14856e-05	0	31.8089	138	3	585.963	1755.87	4.86248	55.8276	12837	12837	MS2	14/116	20190321-iTQ-s43.raw
		High	vNVDEVGGEALGR	Unambiguous	1	1	P68871	N-Term(iTRAQ4plex)	CID	1	0	1	1	79668	Redundant	Not Used	0.148502	0.064042	0.444216	0.0719093	0.488714	1.08297	158869	67292.9	18017.4	16372.1	53.83	0.000106605	0	25.6911	10	2	729.888	1458.77	1.20654	45.6351	9965	9965	MS2	9/128	20190321-iTQ-s14.raw
		High	LLGNVLVcVLAHHFGk	Unambiguous	1	1	P68871	C8(Methylthio); K16(iTRAQ4plex)	CID	1	0	1	1	358367	Redundant	Not Used	0.313682	0.09574	0.314387	0.169999	0.546962	1.71257	35652.2	31898.8	6044.58	8685.86	53.8	7.64955e-05	0	12.4188	9	3	637.359	1910.06	0.723882	47.3542	10797	10797	MS2	11/146	20190321-iTQ-s59.raw
	High		gTFATLSELHcDk	Unambiguous	1	1	P68871	N-Term(iTRAQ4plex); C11(Methylthio); K13(iTRAQ4plex)	HCD	1	0	1	1	268165	Unique	Used	0.158182						70286.6	31712.2			53.78	9.15064e-05	0	9.95474	10	3	585.962	1755.87	3.50682	55.2659	12215	12215	MS2	12/116	20190321-iTQ-s44.raw
	High		kVLGAFSDGLAHLDNLk	Unambiguous	2	2	P68871;P02042	N-Term(iTRAQ4plex); K1(iTRAQ4plex); K17(iTRAQ4plex)	HCD	1	0	1	1	394161	Not Unique	Not Used	0.208488	0.026099	0.128945				190996	113580	8827.45		53.78	2.95971e-05	1	17.0144	5	4	558.33	2230.3	2.45069	39.7424	8461	8461	MS2	15/174	20190321-iTQ-s65.raw
	High		vVAGVANALAHk	Unambiguous	2	2	P68871;P02042	N-Term(iTRAQ4plex); K12(iTRAQ4plex)	HCD	1	0	1	1	319876	Redundant	Not Used	0.137076	0.0911178	0.684704	0.116158	0.855245	1.22954	73558.4	28760.1	11869.2	12245.1	53.76	2.97337e-05	0	31.946	23	3	479.966	1437.88	3.62797	35.7374	7239	7239	MS2	13/100	20190321-iTQ-s53.raw
		High	vNVDEVGGEALGR	Unambiguous	1	1	P68871	N-Term(iTRAQ4plex)	CID	1	0	1	1	70570	Unique	Used	0.0990311	0.235782	2.45245	0.176008	1.79375	0.719977	94135.2	26590.2	39305.2	23744.6	53.76	0.000104971	0	11.6309	4	3	486.928	1458.77	2.72448	25.2885	3955	3955	MS2	8/128	20190321-iTQ-s13.raw
	High		vLGAFSDGLAHLDNLk	Unambiguous	2	2	P68871;P02042	N-Term(iTRAQ4plex); K16(iTRAQ4plex)	HCD	1	0	1	1	262443	Redundant	Not Used	0.085453						28631.4	6978.57			53.75	6.45196e-05	0	9.60514	39	3	653.373	1958.1	4.33146	55.9791	12874	12874	MS2	13/138	20190321-iTQ-s43.raw
	High		LLGNVLVcVLAHHFGk	Unambiguous	1	1	P68871	C8(Methylthio); K16(iTRAQ4plex)	HCD	1	0	1	1	322473	Unique	Used	0.429456	0.238075	0.571027	0.233345	0.54838	0.945325	3578.48	4383.43	1508.68	1196.68	53.73	7.43493e-05	0	18.6384	50	3	637.361	1910.07	2.35356	55.1433	12867	12867	MS2	7/146	20190321-iTQ-s53.raw
		High	gTFATLSELHcDk	Unambiguous	1	1	P68871	N-Term(iTRAQ4plex); C11(Methylthio); K13(iTRAQ4plex)	CID	1	0	1	1	272489	Redundant	Not Used	0.290778	0.0979226	0.346882	0.138591	0.481032	1.36505	25973.7	21542.3	4504.04	5158.8	53.73	9.32015e-05	0	22.3266	46	3	585.961	1755.87	2.15116	42.126	8825	8825	MS2	9/116	20190321-iTQ-s45.raw
	High		fFESFGDLSTPDAVmGNPk	Unambiguous	1	1	P68871	N-Term(iTRAQ4plex); M15(Oxidation); K19(iTRAQ4plex)	HCD	1	0	1	1	117108	Redundant	Not Used	0.0618041						541579	95472			53.71	8.23533e-05	0	8.03784	1	2	1182.08	2363.15	2.95533	39.805	8168	8168	MS2	12/166	20190321-iTQ-s20.raw
	High		vLGAFSDGLAHLDNLK	Unambiguous	2	2	P68871;P02042	N-Term(iTRAQ4plex)	HCD	1	0	1	1	174351	Redundant	Not Used	0.0386417						386800	42632.5			53.65	8.99717e-05	0	6.3518	5	2	907.501	1814	1.29138	41.0235	9102	9102	MS2	18/138	20190321-iTQ-s29.raw
	High		gTFATLSELHcDk	Unambiguous	1	1	P68871	N-Term(iTRAQ4plex); C11(Methylthio); K13(iTRAQ4plex)	HCD	1	0	1	1	271542	Redundant	Not Used	0.174786						73804.7	36795.1			53.62	8.99436e-05	0	17.7313	11	2	878.438	1755.87	1.63741	35.0512	6785	6785	MS2	12/116	20190321-iTQ-s45.raw
	High		kVLGAFSDGLAHLDNLk	Unambiguous	2	2	P68871;P02042	K1(iTRAQ4plex); K17(iTRAQ4plex)	HCD	1	0	1	1	356639	Not Unique	Not Used	0.217616						434661	269798			53.62	4.36683e-05	1	9.84708	3	4	522.304	2086.19	1.68961	34.4937	7059	7059	MS2	8/174	20190321-iTQ-s59.raw
	High		vVAGVANALAHk	Unambiguous	2	2	P68871;P02042	N-Term(iTRAQ4plex); K12(iTRAQ4plex)	HCD	1	0	1	1	319503	Redundant	Not Used	0.158231	0.0814455	0.530195	0.0449779	0.286885	0.532634	102264	46154.2	14749.4	6591.76	53.56	3.1135e-05	0	19.728	15	3	479.965	1437.88	2.6729	32.9498	6432	6432	MS2	13/100	20190321-iTQ-s53.raw
		High	vVAGVANALAHk	Unambiguous	2	2	P68871;P02042	N-Term(iTRAQ4plex); K12(iTRAQ4plex)	CID	1	0	1	1	320842	Redundant	Not Used	0.129953	0.0299532	0.237421	0.0364983	0.283457	1.17524	51580	19119	2735.97	2697.95	53.56	2.99577e-05	0	7.98852	33	3	479.966	1437.88	2.80024	42.9173	9326	9326	MS2	9/100	20190321-iTQ-s53.raw
	High		vVAGVANALAHk	Unambiguous	2	2	P68871;P02042	N-Term(iTRAQ4plex); K12(iTRAQ4plex)	HCD	1	0	1	1	324262	Not Unique	Not Used	0.151416	0.0762205	0.518514	0.103618	0.690659	1.31117	138349	59751.1	18673.8	20544.3	53.54	3.12787e-05	0	23.8184	13	3	479.966	1437.88	2.99125	23.7328	3458	3458	MS2	13/100	20190321-iTQ-s54.raw
	High		lLGNVLVcVLAHHFGk	Unambiguous	1	1	P68871	N-Term(iTRAQ4plex); C8(Methylthio); K16(iTRAQ4plex)	HCD	1	0	1	1	376993	Unique	Used	0.108133	0.0414836	0.395166	0.0245086	0.22875	0.56982	5.57798e+06	1.72041e+06	409770	195919	53.53	5.05714e-05	0	15.2334	3	4	514.298	2054.17	1.93826	50.1607	11181	11181	MS2	15/146	20190321-iTQ-s62.raw
	High		vHLTPEEk	Unambiguous	2	2	P68871;P02042	N-Term(iTRAQ4plex); K8(iTRAQ4plex)	HCD	1	0	1	1	335701	Not Unique	Not Used	0.238922	0.0867089	0.373825	0.197363	0.8337	2.19532	563605	384086	86541.6	159412	53.46	9.55731e-05	0	21.7615	4	2	620.861	1240.72	1.1222	17.2562	1703	1703	MS2	6/62	20190321-iTQ-s56.raw
		High	fFESFGDLSTPDAVMGNPk	Unambiguous	1	1	P68871	N-Term(iTRAQ4plex); K19(iTRAQ4plex)	CID	1	0	1	1	104760	Redundant	Not Used	0.0554424						3.49962e+07	5.53427e+06			53.46	9.33191e-05	0	23.6713	0	3	783.058	2347.16	3.71572	41.885	8899	8899	MS2	22/166	20190321-iTQ-s18.raw
		High	vHLTPEEk	Unambiguous	2	2	P68871;P02042	N-Term(iTRAQ4plex); K8(iTRAQ4plex)	CID	1	0	1	1	366425	Not Unique	Not Used	0.184459	0.0428378	0.239216	0.0508052	0.277978	1.14387	81860.4	43069.5	6209.94	5960.21	53.43	9.3058e-05	0	19.2218	29	2	620.863	1240.72	3.97541	15.2803	1521	1521	MS2	6/62	20190321-iTQ-s61.raw
	High		gTFATLSELHcDk	Unambiguous	1	1	P68871	N-Term(iTRAQ4plex); C11(Methylthio); K13(iTRAQ4plex)	HCD	1	0	1	1	266852	Unique	Used	0.118459	0.0281943	0.245162	0.0227172	0.193548	0.777125	184626	62381.9	9218.06	6010.74	53.42	9.87324e-05	0	15.3224	7	3	585.962	1755.87	3.29826	45.4677	9369	9369	MS2	14/116	20190321-iTQ-s44.raw
		High	eFTPPVQAAYQk	Unambiguous	1	1	P68871	N-Term(iTRAQ4plex); K12(iTRAQ4plex)	CID	1	0	1	1	153096	Unique	Used	0.199814	0.0309906	0.159759	0.0338103	0.170775	1.05224	405305	230996	22243.2	19638.6	53.42	0.00010078	0	13.3178	4	2	833.958	1666.91	2.57941	26.5531	4203	4203	MS2	10/102	20190321-iTQ-s26.raw
	High		gTFATLSELHcDk	Unambiguous	1	1	P68871	N-Term(iTRAQ4plex); C11(Methylthio); K13(iTRAQ4plex)	HCD	1	0	1	1	267427	Unique	Used	0.168986	0.0115423	0.0703561				109267	52666.8	2233.4		53.41	0.000101924	0	20.1483	9	3	585.961	1755.87	2.88114	49.7039	10616	10616	MS2	11/116	20190321-iTQ-s44.raw
		High	vNVDEVGGEALGR	Unambiguous	1	1	P68871	N-Term(iTRAQ4plex)	CID	1	0	1	1	78471	Redundant	Not Used	0.204603	0.089949	0.45284	0.107178	0.528681	1.14923	182153	106303	29014.8	27978.4	53.4	0.000110615	0	18.1294	9	2	729.89	1458.77	3.71694	37.1888	7375	7375	MS2	9/128	20190321-iTQ-s14.raw
	High		lLGNVLVcVLAHHFGk	Unambiguous	1	1	P68871	N-Term(iTRAQ4plex); C8(Methylthio); K16(iTRAQ4plex)	HCD	1	0	1	1	389407	Unique	Used	0.141452	0.0685917	0.499485				108207	43657.8	13143.5		53.35	5.3405e-05	0	9.47203	4	4	514.297	2054.17	1.5817	50.926	11494	11494	MS2	13/146	20190321-iTQ-s64.raw
	High		lLGNVLVcVLAHHFGkEFTPPVQAAYQk	Unambiguous	1	1	P68871	N-Term(iTRAQ4plex); C8(Methylthio); K16(iTRAQ4plex); K28(iTRAQ4plex)	HCD	1	0	1	1	407554	Unique	Used	0.103078	0.195194	1.95057	0.258183	2.52791	1.27572	16078.8	4727.36	5557.86	5949.25	53.34	3.27528e-05	1	49.0673	39	4	890.242	3557.94	-1.21094	49.4162	11046	11046	MS2	13/268	20190321-iTQ-s67.raw
		High	sAVTALWGk	Unambiguous	1	1	P68871	N-Term(iTRAQ4plex); K9(iTRAQ4plex)	CID	1	0	1	1	185827	Redundant	Not Used	0.178347	0.0336904	0.194581	0.0332907	0.18839	0.953043	1.02877e+06	523340	61377.9	49082	53.31	7.41988e-05	0	22.7453	3	2	610.867	1220.73	2.2011	32.2393	6427	6427	MS2	12/70	20190321-iTQ-s31.raw
	High		gTFATLSELHcDk	Unambiguous	1	1	P68871	N-Term(iTRAQ4plex); C11(Methylthio); K13(iTRAQ4plex)	HCD	1	0	1	1	262356	Unique	Used	0.0921598	0.0505336	0.564805	0.0620972	0.680035	1.18519	7945.48	2088.62	711.027	707.086	53.29	0.000104077	0	16.727	135	3	585.963	1755.87	4.86248	55.1472	12682	12682	MS2	13/116	20190321-iTQ-s43.raw
		High	LLGNVLVcVLAHHFGk	Unambiguous	1	1	P68871	C8(Methylthio); K16(iTRAQ4plex)	CID	1	0	1	1	321464	Unique	Used	0.336424						47325.6	45413			53.23	8.7937e-05	0	5.73792	4	3	637.359	1910.06	0.0528374	47.4788	10676	10676	MS2	11/146	20190321-iTQ-s53.raw
		High	lLVVYPWTQR	Unambiguous	3	3	P68871;P02042;P69892	N-Term(iTRAQ4plex)	CID	1	0	1	1	242507	Not Unique	Not Used	0.0742185						25716.6	5444.06			53.15	0.000105307	0	3.28411	15	2	709.913	1418.82	-6.18757	42.7991	8621	8621	MS2	10/74	20190321-iTQ-s40.raw
	High		VNVDEVGGEALGR	Unambiguous	1	1	P68871		HCD	1	0	1	1	17120	No Quan Labels	Not Used							1598.19	3088.85	2571.67	2920.51	53.14	9.24475e-05	0	34.4924	89	2	657.836	1314.66	-0.137563	23.7488	2625	2625	MS2	10/128	20190321-iTQ-s04.raw
		High	eFTPPVQAAYQk	Unambiguous	1	1	P68871	N-Term(iTRAQ4plex); K12(iTRAQ4plex)	CID	1	0	1	1	171944	Redundant	Not Used	0.14357	0.0304978	0.21881	0.0375637	0.264062	1.18794	144856	59319.7	7823.35	7798.07	53.13	0.000107739	0	17.2833	10	2	833.958	1666.91	2.14002	23.7872	3875	3875	MS2	9/102	20190321-iTQ-s29.raw
	High		vVAGVANALAHk	Unambiguous	2	2	P68871;P02042	N-Term(iTRAQ4plex); K12(iTRAQ4plex)	HCD	1	0	1	1	322477	Not Unique	Not Used	0.112274	0.0350796	0.321837				77257.9	24741.1	4799.36		53.11	3.45341e-05	0	29.6963	12	3	479.966	1437.88	3.24594	55.1835	12878	12878	MS2	13/100	20190321-iTQ-s53.raw
		High	gTFATLSELHcDk	Unambiguous	1	1	P68871	N-Term(iTRAQ4plex); C11(Methylthio); K13(iTRAQ4plex)	CID	1	0	1	1	267141	Unique	Used	0.114446	0.0210307	0.189284	0.0212608	0.187491	0.975039	104021	33956.2	3874.02	3169.43	53.11	0.000101151	0	14.7662	10	3	585.961	1755.87	1.31691	47.5768	9988	9988	MS2	8/116	20190321-iTQ-s44.raw
		High	lLVVYPWTQR	Unambiguous	3	3	P68871;P02042;P69892	N-Term(iTRAQ4plex)	CID	1	0	1	1	85147	Not Unique	Not Used	0.121368			0.0157061	0.130607		1.67082e+08	5.78401e+07		3760770	53.1	9.06091e-05	0	6.90144	0	2	709.917	1418.83	-1.36952	37.985	8123	8123	MS2	10/74	20190321-iTQ-s15.raw
	High		sAVTALWGK	Unambiguous	1	1	P68871	N-Term(iTRAQ4plex)	HCD	1	0	1	1	90168	Unique	Used	0.0546345	0.0223934	0.422195	0.0120679	0.222929	0.519767	851585	132707	33770.2	14727.9	53.07	0.000100114	0	11.0233	3	2	538.816	1076.63	3.18735	29.2129	5099	5099	MS2	7/70	20190321-iTQ-s16.raw
	High		gTFATLSELHcDk	Unambiguous	1	1	P68871	N-Term(iTRAQ4plex); C11(Methylthio); K13(iTRAQ4plex)	HCD	1	0	1	1	271410	Unique	Used	0.259588	0.0138136	0.054813				9.6322e+06	7.13194e+06	235623		53.04	0.000102298	0	11.5544	0	3	585.96	1755.86	-0.14304	34.0393	6499	6499	MS2	11/116	20190321-iTQ-s45.raw
	High		vNVDEVGGEALGR	Unambiguous	1	1	P68871	N-Term(iTRAQ4plex)	HCD	1	0	1	1	78246	Redundant	Not Used	0.24442	0.155832	0.656719	0.229307	0.946851	1.41925	196351	136888	54184.4	64525.3	53	0.000120034	0	35.6167	9	2	729.89	1458.77	3.29854	35.61	6890	6890	MS2	10/128	20190321-iTQ-s14.raw
		High	vVAGVANALAHk	Unambiguous	2	2	P68871;P02042	N-Term(iTRAQ4plex); K12(iTRAQ4plex)	CID	1	0	1	1	318587	Redundant	Not Used	0.140052						8.07088e+07	3.22408e+07			53	5.13717e-05	0	12.7848	0	3	479.964	1437.88	0.0623456	25.822	4443	4443	MS2	9/100	20190321-iTQ-s53.raw
		High	lLVVYPWTQR	Unambiguous	3	3	P68871;P02042;P69892	N-Term(iTRAQ4plex)	CID	1	0	1	1	85417	Not Unique	Not Used	0.114968	0.0100019	0.0896124	0.0257394	0.225956	2.48205	9.16881e+07	3.00668e+07	1.62399e+06	3.38214e+06	52.99	8.59006e-05	0	6.95309	0	2	709.918	1418.83	0.523276	40.0542	8708	8708	MS2	10/74	20190321-iTQ-s15.raw
		High	gTFATLSELHcDk	Unambiguous	1	1	P68871	N-Term(iTRAQ4plex); C11(Methylthio); K13(iTRAQ4plex)	CID	1	0	1	1	265405	Redundant	Not Used	0.12477						5.96211e+07	2.12182e+07			52.97	9.58856e-05	0	11.6948	0	3	585.957	1755.86	-4.0015	34.3936	6229	6229	MS2	9/116	20190321-iTQ-s44.raw
	High		eFTPPVQAAYQk	Unambiguous	1	1	P68871	N-Term(iTRAQ4plex); K12(iTRAQ4plex)	HCD	1	0	1	1	153000	Redundant	Not Used	0.162185	0.01	0.0235074				4.25296e+06	1.96743e+06	27876.1		52.93	0.000112817	0	13.9539	0	2	833.958	1666.91	2.28648	25.8876	4001	4001	MS2	7/102	20190321-iTQ-s26.raw
	High		gTFATLSELHcDk	Unambiguous	1	1	P68871	N-Term(iTRAQ4plex); C11(Methylthio); K13(iTRAQ4plex)	HCD	1	0	1	1	289286	Redundant	Not Used	0.166343	0.0381941	0.236511				60839.2	28866	4114.97		52.92	0.000112566	0	17.0153	11	2	878.438	1755.87	2.61071	34.8635	6513	6513	MS2	7/116	20190321-iTQ-s48.raw
	High		gTFATLSELHcDk	Unambiguous	1	1	P68871	N-Term(iTRAQ4plex); C11(Methylthio); K13(iTRAQ4plex)	HCD	1	0	1	1	262064	Unique	Used	0.0965908	0.0906924	0.967155	0.0984072	1.02823	1.04653	11580.1	3190.39	1859.81	1633.12	52.92	0.000112311	0	25.2617	124	3	585.962	1755.87	3.71539	52.8807	12047	12047	MS2	13/116	20190321-iTQ-s43.raw
		High	lLVVYPWTQR	Unambiguous	3	3	P68871;P02042;P69892	N-Term(iTRAQ4plex)	CID	1	0	1	1	110873	Not Unique	Not Used	0.104724	0.0140986	0.138672	0.027154	0.26169	1.8576	2.51959e+06	752618	62906.1	98049	52.91	8.57067e-05	0	5.69126	2	2	709.918	1418.83	1.12553	39.2367	8400	8400	MS2	10/74	20190321-iTQ-s19.raw
		High	GTFATLSELHcDk	Unambiguous	1	1	P68871	C11(Methylthio); K13(iTRAQ4plex)	CID	1	0	1	1	185761	Redundant	Not Used	0.0817923	0.0195309	0.245964	0.0191822	0.236694	0.947268	271112	63249.7	9376.85	7452.94	52.91	8.00782e-05	0	10.4408	5	2	806.387	1611.77	2.09434	31.7755	6284	6284	MS2	8/116	20190321-iTQ-s31.raw
		High	sAVTALWGk	Unambiguous	1	1	P68871	N-Term(iTRAQ4plex); K9(iTRAQ4plex)	CID	1	0	1	1	157132	Unique	Used	0.99022	0.240503	0.250178	0.432633	0.440949	1.73499	10668.3	30131.7	4543.59	6614.44	52.85	8.79366e-05	0	25.7592	53	2	610.865	1220.72	-1.19884	55.397	12943	12943	MS2	8/70	20190321-iTQ-s26.raw
	High		lLGNVLVcVLAHHFGk	Unambiguous	1	1	P68871	N-Term(iTRAQ4plex); C8(Methylthio); K16(iTRAQ4plex)	HCD	1	0	1	1	419341	Unique	Used	0.109216	0.0257341	0.242708				1.22681e+06	382175	55907.9		52.8	5.24807e-05	0	8.91103	2	4	514.299	2054.17	3.95872	49.6187	10770	10770	MS2	14/146	20190321-iTQ-s69.raw
		High	vVAGVANALAHk	Unambiguous	2	2	P68871;P02042	N-Term(iTRAQ4plex); K12(iTRAQ4plex)	CID	1	0	1	1	320060	Redundant	Not Used	0.147256	0.0381211	0.266658	0.0660161	0.452459	1.67025	60255.1	25308.3	4067.66	5700.64	52.76	3.57523e-05	0	16.0965	20	3	479.966	1437.88	4.13734	37.1049	7634	7634	MS2	8/100	20190321-iTQ-s53.raw
		High	lLVVYPWTQR	Unambiguous	3	3	P68871;P02042;P69892	N-Term(iTRAQ4plex)	CID	1	0	1	1	92039	Not Unique	Not Used	0.165325	0.01	0.0575396	0.0413351	0.252337	4.31688	3.01426e+06	1.4214e+06	49296	178558	52.73	9.09336e-05	0	7.68191	1	2	709.918	1418.83	0.953456	42.3978	9148	9148	MS2	10/74	20190321-iTQ-s16.raw
		High	lLVVYPWTQR	Unambiguous	3	3	P68871;P02042;P69892	N-Term(iTRAQ4plex)	CID	1	0	1	1	136297	Not Unique	Not Used	0.120123	0.0309669	0.265541	0.0453385	0.380927	1.4121	945801	324059	51866	61453.6	52.71	9.16212e-05	0	8.48192	1	2	709.918	1418.83	0.523276	40.7257	8765	8765	MS2	10/74	20190321-iTQ-s23.raw
		High	LLGNVLVcVLAHHFGK	Unambiguous	1	1	P68871	C8(Methylthio)	CID	1	0	1	1	237252	No Quan Labels	Not Used							4978.95	4270.88	11421.7		52.7	0.00013023	0	33.0016	8	2	883.484	1765.96	0.0716821	47.1286	10476	10476	MS2	11/146	20190321-iTQ-s39.raw
	High		EFTPPVQAAYQk	Unambiguous	1	1	P68871	K12(iTRAQ4plex)	HCD	1	0	1	1	82966	Unique	Used	0.473513	0.24731	0.537985	0.24506	0.522327	0.955716	75954.7	102585	33264.5	26675.2	52.65	0.000146949	0	22.1617	4	2	761.903	1522.8	-1.81785	22.6834	3400	3400	MS2	9/102	20190321-iTQ-s15.raw
		High	vLGAFSDGLAHLDNLk	Unambiguous	2	2	P68871;P02042	N-Term(iTRAQ4plex); K16(iTRAQ4plex)	CID	1	0	1	1	262199	Redundant	Not Used	0.0971622			0.0341461	0.354687		38100.9	10559.2		1864.48	52.65	8.44754e-05	0	17.898	37	3	653.373	1958.1	4.79901	53.8926	12337	12337	MS2	17/138	20190321-iTQ-s43.raw
		High	eFTPPVQAAYQk	Unambiguous	1	1	P68871	N-Term(iTRAQ4plex); K12(iTRAQ4plex)	CID	1	0	1	1	146404	Unique	Used	0.0596591						3.73662e+07	6358476			52.64	0.000123058	0	12.768	0	3	556.308	1666.91	3.81627	22.9548	3480	3480	MS2	14/102	20190321-iTQ-s25.raw
		High	kVLGAFSDGLAHLDNLk	Unambiguous	2	2	P68871;P02042	N-Term(iTRAQ4plex); K1(iTRAQ4plex); K17(iTRAQ4plex)	CID	1	0	1	1	411866	Not Unique	Not Used	0.198914	0.037968	0.196614	0.114615	0.581535	2.91151	54290.8	30802.7	3650.31	8917.57	52.63	2.89252e-05	1	20.2139	11	4	558.33	2230.3	2.01282	38.1393	7398	7398	MS2	19/174	20190321-iTQ-s68.raw
		High	fFESFGDLSTPDAVMGNPk	Unambiguous	1	1	P68871	N-Term(iTRAQ4plex); K19(iTRAQ4plex)	CID	1	0	1	1	105055	Unique	Used	0.0890938	0.0623679	0.721065	0.0778113	0.881447	1.20331	215431	54746.1	23793.4	24023.2	52.62	0.000110224	0	12.9693	3	3	783.058	2347.16	3.01362	43.9954	9537	9537	MS2	20/166	20190321-iTQ-s18.raw
	High		gTFATLSELHcDk	Unambiguous	1	1	P68871	N-Term(iTRAQ4plex); C11(Methylthio); K13(iTRAQ4plex)	HCD	1	0	1	1	267141	Redundant	Not Used	0.114446	0.0210307	0.189284	0.0212608	0.187491	0.975039	104021	33956.2	3874.02	3169.43	52.59	0.000114017	0	14.7662	10	3	585.961	1755.87	1.31691	47.5928	9994	9994	MS2	11/116	20190321-iTQ-s44.raw
		High	lLVVYPWTQR	Unambiguous	3	3	P68871;P02042;P69892	N-Term(iTRAQ4plex)	CID	1	0	1	1	193479	Not Unique	Not Used	0.0959927	0.0227747	0.244385	0.0479996	0.504662	2.03274	489927	134143	19759.2	33701.5	52.59	9.52897e-05	0	14.4577	7	2	709.917	1418.83	-0.681228	42.4522	9197	9197	MS2	10/74	20190321-iTQ-s32.raw
		High	vVAGVANALAHk	Unambiguous	2	2	P68871;P02042	N-Term(iTRAQ4plex); K12(iTRAQ4plex)	CID	1	0	1	1	331015	Redundant	Not Used	0.149722	0.0119159	0.081979	0.01	0.0532568	0.639482	5.88928e+06	2.51503e+06	124272	66680.7	52.56	3.91011e-05	0	13.7042	1	3	479.965	1437.88	2.48188	27.4613	4941	4941	MS2	9/100	20190321-iTQ-s55.raw
	High		vHLTPEEk	Unambiguous	2	2	P68871;P02042	N-Term(iTRAQ4plex); K8(iTRAQ4plex)	HCD	1	0	1	1	378680	Not Unique	Not Used	0.227354	0.165388	0.749312	0.241649	1.07271	1.40921	73109.6	47410.6	21412.4	25318.6	52.52	0.000120628	0	37.7123	66	2	620.864	1240.72	5.45121	15.4267	1616	1616	MS2	6/62	20190321-iTQ-s63.raw
		High	vLGAFSDGLAHLDNLk	Unambiguous	2	2	P68871;P02042	N-Term(iTRAQ4plex); K16(iTRAQ4plex)	CID	1	0	1	1	261252	Redundant	Not Used	0.0729086	0.0309656	0.437482	0.0300768	0.416345	0.936804	111552	23198.2	6117.06	4808.28	52.52	8.42435e-05	0	21.3807	19	3	653.373	1958.11	5.5471	46.8389	10284	10284	MS2	19/138	20190321-iTQ-s43.raw
	High		kVLGAFSDGLAHLDNLk	Unambiguous	2	2	P68871;P02042	N-Term(iTRAQ4plex); K1(iTRAQ4plex); K17(iTRAQ4plex)	HCD	1	0	1	1	399931	Not Unique	Not Used	0.306231	0.0331718	0.111578				79894.1	69784.9	4693.2		52.49	3.98335e-05	1	14.8838	6	5	446.865	2230.29	1.09002	38.0894	7629	7629	MS2	15/174	20190321-iTQ-s66.raw
		High	vLGAFSDGLAHLDNLk	Unambiguous	2	2	P68871;P02042	N-Term(iTRAQ4plex); K16(iTRAQ4plex)	CID	1	0	1	1	262289	Redundant	Not Used	0.0925434	0.0384743	0.428239	0.0265907	0.289992	0.666585	39864.3	10522.7	2716.07	1519.13	52.49	8.82093e-05	0	13.8149	42	3	653.373	1958.1	4.51848	54.6056	12532	12532	MS2	15/138	20190321-iTQ-s43.raw
	High		vNVDEVGGEALGR	Unambiguous	1	1	P68871	N-Term(iTRAQ4plex)	HCD	1	0	1	1	191120	Unique	Used	0.149359	0.0713845	0.492305	0.0615545	0.41594	0.831673	59735.3	25448.3	7551.28	5269.52	52.48	0.000140952	0	3.73104	19	2	729.887	1458.77	0.118691	25.4153	4093	4093	MS2	6/128	20190321-iTQ-s32.raw
		High	vVAGVANALAHk	Unambiguous	2	2	P68871;P02042	N-Term(iTRAQ4plex); K12(iTRAQ4plex)	CID	1	0	1	1	322213	Redundant	Not Used	0.147072	0.0123147	0.0862492	0.0191488	0.131406	1.49974	67296.9	28230.8	1467.59	1846.79	52.46	3.77417e-05	0	33.9159	21	3	479.966	1437.88	4.07367	53.0933	12300	12300	MS2	9/100	20190321-iTQ-s53.raw
		High	vLGAFSDGLAHLDNLk	Unambiguous	2	2	P68871;P02042	N-Term(iTRAQ4plex); K16(iTRAQ4plex)	CID	1	0	1	1	262621	Redundant	Not Used	0.0902823						8890	2289.3			52.45	8.90255e-05	0	13.3415	110	3	653.373	1958.1	4.14444	58.0828	13257	13257	MS2	14/138	20190321-iTQ-s43.raw
	High		eFTPPVQAAYQk	Unambiguous	1	1	P68871	N-Term(iTRAQ4plex); K12(iTRAQ4plex)	HCD	1	0	1	1	178376	Redundant	Not Used	0.130008	0.01	0.0170374				234957	87128.1	894.727		52.44	0.000128857	0	13.0369	7	2	833.959	1666.91	3.53141	25.233	3986	3986	MS2	7/102	20190321-iTQ-s30.raw
	High		gTFATLSELHcDk	Unambiguous	1	1	P68871	N-Term(iTRAQ4plex); C11(Methylthio); K13(iTRAQ4plex)	HCD	1	0	1	1	271777	Unique	Used	0.436509	0.295083	0.696324	0.345251	0.798259	1.12847	70583.7	87880.9	36883.7	34923.7	52.42	0.000123724	0	34.5438	14	3	585.961	1755.87	1.9426	36.8352	7293	7293	MS2	12/116	20190321-iTQ-s45.raw
		High	vLGAFSDGLAHLDNLk	Unambiguous	2	2	P68871;P02042	N-Term(iTRAQ4plex); K16(iTRAQ4plex)	CID	1	0	1	1	267191	Redundant	Not Used	0.148584	0.0204367	0.141677	0.0344792	0.234199	1.62721	59876	25376	2166.95	2958.63	52.41	8.92751e-05	0	20.4441	25	3	653.373	1958.1	4.79901	47.9418	10094	10094	MS2	16/138	20190321-iTQ-s44.raw
		High	gTFATLSELHcDk	Unambiguous	1	1	P68871	N-Term(iTRAQ4plex); C11(Methylthio); K13(iTRAQ4plex)	CID	1	0	1	1	283190	Redundant	Not Used	0.175575	0.0759277	0.44545	0.0589503	0.338864	0.748829	83618.3	41875.5	11243.1	7064.27	52.4	0.000121993	0	34.3323	27	3	585.961	1755.87	1.21263	32.8056	6247	6247	MS2	8/116	20190321-iTQ-s47.raw
	High		lLGNVLVcVLAHHFGk	Unambiguous	1	1	P68871	N-Term(iTRAQ4plex); C8(Methylthio); K16(iTRAQ4plex)	HCD	1	0	1	1	371883	Unique	Used	0.143093	0.0853529	0.614412	0.0400715	0.282629	0.452808	2998.07	1223.65	453.154	172.17	52.38	5.69425e-05	0	18.9836	226	3	685.396	2054.17	3.66814	57.5186	13361	13361	MS2	14/146	20190321-iTQ-s61.raw
	High		eFTPPVQAAYQk	Unambiguous	1	1	P68871	N-Term(iTRAQ4plex); K12(iTRAQ4plex)	HCD	1	0	1	1	146428	Redundant	Not Used	0.061543						4.55832e+07	8.00169e+06			52.36	0.000131253	0	13.1864	0	2	833.959	1666.91	3.53141	23.1399	3538	3538	MS2	7/102	20190321-iTQ-s25.raw
	High		fFESFGDLSTPDAVMGNPk	Unambiguous	1	1	P68871	N-Term(iTRAQ4plex); K19(iTRAQ4plex)	HCD	1	0	1	1	302414	Unique	Used	0.241449	0.184919	0.78889	0.250345	1.04644	1.30573	18676.1	12862	6115.8	6700.46	52.35	0.000117585	0	28.1793	38	3	783.058	2347.16	3.09163	42.9872	8922	8922	MS2	12/166	20190321-iTQ-s50.raw
		High	lLVVYPWTQR	Unambiguous	3	3	P68871;P02042;P69892	N-Term(iTRAQ4plex)	CID	1	0	1	1	187111	No Quan Values	Not Used							3437.47				52.34	9.0434e-05	0	22.15	9	2	709.919	1418.83	2.41606	41.5967	9209	9209	MS2	10/74	20190321-iTQ-s31.raw
	High		gTFATLSELHcDk	Unambiguous	1	1	P68871	N-Term(iTRAQ4plex); C11(Methylthio); K13(iTRAQ4plex)	HCD	1	0	1	1	259852	Unique	Used	0.115981	0.0939739	0.834602	0.0796904	0.693455	0.81789	97301.5	32188.8	16192.4	11112.3	52.32	0.000131588	0	32.4218	16	3	585.961	1755.87	2.77685	36.4435	7259	7259	MS2	13/116	20190321-iTQ-s43.raw
		High	vVAGVANALAHk	Unambiguous	2	2	P68871;P02042	N-Term(iTRAQ4plex); K12(iTRAQ4plex)	CID	1	0	1	1	312933	Redundant	Not Used	0.097256	0.0572008	0.605824	0.139378	1.44637	2.35011	733138	203376	74263.3	146440	52.32	3.98574e-05	0	14.2478	3	3	479.966	1437.88	2.99125	30.5815	5470	5470	MS2	10/100	20190321-iTQ-s52.raw
		High	LLGNVLVcVLAHHFGk	Unambiguous	1	1	P68871	C8(Methylthio); K16(iTRAQ4plex)	CID	1	0	1	1	430610	Redundant	Not Used	0.222	0.096059	0.445703				21624.3	13692.8	3678.46		52.32	9.3489e-05	0	21.0234	10	3	637.362	1910.07	5.22944	47.6867	10010	10010	MS2	11/146	20190321-iTQ-s71.raw
	High		kVLGAFSDGLAHLDNLk	Unambiguous	2	2	P68871;P02042	N-Term(iTRAQ4plex); K1(iTRAQ4plex); K17(iTRAQ4plex)	HCD	1	0	1	1	417787	Not Unique	Not Used	0.171578	0.0919508	0.552019	0.05896	0.346814	0.618442	57169.6	27978.5	9309.08	4830.62	52.29	4.17108e-05	1	30.0412	20	3	744.105	2230.3	4.31762	37.4954	7402	7402	MS2	17/174	20190321-iTQ-s69.raw
	High		eFTPPVQAAYQk	Unambiguous	1	1	P68871	N-Term(iTRAQ4plex); K12(iTRAQ4plex)	HCD	1	0	1	1	288182	Redundant	Not Used	0.160626	0.0480142	0.307903				46474.8	21292.8	3951.6		52.27	0.000131333	0	26.5313	41	2	833.958	1666.91	2.43294	26.6834	4121	4121	MS2	8/102	20190321-iTQ-s48.raw
		High	lLVVYPWTQR	Unambiguous	3	3	P68871;P02042;P69892	N-Term(iTRAQ4plex)	CID	1	0	1	1	86081	Not Unique	Not Used	0.152591	0.0361629	0.244115	0.0616401	0.407695	1.64398	185258	80631.2	11863.9	16365.2	52.2	9.94223e-05	0	17.9223	10	2	709.919	1418.83	1.46967	44.7678	10142	10142	MS2	10/74	20190321-iTQ-s15.raw
		High	vLGAFSDGLAHLDNLk	Unambiguous	2	2	P68871;P02042	N-Term(iTRAQ4plex); K16(iTRAQ4plex)	CID	1	0	1	1	261462	Redundant	Not Used	0.0662774	0.0236777	0.36799	0.0484265	0.737427	1.9726	67265.7	12716.2	2820.46	4668.28	52.17	9.49542e-05	0	31.6143	22	3	653.373	1958.1	4.14444	48.3842	10739	10739	MS2	16/138	20190321-iTQ-s43.raw
		High	eFTPPVQAAYQk	Unambiguous	1	1	P68871	N-Term(iTRAQ4plex); K12(iTRAQ4plex)	CID	1	0	1	1	151323	Unique	Used	0.103784	0.0601152	0.596646	0.0504142	0.490259	0.808844	3809.01	1127.55	405.492	275.198	52.12	0.000138403	0	18.5418	232	2	833.959	1666.91	4.26372	59.3039	14136	14136	MS2	8/102	20190321-iTQ-s25.raw
	High		sAVTALWGk	Unambiguous	1	1	P68871	N-Term(iTRAQ4plex); K9(iTRAQ4plex)	HCD	1	0	1	1	186123	Unique	Used	0.372311	0.241232	0.667406	0.15441	0.418572	0.617356	217729	231217	93011.6	48180.4	52.06	9.1167e-05	0	53.5251	19	2	610.871	1220.73	7.90094	34.3875	7072	7072	MS2	8/70	20190321-iTQ-s31.raw
		High	vVAGVANALAHk	Unambiguous	2	2	P68871;P02042	N-Term(iTRAQ4plex); K12(iTRAQ4plex)	CID	1	0	1	1	434395	Redundant	Not Used	0.158104	0.0547433	0.356656	0.0832427	0.53138	1.4666	139265	62802.9	13500.7	16613.7	52.05	5.55124e-05	0	24.668	18	3	479.965	1437.88	1.84516	29.9308	5670	5670	MS2	16/100	20190321-iTQ-s72.raw
		High	vLGAFSDGLAHLDNLk	Unambiguous	2	2	P68871;P02042	N-Term(iTRAQ4plex); K16(iTRAQ4plex)	CID	1	0	1	1	260943	Redundant	Not Used	0.0801148	0.0105346	0.135446				288706	65972.9	5385.93		52.01	0.00010198	0	17.698	5	3	653.372	1958.1	3.67688	44.5924	9618	9618	MS2	17/138	20190321-iTQ-s43.raw
	High		sAVTALWGk	Unambiguous	1	1	P68871	N-Term(iTRAQ4plex); K9(iTRAQ4plex)	HCD	1	0	1	1	185731	Redundant	Not Used	0.188136	0.0267324	0.146362	0.0160249	0.0859657	0.578168	1.69458e+06	909349	80220.5	38916.8	51.98	9.2228e-05	0	15.2519	2	2	610.868	1220.73	4.40105	31.5746	6225	6225	MS2	7/70	20190321-iTQ-s31.raw
	High		eFTPPVQAAYQk	Unambiguous	1	1	P68871	N-Term(iTRAQ4plex); K12(iTRAQ4plex)	HCD	1	0	1	1	152808	No Quan Values	Not Used											51.98	0.000140719	0	12.7907	0	2	833.957	1666.91	0.895082	24.4596	3585	3585	MS2	8/102	20190321-iTQ-s26.raw
		High	sAVTALWGk	Unambiguous	1	1	P68871	N-Term(iTRAQ4plex); K9(iTRAQ4plex)	CID	1	0	1	1	343768	Redundant	Not Used	0.170722	0.0929443	0.560781	0.110461	0.65301	1.14626	203000	98851.6	33412.2	32135.5	51.98	9.2228e-05	0	30.677	21	2	610.868	1220.73	4.10105	30.3669	5843	5843	MS2	7/70	20190321-iTQ-s57.raw
	High		gTFATLSELHcDk	Unambiguous	1	1	P68871	N-Term(iTRAQ4plex); C11(Methylthio); K13(iTRAQ4plex)	HCD	1	0	1	1	267896	Unique	Used	0.090712	0.01	0.112012				102032	26399.6	1782.34		51.97	0.00013882	0	13.7162	10	3	585.962	1755.87	3.40254	53.202	11631	11631	MS2	12/116	20190321-iTQ-s44.raw
		High	vLGAFSDGLAHLDNLk	Unambiguous	2	2	P68871;P02042	N-Term(iTRAQ4plex); K16(iTRAQ4plex)	CID	1	0	1	1	267423	Redundant	Not Used	0.145498	0.0405286	0.286923	0.0849385	0.589181	2.02134	51859.2	21521.9	3721.98	6312.64	51.94	0.000100119	0	32.8286	32	3	653.372	1958.1	4.05092	49.6492	10599	10599	MS2	16/138	20190321-iTQ-s44.raw
		High	vVAGVANALAHk	Unambiguous	2	2	P68871;P02042	N-Term(iTRAQ4plex); K12(iTRAQ4plex)	CID	1	0	1	1	368130	Redundant	Not Used	0.200959	0.0528329	0.270805	0.102566	0.515107	1.87239	103853	59528.2	9716.45	15265.2	51.92	5.71992e-05	0	41.6061	36	3	479.965	1437.88	1.65415	28.29	5214	5214	MS2	10/100	20190321-iTQ-s61.raw
	High		gTFATLSELHcDk	Unambiguous	1	1	P68871	N-Term(iTRAQ4plex); C11(Methylthio); K13(iTRAQ4plex)	HCD	1	0	1	1	271590	Unique	Used	0.29288	0.0242771	0.0853824				261618	218552	11247.3		51.9	0.000136556	0	13.1022	3	3	585.96	1755.87	1.00406	35.431	6889	6889	MS2	13/116	20190321-iTQ-s45.raw
	High		gTFATLSELHcDk	Unambiguous	1	1	P68871	N-Term(iTRAQ4plex); C11(Methylthio); K13(iTRAQ4plex)	HCD	1	0	1	1	266948	Unique	Used	0.121347						158882	54992.2			51.87	0.000142053	0	13.4502	8	3	585.962	1755.87	3.40254	46.1844	9577	9577	MS2	13/116	20190321-iTQ-s44.raw
	High		gTFATLSELHcDk	Unambiguous	1	1	P68871	N-Term(iTRAQ4plex); C11(Methylthio); K13(iTRAQ4plex)	HCD	1	0	1	1	265951	Unique	Used	0.144344	0.0509176	0.363354				374398	154145	33758.8		51.84	0.000144347	0	31.266	3	3	585.961	1755.87	2.56829	38.6002	7418	7418	MS2	13/116	20190321-iTQ-s44.raw
	High		vVAGVANALAHk	Unambiguous	2	2	P68871;P02042	N-Term(iTRAQ4plex); K12(iTRAQ4plex)	HCD	1	0	1	1	319201	Redundant	Not Used	0.156742			0.150894	0.971599		361562	161647		78187.1	51.83	6.72549e-05	0	28.2148	3	3	479.964	1437.88	0.50805	30.7168	5780	5780	MS2	6/100	20190321-iTQ-s53.raw
	High		gTFATLSELHcDk	Unambiguous	1	1	P68871	N-Term(iTRAQ4plex); C11(Methylthio); K13(iTRAQ4plex)	HCD	1	0	1	1	268507	Unique	Used	0.119964						6872.76	2351.69			51.83	0.000124668	0	23.2731	120	3	585.957	1755.86	-4.0015	58.723	12955	12955	MS2	11/116	20190321-iTQ-s44.raw
		High	vVAGVANALAHk	Unambiguous	2	2	P68871;P02042	N-Term(iTRAQ4plex); K12(iTRAQ4plex)	CID	1	0	1	1	322477	Redundant	Not Used	0.112274	0.0350796	0.321837				77257.9	24741.1	4799.36		51.8	4.49272e-05	0	29.6963	12	3	479.966	1437.88	3.24594	55.1683	12872	12872	MS2	7/100	20190321-iTQ-s53.raw
	High		gTFATLSELHcDk	Unambiguous	1	1	P68871	N-Term(iTRAQ4plex); C11(Methylthio); K13(iTRAQ4plex)	HCD	1	0	1	1	267045	Unique	Used	0.143321	0.01	0.0364781				116807	47750.4	1049.87		51.75	0.000146033	0	13.303	9	3	585.962	1755.87	3.50682	46.8971	9786	9786	MS2	12/116	20190321-iTQ-s44.raw
		High	sAVTALWGk	Unambiguous	1	1	P68871	N-Term(iTRAQ4plex); K9(iTRAQ4plex)	CID	1	0	1	1	198252	Redundant	Not Used	0.213278	0.0999321	0.482635	0.119117	0.563673	1.14965	255231	155267	45167.4	43569.9	51.75	9.7244e-05	0	33.3832	14	2	610.868	1220.73	4.00106	30.6666	5815	5815	MS2	8/70	20190321-iTQ-s33.raw
		High	lLGNVLVcVLAHHFGk	Unambiguous	1	1	P68871	N-Term(iTRAQ4plex); C8(Methylthio); K16(iTRAQ4plex)	CID	1	0	1	1	425131	Redundant	Not Used	0.066601	0.0295888	0.457623	0.0266643	0.404065	0.869159	676569	128526	35450.8	25853.7	51.75	6.2156e-05	0	11.6628	2	3	685.397	2054.18	6.07486	50.3757	10651	10651	MS2	18/146	20190321-iTQ-s70.raw
	High		vNVDEVGGEALGR	Unambiguous	1	1	P68871	N-Term(iTRAQ4plex)	HCD	1	0	1	1	203678	Redundant	Not Used	0.142642	0.0544977	0.393543	0.0532525	0.376786	0.942451	66391.7	27012.1	6407.34	5066.81	51.71	0.000170656	0	10.9378	19	2	729.889	1458.77	2.04334	25.8444	4011	4011	MS2	9/128	20190321-iTQ-s34.raw
	High		vVAGVANALAHk	Unambiguous	2	2	P68871;P02042	N-Term(iTRAQ4plex); K12(iTRAQ4plex)	HCD	1	0	1	1	322627	Redundant	Not Used	0.132352						31253.9	11798.7			51.69	4.78904e-05	0	25.9906	21	3	479.966	1437.88	3.81899	56.5703	13203	13203	MS2	11/100	20190321-iTQ-s53.raw
	High		lLGNVLVcVLAHHFGk	Unambiguous	1	1	P68871	N-Term(iTRAQ4plex); C8(Methylthio); K16(iTRAQ4plex)	HCD	1	0	1	1	371917	Unique	Used	0.155761						1471.83	653.903			51.61	6.83337e-05	0	16.8229	300	3	685.396	2054.17	3.75728	58.1823	13456	13456	MS2	14/146	20190321-iTQ-s61.raw
		High	sAVTALWGk	Unambiguous	1	1	P68871	N-Term(iTRAQ4plex); K9(iTRAQ4plex)	CID	1	0	1	1	186123	Redundant	Not Used	0.372311	0.241232	0.667406	0.15441	0.418572	0.617356	217729	231217	93011.6	48180.4	51.61	0.00010112	0	53.5251	19	2	610.871	1220.73	7.90094	34.3704	7066	7066	MS2	8/70	20190321-iTQ-s31.raw
	High		VNVDEVGGEALGR	Unambiguous	1	1	P68871		HCD	1	0	1	1	28975	No Quan Labels	Not Used								5347.35			51.6	0.000139058	0	4.87068	8	3	438.893	1314.67	0.711097	23.7009	2668	2668	MS2	7/128	20190321-iTQ-s06.raw
		High	lLGNVLVcVLAHHFGk	Unambiguous	1	1	P68871	N-Term(iTRAQ4plex); C8(Methylthio); K16(iTRAQ4plex)	CID	1	0	1	1	371614	Redundant	Not Used	0.107888	0.0486641	0.464619	0.044646	0.41765	0.884853	60691.4	18676.6	5230.24	3883.21	51.55	7.1034e-05	0	14.1637	19	3	685.395	2054.17	3.31159	54.7458	12766	12766	MS2	17/146	20190321-iTQ-s61.raw
	High		fFESFGDLSTPDAVMGNPk	Unambiguous	1	1	P68871	N-Term(iTRAQ4plex); K19(iTRAQ4plex)	HCD	1	0	1	1	111125	Redundant	Not Used	0.134259						7.82143e+06	2.99522e+06			51.54	0.000129419	0	11.1332	0	2	1174.08	2347.16	1.3291	41.171	8952	8952	MS2	13/166	20190321-iTQ-s19.raw
	High		lLVVYPWTQR	Unambiguous	3	3	P68871;P02042;P69892	N-Term(iTRAQ4plex)	HCD	1	0	1	1	86670	Not Unique	Not Used	0.181397	0.0574069	0.325982	0.0959009	0.533572	1.61122	124417	64373.8	12648.3	17099.5	51.53	0.000120225	0	26.8539	19	2	709.918	1418.83	0.781384	48.9511	11423	11423	MS2	9/74	20190321-iTQ-s15.raw
		High	vLGAFSDGLAHLDNLk	Unambiguous	2	2	P68871;P02042	N-Term(iTRAQ4plex); K16(iTRAQ4plex)	CID	1	0	1	1	382129	Redundant	Not Used	0.0943788	0.0175973	0.192058	0.0148444	0.158741	0.813607	492371	132545	15343.5	10474.6	51.53	0.000115655	0	26.2316	6	3	653.372	1958.1	2.92879	41.7344	9084	9084	MS2	13/138	20190321-iTQ-s63.raw
		High	lLGNVLVcVLAHHFGk	Unambiguous	1	1	P68871	N-Term(iTRAQ4plex); C8(Methylthio); K16(iTRAQ4plex)	CID	1	0	1	1	383690	Redundant	Not Used	0.141462	0.128924	0.938765	0.171872	1.22622	1.28578	9822.59	3963.35	2242.57	2419.43	51.53	7.90956e-05	0	39.8987	115	3	685.394	2054.17	1.17227	53.4065	12465	12465	MS2	17/146	20190321-iTQ-s63.raw
	High		kVLGAFSDGLAHLDNLk	Unambiguous	2	2	P68871;P02042	N-Term(iTRAQ4plex); K1(iTRAQ4plex); K17(iTRAQ4plex)	HCD	1	0	1	1	393659	Not Unique	Not Used	0.214844						229208	140459			51.52	4.98022e-05	1	15.5106	2	5	446.865	2230.3	1.63735	35.7463	7373	7373	MS2	16/174	20190321-iTQ-s65.raw
	High		lLGNVLVcVLAHHFGk	Unambiguous	1	1	P68871	N-Term(iTRAQ4plex); C8(Methylthio); K16(iTRAQ4plex)	HCD	1	0	1	1	364818	Redundant	Not Used	0.113156	0.0198483	0.180679				3.45247e+06	1.1143e+06	121350		51.46	8.25243e-05	0	8.9816	0	3	685.394	2054.17	1.61796	50.6444	11315	11315	MS2	12/146	20190321-iTQ-s60.raw
	High		gTFATLSELHcDk	Unambiguous	1	1	P68871	N-Term(iTRAQ4plex); C11(Methylthio); K13(iTRAQ4plex)	HCD	1	0	1	1	266304	Redundant	Not Used	0.127058	0.0488739	0.396221	0.0994019	0.789577	1.96161	14706.1	5329.6	1272.8	2094.94	51.44	0.000143559	0	19.3922	62	2	878.435	1755.86	-1.07392	41.2159	8177	8177	MS2	12/116	20190321-iTQ-s44.raw
	High		kVLGAFSDGLAHLDNLk	Unambiguous	2	2	P68871;P02042	N-Term(iTRAQ4plex); K1(iTRAQ4plex); K17(iTRAQ4plex)	HCD	1	0	1	1	394299	Redundant	Not Used	0.182606	0.01	0.0301711	0.0468884	0.25915	8.45502	77046.2	40129.6	729.766	5177.22	51.43	5.0845e-05	1	16.3266	13	4	558.331	2230.3	4.74945	40.7771	8760	8760	MS2	15/174	20190321-iTQ-s65.raw
	High		VNVDEVGGEALGR	Unambiguous	1	1	P68871		HCD	1	0	1	1	22678	No Quan Labels	Not Used							905.794	1789.53	1766.91	2430.46	51.41	0.000145277	0	22.8496	95	2	657.836	1314.67	0.605259	19.1948	1818	1818	MS2	10/128	20190321-iTQ-s05.raw
	High		fFESFGDLSTPDAVMGNPk	Unambiguous	1	1	P68871	N-Term(iTRAQ4plex); K19(iTRAQ4plex)	HCD	1	0	1	1	105055	Redundant	Not Used	0.0890938	0.0623679	0.721065	0.0778113	0.881447	1.20331	215431	54746.1	23793.4	24023.2	51.36	0.000147325	0	12.9693	3	3	783.058	2347.16	3.01362	44.0104	9543	9543	MS2	13/166	20190321-iTQ-s18.raw
		High	FFESFGDLSTPDAVmGNPk	Unambiguous	1	1	P68871	M15(Oxidation); K19(iTRAQ4plex)	CID	1	0	1	1	71950	Unique	Used	0.318769						370402	336781			51.34	0.000130743	0	6.05478	0	3	740.354	2219.05	0.946286	34.9038	6945	6945	MS2	15/166	20190321-iTQ-s13.raw
	High		vVAGVANALAHk	Unambiguous	2	2	P68871;P02042	N-Term(iTRAQ4plex); K12(iTRAQ4plex)	HCD	1	0	1	1	324359	Not Unique	Not Used	0.191434	0.182412	0.981516	0.26311	1.38714	1.39117	59966.8	32743.6	19371	22611.4	51.33	5.20294e-05	0	30.9539	28	3	479.967	1437.89	5.60179	24.4458	3667	3667	MS2	6/100	20190321-iTQ-s54.raw
		High	vLGAFSDGLAHLDNLk	Unambiguous	2	2	P68871;P02042	N-Term(iTRAQ4plex); K16(iTRAQ4plex)	CID	1	0	1	1	272129	Redundant	Not Used	0.127702	0.0596711	0.481311	0.0681363	0.538494	1.10131	65006.9	23678.6	6869.25	6347.73	51.31	0.000117967	0	20.517	23	3	653.371	1958.1	2.18069	39.4481	8045	8045	MS2	20/138	20190321-iTQ-s45.raw
		High	lLGNVLVcVLAHHFGk	Unambiguous	1	1	P68871	N-Term(iTRAQ4plex); C8(Methylthio); K16(iTRAQ4plex)	CID	1	0	1	1	370972	Redundant	Not Used	0.105286	0.0539623	0.527937				2.89714e+06	870033	276851		51.29	9.39919e-05	0	9.52673	0	3	685.391	2054.16	-3.10639	49.8445	11375	11375	MS2	19/146	20190321-iTQ-s61.raw
	High		vVAGVANALAHk	Unambiguous	2	2	P68871;P02042	N-Term(iTRAQ4plex); K12(iTRAQ4plex)	HCD	1	0	1	1	324695	Redundant	Not Used	0.207095	0.0585503	0.291219	0.0423332	0.206306	0.697346	764816	451777	79299.8	46400	51.27	5.27532e-05	0	34.9232	2	3	479.965	1437.88	2.35454	26.9764	4395	4395	MS2	13/100	20190321-iTQ-s54.raw
	High		eFTPPVQAAYQk	Unambiguous	1	1	P68871	N-Term(iTRAQ4plex); K12(iTRAQ4plex)	HCD	1	0	1	1	151159	Unique	Used	0.136678	0.079329	0.597853	0.153927	1.13663	1.87146	3507.72	1367.48	492.769	773.785	51.23	0.000170258	0	32.2734	300	2	833.959	1666.91	3.75111	57.2222	13785	13785	MS2	7/102	20190321-iTQ-s25.raw
		High	LLGNVLVcVLAHHFGk	Unambiguous	1	1	P68871	C8(Methylthio); K16(iTRAQ4plex)	CID	1	0	1	1	333661	Redundant	Not Used	0.247509	0.0791072	0.329219	0.120057	0.48955	1.46375	41510.4	29305.2	5815.12	7142.07	51.21	0.000133203	0	18.9895	20	3	637.36	1910.07	2.2577	47.1455	10674	10674	MS2	10/146	20190321-iTQ-s55.raw
	High		vVAGVANALAHk	Unambiguous	2	2	P68871;P02042	N-Term(iTRAQ4plex); K12(iTRAQ4plex)	HCD	1	0	1	1	322767	Redundant	Not Used	0.194027						4635.44	2565.38			51.19	5.37339e-05	0	29.4797	81	3	479.966	1437.88	3.05493	58.6925	13545	13545	MS2	11/100	20190321-iTQ-s53.raw
	High		fFESFGDLSTPDAVMGNPk	Unambiguous	1	1	P68871	N-Term(iTRAQ4plex); K19(iTRAQ4plex)	HCD	1	0	1	1	111421	Redundant	Not Used	0.128081	0.0376807	0.303036				62605.2	22871.5	4177.49		51.05	0.000135453	0	8.06509	10	2	1174.08	2347.15	-0.0231057	43.3428	9591	9591	MS2	10/166	20190321-iTQ-s19.raw
		High	fFESFGDLSTPDAVMGNPk	Unambiguous	1	1	P68871	N-Term(iTRAQ4plex); K19(iTRAQ4plex)	CID	1	0	1	1	111371	Unique	Used	0.099585						731301	207724			50.97	0.00014717	0	14.2912	1	3	783.057	2347.16	1.5314	42.979	9479	9479	MS2	21/166	20190321-iTQ-s19.raw
		High	vLGAFSDGLAHLDNLk	Unambiguous	2	2	P68871;P02042	N-Term(iTRAQ4plex); K16(iTRAQ4plex)	CID	1	0	1	1	400526	Redundant	Not Used	0.129785	0.0693526	0.550425	0.0879304	0.683778	1.22285	202104	74816.6	24821.3	25468	50.97	0.000127574	0	39.8381	18	3	653.369	1958.09	-1.46627	42.5998	8911	8911	MS2	14/138	20190321-iTQ-s66.raw
		High	vLGAFSDGLAHLDNLk	Unambiguous	2	2	P68871;P02042	N-Term(iTRAQ4plex); K16(iTRAQ4plex)	CID	1	0	1	1	267522	Redundant	Not Used	0.128229	0.0456898	0.367022	0.0578055	0.45497	1.22024	41059.8	15017.6	3322.17	3401.47	50.96	0.000123458	0	48.4668	60	3	653.368	1958.09	-2.21437	50.3656	10810	10810	MS2	12/138	20190321-iTQ-s44.raw
		High	vLGAFSDGLAHLDNLk	Unambiguous	2	2	P68871;P02042	N-Term(iTRAQ4plex); K16(iTRAQ4plex)	CID	1	0	1	1	260463	Redundant	Not Used	0.0663029	0.01	0.0518164				9.60971e+07	1.81736e+07	567591		50.96	0.000132277	0	11.9051	0	3	653.371	1958.1	1.33909	40.9999	8578	8578	MS2	20/138	20190321-iTQ-s43.raw
	High		vVAGVANALAHKYH	Unambiguous	2	2	P68871;P02042	N-Term(iTRAQ4plex)	HCD	1	0	1	1	325055	Not Unique	Not Used	0.210449	0.172479	0.844205	0.217124	1.04126	1.21414	86242	51768.3	26341.5	26835.3	50.95	0.000183606	1	29.4209	10	2	797.453	1593.9	0.852897	29.6621	5175	5175	MS2	8/116	20190321-iTQ-s54.raw
		High	lLGNVLVcVLAHHFGk	Unambiguous	1	1	P68871	N-Term(iTRAQ4plex); C8(Methylthio); K16(iTRAQ4plex)	CID	1	0	1	1	365455	Redundant	Not Used	0.11501	0.0711526	0.637259	0.0704401	0.618139	0.95483	42517.9	13947.7	5357.32	4292.12	50.94	8.21486e-05	0	28.4982	26	3	685.395	2054.17	3.22245	55.4308	12688	12688	MS2	16/146	20190321-iTQ-s60.raw
	High		eFTPPVQAAYQk	Unambiguous	1	1	P68871	N-Term(iTRAQ4plex); K12(iTRAQ4plex)	HCD	1	0	1	1	215984	Redundant	Not Used	0.120544	0.0449197	0.38384	0.0411943	0.344898	0.884498	46743.7	16071.9	3718.31	2759.56	50.89	0.000176383	0	10.6949	29	2	833.957	1666.91	1.99356	26.379	4112	4112	MS2	7/102	20190321-iTQ-s36.raw
	High		lLGNVLVcVLAHHFGK	Unambiguous	1	1	P68871	N-Term(iTRAQ4plex); C8(Methylthio)	HCD	1	0	1	1	346311	Unique	Used	0.0468734	0.046321	1.01791	0.0287702	0.619466	0.599049	86566.9	11573.8	7100.93	3569.24	50.87	0.000148961	0	1.22126	12	4	478.272	1910.06	0.940524	49.3038	11360	11360	MS2	13/146	20190321-iTQ-s57.raw
		High	lLGNVLVcVLAHHFGk	Unambiguous	1	1	P68871	N-Term(iTRAQ4plex); C8(Methylthio); K16(iTRAQ4plex)	CID	1	0	1	1	371917	Redundant	Not Used	0.155761						1471.83	653.903			50.85	8.1402e-05	0	16.8229	300	3	685.396	2054.17	3.75728	58.1713	13453	13453	MS2	17/146	20190321-iTQ-s61.raw
		High	vVAGVANALAHk	Unambiguous	2	2	P68871;P02042	N-Term(iTRAQ4plex); K12(iTRAQ4plex)	CID	1	0	1	1	422536	Redundant	Not Used	0.143436	0.0418819	0.300766	0.0953874	0.671173	2.19665	74442.5	30456.2	5521.2	10176.4	50.81	5.85045e-05	0	26.9964	38	3	479.965	1437.88	2.29086	29.8969	5025	5025	MS2	9/100	20190321-iTQ-s70.raw
		High	vLGAFSDGLAHLDNLk	Unambiguous	2	2	P68871;P02042	N-Term(iTRAQ4plex); K16(iTRAQ4plex)	CID	1	0	1	1	261135	Redundant	Not Used	0.089849	0.01	0.0547294	0.030262	0.339927	6.11394	152368	39048.5	1288.11	6608.02	50.8	0.00012726	0	25.9499	11	3	653.373	1958.1	4.33146	45.9971	10034	10034	MS2	12/138	20190321-iTQ-s43.raw
		High	fFESFGDLSTPDAVMGNPk	Unambiguous	1	1	P68871	N-Term(iTRAQ4plex); K19(iTRAQ4plex)	CID	1	0	1	1	111185	Redundant	Not Used	0.109874	0.0145514	0.136418				1.72297e+07	5.39969e+06	443986		50.76	0.00017125	0	73.3475	0	3	783.06	2347.16	5.27594	41.6144	9076	9076	MS2	18/166	20190321-iTQ-s19.raw
		High	gTFATLSELHcDk	Unambiguous	1	1	P68871	N-Term(iTRAQ4plex); C11(Methylthio); K13(iTRAQ4plex)	CID	1	0	1	1	266317	Unique	Used	0.0741971						71120.9	15051.5			50.76	0.000181323	0	8.69297	10	3	585.961	1755.87	1.9426	41.3286	8205	8205	MS2	8/116	20190321-iTQ-s44.raw
	High		gTFATLSELHcDk	Unambiguous	1	1	P68871	N-Term(iTRAQ4plex); C11(Methylthio); K13(iTRAQ4plex)	HCD	1	0	1	1	295278	Unique	Used	0.13693	0.0254294	0.191292				273636	106874	12322.4		50.75	0.000174169	0	17.0099	5	3	585.961	1755.87	1.42119	33.6867	6570	6570	MS2	13/116	20190321-iTQ-s49.raw
	High		gTFATLSELHcDk	Unambiguous	1	1	P68871	N-Term(iTRAQ4plex); C11(Methylthio); K13(iTRAQ4plex)	HCD	1	0	1	1	274512	Unique	Used	0.22003	0.039615	0.185455				1924.73	1207.95	135.026		50.69	0.000191521	0	29.1817	300	3	585.961	1755.87	2.77685	59.3065	13309	13309	MS2	11/116	20190321-iTQ-s45.raw
		High	lLGNVLVcVLAHHFGk	Unambiguous	1	1	P68871	N-Term(iTRAQ4plex); C8(Methylthio); K16(iTRAQ4plex)	CID	1	0	1	1	371523	Redundant	Not Used	0.112155	0.0548552	0.503801	0.0443015	0.398657	0.778928	63843.2	20423.6	6201.8	4053.34	50.69	8.40304e-05	0	15.6334	15	3	685.396	2054.17	3.66814	54.0441	12570	12570	MS2	17/146	20190321-iTQ-s61.raw
	High		vVAGVANALAHK	Unambiguous	2	2	P68871;P02042	N-Term(iTRAQ4plex)	HCD	1	0	1	1	222162	Redundant	Not Used	0.144736	0.0777879	0.553602	0.0925437	0.645316	1.14744	125287	51722.3	17258.5	16616.2	50.65	0.000149382	0	13.4836	8	3	431.932	1293.78	4.08868	25.7701	4289	4289	MS2	10/100	20190321-iTQ-s37.raw
		High	lLGNVLVcVLAHHFGk	Unambiguous	1	1	P68871	N-Term(iTRAQ4plex); C8(Methylthio); K16(iTRAQ4plex)	CID	1	0	1	1	358739	Redundant	Not Used	0.0432026	0.0390947	0.932114	0.0374481	0.874825	0.923865	258390	31840.7	17888.7	13867.1	50.64	8.75923e-05	0	13.5984	6	3	685.395	2054.17	3.31159	50.0773	11603	11603	MS2	14/146	20190321-iTQ-s59.raw
		High	gTFATLSELHcDk	Unambiguous	1	1	P68871	N-Term(iTRAQ4plex); C11(Methylthio); K13(iTRAQ4plex)	CID	1	0	1	1	267896	Redundant	Not Used	0.090712	0.01	0.112012				102032	26399.6	1782.34		50.62	0.000189431	0	13.7162	10	3	585.962	1755.87	3.40254	53.1853	11625	11625	MS2	8/116	20190321-iTQ-s44.raw
		High	vLGAFSDGLAHLDNLk	Unambiguous	2	2	P68871;P02042	N-Term(iTRAQ4plex); K16(iTRAQ4plex)	CID	1	0	1	1	272454	Redundant	Not Used	0.159582						1.42813e+06	650052			50.62	0.000141315	0	11.6633	1	3	653.371	1958.1	2.08718	41.893	8755	8755	MS2	14/138	20190321-iTQ-s45.raw
	High		eFTPPVQAAYQk	Unambiguous	1	1	P68871	N-Term(iTRAQ4plex); K12(iTRAQ4plex)	HCD	1	0	1	1	300257	Redundant	Not Used	0.133781	0.0353059	0.271841	0.0755517	0.56997	2.06392	34268.5	13076.3	2142.53	3710.38	50.58	0.000193809	0	17.4257	40	2	833.958	1666.91	2.35971	26.8261	4245	4245	MS2	8/102	20190321-iTQ-s50.raw
		High	sAVTALWGk	Unambiguous	1	1	P68871	N-Term(iTRAQ4plex); K9(iTRAQ4plex)	CID	1	0	1	1	179238	Redundant	Not Used	0.0615904						1.39493e+07	2.45055e+06			50.54	0.000127605	0	13.498	0	2	610.869	1220.73	4.80103	31.4256	5850	5850	MS2	8/70	20190321-iTQ-s30.raw
		High	vVAGVANALAHk	Unambiguous	2	2	P68871;P02042	N-Term(iTRAQ4plex); K12(iTRAQ4plex)	CID	1	0	1	1	321262	Redundant	Not Used	0.16714	0.0268294	0.165346	0.0463996	0.280179	1.66801	35508.3	16928	1687.05	2361.15	50.5	5.92682e-05	0	9.73799	31	3	479.966	1437.88	4.32836	45.9671	10236	10236	MS2	16/100	20190321-iTQ-s53.raw
		High	lLGNVLVcVLAHHFGkEFTPPVQAAYQk	Unambiguous	1	1	P68871	N-Term(iTRAQ4plex); C8(Methylthio); K16(iTRAQ4plex); K28(iTRAQ4plex)	CID	1	0	1	1	407478	Unique	Used	0.100976	0.0433494	0.442206				48628.7	14005.8	3733.03		50.49	4.95785e-05	1	5.11871	13	3	1186.65	3557.95	-0.606746	48.8516	10880	10880	MS2	20/268	20190321-iTQ-s67.raw
		High	vLGAFSDGLAHLDNLk	Unambiguous	2	2	P68871;P02042	N-Term(iTRAQ4plex); K16(iTRAQ4plex)	CID	1	0	1	1	266869	Redundant	Not Used	0.142173	0.010976	0.0795224				169807	68860.4	3300.55		50.4	0.00015185	0	30.4421	9	3	653.371	1958.1	2.36772	45.583	9401	9401	MS2	19/138	20190321-iTQ-s44.raw
		High	gTFATLSELHcDk	Unambiguous	1	1	P68871	N-Term(iTRAQ4plex); C11(Methylthio); K13(iTRAQ4plex)	CID	1	0	1	1	266665	Redundant	Not Used	0.14043			0.0420404	0.30214		162287	65004.2		9777.57	50.39	0.000207504	0	17.3485	7	3	585.962	1755.87	3.81967	44.0604	8959	8959	MS2	8/116	20190321-iTQ-s44.raw
	High		LLGNVLVcVLAHHFGk	Unambiguous	1	1	P68871	C8(Methylthio); K16(iTRAQ4plex)	HCD	1	0	1	1	321940	Unique	Used	0.275181	0.215546	0.806831				5937.92	4660.68	2266.52		50.38	0.000166294	0	7.02664	25	3	637.36	1910.07	1.58665	51.0164	11711	11711	MS2	8/146	20190321-iTQ-s53.raw
	High		vVAGVANALAHk	Unambiguous	2	2	P68871;P02042	N-Term(iTRAQ4plex); K12(iTRAQ4plex)	HCD	1	0	1	1	306616	Redundant	Not Used	0.266327	0.261099	1.00984	0.239163	0.906315	0.883454	75376.2	57259.5	34851.9	25835	50.37	8.17316e-05	0	51.3679	20	2	719.444	1437.88	1.98186	28.0984	5017	5017	MS2	11/100	20190321-iTQ-s51.raw
	High		lLGNVLVcVLAHHFGk	Unambiguous	1	1	P68871	N-Term(iTRAQ4plex); C8(Methylthio); K16(iTRAQ4plex)	HCD	1	0	1	1	395463	Unique	Used	0.106375	0.0364193	0.352656	0.0296463	0.281275	0.785119	690489	209505	44532.2	29336.4	50.35	9.687e-05	0	10.25	5	4	514.298	2054.17	2.65136	49.4264	11282	11282	MS2	7/146	20190321-iTQ-s65.raw
		High	fFESFGDLSTPDAVMGNPk	Unambiguous	1	1	P68871	N-Term(iTRAQ4plex); K19(iTRAQ4plex)	CID	1	0	1	1	174428	Redundant	Not Used	0.125209	0.043627	0.358905	0.0352068	0.283786	0.778337	157974	56418.1	12204.7	7970.61	50.34	0.000170607	0	23.2686	12	3	783.057	2347.16	1.68742	41.5336	9257	9257	MS2	14/166	20190321-iTQ-s29.raw
		High	sAVTALWGk	Unambiguous	1	1	P68871	N-Term(iTRAQ4plex); K9(iTRAQ4plex)	CID	1	0	1	1	189277	Redundant	Not Used	0.162776	0.0143508	0.0908126	0.013387	0.0830029	0.899712	17307	8035.46	439.83	332.036	50.34	0.000135931	0	29.7791	157	2	610.869	1220.73	5.60101	58.0627	13902	13902	MS2	12/70	20190321-iTQ-s31.raw
		High	gTFATLSELHcDk	Unambiguous	1	1	P68871	N-Term(iTRAQ4plex); C11(Methylthio); K13(iTRAQ4plex)	CID	1	0	1	1	268459	Redundant	Not Used	0.104002						10177.2	3019.04			50.29	0.000208595	0	12.3042	97	3	585.963	1755.87	5.17533	58.012	12846	12846	MS2	8/116	20190321-iTQ-s44.raw
	High		lLGNVLVcVLAHHFGk	Unambiguous	1	1	P68871	N-Term(iTRAQ4plex); C8(Methylthio); K16(iTRAQ4plex)	HCD	1	0	1	1	364998	Unique	Used	0.0973127	0.0239716	0.25374	0.0345803	0.358641	1.39132	331872	92116.6	14088.2	16446.7	50.27	9.86709e-05	0	13.3986	5	3	685.395	2054.17	2.95504	51.9927	11705	11705	MS2	16/146	20190321-iTQ-s60.raw
		High	LLGNVLVcVLAHHFGk	Unambiguous	1	1	P68871	C8(Methylthio); K16(iTRAQ4plex)	CID	1	0	1	1	321554	Redundant	Not Used	0.201497						76574.1	44009.6			50.27	0.000163512	0	8.26171	2	3	637.36	1910.07	2.06597	48.155	10871	10871	MS2	11/146	20190321-iTQ-s53.raw
		High	vLGAFSDGLAHLDNLk	Unambiguous	2	2	P68871;P02042	N-Term(iTRAQ4plex); K16(iTRAQ4plex)	CID	1	0	1	1	429878	Redundant	Not Used	0.105501	0.0349107	0.34085	0.0404535	0.386992	1.11762	162213	48813.5	10028.4	9404.23	50.24	0.000143828	0	33.5095	16	3	653.372	1958.1	3.95741	41.9956	8424	8424	MS2	20/138	20190321-iTQ-s71.raw
	High		vLGAFSDGLAHLDNLk	Unambiguous	2	2	P68871;P02042	N-Term(iTRAQ4plex); K16(iTRAQ4plex)	HCD	1	0	1	1	314555	Not Unique	Not Used	0.106328	0.01	0.041109				243243	73771.1	1827.89		50.19	0.000155065	0	10.475	6	4	490.28	1958.1	2.11149	42.6853	8988	8988	MS2	11/138	20190321-iTQ-s52.raw
	High		gTFATLSELHcDk	Unambiguous	1	1	P68871	N-Term(iTRAQ4plex); C11(Methylthio); K13(iTRAQ4plex)	HCD	1	0	1	1	268249	Unique	Used	0.107375						53941.7	16520.7			50.18	0.000215385	0	12.7162	15	3	585.961	1755.87	2.77685	55.9472	12397	12397	MS2	12/116	20190321-iTQ-s44.raw
		High	sAVTALWGk	Unambiguous	1	1	P68871	N-Term(iTRAQ4plex); K9(iTRAQ4plex)	CID	1	0	1	1	349954	Redundant	Not Used	0.137311	0.0362809	0.272165	0.0543238	0.399286	1.44414	142206	55695.8	9136.55	11071	50.18	0.000139593	0	26.3958	43	2	610.868	1220.73	3.60107	31.5939	5861	5861	MS2	7/70	20190321-iTQ-s58.raw
		High	lLGNVLVcVLAHHFGk	Unambiguous	1	1	P68871	N-Term(iTRAQ4plex); C8(Methylthio); K16(iTRAQ4plex)	CID	1	0	1	1	395475	Redundant	Not Used	0.0915918	0.0245992	0.276646	0.0250128	0.275617	0.980702	3.55352e+06	928351	154798	127380	50.18	0.000109372	0	9.45038	0	3	685.394	2054.17	1.88538	49.4978	11302	11302	MS2	18/146	20190321-iTQ-s65.raw
		High	sAVTALWGk	Unambiguous	1	1	P68871	N-Term(iTRAQ4plex); K9(iTRAQ4plex)	CID	1	0	1	1	356103	Unique	Used	0.180446	0.218869	1.24939	0.348155	1.94727	1.53421	19396	9982.9	7517.66	9677.52	50.17	0.000130779	0	41.9014	37	2	610.866	1220.72	0.101139	30.3965	5887	5887	MS2	8/70	20190321-iTQ-s59.raw
	High		LLGNVLVcVLAHHFGK	Unambiguous	1	1	P68871	C8(Methylthio)	HCD	1	0	1	1	249290	No Quan Labels	Not Used							3992.05	5333.94	5342.81	2802.12	50.16	0.000236138	0	4.55727	15	3	589.326	1765.96	2.17235	47.4345	10464	10464	MS2	7/146	20190321-iTQ-s41.raw
	High		LLGNVLVcVLAHHFGk	Unambiguous	1	1	P68871	C8(Methylthio); K16(iTRAQ4plex)	HCD	1	0	1	1	328171	Unique	Used	0.268432	0.0823083	0.315842	0.142329	0.535133	1.66781	6661.52	5100.41	970.964	1358.78	50.16	0.000176863	0	12.6235	59	4	478.271	1910.06	0.620979	52.8592	11924	11924	MS2	7/146	20190321-iTQ-s54.raw
		High	sAVTALWGk	Unambiguous	1	1	P68871	N-Term(iTRAQ4plex); K9(iTRAQ4plex)	CID	1	0	1	1	188973	Redundant	Not Used	0.166997	0.0137723	0.0849486	0.0153828	0.0929667	1.07728	161516	76934.7	3939.18	3560.67	50.14	0.000142821	0	16.9885	24	2	610.869	1220.73	5.20102	55.1459	13241	13241	MS2	13/70	20190321-iTQ-s31.raw
		High	lLGNVLVcVLAHHFGk	Unambiguous	1	1	P68871	N-Term(iTRAQ4plex); C8(Methylthio); K16(iTRAQ4plex)	CID	1	0	1	1	395463	Redundant	Not Used	0.106375	0.0364193	0.352656	0.0296463	0.281275	0.785119	690489	209505	44532.2	29336.4	50.09	0.000102846	0	10.25	5	4	514.298	2054.17	2.65136	49.4105	11276	11276	MS2	9/146	20190321-iTQ-s65.raw
	High		sAVTALWGk	Unambiguous	1	1	P68871	N-Term(iTRAQ4plex); K9(iTRAQ4plex)	HCD	1	0	1	1	179528	Unique	Used	0.110704	0.0676575	0.629524	0.0644525	0.587593	0.918799	244738	77279.4	29322.7	22605.9	50.05	0.000138892	0	26.5248	6	2	610.869	1220.73	6.101	33.508	6482	6482	MS2	6/70	20190321-iTQ-s30.raw
	High		gTFATLSELHcDk	Unambiguous	1	1	P68871	N-Term(iTRAQ4plex); C11(Methylthio); K13(iTRAQ4plex)	HCD	1	0	1	1	273945	Unique	Used	0.255086	0.100639	0.406387	0.0615277	0.243436	0.58966	11174.4	8130.36	1991.49	985.319	50.05	0.000217976	0	16.2118	69	3	585.961	1755.87	2.56829	52.99	11988	11988	MS2	12/116	20190321-iTQ-s45.raw
		High	lLGNVLVcVLAHHFGk	Unambiguous	1	1	P68871	N-Term(iTRAQ4plex); C8(Methylthio); K16(iTRAQ4plex)	CID	1	0	1	1	365368	Redundant	Not Used	0.112523	0.0572904	0.524448	0.0566924	0.508494	0.954421	49729.2	15960.6	5045.21	4040.33	49.98	0.000113522	0	17.5617	22	3	685.394	2054.17	0.726578	54.7595	12496	12496	MS2	19/146	20190321-iTQ-s60.raw
	High		eFTPPVQAAYQk	Unambiguous	1	1	P68871	N-Term(iTRAQ4plex); K12(iTRAQ4plex)	HCD	1	0	1	1	147213	Unique	Used	0.123095	0.112228	0.939122	0.208356	1.70832	1.79062	73880.5	25939.8	14683.1	22060.6	49.97	0.000230084	0	32.2415	24	2	833.96	1666.91	4.55665	28.7424	5233	5233	MS2	7/102	20190321-iTQ-s25.raw
	High		fFESFGDLSTPDAVMGNPk	Unambiguous	1	1	P68871	N-Term(iTRAQ4plex); K19(iTRAQ4plex)	HCD	1	0	1	1	106906	Unique	Used	0.150423	0.147893	1.01273	0.098633	0.661776	0.643238	7001.97	3004.21	1833.81	989.744	49.95	0.000209903	0	17.3372	60	3	783.062	2347.17	8.08432	57.3722	13550	13550	MS2	14/166	20190321-iTQ-s18.raw
		High	vVAGVANALAHk	Unambiguous	2	2	P68871;P02042	N-Term(iTRAQ4plex); K12(iTRAQ4plex)	CID	1	0	1	1	330676	Redundant	Not Used	0.200771	0.15118	0.775633	0.156862	0.78853	1.00073	129523	74172.4	34675.8	29116.7	49.95	5.96832e-05	0	38.6007	12	3	479.967	1437.89	5.41077	24.9071	4203	4203	MS2	17/100	20190321-iTQ-s55.raw
		High	LLGNVLVcVLAHHFGk	Unambiguous	1	1	P68871	C8(Methylthio); K16(iTRAQ4plex)	CID	1	0	1	1	376770	Redundant	Not Used	0.244495	0.102287	0.430935	0.0866942	0.357867	0.817458	34897.3	24336.6	6321.2	4335.73	49.93	0.000176827	0	17.3267	10	3	637.36	1910.07	2.16183	48.4879	10693	10693	MS2	12/146	20190321-iTQ-s62.raw
	High		VVAGVANALAHk	Unambiguous	2	2	P68871;P02042	K12(iTRAQ4plex)	HCD	1	0	1	1	233710	Redundant	Not Used	0.511609	0.729486	1.46872	0.945628	1.86545	1.25026	10177.6	14851.8	13147.6	13792.6	49.92	0.000208302	0	33.6932	31	2	647.392	1293.78	1.17417	20.8144	2803	2803	MS2	9/100	20190321-iTQ-s39.raw
		High	LLGNVLVcVLAHHFGk	Unambiguous	1	1	P68871	C8(Methylthio); K16(iTRAQ4plex)	CID	1	0	1	1	321284	Redundant	Not Used	0.297065						3.0818e+06	2.61128e+06			49.91	0.000187853	0	5.3124	0	3	637.359	1910.06	0.436292	46.1347	10286	10286	MS2	17/146	20190321-iTQ-s53.raw
	High		VNVDEVGGEALGR	Unambiguous	1	1	P68871		HCD	1	0	1	1	45707	No Quan Labels	Not Used								392.515	607.961	698.797	49.86	0.00020552	0	17.3302	85	2	657.837	1314.67	0.976669	22.3269	2495	2495	MS2	9/128	20190321-iTQ-s09.raw
	High		lLGNVLVcVLAHHFGk	Unambiguous	1	1	P68871	N-Term(iTRAQ4plex); C8(Methylthio); K16(iTRAQ4plex)	HCD	1	0	1	1	430844	Unique	Used	0.111703	0.0338511	0.312155	0.0143087	0.129282	0.407683	1.47724e+06	470665	88554.4	30292.2	49.86	0.000103276	0	9.7348	1	4	514.299	2054.17	3.95872	49.4802	10523	10523	MS2	14/146	20190321-iTQ-s71.raw
	High		vLGAFSDGLAHLDNLk	Unambiguous	2	2	P68871;P02042	N-Term(iTRAQ4plex); K16(iTRAQ4plex)	HCD	1	0	1	1	262690	Not Unique	Not Used	0.0638122	0.0136246	0.219929				15311.4	2786.86	369.424		49.84	0.000157704	0	16.2572	61	3	653.372	1958.1	3.95741	59.4879	13457	13457	MS2	12/138	20190321-iTQ-s43.raw
		High	lLGNVLVcVLAHHFGk	Unambiguous	1	1	P68871	N-Term(iTRAQ4plex); C8(Methylthio); K16(iTRAQ4plex)	CID	1	0	1	1	430936	Unique	Used	0.131355	0.0511957	0.401464	0.0914009	0.70227	1.72192	12262.9	4594.51	1111.77	1606.3	49.84	0.000105828	0	23.8824	49	4	514.298	2054.17	3.12677	50.1505	10714	10714	MS2	9/146	20190321-iTQ-s71.raw
		High	vNVDEVGGEALGR	Unambiguous	1	1	P68871	N-Term(iTRAQ4plex)	CID	1	0	1	1	77427	Redundant	Not Used	0.162231	0.0426875	0.271036	0.0428151	0.266356	0.967371	1.51667e+06	701815	114651	93061	49.81	0.000264837	0	10.3617	5	2	729.883	1458.76	-6.15738	29.8455	5113	5113	MS2	9/128	20190321-iTQ-s14.raw
	High		LLGNVLVcVLAHHFGkEFTPPVQAAYQk	Unambiguous	1	1	P68871	C8(Methylthio); K16(iTRAQ4plex); K28(iTRAQ4plex)	HCD	1	0	1	1	382897	Unique	Used	0.223453	0.178795	0.824192	0.155035	0.700234	0.836317	30066.5	19163.2	9519.73	6680.25	49.79	7.87157e-05	1	21.2555	9	4	854.219	3413.85	1.81666	47.4402	10754	10754	MS2	8/268	20190321-iTQ-s63.raw
	High		LLGNVLVcVLAHHFGk	Unambiguous	1	1	P68871	C8(Methylthio); K16(iTRAQ4plex)	HCD	1	0	1	1	327937	Unique	Used	0.129497	0.142901	1.13667	0.16072	1.25259	1.08476	16916.6	6248.44	4280.88	3896.39	49.76	0.000191812	0	17.7823	16	2	955.537	1910.07	1.72151	51.0999	11417	11417	MS2	7/146	20190321-iTQ-s54.raw
		High	lLGNVLVcVLAHHFGk	Unambiguous	1	1	P68871	N-Term(iTRAQ4plex); C8(Methylthio); K16(iTRAQ4plex)	CID	1	0	1	1	376993	Redundant	Not Used	0.108133	0.0414836	0.395166	0.0245086	0.22875	0.56982	5.57798e+06	1.72041e+06	409770	195919	49.76	0.000120477	0	15.2334	3	4	514.298	2054.17	1.93826	50.1441	11175	11175	MS2	12/146	20190321-iTQ-s62.raw
	High		gTFATLSELHcDk	Unambiguous	1	1	P68871	N-Term(iTRAQ4plex); C11(Methylthio); K13(iTRAQ4plex)	HCD	1	0	1	1	266131	Unique	Used	0.142329	0.0404822	0.292975				306497	124428	21972.3		49.75	0.000233565	0	23.0225	4	3	585.961	1755.87	2.56829	39.9557	7808	7808	MS2	12/116	20190321-iTQ-s44.raw
	High		LLGNVLVcVLAHHFGk	Unambiguous	1	1	P68871	C8(Methylthio); K16(iTRAQ4plex)	HCD	1	0	1	1	352160	Unique	Used	0.204177						79157.2	46099.5			49.74	0.000196945	0	5.79755	8	4	478.27	1910.06	-1.61584	48.2364	10652	10652	MS2	7/146	20190321-iTQ-s58.raw
		High	lLGNVLVcVLAHHFGk	Unambiguous	1	1	P68871	N-Term(iTRAQ4plex); C8(Methylthio); K16(iTRAQ4plex)	CID	1	0	1	1	364998	Redundant	Not Used	0.0973127	0.0239716	0.25374	0.0345803	0.358641	1.39132	331872	92116.6	14088.2	16446.7	49.74	0.000111478	0	13.3986	5	3	685.395	2054.17	2.95504	51.9765	11699	11699	MS2	20/146	20190321-iTQ-s60.raw
		High	sAVTALWGk	Unambiguous	1	1	P68871	N-Term(iTRAQ4plex); K9(iTRAQ4plex)	CID	1	0	1	1	187440	Redundant	Not Used	0.174766	0.0774574	0.456526	0.0627611	0.362438	0.781492	55509.4	27670.8	7614.04	4992.72	49.68	0.000156626	0	49.2991	69	2	610.868	1220.73	3.60107	43.9538	9916	9916	MS2	7/70	20190321-iTQ-s31.raw
		High	gTFATLSELHcDk	Unambiguous	1	1	P68871	N-Term(iTRAQ4plex); C11(Methylthio); K13(iTRAQ4plex)	CID	1	0	1	1	267619	Redundant	Not Used	0.0825828	0.0239354	0.298547	0.0195972	0.2395	0.789678	130377	30710.6	5526.22	3661.64	49.62	0.000243937	0	20.917	11	3	585.962	1755.87	2.98542	51.1094	11026	11026	MS2	9/116	20190321-iTQ-s44.raw
		High	sAVTALWGk	Unambiguous	1	1	P68871	N-Term(iTRAQ4plex); K9(iTRAQ4plex)	CID	1	0	1	1	189063	Redundant	Not Used	0.14704	0.0217304	0.152227				50469.1	21167	1942.14		49.61	0.000160812	0	16.9002	48	2	610.869	1220.73	5.40102	55.8459	13436	13436	MS2	7/70	20190321-iTQ-s31.raw
	High		gTFATLSELHcDk	Unambiguous	1	1	P68871	N-Term(iTRAQ4plex); C11(Methylthio); K13(iTRAQ4plex)	HCD	1	0	1	1	267717	Unique	Used	0.100972						118079	34007.3			49.56	0.000248437	0	21.2971	11	3	585.963	1755.87	4.65392	51.8432	11242	11242	MS2	10/116	20190321-iTQ-s44.raw
	High		LLVVYPWTQR	Unambiguous	3	3	P68871;P02042;P69892		HCD	1	0	1	1		No Quan Labels	Not Used											49.54	0.000269039	0	2.22163	4	2	637.867	1274.73	1.16659	39.4181	7038	7038	MS2	8/74	20190321-iTQ-s07.raw
	High		lLGNVLVcVLAHHFGk	Unambiguous	1	1	P68871	N-Term(iTRAQ4plex); C8(Methylthio); K16(iTRAQ4plex)	HCD	1	0	1	1	364986	Unique	Used	0.072032						545429	112063			49.52	0.000111128	0	8.87281	1	4	514.298	2054.17	3.60217	51.9058	11679	11679	MS2	18/146	20190321-iTQ-s60.raw
		High	fFESFGDLSTPDAVMGNPk	Unambiguous	1	1	P68871	N-Term(iTRAQ4plex); K19(iTRAQ4plex)	CID	1	0	1	1	113333	Unique	Used	0.117586						14849.3	4980.35			49.52	0.000226165	0	18.7525	24	3	783.058	2347.16	3.24765	57.3586	13730	13730	MS2	18/166	20190321-iTQ-s19.raw
	High		gTFATLSELHcDk	Unambiguous	1	1	P68871	N-Term(iTRAQ4plex); C11(Methylthio); K13(iTRAQ4plex)	HCD	1	0	1	1	266755	Unique	Used	0.138027	0.0445218	0.332253	0.0454248	0.332146	0.984049	155680	61290.7	12274.1	10134.6	49.51	0.000246276	0	18.4233	8	3	585.962	1755.87	3.61111	44.7548	9160	9160	MS2	10/116	20190321-iTQ-s44.raw
		High	sAVTALWGk	Unambiguous	1	1	P68871	N-Term(iTRAQ4plex); K9(iTRAQ4plex)	CID	1	0	1	1		No Quan Values	Not Used											49.5	0.000163254	0	0	62	2	610.868	1220.73	4.20105	53.7771	12850	12850	MS2	7/70	20190321-iTQ-s31.raw
	High		lLGNVLVcVLAHHFGk	Unambiguous	1	1	P68871	N-Term(iTRAQ4plex); C8(Methylthio); K16(iTRAQ4plex)	HCD	1	0	1	1	365630	Unique	Used	0.11446	0.0605064	0.544512	0.0340833	0.30053	0.543296	11919.3	3891.36	1277.13	582.198	49.46	0.000122865	0	30.5208	72	3	685.395	2054.17	2.50935	56.8841	13072	13072	MS2	11/146	20190321-iTQ-s60.raw
		High	LLGNVLVcVLAHHFGk	Unambiguous	1	1	P68871	C8(Methylthio); K16(iTRAQ4plex)	CID	1	0	1	1	424892	Redundant	Not Used	0.235486	0.122506	0.535859	0.155959	0.668415	1.22787	23356.4	15688.1	5066.97	5220.32	49.45	0.000177629	0	48.6236	23	3	637.363	1910.08	6.57152	48.5529	10132	10132	MS2	12/146	20190321-iTQ-s70.raw
		High	eFTPPVQAAYQk	Unambiguous	1	1	P68871	N-Term(iTRAQ4plex); K12(iTRAQ4plex)	CID	1	0	1	1	258346	Unique	Used	0.196148	0.115037	0.604109	0.156669	0.80612	1.31353	72860.5	40763.6	14842.8	16358.9	49.44	0.000252553	0	15.8865	15	3	556.307	1666.91	0.960247	25.2121	3990	3990	MS2	14/102	20190321-iTQ-s43.raw
	High		LLGNVLVcVLAHHFGk	Unambiguous	1	1	P68871	C8(Methylthio); K16(iTRAQ4plex)	HCD	1	0	1	1	321374	Unique	Used	0.375167						1.98876e+06	2.12816e+06			49.43	0.000205815	0	5.5218	0	3	637.358	1910.06	-1.09753	46.8229	10487	10487	MS2	7/146	20190321-iTQ-s53.raw
		High	sAVTALWGk	Unambiguous	1	1	P68871	N-Term(iTRAQ4plex); K9(iTRAQ4plex)	CID	1	0	1	1	179528	Redundant	Not Used	0.110704	0.0676575	0.629524	0.0644525	0.587593	0.918799	244738	77279.4	29322.7	22605.9	49.43	0.000160205	0	26.5248	6	2	610.869	1220.73	6.101	33.4928	6476	6476	MS2	8/70	20190321-iTQ-s30.raw
		High	gTFATLSELHcDk	Unambiguous	1	1	P68871	N-Term(iTRAQ4plex); C11(Methylthio); K13(iTRAQ4plex)	CID	1	0	1	1	268533	Unique	Used	0.13822						3985.75	1571.37			49.42	0.000259433	0	17.5246	179	3	585.962	1755.87	3.81967	59.396	13045	13045	MS2	15/116	20190321-iTQ-s44.raw
		High	gTFATLSELHcDk	Unambiguous	1	1	P68871	N-Term(iTRAQ4plex); C11(Methylthio); K13(iTRAQ4plex)	CID	1	0	1	1	265322	Redundant	Not Used	0.123467						7.56603e+07	2.6645e+07			49.41	0.000217647	0	11.2658	0	3	585.957	1755.86	-4.0015	33.6752	6049	6049	MS2	16/116	20190321-iTQ-s44.raw
	High		LLGNVLVcVLAHHFGk	Unambiguous	1	1	P68871	C8(Methylthio); K16(iTRAQ4plex)	HCD	1	0	1	1	436831	Unique	Used	0.196445						46876.6	26266.1			49.4	0.000212982	0	7.4697	12	4	478.27	1910.06	-1.74366	48.0998	10954	10954	MS2	7/146	20190321-iTQ-s72.raw
		High	vNVDEVGGEALGR	Unambiguous	1	1	P68871	N-Term(iTRAQ4plex)	CID	1	0	1	1	77116	Unique	Used	0.607604	0.523137	0.886861	0.969372	1.61017	1.78719	39711.6	68823.4	36789.1	55168.2	49.36	0.000278107	0	11.5488	6	3	486.927	1458.77	-0.852853	27.6284	4438	4438	MS2	14/128	20190321-iTQ-s14.raw
		High	lLGNVLVcVLAHHFGk	Unambiguous	1	1	P68871	N-Term(iTRAQ4plex); C8(Methylthio); K16(iTRAQ4plex)	CID	1	0	1	1	401549	Redundant	Not Used	0.0953309	0.0394961	0.426758	0.0340173	0.360137	0.830697	1.19292e+06	324371	83435.6	58155.7	49.36	0.000127466	0	13.1277	2	3	685.395	2054.17	2.15279	50.2976	11131	11131	MS2	15/146	20190321-iTQ-s66.raw
		High	kVLGAFSDGLAHLDNLk	Unambiguous	2	2	P68871;P02042	N-Term(iTRAQ4plex); K1(iTRAQ4plex); K17(iTRAQ4plex)	CID	1	0	1	1	411854	Redundant	Not Used	0.168566	0.0148358	0.0906574				195890	94184.2	5146.47		49.34	7.04296e-05	1	13.908	4	3	744.102	2230.29	-0.197824	38.0464	7372	7372	MS2	16/174	20190321-iTQ-s68.raw
	High		vVAGVANALAHk	Unambiguous	2	2	P68871;P02042	N-Term(iTRAQ4plex); K12(iTRAQ4plex)	HCD	1	0	1	1	318081	Not Unique	Not Used	0.165306	0.26197	1.63239	0.430862	2.63058	1.58629	67879.7	32005.6	31490.3	41913.9	49.33	8.2461e-05	0	29.6247	31	3	479.966	1437.88	3.62797	22.0677	3349	3349	MS2	12/100	20190321-iTQ-s53.raw
		High	lLGNVLVcVLAHHFGk	Unambiguous	1	1	P68871	N-Term(iTRAQ4plex); C8(Methylthio); K16(iTRAQ4plex)	CID	1	0	1	1	365610	Unique	Used	0.0860584						30025.3	7370.17			49.33	0.000128349	0	9.31251	9	4	514.298	2054.17	2.29481	56.6997	13025	13025	MS2	19/146	20190321-iTQ-s60.raw
	High		vVAGVANALAHk	Unambiguous	2	2	P68871;P02042	N-Term(iTRAQ4plex); K12(iTRAQ4plex)	HCD	1	0	1	1	318390	Not Unique	Not Used	0.0870289	0.0650751	0.770215	0.058917	0.683248	0.873218	237971	59072.3	27423.6	20093	49.28	8.34158e-05	0	19.8482	6	3	479.966	1437.88	4.01	24.3209	4022	4022	MS2	14/100	20190321-iTQ-s53.raw
	High		lLGNVLVcVLAHHFGk	Unambiguous	1	1	P68871	N-Term(iTRAQ4plex); C8(Methylthio); K16(iTRAQ4plex)	HCD	1	0	1	1	364470	Redundant	Not Used	0.0642012	0.0528731	0.848305				2.09028e+07	3.82777e+06	1.95716e+06		49.28	0.000133376	0	9.88915	0	3	685.392	2054.16	-0.967057	47.9046	10560	10560	MS2	12/146	20190321-iTQ-s60.raw
		High	vVAGVANALAHKYH	Unambiguous	2	2	P68871;P02042	N-Term(iTRAQ4plex)	CID	1	0	1	1	325055	Redundant	Not Used	0.210449	0.172479	0.844205	0.217124	1.04126	1.21414	86242	51768.3	26341.5	26835.3	49.28	0.000269703	1	29.4209	10	2	797.453	1593.9	0.852897	29.6472	5169	5169	MS2	15/116	20190321-iTQ-s54.raw
	High		lLGNVLVcVLAHHFGk	Unambiguous	1	1	P68871	N-Term(iTRAQ4plex); C8(Methylthio); K16(iTRAQ4plex)	HCD	1	0	1	1	395844	Unique	Used	0.111571	0.089185	0.823382	0.0979656	0.886184	1.05945	12666.5	4030.93	2000.48	1778.32	49.22	0.000122068	0	21.5063	55	4	514.298	2054.17	3.12677	52.2873	12104	12104	MS2	13/146	20190321-iTQ-s65.raw
		High	vVAGVANALAHk	Unambiguous	2	2	P68871;P02042	N-Term(iTRAQ4plex); K12(iTRAQ4plex)	CID	1	0	1	1	301614	Redundant	Not Used	0.141806	0.0191071	0.138791	0.0514418	0.36612	2.59667	84031.2	33988.5	2843.3	6194.94	49.19	0.000119901	0	14.5219	37	3	479.965	1437.88	1.01743	36.9565	7178	7178	MS2	17/100	20190321-iTQ-s50.raw
	High		gTFATLSELHcDk	Unambiguous	1	1	P68871	N-Term(iTRAQ4plex); C11(Methylthio); K13(iTRAQ4plex)	HCD	1	0	1	1	344252	Unique	Used	0.152049	0.0153349	0.103887				297614	129073	8082.05		49.16	0.000252992	0	20.1028	3	3	585.961	1755.87	1.73404	34.0284	6900	6900	MS2	12/116	20190321-iTQ-s57.raw
		High	vVAGVANALAHk	Unambiguous	2	2	P68871;P02042	N-Term(iTRAQ4plex); K12(iTRAQ4plex)	CID	1	0	1	1	322687	Redundant	Not Used	0.148197						12056	5096.11			49.08	8.21905e-05	0	21.3194	43	3	479.966	1437.88	4.32836	57.2375	13327	13327	MS2	14/100	20190321-iTQ-s53.raw
	High		gTFATLSELHcDk	Unambiguous	1	1	P68871	N-Term(iTRAQ4plex); C11(Methylthio); K13(iTRAQ4plex)	HCD	1	0	1	1	267805	Redundant	Not Used	0.100376						113856	32597.5			49.01	0.000274443	0	10.9688	10	3	585.962	1755.87	3.40254	52.5188	11435	11435	MS2	13/116	20190321-iTQ-s44.raw
		High	gTFATLSELHcDk	Unambiguous	1	1	P68871	N-Term(iTRAQ4plex); C11(Methylthio); K13(iTRAQ4plex)	CID	1	0	1	1	266575	Unique	Used	0.138055						142521	56121.6			49	0.000262486	0	14.8161	6	3	585.961	1755.87	1.73404	43.3859	8764	8764	MS2	8/116	20190321-iTQ-s44.raw
		High	lLGNVLVcVLAHHFGk	Unambiguous	1	1	P68871	N-Term(iTRAQ4plex); C8(Methylthio); K16(iTRAQ4plex)	CID	1	0	1	1	383311	Redundant	Not Used	0.146026	0.0708782	0.499968	0.137509	0.95039	1.87118	44636.8	18591.8	5602.63	8796.41	49	0.000124634	0	36.7331	27	3	685.396	2054.17	3.75728	50.5337	11645	11645	MS2	13/146	20190321-iTQ-s63.raw
	High		eFTPPVQAAYQk	Unambiguous	1	1	P68871	N-Term(iTRAQ4plex); K12(iTRAQ4plex)	HCD	1	0	1	1	152904	Redundant	Not Used	0.116354	0.01	0.0658982				2.96784e+07	9.8496e+06	391219		48.92	0.000278907	0	12.5716	0	2	833.957	1666.91	1.4077	25.1753	3793	3793	MS2	7/102	20190321-iTQ-s26.raw
		High	eFTPPVQAAYQk	Unambiguous	1	1	P68871	N-Term(iTRAQ4plex); K12(iTRAQ4plex)	CID	1	0	1	1	209733	Unique	Used	0.132307	0.0317467	0.247159	0.0493798	0.376676	1.50019	33633	12692.5	1890.82	2380.1	48.92	0.000287242	0	0	71	2	833.96	1666.91	4.70311	24.3574	3851	3851	MS2	8/102	20190321-iTQ-s35.raw
		High	kVLGAFSDGLAHLDNLk	Unambiguous	2	2	P68871;P02042	N-Term(iTRAQ4plex); K1(iTRAQ4plex); K17(iTRAQ4plex)	CID	1	0	1	1	393939	Redundant	Not Used	0.13535	0.0160329	0.122015				639376	246839	18153.2		48.92	6.79635e-05	1	14.3753	2	3	744.104	2230.3	2.34725	38.007	7974	7974	MS2	21/174	20190321-iTQ-s65.raw
	High		vLGAFSDGLAHLDNLk	Unambiguous	2	2	P68871;P02042	N-Term(iTRAQ4plex); K16(iTRAQ4plex)	HCD	1	0	1	1	268499	Not Unique	Not Used	0.176985	0.0432336	0.251621				2426.79	1225.08	185.798		48.91	0.000195364	0	31.513	300	3	653.372	1958.1	3.95741	58.584	12936	12936	MS2	12/138	20190321-iTQ-s44.raw
		High	eFTPPVQAAYQk	Unambiguous	1	1	P68871	N-Term(iTRAQ4plex); K12(iTRAQ4plex)	CID	1	0	1	1	191153	Unique	Used	0.124073	0.01	0.0518971	0.0515924	0.419673	7.96021	120113	42507.1	1329.63	8880.85	48.87	0.000295757	0	14.431	11	2	833.956	1666.91	0.748619	25.6215	4155	4155	MS2	10/102	20190321-iTQ-s32.raw
	High		sAVTALWGk	Unambiguous	1	1	P68871	N-Term(iTRAQ4plex); K9(iTRAQ4plex)	HCD	1	0	1	1	179046	No Quan Values	Not Used							1.1065e+06				48.86	0.000182674	0	14.2128	0	2	610.87	1220.73	6.40099	30.0164	5440	5440	MS2	11/70	20190321-iTQ-s30.raw
	High		eFTPPVQAAYQk	Unambiguous	1	1	P68871	N-Term(iTRAQ4plex); K12(iTRAQ4plex)	HCD	1	0	1	1	146524	Redundant	Not Used	0.0710058						8.28639e+06	1.67825e+06			48.83	0.000295875	0	12.0893	0	2	833.959	1666.91	3.45818	23.8333	3746	3746	MS2	6/102	20190321-iTQ-s25.raw
		High	vLGAFSDGLAHLDNLk	Unambiguous	2	2	P68871;P02042	N-Term(iTRAQ4plex); K16(iTRAQ4plex)	CID	1	0	1	1	284329	Redundant	Not Used	0.113142	0.0411181	0.374342				141661	45716.5	10315		48.82	0.000215201	0	11.2731	10	3	653.372	1958.1	3.11581	41.3509	8716	8716	MS2	18/138	20190321-iTQ-s47.raw
	High		LLVVYPWTQR	Unambiguous	3	3	P68871;P02042;P69892		HCD	1	0	1	1	31109	No Quan Labels	Not Used							9040.87	27817.8	7440.6	4678.96	48.8	0.000320996	0	6.50619	7	2	637.868	1274.73	2.41149	39.7064	7294	7294	MS2	8/74	20190321-iTQ-s06.raw
		High	vLGAFSDGLAHLDNLk	Unambiguous	2	2	P68871;P02042	N-Term(iTRAQ4plex); K16(iTRAQ4plex)	CID	1	0	1	1	262575	Redundant	Not Used	0.0666833	0.03238	0.500174				10208.4	1941.66	585.359		48.78	0.000206597	0	14.7473	96	3	653.373	1958.1	4.61199	57.3769	13154	13154	MS2	15/138	20190321-iTQ-s43.raw
		High	eFTPPVQAAYQk	Unambiguous	1	1	P68871	N-Term(iTRAQ4plex); K12(iTRAQ4plex)	CID	1	0	1	1	184650	Unique	Used	0.148097	0.0465521	0.323782	0.0420273	0.286408	0.870741	59483.6	25127.1	4903.68	3582.68	48.68	0.000293399	0	7.72771	30	2	833.957	1666.91	1.6274	23.7559	3871	3871	MS2	10/102	20190321-iTQ-s31.raw
	High		kVLGAFSDGLAHLDNLk	Unambiguous	2	2	P68871;P02042	N-Term(iTRAQ4plex); K1(iTRAQ4plex); K17(iTRAQ4plex)	HCD	1	0	1	1	400087	Not Unique	Not Used	0.207459	0.0545255	0.270725	0.0713433	0.347074	1.26197	36311.4	21486.9	3506.14	3712.58	48.66	9.62163e-05	1	26.5955	34	4	558.33	2230.3	3.21694	39.321	7967	7967	MS2	17/174	20190321-iTQ-s66.raw
		High	lLGNVLVcVLAHHFGK	Unambiguous	1	1	P68871	N-Term(iTRAQ4plex); C8(Methylthio)	CID	1	0	1	1	321746	Unique	Used	0.0699918						80626.8	16096.2			48.55	0.000256932	0	7.98387	3	3	637.36	1910.07	1.77838	49.5785	11287	11287	MS2	12/146	20190321-iTQ-s53.raw
	High		gTFATLSELHcDk	Unambiguous	1	1	P68871	N-Term(iTRAQ4plex); C11(Methylthio); K13(iTRAQ4plex)	HCD	1	0	1	1	268324	Redundant	Not Used	0.165252	0.110383	0.688043	0.160923	0.982817	1.40609	4285.82	2020.12	837.762	988.397	48.52	0.000299488	0	47.4481	212	2	878.437	1755.87	0.733636	56.5839	12556	12556	MS2	13/116	20190321-iTQ-s44.raw
	High		lLGNVLVcVLAHHFGk	Unambiguous	1	1	P68871	N-Term(iTRAQ4plex); C8(Methylthio); K16(iTRAQ4plex)	HCD	1	0	1	1	370707	Unique	Used	0.123084	0.0233	0.194991	0.0210217	0.172371	0.870176	4.59682e+07	1.61383e+07	1.89671e+06	1.38486e+06	48.5	0.000163854	0	9.49265	0	4	514.296	2054.16	-0.914177	47.7633	10807	10807	MS2	13/146	20190321-iTQ-s61.raw
	High		fFESFGDLSTPDAVmGNPk	Unambiguous	1	1	P68871	N-Term(iTRAQ4plex); M15(Oxidation); K19(iTRAQ4plex)	HCD	1	0	1	1	110724	Redundant	Not Used	0.110036						712991	223777			48.5	0.000264145	0	6.74783	1	2	1182.08	2363.15	1.09572	38.2146	8082	8082	MS2	10/166	20190321-iTQ-s19.raw
		High	fFESFGDLSTPDAVMGNPk	Unambiguous	1	1	P68871	N-Term(iTRAQ4plex); K19(iTRAQ4plex)	CID	1	0	1	1	113177	Redundant	Not Used	0.141567	0.159077	1.15746				36125.1	14587	10176.6		48.48	0.000290197	0	12.7473	11	3	783.058	2347.16	2.9356	55.9839	13392	13392	MS2	19/166	20190321-iTQ-s19.raw
		High	mVHLTPEEk	Unambiguous	2	2	P68871;P02042	N-Term(iTRAQ4plex); K9(iTRAQ4plex)	CID	1	0	1	1	317624	Redundant	Not Used	0.160911	0.0207185	0.132627	0.0346053	0.217049	1.61095	99606.7	45716.4	3654.54	4939.82	48.48	0.000388822	0	16.195	50	2	686.383	1371.76	2.63672	18.6654	2354	2354	MS2	6/70	20190321-iTQ-s53.raw
	High		gTFATLSELHcDk	Unambiguous	1	1	P68871	N-Term(iTRAQ4plex); C11(Methylthio); K13(iTRAQ4plex)	HCD	1	0	1	1	262569	Unique	Used	0.122272			0.0587461	0.484902		1658.62	578.458		139.639	48.45	0.000318643	0	23.1757	300	3	585.963	1755.87	5.17533	57.3176	13147	13147	MS2	11/116	20190321-iTQ-s43.raw
		High	vLGAFSDGLAHLDNLk	Unambiguous	2	2	P68871;P02042	N-Term(iTRAQ4plex); K16(iTRAQ4plex)	CID	1	0	1	1	268126	Redundant	Not Used	0.156387	0.0499386	0.328924	0.0416055	0.268504	0.803547	18444.2	8227.33	1631.11	1099.74	48.38	0.000240324	0	28.1423	81	3	653.372	1958.1	2.83528	54.9413	12121	12121	MS2	16/138	20190321-iTQ-s44.raw
	High		kVLGAFSDGLAHLDNLk	Unambiguous	2	2	P68871;P02042	N-Term(iTRAQ4plex); K1(iTRAQ4plex); K17(iTRAQ4plex)	HCD	1	0	1	1	394144	Not Unique	Not Used	0.197141	0.0689574	0.360301	0.101321	0.518711	1.41715	84153.1	47319.9	10276.3	12219.4	48.37	0.00010286	1	32.8179	21	3	744.103	2230.29	0.951565	39.6053	8423	8423	MS2	17/174	20190321-iTQ-s65.raw
		High	vLGAFSDGLAHLDNLk	Unambiguous	2	2	P68871;P02042	N-Term(iTRAQ4plex); K16(iTRAQ4plex)	CID	1	0	1	1	260841	Redundant	Not Used	0.0633403	0.01	0.131962				382604	69123.6	5497.96		48.37	0.000221958	0	15.5723	4	3	653.373	1958.1	5.07955	43.846	9397	9397	MS2	20/138	20190321-iTQ-s43.raw
		High	lLGNVLVcVLAHHFGk	Unambiguous	1	1	P68871	N-Term(iTRAQ4plex); C8(Methylthio); K16(iTRAQ4plex)	CID	1	0	1	1	377268	Unique	Used	0.124502	0.0572926	0.474004				43137.5	15318.9	4376.62		48.36	0.000153175	0	11.2581	13	4	514.298	2054.17	2.88907	52.2223	11772	11772	MS2	9/146	20190321-iTQ-s62.raw
		High	vNVDEVGGEALGR	Unambiguous	1	1	P68871	N-Term(iTRAQ4plex)	CID	1	0	1	1	79747	Redundant	Not Used	0.178682	0.297345	1.71412	0.278406	1.57253	0.903056	6932.8	3533.35	3650.53	2766.1	48.35	0.000353847	0	15.4076	34	3	486.928	1458.77	2.28516	46.1872	10135	10135	MS2	13/128	20190321-iTQ-s14.raw
		High	vVAGVANALAHk	Unambiguous	2	2	P68871;P02042	N-Term(iTRAQ4plex); K12(iTRAQ4plex)	CID	1	0	1	1	318390	Redundant	Not Used	0.0870289	0.0650751	0.770215	0.058917	0.683248	0.873218	237971	59072.3	27423.6	20093	48.34	9.74589e-05	0	19.8482	6	3	479.966	1437.88	4.01	24.3049	4016	4016	MS2	9/100	20190321-iTQ-s53.raw
	High		fFESFGDLSTPDAVMGNPk	Unambiguous	1	1	P68871	N-Term(iTRAQ4plex); K19(iTRAQ4plex)	HCD	1	0	1	1	126186	Unique	Used	0.187952	0.10632	0.582674	0.21223	1.13962	1.92527	2279.29	1221.92	429.139	693.245	48.33	0.000297458	0	39.1521	82	3	783.058	2347.16	3.24765	59.7118	14187	14187	MS2	10/166	20190321-iTQ-s21.raw
		High	vLGAFSDGLAHLDNLk	Unambiguous	2	2	P68871;P02042	N-Term(iTRAQ4plex); K16(iTRAQ4plex)	CID	1	0	1	1	388309	Redundant	Not Used	0.11368	0.0325856	0.295257	0.0218667	0.194133	0.647223	346572	112377	19998.8	10860.7	48.33	0.000240904	0	33.1523	8	3	653.372	1958.1	2.74176	42.7785	9109	9109	MS2	17/138	20190321-iTQ-s64.raw
		High	fFESFGDLSTPDAVMGNPk	Unambiguous	1	1	P68871	N-Term(iTRAQ4plex); K19(iTRAQ4plex)	CID	1	0	1	1	123820	No Quan Values	Not Used							585114				48.31	0.000297355	0	9.13884	0	3	783.058	2347.16	3.01362	41.5399	9057	9057	MS2	19/166	20190321-iTQ-s21.raw
		High	gTFATLSELHcDk	Unambiguous	1	1	P68871	N-Term(iTRAQ4plex); C11(Methylthio); K13(iTRAQ4plex)	CID	1	0	1	1	267985	Unique	Used	0.101117						95734.6	27611.4			48.31	0.000334985	0	12.1179	11	3	585.962	1755.87	3.92395	53.8673	11819	11819	MS2	9/116	20190321-iTQ-s44.raw
		High	vVAGVANALAHk	Unambiguous	2	2	P68871;P02042	N-Term(iTRAQ4plex); K12(iTRAQ4plex)	CID	1	0	1	1	313126	Redundant	Not Used	0.102415	0.103126	1.03721	0.102554	1.01062	0.95913	57718.4	16860.8	10540.7	8482.92	48.23	0.00013378	0	15.2008	37	3	479.965	1437.88	1.78149	32.0152	5887	5887	MS2	10/100	20190321-iTQ-s52.raw
		High	eFTPPVQAAYQk	Unambiguous	1	1	P68871	N-Term(iTRAQ4plex); K12(iTRAQ4plex)	CID	1	0	1	1	294123	Unique	Used	0.149535	0.0348422	0.240007	0.0511591	0.345288	1.41617	47496.1	20258	2930.55	3482.26	48.19	0.000336027	0	32.474	50	2	833.958	1666.91	2.35971	25.0372	4058	4058	MS2	8/102	20190321-iTQ-s49.raw
	High		vHLTPEEk	Unambiguous	2	2	P68871;P02042	N-Term(iTRAQ4plex); K8(iTRAQ4plex)	HCD	1	0	1	1	360347	Not Unique	Not Used	0.149423	0.0351577	0.242361	0.0367234	0.248042	1.00744	80409.7	34270.8	5006.28	4231.86	48.18	0.000318555	0	40.2357	118	2	620.863	1240.72	3.87703	16.8976	1620	1620	MS2	6/62	20190321-iTQ-s60.raw
	High		eFTPPVQAAYQk	Unambiguous	1	1	P68871	N-Term(iTRAQ4plex); K12(iTRAQ4plex)	HCD	1	0	1	1	184650	Redundant	Not Used	0.148097	0.0465521	0.323782	0.0420273	0.286408	0.870741	59483.6	25127.1	4903.68	3582.68	48.17	0.000329957	0	7.72771	30	2	833.957	1666.91	1.6274	23.7751	3877	3877	MS2	9/102	20190321-iTQ-s31.raw
	High		fFESFGDLSTPDAVMGNPk	Unambiguous	1	1	P68871	N-Term(iTRAQ4plex); K19(iTRAQ4plex)	HCD	1	0	1	1	113405	Unique	Used	0.0804694						12208	2802.03			48.17	0.000311669	0	10.034	28	3	783.058	2347.16	2.9356	58.177	13892	13892	MS2	12/166	20190321-iTQ-s19.raw
	High		vNVDEVGGEALGR	Unambiguous	1	1	P68871	N-Term(iTRAQ4plex)	HCD	1	0	1	1	215962	Redundant	Not Used	0.144849	0.0160974	0.114473	0.0348649	0.242927	2.08895	53501.5	22104.3	1525.14	2673.22	48.15	0.000367461	0	5.63544	22	2	729.889	1458.77	2.96382	26.206	4062	4062	MS2	8/128	20190321-iTQ-s36.raw
	High		fFESFGDLSTPDAVMGNPk	Unambiguous	1	1	P68871	N-Term(iTRAQ4plex); K19(iTRAQ4plex)	HCD	1	0	1	1	104772	Redundant	Not Used	0.0388581						9.95846e+06	1.10375e+06			48.15	0.00028172	0	8.63762	0	2	1174.08	2347.16	1.53713	41.9853	8931	8931	MS2	10/166	20190321-iTQ-s18.raw
	High		fFESFGDLSTPDAVMGNPk	Unambiguous	1	1	P68871	N-Term(iTRAQ4plex); K19(iTRAQ4plex)	HCD	1	0	1	1	284405	Unique	Used	0.47539	0.403906	0.875166	1.0498	2.22872	2.50681	25424.7	34475	18185.4	38251	48.13	0.000280713	0	51.4736	30	3	783.056	2347.15	1.06333	41.9232	8882	8882	MS2	12/166	20190321-iTQ-s47.raw
		High	lLGNVLVcVLAHHFGk	Unambiguous	1	1	P68871	N-Term(iTRAQ4plex); C8(Methylthio); K16(iTRAQ4plex)	CID	1	0	1	1	358663	Redundant	Not Used	0.0807327	0.0243616	0.310825	0.0120079	0.150113	0.475399	527377	121442	22751.6	9075.45	48.12	0.000175754	0	9.83433	4	4	514.298	2054.17	1.81941	49.5117	11436	11436	MS2	10/146	20190321-iTQ-s59.raw
	High		fFESFGDLSTPDAVMGNPk	Unambiguous	1	1	P68871	N-Term(iTRAQ4plex); K19(iTRAQ4plex)	HCD	1	0	1	1	111371	Redundant	Not Used	0.099585						731301	207724			48.08	0.000286298	0	14.2912	1	3	783.057	2347.16	1.5314	42.9937	9485	9485	MS2	12/166	20190321-iTQ-s19.raw
		High	vNVDEVGGEALGR	Unambiguous	1	1	P68871	N-Term(iTRAQ4plex)	CID	1	0	1	1	83249	Unique	Used	0.32908	0.267927	0.838639	0.319683	0.980435	1.1508	85094.6	79873.2	40374.2	38985.3	48.08	0.0003781	0	53.5639	14	2	729.887	1458.77	-0.299711	24.6319	4006	4006	MS2	11/128	20190321-iTQ-s15.raw
		High	eFTPPVQAAYQk	Unambiguous	1	1	P68871	N-Term(iTRAQ4plex); K12(iTRAQ4plex)	CID	1	0	1	1	305735	Unique	Used	0.139173	0.01	0.0517055				47594.1	18893.2	588.803		48.07	0.00034934	0	14.1863	26	2	833.959	1666.91	3.31172	21.4879	3101	3101	MS2	11/102	20190321-iTQ-s51.raw
	High		fFESFGDLSTPDAVMGNPk	Unambiguous	1	1	P68871	N-Term(iTRAQ4plex); K19(iTRAQ4plex)	HCD	1	0	1	1	123802	Redundant	Not Used	0.154635						608590	268429			48.04	0.000286591	0	7.35709	1	2	1174.08	2347.15	1.12107	41.4251	9024	9024	MS2	10/166	20190321-iTQ-s21.raw
		High	gTFATLSELHcDk	Unambiguous	1	1	P68871	N-Term(iTRAQ4plex); C11(Methylthio); K13(iTRAQ4plex)	CID	1	0	1	1	267045	Redundant	Not Used	0.143321	0.01	0.0364781				116807	47750.4	1049.87		48.04	0.000343124	0	13.303	9	3	585.962	1755.87	3.50682	46.881	9780	9780	MS2	16/116	20190321-iTQ-s44.raw
	High		gTFATLSELHcDk	Unambiguous	1	1	P68871	N-Term(iTRAQ4plex); C11(Methylthio); K13(iTRAQ4plex)	HCD	1	0	1	1	266317	Redundant	Not Used	0.0741971						71120.9	15051.5			48.03	0.00033998	0	8.69297	10	3	585.961	1755.87	1.9426	41.3452	8211	8211	MS2	10/116	20190321-iTQ-s44.raw
		High	vVAGVANALAHk	Unambiguous	2	2	P68871;P02042	N-Term(iTRAQ4plex); K12(iTRAQ4plex)	CID	1	0	1	1	313032	Redundant	Not Used	0.120517	0.0803311	0.68659	0.115663	0.968606	1.38869	117046	40234.5	16650.4	19401.2	48.03	9.2865e-05	0	31.9431	15	3	479.967	1437.89	5.72913	31.307	5681	5681	MS2	9/100	20190321-iTQ-s52.raw
	High		lLGNVLVcVLAHHFGK	Unambiguous	1	1	P68871	N-Term(iTRAQ4plex); C8(Methylthio)	HCD	1	0	1	1	309486	Unique	Used	0.0130737						6.57616e+06	245226			47.99	0.000292293	0	5.21141	0	4	478.271	1910.06	0.429252	49.4577	11240	11240	MS2	14/146	20190321-iTQ-s51.raw
		High	lLGNVLVcVLAHHFGk	Unambiguous	1	1	P68871	N-Term(iTRAQ4plex); C8(Methylthio); K16(iTRAQ4plex)	CID	1	0	1	1	371775	Redundant	Not Used	0.123125	0.042698	0.357207				27014.5	9487.29	2042.63		47.99	0.000158855	0	10.0664	31	3	685.396	2054.17	4.02469	56.1336	13116	13116	MS2	13/146	20190321-iTQ-s61.raw
		High	gTFATLSELHcDk	Unambiguous	1	1	P68871	N-Term(iTRAQ4plex); C11(Methylthio); K13(iTRAQ4plex)	CID	1	0	1	1	265495	Redundant	Not Used	0.127537						3.69401e+07	1.34379e+07			47.98	0.000357451	0	11.382	0	3	585.961	1755.87	2.77685	35.1108	6424	6424	MS2	9/116	20190321-iTQ-s44.raw
		High	vLGAFSDGLAHLDNLk	Unambiguous	2	2	P68871;P02042	N-Term(iTRAQ4plex); K16(iTRAQ4plex)	CID	1	0	1	1	266587	Redundant	Not Used	0.10961	0.01	0.077703				1.56047e+06	487870	22849.1		47.97	0.000261724	0	11.7896	1	3	653.372	1958.1	3.11581	43.4776	8790	8790	MS2	18/138	20190321-iTQ-s44.raw
		High	lLGNVLVcVLAHHFGk	Unambiguous	1	1	P68871	N-Term(iTRAQ4plex); C8(Methylthio); K16(iTRAQ4plex)	CID	1	0	1	1	365630	Redundant	Not Used	0.11446	0.0605064	0.544512	0.0340833	0.30053	0.543296	11919.3	3891.36	1277.13	582.198	47.96	0.000173552	0	30.5208	72	3	685.395	2054.17	2.50935	56.8648	13066	13066	MS2	15/146	20190321-iTQ-s60.raw
	High		gTFATLSELHcDk	Unambiguous	1	1	P68871	N-Term(iTRAQ4plex); C11(Methylthio); K13(iTRAQ4plex)	HCD	1	0	1	1	277510	Unique	Used	0.228682	0.208623	0.939705	0.212752	0.938949	0.983573	60917.5	39734.8	22505.6	18573.6	47.94	0.000332637	0	48.9323	16	3	585.961	1755.87	1.42119	36.2683	6825	6825	MS2	11/116	20190321-iTQ-s46.raw
	High		vNVDEVGGEALGR	Unambiguous	1	1	P68871	N-Term(iTRAQ4plex)	HCD	1	0	1	1	77515	Unique	Used	0.221978	0.499499	2.31785	0.284249	1.29238	0.54886	17841.6	11296.4	15781.7	7267.97	47.91	0.000389148	0	14.6736	18	3	486.929	1458.77	2.85	30.4685	5305	5305	MS2	12/128	20190321-iTQ-s14.raw
		High	gTFATLSELHcDk	Unambiguous	1	1	P68871	N-Term(iTRAQ4plex); C11(Methylthio); K13(iTRAQ4plex)	CID	1	0	1	1	266755	Redundant	Not Used	0.138027	0.0445218	0.332253	0.0454248	0.332146	0.984049	155680	61290.7	12274.1	10134.6	47.91	0.000355978	0	18.4233	8	3	585.962	1755.87	3.61111	44.7385	9154	9154	MS2	16/116	20190321-iTQ-s44.raw
		High	lLGNVLVcVLAHHFGk	Unambiguous	1	1	P68871	N-Term(iTRAQ4plex); C8(Methylthio); K16(iTRAQ4plex)	CID	1	0	1	1	371157	Unique	Used	0.0949696						347317	94082.2			47.91	0.000192552	0	8.98161	1	4	514.295	2054.16	-2.3404	51.2427	11777	11777	MS2	18/146	20190321-iTQ-s61.raw
	High		vHLTPEEk	Unambiguous	2	2	P68871;P02042	N-Term(iTRAQ4plex); K8(iTRAQ4plex)	HCD	1	0	1	1	409258	Not Unique	Not Used	0.173498	0.0720319	0.427652	0.0962783	0.56006	1.28914	22632.4	11200.2	2886.97	3122.77	47.87	0.000338858	0	8.20495	99	2	620.863	1240.72	4.36896	17.1962	1742	1742	MS2	6/62	20190321-iTQ-s68.raw
	High		vLGAFSDGLAHLDNLk	Unambiguous	2	2	P68871;P02042	N-Term(iTRAQ4plex); K16(iTRAQ4plex)	HCD	1	0	1	1	284341	Not Unique	Not Used	0.185419	0.0434619	0.241444	0.0483304	0.263068	1.07253	41399.2	21894.9	3186.3	2867.43	47.87	0.000271903	0	10.3624	23	4	490.28	1958.1	2.48553	41.4581	8748	8748	MS2	12/138	20190321-iTQ-s47.raw
		High	vNVDEVGGEALGR	Unambiguous	1	1	P68871	N-Term(iTRAQ4plex)	CID	1	0	1	1	78128	Redundant	Not Used	0.181485	0.0916464	0.520157	0.137335	0.763729	1.44531	216554	112100	35145.4	42621.3	47.82	0.000396471	0	38.1671	8	2	729.889	1458.77	2.88014	34.7705	6633	6633	MS2	6/128	20190321-iTQ-s14.raw
		High	lLGNVLVcVLAHHFGk	Unambiguous	1	1	P68871	N-Term(iTRAQ4plex); C8(Methylthio); K16(iTRAQ4plex)	CID	1	0	1	1		No Quan Values	Not Used											47.82	0.000181716	0	9.13691	4	4	514.298	2054.17	2.41366	55.3819	12934	12934	MS2	12/146	20190321-iTQ-s61.raw
		High	vLGAFSDGLAHLDNLk	Unambiguous	2	2	P68871;P02042	N-Term(iTRAQ4plex); K16(iTRAQ4plex)	CID	1	0	1	1	268448	Redundant	Not Used	0.126944	0.0428938	0.348052	0.0479126	0.380925	1.07734	3348.49	1212.43	254.349	229.921	47.8	0.000257236	0	19.7434	300	3	653.373	1958.1	4.89252	57.8827	12821	12821	MS2	21/138	20190321-iTQ-s44.raw
	High		gTFATLSELHcDk	Unambiguous	1	1	P68871	N-Term(iTRAQ4plex); C11(Methylthio); K13(iTRAQ4plex)	HCD	1	0	1	1	381103	Redundant	Not Used	0.207211	0.153694	0.76402	0.197566	0.962278	1.2398	18066.2	10677.7	4917.09	5115.15	47.78	0.000365127	0	16.6658	73	2	878.442	1755.88	6.22579	33.7997	6860	6860	MS2	12/116	20190321-iTQ-s63.raw
		High	LLVVYPWTQR	Unambiguous	3	3	P68871;P02042;P69892		CID	1	0	1	1		No Quan Labels	Not Used											47.78	0.000403474	0	2.22163	4	2	637.867	1274.73	1.16659	39.403	7032	7032	MS2	8/74	20190321-iTQ-s07.raw
	High		lLGNVLVcVLAHHFGK	Unambiguous	1	1	P68871	N-Term(iTRAQ4plex); C8(Methylthio)	HCD	1	0	1	1	315645	Unique	Used	0.0900974	0.0774339	0.885278	0.129061	1.44572	1.60753	43300.1	11127.5	5937.54	8008.73	47.77	0.000284921	0	25.9276	23	2	955.537	1910.07	2.61623	50.6742	11352	11352	MS2	7/146	20190321-iTQ-s52.raw
		High	vNVDEVGGEALGR	Unambiguous	1	1	P68871	N-Term(iTRAQ4plex)	CID	1	0	1	1	276212	Redundant	Not Used	0.15153	0.121166	0.823651	0.184217	1.22696	1.46637	40312.4	17423.5	8649.8	10642.6	47.77	0.000404404	0	36.0709	61	2	729.889	1458.77	2.37806	26.4737	4002	4002	MS2	6/128	20190321-iTQ-s46.raw
		High	vVAGVANALAHk	Unambiguous	2	2	P68871;P02042	N-Term(iTRAQ4plex); K12(iTRAQ4plex)	CID	1	0	1	1	322304	Redundant	Not Used	0.14496	0.0182549	0.129715				82167.2	33973.9	2656.22		47.76	0.000111384	0	32.3755	16	3	479.966	1437.88	4.07367	53.7791	12496	12496	MS2	13/100	20190321-iTQ-s53.raw
		High	sAVTALWGk	Unambiguous	1	1	P68871	N-Term(iTRAQ4plex); K9(iTRAQ4plex)	CID	1	0	1	1	222806	Redundant	Not Used	0.146695	0.0174364	0.122434	0.02018	0.138838	1.11625	311880	130497	9630.08	9019.64	47.74	0.000247353	0	33.9432	28	2	610.868	1220.73	4.50104	30.553	5676	5676	MS2	7/70	20190321-iTQ-s37.raw
	High		lLGNVLVcVLAHHFGk	Unambiguous	1	1	P68871	N-Term(iTRAQ4plex); C8(Methylthio); K16(iTRAQ4plex)	HCD	1	0	1	1	425125	Unique	Used	0.127984	0.0161673	0.130119				732683	267466	20976.8		47.73	0.000156849	0	8.82021	2	4	514.3	2054.18	6.09803	50.3481	10644	10644	MS2	13/146	20190321-iTQ-s70.raw
		High	sAVTALWGk	Unambiguous	1	1	P68871	N-Term(iTRAQ4plex); K9(iTRAQ4plex)	CID	1	0	1	1	246914	Redundant	Not Used	0.147583	0.0282697	0.197309	0.0448522	0.306725	1.53024	118487	49877.3	5931.67	7616.12	47.71	0.000244832	0	41.1814	91	2	610.869	1220.73	5.00103	29.6159	5310	5310	MS2	7/70	20190321-iTQ-s41.raw
		High	lLGNVLVcVLAHHFGk	Unambiguous	1	1	P68871	N-Term(iTRAQ4plex); C8(Methylthio); K16(iTRAQ4plex)	CID	1	0	1	1	364537	Unique	Used	0.0596028	0.0190258	0.328804				7.23285e+07	1.22963e+07	2.4369e+06		47.7	0.000192751	0	9.69735	0	4	514.296	2054.16	-0.676473	48.4685	10700	10700	MS2	10/146	20190321-iTQ-s60.raw
		High	gTFATLSELHcDk	Unambiguous	1	1	P68871	N-Term(iTRAQ4plex); C11(Methylthio); K13(iTRAQ4plex)	CID	1	0	1	1	271410	Redundant	Not Used	0.259588	0.0138136	0.054813				9.6322e+06	7.13194e+06	235623		47.67	0.000352263	0	11.5544	0	3	585.96	1755.86	-0.14304	34.0246	6493	6493	MS2	16/116	20190321-iTQ-s45.raw
		High	lLGNVLVcVLAHHFGk	Unambiguous	1	1	P68871	N-Term(iTRAQ4plex); C8(Methylthio); K16(iTRAQ4plex)	CID	1	0	1	1	430844	Redundant	Not Used	0.111703	0.0338511	0.312155	0.0143087	0.129282	0.407683	1.47724e+06	470665	88554.4	30292.2	47.67	0.000171002	0	9.7348	1	4	514.299	2054.17	3.95872	49.4653	10517	10517	MS2	11/146	20190321-iTQ-s71.raw
		High	kVLGAFSDGLAHLDNLk	Unambiguous	2	2	P68871;P02042	N-Term(iTRAQ4plex); K1(iTRAQ4plex); K17(iTRAQ4plex)	CID	1	0	1	1	394161	Redundant	Not Used	0.208488	0.026099	0.128945				190996	113580	8827.45		47.67	8.89208e-05	1	17.0144	5	4	558.33	2230.3	2.45069	39.7263	8455	8455	MS2	11/174	20190321-iTQ-s65.raw
		High	vVAGVANALAHk	Unambiguous	2	2	P68871;P02042	N-Term(iTRAQ4plex); K12(iTRAQ4plex)	CID	1	0	1	1	319971	Redundant	Not Used	0.146971	0.047163	0.330544	0.0809566	0.55593	1.65557	62105.9	26035.3	5187.05	7205.51	47.65	0.000114241	0	18.6877	25	3	479.966	1437.88	3.88266	36.4262	7440	7440	MS2	7/100	20190321-iTQ-s53.raw
		High	LLGNVLVcVLAHHFGk	Unambiguous	1	1	P68871	C8(Methylthio); K16(iTRAQ4plex)	CID	1	0	1	1	321652	Redundant	Not Used	0.187428			0.109635	0.590357		42535.2	22739.5		6683.09	47.65	0.000321249	0	9.48197	6	3	637.36	1910.07	1.39493	48.8742	11081	11081	MS2	11/146	20190321-iTQ-s53.raw
		High	gTFATLSELHcDk	Unambiguous	1	1	P68871	N-Term(iTRAQ4plex); C11(Methylthio); K13(iTRAQ4plex)	CID	1	0	1	1	272066	Unique	Used	0.289935	0.0637026	0.226317	0.10215	0.355582	1.5466	44407.1	36724.1	5009.51	6500.88	47.63	0.000374507	0	25.9344	21	3	585.962	1755.87	3.29826	38.9842	7912	7912	MS2	16/116	20190321-iTQ-s45.raw
	High		lLGNVLVcVLAHHFGk	Unambiguous	1	1	P68871	N-Term(iTRAQ4plex); C8(Methylthio); K16(iTRAQ4plex)	HCD	1	0	1	1	389522	Unique	Used	0.165959	0.0735628	0.456582	0.0870509	0.529388	1.14133	21241.1	10054.8	2767.08	2649.91	47.61	0.000182049	0	19.6172	30	4	514.298	2054.17	2.88907	51.7805	11742	11742	MS2	13/146	20190321-iTQ-s64.raw
		High	vLGAFSDGLAHLDNLk	Unambiguous	2	2	P68871;P02042	N-Term(iTRAQ4plex); K16(iTRAQ4plex)	CID	1	0	1	1	266967	Redundant	Not Used	0.14403	0.0428838	0.306692	0.0343539	0.240727	0.772642	100364	41231.2	7621.78	4941.2	47.6	0.000284999	0	27.5137	14	3	653.372	1958.1	2.74176	46.3015	9611	9611	MS2	27/138	20190321-iTQ-s44.raw
[truncated: 236,545+ more rows]
