# Supplementary material for: LCP1 upregulation via EGFR signaling promotes oral cancer progression through the JAK2/STAT3/IL-1β axis
Source: Cancer Cell Int. 2025 Oct 3;25:329. doi: 10.1186/s12935-025-03970-0 (PMC12495854; doi:10.1186/s12935-025-03970-0)
Supplement: Supplementary file 7 — Supplemental Table S4-5 [file 12935_2025_3970_MOESM7_ESM.xlsx]

## Sheet: Table S4-5
Supplemental Table S4-5. List of peptides identified in OSCC #5 and #5R with iTRAQ-based MS analysis
Accession number	Protein name	Sequence coverage (%)	No. of total protein	No. of unique peptide	No. of total peptide	No. of total spectra	T/N (115/114) ratio of #5			116/114			116/115			117/114			117/115			RT/RN (117/116) ratio of #5R			Mascot score	Coverage A(4,7)	# Peptides A(4,7)	# PSM A(4,7)	No. of amino acids	M.W. (kDa)	calc. pI
							ratio	No. of spectra	Variability (%)	ratio	No. of spectra	Variability (%)	ratio	No. of spectra	Variability (%)	ratio	No. of spectra	Variability (%)	ratio	No. of spectra	Variability (%)	ratio	No. of spectra	Variability (%)
P06703	Protein S100-A6 OS=Homo sapiens OX=9606 GN=S100A6 PE=1 SV=1 - [S10A6_HUMAN]	97.78	1	11	11	88	0.646382	48	31.9414	0.813238	49	30.5402	1.24872	54	34.0935	0.481499	48	44.7368	0.77069	54	31.8219	0.621619	54	34.9915	3007.8	97.78	22	88	90	10.1733	5.47803
	A4	A7	Sequence	PSM Ambiguity	# Proteins	# Protein Groups	Protein Group Accessions	Modifications	Activation Type	ΔScore	ΔCn	Rank	Search Engine Rank	QuanResultID	Quan Info	Quan Usage	115/114	116/114	116/115	117/114	117/115	117/116	114	115	116	117	IonScore	Exp Value	# Missed Cleavages	Isolation Interference [%]	Ion Inject Time [ms]	Charge	m/z [Da]	MH+ [Da]	ΔM [ppm]	RT [min]	First Scan	Last Scan	MS Order	Ions Matched	Spectrum File
	High		eLTIGSkLQDAEIAR	Unambiguous	1	1	P06703	N-Term(iTRAQ4plex); K7(iTRAQ4plex)	HCD	1	0	1	1	158450	Unique	Used	0.397082	0.547147	1.41999	0.15842	0.410852	0.289115	16079.7	15017.4	18863.4	8123.53	94.4	4.04832e-09	1	5.13125	48	2	966.555	1932.1	1.33929	33.0929	4468	4468	MS2	14/150	20210221-WuCC-iTRAQ-OSCC_relapse-1-Huang-s31.raw
	High		NkDQEVNFQEYVTFLGALALIYNEALk	Unambiguous	1	1	P06703	K2(iTRAQ4plex); K27(iTRAQ4plex)	HCD	1	0	1	1	161096	Unique	Used	0.612532	0.668188	1.12417	0.457688	0.769476	0.683965	1392.3	2005.85	1994.67	2032.16	87.5	1.98278e-08	1	0	58	3	1140.27	3418.81	-1.0628	54.9099	10201	10201	MS2	18/302	20210221-WuCC-iTRAQ-OSCC_relapse-1-Huang-s31.raw
	High		nkDQEVNFQEYVTFLGALALIYNEALk	Unambiguous	1	1	P06703	N-Term(iTRAQ4plex); K2(iTRAQ4plex); K27(iTRAQ4plex)	HCD	1	0	1	1	272414	Unique	Used			2.09785		1.41756	0.675207		4011.79	7444.79	7487.63	84.85	2.62297e-08	1	5.25012	21	3	1188.31	3562.92	1.47783	54.9966	9833	9833	MS2	21/302	20210221-WuCC-iTRAQ-OSCC_relapse-1-Huang-s55.raw
	High		nkDQEVNFQEYVTFLGALALIYNEALk	Unambiguous	1	1	P06703	N-Term(iTRAQ4plex); K2(iTRAQ4plex); K27(iTRAQ4plex)	HCD	1	0	1	1	291283	Unique	Used	0.638483	0.728306	1.17551	0.44949	0.724978	0.616267	3766.49	5656.18	5881.53	5399.01	80.35	7.39254e-08	1	4.99051	35	3	1188.31	3562.92	2.40288	54.9292	9918	9918	MS2	19/302	20210221-WuCC-iTRAQ-OSCC_relapse-1-Huang-s59.raw
	High		acPLDQAIGLLVAIFHk	Unambiguous	1	1	P06703	N-Term(iTRAQ4plex); C2(Methylthio); K17(iTRAQ4plex)	HCD	1	0	1	1	198901	Unique	Used	1.48791	1.31595	0.91143	0.903524	0.625342	0.68559	1292.31	4522.51	3646.22	3723.59	79.85	1.21629e-07	0	8.54206	242	3	715.073	2143.2	1.48352	56.8924	9787	9787	MS2	17/150	20210221-WuCC-iTRAQ-OSCC_relapse-1-Huang-s39.raw
		High	eLTIGSkLQDAEIAR	Unambiguous	1	1	P06703	N-Term(iTRAQ4plex); K7(iTRAQ4plex)	CID	1	0	1	1	158450	Redundant	Not Used	0.397082	0.547147	1.41999	0.15842	0.410852	0.289115	16079.7	15017.4	18863.4	8123.53	76.9	2.27654e-07	1	5.13125	48	2	966.555	1932.1	1.33929	33.0737	4462	4462	MS2	21/150	20210221-WuCC-iTRAQ-OSCC_relapse-1-Huang-s31.raw
	High		acPLDQAIGLLVAIFHk	Unambiguous	1	1	P06703	N-Term(iTRAQ4plex); C2(Methylthio); K17(iTRAQ4plex)	HCD	1	0	1	1	207968	Unique	Used	1.92989	1.6376	0.874454	0.954733	0.509452	0.582153	802.045	3640.57	2816.09	2441.96	74.93	3.72785e-07	0	8.38921	215	3	715.073	2143.2	1.31265	56.9038	9833	9833	MS2	15/150	20210221-WuCC-iTRAQ-OSCC_relapse-1-Huang-s41.raw
	High		dQEVNFQEYVTFLGALALIYNEALkG	Unambiguous	1	1	P06703	N-Term(iTRAQ4plex); K25(iTRAQ4plex)	HCD	1	0	1	1	180596	Unique	Used	0.7979	0.979046	1.26449	0.656642	0.847491	0.669714	2436.4	4572.3	5114.36	5101.94	71.94	6.90914e-07	1	3.20939	45	3	1078.57	3233.7	1.51106	56.1523	9916	9916	MS2	17/288	20210221-WuCC-iTRAQ-OSCC_relapse-1-Huang-s35.raw
	High		dQEVNFQEYVTFLGALALIYNEALkG	Unambiguous	1	1	P06703	N-Term(iTRAQ4plex); K25(iTRAQ4plex)	HCD	1	0	1	1	156238	Unique	Used	0.630808	0.743406	1.21448	0.399882	0.652814	0.537118	2385.47	3539.22	3802.23	3042.02	71.21	8.21164e-07	1	15.9815	82	3	1078.57	3233.7	0.718325	56.0551	10431	10431	MS2	19/288	20210221-WuCC-iTRAQ-OSCC_relapse-1-Huang-s30.raw
	High		dQEVNFQEYVTFLGALALIYNEALkG	Unambiguous	1	1	P06703	N-Term(iTRAQ4plex); K25(iTRAQ4plex)	HCD	1	0	1	1	44502	Unique	Used		0.862614		0.543349		0.628964	8876.45		16417	15380.7	70.62	9.40654e-07	1	13.5964	5	4	809.18	3233.7	0.84629	55.6856	11445	11445	MS2	17/288	20210221-WuCC-iTRAQ-OSCC_relapse-1-Huang-s09.raw
	High		acPLDQAIGLLVAIFHk	Unambiguous	1	1	P06703	N-Term(iTRAQ4plex); C2(Methylthio); K17(iTRAQ4plex)	HCD	1	0	1	1	194360	Unique	Used	2.49503	2.31537	0.956329	1.52439	0.62918	0.657412	1463.21	8586.54	7263.83	7113.09	69.09	1.4304e-06	0	5.82561	56	3	715.073	2143.2	1.31265	56.8296	9803	9803	MS2	14/150	20210221-WuCC-iTRAQ-OSCC_relapse-1-Huang-s38.raw
	High		nkDQEVNFQEYVTFLGALALIYNEALk	Unambiguous	1	1	P06703	N-Term(iTRAQ4plex); K2(iTRAQ4plex); K27(iTRAQ4plex)	HCD	1	0	1	1	263064	Unique	Used	0.635627	1.39138	2.25582	0.654948	1.06111	0.47003	995.072	1487.63	2968.51	2078.35	68.91	1.09892e-06	1	0	71	3	1188.31	3562.9	-4.07252	55.1383	10034	10034	MS2	20/302	20210221-WuCC-iTRAQ-OSCC_relapse-1-Huang-s53.raw
	High		acPLDQAIGLLVAIFHk	Unambiguous	1	1	P06703	N-Term(iTRAQ4plex); C2(Methylthio); K17(iTRAQ4plex)	HCD	1	0	1	1	189819	Unique	Used	0.684503	0.859576	1.29411	0.619058	0.931346	0.719136	3658.29	5889.65	6742.18	7222.14	67.76	1.95131e-06	0	6.08423	20	3	715.073	2143.2	1.82526	56.8003	9853	9853	MS2	13/150	20210221-WuCC-iTRAQ-OSCC_relapse-1-Huang-s37.raw
		High	acPLDQAIGLLVAIFHk	Unambiguous	1	1	P06703	N-Term(iTRAQ4plex); C2(Methylthio); K17(iTRAQ4plex)	CID	1	0	1	1	194360	Redundant	Not Used	2.49503	2.31537	0.956329	1.52439	0.62918	0.657412	1463.21	8586.54	7263.83	7113.09	66.76	2.44601e-06	0	5.82561	56	3	715.073	2143.2	1.31265	56.812	9797	9797	MS2	11/150	20210221-WuCC-iTRAQ-OSCC_relapse-1-Huang-s38.raw
	High		dQEVNFQEYVTFLGALALIYNEALk	Unambiguous	1	1	P06703	N-Term(iTRAQ4plex); K25(iTRAQ4plex)	HCD	1	0	1	1	82902	Unique	Used	0.8223	0.260435	0.326385	0.623941	0.78139	2.39226	2510.85	4856.1	1402.03	4995.99	65.93	2.85903e-06	0	7.3437	24	3	1059.57	3176.68	1.7258	55.7299	10714	10714	MS2	13/280	20210221-WuCC-iTRAQ-OSCC_relapse-1-Huang-s16.raw
	High		dQEVNFQEYVTFLGALALIYNEALkG	Unambiguous	1	1	P06703	N-Term(iTRAQ4plex); K25(iTRAQ4plex)	HCD	1	0	1	1	221451	Unique	Used	0.730424	1.1117	1.56846	0.492759	0.694727	0.4426	389.023	668.324	927.259	611.318	64.27	3.98428e-06	1	4.80582	148	3	1078.57	3233.71	2.87004	56.1515	9517	9517	MS2	16/288	20210221-WuCC-iTRAQ-OSCC_relapse-1-Huang-s44.raw
		High	acPLDQAIGLLVAIFHk	Unambiguous	1	1	P06703	N-Term(iTRAQ4plex); C2(Methylthio); K17(iTRAQ4plex)	CID	1	0	1	1	203426	Unique	Used	0.654379	0.483303	0.761117	0.348258	0.548057	0.719524	550.244	846.88	570.182	611.101	64.22	4.37101e-06	0	11.5468	134	3	715.073	2143.2	1.39808	56.7822	9777	9777	MS2	11/150	20210221-WuCC-iTRAQ-OSCC_relapse-1-Huang-s40.raw
		High	acPLDQAIGLLVAIFHk	Unambiguous	1	1	P06703	N-Term(iTRAQ4plex); C2(Methylthio); K17(iTRAQ4plex)	CID	1	0	1	1	207968	Redundant	Not Used	1.92989	1.6376	0.874454	0.954733	0.509452	0.582153	802.045	3640.57	2816.09	2441.96	62.3	6.83059e-06	0	8.38921	215	3	715.073	2143.2	1.31265	56.8777	9827	9827	MS2	21/150	20210221-WuCC-iTRAQ-OSCC_relapse-1-Huang-s41.raw
	High		dQEVNFQEYVTFLGALALIYNEALkG	Unambiguous	1	1	P06703	N-Term(iTRAQ4plex); K25(iTRAQ4plex)	HCD	1	0	1	1	263157	Unique	Used	0.687794	0.811888	1.21646	0.57689	0.863752	0.709514	858.694	1389.1	1494.77	1579.75	61.4	7.75146e-06	1	5.23143	300	3	1078.58	3233.71	4.56875	56.1996	10236	10236	MS2	18/288	20210221-WuCC-iTRAQ-OSCC_relapse-1-Huang-s53.raw
	High		AcPLDQAIGLLVAIFHk	Unambiguous	1	1	P06703	C2(Methylthio); K17(iTRAQ4plex)	HCD	1	0	1	1	88408	Unique	Used	0.575177	0.557163	0.998257	0.420985	0.753737	0.75448	1930	2610.93	2305.57	2591.08	60.04	1.81818e-05	0	16.5795	90	3	667.039	1999.1	1.07754	56.1457	11260	11260	MS2	8/150	20210221-WuCC-iTRAQ-OSCC_relapse-1-Huang-s17.raw
		High	nkDQEVNFQEYVTFLGALALIYNEALk	Unambiguous	1	1	P06703	N-Term(iTRAQ4plex); K2(iTRAQ4plex); K27(iTRAQ4plex)	CID	1	0	1	1	286534	Unique	Used	0.721678	0.444531	0.634775	0.201946	0.288168	0.453625	1546.15	2624.41	1473.64	995.734	59.96	8.27587e-06	1	0	47	3	1188.31	3562.91	-0.886201	55.1711	9886	9886	MS2	13/302	20210221-WuCC-iTRAQ-OSCC_relapse-1-Huang-s58.raw
		High	acPLDQAIGLLVAIFHkYSGR	Unambiguous	1	1	P06703	N-Term(iTRAQ4plex); C2(Methylthio); K17(iTRAQ4plex)	CID	1	0	1	1	296153	No Quan Values	Not Used								1794.92			59.26	1.45257e-05	1	4.43101	24	4	652.361	2606.42	0.963465	56.5431	10104	10104	MS2	15/218	20210221-WuCC-iTRAQ-OSCC_relapse-1-Huang-s60.raw
		High	nkDQEVNFQEYVTFLGALALIYNEALk	Unambiguous	1	1	P06703	N-Term(iTRAQ4plex); K2(iTRAQ4plex); K27(iTRAQ4plex)	CID	1	0	1	1	253569	Unique	Used	0.563055	0.476125	0.871428				884.558	1171.42	902.997		59.24	9.70862e-06	1	85.8934	75	3	1188.3	3562.89	-8.18393	55.0721	9985	9985	MS2	17/302	20210221-WuCC-iTRAQ-OSCC_relapse-1-Huang-s51.raw
	High		dQEVNFQEYVTFLGALALIYNEALkG	Unambiguous	1	1	P06703	N-Term(iTRAQ4plex); K25(iTRAQ4plex)	HCD	1	0	1	1	55676	Unique	Used	1.0339	1.00191	0.998648	0.479669	0.477768	0.478053	33053	80376	71003.4	50560.2	58.75	1.46021e-05	1	3.02587	2	3	1078.57	3233.7	0.605077	55.5251	11502	11502	MS2	14/288	20210221-WuCC-iTRAQ-OSCC_relapse-1-Huang-s11.raw
	High		dQEVNFQEYVTFLGALALIYNEALkG	Unambiguous	1	1	P06703	N-Term(iTRAQ4plex); K25(iTRAQ4plex)	HCD	1	0	1	1	77684	Unique	Used	0.530912	0.842017	1.63441	0.390111	0.756694	0.462627	22220.5	27746.8	40115.6	27643.9	57.86	1.77595e-05	1	5.24711	3	3	1078.57	3233.7	1.28457	55.6945	11271	11271	MS2	14/288	20210221-WuCC-iTRAQ-OSCC_relapse-1-Huang-s15.raw
		High	nKDQEVNFQEYVTFLGALALIYNEALk	Unambiguous	1	1	P06703	N-Term(iTRAQ4plex); K27(iTRAQ4plex)	CID	1	0	1	1	161097	Unique	Used	0.473297	0.696886	1.51736	0.220172	0.479052	0.315474	1683.38	1873.92	2515.25	1181.95	57.19	2.06264e-05	1	20.7341	57	4	855.459	3418.82	0.66498	54.8921	10196	10196	MS2	17/302	20210221-WuCC-iTRAQ-OSCC_relapse-1-Huang-s31.raw
	High		nkDQEVNFQEYVTFLGALALIYNEALk	Unambiguous	1	1	P06703	N-Term(iTRAQ4plex); K2(iTRAQ4plex); K27(iTRAQ4plex)	HCD	1	0	1	1	277069	Unique	Used			0.701094		0.882459	1.25773		6803.95	4219.66	7905.34	56.58	1.76114e-05	1	2.81348	9	3	1188.31	3562.92	1.16948	55.2412	9761	9761	MS2	13/302	20210221-WuCC-iTRAQ-OSCC_relapse-1-Huang-s56.raw
	High		nkDQEVNFQEYVTFLGALALIYNEALk	Unambiguous	1	1	P06703	N-Term(iTRAQ4plex); K2(iTRAQ4plex); K27(iTRAQ4plex)	HCD	1	0	1	1	286534	Redundant	Not Used	0.721678	0.444531	0.634775	0.201946	0.288168	0.453625	1546.15	2624.41	1473.64	995.734	56.08	2.02215e-05	1	0	47	3	1188.31	3562.91	-0.886201	55.1898	9892	9892	MS2	16/302	20210221-WuCC-iTRAQ-OSCC_relapse-1-Huang-s58.raw
	High		dQEVNFQEYVTFLGALALIYNEALkG	Unambiguous	1	1	P06703	N-Term(iTRAQ4plex); K25(iTRAQ4plex)	HCD	1	0	1	1	66770	Unique	Used	1.02393	1.29684	1.3052	1.21384	1.2208	0.934629	10078	24270.8	28022.1	39011.6	54.52	3.83204e-05	1	3.1545	5	3	1078.57	3233.7	1.17132	55.6842	11358	11358	MS2	17/288	20210221-WuCC-iTRAQ-OSCC_relapse-1-Huang-s13.raw
	High		dQEVNFQEYVTFLGALALIYNEALkG	Unambiguous	1	1	P06703	N-Term(iTRAQ4plex); K25(iTRAQ4plex)	HCD	1	0	1	1	230609	Unique	Used	0.40482	0.757186	1.92754	0.475464	1.20951	0.627017	1275.21	1214.17	2070.25	1933.55	54.3	3.95685e-05	1	3.73689	85	3	1078.57	3233.7	2.3038	56.1105	9638	9638	MS2	15/288	20210221-WuCC-iTRAQ-OSCC_relapse-1-Huang-s46.raw
	High		NkDQEVNFQEYVTFLGALALIYNEALk	Unambiguous	1	1	P06703	K2(iTRAQ4plex); K27(iTRAQ4plex)	HCD	1	0	1	1	161097	Redundant	Not Used	0.473297	0.696886	1.51736	0.220172	0.479052	0.315474	1683.38	1873.92	2515.25	1181.95	54.1	4.20169e-05	1	20.7341	57	4	855.459	3418.82	0.66498	54.9137	10202	10202	MS2	14/302	20210221-WuCC-iTRAQ-OSCC_relapse-1-Huang-s31.raw
	High		dQEVNFQEYVTFLGALALIYNEALkG	Unambiguous	1	1	P06703	N-Term(iTRAQ4plex); K25(iTRAQ4plex)	HCD	1	0	1	1	239893	No Quan Values	Not Used									148.203		54.05	4.19131e-05	1	5.79292	286	3	1078.57	3233.71	2.87004	56.1335	9793	9793	MS2	13/288	20210221-WuCC-iTRAQ-OSCC_relapse-1-Huang-s48.raw
	High		dQEVNFQEYVTFLGALALIYNEALkG	Unambiguous	1	1	P06703	N-Term(iTRAQ4plex); K25(iTRAQ4plex)	HCD	1	0	1	1	50028	Unique	Used			1.88653		1.15097	0.609632		9741.63	16256.9	14762.5	53.65	4.55253e-05	1	3.90324	4	3	1078.57	3233.71	2.64354	55.8011	11238	11238	MS2	8/288	20210221-WuCC-iTRAQ-OSCC_relapse-1-Huang-s10.raw
		High	acPLDQAIGLLVAIFHk	Unambiguous	1	1	P06703	N-Term(iTRAQ4plex); C2(Methylthio); K17(iTRAQ4plex)	CID	1	0	1	1	198901	Redundant	Not Used	1.48791	1.31595	0.91143	0.903524	0.625342	0.68559	1292.31	4522.51	3646.22	3723.59	52.08	7.27843e-05	0	8.54206	242	3	715.073	2143.2	1.48352	56.8703	9781	9781	MS2	18/150	20210221-WuCC-iTRAQ-OSCC_relapse-1-Huang-s39.raw
	High		dQEVNFQEYVTFLGALALIYNEALkG	Unambiguous	1	1	P06703	N-Term(iTRAQ4plex); K25(iTRAQ4plex)	HCD	1	0	1	1	248880	Unique	Used	0.601421	0.681845	1.16834	0.483335	0.827609	0.707826	1624.87	2298.45	2375.44	2504.53	52.03	6.70477e-05	1	0	104	3	1078.57	3233.7	1.96405	56.1381	9749	9749	MS2	15/288	20210221-WuCC-iTRAQ-OSCC_relapse-1-Huang-s50.raw
	High		eLTIGSkLQDAEIAR	Unambiguous	1	1	P06703	N-Term(iTRAQ4plex); K7(iTRAQ4plex)	HCD	1	0	1	1	163347	Unique	Used	0.583575	0.811317	1.4327	0.331519	0.585014	0.40802	17476.3	23987.4	30400.4	18476.3	50.68	0.000105173	1	23.6701	25	3	644.705	1932.1	0.479399	34.0672	4278	4278	MS2	15/150	20210221-WuCC-iTRAQ-OSCC_relapse-1-Huang-s32.raw
	High		dQEVNFQEYVTFLGALALIYNEALkG	Unambiguous	1	1	P06703	N-Term(iTRAQ4plex); K25(iTRAQ4plex)	HCD	1	0	1	1	38866	Unique	Used	0.797324	0.812852	1.0506	0.367037	0.474057	0.450882	84061.1	157640	146503	98392.6	50.61	9.42822e-05	1	4.04605	0	3	1078.57	3233.7	1.17132	55.6479	11509	11509	MS2	13/288	20210221-WuCC-iTRAQ-OSCC_relapse-1-Huang-s08.raw
	High		dQEVNFQEYVTFLGALALIYNEALk	Unambiguous	1	1	P06703	N-Term(iTRAQ4plex); K25(iTRAQ4plex)	HCD	1	0	1	1	66756	Unique	Used	1.33129			0.757852	0.586226		4551.66	14252.2		11000.5	49.63	0.000124682	0	3.65884	7	3	1059.56	3176.68	0.227143	55.5514	11323	11323	MS2	12/280	20210221-WuCC-iTRAQ-OSCC_relapse-1-Huang-s13.raw
	High		dQEVNFQEYVTFLGALALIYNEALkG	Unambiguous	1	1	P06703	N-Term(iTRAQ4plex); K25(iTRAQ4plex)	HCD	1	0	1	1	44883	Unique	Used	0.974707	0.959835	1.01481	0.727246	0.768355	0.756569	484.355	1110.39	996.781	1123.32	49.37	0.000139312	1	0	115	3	1078.57	3233.69	-1.4334	58.9111	12267	12267	MS2	12/288	20210221-WuCC-iTRAQ-OSCC_relapse-1-Huang-s09.raw
	High		acPLDQAIGLLVAIFHk	Unambiguous	1	1	P06703	N-Term(iTRAQ4plex); C2(Methylthio); K17(iTRAQ4plex)	HCD	1	0	1	1	203426	Redundant	Not Used	0.654379	0.483303	0.761117	0.348258	0.548057	0.719524	550.244	846.88	570.182	611.101	48.71	0.000155447	0	11.5468	134	3	715.073	2143.2	1.39808	56.8038	9783	9783	MS2	11/150	20210221-WuCC-iTRAQ-OSCC_relapse-1-Huang-s40.raw
		High	nkDQEVNFQEYVTFLGALALIYNEALk	Unambiguous	1	1	P06703	N-Term(iTRAQ4plex); K2(iTRAQ4plex); K27(iTRAQ4plex)	CID	1	0	1	1	272414	Redundant	Not Used			2.09785		1.41756	0.675207		4011.79	7444.79	7487.63	48.17	0.000115066	1	5.25012	21	3	1188.31	3562.92	1.47783	54.9806	9827	9827	MS2	19/302	20210221-WuCC-iTRAQ-OSCC_relapse-1-Huang-s55.raw
	High		nkDQEVNFQEYVTFLGALALIYNEALk	Unambiguous	1	1	P06703	N-Term(iTRAQ4plex); K2(iTRAQ4plex); K27(iTRAQ4plex)	HCD	1	0	1	1	258290	Unique	Used	0.519809	0.813238	1.61226	0.329765	0.653304	0.404902	3010.81	3680.98	5249.77	3166.24	46.27	0.000193559	1	0	25	3	1188.31	3562.91	-1.09177	55.2486	9937	9937	MS2	15/302	20210221-WuCC-iTRAQ-OSCC_relapse-1-Huang-s52.raw
	High		lQDAEIAR	Unambiguous	1	1	P06703	N-Term(iTRAQ4plex)	HCD	1	0	1	1	34252	Unique	Used	0.62603	0.952484	1.56792	0.51864	0.85315	0.543716	1.72487e+06	2.53973e+06	3.52251e+06	2.85285e+06	45.43	0.000492639	0	4.8861	1	2	530.299	1059.59	-0.398501	19.2126	1512	1512	MS2	7/72	20210221-WuCC-iTRAQ-OSCC_relapse-1-Huang-s08.raw
	High		nkDQEVNFQEYVTFLGALALIYNEALk	Unambiguous	1	1	P06703	N-Term(iTRAQ4plex); K2(iTRAQ4plex); K27(iTRAQ4plex)	HCD	1	0	1	1	253560	Unique	Used	0.568421	0.469675	0.851509	0.345619	0.626156	0.734791	7652.98	10231.5	7706.67	8435	45.33	0.000234852	1	9.68987	19	4	891.488	3562.93	3.99225	55.0281	9975	9975	MS2	18/302	20210221-WuCC-iTRAQ-OSCC_relapse-1-Huang-s51.raw
	High		dQEVNFQEYVTFLGALALIYNEALkG	Unambiguous	1	1	P06703	N-Term(iTRAQ4plex); K25(iTRAQ4plex)	HCD	1	0	1	1	38955	Unique	Used			1.59877		0.762154	0.47635		5530.78	7821.94	5550.02	45.32	0.000343705	1	8.76663	13	3	1078.57	3233.69	-0.753903	56.3418	11696	11696	MS2	13/288	20210221-WuCC-iTRAQ-OSCC_relapse-1-Huang-s08.raw
	High		dQEVNFQEYVTFLGALALIYNEALkG	Unambiguous	1	1	P06703	N-Term(iTRAQ4plex); K25(iTRAQ4plex)	HCD	1	0	1	1	44528	No Quan Values	Not Used											44.25	0.000407784	1	3.17358	3	3	1078.57	3233.7	0.491829	55.8862	11499	11499	MS2	11/288	20210221-WuCC-iTRAQ-OSCC_relapse-1-Huang-s09.raw
		High	acPLDQAIGLLVAIFHk	Unambiguous	1	1	P06703	N-Term(iTRAQ4plex); C2(Methylthio); K17(iTRAQ4plex)	CID	1	0	1	1	189819	Redundant	Not Used	0.684503	0.859576	1.29411	0.619058	0.931346	0.719136	3658.29	5889.65	6742.18	7222.14	43.82	0.000483421	0	6.08423	20	3	715.073	2143.2	1.82526	56.7839	9847	9847	MS2	14/150	20210221-WuCC-iTRAQ-OSCC_relapse-1-Huang-s37.raw
	High		eLTIGSk	Unambiguous	1	1	P06703	N-Term(iTRAQ4plex); K7(iTRAQ4plex)	HCD	1	0	1	1	84121	Unique	Used	0.445927	0.635283	1.46813	0.471069	1.08787	0.740426	1.02122e+06	1.07107e+06	1.39099e+06	1.53412e+06	43.51	0.00058381	0	7.53482	0	2	518.318	1035.63	-0.96761	21.5677	1976	1976	MS2	6/58	20210221-WuCC-iTRAQ-OSCC_relapse-1-Huang-s17.raw
	High		dQEVNFQEYVTFLGALALIYNEALk	Unambiguous	1	1	P06703	N-Term(iTRAQ4plex); K25(iTRAQ4plex)	HCD	1	0	1	1	44501	Unique	Used			1.26085		0.470802	0.373118		6617.92	7381.15	4102.27	42.56	0.000621181	0	2.20822	10	3	1059.56	3176.68	1.14939	55.6515	11437	11437	MS2	11/280	20210221-WuCC-iTRAQ-OSCC_relapse-1-Huang-s09.raw
		High	lQDAEIAR	Unambiguous	1	1	P06703	N-Term(iTRAQ4plex)	CID	1	0	1	1	34343	Unique	Used	0.840952	1.09389	1.3405	0.88898	1.08862	0.811486	123239	243757	289043	349380	42.43	0.00132869	0	15.5189	2	2	530.3	1059.59	0.983959	19.888	1702	1702	MS2	6/72	20210221-WuCC-iTRAQ-OSCC_relapse-1-Huang-s08.raw
	High		eLkELIQk	Unambiguous	1	1	P06703	N-Term(iTRAQ4plex); K3(iTRAQ4plex); K8(iTRAQ4plex)	HCD	1	0	1	1	293084	Unique	Used	0.489293	1.05348	2.21881	0.463536	0.975594	0.439359	16760.7	19288.4	37858	24776	41.88	0.000519749	1	0	83	2	716.955	1432.9	-5.02668	29.9631	3457	3457	MS2	7/72	20210221-WuCC-iTRAQ-OSCC_relapse-1-Huang-s60.raw
	High		acPLDQAIGLLVAIFHk	Unambiguous	1	1	P06703	N-Term(iTRAQ4plex); C2(Methylthio); K17(iTRAQ4plex)	HCD	1	0	1	1	212378	Unique	Used	0.703198	0.785201	1.15071	0.273903	0.40112	0.348321	476.829	788.637	802.753	416.502	40.51	0.0010626	0	19.5012	277	3	715.073	2143.2	1.14178	56.9001	9590	9590	MS2	11/150	20210221-WuCC-iTRAQ-OSCC_relapse-1-Huang-s42.raw
	High		dQEVNFQEYVTFLGALALIYNEALkG	Unambiguous	1	1	P06703	N-Term(iTRAQ4plex); K25(iTRAQ4plex)	HCD	1	0	1	1	39038	Unique	Used		0.903666		0.75934		0.839058	1069.7		2072.57	2590.33	39.95	0.00117343	1	6.11262	38	3	1078.57	3233.7	-0.527406	57.0322	11877	11877	MS2	8/288	20210221-WuCC-iTRAQ-OSCC_relapse-1-Huang-s08.raw
	High		dQEVNFQEYVTFLGALALIYNEALk	Unambiguous	1	1	P06703	N-Term(iTRAQ4plex); K25(iTRAQ4plex)	HCD	1	0	1	1	88346	Unique	Used			0.927693		0.94745	1.02052		6540.98	5367.69	8159.52	39.48	0.00127937	0	5.9251	15	3	1059.56	3176.68	-0.233982	55.6381	11128	11128	MS2	8/280	20210221-WuCC-iTRAQ-OSCC_relapse-1-Huang-s17.raw
		High	nkDQEVNFQEYVTFLGALALIYNEALk	Unambiguous	1	1	P06703	N-Term(iTRAQ4plex); K2(iTRAQ4plex); K27(iTRAQ4plex)	CID	1	0	1	1	263064	Redundant	Not Used	0.635627	1.39138	2.25582	0.654948	1.06111	0.47003	995.072	1487.63	2968.51	2078.35	39.48	0.000963754	1	0	71	3	1188.31	3562.9	-4.07252	55.1152	10028	10028	MS2	13/302	20210221-WuCC-iTRAQ-OSCC_relapse-1-Huang-s53.raw
		High	acPLDQAIGLLVAIFHk	Unambiguous	1	1	P06703	N-Term(iTRAQ4plex); C2(Methylthio); K17(iTRAQ4plex)	CID	1	0	1	1	212378	Redundant	Not Used	0.703198	0.785201	1.15071	0.273903	0.40112	0.348321	476.829	788.637	802.753	416.502	38.96	0.00151834	0	19.5012	277	3	715.073	2143.2	1.14178	56.8712	9584	9584	MS2	10/150	20210221-WuCC-iTRAQ-OSCC_relapse-1-Huang-s42.raw
		High	dQEVNFQEYVTFLGALALIYNEALk	Unambiguous	1	1	P06703	N-Term(iTRAQ4plex); K25(iTRAQ4plex)	CID	1	0	1	1	82902	Redundant	Not Used	0.8223	0.260435	0.326385	0.623941	0.78139	2.39226	2510.85	4856.1	1402.03	4995.99	38.08	0.00174268	0	7.3437	24	3	1059.57	3176.68	1.7258	55.7147	10708	10708	MS2	18/280	20210221-WuCC-iTRAQ-OSCC_relapse-1-Huang-s16.raw
	High		eLTIGSk	Unambiguous	1	1	P06703	N-Term(iTRAQ4plex); K7(iTRAQ4plex)	HCD	1	0	1	1	89556	Unique	Used	1.48865	1.68777	1.16838	1.64351	1.13693	0.97235	57413	201020	207761	300913	38.07	0.00241731	0	51.1761	14	2	518.316	1035.62	-3.91439	23.1009	2023	2023	MS2	6/58	20210221-WuCC-iTRAQ-OSCC_relapse-1-Huang-s18.raw
		High	AcPLDQAIGLLVAIFHk	Unambiguous	1	1	P06703	C2(Methylthio); K17(iTRAQ4plex)	CID	1	0	1	1	88408	Redundant	Not Used	0.575177	0.557163	0.998257	0.420985	0.753737	0.75448	1930	2610.93	2305.57	2591.08	37.4	0.00333915	0	16.5795	90	3	667.039	1999.1	1.07754	56.1243	11254	11254	MS2	10/150	20210221-WuCC-iTRAQ-OSCC_relapse-1-Huang-s17.raw
		High	eLTIGSk	Unambiguous	1	1	P06703	N-Term(iTRAQ4plex); K7(iTRAQ4plex)	CID	1	0	1	1	84121	Redundant	Not Used	0.445927	0.635283	1.46813	0.471069	1.08787	0.740426	1.02122e+06	1.07107e+06	1.39099e+06	1.53412e+06	37.27	0.00245624	0	7.53482	0	2	518.318	1035.63	-0.96761	21.5549	1970	1970	MS2	5/58	20210221-WuCC-iTRAQ-OSCC_relapse-1-Huang-s17.raw
	High		dQEVNFQEYVTFLGALALIYNEALkG	Unambiguous	1	1	P06703	N-Term(iTRAQ4plex); K25(iTRAQ4plex)	HCD	1	0	1	1	185182	Unique	Used	0.310937	0.754718	2.50135	0.560196	1.85534	0.741172	785.371	574.36	1270.86	1403.05	36.79	0.00227211	1	2.15655	64	3	1078.57	3233.7	1.28457	56.2253	9617	9617	MS2	6/288	20210221-WuCC-iTRAQ-OSCC_relapse-1-Huang-s36.raw
	High		nKDQEVNFQEYVTFLGALALIYNEALk	Unambiguous	1	1	P06703	N-Term(iTRAQ4plex); K27(iTRAQ4plex)	HCD	1	0	1	1	165941	Unique	Used	0.405272	0.486458	1.23697	0.245856	0.624726	0.504661	6145.41	5857.79	6409.65	4818.24	36.71	0.00230369	1	5.69698	25	4	855.46	3418.82	0.950623	55.1154	9896	9896	MS2	12/302	20210221-WuCC-iTRAQ-OSCC_relapse-1-Huang-s32.raw
		High	eLTIGSk	Unambiguous	1	1	P06703	N-Term(iTRAQ4plex); K7(iTRAQ4plex)	CID	1	0	1	1	89556	Redundant	Not Used	1.48865	1.68777	1.16838	1.64351	1.13693	0.97235	57413	201020	207761	300913	36.39	0.00355903	0	51.1761	14	2	518.316	1035.62	-3.91439	23.0866	2017	2017	MS2	5/58	20210221-WuCC-iTRAQ-OSCC_relapse-1-Huang-s18.raw
		High	dQEVNFQEYVTFLGALALIYNEALk	Unambiguous	1	1	P06703	N-Term(iTRAQ4plex); K25(iTRAQ4plex)	CID	1	0	1	1	72176	Unique	Used					1.38477			4582.27		8354.53	36.35	0.00261866	0	4.60827	9	3	1059.56	3176.68	0.572986	55.7255	11015	11015	MS2	17/280	20210221-WuCC-iTRAQ-OSCC_relapse-1-Huang-s14.raw
	High		LMEDLDR	Unambiguous	1	1	P06703		HCD	1	0	1	1	12136	No Quan Labels	Not Used										767.502	35.95	0.00203607	0	23.9446	53	2	446.216	891.424	-0.38999	21.2908	1592	1592	MS2	6/54	20210221-WuCC-iTRAQ-OSCC_relapse-1-Huang-s04.raw
	High		dQEVNFQEYVTFLGALALIYNEALkG	Unambiguous	1	1	P06703	N-Term(iTRAQ4plex); K25(iTRAQ4plex)	HCD	1	0	1	1	39285	Unique	Used	0.355727	0.382021	1.10671	0.355014	1.02774	0.927944	2001.95	1674.97	1639.76	2266.5	35.93	0.00292284	1	76.4048	66	3	1078.57	3233.7	-0.414158	59.2107	12411	12411	MS2	7/288	20210221-WuCC-iTRAQ-OSCC_relapse-1-Huang-s08.raw
		High	lQDAEIAR	Unambiguous	1	1	P06703	N-Term(iTRAQ4plex)	CID	1	0	1	1	34252	Redundant	Not Used	0.62603	0.952484	1.56792	0.51864	0.85315	0.543716	1.72487e+06	2.53973e+06	3.52251e+06	2.85285e+06	35.57	0.00477011	0	4.8861	1	2	530.299	1059.59	-0.398501	19.201	1506	1506	MS2	7/72	20210221-WuCC-iTRAQ-OSCC_relapse-1-Huang-s08.raw
	High		nkDQEVNFQEYVTFLGALALIYNEALk	Unambiguous	1	1	P06703	N-Term(iTRAQ4plex); K2(iTRAQ4plex); K27(iTRAQ4plex)	HCD	1	0	1	1	253569	Redundant	Not Used	0.563055	0.476125	0.871428				884.558	1171.42	902.997		35.35	0.0023777	1	85.8934	75	3	1188.3	3562.89	-8.18393	55.0956	9991	9991	MS2	12/302	20210221-WuCC-iTRAQ-OSCC_relapse-1-Huang-s51.raw
		High	nkDQEVNFQEYVTFLGALALIYNEALk	Unambiguous	1	1	P06703	N-Term(iTRAQ4plex); K2(iTRAQ4plex); K27(iTRAQ4plex)	CID	1	0	1	1		No Quan Values	Not Used											34.68	0.00257008	1	6.2953	6	4	891.487	3562.93	3.37555	55.2239	9928	9928	MS2	18/302	20210221-WuCC-iTRAQ-OSCC_relapse-1-Huang-s52.raw
	High		dQEVNFQEYVTFLGALALIYNEALkG	Unambiguous	1	1	P06703	N-Term(iTRAQ4plex); K25(iTRAQ4plex)	HCD	1	0	1	1	212323	Unique	Used	0.821803	1.00303	1.25779	0.894534	1.12094	0.890529	844.428	1632.18	1815.99	2408.89	34.52	0.00374374	1	14.4575	255	3	1078.57	3233.71	3.09653	56.2527	9475	9475	MS2	17/288	20210221-WuCC-iTRAQ-OSCC_relapse-1-Huang-s42.raw
	High		lQDAEIAR	Unambiguous	1	1	P06703	N-Term(iTRAQ4plex)	HCD	1	0	1	1	34343	Redundant	Not Used	0.840952	1.09389	1.3405	0.88898	1.08862	0.811486	123239	243757	289043	349380	34.25	0.00873822	0	15.5189	2	2	530.3	1059.59	0.983959	19.9028	1708	1708	MS2	6/72	20210221-WuCC-iTRAQ-OSCC_relapse-1-Huang-s08.raw
	High		dQEVNFQEYVTFLGALALIYNEALkG	Unambiguous	1	1	P06703	N-Term(iTRAQ4plex); K25(iTRAQ4plex)	HCD	1	0	1	1	61207	Unique	Used	0.444183	0.982083	2.27849	0.581882	1.34905	0.59163	2649.55	2768.03	5579.03	4916.58	34.01	0.00478616	1	4.33535	16	3	1078.57	3233.68	-5.17062	55.8526	11204	11204	MS2	5/288	20210221-WuCC-iTRAQ-OSCC_relapse-1-Huang-s12.raw
		High	eGDkHTLSk	Unambiguous	1	1	P06703	N-Term(iTRAQ4plex); K4(iTRAQ4plex); K9(iTRAQ4plex)	CID	1	0	1	1	333872	Unique	Used	1.91657	2.3056	1.23971	0.992734	0.533412	0.429944	196.966	887.879	973.679	623.566	33.88	0.0101701	1	8.97495	300	2	723.917	1446.83	-0.165965	11.7206	199	199	MS2	13/88	20210221-WuCC-iTRAQ-OSCC_relapse-1-Huang-s69.raw
		High	lMEDLDR	Unambiguous	1	1	P06703	N-Term(iTRAQ4plex)	CID	1	0	1	1	29364	Unique	Used	0.67646	0.811768	1.23666	0.524921	0.79911	0.645692	108196	172144	188315	181119	33.7	0.00705989	0	12.0125	6	2	518.266	1035.53	-0.465402	24.9172	3409	3409	MS2	4/54	20210221-WuCC-iTRAQ-OSCC_relapse-1-Huang-s07.raw
		High	dQEVNFQEYVTFLGALALIYNEALk	Unambiguous	1	1	P06703	N-Term(iTRAQ4plex); K25(iTRAQ4plex)	CID	1	0	1	1	88346	Redundant	Not Used			0.927693		0.94745	1.02052		6540.98	5367.69	8159.52	33.22	0.00540749	0	5.9251	15	3	1059.56	3176.68	-0.233982	55.6222	11122	11122	MS2	18/280	20210221-WuCC-iTRAQ-OSCC_relapse-1-Huang-s17.raw
		High	lMEDLDR	Unambiguous	1	1	P06703	N-Term(iTRAQ4plex)	CID	1	0	1	1	29279	Unique	Used	0.659997	0.932542	1.45609	0.457042	0.713131	0.489386	89746	139314	179441	130806	33.11	0.0100662	0	11.0004	6	2	518.267	1035.53	0.949186	24.2352	3226	3226	MS2	4/54	20210221-WuCC-iTRAQ-OSCC_relapse-1-Huang-s07.raw
	High		dQEVNFQEYVTFLGALALIYNEALkG	Unambiguous	1	1	P06703	N-Term(iTRAQ4plex); K25(iTRAQ4plex)	HCD	1	0	1	1	72187	No Quan Values	Not Used									39102.6		32.18	0.00668902	1	2.99665	2	3	1078.57	3233.7	0.152084	55.8371	11046	11046	MS2	8/288	20210221-WuCC-iTRAQ-OSCC_relapse-1-Huang-s14.raw
		High	nkDQEVNFQEYVTFLGALALIYNEALk	Unambiguous	1	1	P06703	N-Term(iTRAQ4plex); K2(iTRAQ4plex); K27(iTRAQ4plex)	CID	1	0	1	1	253560	Redundant	Not Used	0.568421	0.469675	0.851509	0.345619	0.626156	0.734791	7652.98	10231.5	7706.67	8435	32.02	0.00471044	1	9.68987	19	4	891.488	3562.93	3.99225	55.0111	9969	9969	MS2	19/302	20210221-WuCC-iTRAQ-OSCC_relapse-1-Huang-s51.raw
		High	lMEDLDR	Unambiguous	1	1	P06703	N-Term(iTRAQ4plex)	CID	1	0	1	1	29110	Unique	Used	0.694446	1.15368	1.71202	0.624862	0.926618	0.540832	623853	1.01896e+06	1.54314e+06	1.24315e+06	31.02	0.0132834	0	4.57436	0	2	518.267	1035.53	0.59554	22.8771	2861	2861	MS2	8/54	20210221-WuCC-iTRAQ-OSCC_relapse-1-Huang-s07.raw
		High	dQEVNFQEYVTFLGALALIYNEALkG	Unambiguous	1	1	P06703	N-Term(iTRAQ4plex); K25(iTRAQ4plex)	CID	1	0	1	1	44502	Redundant	Not Used		0.862614		0.543349		0.628964	8876.45		16417	15380.7	30.62	0.00940654	1	13.5964	5	4	809.18	3233.7	0.84629	55.6708	11439	11439	MS2	12/288	20210221-WuCC-iTRAQ-OSCC_relapse-1-Huang-s09.raw
		High	LMEDLDR	Unambiguous	1	1	P06703		CID	1	0	1	1	12136	No Quan Labels	Not Used										767.502	30.37	0.00537225	0	23.9446	53	2	446.216	891.424	-0.38999	21.2756	1586	1586	MS2	6/54	20210221-WuCC-iTRAQ-OSCC_relapse-1-Huang-s04.raw
		High	eLkELIQk	Unambiguous	1	1	P06703	N-Term(iTRAQ4plex); K3(iTRAQ4plex); K8(iTRAQ4plex)	CID	1	0	1	1	293071	Unique	Used	0.623974	0.994699	1.64281	0.46771	0.771907	0.469514	29113.4	42726.3	62090.2	43423.6	30.33	0.00537561	1	14.4476	42	3	478.306	1432.9	-3.6517	29.8316	3424	3424	MS2	6/72	20210221-WuCC-iTRAQ-OSCC_relapse-1-Huang-s60.raw
	High		acPLDQAIGLLVAIFHkYSGR	Unambiguous	1	1	P06703	N-Term(iTRAQ4plex); C2(Methylthio); K17(iTRAQ4plex)	HCD	1	0	1	1	296153	No Quan Values	Not Used								1794.92			30.22	0.0116449	1	4.43101	24	4	652.361	2606.42	0.963465	56.5595	10110	10110	MS2	12/218	20210221-WuCC-iTRAQ-OSCC_relapse-1-Huang-s60.raw
	High		dQEVNFQEYVTFLGALALIYNEALk	Unambiguous	1	1	P06703	N-Term(iTRAQ4plex); K25(iTRAQ4plex)	HCD	1	0	1	1	77676	Unique	Used			1.15126		0.857246	0.744049		4318.4	4397.82	4874.09	30.12	0.0108948	0	3.9706	23	3	1059.56	3176.68	1.26467	55.6085	11249	11249	MS2	8/280	20210221-WuCC-iTRAQ-OSCC_relapse-1-Huang-s15.raw
	High		eGDkHTLSk	Unambiguous	1	1	P06703	N-Term(iTRAQ4plex); K4(iTRAQ4plex); K9(iTRAQ4plex)	HCD	1	0	1	1	329386	Unique	Used	0.590923	0.908584	1.58451	0.454244	0.791613	0.499215	5178.12	7196.81	10087.3	7500.98	29.47	0.0293747	1	9.55125	192	2	723.918	1446.83	0.424632	13.339	230	230	MS2	8/88	20210221-WuCC-iTRAQ-OSCC_relapse-1-Huang-s68.raw
		High	nkDQEVNFQEYVTFLGALALIYNEALk	Unambiguous	1	1	P06703	N-Term(iTRAQ4plex); K2(iTRAQ4plex); K27(iTRAQ4plex)	CID	1	0	1	1	248780	Unique	Used	0.673508	0.726342	1.11137				8197.73	12985.9	12766.6		27.95	0.0121045	1	8.33326	5	4	891.487	3562.93	3.44408	55.1986	9531	9531	MS2	11/302	20210221-WuCC-iTRAQ-OSCC_relapse-1-Huang-s50.raw
	High		nkDQEVNFQEYVTFLGALALIYNEALk	Unambiguous	1	1	P06703	N-Term(iTRAQ4plex); K2(iTRAQ4plex); K27(iTRAQ4plex)	HCD	1	0	1	1	248780	Redundant	Not Used	0.673508	0.726342	1.11137				8197.73	12985.9	12766.6		25.77	0.0212224	1	8.33326	5	4	891.487	3562.93	3.44408	55.2152	9537	9537	MS2	11/302	20210221-WuCC-iTRAQ-OSCC_relapse-1-Huang-s50.raw
	High		eLkELIQk	Unambiguous	1	1	P06703	N-Term(iTRAQ4plex); K3(iTRAQ4plex); K8(iTRAQ4plex)	HCD	1	0	1	1	288109	Unique	Used	0.296025	0.492932	1.71601	0.215484	0.749622	0.436508	18488.4	12872.5	19540	12704.9	25.65	0.0218169	1	47.0083	99	3	478.308	1432.91	-0.201476	27.2959	3041	3041	MS2	5/72	20210221-WuCC-iTRAQ-OSCC_relapse-1-Huang-s59.raw
P68871	Hemoglobin subunit beta OS=Homo sapiens OX=9606 GN=HBB PE=1 SV=2 - [HBB_HUMAN]	97.28	1	14	22	3496	0.247609	1089	33.4389	0.126792	1030	55.0974	0.523284	1024	43.8797	0.0560886	781	123.296	0.225533	805	105.104	0.385611	794	70.3439	135360	97.28	43	3496	147	15.9883	7.28369
	A4	A7	Sequence	PSM Ambiguity	# Proteins	# Protein Groups	Protein Group Accessions	Modifications	Activation Type	ΔScore	ΔCn	Rank	Search Engine Rank	QuanResultID	Quan Info	Quan Usage	115/114	116/114	116/115	117/114	117/115	117/116	114	115	116	117	IonScore	Exp Value	# Missed Cleavages	Isolation Interference [%]	Ion Inject Time [ms]	Charge	m/z [Da]	MH+ [Da]	ΔM [ppm]	RT [min]	First Scan	Last Scan	MS Order	Ions Matched	Spectrum File
		High	vLGAFSDGLAHLDNLk	Unambiguous	2	2	P68871;P02042	N-Term(iTRAQ4plex); K16(iTRAQ4plex)	CID	1	0	1	1	193223	Not Unique	Not Used	0.305772	0.0844102	0.284485	0.0232174	0.0781935	0.274652	47064	33847.2	8517.7	3484.65	132.68	8.9289e-13	0	20.2919	95	2	979.553	1958.1	1.50181	46.9265	7330	7330	MS2	14/138	20210221-WuCC-iTRAQ-OSCC_relapse-1-Huang-s38.raw
	High		lLGNVLVcVLAHHFGk	Unambiguous	1	1	P68871	N-Term(iTRAQ4plex); C8(Methylthio); K16(iTRAQ4plex)	HCD	1	0	1	1	300635	Unique	Used	0.227688	0.115856	0.524371	0.067202	0.303946	0.579199	14297.5	7656.61	3551.53	3064.07	126.47	2.55856e-12	0	28.9598	152	2	1027.59	2054.16	-0.00969737	53.4545	9580	9580	MS2	14/146	20210221-WuCC-iTRAQ-OSCC_relapse-1-Huang-s61.raw
		High	vLGAFSDGLAHLDNLk	Unambiguous	2	2	P68871;P02042	N-Term(iTRAQ4plex); K16(iTRAQ4plex)	CID	1	0	1	1	175346	Not Unique	Not Used	0.186091	0.0697332	0.386168	0.0295768	0.163675	0.423521	16008.3	7006.58	2393.44	1509.91	125.54	4.57977e-12	0	34.1564	83	2	979.554	1958.1	3.12268	51.422	8868	8868	MS2	14/138	20210221-WuCC-iTRAQ-OSCC_relapse-1-Huang-s34.raw
	High		vLGAFSDGLAHLDNLk	Unambiguous	2	2	P68871;P02042	N-Term(iTRAQ4plex); K16(iTRAQ4plex)	HCD	1	0	1	1	229412	Not Unique	Not Used	0.173466	0.0679985	0.403969	0.017022	0.101053	0.249962	54662.6	22301.8	7969.46	2967.27	123.55	7.10928e-12	0	8.55426	37	2	979.553	1958.1	2.12522	44.5751	7042	7042	MS2	14/138	20210221-WuCC-iTRAQ-OSCC_relapse-1-Huang-s46.raw
	High		vLGAFSDGLAHLDNLk	Unambiguous	2	2	P68871;P02042	N-Term(iTRAQ4plex); K16(iTRAQ4plex)	HCD	1	0	1	1	184979	Not Unique	Not Used	0.487632	0.186294	0.393703	0.0395537	0.0835313	0.212007	4370.94	5013.08	1745.88	551.34	123.46	7.55118e-12	0	22.5615	300	2	979.552	1958.1	0.816056	54.0162	9176	9176	MS2	12/138	20210221-WuCC-iTRAQ-OSCC_relapse-1-Huang-s36.raw
	High		vLGAFSDGLAHLDNLk	Unambiguous	2	2	P68871;P02042	N-Term(iTRAQ4plex); K16(iTRAQ4plex)	HCD	1	0	1	1	211223	Not Unique	Not Used	0.254468	0.105224	0.426133	0.0396636	0.160515	0.376392	18365.9	10992.1	4143.49	2323.06	122.82	8.6979e-12	0	17.6265	175	2	979.553	1958.1	2.37458	46.5279	7087	7087	MS2	12/138	20210221-WuCC-iTRAQ-OSCC_relapse-1-Huang-s42.raw
	High		kVLGAFSDGLAHLDNLk	Unambiguous	2	2	P68871;P02042	N-Term(iTRAQ4plex); K17(iTRAQ4plex)	HCD	1	0	1	1	284905	Not Unique	Not Used	0.141898	0.0470817	0.341931	0.01	0.0416047	0.121583	172470	57560.6	17410.2	3153.06	120.79	7.37808e-12	1	8.28346	29	2	1043.6	2086.2	4.10154	40.9088	6354	6354	MS2	15/174	20210221-WuCC-iTRAQ-OSCC_relapse-1-Huang-s58.raw
	High		vLGAFSDGLAHLDNLk	Unambiguous	2	2	P68871;P02042	N-Term(iTRAQ4plex); K16(iTRAQ4plex)	HCD	1	0	1	1	224774	Not Unique	Not Used	0.199839	0.0713968	0.368181	0.0107303	0.0552953	0.150071	21930.6	10307.8	3357.12	750.446	120.27	1.54115e-11	0	0	131	2	979.554	1958.1	3.18502	43.914	7002	7002	MS2	14/138	20210221-WuCC-iTRAQ-OSCC_relapse-1-Huang-s45.raw
		High	fFESFGDLSTPDAVMGNPk	Unambiguous	1	1	P68871	N-Term(iTRAQ4plex); K19(iTRAQ4plex)	CID	1	0	1	1	48587	Unique	Used	0.515344	0.207988	0.415914	0.0163315	0.0326349	0.0784061	4.12663e+06	5.00185e+06	1.84024e+06	214921	120.08	1.69352e-11	0	4.96072	0	2	1174.08	2347.15	-0.0231057	44.1945	8111	8111	MS2	14/166	20210221-WuCC-iTRAQ-OSCC_relapse-1-Huang-s10.raw
		High	vLGAFSDGLAHLDNLk	Unambiguous	2	2	P68871;P02042	N-Term(iTRAQ4plex); K16(iTRAQ4plex)	CID	1	0	1	1	229412	Redundant	Not Used	0.173466	0.0679985	0.403969	0.017022	0.101053	0.249962	54662.6	22301.8	7969.46	2967.27	119.52	1.79815e-11	0	8.55426	37	2	979.553	1958.1	2.12522	44.5562	7036	7036	MS2	15/138	20210221-WuCC-iTRAQ-OSCC_relapse-1-Huang-s46.raw
	High		vLGAFSDGLAHLDNLk	Unambiguous	2	2	P68871;P02042	N-Term(iTRAQ4plex); K16(iTRAQ4plex)	HCD	1	0	1	1	197784	Not Unique	Not Used	0.204928	0.0470226	0.236465				166499	80251	16786.4		118.26	2.46311e-11	0	5.93048	11	2	979.554	1958.1	3.06034	46.1536	7365	7365	MS2	12/138	20210221-WuCC-iTRAQ-OSCC_relapse-1-Huang-s39.raw
		High	vLGAFSDGLAHLDNLk	Unambiguous	2	2	P68871;P02042	N-Term(iTRAQ4plex); K16(iTRAQ4plex)	CID	1	0	1	1	176078	Not Unique	Not Used	0.142625	0.0265242	0.191649	0.0320536	0.231438	1.20669	2847.21	955.11	161.92	291.04	118.04	2.38695e-11	0	0	300	2	979.555	1958.1	3.80843	58.0896	10458	10458	MS2	25/138	20210221-WuCC-iTRAQ-OSCC_relapse-1-Huang-s34.raw
	High		vLGAFSDGLAHLDNLk	Unambiguous	2	2	P68871;P02042	N-Term(iTRAQ4plex); K16(iTRAQ4plex)	HCD	1	0	1	1	257226	Not Unique	Not Used	0.207464	0.0832542	0.413547	0.0117925	0.0585354	0.141437	73044.7	35642.6	13038.7	2746.96	117.33	3.08828e-11	0	9.00686	29	2	979.553	1958.1	2.31224	46.1647	7634	7634	MS2	12/138	20210221-WuCC-iTRAQ-OSCC_relapse-1-Huang-s52.raw
	High		kVLGAFSDGLAHLDNLk	Unambiguous	2	2	P68871;P02042	N-Term(iTRAQ4plex); K1(iTRAQ4plex); K17(iTRAQ4plex)	HCD	1	0	1	1	318449	Not Unique	Not Used	0.266897	0.104075	0.40185	0.0234121	0.0903344	0.224626	43514.7	27315.9	9710.03	3248.88	117.03	1.58779e-11	1	0	74	2	1115.65	2230.28	-3.39368	41.2101	6726	6726	MS2	12/174	20210221-WuCC-iTRAQ-OSCC_relapse-1-Huang-s65.raw
		High	lLGNVLVcVLAHHFGk	Unambiguous	1	1	P68871	N-Term(iTRAQ4plex); C8(Methylthio); K16(iTRAQ4plex)	CID	1	0	1	1	295704	Unique	Used	0.155375	0.102469	0.679629	0.0353974	0.234609	0.34494	92898.8	33949.1	20409.9	10486.7	116.94	2.2759e-11	0	21.2538	46	2	1027.59	2054.17	0.465709	52.4665	9130	9130	MS2	14/146	20210221-WuCC-iTRAQ-OSCC_relapse-1-Huang-s60.raw
		High	vLGAFSDGLAHLDNLk	Unambiguous	2	2	P68871;P02042	N-Term(iTRAQ4plex); K16(iTRAQ4plex)	CID	1	0	1	1	176112	Not Unique	Not Used	0.157497	0.0600181	0.39271				1903.83	705.242	244.991		115.98	4.08804e-11	0	0	300	2	979.555	1958.1	3.6214	58.8296	10543	10543	MS2	13/138	20210221-WuCC-iTRAQ-OSCC_relapse-1-Huang-s34.raw
	High		vLGAFSDGLAHLDNLk	Unambiguous	2	2	P68871;P02042	N-Term(iTRAQ4plex); K16(iTRAQ4plex)	HCD	1	0	1	1	220416	Not Unique	Not Used	0.225581	0.0992215	0.453278	0.0270572	0.123519	0.272295	25146.2	13341.7	5349.54	2169.76	112.15	1.00269e-10	0	8.1832	161	2	979.552	1958.1	1.1901	46.0929	7269	7269	MS2	12/138	20210221-WuCC-iTRAQ-OSCC_relapse-1-Huang-s44.raw
		High	kVLGAFSDGLAHLDNLk	Unambiguous	2	2	P68871;P02042	N-Term(iTRAQ4plex); K1(iTRAQ4plex); K17(iTRAQ4plex)	CID	1	0	1	1	318449	Redundant	Not Used	0.266897	0.104075	0.40185	0.0234121	0.0903344	0.224626	43514.7	27315.9	9710.03	3248.88	110.87	5.23817e-11	1	0	74	2	1115.65	2230.28	-3.39368	41.1899	6720	6720	MS2	15/174	20210221-WuCC-iTRAQ-OSCC_relapse-1-Huang-s65.raw
	High		fFESFGDLSTPDAVMGNPk	Unambiguous	1	1	P68871	N-Term(iTRAQ4plex); K19(iTRAQ4plex)	HCD	1	0	1	1	42513	Unique	Used	0.243599	0.108891	0.46066	0.01	0.036632	0.0794604	2.50308e+07	1.43412e+07	5.84395e+06	691690	110.51	1.54276e-10	0	5.96507	0	2	1174.08	2347.15	-0.231137	39.2703	7134	7134	MS2	21/166	20210221-WuCC-iTRAQ-OSCC_relapse-1-Huang-s09.raw
	High		lLGNVLVcVLAHHFGk	Unambiguous	1	1	P68871	N-Term(iTRAQ4plex); C8(Methylthio); K16(iTRAQ4plex)	HCD	1	0	1	1	300360	Unique	Used	0.189249	0.0495936	0.270056				1.2857e+06	572283	136712		110.39	1.04209e-10	0	6.65738	1	2	1027.58	2054.16	-1.07936	51.0341	8990	8990	MS2	13/146	20210221-WuCC-iTRAQ-OSCC_relapse-1-Huang-s61.raw
	High		VVAGVANALAHk	Unambiguous	2	2	P68871;P02042	K12(iTRAQ4plex)	HCD	1	0	1	1	137267	Not Unique	Not Used	0.232676	0.175401	0.77686	0.161766	0.715963	0.920913	33034.3	18078.1	12423.3	17041.6	110.34	1.62747e-10	0	17.8975	24	2	647.393	1293.78	1.92899	25.0283	2557	2557	MS2	11/100	20210221-WuCC-iTRAQ-OSCC_relapse-1-Huang-s27.raw
	High		vLGAFSDGLAHLDNLk	Unambiguous	2	2	P68871;P02042	N-Term(iTRAQ4plex); K16(iTRAQ4plex)	HCD	1	0	1	1	174849	Not Unique	Not Used	0.186812	0.0558562	0.308126	0.01	0.040666	0.131878	534923	235035	64062.1	12584.3	109.63	1.79673e-10	0	13.0974	5	2	979.554	1958.1	3.06034	47.3065	7803	7803	MS2	11/138	20210221-WuCC-iTRAQ-OSCC_relapse-1-Huang-s34.raw
	High		vLGAFSDGLAHLDNLk	Unambiguous	2	2	P68871;P02042	N-Term(iTRAQ4plex); K16(iTRAQ4plex)	HCD	1	0	1	1	193223	Redundant	Not Used	0.305772	0.0844102	0.284485	0.0232174	0.0781935	0.274652	47064	33847.2	8517.7	3484.65	109.02	2.07395e-10	0	20.2919	95	2	979.553	1958.1	1.50181	46.948	7336	7336	MS2	11/138	20210221-WuCC-iTRAQ-OSCC_relapse-1-Huang-s38.raw
	High		vLGAFSDGLAHLDNLk	Unambiguous	2	2	P68871;P02042	N-Term(iTRAQ4plex); K16(iTRAQ4plex)	HCD	1	0	1	1	175254	Not Unique	Not Used	0.206049	0.0862624	0.431433	0.0745614	0.372648	0.86309	37072.7	17966.4	6856.69	8815.06	108.06	2.55575e-10	0	35.9856	44	2	979.553	1958.1	1.81351	50.6921	8677	8677	MS2	13/138	20210221-WuCC-iTRAQ-OSCC_relapse-1-Huang-s34.raw
		High	vLGAFSDGLAHLDNLk	Unambiguous	2	2	P68871;P02042	N-Term(iTRAQ4plex); K16(iTRAQ4plex)	CID	1	0	1	1	184979	Redundant	Not Used	0.487632	0.186294	0.393703	0.0395537	0.0835313	0.212007	4370.94	5013.08	1745.88	551.34	106.71	3.57285e-10	0	22.5615	300	2	979.552	1958.1	0.816056	53.9883	9170	9170	MS2	13/138	20210221-WuCC-iTRAQ-OSCC_relapse-1-Huang-s36.raw
		High	vLGAFSDGLAHLDNLk	Unambiguous	2	2	P68871;P02042	N-Term(iTRAQ4plex); K16(iTRAQ4plex)	CID	1	0	1	1	176129	Not Unique	Not Used	0.147967	0.0456948	0.318247				1996.82	694.929	195.634		105.98	3.81046e-10	0	13.6304	300	2	979.557	1958.11	5.74099	59.5612	10602	10602	MS2	14/138	20210221-WuCC-iTRAQ-OSCC_relapse-1-Huang-s34.raw
	High		vVAGVANALAHk	Unambiguous	2	2	P68871;P02042	N-Term(iTRAQ4plex); K12(iTRAQ4plex)	HCD	1	0	1	1		No Quan Values	Not Used											105.63	2.19176e-10	0	13.9749	0	2	719.446	1437.88	4.01935	30.7271	3685	3685	MS2	10/100	20210221-WuCC-iTRAQ-OSCC_relapse-1-Huang-s48.raw
	High		vLGAFSDGLAHLDNLk	Unambiguous	2	2	P68871;P02042	N-Term(iTRAQ4plex); K16(iTRAQ4plex)	HCD	1	0	1	1	175063	Not Unique	Not Used	0.170828	0.0528274	0.318686	0.0177517	0.107013	0.335541	97167.8	39040.7	11005.8	5500.72	105.41	4.79087e-10	0	12.9678	14	2	979.554	1958.1	2.49927	49.0807	8262	8262	MS2	20/138	20210221-WuCC-iTRAQ-OSCC_relapse-1-Huang-s34.raw
		High	lLGNVLVcVLAHHFGk	Unambiguous	1	1	P68871	N-Term(iTRAQ4plex); C8(Methylthio); K16(iTRAQ4plex)	CID	1	0	1	1	300218	Unique	Used	0.147737	0.046796	0.326424				3.41477e+06	1.18655e+06	342618		104.66	3.93276e-10	0	5.96208	0	2	1027.59	2054.16	-0.603955	49.6601	8676	8676	MS2	13/146	20210221-WuCC-iTRAQ-OSCC_relapse-1-Huang-s61.raw
	High		vLGAFSDGLAHLDNLk	Unambiguous	2	2	P68871;P02042	N-Term(iTRAQ4plex); K16(iTRAQ4plex)	HCD	1	0	1	1	193141	Not Unique	Not Used	0.347017	0.0827519	0.245747	0.0144719	0.0429468	0.174627	114424	93391	20301.8	5280.82	104.61	5.67341e-10	0	13.8752	39	2	979.553	1958.1	2.06288	46.2409	7156	7156	MS2	13/138	20210221-WuCC-iTRAQ-OSCC_relapse-1-Huang-s38.raw
		High	fFESFGDLSTPDAVMGNPk	Unambiguous	1	1	P68871	N-Term(iTRAQ4plex); K19(iTRAQ4plex)	CID	1	0	1	1	179417	Unique	Used	0.171764	0.124369	0.746175				5730.95	2315.24	1528.19		104.52	7.46982e-10	0	31.0998	74	2	1174.08	2347.16	4.1375	46.0569	7352	7352	MS2	13/166	20210221-WuCC-iTRAQ-OSCC_relapse-1-Huang-s35.raw
	High		vLGAFSDGLAHLDNLk	Unambiguous	2	2	P68871;P02042	N-Term(iTRAQ4plex); K16(iTRAQ4plex)	HCD	1	0	1	1	290124	Not Unique	Not Used	0.201916	0.0822969	0.420025	0.0216718	0.11053	0.262951	212012	100686	37409.7	14652.5	104.43	6.02166e-10	0	32.1744	19	2	979.553	1958.1	2.31224	44.8681	7408	7408	MS2	13/138	20210221-WuCC-iTRAQ-OSCC_relapse-1-Huang-s59.raw
		High	fFESFGDLSTPDAVMGNPk	Unambiguous	1	1	P68871	N-Term(iTRAQ4plex); K19(iTRAQ4plex)	CID	1	0	1	1	42834	Unique	Used	0.268663	0.104267	0.399945				1.77697e+07	1.12286e+07	3.97253e+06		104.4	6.2994e-10	0	8.71901	0	2	1174.08	2347.15	-0.231137	42.0645	7825	7825	MS2	14/166	20210221-WuCC-iTRAQ-OSCC_relapse-1-Huang-s09.raw
		High	vLGAFSDGLAHLDNLk	Unambiguous	2	2	P68871;P02042	N-Term(iTRAQ4plex); K16(iTRAQ4plex)	CID	1	0	1	1	174404	Not Unique	Not Used	0.23878	0.0663428	0.286324	0.0137186	0.0591653	0.206481	371238	208490	52806.2	16241.2	104.38	5.87254e-10	0	13.7908	10	2	979.554	1958.1	3.37204	43.4234	6827	6827	MS2	14/138	20210221-WuCC-iTRAQ-OSCC_relapse-1-Huang-s34.raw
		High	vLGAFSDGLAHLDNLk	Unambiguous	2	2	P68871;P02042	N-Term(iTRAQ4plex); K16(iTRAQ4plex)	CID	1	0	1	1	211223	Redundant	Not Used	0.254468	0.105224	0.426133	0.0396636	0.160515	0.376392	18365.9	10992.1	4143.49	2323.06	103.94	6.7207e-10	0	17.6265	175	2	979.553	1958.1	2.37458	46.5031	7081	7081	MS2	23/138	20210221-WuCC-iTRAQ-OSCC_relapse-1-Huang-s42.raw
	High		VVAGVANALAHk	Unambiguous	2	2	P68871;P02042	K12(iTRAQ4plex)	HCD	1	0	1	1	137168	Not Unique	Not Used	0.232471	0.105908	0.469483	0.109567	0.485359	1.03303	81178.1	44385.9	18433.4	28364.4	103.72	8.74716e-10	0	18.1051	11	2	647.392	1293.78	0.325007	24.3018	2346	2346	MS2	11/100	20210221-WuCC-iTRAQ-OSCC_relapse-1-Huang-s27.raw
	High		vLGAFSDGLAHLDNLk	Unambiguous	2	2	P68871;P02042	N-Term(iTRAQ4plex); K16(iTRAQ4plex)	HCD	1	0	1	1	261990	Not Unique	Not Used	0.187542	0.0799759	0.439464	0.0207235	0.113794	0.258743	144799	63870.5	24829.3	9569.44	103.65	7.12006e-10	0	13.7021	29	2	979.553	1958.1	1.62649	45.9111	7707	7707	MS2	11/138	20210221-WuCC-iTRAQ-OSCC_relapse-1-Huang-s53.raw
	High		vVAGVANALAHk	Unambiguous	2	2	P68871;P02042	N-Term(iTRAQ4plex); K12(iTRAQ4plex)	HCD	1	0	1	1	237299	Not Unique	Not Used	0.118824	0.0504772	0.437777	0.01	0.0708775	0.16178	1.20774e+07	3.37531e+06	1.3071e+06	314983	103.41	4.05873e-10	0	14.0147	0	2	719.444	1437.88	2.06675	32.8886	4175	4175	MS2	11/100	20210221-WuCC-iTRAQ-OSCC_relapse-1-Huang-s48.raw
	High		vVAGVANALAHk	Unambiguous	2	2	P68871;P02042	N-Term(iTRAQ4plex); K12(iTRAQ4plex)	HCD	1	0	1	1	239375	Not Unique	Not Used	0.180271	0.0879944	0.503026	0.0368183	0.210326	0.417804	46478.6	19706.8	8768.94	5457.25	103.39	3.67108e-10	0	27.7812	42	2	719.446	1437.88	4.18914	50.4487	8673	8673	MS2	11/100	20210221-WuCC-iTRAQ-OSCC_relapse-1-Huang-s48.raw
	High		vVAGVANALAHk	Unambiguous	2	2	P68871;P02042	N-Term(iTRAQ4plex); K12(iTRAQ4plex)	HCD	1	0	1	1	250239	Not Unique	Not Used	0.296546	0.142578	0.495476	0.049488	0.171855	0.346585	71544.7	49900.7	21871.1	11291.1	103.28	3.76525e-10	0	27.1275	36	2	719.445	1437.88	3.84956	27.0588	2776	2776	MS2	11/100	20210221-WuCC-iTRAQ-OSCC_relapse-1-Huang-s51.raw
	High		vVAGVANALAHk	Unambiguous	2	2	P68871;P02042	N-Term(iTRAQ4plex); K12(iTRAQ4plex)	HCD	1	0	1	1	238726	Not Unique	Not Used	0.164843	0.0807142	0.504593	0.024612	0.153756	0.304481	143972	55819.6	24915.4	11300.1	103.22	3.81763e-10	0	25.4812	29	2	719.446	1437.88	4.44383	44.6924	7268	7268	MS2	11/100	20210221-WuCC-iTRAQ-OSCC_relapse-1-Huang-s48.raw
	High		lLGNVLVcVLAHHFGk	Unambiguous	1	1	P68871	N-Term(iTRAQ4plex); C8(Methylthio); K16(iTRAQ4plex)	HCD	1	0	1	1	345418	Unique	Used	0.271264	0.128785	0.489254	0.0378921	0.143851	0.293798	34992.8	22325.8	9662.33	4228.49	102.65	5.02507e-10	0	0	101	2	1027.59	2054.18	5.69514	51.8288	6971	6971	MS2	11/146	20210221-WuCC-iTRAQ-OSCC_relapse-1-Huang-s71.raw
	High		lLGNVLVcVLAHHFGk	Unambiguous	1	1	P68871	N-Term(iTRAQ4plex); C8(Methylthio); K16(iTRAQ4plex)	HCD	1	0	1	1	304838	Unique	Used	0.297615	0.0977447	0.338455	0.01	0.0277636	0.0819684	1.3711e+06	959755	287343	35083.5	102.6	6.26477e-10	0	5.70838	2	2	1027.59	2054.16	-0.722807	48.7591	8282	8282	MS2	13/146	20210221-WuCC-iTRAQ-OSCC_relapse-1-Huang-s62.raw
	High		vLGAFSDGLAHLDNLk	Unambiguous	2	2	P68871;P02042	N-Term(iTRAQ4plex); K16(iTRAQ4plex)	HCD	1	0	1	1	174404	Redundant	Not Used	0.23878	0.0663428	0.286324	0.0137186	0.0591653	0.206481	371238	208490	52806.2	16241.2	101.89	1.0419e-09	0	13.7908	10	2	979.554	1958.1	3.37204	43.4416	6833	6833	MS2	13/138	20210221-WuCC-iTRAQ-OSCC_relapse-1-Huang-s34.raw
		High	fFESFGDLSTPDAVMGNPk	Unambiguous	1	1	P68871	N-Term(iTRAQ4plex); K19(iTRAQ4plex)	CID	1	0	1	1	118879	Unique	Used	0.210779	0.128354	0.627546				105357	52230.9	28994.4		101.79	1.14895e-09	0	5.67882	11	2	1174.08	2347.15	-0.127121	45.7128	8341	8341	MS2	13/166	20210221-WuCC-iTRAQ-OSCC_relapse-1-Huang-s23.raw
	High		VLGAFSDGLAHLDNLk	Unambiguous	2	2	P68871;P02042	K16(iTRAQ4plex)	HCD	1	0	1	1	91848	Not Unique	Not Used	0.243066	0.0504574	0.213926	0.0584939	0.247823	1.15758	70316.8	40199.4	7607.17	13116.8	101.67	1.49088e-09	0	12.21	15	2	907.503	1814	3.24289	41.7482	6992	6992	MS2	11/138	20210221-WuCC-iTRAQ-OSCC_relapse-1-Huang-s18.raw
	High		vLGAFSDGLAHLDNLk	Unambiguous	2	2	P68871;P02042	N-Term(iTRAQ4plex); K16(iTRAQ4plex)	HCD	1	0	1	1	175932	Not Unique	Not Used	0.18125	0.0687847	0.39109	0.0187494	0.106528	0.272182	15277.2	6512.65	2253.07	913.459	101.67	1.02456e-09	0	45.0512	199	2	979.557	1958.11	5.61631	56.4896	10146	10146	MS2	13/138	20210221-WuCC-iTRAQ-OSCC_relapse-1-Huang-s34.raw
	High		vLGAFSDGLAHLDNLk	Unambiguous	2	2	P68871;P02042	N-Term(iTRAQ4plex); K16(iTRAQ4plex)	HCD	1	0	1	1	169339	Not Unique	Not Used	0.184303	0.0628461	0.351405	0.0177499	0.0991789	0.282021	58799.7	25488.5	7923.05	3328.34	101.14	1.2806e-09	0	8.47173	34	2	979.554	1958.1	2.49927	41.6837	6777	6777	MS2	21/138	20210221-WuCC-iTRAQ-OSCC_relapse-1-Huang-s33.raw
		High	fFESFGDLSTPDAVMGNPk	Unambiguous	1	1	P68871	N-Term(iTRAQ4plex); K19(iTRAQ4plex)	CID	1	0	1	1	65392	Unique	Used	0.23805	0.119661	0.518019	0.0159549	0.069021	0.133139	240507	134658	61704.7	12237.1	100.92	1.6546e-09	0	6.189	2	2	1174.08	2347.16	2.88933	44.6063	8364	8364	MS2	15/166	20210221-WuCC-iTRAQ-OSCC_relapse-1-Huang-s13.raw
	High		vVAGVANALAHk	Unambiguous	2	2	P68871;P02042	N-Term(iTRAQ4plex); K12(iTRAQ4plex)	HCD	1	0	1	1	255749	Not Unique	Not Used	0.362317	0.137646	0.391506	0.0300369	0.0853733	0.217898	1.69637e+06	1.44559e+06	500638	162492	100.32	9.52191e-10	0	11.9442	1	2	719.443	1437.88	0.793314	33.8346	4435	4435	MS2	11/100	20210221-WuCC-iTRAQ-OSCC_relapse-1-Huang-s52.raw
	High		lLGNVLVcVLAHHFGkEFTPPVQAAYQk	Unambiguous	1	1	P68871	N-Term(iTRAQ4plex); C8(Methylthio); K16(iTRAQ4plex); K28(iTRAQ4plex)	HCD	1	0	1	1	333219	Unique	Used	0.270514	0.158179	0.602587	0.0219501	0.0835604	0.138564	104488	66480.3	35436.7	7314.07	100	8.01297e-10	1	3.47171	95	3	1186.66	3557.95	1.34888	51.4169	8584	8584	MS2	24/268	20210221-WuCC-iTRAQ-OSCC_relapse-1-Huang-s68.raw
	High		lLGNVLVcVLAHHFGk	Unambiguous	1	1	P68871	N-Term(iTRAQ4plex); C8(Methylthio); K16(iTRAQ4plex)	HCD	1	0	1	1	341808	Unique	Used	0.29606	0.11192	0.389573	0.0393955	0.137032	0.351483	24882.4	17326.4	5970.86	3126.05	99.96	1.13541e-09	0	8.70229	80	2	1027.59	2054.17	1.17882	52.18	8152	8152	MS2	13/146	20210221-WuCC-iTRAQ-OSCC_relapse-1-Huang-s70.raw
		High	vLGAFSDGLAHLDNLk	Unambiguous	2	2	P68871;P02042	N-Term(iTRAQ4plex); K16(iTRAQ4plex)	CID	1	0	1	1	175164	Not Unique	Not Used	0.17242	0.0407853	0.243769	0.0173172	0.10343	0.423973	98859.3	40090.6	8644.91	5459.5	99.73	1.64942e-09	0	14.2216	21	2	979.551	1958.1	0.06796	49.9158	8476	8476	MS2	12/138	20210221-WuCC-iTRAQ-OSCC_relapse-1-Huang-s34.raw
	High		vLGAFSDGLAHLDNLk	Unambiguous	2	2	P68871;P02042	N-Term(iTRAQ4plex); K16(iTRAQ4plex)	HCD	1	0	1	1	247667	Not Unique	Not Used	0.195895	0.107039	0.563094	0.0312855	0.164466	0.291854	163443	75305.6	37510.1	16306.8	99.15	1.99455e-09	0	40.6284	6	2	979.553	1958.1	1.87586	45.5551	7122	7122	MS2	11/138	20210221-WuCC-iTRAQ-OSCC_relapse-1-Huang-s50.raw
	High		vLGAFSDGLAHLDNLk	Unambiguous	2	2	P68871;P02042	N-Term(iTRAQ4plex); K16(iTRAQ4plex)	HCD	1	0	1	1	234131	Not Unique	Not Used	0.189937	0.0703457	0.381672	0.0195617	0.10606	0.277672	65414.9	29222.8	9866.26	4080.74	99.1	2.02379e-09	0	7.60847	41	2	979.554	1958.1	2.87331	45.3874	7547	7547	MS2	11/138	20210221-WuCC-iTRAQ-OSCC_relapse-1-Huang-s47.raw
	High		vLGAFSDGLAHLDNLk	Unambiguous	2	2	P68871;P02042	N-Term(iTRAQ4plex); K16(iTRAQ4plex)	HCD	1	0	1	1	206709	Not Unique	Not Used	0.201099	0.0752874	0.38581	0.0121736	0.0623397	0.161459	192605	91099.1	31090.5	7477.29	99.04	2.03947e-09	0	8.56214	27	2	979.553	1958.1	1.81351	46.0049	7104	7104	MS2	11/138	20210221-WuCC-iTRAQ-OSCC_relapse-1-Huang-s41.raw
		High	lLGNVLVcVLAHHFGk	Unambiguous	1	1	P68871	N-Term(iTRAQ4plex); C8(Methylthio); K16(iTRAQ4plex)	CID	1	0	1	1	310130	Unique	Used	0.285075	0.148168	0.535622	0.0567831	0.205123	0.382672	97421.8	65320.9	30949.3	17641.4	98.99	1.37539e-09	0	28.1743	46	2	1027.59	2054.17	2.48618	52.2826	9508	9508	MS2	13/146	20210221-WuCC-iTRAQ-OSCC_relapse-1-Huang-s63.raw
		High	vLGAFSDGLAHLDNLk	Unambiguous	2	2	P68871;P02042	N-Term(iTRAQ4plex); K16(iTRAQ4plex)	CID	1	0	1	1	206709	Redundant	Not Used	0.201099	0.0752874	0.38581	0.0121736	0.0623397	0.161459	192605	91099.1	31090.5	7477.29	98.92	2.09661e-09	0	8.56214	27	2	979.553	1958.1	1.81351	45.986	7098	7098	MS2	23/138	20210221-WuCC-iTRAQ-OSCC_relapse-1-Huang-s41.raw
	High		lLGNVLVcVLAHHFGk	Unambiguous	1	1	P68871	N-Term(iTRAQ4plex); C8(Methylthio); K16(iTRAQ4plex)	HCD	1	0	1	1	295704	Redundant	Not Used	0.155375	0.102469	0.679629	0.0353974	0.234609	0.34494	92898.8	33949.1	20409.9	10486.7	98.76	1.49676e-09	0	21.2538	46	2	1027.59	2054.17	0.465709	52.4864	9136	9136	MS2	15/146	20210221-WuCC-iTRAQ-OSCC_relapse-1-Huang-s60.raw
		High	fFESFGDLSTPDAVMGNPk	Unambiguous	1	1	P68871	N-Term(iTRAQ4plex); K19(iTRAQ4plex)	CID	1	0	1	1	44906	Unique	Used	0.17319	0.148485	0.883534	0.0385159	0.22902	0.259012	11308	4606.23	3600.05	1388.94	98.76	2.69417e-09	0	0	80	2	1174.08	2347.16	2.36925	59.119	12312	12312	MS2	13/166	20210221-WuCC-iTRAQ-OSCC_relapse-1-Huang-s09.raw
	High		lLGNVLVcVLAHHFGk	Unambiguous	1	1	P68871	N-Term(iTRAQ4plex); C8(Methylthio); K16(iTRAQ4plex)	HCD	1	0	1	1	324251	Unique	Used	0.253207	0.112348	0.457247	0.029028	0.118058	0.257998	137431	81846.2	33104.8	12722.2	98.5	1.5891e-09	0	7.01621	38	2	1027.59	2054.17	1.17882	52.0903	8909	8909	MS2	13/146	20210221-WuCC-iTRAQ-OSCC_relapse-1-Huang-s66.raw
	High		vVAGVANALAHk	Unambiguous	2	2	P68871;P02042	N-Term(iTRAQ4plex); K12(iTRAQ4plex)	HCD	1	0	1	1	241466	Not Unique	Not Used	0.311027	0.12676	0.419995				2.24828e+07	1.6447e+07	6.11041e+06		97.94	1.63908e-09	0	13.4907	0	2	719.443	1437.88	0.708418	30.1124	3355	3355	MS2	11/100	20210221-WuCC-iTRAQ-OSCC_relapse-1-Huang-s49.raw
		High	lLGNVLVcVLAHHFGk	Unambiguous	1	1	P68871	N-Term(iTRAQ4plex); C8(Methylthio); K16(iTRAQ4plex)	CID	1	0	1	1	341808	Redundant	Not Used	0.29606	0.11192	0.389573	0.0393955	0.137032	0.351483	24882.4	17326.4	5970.86	3126.05	97.81	1.86274e-09	0	8.70229	80	2	1027.59	2054.17	1.17882	52.162	8146	8146	MS2	14/146	20210221-WuCC-iTRAQ-OSCC_relapse-1-Huang-s70.raw
		High	vLGAFSDGLAHLDNLk	Unambiguous	2	2	P68871;P02042	N-Term(iTRAQ4plex); K16(iTRAQ4plex)	CID	1	0	1	1	175063	Redundant	Not Used	0.170828	0.0528274	0.318686	0.0177517	0.107013	0.335541	97167.8	39040.7	11005.8	5500.72	97.34	3.07195e-09	0	12.9678	14	2	979.554	1958.1	2.49927	49.0648	8256	8256	MS2	14/138	20210221-WuCC-iTRAQ-OSCC_relapse-1-Huang-s34.raw
	High		vLGAFSDGLAHLDNLk	Unambiguous	2	2	P68871;P02042	N-Term(iTRAQ4plex); K16(iTRAQ4plex)	HCD	1	0	1	1	179677	Not Unique	Not Used	0.261531	0.06873	0.270823	0.0180585	0.071107	0.26236	261523	160868	38538.5	15060.8	97.1	3.11e-09	0	11.5216	9	3	653.371	1958.1	2.18069	48.2905	7926	7926	MS2	20/138	20210221-WuCC-iTRAQ-OSCC_relapse-1-Huang-s35.raw
		High	lLGNVLVcVLAHHFGk	Unambiguous	1	1	P68871	N-Term(iTRAQ4plex); C8(Methylthio); K16(iTRAQ4plex)	CID	1	0	1	1	300635	Redundant	Not Used	0.227688	0.115856	0.524371	0.067202	0.303946	0.579199	14297.5	7656.61	3551.53	3064.07	97.05	2.2387e-09	0	28.9598	152	2	1027.59	2054.16	-0.00969737	53.4303	9574	9574	MS2	13/146	20210221-WuCC-iTRAQ-OSCC_relapse-1-Huang-s61.raw
	High		vVAGVANALAHk	Unambiguous	2	2	P68871;P02042	N-Term(iTRAQ4plex); K12(iTRAQ4plex)	HCD	1	0	1	1	247902	Not Unique	Not Used	0.446295	0.139886	0.32301	0.0557056	0.128538	0.397637	36384.4	38192.2	10912.7	6463.56	97.01	1.98072e-09	0	32.8291	25	2	719.443	1437.88	0.963106	47.5683	7630	7630	MS2	11/100	20210221-WuCC-iTRAQ-OSCC_relapse-1-Huang-s50.raw
		High	gTFATLSELHcDk	Unambiguous	1	1	P68871	N-Term(iTRAQ4plex); C11(Methylthio); K13(iTRAQ4plex)	CID	1	0	1	1	233268	Unique	Used	0.241574	0.0599525	0.255752	0.0180896	0.0771141	0.30129	21815.9	12395.4	2804.27	1258.52	96.32	4.98193e-09	0	11.8358	31	2	878.436	1755.87	0.246986	38.103	5670	5670	MS2	11/116	20210221-WuCC-iTRAQ-OSCC_relapse-1-Huang-s47.raw
	High		vLGAFSDGLAHLDNLk	Unambiguous	2	2	P68871;P02042	N-Term(iTRAQ4plex); K16(iTRAQ4plex)	HCD	1	0	1	1	164566	Not Unique	Not Used	0.114753	0.0338855	0.304306				448403	121024	32577.8		96.22	3.86825e-09	0	7.10693	5	2	979.555	1958.1	3.55906	43.9167	6918	6918	MS2	10/138	20210221-WuCC-iTRAQ-OSCC_relapse-1-Huang-s32.raw
		High	gTFATLSELHcDk	Unambiguous	1	1	P68871	N-Term(iTRAQ4plex); C11(Methylthio); K13(iTRAQ4plex)	CID	1	0	1	1	173949	Unique	Used	0.153196	0.05092	0.342534	0.0102007	0.0685708	0.200035	2.58334e+06	930819	282039	84036.9	96.08	5.25266e-09	0	21.1399	1	2	878.437	1755.87	0.803157	39.7082	5847	5847	MS2	11/116	20210221-WuCC-iTRAQ-OSCC_relapse-1-Huang-s34.raw
		High	vVAGVANALAHk	Unambiguous	2	2	P68871;P02042	N-Term(iTRAQ4plex); K12(iTRAQ4plex)	CID	1	0	1	1	241608	Not Unique	Not Used	0.221663	0.0764988	0.355651	0.01	0.0298344	0.0838232	2.58213e+07	1.3462e+07	4.23519e+06	528800	95.88	2.59517e-09	0	13.3715	0	2	719.444	1437.88	1.38759	31.5178	3660	3660	MS2	11/100	20210221-WuCC-iTRAQ-OSCC_relapse-1-Huang-s49.raw
		High	vVAGVANALAHk	Unambiguous	2	2	P68871;P02042	N-Term(iTRAQ4plex); K12(iTRAQ4plex)	CID	1	0	1	1	241533	Not Unique	Not Used	0.264508	0.110128	0.429064	0.01	0.0289618	0.0674488	2.77732e+07	1.72783e+07	6.55789e+06	658859	95.72	2.74615e-09	0	13.6199	0	2	719.443	1437.88	0.114145	30.786	3497	3497	MS2	11/100	20210221-WuCC-iTRAQ-OSCC_relapse-1-Huang-s49.raw
		High	fFESFGDLSTPDAVMGNPk	Unambiguous	1	1	P68871	N-Term(iTRAQ4plex); K19(iTRAQ4plex)	CID	1	0	1	1	43369	Unique	Used	0.253661	0.0675201	0.27431	0.0249628	0.101343	0.369168	1.0513e+06	627217	152195	83690.9	95.35	5.3243e-09	0	5.67694	2	2	1174.08	2347.15	1.12107	46.5539	8983	8983	MS2	12/166	20210221-WuCC-iTRAQ-OSCC_relapse-1-Huang-s09.raw
		High	vLGAFSDGLAHLDNLk	Unambiguous	2	2	P68871;P02042	N-Term(iTRAQ4plex); K16(iTRAQ4plex)	CID	1	0	1	1	224774	Redundant	Not Used	0.199839	0.0713968	0.368181	0.0107303	0.0552953	0.150071	21930.6	10307.8	3357.12	750.446	95.33	4.80666e-09	0	0	131	2	979.554	1958.1	3.18502	43.8899	6996	6996	MS2	22/138	20210221-WuCC-iTRAQ-OSCC_relapse-1-Huang-s45.raw
	High		lLGNVLVcVLAHHFGkEFTPPVQAAYQk	Unambiguous	1	1	P68871	N-Term(iTRAQ4plex); C8(Methylthio); K16(iTRAQ4plex); K28(iTRAQ4plex)	HCD	1	0	1	1	328783	Unique	Used	0.351966	0.241023	0.7057	0.0368671	0.107868	0.152737	20085.3	16627.1	10379.5	2361.43	95.26	2.38668e-09	1	13.5707	300	3	1186.66	3557.95	0.83424	51.5633	8903	8903	MS2	21/268	20210221-WuCC-iTRAQ-OSCC_relapse-1-Huang-s67.raw
		High	vLGAFSDGLAHLDNLk	Unambiguous	2	2	P68871;P02042	N-Term(iTRAQ4plex); K16(iTRAQ4plex)	CID	1	0	1	1	175932	Redundant	Not Used	0.18125	0.0687847	0.39109	0.0187494	0.106528	0.272182	15277.2	6512.65	2253.07	913.459	95.2	4.54503e-09	0	45.0512	199	2	979.557	1958.11	5.61631	56.4653	10140	10140	MS2	10/138	20210221-WuCC-iTRAQ-OSCC_relapse-1-Huang-s34.raw
		High	kVLGAFSDGLAHLDNLk	Unambiguous	2	2	P68871;P02042	N-Term(iTRAQ4plex); K1(iTRAQ4plex); K17(iTRAQ4plex)	CID	1	0	1	1	323045	Not Unique	Not Used	0.439621	0.132446	0.310471	0.0203107	0.0475774	0.153126	71743.7	74182	20373.3	4646.91	95.1	1.83873e-09	1	12.1208	25	2	1115.65	2230.29	0.328167	40.8687	6290	6290	MS2	23/174	20210221-WuCC-iTRAQ-OSCC_relapse-1-Huang-s66.raw
		High	vLGAFSDGLAHLDNLk	Unambiguous	2	2	P68871;P02042	N-Term(iTRAQ4plex); K16(iTRAQ4plex)	CID	1	0	1	1	193141	Redundant	Not Used	0.347017	0.0827519	0.245747	0.0144719	0.0429468	0.174627	114424	93391	20301.8	5280.82	95.04	5.13859e-09	0	13.8752	39	2	979.553	1958.1	2.06288	46.2201	7150	7150	MS2	15/138	20210221-WuCC-iTRAQ-OSCC_relapse-1-Huang-s38.raw
	High		vVAGVANALAHk	Unambiguous	2	2	P68871;P02042	N-Term(iTRAQ4plex); K12(iTRAQ4plex)	HCD	1	0	1	1	241678	Not Unique	Not Used	0.229017	0.108702	0.489138				2.62505e+07	1.41398e+07	6.11806e+06		94.95	3.26287e-09	0	13.6676	0	2	719.443	1437.88	0.623522	32.2267	3818	3818	MS2	11/100	20210221-WuCC-iTRAQ-OSCC_relapse-1-Huang-s49.raw
	High		vVAGVANALAHk	Unambiguous	2	2	P68871;P02042	N-Term(iTRAQ4plex); K12(iTRAQ4plex)	HCD	1	0	1	1	241266	Not Unique	Not Used	0.277063	0.0903711	0.336135				4.92578e+07	3.20989e+07	9.54429e+06		94.55	3.59521e-09	0	13.5693	0	2	719.443	1437.88	0.368834	28.024	2909	2909	MS2	11/100	20210221-WuCC-iTRAQ-OSCC_relapse-1-Huang-s49.raw
	High		vVAGVANALAHk	Unambiguous	2	2	P68871;P02042	N-Term(iTRAQ4plex); K12(iTRAQ4plex)	HCD	1	0	1	1	246025	Not Unique	Not Used	0.459222	0.166229	0.373031				2.40861e+07	2.60152e+07	8.58444e+06		94.42	3.21655e-09	0	12.6969	0	2	719.444	1437.88	1.55738	31.5169	3569	3569	MS2	11/100	20210221-WuCC-iTRAQ-OSCC_relapse-1-Huang-s50.raw
	High		gTFATLSELHcDk	Unambiguous	1	1	P68871	N-Term(iTRAQ4plex); C11(Methylthio); K13(iTRAQ4plex)	HCD	1	0	1	1	179320	Unique	Used	0.302572	0.158626	0.540267	0.0738153	0.251231	0.464659	25638.3	18245.4	8719.74	6035.21	93.51	9.22508e-09	0	0	58	2	878.438	1755.87	1.63741	45.1977	7149	7149	MS2	10/116	20210221-WuCC-iTRAQ-OSCC_relapse-1-Huang-s35.raw
	High		lLGNVLVcVLAHHFGkEFTPPVQAAYQk	Unambiguous	1	1	P68871	N-Term(iTRAQ4plex); C8(Methylthio); K16(iTRAQ4plex); K28(iTRAQ4plex)	HCD	1	0	1	1	324380	Unique	Used	0.246503	0.145961	0.610206	0.0215979	0.0902287	0.147754	44173.9	25610.8	13824.2	3042.52	93.5	3.57926e-09	1	11.8687	89	4	890.24	3557.94	-2.99502	53.5901	9191	9191	MS2	21/268	20210221-WuCC-iTRAQ-OSCC_relapse-1-Huang-s66.raw
	High		vLGAFSDGLAHLDNLk	Unambiguous	2	2	P68871;P02042	N-Term(iTRAQ4plex); K16(iTRAQ4plex)	HCD	1	0	1	1	180832	Not Unique	Not Used	0.257389	0.0955457	0.382546	0.0259583	0.103858	0.271287	3392.79	2053.92	695.037	280.861	93.45	7.41044e-09	0	26.3651	300	3	653.372	1958.1	3.11581	59.18	10437	10437	MS2	19/138	20210221-WuCC-iTRAQ-OSCC_relapse-1-Huang-s35.raw
		High	gTFATLSELHcDk	Unambiguous	1	1	P68871	N-Term(iTRAQ4plex); C11(Methylthio); K13(iTRAQ4plex)	CID	1	0	1	1	173715	Unique	Used	0.152112	0.0548189	0.371388				1.43071e+07	5.11862e+06	1.6816e+06		92.88	1.09744e-08	0	12.2005	0	2	878.437	1755.87	0.803157	37.6007	5340	5340	MS2	9/116	20210221-WuCC-iTRAQ-OSCC_relapse-1-Huang-s34.raw
	High		fFESFGDLSTPDAVMGNPk	Unambiguous	1	1	P68871	N-Term(iTRAQ4plex); K19(iTRAQ4plex)	HCD	1	0	1	1	37367	Unique	Used	0.14553	0.0876531	0.620692	0.0129268	0.0914727	0.14726	909554	311328	170936	37495.1	92.87	9.4246e-09	0	15.4886	2	2	1174.08	2347.15	1.01705	43.6802	8260	8260	MS2	17/166	20210221-WuCC-iTRAQ-OSCC_relapse-1-Huang-s08.raw
	High		vLGAFSDGLAHLDNLk	Unambiguous	2	2	P68871;P02042	N-Term(iTRAQ4plex); K16(iTRAQ4plex)	HCD	1	0	1	1	238854	Not Unique	Not Used	0.208952	0.0739827	0.364876	0.0111876	0.0551372	0.150998	189992	93372.6	30137.3	6778.43	92.85	8.53426e-09	0	23.3473	63	3	653.372	1958.1	2.64825	45.8435	7543	7543	MS2	12/138	20210221-WuCC-iTRAQ-OSCC_relapse-1-Huang-s48.raw
	High		vLGAFSDGLAHLDNLk	Unambiguous	2	2	P68871;P02042	N-Term(iTRAQ4plex); K16(iTRAQ4plex)	HCD	1	0	1	1	188929	Not Unique	Not Used	0.36958	0.200987	0.560429	0.080829	0.225223	0.401572	12951.2	11257.8	5581.05	3338.37	92.68	8.76705e-09	0	47.1175	199	3	653.371	1958.1	1.80665	48.4892	7921	7921	MS2	19/138	20210221-WuCC-iTRAQ-OSCC_relapse-1-Huang-s37.raw
	High		vVAGVANALAHk	Unambiguous	2	2	P68871;P02042	N-Term(iTRAQ4plex); K12(iTRAQ4plex)	HCD	1	0	1	1	244417	Not Unique	Not Used	0.259173	0.087914	0.349567	0.0206102	0.0818931	0.234093	3457.55	2107.63	651.727	227.252	92.66	4.34304e-09	0	12.5019	273	2	719.447	1437.89	6.05684	57.0409	9755	9755	MS2	10/100	20210221-WuCC-iTRAQ-OSCC_relapse-1-Huang-s49.raw
	High		vVAGVANALAHk	Unambiguous	2	2	P68871;P02042	N-Term(iTRAQ4plex); K12(iTRAQ4plex)	HCD	1	0	1	1	260497	Not Unique	Not Used	0.279331	0.108373	0.39982	0.0474174	0.174813	0.436898	340368	223617	79087.8	51468.8	92.59	5.61824e-09	0	21.2239	4	2	719.443	1437.88	0.708418	33.3584	4478	4478	MS2	11/100	20210221-WuCC-iTRAQ-OSCC_relapse-1-Huang-s53.raw
	High		gTFATLSELHcDk	Unambiguous	1	1	P68871	N-Term(iTRAQ4plex); C11(Methylthio); K13(iTRAQ4plex)	HCD	1	0	1	1	179397	Unique	Used	0.27899	0.149539	0.552369	0.0853798	0.315153	0.570116	30238.1	19841.7	9695.02	8233.15	92.59	1.17047e-08	0	16.9248	57	2	878.436	1755.86	-0.0311001	45.915	7317	7317	MS2	12/116	20210221-WuCC-iTRAQ-OSCC_relapse-1-Huang-s35.raw
	High		fFESFGDLSTPDAVMGNPK	Unambiguous	1	1	P68871	N-Term(iTRAQ4plex)	HCD	1	0	1	1	14985	Unique	Used	0.228034	0.0882441	0.398793	0.0358501	0.1619	0.405666	275103	147548	52050	31451.7	92.4	9.00564e-09	0	5.71095	3	2	1102.03	2203.05	0.0917487	43.9329	7766	7766	MS2	17/166	20210221-WuCC-iTRAQ-OSCC_relapse-1-Huang-s04.raw
	High		vLGAFSDGLAHLDNLk	Unambiguous	2	2	P68871;P02042	N-Term(iTRAQ4plex); K16(iTRAQ4plex)	HCD	1	0	1	1	188532	Not Unique	Not Used	0.173272	0.0927501	0.55163	0.0261878	0.155641	0.281934	60728.9	24749.2	12076.7	5071.68	92.36	9.66973e-09	0	17.615	22	2	979.553	1958.1	2.37458	45.0868	7062	7062	MS2	19/138	20210221-WuCC-iTRAQ-OSCC_relapse-1-Huang-s37.raw
	High		vVAGVANALAHk	Unambiguous	2	2	P68871;P02042	N-Term(iTRAQ4plex); K12(iTRAQ4plex)	HCD	1	0	1	1	246097	Not Unique	Not Used	0.39294	0.15325	0.401916				1.91768e+07	1.7723e+07	6.30106e+06		92.25	5.42053e-09	0	12.6433	0	2	719.444	1437.88	1.47248	32.1945	3725	3725	MS2	11/100	20210221-WuCC-iTRAQ-OSCC_relapse-1-Huang-s50.raw
	High		gTFATLSELHcDk	Unambiguous	1	1	P68871	N-Term(iTRAQ4plex); C11(Methylthio); K13(iTRAQ4plex)	HCD	1	0	1	1	242418	Unique	Used	0.22031	0.124193	0.580932	0.0847165	0.395994	0.681136	119622	61984.4	31852.8	32317.4	92.11	1.27342e-08	0	27.1569	36	2	878.437	1755.87	1.49837	39.1672	5418	5418	MS2	12/116	20210221-WuCC-iTRAQ-OSCC_relapse-1-Huang-s49.raw
	High		vVAGVANALAHk	Unambiguous	2	2	P68871;P02042	N-Term(iTRAQ4plex); K12(iTRAQ4plex)	HCD	1	0	1	1	236998	Not Unique	Not Used	0.159831	0.0635598	0.409812				5.9e+07	2.21793e+07	8.04032e+06		92.1	4.94076e-09	0	14.4108	0	2	719.445	1437.88	3.59487	30.0404	3522	3522	MS2	11/100	20210221-WuCC-iTRAQ-OSCC_relapse-1-Huang-s48.raw
		High	lLGNVLVcVLAHHFGk	Unambiguous	1	1	P68871	N-Term(iTRAQ4plex); C8(Methylthio); K16(iTRAQ4plex)	CID	1	0	1	1	328786	Unique	Used	0.243003	0.111147	0.471353	0.021744	0.0921471	0.195347	93771.4	53594.3	22346.3	6502.29	91.95	6.95707e-09	0	4.67572	35	2	1027.59	2054.17	2.48618	51.5923	8907	8907	MS2	14/146	20210221-WuCC-iTRAQ-OSCC_relapse-1-Huang-s67.raw
		High	vVAGVANALAHk	Unambiguous	2	2	P68871;P02042	N-Term(iTRAQ4plex); K12(iTRAQ4plex)	CID	1	0	1	1	237221	Not Unique	Not Used	0.120108	0.0491717	0.421896				1.56911e+07	4.43262e+06	1.65427e+06		91.89	4.56236e-09	0	14.1523	0	2	719.444	1437.88	2.40634	32.1339	4000	4000	MS2	10/100	20210221-WuCC-iTRAQ-OSCC_relapse-1-Huang-s48.raw
		High	vLGAFSDGLAHLDNLk	Unambiguous	2	2	P68871;P02042	N-Term(iTRAQ4plex); K16(iTRAQ4plex)	CID	1	0	1	1	169502	Not Unique	Not Used	0.14371	0.0485573	0.3482	0.0124704	0.0893608	0.256442	1.37371e+06	464324	143018	54630.3	91.17	1.23741e-08	0	7.35129	1	2	979.554	1958.1	3.24736	43.0249	7130	7130	MS2	14/138	20210221-WuCC-iTRAQ-OSCC_relapse-1-Huang-s33.raw
	High		vLGAFSDGLAHLDNLk	Unambiguous	2	2	P68871;P02042	N-Term(iTRAQ4plex); K16(iTRAQ4plex)	HCD	1	0	1	1	175844	Not Unique	Not Used	0.171914	0.0702879	0.421339	0.0242812	0.14545	0.344947	24641.3	9963.49	3713.5	1908.05	91.16	1.25941e-08	0	27.604	64	2	979.553	1958.1	1.9382	55.6982	9953	9953	MS2	21/138	20210221-WuCC-iTRAQ-OSCC_relapse-1-Huang-s34.raw
	High		LLGNVLVcVLAHHFGk	Unambiguous	1	1	P68871	C8(Methylthio); K16(iTRAQ4plex)	HCD	1	0	1	1	290786	Unique	Used	0.212688	0.16772	0.812652	0.0998968	0.483686	0.594743	16839.2	8423.66	6055.44	5364.5	91.06	1.42192e-08	0	12.6458	29	2	955.537	1910.07	1.72151	50.4982	8840	8840	MS2	10/146	20210221-WuCC-iTRAQ-OSCC_relapse-1-Huang-s59.raw
		High	vVAGVANALAHk	Unambiguous	2	2	P68871;P02042	N-Term(iTRAQ4plex); K12(iTRAQ4plex)	CID	1	0	1	1	237146	Not Unique	Not Used	0.0980387	0.0541601	0.569304				1.98062e+07	4.56705e+06	2.29996e+06		91.03	5.36425e-09	0	14.2645	0	2	719.445	1437.88	3.00061	31.4173	3837	3837	MS2	11/100	20210221-WuCC-iTRAQ-OSCC_relapse-1-Huang-s48.raw
	High		vLGAFSDGLAHLDNLk	Unambiguous	2	2	P68871;P02042	N-Term(iTRAQ4plex); K16(iTRAQ4plex)	HCD	1	0	1	1	179760	Not Unique	Not Used	0.27586	0.0681151	0.254458	0.0200254	0.0747563	0.293563	143852	93334.3	21008.6	9186.59	90.99	1.31366e-08	0	16.5659	12	3	653.371	1958.1	1.61962	48.9955	8107	8107	MS2	19/138	20210221-WuCC-iTRAQ-OSCC_relapse-1-Huang-s35.raw
		High	vVAGVANALAHk	Unambiguous	2	2	P68871;P02042	N-Term(iTRAQ4plex); K12(iTRAQ4plex)	CID	1	0	1	1	246097	Redundant	Not Used	0.39294	0.15325	0.401916				1.91768e+07	1.7723e+07	6.30106e+06		90.82	7.53427e-09	0	12.6433	0	2	719.444	1437.88	1.47248	32.1794	3719	3719	MS2	11/100	20210221-WuCC-iTRAQ-OSCC_relapse-1-Huang-s50.raw
		High	gTFATLSELHcDk	Unambiguous	1	1	P68871	N-Term(iTRAQ4plex); C11(Methylthio); K13(iTRAQ4plex)	CID	1	0	1	1	192380	Unique	Used	0.240582	0.100254	0.429438	0.0203454	0.087088	0.202642	141093	79837	30328.1	9154.36	90.75	1.82162e-08	0	12.8466	6	2	878.437	1755.87	0.594593	39.926	5507	5507	MS2	11/116	20210221-WuCC-iTRAQ-OSCC_relapse-1-Huang-s38.raw
		High	vVAGVANALAHk	Unambiguous	2	2	P68871;P02042	N-Term(iTRAQ4plex); K12(iTRAQ4plex)	CID	1	0	1	1	246025	Redundant	Not Used	0.459222	0.166229	0.373031				2.40861e+07	2.60152e+07	8.58444e+06		90.68	7.61009e-09	0	12.6969	0	2	719.444	1437.88	1.55738	31.5027	3563	3563	MS2	11/100	20210221-WuCC-iTRAQ-OSCC_relapse-1-Huang-s50.raw
	High		vLGAFSDGLAHLDNLk	Unambiguous	2	2	P68871;P02042	N-Term(iTRAQ4plex); K16(iTRAQ4plex)	HCD	1	0	1	1	175346	Redundant	Not Used	0.186091	0.0697332	0.386168	0.0295768	0.163675	0.423521	16008.3	7006.58	2393.44	1509.91	90.66	1.40878e-08	0	34.1564	83	2	979.554	1958.1	3.12268	51.442	8874	8874	MS2	10/138	20210221-WuCC-iTRAQ-OSCC_relapse-1-Huang-s34.raw
		High	vLGAFSDGLAHLDNLk	Unambiguous	2	2	P68871;P02042	N-Term(iTRAQ4plex); K16(iTRAQ4plex)	CID	1	0	1	1	197784	Redundant	Not Used	0.204928	0.0470226	0.236465				166499	80251	16786.4		90.62	1.43049e-08	0	5.93048	11	2	979.554	1958.1	3.06034	46.137	7359	7359	MS2	12/138	20210221-WuCC-iTRAQ-OSCC_relapse-1-Huang-s39.raw
		High	eFTPPVQAAYQk	Unambiguous	1	1	P68871	N-Term(iTRAQ4plex); K12(iTRAQ4plex)	CID	1	0	1	1	69266	Unique	Used	0.388183	0.166168	0.441136	0.0339412	0.0900422	0.20396	61562.8	56207.1	21933.3	6663.51	90.35	2.08501e-08	0	6.34067	12	2	833.956	1666.9	0.309229	32.434	4710	4710	MS2	11/102	20210221-WuCC-iTRAQ-OSCC_relapse-1-Huang-s14.raw
		High	eFTPPVQAAYQk	Unambiguous	1	1	P68871	N-Term(iTRAQ4plex); K12(iTRAQ4plex)	CID	1	0	1	1	66814	Unique	Used	0.184373	0.0896431	0.501049	0.0514921	0.287606	0.573572	49354.1	21402.2	9485.92	8104.41	90.15	2.17844e-08	0	14.7898	35	2	833.959	1666.91	4.33696	56.0168	11445	11445	MS2	11/102	20210221-WuCC-iTRAQ-OSCC_relapse-1-Huang-s13.raw
	High		vVAGVANALAHk	Unambiguous	2	2	P68871;P02042	N-Term(iTRAQ4plex); K12(iTRAQ4plex)	HCD	1	0	1	1	241821	Not Unique	Not Used	0.198345	0.0815868	0.423897	0.0127846	0.0663775	0.15647	2.87654e+06	1.34193e+06	503187	117277	90.14	7.75878e-09	0	13.2169	0	2	719.444	1437.88	2.32144	33.5964	4128	4128	MS2	11/100	20210221-WuCC-iTRAQ-OSCC_relapse-1-Huang-s49.raw
	High		vVAGVANALAHk	Unambiguous	2	2	P68871;P02042	N-Term(iTRAQ4plex); K12(iTRAQ4plex)	HCD	1	0	1	1	251034	Not Unique	Not Used	0.551907	0.286513	0.534983	0.0542552	0.101235	0.189087	46586.9	60473.7	28618.5	8060.5	90.12	9.97066e-09	0	14.8784	23	2	719.443	1437.88	0.199041	33.5745	4502	4502	MS2	11/100	20210221-WuCC-iTRAQ-OSCC_relapse-1-Huang-s51.raw
		High	vVAGVANALAHk	Unambiguous	2	2	P68871;P02042	N-Term(iTRAQ4plex); K12(iTRAQ4plex)	CID	1	0	1	1	269852	Not Unique	Not Used	0.180765	0.0916957	0.522753	0.0123745	0.0704968	0.134755	954754	405922	187707	37677.1	90.09	6.66053e-09	0	17.1117	1	2	719.445	1437.88	3.34019	32.9436	4276	4276	MS2	11/100	20210221-WuCC-iTRAQ-OSCC_relapse-1-Huang-s55.raw
		High	vLGAFSDGLAHLDNLk	Unambiguous	2	2	P68871;P02042	N-Term(iTRAQ4plex); K16(iTRAQ4plex)	CID	1	0	1	1	164566	Redundant	Not Used	0.114753	0.0338855	0.304306				448403	121024	32577.8		90.08	1.59043e-08	0	7.10693	5	2	979.555	1958.1	3.55906	43.9024	6912	6912	MS2	26/138	20210221-WuCC-iTRAQ-OSCC_relapse-1-Huang-s32.raw
	High		vLGAFSDGLAHLDNLk	Unambiguous	2	2	P68871;P02042	N-Term(iTRAQ4plex); K16(iTRAQ4plex)	HCD	1	0	1	1	243054	Not Unique	Not Used	0.203318	0.0715343	0.362578	0.01	0.0424625	0.117024	3.91569e+06	1.87249e+06	600567	104687	90.01	1.64122e-08	0	21.2817	6	3	653.372	1958.1	3.20932	44.3958	6796	6796	MS2	10/138	20210221-WuCC-iTRAQ-OSCC_relapse-1-Huang-s49.raw
		High	vVAGVANALAHk	Unambiguous	2	2	P68871;P02042	N-Term(iTRAQ4plex); K12(iTRAQ4plex)	CID	1	0	1	1	236998	Redundant	Not Used	0.159831	0.0635598	0.409812				5.9e+07	2.21793e+07	8.04032e+06		90	6.8e-09	0	14.4108	0	2	719.445	1437.88	3.59487	30.0267	3516	3516	MS2	11/100	20210221-WuCC-iTRAQ-OSCC_relapse-1-Huang-s48.raw
	High		vVAGVANALAHk	Unambiguous	2	2	P68871;P02042	N-Term(iTRAQ4plex); K12(iTRAQ4plex)	HCD	1	0	1	1	239950	No Quan Values	Not Used											89.97	8.06852e-09	0	13.5627	300	2	719.447	1437.89	6.14173	56.9237	9921	9921	MS2	10/100	20210221-WuCC-iTRAQ-OSCC_relapse-1-Huang-s48.raw
	High		vVAGVANALAHk	Unambiguous	2	2	P68871;P02042	N-Term(iTRAQ4plex); K12(iTRAQ4plex)	HCD	1	0	1	1	243921	Not Unique	Not Used	0.21246	0.0960491	0.465885				57944.9	28955.3	11932.9		89.89	8.21852e-09	0	17.2627	18	2	719.445	1437.88	3.50998	52.0771	8677	8677	MS2	11/100	20210221-WuCC-iTRAQ-OSCC_relapse-1-Huang-s49.raw
	High		vLGAFSDGLAHLDNLk	Unambiguous	2	2	P68871;P02042	N-Term(iTRAQ4plex); K16(iTRAQ4plex)	HCD	1	0	1	1	193270	Not Unique	Not Used	0.280386	0.0967888	0.355738	0.053307	0.195787	0.549949	91129.1	60096.6	18911.3	15491.7	89.88	1.59343e-08	0	21.0111	41	3	653.37	1958.1	0.123434	47.3409	7439	7439	MS2	10/138	20210221-WuCC-iTRAQ-OSCC_relapse-1-Huang-s38.raw
	High		LLGNVLVcVLAHHFGk	Unambiguous	1	1	P68871	C8(Methylthio); K16(iTRAQ4plex)	HCD	1	0	1	1	263198	Unique	Used	0.345047	0.217902	0.650797	0.0940908	0.280818	0.431171	3368.51	2733.71	1573.76	1010.75	89.75	1.97021e-08	0	15.8254	185	3	637.359	1910.06	0.340428	56.7207	10330	10330	MS2	10/146	20210221-WuCC-iTRAQ-OSCC_relapse-1-Huang-s53.raw
	High		LLGNVLVcVLAHHFGk	Unambiguous	1	1	P68871	C8(Methylthio); K16(iTRAQ4plex)	HCD	1	0	1	1	276594	Unique	Used	0.195584	0.0343274	0.180871				368767	169638	27141.4		89.73	1.85161e-08	0	5.97025	1	3	637.36	1910.07	2.06597	51.0933	8733	8733	MS2	10/146	20210221-WuCC-iTRAQ-OSCC_relapse-1-Huang-s56.raw
	High		LLGNVLVcVLAHHFGk	Unambiguous	1	1	P68871	C8(Methylthio); K16(iTRAQ4plex)	HCD	1	0	1	1	349997	Unique	Used	0.170199	0.123459	0.74753	0.0358145	0.216699	0.289666	30844.1	12347.1	8164.62	3522.8	89.69	1.83115e-08	0	18.2718	23	3	637.361	1910.07	2.54528	50.2118	8954	8954	MS2	10/146	20210221-WuCC-iTRAQ-OSCC_relapse-1-Huang-s72.raw
	High		vVAGVANALAHk	Unambiguous	2	2	P68871;P02042	N-Term(iTRAQ4plex); K12(iTRAQ4plex)	HCD	1	0	1	1	274573	Not Unique	Not Used	0.261557	0.131249	0.51712	0.0266057	0.104752	0.202415	201717	124093	56764.6	17114.9	89.64	8.7055e-09	0	28.657	10	2	719.445	1437.88	2.91571	34.0457	4353	4353	MS2	10/100	20210221-WuCC-iTRAQ-OSCC_relapse-1-Huang-s56.raw
	High		vVAGVANALAHk	Unambiguous	2	2	P68871;P02042	N-Term(iTRAQ4plex); K12(iTRAQ4plex)	HCD	1	0	1	1	250956	Not Unique	Not Used	0.543551	0.222284	0.421434	0.0157928	0.0299208	0.0709439	1.46789e+06	1.87659e+06	699583	73927.9	89.61	1.08849e-08	0	11.9223	0	2	719.443	1437.88	0.963106	32.8709	4333	4333	MS2	10/100	20210221-WuCC-iTRAQ-OSCC_relapse-1-Huang-s51.raw
	High		vVAGVANALAHk	Unambiguous	2	2	P68871;P02042	N-Term(iTRAQ4plex); K12(iTRAQ4plex)	HCD	1	0	1	1	239696	Not Unique	Not Used	0.138872	0.0635873	0.471864	0.01	0.0630868	0.133596	71055.2	23208.6	9687.36	1927.76	89.59	8.8063e-09	0	25.4755	42	2	719.445	1437.88	3.00061	54.0407	9370	9370	MS2	10/100	20210221-WuCC-iTRAQ-OSCC_relapse-1-Huang-s48.raw
	High		vVAGVANALAHk	Unambiguous	2	2	P68871;P02042	N-Term(iTRAQ4plex); K12(iTRAQ4plex)	HCD	1	0	1	1	244362	Not Unique	Not Used	0.272481	0.115162	0.435545	0.0126046	0.0476375	0.109291	12269.8	7863.4	3029.59	493.202	89.58	8.82661e-09	0	13.4425	128	2	719.446	1437.88	4.52872	56.3365	9634	9634	MS2	10/100	20210221-WuCC-iTRAQ-OSCC_relapse-1-Huang-s49.raw
		High	gTFATLSELHcDk	Unambiguous	1	1	P68871	N-Term(iTRAQ4plex); C11(Methylthio); K13(iTRAQ4plex)	CID	1	0	1	1	183470	Unique	Used	0.33949	0.159518	0.484221	0.0493304	0.149638	0.308794	92408.7	73786.4	31605.4	14537.3	89.58	2.28019e-08	0	12.7243	13	2	878.437	1755.87	1.56789	41.2079	5904	5904	MS2	11/116	20210221-WuCC-iTRAQ-OSCC_relapse-1-Huang-s36.raw
	High		vVAGVANALAHk	Unambiguous	2	2	P68871;P02042	N-Term(iTRAQ4plex); K12(iTRAQ4plex)	HCD	1	0	1	1	249011	Not Unique	Not Used	0.412773	0.169875	0.424112	0.0345861	0.0862869	0.203299	7517.68	7298.48	2738.13	829.168	89.51	8.97003e-09	0	13.7981	300	2	719.445	1437.88	3.0855	57.684	10034	10034	MS2	10/100	20210221-WuCC-iTRAQ-OSCC_relapse-1-Huang-s50.raw
	High		vVAGVANALAHk	Unambiguous	2	2	P68871;P02042	N-Term(iTRAQ4plex); K12(iTRAQ4plex)	HCD	1	0	1	1	248336	Not Unique	Not Used	0.426559	0.173087	0.418163	0.0394381	0.095212	0.227518	66752.5	66970.5	24772.5	8395.38	89.5	8.9907e-09	0	21.9574	29	2	719.444	1437.88	2.40634	51.3839	8575	8575	MS2	10/100	20210221-WuCC-iTRAQ-OSCC_relapse-1-Huang-s50.raw
	High		vVAGVANALAHk	Unambiguous	2	2	P68871;P02042	N-Term(iTRAQ4plex); K12(iTRAQ4plex)	HCD	1	0	1	1	238552	Not Unique	Not Used	0.166265	0.0857149	0.531273	0.0358133	0.221819	0.417207	135229	52881.9	24852.2	15444.4	89.43	9.13679e-09	0	31.3301	60	2	719.445	1437.88	3.34019	43.2972	6891	6891	MS2	10/100	20210221-WuCC-iTRAQ-OSCC_relapse-1-Huang-s48.raw
	High		vVAGVANALAHk	Unambiguous	2	2	P68871;P02042	N-Term(iTRAQ4plex); K12(iTRAQ4plex)	HCD	1	0	1	1	245821	Not Unique	Not Used	0.337728	0.215325	0.657036	0.0161217	0.0491587	0.0747622	1.14503e+06	909535	528626	58868.8	89.41	1.1226e-08	0	21.9192	2	2	719.442	1437.88	-1.41399	29.8089	3127	3127	MS2	11/100	20210221-WuCC-iTRAQ-OSCC_relapse-1-Huang-s50.raw
	High		vVAGVANALAHk	Unambiguous	2	2	P68871;P02042	N-Term(iTRAQ4plex); K12(iTRAQ4plex)	HCD	1	0	1	1	248817	Not Unique	Not Used	0.426418	0.169784	0.41032	0.0532796	0.128671	0.313349	25630.9	25706.2	9330.4	4354.95	89.41	9.17896e-09	0	17.2965	90	2	719.444	1437.88	2.23654	55.5434	9616	9616	MS2	10/100	20210221-WuCC-iTRAQ-OSCC_relapse-1-Huang-s50.raw
	High		vVAGVANALAHk	Unambiguous	2	2	P68871;P02042	N-Term(iTRAQ4plex); K12(iTRAQ4plex)	HCD	1	0	1	1	239896	Not Unique	Not Used	0.136851	0.0596789	0.449403	0.0122825	0.092426	0.205508	50009.7	16096.7	6399.03	1958.83	89.39	9.22133e-09	0	13.1131	113	2	719.446	1437.88	4.52872	56.1814	9803	9803	MS2	10/100	20210221-WuCC-iTRAQ-OSCC_relapse-1-Huang-s48.raw
	High		vVAGVANALAHk	Unambiguous	2	2	P68871;P02042	N-Term(iTRAQ4plex); K12(iTRAQ4plex)	HCD	1	0	1	1	243436	Not Unique	Not Used	0.240323	0.116621	0.500082	0.0342147	0.146613	0.292955	57181	32321	14297.7	6239.09	89.38	9.24259e-09	0	40.5505	62	2	719.446	1437.88	4.78341	47.8361	7625	7625	MS2	10/100	20210221-WuCC-iTRAQ-OSCC_relapse-1-Huang-s49.raw
	High		vVAGVANALAHk	Unambiguous	2	2	P68871;P02042	N-Term(iTRAQ4plex); K12(iTRAQ4plex)	HCD	1	0	1	1	239443	Not Unique	Not Used	0.146265	0.0667001	0.469945	0.0138841	0.0977536	0.207853	91173.4	31365	13038.7	4036.86	89.36	9.28525e-09	0	15.8528	83	2	719.445	1437.88	3.34019	51.1618	8818	8818	MS2	10/100	20210221-WuCC-iTRAQ-OSCC_relapse-1-Huang-s48.raw
	High		vVAGVANALAHk	Unambiguous	2	2	P68871;P02042	N-Term(iTRAQ4plex); K12(iTRAQ4plex)	HCD	1	0	1	1	209808	Not Unique	Not Used	0.196494	0.103735	0.54405	0.0520505	0.272791	0.501028	46098.7	21304.7	10253.1	7651.93	89.32	9.37117e-09	0	22.2738	51	2	719.445	1437.88	3.1704	34.7963	4027	4027	MS2	10/100	20210221-WuCC-iTRAQ-OSCC_relapse-1-Huang-s42.raw
	High		vVAGVANALAHk	Unambiguous	2	2	P68871;P02042	N-Term(iTRAQ4plex); K12(iTRAQ4plex)	HCD	1	0	1	1	242187	Not Unique	Not Used	0.254303	0.156147	0.632767	0.0638412	0.258527	0.408256	67034.6	40094.6	22442.5	13647.6	89.31	1.04325e-08	0	37.8594	53	2	719.444	1437.88	1.89696	37.0832	4921	4921	MS2	10/100	20210221-WuCC-iTRAQ-OSCC_relapse-1-Huang-s49.raw
	High		vVAGVANALAHk	Unambiguous	2	2	P68871;P02042	N-Term(iTRAQ4plex); K12(iTRAQ4plex)	HCD	1	0	1	1	293515	Not Unique	Not Used	0.279014	0.14096	0.520634	0.0393718	0.145316	0.278903	214674	140878	64880.7	26954	89.3	1.16902e-08	0	19.5595	30	2	719.443	1437.88	0.963106	33.8252	4392	4392	MS2	10/100	20210221-WuCC-iTRAQ-OSCC_relapse-1-Huang-s60.raw
	High		vVAGVANALAHk	Unambiguous	2	2	P68871;P02042	N-Term(iTRAQ4plex); K12(iTRAQ4plex)	HCD	1	0	1	1	248505	Not Unique	Not Used	0.456811	0.17629	0.397698	0.0404716	0.0912364	0.229237	30560.2	32834.4	11551.1	3944.23	89.28	1.18622e-08	0	20.3325	46	2	719.444	1437.88	1.38759	52.746	8940	8940	MS2	10/100	20210221-WuCC-iTRAQ-OSCC_relapse-1-Huang-s50.raw
	High		vVAGVANALAHk	Unambiguous	2	2	P68871;P02042	N-Term(iTRAQ4plex); K12(iTRAQ4plex)	HCD	1	0	1	1	205303	Not Unique	Not Used	0.252951	0.174427	0.710622	0.0611749	0.249053	0.350206	50101.4	29807.3	18737.1	9774.17	89.27	9.47968e-09	0	18.7314	56	2	719.445	1437.88	2.83081	34.2492	4060	4060	MS2	10/100	20210221-WuCC-iTRAQ-OSCC_relapse-1-Huang-s41.raw
		High	gTFATLSELHcDk	Unambiguous	1	1	P68871	N-Term(iTRAQ4plex); C11(Methylthio); K13(iTRAQ4plex)	CID	1	0	1	1	187835	Unique	Used	0.391584	0.152203	0.400552	0.0159012	0.0418178	0.104321	194269	178923	63396.5	9851.27	89.21	2.55493e-08	0	11.2169	10	2	878.437	1755.87	0.733636	39.3583	5547	5547	MS2	10/116	20210221-WuCC-iTRAQ-OSCC_relapse-1-Huang-s37.raw
	High		vVAGVANALAHk	Unambiguous	2	2	P68871;P02042	N-Term(iTRAQ4plex); K12(iTRAQ4plex)	HCD	1	0	1	1	239299	Not Unique	Not Used	0.150246	0.0797814	0.547219	0.0219292	0.150306	0.274464	126811	44812.1	21691.8	8868.21	89.2	9.63371e-09	0	34.3083	47	2	719.446	1437.88	4.35893	49.7489	8506	8506	MS2	10/100	20210221-WuCC-iTRAQ-OSCC_relapse-1-Huang-s48.raw
	High		vVAGVANALAHk	Unambiguous	2	2	P68871;P02042	N-Term(iTRAQ4plex); K12(iTRAQ4plex)	HCD	1	0	1	1	250353	Not Unique	Not Used	0.26111	0.173917	0.686405	0.0608148	0.239851	0.349165	67605.9	41518.8	25209.6	13111.5	89.18	9.67818e-09	0	24.6693	65	2	719.445	1437.88	3.59487	27.9808	3023	3023	MS2	10/100	20210221-WuCC-iTRAQ-OSCC_relapse-1-Huang-s51.raw
	High		vVAGVANALAHk	Unambiguous	2	2	P68871;P02042	N-Term(iTRAQ4plex); K12(iTRAQ4plex)	HCD	1	0	1	1	239220	Not Unique	Not Used	0.167374	0.116229	0.715627	0.0242756	0.149361	0.208555	178924	70435.8	44588.3	13851.5	89.17	9.70049e-09	0	29.7011	25	2	719.446	1437.88	4.10425	49.0205	8336	8336	MS2	10/100	20210221-WuCC-iTRAQ-OSCC_relapse-1-Huang-s48.raw
	High		vLGAFSDGLAHLDNLk	Unambiguous	2	2	P68871;P02042	N-Term(iTRAQ4plex); K16(iTRAQ4plex)	HCD	1	0	1	1	252474	Not Unique	Not Used	0.174507	0.0811322	0.479119	0.0146138	0.0862393	0.179859	151384	62133.9	26333.7	7055.04	89.11	1.99459e-08	0	7.32872	10	2	979.553	1958.1	1.75117	45.6319	7622	7622	MS2	18/138	20210221-WuCC-iTRAQ-OSCC_relapse-1-Huang-s51.raw
		High	kVLGAFSDGLAHLDNLk	Unambiguous	2	2	P68871;P02042	N-Term(iTRAQ4plex); K17(iTRAQ4plex)	CID	1	0	1	1	294248	Not Unique	Not Used	0.219922	0.0536983	0.251625	0.0193422	0.0905719	0.359675	89112.9	46094.1	10259.8	5496.73	89.05	1.25074e-08	1	9.20508	34	2	1043.6	2086.19	1.64399	40.0888	5973	5973	MS2	27/174	20210221-WuCC-iTRAQ-OSCC_relapse-1-Huang-s60.raw
	High		vLGAFSDGLAHLDNLk	Unambiguous	2	2	P68871;P02042	N-Term(iTRAQ4plex); K16(iTRAQ4plex)	HCD	1	0	1	1	155410	Not Unique	Not Used	0.107007	0.0777371	0.748648	0.0128284	0.123457	0.164782	188764	47508.2	31462	7722.35	88.99	1.88012e-08	0	17.2428	23	3	653.374	1958.11	5.92115	49.0945	8637	8637	MS2	19/138	20210221-WuCC-iTRAQ-OSCC_relapse-1-Huang-s30.raw
	High		vVAGVANALAHk	Unambiguous	2	2	P68871;P02042	N-Term(iTRAQ4plex); K12(iTRAQ4plex)	HCD	1	0	1	1	238416	Not Unique	Not Used	0.132633	0.102504	0.79643	0.0420656	0.32661	0.409782	202284	63103.1	44456.8	27136	88.93	1.02516e-08	0	38.4158	31	2	719.446	1437.88	4.52872	42.1695	6594	6594	MS2	10/100	20210221-WuCC-iTRAQ-OSCC_relapse-1-Huang-s48.raw
	High		vVAGVANALAHk	Unambiguous	2	2	P68871;P02042	N-Term(iTRAQ4plex); K12(iTRAQ4plex)	HCD	1	0	1	1	224334	Not Unique	Not Used	0.33084	0.114262	0.355914	0.0398477	0.124034	0.34823	66097.1	51432.4	16192.8	8399.3	88.91	1.0299e-08	0	18.782	75	2	719.445	1437.88	3.25529	40.2334	6048	6048	MS2	10/100	20210221-WuCC-iTRAQ-OSCC_relapse-1-Huang-s45.raw
	High		vVAGVANALAHk	Unambiguous	2	2	P68871;P02042	N-Term(iTRAQ4plex); K12(iTRAQ4plex)	HCD	1	0	1	1	242362	Not Unique	Not Used	0.279861	0.163772	0.603057	0.0812724	0.299058	0.495528	82797.5	54499.9	29073.3	21459.4	88.91	1.0299e-08	0	34.1446	66	2	719.447	1437.89	5.54747	38.657	5299	5299	MS2	10/100	20210221-WuCC-iTRAQ-OSCC_relapse-1-Huang-s49.raw
	High		vVAGVANALAHk	Unambiguous	2	2	P68871;P02042	N-Term(iTRAQ4plex); K12(iTRAQ4plex)	HCD	1	0	1	1	253654	Not Unique	Not Used	0.316668	0.204355	0.665033	0.119936	0.390032	0.586041	4348.31	3238.64	1905.22	1663.14	88.9	1.03227e-08	0	21.0695	300	2	719.445	1437.88	2.91571	56.0666	10174	10174	MS2	11/100	20210221-WuCC-iTRAQ-OSCC_relapse-1-Huang-s51.raw
	High		vVAGVANALAHk	Unambiguous	2	2	P68871;P02042	N-Term(iTRAQ4plex); K12(iTRAQ4plex)	HCD	1	0	1	1	238890	Not Unique	Not Used	0.183787	0.113978	0.639099	0.0374298	0.209728	0.327913	60723.5	26248.8	14839.4	7248.21	88.88	1.03704e-08	0	42.0124	54	2	719.445	1437.88	2.57613	46.1561	7621	7621	MS2	10/100	20210221-WuCC-iTRAQ-OSCC_relapse-1-Huang-s48.raw
		High	vVAGVANALAHk	Unambiguous	2	2	P68871;P02042	N-Term(iTRAQ4plex); K12(iTRAQ4plex)	CID	1	0	1	1	237449	Not Unique	Not Used	0.16931	0.0731948	0.445511	0.0231985	0.141101	0.316477	4.38728e+06	1.74709e+06	688516	324572	88.45	9.71648e-09	0	15.5479	0	2	719.445	1437.88	3.25529	34.2573	4494	4494	MS2	11/100	20210221-WuCC-iTRAQ-OSCC_relapse-1-Huang-s48.raw
	High		vVAGVANALAHk	Unambiguous	2	2	P68871;P02042	N-Term(iTRAQ4plex); K12(iTRAQ4plex)	HCD	1	0	1	1	241533	Redundant	Not Used	0.264508	0.110128	0.429064	0.01	0.0289618	0.0674488	2.77732e+07	1.72783e+07	6.55789e+06	658859	88.43	1.47138e-08	0	13.6199	0	2	719.443	1437.88	0.114145	30.8007	3503	3503	MS2	11/100	20210221-WuCC-iTRAQ-OSCC_relapse-1-Huang-s49.raw
		High	vLGAFSDGLAHLDNLk	Unambiguous	2	2	P68871;P02042	N-Term(iTRAQ4plex); K16(iTRAQ4plex)	CID	1	0	1	1	169590	Not Unique	Not Used	0.158792	0.0653476	0.424096				63529.4	23726.8	8901.1		88.4	2.41388e-08	0	7.29047	18	2	979.553	1958.1	2.31224	43.719	7316	7316	MS2	12/138	20210221-WuCC-iTRAQ-OSCC_relapse-1-Huang-s33.raw
	High		vVAGVANALAHk	Unambiguous	2	2	P68871;P02042	N-Term(iTRAQ4plex); K12(iTRAQ4plex)	HCD	1	0	1	1	392	Not Unique	Not Used	0.128958	0.496427	3.96707	0.0493582	0.394156	0.0992814	2385.24	723.462	2538.79	375.447	88.33	1.46158e-08	0	41.0534	300	2	719.443	1437.88	1.048	32.6471	2172	2172	MS2	11/100	20210221-WuCC-iTRAQ-OSCC_relapse-1-Huang-s01.raw
	High		vVAGVANALAHk	Unambiguous	2	2	P68871;P02042	N-Term(iTRAQ4plex); K12(iTRAQ4plex)	HCD	1	0	1	1	240013	Not Unique	Not Used	0.131557	0.0620672	0.486194	0.0165003	0.129162	0.265457	5571.07	1723.81	741.378	293.149	88.19	1.21561e-08	0	28.6861	300	2	719.447	1437.89	6.48131	58.9744	10098	10098	MS2	11/100	20210221-WuCC-iTRAQ-OSCC_relapse-1-Huang-s48.raw
	High		vLGAFSDGLAHLDNLk	Unambiguous	2	2	P68871;P02042	N-Term(iTRAQ4plex); K16(iTRAQ4plex)	HCD	1	0	1	1	169502	Redundant	Not Used	0.14371	0.0485573	0.3482	0.0124704	0.0893608	0.256442	1.37371e+06	464324	143018	54630.3	88.13	2.49181e-08	0	7.35129	1	2	979.554	1958.1	3.24736	43.0412	7136	7136	MS2	21/138	20210221-WuCC-iTRAQ-OSCC_relapse-1-Huang-s33.raw
	High		vVAGVANALAHk	Unambiguous	2	2	P68871;P02042	N-Term(iTRAQ4plex); K12(iTRAQ4plex)	HCD	1	0	1	1	246241	Not Unique	Not Used	0.48684	0.182368	0.386032	0.0271478	0.0574253	0.148645	9.79507e+06	1.12158e+07	3.82996e+06	848008	88.11	1.53753e-08	0	12.8227	0	2	719.443	1437.88	1.048	33.5738	4037	4037	MS2	11/100	20210221-WuCC-iTRAQ-OSCC_relapse-1-Huang-s50.raw
	High		vVAGVANALAHk	Unambiguous	2	2	P68871;P02042	N-Term(iTRAQ4plex); K12(iTRAQ4plex)	HCD	1	0	1	1	239142	Not Unique	Not Used	0.172898	0.0624633	0.372303	0.0179461	0.106889	0.286885	122220	49701.4	16368.4	6994.7	88.08	1.24679e-08	0	49.5287	15	2	719.448	1437.89	6.99068	48.3241	8167	8167	MS2	11/100	20210221-WuCC-iTRAQ-OSCC_relapse-1-Huang-s48.raw
		High	lLGNVLVcVLAHHFGk	Unambiguous	1	1	P68871	N-Term(iTRAQ4plex); C8(Methylthio); K16(iTRAQ4plex)	CID	1	0	1	1	314822	Unique	Used	0.289519	0.0823633	0.293169				177523	120884	31349.3		88.07	1.79349e-08	0	7.87732	5	2	1027.59	2054.16	-0.603955	52.1009	9053	9053	MS2	14/146	20210221-WuCC-iTRAQ-OSCC_relapse-1-Huang-s64.raw
		High	vVAGVANALAHk	Unambiguous	2	2	P68871;P02042	N-Term(iTRAQ4plex); K12(iTRAQ4plex)	CID	1	0	1	1	243359	Not Unique	Not Used	0.217548	0.121064	0.573487	0.0321808	0.152334	0.265426	44637.1	22839.6	11586.5	4580.88	88	9.35087e-09	0	49.8143	28	2	719.447	1437.89	6.05684	47.1328	7451	7451	MS2	11/100	20210221-WuCC-iTRAQ-OSCC_relapse-1-Huang-s49.raw
	High		vLGAFSDGLAHLDNLk	Unambiguous	2	2	P68871;P02042	N-Term(iTRAQ4plex); K16(iTRAQ4plex)	HCD	1	0	1	1	184684	Not Unique	Not Used	0.444499	0.0909614	0.210886	0.0202408	0.0468935	0.222195	65022.6	67978.6	12681.2	4197.11	87.93	2.64951e-08	0	18.0493	28	3	653.37	1958.1	0.965042	51.3476	8538	8538	MS2	20/138	20210221-WuCC-iTRAQ-OSCC_relapse-1-Huang-s36.raw
		High	fFESFGDLSTPDAVMGNPk	Unambiguous	1	1	P68871	N-Term(iTRAQ4plex); K19(iTRAQ4plex)	CID	1	0	1	1	70917	Unique	Used	0.183562	0.0907714	0.509597	0.034389	0.192926	0.378298	148350	64048.1	28871.8	16269.1	87.84	2.83654e-08	0	6.73245	4	2	1174.08	2347.15	-0.0231057	45.6235	8286	8286	MS2	12/166	20210221-WuCC-iTRAQ-OSCC_relapse-1-Huang-s14.raw
		High	VLGAFSDGLAHLDNLk	Unambiguous	2	2	P68871;P02042	K16(iTRAQ4plex)	CID	1	0	1	1	86458	Not Unique	Not Used	0.183343	0.0473449	0.266116	0.0837626	0.47048	1.76661	55090.9	23756.4	5592.32	14715.9	87.75	3.71855e-08	0	3.45975	6	2	907.502	1814	1.96431	40.3365	7029	7029	MS2	12/138	20210221-WuCC-iTRAQ-OSCC_relapse-1-Huang-s17.raw
		High	vLGAFSDGLAHLDNLk	Unambiguous	2	2	P68871;P02042	N-Term(iTRAQ4plex); K16(iTRAQ4plex)	CID	1	0	1	1	290124	Redundant	Not Used	0.201916	0.0822969	0.420025	0.0216718	0.11053	0.262951	212012	100686	37409.7	14652.5	87.62	2.88879e-08	0	32.1744	19	2	979.553	1958.1	2.31224	44.8523	7402	7402	MS2	21/138	20210221-WuCC-iTRAQ-OSCC_relapse-1-Huang-s59.raw
	High		vLGAFSDGLAHLDNLk	Unambiguous	2	2	P68871;P02042	N-Term(iTRAQ4plex); K16(iTRAQ4plex)	HCD	1	0	1	1	174693	Not Unique	Not Used	0.14954	0.0300293	0.206942	0.01	0.0406163	0.196121	1.21686e+08	4.27991e+07	7.83472e+06	2.28876e+06	87.5	2.83636e-08	0	12.6817	0	3	653.371	1958.1	2.27421	45.9737	7465	7465	MS2	18/138	20210221-WuCC-iTRAQ-OSCC_relapse-1-Huang-s34.raw
		High	vLGAFSDGLAHLDNLk	Unambiguous	2	2	P68871;P02042	N-Term(iTRAQ4plex); K16(iTRAQ4plex)	CID	1	0	1	1	174849	Redundant	Not Used	0.186812	0.0558562	0.308126	0.01	0.040666	0.131878	534923	235035	64062.1	12584.3	87.49	2.94092e-08	0	13.0974	5	2	979.554	1958.1	3.06034	47.2904	7797	7797	MS2	20/138	20210221-WuCC-iTRAQ-OSCC_relapse-1-Huang-s34.raw
	High		kVLGAFSDGLAHLDNLk	Unambiguous	2	2	P68871;P02042	K1(iTRAQ4plex); K17(iTRAQ4plex)	HCD	1	0	1	1	294248	Redundant	Not Used	0.219922	0.0536983	0.251625	0.0193422	0.0905719	0.359675	89112.9	46094.1	10259.8	5496.73	87.47	1.79956e-08	1	9.20508	34	2	1043.6	2086.19	1.64399	40.1085	5979	5979	MS2	12/174	20210221-WuCC-iTRAQ-OSCC_relapse-1-Huang-s60.raw
	High		vLGAFSDGLAHLDNLk	Unambiguous	2	2	P68871;P02042	N-Term(iTRAQ4plex); K16(iTRAQ4plex)	HCD	1	0	1	1	179187	Not Unique	Not Used	0.259753	0.088323	0.350408	0.0148483	0.0588667	0.167867	1.54423e+08	9.4343e+07	2.92432e+07	7.31214e+06	87.42	2.97965e-08	0	11.9478	0	3	653.37	1958.1	0.965042	43.9205	6863	6863	MS2	17/138	20210221-WuCC-iTRAQ-OSCC_relapse-1-Huang-s35.raw
	High		vVAGVANALAHk	Unambiguous	2	2	P68871;P02042	N-Term(iTRAQ4plex); K12(iTRAQ4plex)	HCD	1	0	1	1	243359	Redundant	Not Used	0.217548	0.121064	0.573487	0.0321808	0.152334	0.265426	44637.1	22839.6	11586.5	4580.88	87.23	1.51633e-08	0	49.8143	28	2	719.447	1437.89	6.05684	47.1503	7457	7457	MS2	11/100	20210221-WuCC-iTRAQ-OSCC_relapse-1-Huang-s49.raw
	High		vLGAFSDGLAHLDNLk	Unambiguous	2	2	P68871;P02042	N-Term(iTRAQ4plex); K16(iTRAQ4plex)	HCD	1	0	1	1	183921	Not Unique	Not Used	0.225831	0.0934648	0.426508	0.023109	0.105379	0.246886	249308	132421	49960.1	18372.8	87.1	3.19775e-08	0	27.8366	11	3	653.372	1958.1	2.74176	44.8222	6886	6886	MS2	17/138	20210221-WuCC-iTRAQ-OSCC_relapse-1-Huang-s36.raw
	High		vVAGVANALAHk	Unambiguous	2	2	P68871;P02042	N-Term(iTRAQ4plex); K12(iTRAQ4plex)	HCD	1	0	1	1	241749	Not Unique	Not Used	0.230038	0.0735204	0.32936				9.2098e+06	4.98295e+06	1.45177e+06		86.99	1.98986e-08	0	13.4728	0	2	719.443	1437.88	1.048	32.8971	3972	3972	MS2	16/100	20210221-WuCC-iTRAQ-OSCC_relapse-1-Huang-s49.raw
	High		lLGNVLVcVLAHHFGk	Unambiguous	1	1	P68871	N-Term(iTRAQ4plex); C8(Methylthio); K16(iTRAQ4plex)	HCD	1	0	1	1	328786	Redundant	Not Used	0.243003	0.111147	0.471353	0.021744	0.0921471	0.195347	93771.4	53594.3	22346.3	6502.29	86.98	2.18487e-08	0	4.67572	35	2	1027.59	2054.17	2.48618	51.61	8913	8913	MS2	14/146	20210221-WuCC-iTRAQ-OSCC_relapse-1-Huang-s67.raw
	High		vVAGVANALAHk	Unambiguous	2	2	P68871;P02042	N-Term(iTRAQ4plex); K12(iTRAQ4plex)	HCD	1	0	1	1	244296	Not Unique	Not Used	0.225933	0.100416	0.458022	0.0217099	0.0989541	0.215883	40510.8	21527.1	8721.93	2804.69	86.93	1.62478e-08	0	18.4405	102	2	719.445	1437.88	3.84956	55.6242	9491	9491	MS2	11/100	20210221-WuCC-iTRAQ-OSCC_relapse-1-Huang-s49.raw
	High		vLGAFSDGLAHLDNLk	Unambiguous	2	2	P68871;P02042	N-Term(iTRAQ4plex); K16(iTRAQ4plex)	HCD	1	0	1	1	189345	Not Unique	Not Used	0.277526	0.104845	0.389319	0.0463275	0.171906	0.441221	19265.1	12575.1	4330.68	2846.21	86.88	3.41519e-08	0	24.9845	237	3	653.371	1958.1	2.46123	51.9659	8820	8820	MS2	17/138	20210221-WuCC-iTRAQ-OSCC_relapse-1-Huang-s37.raw
	High		fFESFGDLSTPDAVMGNPk	Unambiguous	1	1	P68871	N-Term(iTRAQ4plex); K19(iTRAQ4plex)	HCD	1	0	1	1	43369	Redundant	Not Used	0.253661	0.0675201	0.27431	0.0249628	0.101343	0.369168	1.0513e+06	627217	152195	83690.9	86.87	3.752e-08	0	5.67694	2	2	1174.08	2347.15	1.12107	46.5703	8989	8989	MS2	17/166	20210221-WuCC-iTRAQ-OSCC_relapse-1-Huang-s09.raw
	High		vVAGVANALAHk	Unambiguous	2	2	P68871;P02042	N-Term(iTRAQ4plex); K12(iTRAQ4plex)	HCD	1	0	1	1	322164	Not Unique	Not Used	0.288094	0.197528	0.70657	0.0897055	0.320656	0.453477	80558	54585.8	34117.4	23045.4	86.85	1.65498e-08	0	29.8289	59	2	719.445	1437.88	3.93446	33.0583	4386	4386	MS2	11/100	20210221-WuCC-iTRAQ-OSCC_relapse-1-Huang-s66.raw
		High	vVAGVANALAHk	Unambiguous	2	2	P68871;P02042	N-Term(iTRAQ4plex); K12(iTRAQ4plex)	CID	1	0	1	1	243603	Not Unique	Not Used	0.230652	0.129363	0.577983	0.0339915	0.151764	0.262375	51273	27815.2	14221.3	5557.97	86.81	1.41745e-08	0	30.3755	70	2	719.445	1437.88	2.83081	49.2192	7982	7982	MS2	11/100	20210221-WuCC-iTRAQ-OSCC_relapse-1-Huang-s49.raw
	High		vVAGVANALAHk	Unambiguous	2	2	P68871;P02042	N-Term(iTRAQ4plex); K12(iTRAQ4plex)	HCD	1	0	1	1	239829	Not Unique	Not Used	0.153316	0.0711004	0.477909	0.0300278	0.201692	0.421711	77444.8	27926.6	11806	7416.05	86.76	1.68964e-08	0	24.9203	75	2	719.445	1437.88	3.84956	55.4455	9659	9659	MS2	10/100	20210221-WuCC-iTRAQ-OSCC_relapse-1-Huang-s48.raw
		High	vVAGVANALAHk	Unambiguous	2	2	P68871;P02042	N-Term(iTRAQ4plex); K12(iTRAQ4plex)	CID	1	0	1	1	419	Not Unique	Not Used	0.056213	0.371667	6.81363	0.0373293	0.683862	0.100291	5782.53	764.525	4607.98	688.376	86.76	1.48658e-08	0	31.5613	184	2	719.445	1437.88	2.66102	33.3075	2251	2251	MS2	11/100	20210221-WuCC-iTRAQ-OSCC_relapse-1-Huang-s01.raw
	High		vVAGVANALAHk	Unambiguous	2	2	P68871;P02042	N-Term(iTRAQ4plex); K12(iTRAQ4plex)	HCD	1	0	1	1	246482	Not Unique	Not Used	0.425749	0.202213	0.489459	0.0469688	0.113608	0.231934	168807	169037	73187.6	25284.6	86.71	2.06905e-08	0	23.0863	10	2	719.442	1437.88	-1.58378	35.7363	4558	4558	MS2	10/100	20210221-WuCC-iTRAQ-OSCC_relapse-1-Huang-s50.raw
		High	vVAGVANALAHk	Unambiguous	2	2	P68871;P02042	N-Term(iTRAQ4plex); K12(iTRAQ4plex)	CID	1	0	1	1	243436	Redundant	Not Used	0.240323	0.116621	0.500082	0.0342147	0.146613	0.292955	57181	32321	14297.7	6239.09	86.68	1.40683e-08	0	40.5505	62	2	719.446	1437.88	4.78341	47.8201	7619	7619	MS2	11/100	20210221-WuCC-iTRAQ-OSCC_relapse-1-Huang-s49.raw
	High		vVAGVANALAHk	Unambiguous	2	2	P68871;P02042	N-Term(iTRAQ4plex); K12(iTRAQ4plex)	HCD	1	0	1	1	237892	Not Unique	Not Used	0.18652	0.117977	0.651828	0.0845579	0.466857	0.715684	347462	152430	87890.9	93695.6	86.64	1.73698e-08	0	20.7539	6	2	719.445	1437.88	3.84956	37.8692	5461	5461	MS2	10/100	20210221-WuCC-iTRAQ-OSCC_relapse-1-Huang-s48.raw
		High	fFESFGDLSTPDAVMGNPk	Unambiguous	1	1	P68871	N-Term(iTRAQ4plex); K19(iTRAQ4plex)	CID	1	0	1	1	54196	Unique	Used	0.311579	0.154662	0.511536	0.0227581	0.0752183	0.146933	50504.7	37011.5	16747.6	3665.44	86.64	3.73929e-08	0	14.7215	16	2	1174.08	2347.15	-0.0231057	43.6149	8287	8287	MS2	21/166	20210221-WuCC-iTRAQ-OSCC_relapse-1-Huang-s11.raw
	High		vVAGVANALAHk	Unambiguous	2	2	P68871;P02042	N-Term(iTRAQ4plex); K12(iTRAQ4plex)	HCD	1	0	1	1	242116	Not Unique	Not Used	0.241565	0.129683	0.553235	0.0478597	0.204028	0.368512	99365	56455.3	27628.4	15165.6	86.55	1.96965e-08	0	22.0338	44	2	719.444	1437.88	2.06675	36.4018	4766	4766	MS2	10/100	20210221-WuCC-iTRAQ-OSCC_relapse-1-Huang-s49.raw
	High		vVAGVANALAHk	Unambiguous	2	2	P68871;P02042	N-Term(iTRAQ4plex); K12(iTRAQ4plex)	HCD	1	0	1	1	237533	Not Unique	Not Used	0.127819	0.0654778	0.527912	0.01	0.0714901	0.135318	710245	213520	99710.5	20097.9	86.5	1.79388e-08	0	12.8337	5	2	719.445	1437.88	3.76467	34.9616	4682	4682	MS2	11/100	20210221-WuCC-iTRAQ-OSCC_relapse-1-Huang-s48.raw
		High	gTFATLSELHcDk	Unambiguous	1	1	P68871	N-Term(iTRAQ4plex); C11(Methylthio); K13(iTRAQ4plex)	CID	1	0	1	1	178337	Unique	Used	0.214091	0.0637714	0.306965				6.37157e+06	3.20836e+06	871186		86.5	4.3767e-08	0	11.6216	0	2	878.434	1755.86	-2.67292	36.5876	5015	5015	MS2	9/116	20210221-WuCC-iTRAQ-OSCC_relapse-1-Huang-s35.raw
	High		vVAGVANALAHk	Unambiguous	2	2	P68871;P02042	N-Term(iTRAQ4plex); K12(iTRAQ4plex)	HCD	1	0	1	1	247131	Not Unique	Not Used	0.449213	0.237337	0.544471	0.0784371	0.179814	0.330005	61291.7	64757.6	31189.3	15331.4	86.43	2.2296e-08	0	37.6721	32	2	719.442	1437.88	-1.32909	41.1157	5963	5963	MS2	10/100	20210221-WuCC-iTRAQ-OSCC_relapse-1-Huang-s50.raw
	High		vVAGVANALAHk	Unambiguous	2	2	P68871;P02042	N-Term(iTRAQ4plex); K12(iTRAQ4plex)	HCD	1	0	1	1	239997	Not Unique	Not Used	0.148716	0.062022	0.429783	0.01	0.0683489	0.158911	5887.33	2059.27	782.895	185.315	86.4	1.83567e-08	0	15.2276	300	2	719.445	1437.88	3.67977	58.3049	10051	10051	MS2	10/100	20210221-WuCC-iTRAQ-OSCC_relapse-1-Huang-s48.raw
	High		vLGAFSDGLAHLDNLk	Unambiguous	2	2	P68871;P02042	N-Term(iTRAQ4plex); K16(iTRAQ4plex)	HCD	1	0	1	1	175164	Redundant	Not Used	0.17242	0.0407853	0.243769	0.0173172	0.10343	0.423973	98859.3	40090.6	8644.91	5459.5	86.38	3.56723e-08	0	14.2216	21	2	979.551	1958.1	0.06796	49.9329	8482	8482	MS2	10/138	20210221-WuCC-iTRAQ-OSCC_relapse-1-Huang-s34.raw
	High		vVAGVANALAHk	Unambiguous	2	2	P68871;P02042	N-Term(iTRAQ4plex); K12(iTRAQ4plex)	HCD	1	0	1	1	248665	Not Unique	Not Used	0.432512	0.168007	0.400305	0.0508769	0.121137	0.302383	45540.8	46327.1	16404.6	7388.88	86.36	2.05774e-08	0	43.0818	33	2	719.444	1437.88	1.64227	54.1599	9289	9289	MS2	11/100	20210221-WuCC-iTRAQ-OSCC_relapse-1-Huang-s50.raw
	High		vVAGVANALAHk	Unambiguous	2	2	P68871;P02042	N-Term(iTRAQ4plex); K12(iTRAQ4plex)	HCD	1	0	1	1	248741	Not Unique	Not Used	0.410631	0.182009	0.456777	0.0642037	0.161014	0.352233	35850.5	34624.5	13990.3	7340.27	86.35	2.06248e-08	0	45.8105	36	2	719.444	1437.88	1.98186	54.852	9449	9449	MS2	11/100	20210221-WuCC-iTRAQ-OSCC_relapse-1-Huang-s50.raw
	High		vVAGVANALAHk	Unambiguous	2	2	P68871;P02042	N-Term(iTRAQ4plex); K12(iTRAQ4plex)	HCD	1	0	1	1	238807	Not Unique	Not Used	0.152323	0.0696818	0.471427	0.0442433	0.299113	0.634003	48049.6	17214.5	7178.74	6779.44	86.35	1.85692e-08	0	48.3235	56	2	719.445	1437.88	3.67977	45.3772	7440	7440	MS2	10/100	20210221-WuCC-iTRAQ-OSCC_relapse-1-Huang-s48.raw
	High		vVAGVANALAHk	Unambiguous	2	2	P68871;P02042	N-Term(iTRAQ4plex); K12(iTRAQ4plex)	HCD	1	0	1	1	339865	Not Unique	Not Used	0.255218	0.234379	0.946391	0.087884	0.354613	0.374416	37215.9	22339.6	18702	10430.3	86.33	1.86549e-08	0	19.5762	201	2	719.445	1437.88	2.83081	32.6872	3940	3940	MS2	11/100	20210221-WuCC-iTRAQ-OSCC_relapse-1-Huang-s70.raw
	High		vVAGVANALAHk	Unambiguous	2	2	P68871;P02042	N-Term(iTRAQ4plex); K12(iTRAQ4plex)	HCD	1	0	1	1	247215	Not Unique	Not Used	0.457697	0.272048	0.612533	0.0639467	0.143878	0.234713	60986.9	65652.6	35573.1	12436.9	86.24	1.90456e-08	0	32.7697	25	2	719.445	1437.88	3.76467	41.8179	6145	6145	MS2	11/100	20210221-WuCC-iTRAQ-OSCC_relapse-1-Huang-s50.raw
	High		gTFATLSELHcDk	Unambiguous	1	1	P68871	N-Term(iTRAQ4plex); C11(Methylthio); K13(iTRAQ4plex)	HCD	1	0	1	1	187835	Redundant	Not Used	0.391584	0.152203	0.400552	0.0159012	0.0418178	0.104321	194269	178923	63396.5	9851.27	86.16	5.15679e-08	0	11.2169	10	2	878.437	1755.87	0.733636	39.3736	5553	5553	MS2	9/116	20210221-WuCC-iTRAQ-OSCC_relapse-1-Huang-s37.raw
	High		LLGNVLVcVLAHHFGk	Unambiguous	1	1	P68871	C8(Methylthio); K16(iTRAQ4plex)	HCD	1	0	1	1		No Quan Values	Not Used											86.16	4.45469e-08	0	27.7148	59	3	637.36	1910.07	1.77838	50.6784	8954	8954	MS2	10/146	20210221-WuCC-iTRAQ-OSCC_relapse-1-Huang-s47.raw
	High		gTFATLSELHcDk	Unambiguous	1	1	P68871	N-Term(iTRAQ4plex); C11(Methylthio); K13(iTRAQ4plex)	HCD	1	0	1	1	173793	Unique	Used	0.151637	0.0496404	0.337359				1.29747e+07	4.62744e+06	1.38093e+06		86.14	5.39949e-08	0	14.6726	0	2	878.438	1755.87	2.2631	38.3009	5515	5515	MS2	9/116	20210221-WuCC-iTRAQ-OSCC_relapse-1-Huang-s34.raw
	High		gTFATLSELHcDk	Unambiguous	1	1	P68871	N-Term(iTRAQ4plex); C11(Methylthio); K13(iTRAQ4plex)	HCD	1	0	1	1	228737	Unique	Used	0.214789	0.105819	0.507706	0.0197923	0.094894	0.186766	78975.4	39897	17918.2	4984.76	86.11	5.2165e-08	0	12.9771	73	2	878.437	1755.87	0.872678	38.8718	5579	5579	MS2	9/116	20210221-WuCC-iTRAQ-OSCC_relapse-1-Huang-s46.raw
	High		gTFATLSELHcDk	Unambiguous	1	1	P68871	N-Term(iTRAQ4plex); C11(Methylthio); K13(iTRAQ4plex)	HCD	1	0	1	1	179224	Unique	Used	0.27326	0.102501	0.386557	0.0443931	0.167299	0.432466	25333.7	16282.2	5567.57	3586.51	86.02	5.62578e-08	0	0	70	2	878.439	1755.87	2.81927	44.2693	6940	6940	MS2	9/116	20210221-WuCC-iTRAQ-OSCC_relapse-1-Huang-s35.raw
	High		vLGAFSDGLAHLDNLk	Unambiguous	2	2	P68871;P02042	N-Term(iTRAQ4plex); K16(iTRAQ4plex)	HCD	1	0	1	1	175999	Not Unique	Not Used	0.1539	0.0768693	0.514726	0.0182292	0.121979	0.236799	10281.3	3721.53	1694.49	597.684	85.98	3.93663e-08	0	41.6876	202	2	979.556	1958.1	4.49418	57.1782	10290	10290	MS2	10/138	20210221-WuCC-iTRAQ-OSCC_relapse-1-Huang-s34.raw
	High		gTFATLSELHcDk	Unambiguous	1	1	P68871	N-Term(iTRAQ4plex); C11(Methylthio); K13(iTRAQ4plex)	HCD	1	0	1	1	251685	Unique	Used	0.201925	0.0921464	0.470274	0.0288393	0.147079	0.312514	106909	50774.1	21121.9	9832.36	85.93	5.28409e-08	0	12.292	39	2	878.437	1755.87	1.49837	39.0782	5909	5909	MS2	9/116	20210221-WuCC-iTRAQ-OSCC_relapse-1-Huang-s51.raw
	High		gTFATLSELHcDk	Unambiguous	1	1	P68871	N-Term(iTRAQ4plex); C11(Methylthio); K13(iTRAQ4plex)	HCD	1	0	1	1	256471	Unique	Used	0.247952	0.162612	0.675843	0.0319835	0.132835	0.196398	47870.9	27917.4	16690.2	4882.63	85.9	5.32072e-08	0	22.167	55	2	878.437	1755.87	1.49837	39.8954	5997	5997	MS2	9/116	20210221-WuCC-iTRAQ-OSCC_relapse-1-Huang-s52.raw
	High		kVLGAFSDGLAHLDNLk	Unambiguous	2	2	P68871;P02042	N-Term(iTRAQ4plex); K1(iTRAQ4plex); K17(iTRAQ4plex)	HCD	1	0	1	1	323045	Redundant	Not Used	0.439621	0.132446	0.310471	0.0203107	0.0475774	0.153126	71743.7	74182	20373.3	4646.91	85.9	2.05965e-08	1	12.1208	25	2	1115.65	2230.29	0.328167	40.8843	6296	6296	MS2	21/174	20210221-WuCC-iTRAQ-OSCC_relapse-1-Huang-s66.raw
	High		vVAGVANALAHk	Unambiguous	2	2	P68871;P02042	N-Term(iTRAQ4plex); K12(iTRAQ4plex)	HCD	1	0	1	1	243688	Not Unique	Not Used	0.265793	0.124677	0.483399	0.0343039	0.132909	0.274739	44069.8	27550	11780.6	4821.05	85.8	2.10763e-08	0	44.1169	39	2	719.445	1437.88	3.84956	49.9716	8171	8171	MS2	11/100	20210221-WuCC-iTRAQ-OSCC_relapse-1-Huang-s49.raw
	High		vVAGVANALAHk	Unambiguous	2	2	P68871;P02042	N-Term(iTRAQ4plex); K12(iTRAQ4plex)	HCD	1	0	1	1	335513	Not Unique	Not Used	0.292066	0.202898	0.715911	0.0839918	0.29615	0.413355	37229.5	25574.4	16195.9	9971.99	85.63	2.94041e-08	0	0	165	2	719.443	1437.88	-0.140543	30.6994	3786	3786	MS2	10/100	20210221-WuCC-iTRAQ-OSCC_relapse-1-Huang-s69.raw
	High		gTFATLSELHcDk	Unambiguous	1	1	P68871	N-Term(iTRAQ4plex); C11(Methylthio); K13(iTRAQ4plex)	HCD	1	0	1	1	173630	Unique	Used	0.180821	0.0992256	0.565506	0.0653892	0.372403	0.65803	70365.5	29925.7	14970	14673.1	85.58	6.28096e-08	0	27.5413	50	2	878.44	1755.87	4.00113	36.9206	5156	5156	MS2	11/116	20210221-WuCC-iTRAQ-OSCC_relapse-1-Huang-s34.raw
		High	vLGAFSDGLAHLDNLk	Unambiguous	2	2	P68871;P02042	N-Term(iTRAQ4plex); K16(iTRAQ4plex)	CID	1	0	1	1	220416	Redundant	Not Used	0.225581	0.0992215	0.453278	0.0270572	0.123519	0.272295	25146.2	13341.7	5349.54	2169.76	85.55	4.58317e-08	0	8.1832	161	2	979.552	1958.1	1.1901	46.0645	7263	7263	MS2	12/138	20210221-WuCC-iTRAQ-OSCC_relapse-1-Huang-s44.raw
	High		vVAGVANALAHk	Unambiguous	2	2	P68871;P02042	N-Term(iTRAQ4plex); K12(iTRAQ4plex)	HCD	1	0	1	1	237617	Not Unique	Not Used	0.144463	0.0578686	0.412807	0.01	0.0644764	0.156072	677711	230271	84086.6	19548.1	85.48	2.26879e-08	0	13.6578	4	2	719.445	1437.88	3.34019	35.6587	4864	4864	MS2	11/100	20210221-WuCC-iTRAQ-OSCC_relapse-1-Huang-s48.raw
	High		vVAGVANALAHk	Unambiguous	2	2	P68871;P02042	N-Term(iTRAQ4plex); K12(iTRAQ4plex)	HCD	1	0	1	1	241331	Not Unique	Not Used	0.213151	0.0994199	0.48067	0.01	0.0191502	0.0398105	5.86924e+07	2.94243e+07	1.25111e+07	741901	85.4	2.95613e-08	0	13.4932	0	2	719.443	1437.88	0.45373	28.7189	3054	3054	MS2	11/100	20210221-WuCC-iTRAQ-OSCC_relapse-1-Huang-s49.raw
	High		LLGNVLVcVLAHHFGk	Unambiguous	1	1	P68871	C8(Methylthio); K16(iTRAQ4plex)	HCD	1	0	1	1	258476	Unique	Used	0.303886	0.293517	0.99537	0.233341	0.790743	0.793818	1014.22	724.901	638.269	754.709	85.35	4.6533e-08	0	16.5817	300	3	637.362	1910.07	5.03772	57.4421	10346	10346	MS2	10/146	20210221-WuCC-iTRAQ-OSCC_relapse-1-Huang-s52.raw
	High		vVAGVANALAHk	Unambiguous	2	2	P68871;P02042	N-Term(iTRAQ4plex); K12(iTRAQ4plex)	HCD	1	0	1	1	247975	Not Unique	Not Used	0.420083	0.214055	0.525113	0.0457867	0.112243	0.213588	36053.2	35621.8	16546.6	5264.29	85.32	2.61451e-08	0	43.5156	59	2	719.444	1437.88	1.81206	48.2267	7794	7794	MS2	10/100	20210221-WuCC-iTRAQ-OSCC_relapse-1-Huang-s50.raw
		High	fFESFGDLSTPDAVMGNPk	Unambiguous	1	1	P68871	N-Term(iTRAQ4plex); K19(iTRAQ4plex)	CID	1	0	1	1	42513	Redundant	Not Used	0.243599	0.108891	0.46066	0.01	0.036632	0.0794604	2.50308e+07	1.43412e+07	5.84395e+06	691690	85.3	5.12035e-08	0	5.96507	0	2	1174.08	2347.15	-0.231137	39.2545	7128	7128	MS2	12/166	20210221-WuCC-iTRAQ-OSCC_relapse-1-Huang-s09.raw
		High	vVAGVANALAHk	Unambiguous	2	2	P68871;P02042	N-Term(iTRAQ4plex); K12(iTRAQ4plex)	CID	1	0	1	1	247902	Redundant	Not Used	0.446295	0.139886	0.32301	0.0557056	0.128538	0.397637	36384.4	38192.2	10912.7	6463.56	85.3	2.93645e-08	0	32.8291	25	2	719.443	1437.88	0.963106	47.5483	7624	7624	MS2	11/100	20210221-WuCC-iTRAQ-OSCC_relapse-1-Huang-s50.raw
	High		lLGNVLVcVLAHHFGk	Unambiguous	1	1	P68871	N-Term(iTRAQ4plex); C8(Methylthio); K16(iTRAQ4plex)	HCD	1	0	1	1	305059	Unique	Used	0.210082	0.096153	0.471667				1.78194e+06	880481	367363		85.27	3.3877e-08	0	6.18087	0	2	1027.59	2054.16	-0.722807	50.8958	8764	8764	MS2	18/146	20210221-WuCC-iTRAQ-OSCC_relapse-1-Huang-s62.raw
	High		fFESFGDLSTPDAVMGNPk	Unambiguous	1	1	P68871	N-Term(iTRAQ4plex); K19(iTRAQ4plex)	HCD	1	0	1	1	118879	Redundant	Not Used	0.210779	0.128354	0.627546				105357	52230.9	28994.4		85.24	5.19158e-08	0	5.67882	11	2	1174.08	2347.15	-0.127121	45.73	8347	8347	MS2	15/166	20210221-WuCC-iTRAQ-OSCC_relapse-1-Huang-s23.raw
	High		gTFATLSELHcDk	Unambiguous	1	1	P68871	N-Term(iTRAQ4plex); C11(Methylthio); K13(iTRAQ4plex)	HCD	1	0	1	1	174714	Unique	Used	0.229849	0.121242	0.543591	0.0688495	0.30847	0.567037	36597.2	19784.6	9513.51	8035.38	85.21	6.64368e-08	0	0	57	2	878.438	1755.87	2.68023	46.133	7507	7507	MS2	11/116	20210221-WuCC-iTRAQ-OSCC_relapse-1-Huang-s34.raw
	High		LLGNVLVcVLAHHFGk	Unambiguous	1	1	P68871	C8(Methylthio); K16(iTRAQ4plex)	HCD	1	0	1	1	262807	Unique	Used	0.312613	0.103603	0.341528				28335	20833.7	6294.11		85.19	5.49385e-08	0	21.5701	10	3	637.36	1910.07	1.68252	52.9127	9483	9483	MS2	10/146	20210221-WuCC-iTRAQ-OSCC_relapse-1-Huang-s53.raw
		High	eFTPPVQAAYQk	Unambiguous	1	1	P68871	N-Term(iTRAQ4plex); K12(iTRAQ4plex)	CID	1	0	1	1	218592	Unique	Used	0.200566	0.10186	0.523366	0.0341899	0.175548	0.335166	58781.9	27729.3	12837.6	6409.13	85.17	6.78117e-08	0	6.1488	52	2	833.958	1666.91	3.16526	30.5261	3311	3311	MS2	11/102	20210221-WuCC-iTRAQ-OSCC_relapse-1-Huang-s44.raw
	High		vVAGVANALAHk	Unambiguous	2	2	P68871;P02042	N-Term(iTRAQ4plex); K12(iTRAQ4plex)	HCD	1	0	1	1	248889	Not Unique	Not Used	0.450391	0.178597	0.408645	0.0316367	0.0723364	0.176881	17835.5	18893.5	6829.65	1799.42	85.13	2.4592e-08	0	30.4695	115	2	719.444	1437.88	2.32144	56.2413	9772	9772	MS2	11/100	20210221-WuCC-iTRAQ-OSCC_relapse-1-Huang-s50.raw
	High		LLGNVLVcVLAHHFGk	Unambiguous	1	1	P68871	C8(Methylthio); K16(iTRAQ4plex)	HCD	1	0	1	1	262573	Unique	Used	0.184927	0.135213	0.753495				66338.5	28853.8	19232		85.11	5.76556e-08	0	10.0558	4	3	637.36	1910.07	1.49079	50.8239	8976	8976	MS2	10/146	20210221-WuCC-iTRAQ-OSCC_relapse-1-Huang-s53.raw
	High		LLGNVLVcVLAHHFGk	Unambiguous	1	1	P68871	C8(Methylthio); K16(iTRAQ4plex)	HCD	1	0	1	1	281304	Unique	Used	0.207567	0.0625595	0.310596	0.0363896	0.18054	0.580828	85497.6	41739.7	11468	9921.75	85.08	5.63478e-08	0	9.96513	10	3	637.36	1910.07	1.68252	50.4429	8822	8822	MS2	10/146	20210221-WuCC-iTRAQ-OSCC_relapse-1-Huang-s57.raw
	High		vVAGVANALAHk	Unambiguous	2	2	P68871;P02042	N-Term(iTRAQ4plex); K12(iTRAQ4plex)	HCD	1	0	1	1	232524	Not Unique	Not Used	0.0625401	0.0542358	0.893694	0.014062	0.231549	0.258896	805473	118480	93664.7	36120.7	85.07	2.49341e-08	0	20.1617	1	2	719.445	1437.88	2.91571	31.812	4064	4064	MS2	10/100	20210221-WuCC-iTRAQ-OSCC_relapse-1-Huang-s47.raw
	High		LLGNVLVcVLAHHFGk	Unambiguous	1	1	P68871	C8(Methylthio); K16(iTRAQ4plex)	HCD	1	0	1	1	263141	Unique	Used	0.28352	0.251364	0.913654	0.128301	0.466015	0.50967	4357.22	2905.56	2348.29	1782.77	85.06	5.73876e-08	0	15.2914	168	3	637.36	1910.07	1.87424	56.0476	10206	10206	MS2	10/146	20210221-WuCC-iTRAQ-OSCC_relapse-1-Huang-s53.raw
	High		vVAGVANALAHk	Unambiguous	2	2	P68871;P02042	N-Term(iTRAQ4plex); K12(iTRAQ4plex)	HCD	1	0	1	1	239985	Not Unique	Not Used	0.151188	0.0571133	0.389297	0.0116032	0.0790343	0.202864	21281.7	7567.67	2606.05	787.487	85.02	2.52228e-08	0	13.8974	300	2	719.447	1437.89	5.54747	57.595	10002	10002	MS2	11/100	20210221-WuCC-iTRAQ-OSCC_relapse-1-Huang-s48.raw
	High		vLGAFSDGLAHLDNLk	Unambiguous	2	2	P68871;P02042	N-Term(iTRAQ4plex); K16(iTRAQ4plex)	HCD	1	0	1	1	224753	Not Unique	Not Used	0.225063	0.070531	0.322951	0.0144408	0.0660755	0.204444	102577	54298.7	15512	4723.84	85	4.69598e-08	0	31.4217	13	3	653.374	1958.11	6.20168	43.7377	6960	6960	MS2	18/138	20210221-WuCC-iTRAQ-OSCC_relapse-1-Huang-s45.raw
	High		vVAGVANALAHk	Unambiguous	2	2	P68871;P02042	N-Term(iTRAQ4plex); K12(iTRAQ4plex)	HCD	1	0	1	1	243603	Redundant	Not Used	0.230652	0.129363	0.577983	0.0339915	0.151764	0.262375	51273	27815.2	14221.3	5557.97	84.97	2.55149e-08	0	30.3755	70	2	719.445	1437.88	2.83081	49.236	7988	7988	MS2	11/100	20210221-WuCC-iTRAQ-OSCC_relapse-1-Huang-s49.raw
	High		vVAGVANALAHk	Unambiguous	2	2	P68871;P02042	N-Term(iTRAQ4plex); K12(iTRAQ4plex)	HCD	1	0	1	1	245532	Not Unique	Not Used	0.165966	0.101849	0.632409	0.0436256	0.270693	0.427711	86059.3	33593.4	18792.8	11972.8	84.94	2.56918e-08	0	23.8414	48	2	719.447	1437.89	5.46257	27.4756	2495	2495	MS2	11/100	20210221-WuCC-iTRAQ-OSCC_relapse-1-Huang-s50.raw
		High	kVLGAFSDGLAHLDNLk	Unambiguous	2	2	P68871;P02042	N-Term(iTRAQ4plex); K17(iTRAQ4plex)	CID	1	0	1	1	284905	Redundant	Not Used	0.141898	0.0470817	0.341931	0.01	0.0416047	0.121583	172470	57560.6	17410.2	3153.06	84.92	2.85065e-08	1	8.28346	29	2	1043.6	2086.2	4.10154	40.8884	6348	6348	MS2	15/174	20210221-WuCC-iTRAQ-OSCC_relapse-1-Huang-s58.raw
	High		vVAGVANALAHk	Unambiguous	2	2	P68871;P02042	N-Term(iTRAQ4plex); K12(iTRAQ4plex)	HCD	1	0	1	1	241966	Not Unique	Not Used	0.29601	0.189495	0.659712	0.0411212	0.143059	0.216686	248584	173068	100998	32598.4	84.89	2.59892e-08	0	19.8027	15	2	719.445	1437.88	2.83081	35.0123	4441	4441	MS2	11/100	20210221-WuCC-iTRAQ-OSCC_relapse-1-Huang-s49.raw
		High	vLGAFSDGLAHLDNLk	Unambiguous	2	2	P68871;P02042	N-Term(iTRAQ4plex); K16(iTRAQ4plex)	CID	1	0	1	1	234131	Redundant	Not Used	0.189937	0.0703457	0.381672	0.0195617	0.10606	0.277672	65414.9	29222.8	9866.26	4080.74	84.86	5.37237e-08	0	7.60847	41	2	979.554	1958.1	2.87331	45.3735	7541	7541	MS2	20/138	20210221-WuCC-iTRAQ-OSCC_relapse-1-Huang-s47.raw
	High		vVAGVANALAHk	Unambiguous	2	2	P68871;P02042	N-Term(iTRAQ4plex); K12(iTRAQ4plex)	HCD	1	0	1	1	245717	Not Unique	Not Used	0.150535	0.135153	0.92523	0.0364476	0.249337	0.269282	658799	233253	190905	76573.5	84.81	2.64724e-08	0	30.1219	9	2	719.445	1437.88	3.25529	28.9597	2897	2897	MS2	11/100	20210221-WuCC-iTRAQ-OSCC_relapse-1-Huang-s50.raw
	High		vVAGVANALAHk	Unambiguous	2	2	P68871;P02042	N-Term(iTRAQ4plex); K12(iTRAQ4plex)	HCD	1	0	1	1	244153	Not Unique	Not Used	0.232896	0.123658	0.547171	0.0260827	0.115331	0.210617	80147.6	43902.5	21249.7	6666.53	84.8	2.65334e-08	0	20.7984	21	2	719.446	1437.88	4.69852	54.1619	9181	9181	MS2	11/100	20210221-WuCC-iTRAQ-OSCC_relapse-1-Huang-s49.raw
	High		vLGAFSDGLAHLDNLk	Unambiguous	2	2	P68871;P02042	N-Term(iTRAQ4plex); K16(iTRAQ4plex)	HCD	1	0	1	1	180743	Not Unique	Not Used	0.268694	0.10083	0.386716	0.0244868	0.0938487	0.242497	5458.51	3449.6	1180.05	426.248	84.77	5.21812e-08	0	17.9618	300	3	653.373	1958.1	4.14444	57.7615	10235	10235	MS2	18/138	20210221-WuCC-iTRAQ-OSCC_relapse-1-Huang-s35.raw
	High		vVAGVANALAHk	Unambiguous	2	2	P68871;P02042	N-Term(iTRAQ4plex); K12(iTRAQ4plex)	HCD	1	0	1	1	256317	Not Unique	Not Used	0.298659	0.245804	0.848154	0.138651	0.478083	0.563247	59821.7	42021.4	31527.3	26450.8	84.72	3.45719e-08	0	31.8757	14	2	719.443	1437.88	0.45373	38.6058	5661	5661	MS2	10/100	20210221-WuCC-iTRAQ-OSCC_relapse-1-Huang-s52.raw
	High		vVAGVANALAHk	Unambiguous	2	2	P68871;P02042	N-Term(iTRAQ4plex); K12(iTRAQ4plex)	HCD	1	0	1	1	243842	Not Unique	Not Used	0.239216	0.122546	0.527925	0.026705	0.114963	0.217598	68109.3	38320.7	17895.6	5800.37	84.72	2.70267e-08	0	23.7843	23	2	719.445	1437.88	3.93446	51.3719	8507	8507	MS2	11/100	20210221-WuCC-iTRAQ-OSCC_relapse-1-Huang-s49.raw
	High		lLGNVLVcVLAHHFGk	Unambiguous	1	1	P68871	N-Term(iTRAQ4plex); C8(Methylthio); K16(iTRAQ4plex)	HCD	1	0	1	1	314822	Redundant	Not Used	0.289519	0.0823633	0.293169				177523	120884	31349.3		84.64	3.95092e-08	0	7.87732	5	2	1027.59	2054.16	-0.603955	52.1173	9059	9059	MS2	18/146	20210221-WuCC-iTRAQ-OSCC_relapse-1-Huang-s64.raw
		High	vVAGVANALAHk	Unambiguous	2	2	P68871;P02042	N-Term(iTRAQ4plex); K12(iTRAQ4plex)	CID	1	0	1	1	248817	Redundant	Not Used	0.426418	0.169784	0.41032	0.0532796	0.128671	0.313349	25630.9	25706.2	9330.4	4354.95	84.57	2.46144e-08	0	17.2965	90	2	719.444	1437.88	2.23654	55.5244	9610	9610	MS2	11/100	20210221-WuCC-iTRAQ-OSCC_relapse-1-Huang-s50.raw
	High		vLGAFSDGLAHLDNLk	Unambiguous	2	2	P68871;P02042	N-Term(iTRAQ4plex); K16(iTRAQ4plex)	HCD	1	0	1	1	180350	Not Unique	Not Used	0.232046	0.0669826	0.297474	0.0293163	0.130103	0.437029	45721.5	24953.5	6566.31	4274.5	84.54	5.43161e-08	0	15.951	38	3	653.37	1958.1	0.310458	54.0018	9383	9383	MS2	19/138	20210221-WuCC-iTRAQ-OSCC_relapse-1-Huang-s35.raw
	High		vLGAFSDGLAHLDNLk	Unambiguous	2	2	P68871;P02042	N-Term(iTRAQ4plex); K16(iTRAQ4plex)	HCD	1	0	1	1	169881	Not Unique	Not Used	0.136915	0.0488417	0.367623	0.0116492	0.0876196	0.23816	304118	97933.2	31847.3	11297.9	84.52	5.63327e-08	0	11.8839	17	2	979.553	1958.1	2.18756	46.0561	7956	7956	MS2	12/138	20210221-WuCC-iTRAQ-OSCC_relapse-1-Huang-s33.raw
	High		vVAGVANALAHk	Unambiguous	2	2	P68871;P02042	N-Term(iTRAQ4plex); K12(iTRAQ4plex)	HCD	1	0	1	1	247412	Not Unique	Not Used	0.536938	0.294986	0.566159	0.085963	0.16487	0.290987	36005.6	45470.7	22772.5	9870.49	84.39	2.91604e-08	0	28.5839	41	2	719.444	1437.88	2.23654	43.4791	6573	6573	MS2	11/100	20210221-WuCC-iTRAQ-OSCC_relapse-1-Huang-s50.raw
	High		vLGAFSDGLAHLDNLk	Unambiguous	2	2	P68871;P02042	N-Term(iTRAQ4plex); K16(iTRAQ4plex)	HCD	1	0	1	1	176122	Not Unique	Not Used	0.156867	0.0389839	0.256104	0.01	0.0503038	0.196271	15341.7	5660.31	1282.32	374.893	84.34	5.63237e-08	0	12.405	300	3	653.373	1958.1	4.98604	59.1845	10576	10576	MS2	17/138	20210221-WuCC-iTRAQ-OSCC_relapse-1-Huang-s34.raw
	High		vLGAFSDGLAHLDNLk	Unambiguous	2	2	P68871;P02042	N-Term(iTRAQ4plex); K16(iTRAQ4plex)	HCD	1	0	1	1	188356	Not Unique	Not Used	0.196718	0.0784348	0.41089	0.0367435	0.192349	0.467773	165760	76693.8	27875.7	19423	84.31	6.0977e-08	0	29.306	17	3	653.372	1958.1	2.92879	43.6225	6683	6683	MS2	17/138	20210221-WuCC-iTRAQ-OSCC_relapse-1-Huang-s37.raw
		High	VNVDEVGGEALGR	Unambiguous	1	1	P68871		CID	1	0	1	1	12674	No Quan Labels	Not Used											84.3	7.33782e-08	0	0.349196	0	2	657.836	1314.67	0.512406	25.5909	2754	2754	MS2	8/128	20210221-WuCC-iTRAQ-OSCC_relapse-1-Huang-s04.raw
	High		lLGNVLVcVLAHHFGk	Unambiguous	1	1	P68871	N-Term(iTRAQ4plex); C8(Methylthio); K16(iTRAQ4plex)	HCD	1	0	1	1	300895	Unique	Used	0.232111	0.0638403	0.283441	0.0161013	0.0714365	0.251842	31906.6	17418.6	4367.32	1638.32	84.27	3.79722e-08	0	11.3012	98	3	685.395	2054.17	3.31159	55.9035	10148	10148	MS2	11/146	20210221-WuCC-iTRAQ-OSCC_relapse-1-Huang-s61.raw
	High		vLGAFSDGLAHLDNLk	Unambiguous	2	2	P68871;P02042	N-Term(iTRAQ4plex); K16(iTRAQ4plex)	HCD	1	0	1	1	193060	Not Unique	Not Used	0.308338	0.095319	0.318576	0.0230794	0.0770818	0.241774	280518	203435	57329.6	20646.3	84.25	6.29528e-08	0	30.1491	16	3	653.37	1958.1	0.87153	45.6266	6984	6984	MS2	17/138	20210221-WuCC-iTRAQ-OSCC_relapse-1-Huang-s38.raw
		High	fFESFGDLSTPDAVMGNPk	Unambiguous	1	1	P68871	N-Term(iTRAQ4plex); K19(iTRAQ4plex)	CID	1	0	1	1	42918	Unique	Used	0.287621	0.111894	0.400913	0.0110925	0.0397157	0.0989882	1.28518e+07	8.69402e+06	3.08326e+06	454620	84.21	6.58111e-08	0	8.54778	0	2	1174.08	2347.15	-0.231137	42.8251	8007	8007	MS2	12/166	20210221-WuCC-iTRAQ-OSCC_relapse-1-Huang-s09.raw
	High		vLGAFSDGLAHLDNLk	Unambiguous	2	2	P68871;P02042	N-Term(iTRAQ4plex); K16(iTRAQ4plex)	HCD	1	0	1	1	175846	Not Unique	Not Used	0.175869	0.0513972	0.30117				152025	62884.2	16753.1		84.14	6.2062e-08	0	11.5508	8	3	653.372	1958.1	3.39634	55.7296	9962	9962	MS2	18/138	20210221-WuCC-iTRAQ-OSCC_relapse-1-Huang-s34.raw
		High	vVAGVANALAHk	Unambiguous	2	2	P68871;P02042	N-Term(iTRAQ4plex); K12(iTRAQ4plex)	CID	1	0	1	1	239443	Redundant	Not Used	0.146265	0.0667001	0.469945	0.0138841	0.0977536	0.207853	91173.4	31365	13038.7	4036.86	84.11	2.63942e-08	0	15.8528	83	2	719.445	1437.88	3.34019	51.1426	8812	8812	MS2	11/100	20210221-WuCC-iTRAQ-OSCC_relapse-1-Huang-s48.raw
	High		vVAGVANALAHk	Unambiguous	2	2	P68871;P02042	N-Term(iTRAQ4plex); K12(iTRAQ4plex)	HCD	1	0	1	1	241608	Redundant	Not Used	0.221663	0.0764988	0.355651	0.01	0.0298344	0.0838232	2.58213e+07	1.3462e+07	4.23519e+06	528800	84.05	3.95518e-08	0	13.3715	0	2	719.444	1437.88	1.38759	31.5325	3666	3666	MS2	17/100	20210221-WuCC-iTRAQ-OSCC_relapse-1-Huang-s49.raw
	High		vVAGVANALAHk	Unambiguous	2	2	P68871;P02042	N-Term(iTRAQ4plex); K12(iTRAQ4plex)	HCD	1	0	1	1	246842	Not Unique	Not Used	0.400366	0.29654	0.763287	0.12924	0.332426	0.435189	159726	150408	101554	65831.1	84.03	4.03274e-08	0	44.0674	13	2	719.442	1437.88	-0.819713	38.7529	5338	5338	MS2	11/100	20210221-WuCC-iTRAQ-OSCC_relapse-1-Huang-s50.raw
	High		vLGAFSDGLAHLDNLk	Unambiguous	2	2	P68871;P02042	N-Term(iTRAQ4plex); K16(iTRAQ4plex)	HCD	1	0	1	1	180613	Not Unique	Not Used	0.270392	0.0676204	0.257719	0.0302358	0.115155	0.446485	24367.6	15496.9	3532.89	2349.59	84.01	6.47422e-08	0	9.7527	69	3	653.371	1958.1	2.08718	56.3131	9954	9954	MS2	16/138	20210221-WuCC-iTRAQ-OSCC_relapse-1-Huang-s35.raw
	High		lLGNVLVcVLAHHFGk	Unambiguous	1	1	P68871	N-Term(iTRAQ4plex); C8(Methylthio); K16(iTRAQ4plex)	HCD	1	0	1	1	310130	Redundant	Not Used	0.285075	0.148168	0.535622	0.0567831	0.205123	0.382672	97421.8	65320.9	30949.3	17641.4	83.99	4.34937e-08	0	28.1743	46	2	1027.59	2054.17	2.48618	52.3013	9514	9514	MS2	21/146	20210221-WuCC-iTRAQ-OSCC_relapse-1-Huang-s63.raw
	High		lLGNVLVcVLAHHFGk	Unambiguous	1	1	P68871	N-Term(iTRAQ4plex); C8(Methylthio); K16(iTRAQ4plex)	HCD	1	0	1	1	305321	Unique	Used	0.259705	0.129946	0.515637	0.0359419	0.14252	0.276186	53343.1	32583.3	14862.1	6114.15	83.96	4.64068e-08	0	15.7667	41	2	1027.59	2054.17	1.41652	53.2818	9333	9333	MS2	21/146	20210221-WuCC-iTRAQ-OSCC_relapse-1-Huang-s62.raw
	High		vVAGVANALAHk	Unambiguous	2	2	P68871;P02042	N-Term(iTRAQ4plex); K12(iTRAQ4plex)	HCD	1	0	1	1	244076	Not Unique	Not Used	0.249489	0.103994	0.429554	0.0128576	0.053072	0.123458	138413	81220	30861.8	5675.37	83.94	3.2344e-08	0	17.9385	50	2	719.445	1437.88	2.91571	53.4579	9014	9014	MS2	17/100	20210221-WuCC-iTRAQ-OSCC_relapse-1-Huang-s49.raw
	High		lLGNVLVcVLAHHFGk	Unambiguous	1	1	P68871	N-Term(iTRAQ4plex); C8(Methylthio); K16(iTRAQ4plex)	HCD	1	0	1	1	309955	Unique	Used	0.304574	0.149176	0.504739	0.0592883	0.200461	0.396856	52466.9	37585.1	16781.2	9919.98	83.94	4.54101e-08	0	41.3771	28	3	685.394	2054.17	1.26141	50.7286	9136	9136	MS2	11/146	20210221-WuCC-iTRAQ-OSCC_relapse-1-Huang-s63.raw
	High		vVAGVANALAHk	Unambiguous	2	2	P68871;P02042	N-Term(iTRAQ4plex); K12(iTRAQ4plex)	HCD	1	0	1	1	248581	Not Unique	Not Used	0.415015	0.181098	0.449688	0.0383744	0.095221	0.211588	45876.6	44780.8	17813.3	5614.23	83.92	3.24933e-08	0	28.6823	57	2	719.445	1437.88	2.57613	53.4541	9107	9107	MS2	11/100	20210221-WuCC-iTRAQ-OSCC_relapse-1-Huang-s50.raw
	High		lLGNVLVcVLAHHFGk	Unambiguous	1	1	P68871	N-Term(iTRAQ4plex); C8(Methylthio); K16(iTRAQ4plex)	HCD	1	0	1	1	304982	Unique	Used	0.270785	0.0836191	0.318231				3.00562e+06	1.91423e+06	538863		83.9	4.72561e-08	0	5.60494	0	2	1027.59	2054.16	-0.485104	50.1657	8597	8597	MS2	19/146	20210221-WuCC-iTRAQ-OSCC_relapse-1-Huang-s62.raw
	High		vLGAFSDGLAHLDNLk	Unambiguous	2	2	P68871;P02042	N-Term(iTRAQ4plex); K16(iTRAQ4plex)	HCD	1	0	1	1	238603	Not Unique	Not Used	0.246834	0.191935	0.801331	0.133228	0.555834	0.693113	24530.6	14241.3	10094.9	10422.2	83.79	6.35102e-08	0	45.4932	109	3	653.372	1958.1	3.95741	43.687	6998	6998	MS2	10/138	20210221-WuCC-iTRAQ-OSCC_relapse-1-Huang-s48.raw
		High	vLGAFSDGLAHLDNLk	Unambiguous	2	2	P68871;P02042	N-Term(iTRAQ4plex); K16(iTRAQ4plex)	CID	1	0	1	1	175999	Redundant	Not Used	0.1539	0.0768693	0.514726	0.0182292	0.121979	0.236799	10281.3	3721.53	1694.49	597.684	83.63	6.76277e-08	0	41.6876	202	2	979.556	1958.1	4.49418	57.1539	10284	10284	MS2	24/138	20210221-WuCC-iTRAQ-OSCC_relapse-1-Huang-s34.raw
	High		vVAGVANALAHk	Unambiguous	2	2	P68871;P02042	N-Term(iTRAQ4plex); K12(iTRAQ4plex)	HCD	1	0	1	1	248134	Not Unique	Not Used	0.428268	0.192223	0.462542	0.0681246	0.163811	0.353885	44588.3	44913.1	18376.6	9686.83	83.55	3.53829e-08	0	29.7317	69	2	719.445	1437.88	3.1704	49.6182	8135	8135	MS2	11/100	20210221-WuCC-iTRAQ-OSCC_relapse-1-Huang-s50.raw
		High	gTFATLSELHcDk	Unambiguous	1	1	P68871	N-Term(iTRAQ4plex); C11(Methylthio); K13(iTRAQ4plex)	CID	1	0	1	1	178719	Unique	Used	0.257518	0.0858153	0.343415	0.0149509	0.059788	0.173966	277639	168161	51083.9	13237.4	83.51	9.62617e-08	0	13.0754	6	2	878.438	1755.87	1.84598	40.113	5843	5843	MS2	10/116	20210221-WuCC-iTRAQ-OSCC_relapse-1-Huang-s35.raw
		High	fFESFGDLSTPDAVMGNPk	Unambiguous	1	1	P68871	N-Term(iTRAQ4plex); K19(iTRAQ4plex)	CID	1	0	1	1	42756	Unique	Used	0.221672	0.118096	0.549016				3.00223e+07	1.56528e+07	7.60183e+06		83.39	7.90295e-08	0	8.29928	0	2	1174.08	2347.15	-0.0231057	41.3691	7656	7656	MS2	14/166	20210221-WuCC-iTRAQ-OSCC_relapse-1-Huang-s09.raw
	High		vVAGVANALAHk	Unambiguous	2	2	P68871;P02042	N-Term(iTRAQ4plex); K12(iTRAQ4plex)	HCD	1	0	1	1	255831	Not Unique	Not Used	0.426028	0.232444	0.562266	0.0793231	0.191742	0.340758	88957.6	89137	44334.3	22503	83.31	4.78326e-08	0	22.1361	119	2	719.443	1437.88	0.538626	34.5599	4608	4608	MS2	17/100	20210221-WuCC-iTRAQ-OSCC_relapse-1-Huang-s52.raw
	High		vVAGVANALAHk	Unambiguous	2	2	P68871;P02042	N-Term(iTRAQ4plex); K12(iTRAQ4plex)	HCD	1	0	1	1	239638	Not Unique	Not Used	0.138046	0.0714094	0.533082	0.0162906	0.121526	0.227795	39871.6	12945.6	6104.61	2071.36	83.31	3.73933e-08	0	19.138	79	2	719.445	1437.88	2.91571	53.368	9244	9244	MS2	11/100	20210221-WuCC-iTRAQ-OSCC_relapse-1-Huang-s48.raw
	High		vVAGVANALAHk	Unambiguous	2	2	P68871;P02042	N-Term(iTRAQ4plex); K12(iTRAQ4plex)	HCD	1	0	1	1	238144	Not Unique	Not Used	0.169064	0.140083	0.853874	0.0758278	0.461882	0.540515	128038	50912.9	38455.8	30961.7	83.28	3.76525e-08	0	34.9371	30	2	719.444	1437.88	2.49123	39.9678	6007	6007	MS2	17/100	20210221-WuCC-iTRAQ-OSCC_relapse-1-Huang-s48.raw
	High		fFESFGDLSTPDAVMGNPk	Unambiguous	1	1	P68871	N-Term(iTRAQ4plex); K19(iTRAQ4plex)	HCD	1	0	1	1	42918	Redundant	Not Used	0.287621	0.111894	0.400913	0.0110925	0.0397157	0.0989882	1.28518e+07	8.69402e+06	3.08326e+06	454620	83.27	8.17146e-08	0	8.54778	0	2	1174.08	2347.15	-0.231137	42.8406	8013	8013	MS2	17/166	20210221-WuCC-iTRAQ-OSCC_relapse-1-Huang-s09.raw
	High		KVLGAFSDGLAHLDNLk	Unambiguous	2	2	P68871;P02042	K17(iTRAQ4plex)	HCD	1	0	1	1	228804	Not Unique	Not Used	0.236271	0.224603	0.979641	0.167788	0.731316	0.745947	16954	9421.51	8164.48	9071.75	83.26	7.03374e-08	1	25.9547	63	3	648.035	1942.09	1.2625	39.4609	5723	5723	MS2	9/174	20210221-WuCC-iTRAQ-OSCC_relapse-1-Huang-s46.raw
		High	vVAGVANALAHk	Unambiguous	2	2	P68871;P02042	N-Term(iTRAQ4plex); K12(iTRAQ4plex)	CID	1	0	1	1	241205	Not Unique	Not Used	0.224735	0.0995106	0.456311	0.0132308	0.0606276	0.132764	2.16636e+07	1.14509e+07	4.62211e+06	914060	83.18	4.9286e-08	0	13.2193	0	2	719.443	1437.88	0.538626	27.328	2768	2768	MS2	16/100	20210221-WuCC-iTRAQ-OSCC_relapse-1-Huang-s49.raw
	High		VNVDEVGGEALGR	Unambiguous	1	1	P68871		HCD	1	0	1	1	7177	No Quan Labels	Not Used											83.1	9.67313e-08	0	0	0	2	657.836	1314.67	0.512406	24.3983	2509	2509	MS2	11/128	20210221-WuCC-iTRAQ-OSCC_relapse-1-Huang-s03.raw
	High		lLGNVLVcVLAHHFGk	Unambiguous	1	1	P68871	N-Term(iTRAQ4plex); C8(Methylthio); K16(iTRAQ4plex)	HCD	1	0	1	1	315304	Unique	Used	0.253807	0.208172	0.845241	0.0802639	0.325665	0.385	2855.8	1704.78	1274.65	730.979	83.02	5.58751e-08	0	10.3054	300	3	685.394	2054.17	0.904855	56.5577	10101	10101	MS2	17/146	20210221-WuCC-iTRAQ-OSCC_relapse-1-Huang-s64.raw
	High		vVAGVANALAHk	Unambiguous	2	2	P68871;P02042	N-Term(iTRAQ4plex); K12(iTRAQ4plex)	HCD	1	0	1	1	244232	Not Unique	Not Used	0.262927	0.100067	0.392211	0.0190266	0.0745216	0.18986	70663.1	43698.3	15160.9	4287.58	82.84	4.16671e-08	0	25.1576	27	2	719.445	1437.88	2.66102	54.9061	9351	9351	MS2	11/100	20210221-WuCC-iTRAQ-OSCC_relapse-1-Huang-s49.raw
	High		vVAGVANALAHk	Unambiguous	2	2	P68871;P02042	N-Term(iTRAQ4plex); K12(iTRAQ4plex)	HCD	1	0	1	1	214312	Not Unique	Not Used	0.199128	0.154796	0.801102	0.0874863	0.452441	0.564345	70278.5	32914.8	23324.9	19607.4	82.84	4.16671e-08	0	41.6874	74	2	719.445	1437.88	3.1704	33.4361	4179	4179	MS2	10/100	20210221-WuCC-iTRAQ-OSCC_relapse-1-Huang-s43.raw
	High		gTFATLSELHcDk	Unambiguous	1	1	P68871	N-Term(iTRAQ4plex); C11(Methylthio); K13(iTRAQ4plex)	HCD	1	0	1	1	174033	Unique	Used	0.170059	0.052806	0.319997	0.0122797	0.0743607	0.232203	512409	204952	58014.8	20066	82.8	1.15458e-07	0	16.0724	3	2	878.438	1755.87	2.12406	40.4389	6035	6035	MS2	10/116	20210221-WuCC-iTRAQ-OSCC_relapse-1-Huang-s34.raw
	High		vVAGVANALAHk	Unambiguous	2	2	P68871;P02042	N-Term(iTRAQ4plex); K12(iTRAQ4plex)	HCD	1	0	1	1	343769	Not Unique	Not Used	0.26868	0.261893	1.0045	0.0641136	0.245736	0.24445	85550.3	54062.2	48038	17491.6	82.76	5.29663e-08	0	37.1137	113	2	719.444	1437.88	1.21779	32.5258	3380	3380	MS2	17/100	20210221-WuCC-iTRAQ-OSCC_relapse-1-Huang-s71.raw
	High		lLGNVLVcVLAHHFGk	Unambiguous	1	1	P68871	N-Term(iTRAQ4plex); C8(Methylthio); K16(iTRAQ4plex)	HCD	1	0	1	1	319673	Unique	Used	0.242964	0.122514	0.519643	0.0234561	0.0994191	0.191177	36634.7	20934.9	9623.11	2740.35	82.61	6.03105e-08	0	5.5967	38	2	1027.59	2054.17	2.24848	51.969	9378	9378	MS2	20/146	20210221-WuCC-iTRAQ-OSCC_relapse-1-Huang-s65.raw
	High		vVAGVANALAHk	Unambiguous	2	2	P68871;P02042	N-Term(iTRAQ4plex); K12(iTRAQ4plex)	HCD	1	0	1	1	237449	Redundant	Not Used	0.16931	0.0731948	0.445511	0.0231985	0.141101	0.316477	4.38728e+06	1.74709e+06	688516	324572	82.59	4.41361e-08	0	15.5479	0	2	719.445	1437.88	3.25529	34.2723	4500	4500	MS2	11/100	20210221-WuCC-iTRAQ-OSCC_relapse-1-Huang-s48.raw
	High		vVAGVANALAHk	Unambiguous	2	2	P68871;P02042	N-Term(iTRAQ4plex); K12(iTRAQ4plex)	HCD	1	0	1	1	241131	Not Unique	Not Used	0.133351						2817.19	883.586			82.56	4.93617e-08	0	13.6311	65	2	719.444	1437.88	1.81206	26.677	2609	2609	MS2	11/100	20210221-WuCC-iTRAQ-OSCC_relapse-1-Huang-s49.raw
	High		vLGAFSDGLAHLDNLk	Unambiguous	2	2	P68871;P02042	N-Term(iTRAQ4plex); K16(iTRAQ4plex)	HCD	1	0	1	1	174615	Not Unique	Not Used	0.131983	0.0352852	0.275508				1.24381e+08	3.86109e+07	9.40991e+06		82.45	8.64656e-08	0	12.6946	0	3	653.372	1958.1	3.95741	45.2732	7296	7296	MS2	18/138	20210221-WuCC-iTRAQ-OSCC_relapse-1-Huang-s34.raw
	High		vLGAFSDGLAHLDNLk	Unambiguous	2	2	P68871;P02042	N-Term(iTRAQ4plex); K16(iTRAQ4plex)	HCD	1	0	1	1	234107	Not Unique	Not Used	0.235488	0.112687	0.493135	0.0323457	0.14145	0.28662	94237.1	52194.9	22768.5	9720.67	82.4	9.5523e-08	0	26.1653	66	3	653.372	1958.1	2.55474	45.1844	7495	7495	MS2	9/138	20210221-WuCC-iTRAQ-OSCC_relapse-1-Huang-s47.raw
	High		vLGAFSDGLAHLDNLk	Unambiguous	2	2	P68871;P02042	N-Term(iTRAQ4plex); K16(iTRAQ4plex)	HCD	1	0	1	1	185321	Not Unique	Not Used	0.378802	0.0887973	0.241574	0.0228254	0.0620528	0.256674	9101.43	8108.84	1732.8	662.499	82.38	9.36516e-08	0	9.82462	207	3	653.372	1958.1	3.48986	57.8032	9917	9917	MS2	18/138	20210221-WuCC-iTRAQ-OSCC_relapse-1-Huang-s36.raw
		High	lLGNVLVcVLAHHFGk	Unambiguous	1	1	P68871	N-Term(iTRAQ4plex); C8(Methylthio); K16(iTRAQ4plex)	CID	1	0	1	1	310050	Unique	Used	0.297609	0.0711138	0.246246				144447	101109	22024.2		82.15	7.28397e-08	0	5.74487	7	2	1027.58	2054.16	-2.03018	51.5629	9337	9337	MS2	15/146	20210221-WuCC-iTRAQ-OSCC_relapse-1-Huang-s63.raw
		High	vVAGVANALAHk	Unambiguous	2	2	P68871;P02042	N-Term(iTRAQ4plex); K12(iTRAQ4plex)	CID	1	0	1	1		No Quan Values	Not Used											82.11	4.09093e-08	0	13.9749	0	2	719.446	1437.88	4.01935	30.7122	3680	3680	MS2	9/100	20210221-WuCC-iTRAQ-OSCC_relapse-1-Huang-s48.raw
	High		fFESFGDLSTPDAVMGNPk	Unambiguous	1	1	P68871	N-Term(iTRAQ4plex); K19(iTRAQ4plex)	HCD	1	0	1	1	76381	Unique	Used	0.252512	0.132813	0.542027				614529	364973	174994		82.05	1.25683e-07	0	9.86963	1	3	783.058	2347.16	3.01362	45.2075	8449	8449	MS2	15/166	20210221-WuCC-iTRAQ-OSCC_relapse-1-Huang-s15.raw
	High		vLGAFSDGLAHLDNLk	Unambiguous	2	2	P68871;P02042	N-Term(iTRAQ4plex); K16(iTRAQ4plex)	HCD	1	0	1	1	185200	Not Unique	Not Used	0.405538	0.122675	0.311735	0.0315606	0.0801436	0.256894	26089.5	24884.8	6862.13	2625.84	81.84	1.0736e-07	0	12.3705	101	3	653.371	1958.1	1.99367	56.3892	9656	9656	MS2	17/138	20210221-WuCC-iTRAQ-OSCC_relapse-1-Huang-s36.raw
	High		fFESFGDLSTPDAVMGNPK	Unambiguous	1	1	P68871	N-Term(iTRAQ4plex)	HCD	1	0	1	1	20355	Unique	Used	0.194529	0.0771723	0.408826	0.0314844	0.166673	0.407378	581188	265912	96165	58353.8	81.7	1.05469e-07	0	11.7428	2	2	1102.03	2203.05	0.867484	43.0464	7907	7907	MS2	18/166	20210221-WuCC-iTRAQ-OSCC_relapse-1-Huang-s05.raw
		High	fFESFGDLSTPDAVMGNPk	Unambiguous	1	1	P68871	N-Term(iTRAQ4plex); K19(iTRAQ4plex)	CID	1	0	1	1	42596	Unique	Used	0.223261	0.0696505	0.321494				4.27355e+07	2.24408e+07	6.38193e+06		81.68	1.22257e-07	0	8.4874	0	2	1174.08	2347.15	0.496973	39.9304	7309	7309	MS2	20/166	20210221-WuCC-iTRAQ-OSCC_relapse-1-Huang-s09.raw
	High		fFESFGDLSTPDAVmGNPk	Unambiguous	1	1	P68871	N-Term(iTRAQ4plex); M15(Oxidation); K19(iTRAQ4plex)	HCD	1	0	1	1	53836	Unique	Used	0.43515	0.179332	0.424699	0.0143061	0.0338562	0.0796577	825688	845069	317478	37670	81.61	1.30455e-07	0	6.53734	1	2	1182.08	2363.15	0.992413	40.7212	7513	7513	MS2	15/166	20210221-WuCC-iTRAQ-OSCC_relapse-1-Huang-s11.raw
	High		vLGAFSDGLAHLDNLk	Unambiguous	2	2	P68871;P02042	N-Term(iTRAQ4plex); K16(iTRAQ4plex)	HCD	1	0	1	1	170018	Not Unique	Not Used	0.205365	0.0752556	0.377636	0.0357392	0.179215	0.474209	44104.6	21303.3	7116.42	5026.73	81.52	1.16274e-07	0	24.1225	36	3	653.372	1958.1	3.0223	47.2156	8254	8254	MS2	18/138	20210221-WuCC-iTRAQ-OSCC_relapse-1-Huang-s33.raw
		High	vLGAFSDGLAHLDNLk	Unambiguous	2	2	P68871;P02042	N-Term(iTRAQ4plex); K16(iTRAQ4plex)	CID	1	0	1	1	183842	Not Unique	Not Used	0.23017	0.100411	0.449567				107136	57999	23065.1		81.5	1.16457e-07	0	8.07044	4	2	979.552	1958.1	0.940738	44.1469	6710	6710	MS2	19/138	20210221-WuCC-iTRAQ-OSCC_relapse-1-Huang-s36.raw
		High	vLGAFSDGLAHLDNLk	Unambiguous	2	2	P68871;P02042	N-Term(iTRAQ4plex); K16(iTRAQ4plex)	CID	1	0	1	1	184202	Not Unique	Not Used	0.362205	0.116045	0.330167				39994.7	34071.6	9951.02		81.48	1.16995e-07	0	13.1586	28	2	979.552	1958.1	1.00308	47.2218	7490	7490	MS2	14/138	20210221-WuCC-iTRAQ-OSCC_relapse-1-Huang-s36.raw
	High		vLGAFSDGLAHLDNLk	Unambiguous	2	2	P68871;P02042	N-Term(iTRAQ4plex); K16(iTRAQ4plex)	HCD	1	0	1	1	179352	Not Unique	Not Used	0.278084	0.0575673	0.213335	0.0166964	0.0618305	0.289609	5.86411e+07	3.83544e+07	7.23798e+06	3.12236e+06	81.4	1.20256e-07	0	12.0668	0	3	653.372	1958.1	2.55474	45.5214	7223	7223	MS2	16/138	20210221-WuCC-iTRAQ-OSCC_relapse-1-Huang-s35.raw
		High	gTFATLSELHcDk	Unambiguous	1	1	P68871	N-Term(iTRAQ4plex); C11(Methylthio); K13(iTRAQ4plex)	CID	1	0	1	1	178414	Unique	Used	0.282104	0.0598073	0.218477	0.012931	0.047204	0.215895	1.36926e+07	9.08516e+06	1.75582e+06	564646	81.4	1.53218e-07	0	11.6164	0	2	878.437	1755.87	1.08124	37.3186	5182	5182	MS2	11/116	20210221-WuCC-iTRAQ-OSCC_relapse-1-Huang-s35.raw
	High		VVAGVANALAHk	Unambiguous	2	2	P68871;P02042	K12(iTRAQ4plex)	HCD	1	0	1	1	241282	Not Unique	Not Used	0.628466	0.399978	0.655866	0.329541	0.539985	0.822692	3996.99	5908.15	3427.74	4200.48	81.27	1.52649e-07	0	8.54274	35	2	647.392	1293.78	1.07982	28.1795	2943	2943	MS2	9/100	20210221-WuCC-iTRAQ-OSCC_relapse-1-Huang-s49.raw
	High		gTFATLSELHcDk	Unambiguous	1	1	P68871	N-Term(iTRAQ4plex); C11(Methylthio); K13(iTRAQ4plex)	HCD	1	0	1	1	238062	Unique	Used	0.221336	0.118629	0.552332	0.0475335	0.221158	0.400104	46097.5	23997.5	11724.8	6987.7	81.24	1.55586e-07	0	16.8395	29	2	878.438	1755.87	1.63741	39.2705	5827	5827	MS2	9/116	20210221-WuCC-iTRAQ-OSCC_relapse-1-Huang-s48.raw
	High		gTFATLSELHcDk	Unambiguous	1	1	P68871	N-Term(iTRAQ4plex); C11(Methylthio); K13(iTRAQ4plex)	HCD	1	0	1	1	178257	Unique	Used	0.190123	0.0718181	0.389279	0.0381073	0.206409	0.529832	471448	210817	72595	57292.7	81.12	1.72694e-07	0	12.6221	11	2	878.439	1755.87	2.88879	35.9338	4843	4843	MS2	11/116	20210221-WuCC-iTRAQ-OSCC_relapse-1-Huang-s35.raw
	High		vVAGVANALAHk	Unambiguous	2	2	P68871;P02042	N-Term(iTRAQ4plex); K12(iTRAQ4plex)	HCD	1	0	1	1	238229	Not Unique	Not Used	0.141428	0.0744329	0.542363	0.0154968	0.11284	0.207894	171418	57020.5	27356.5	8471.45	81.06	6.2776e-08	0	22.3635	28	2	719.445	1437.88	3.34019	40.6539	6190	6190	MS2	11/100	20210221-WuCC-iTRAQ-OSCC_relapse-1-Huang-s48.raw
	High		LLGNVLVcVLAHHFGk	Unambiguous	1	1	P68871	C8(Methylthio); K16(iTRAQ4plex)	HCD	1	0	1	1	267506	Unique	Used	0.267837	0.122369	0.470829	0.0737506	0.283563	0.601807	68906.2	43407.5	18078.8	16206.2	81.05	1.47232e-07	0	52.7917	16	3	637.36	1910.07	1.29906	53.1412	9298	9298	MS2	10/146	20210221-WuCC-iTRAQ-OSCC_relapse-1-Huang-s54.raw
	High		LLGNVLVcVLAHHFGk	Unambiguous	1	1	P68871	C8(Methylthio); K16(iTRAQ4plex)	HCD	1	0	1	1	345295	Unique	Used	0.220614	0.131663	0.615023	0.0709261	0.331077	0.537908	14526.6	7537.62	4100.78	3285.7	81.03	1.47911e-07	0	8.06357	51	3	637.36	1910.06	1.2032	50.3064	6703	6703	MS2	10/146	20210221-WuCC-iTRAQ-OSCC_relapse-1-Huang-s71.raw
	High		vLGAFSDGLAHLDNLk	Unambiguous	2	2	P68871;P02042	N-Term(iTRAQ4plex); K16(iTRAQ4plex)	HCD	1	0	1	1	160331	Not Unique	Not Used	0.231263	0.0506884	0.225873	0.023101	0.102867	0.455077	415177	225827	45121.2	30585.8	81.01	1.27593e-07	0	39.7048	12	3	653.372	1958.1	3.39634	48.5269	8547	8547	MS2	17/138	20210221-WuCC-iTRAQ-OSCC_relapse-1-Huang-s31.raw
	High		lLGNVLVcVLAHHFGk	Unambiguous	1	1	P68871	N-Term(iTRAQ4plex); C8(Methylthio); K16(iTRAQ4plex)	HCD	1	0	1	1	310703	Unique	Used	0.427051	0.14198	0.342617	0.0622547	0.150123	0.437833	3092.01	3105.68	941.253	613.86	81	7.42697e-08	0	22.9858	300	3	685.398	2054.18	7.14451	58.2648	10763	10763	MS2	17/146	20210221-WuCC-iTRAQ-OSCC_relapse-1-Huang-s63.raw
	High		vVAGVANALAHk	Unambiguous	2	2	P68871;P02042	N-Term(iTRAQ4plex); K12(iTRAQ4plex)	HCD	1	0	1	1	239572	Not Unique	Not Used	0.176088	0.0995792	0.582773	0.0339337	0.198452	0.340272	115575	47866.5	24675.8	12507	80.93	6.46835e-08	0	19.6092	165	2	719.446	1437.88	4.01935	52.6465	9101	9101	MS2	11/100	20210221-WuCC-iTRAQ-OSCC_relapse-1-Huang-s48.raw
	High		vLGAFSDGLAHLDNLk	Unambiguous	2	2	P68871;P02042	N-Term(iTRAQ4plex); K16(iTRAQ4plex)	HCD	1	0	1	1	184088	Not Unique	Not Used	0.441624	0.128884	0.300751				3.12251e+07	3.24335e+07	8.62862e+06		80.93	1.33597e-07	0	11.5263	0	3	653.371	1958.1	1.52611	46.2393	7249	7249	MS2	16/138	20210221-WuCC-iTRAQ-OSCC_relapse-1-Huang-s36.raw
	High		vVAGVANALAHk	Unambiguous	2	2	P68871;P02042	N-Term(iTRAQ4plex); K12(iTRAQ4plex)	HCD	1	0	1	1	239764	Not Unique	Not Used	0.157944	0.0818239	0.533875	0.0190985	0.124524	0.233068	47927.8	17804.4	8408.27	2919.07	80.9	7.23419e-08	0	34.7152	286	2	719.444	1437.88	2.06675	54.7359	9517	9517	MS2	11/100	20210221-WuCC-iTRAQ-OSCC_relapse-1-Huang-s48.raw
	High		vLGAFSDGLAHLDNLk	Unambiguous	2	2	P68871;P02042	N-Term(iTRAQ4plex); K16(iTRAQ4plex)	HCD	1	0	1	1	215816	Not Unique	Not Used	0.217541	0.0824234	0.390455	0.01	0.0418831	0.107186	76251.1	39014.4	13475.2	2151.44	80.74	1.38729e-07	0	9.59174	19	2	979.552	1958.1	1.37713	45.9766	7440	7440	MS2	18/138	20210221-WuCC-iTRAQ-OSCC_relapse-1-Huang-s43.raw
	High		vVAGVANALAHk	Unambiguous	2	2	P68871;P02042	N-Term(iTRAQ4plex); K12(iTRAQ4plex)	HCD	1	0	1	1	243525	Not Unique	Not Used	0.270495	0.193402	0.736822	0.057353	0.218349	0.296114	46424.3	29535.4	19250.6	8491	80.63	6.93096e-08	0	41.5778	65	2	719.445	1437.88	3.25529	48.5505	7819	7819	MS2	11/100	20210221-WuCC-iTRAQ-OSCC_relapse-1-Huang-s49.raw
		High	gTFATLSELHcDk	Unambiguous	1	1	P68871	N-Term(iTRAQ4plex); C11(Methylthio); K13(iTRAQ4plex)	CID	1	0	1	1	178257	Redundant	Not Used	0.190123	0.0718181	0.389279	0.0381073	0.206409	0.529832	471448	210817	72595	57292.7	80.62	1.93766e-07	0	12.6221	11	2	878.439	1755.87	2.88879	35.9155	4837	4837	MS2	10/116	20210221-WuCC-iTRAQ-OSCC_relapse-1-Huang-s35.raw
	High		gTFATLSELHcDk	Unambiguous	1	1	P68871	N-Term(iTRAQ4plex); C11(Methylthio); K13(iTRAQ4plex)	HCD	1	0	1	1	192380	Redundant	Not Used	0.240582	0.100254	0.429438	0.0203454	0.087088	0.202642	141093	79837	30328.1	9154.36	80.57	1.89871e-07	0	12.8466	6	2	878.437	1755.87	0.594593	39.941	5513	5513	MS2	9/116	20210221-WuCC-iTRAQ-OSCC_relapse-1-Huang-s38.raw
	High		gTFATLSELHcDKLHVDPENFR	Unambiguous	1	1	P68871	N-Term(iTRAQ4plex); C11(Methylthio)	HCD	1	0	1	1	266287	Unique	Used	0.256922	0.0674867	0.270694	0.0290038	0.116254	0.429141	58864.8	35570.9	8517.52	5444.63	80.54	1.43059e-07	1	2.91868	14	3	907.108	2719.31	0.0742537	42.7914	6658	6658	MS2	21/220	20210221-WuCC-iTRAQ-OSCC_relapse-1-Huang-s54.raw
		High	fFESFGDLSTPDAVMGNPK	Unambiguous	1	1	P68871	N-Term(iTRAQ4plex)	CID	1	0	1	1	20355	Redundant	Not Used	0.194529	0.0771723	0.408826	0.0314844	0.166673	0.407378	581188	265912	96165	58353.8	80.45	1.40645e-07	0	11.7428	2	2	1102.03	2203.05	0.867484	43.0275	7901	7901	MS2	24/166	20210221-WuCC-iTRAQ-OSCC_relapse-1-Huang-s05.raw
	High		vLGAFSDGLAHLDNLk	Unambiguous	2	2	P68871;P02042	N-Term(iTRAQ4plex); K16(iTRAQ4plex)	HCD	1	0	1	1	184202	Redundant	Not Used	0.362205	0.116045	0.330167				39994.7	34071.6	9951.02		80.42	1.49336e-07	0	13.1586	28	2	979.552	1958.1	1.00308	47.237	7496	7496	MS2	19/138	20210221-WuCC-iTRAQ-OSCC_relapse-1-Huang-s36.raw
	High		vVAGVANALAHk	Unambiguous	2	2	P68871;P02042	N-Term(iTRAQ4plex); K12(iTRAQ4plex)	HCD	1	0	1	1	241395	Not Unique	Not Used	0.21063	0.088157	0.431318				4.26839e+07	2.11457e+07	8.06789e+06		80.38	9.34545e-08	0	13.5002	0	2	719.443	1437.88	0.87821	29.4117	3198	3198	MS2	16/100	20210221-WuCC-iTRAQ-OSCC_relapse-1-Huang-s49.raw
	High		gTFATLSELHcDk	Unambiguous	1	1	P68871	N-Term(iTRAQ4plex); C11(Methylthio); K13(iTRAQ4plex)	HCD	1	0	1	1	183014	Unique	Used	0.332698	0.10767	0.333508	0.039226	0.121417	0.363783	383432	300038	88516.3	47964.6	80.23	1.98219e-07	0	15.8357	3	2	878.438	1755.87	1.77646	37.4519	4922	4922	MS2	10/116	20210221-WuCC-iTRAQ-OSCC_relapse-1-Huang-s36.raw
		High	lLGNVLVcVLAHHFGk	Unambiguous	1	1	P68871	N-Term(iTRAQ4plex); C8(Methylthio); K16(iTRAQ4plex)	CID	1	0	1	1	304838	Redundant	Not Used	0.297615	0.0977447	0.338455	0.01	0.0277636	0.0819684	1.3711e+06	959755	287343	35083.5	80.14	1.10384e-07	0	5.70838	2	2	1027.59	2054.16	-0.722807	48.7419	8276	8276	MS2	23/146	20210221-WuCC-iTRAQ-OSCC_relapse-1-Huang-s62.raw
		High	vVAGVANALAHk	Unambiguous	2	2	P68871;P02042	N-Term(iTRAQ4plex); K12(iTRAQ4plex)	CID	1	0	1	1	232524	Redundant	Not Used	0.0625401	0.0542358	0.893694	0.014062	0.231549	0.258896	805473	118480	93664.7	36120.7	80.1	6.64521e-08	0	20.1617	1	2	719.445	1437.88	2.91571	31.7959	4058	4058	MS2	16/100	20210221-WuCC-iTRAQ-OSCC_relapse-1-Huang-s47.raw
	High		lLGNVLVcVLAHHFGk	Unambiguous	1	1	P68871	N-Term(iTRAQ4plex); C8(Methylthio); K16(iTRAQ4plex)	HCD	1	0	1	1	300826	Unique	Used	0.206719	0.0913047	0.455171	0.0232113	0.115631	0.253846	31262.2	15199.8	6120.01	2314.07	79.98	9.44339e-08	0	42.2089	43	3	685.396	2054.17	5.00521	55.1997	9995	9995	MS2	16/146	20210221-WuCC-iTRAQ-OSCC_relapse-1-Huang-s61.raw
	High		fFESFGDLSTPDAVmGNPk	Unambiguous	1	1	P68871	N-Term(iTRAQ4plex); M15(Oxidation); K19(iTRAQ4plex)	HCD	1	0	1	1	206503	Unique	Used	0.289092	0.233049	0.830753	0.130461	0.464729	0.558983	13063.5	8882.47	6527.49	5435	79.97	1.89807e-07	0	12.3099	65	3	788.388	2363.15	1.7099	44.2855	6660	6660	MS2	17/166	20210221-WuCC-iTRAQ-OSCC_relapse-1-Huang-s41.raw
	High		lLGNVLVcVLAHHFGk	Unambiguous	1	1	P68871	N-Term(iTRAQ4plex); C8(Methylthio); K16(iTRAQ4plex)	HCD	1	0	1	1	310050	Redundant	Not Used	0.297609	0.0711138	0.246246				144447	101109	22024.2		79.92	1.21722e-07	0	5.74487	7	2	1027.58	2054.16	-2.03018	51.5803	9343	9343	MS2	18/146	20210221-WuCC-iTRAQ-OSCC_relapse-1-Huang-s63.raw
	High		vLGAFSDGLAHLDNLk	Unambiguous	2	2	P68871;P02042	N-Term(iTRAQ4plex); K16(iTRAQ4plex)	HCD	1	0	1	1	169590	Redundant	Not Used	0.158792	0.0653476	0.424096				63529.4	23726.8	8901.1		79.79	1.75274e-07	0	7.29047	18	2	979.553	1958.1	2.31224	43.7363	7322	7322	MS2	17/138	20210221-WuCC-iTRAQ-OSCC_relapse-1-Huang-s33.raw
	High		vLGAFSDGLAHLDNLk	Unambiguous	2	2	P68871;P02042	N-Term(iTRAQ4plex); K16(iTRAQ4plex)	HCD	1	0	1	1	170111	Not Unique	Not Used	0.166041	0.0550058	0.341394	0.0289918	0.179811	0.526296	68147	26613.2	8037	6300.56	79.74	1.74118e-07	0	22.5305	55	3	653.372	1958.1	3.11581	47.9746	8452	8452	MS2	16/138	20210221-WuCC-iTRAQ-OSCC_relapse-1-Huang-s33.raw
	High		vVAGVANALAHk	Unambiguous	2	2	P68871;P02042	N-Term(iTRAQ4plex); K12(iTRAQ4plex)	HCD	1	0	1	1	255921	Not Unique	Not Used	0.303593	0.319957	1.08608	0.0778885	0.264202	0.243078	33430	23870.7	22933.3	8303.6	79.57	8.84695e-08	0	20.1885	94	2	719.445	1437.88	2.66102	35.2769	4803	4803	MS2	11/100	20210221-WuCC-iTRAQ-OSCC_relapse-1-Huang-s52.raw
		High	vLGAFSDGLAHLDNLk	Unambiguous	2	2	P68871;P02042	N-Term(iTRAQ4plex); K16(iTRAQ4plex)	CID	1	0	1	1	169881	Redundant	Not Used	0.136915	0.0488417	0.367623	0.0116492	0.0876196	0.23816	304118	97933.2	31847.3	11297.9	79.49	1.79374e-07	0	11.8839	17	2	979.553	1958.1	2.18756	46.0401	7950	7950	MS2	19/138	20210221-WuCC-iTRAQ-OSCC_relapse-1-Huang-s33.raw
	High		vLGAFSDGLAHLDNLk	Unambiguous	2	2	P68871;P02042	N-Term(iTRAQ4plex); K16(iTRAQ4plex)	HCD	1	0	1	1	202213	Not Unique	Not Used	0.256692	0.126941	0.509625	0.06836	0.274249	0.53773	79931.6	48257.8	21755	17425.2	79.47	1.75118e-07	0	46.3122	27	3	653.373	1958.1	4.89252	46.3914	7156	7156	MS2	15/138	20210221-WuCC-iTRAQ-OSCC_relapse-1-Huang-s40.raw
		High	vVAGVANALAHk	Unambiguous	2	2	P68871;P02042	N-Term(iTRAQ4plex); K12(iTRAQ4plex)	CID	1	0	1	1	238552	Redundant	Not Used	0.166265	0.0857149	0.531273	0.0358133	0.221819	0.417207	135229	52881.9	24852.2	15444.4	79.46	7.70032e-08	0	31.3301	60	2	719.445	1437.88	3.34019	43.2814	6885	6885	MS2	11/100	20210221-WuCC-iTRAQ-OSCC_relapse-1-Huang-s48.raw
		High	vLGAFSDGLAHLDNLk	Unambiguous	2	2	P68871;P02042	N-Term(iTRAQ4plex); K16(iTRAQ4plex)	CID	1	0	1	1	169339	Redundant	Not Used	0.184303	0.0628461	0.351405	0.0177499	0.0991789	0.282021	58799.7	25488.5	7923.05	3328.34	79.16	2.02029e-07	0	8.47173	34	2	979.554	1958.1	2.49927	41.6645	6771	6771	MS2	14/138	20210221-WuCC-iTRAQ-OSCC_relapse-1-Huang-s33.raw
	High		vLGAFSDGLAHLDNLk	Unambiguous	2	2	P68871;P02042	N-Term(iTRAQ4plex); K16(iTRAQ4plex)	HCD	1	0	1	1	175606	Not Unique	Not Used	0.131834	0.050874	0.397676	0.0118493	0.092559	0.232573	368958	114404	40245	13942	79.11	2.03755e-07	0	13.8795	3	3	653.372	1958.1	2.55474	53.6887	9442	9442	MS2	16/138	20210221-WuCC-iTRAQ-OSCC_relapse-1-Huang-s34.raw
	High		fFESFGDLSTPDAVMGNPk	Unambiguous	1	1	P68871	N-Term(iTRAQ4plex); K19(iTRAQ4plex)	HCD	1	0	1	1	48451	Unique	Used	0.36292	0.158116	0.448979	0.0876026	0.248577	0.55323	157215	134197	53297.7	43920.7	79.1	2.21448e-07	0	21.4869	2	3	783.056	2347.15	0.517248	43.1123	7820	7820	MS2	16/166	20210221-WuCC-iTRAQ-OSCC_relapse-1-Huang-s10.raw
		High	vLGAFSDGLAHLDNLk	Unambiguous	2	2	P68871;P02042	N-Term(iTRAQ4plex); K16(iTRAQ4plex)	CID	1	0	1	1	175254	Redundant	Not Used	0.206049	0.0862624	0.431433	0.0745614	0.372648	0.86309	37072.7	17966.4	6856.69	8815.06	79.1	2.01149e-07	0	35.9856	44	2	979.553	1958.1	1.81351	50.6725	8671	8671	MS2	14/138	20210221-WuCC-iTRAQ-OSCC_relapse-1-Huang-s34.raw
	High		gTFATLSELHcDk	Unambiguous	1	1	P68871	N-Term(iTRAQ4plex); C11(Methylthio); K13(iTRAQ4plex)	HCD	1	0	1	1	265972	Unique	Used	0.268512	0.208979	0.802048	0.0965009	0.370103	0.461098	22211.5	14027.4	9952.2	6835.45	79.08	2.55841e-07	0	10.2091	71	2	878.437	1755.87	1.28981	40.087	5972	5972	MS2	20/116	20210221-WuCC-iTRAQ-OSCC_relapse-1-Huang-s54.raw
	High		fFESFGDLSTPDAVMGNPk	Unambiguous	1	1	P68871	N-Term(iTRAQ4plex); K19(iTRAQ4plex)	HCD	1	0	1	1	188686	Unique	Used	0.235949	0.19258	0.84111				61757.2	34272.3	25499.8		78.97	2.33248e-07	0	9.46959	9	3	783.057	2347.16	1.29736	46.4286	7398	7398	MS2	15/166	20210221-WuCC-iTRAQ-OSCC_relapse-1-Huang-s37.raw
	High		vLGAFSDGLAHLDNLk	Unambiguous	2	2	P68871;P02042	N-Term(iTRAQ4plex); K16(iTRAQ4plex)	HCD	1	0	1	1	252467	Not Unique	Not Used	0.16234	0.0748695	0.475271	0.01	0.0514396	0.10815	1.0524e+06	401831	168937	27214.9	78.96	2.08374e-07	0	10.7804	1	3	653.372	1958.1	3.11581	45.5804	7608	7608	MS2	17/138	20210221-WuCC-iTRAQ-OSCC_relapse-1-Huang-s51.raw
	High		lLGNVLVcVLAHHFGk	Unambiguous	1	1	P68871	N-Term(iTRAQ4plex); C8(Methylthio); K16(iTRAQ4plex)	HCD	1	0	1	1	300439	Unique	Used	0.17941	0.0708177	0.406777				402121	169684	61057.3		78.92	1.46186e-07	0	6.52094	2	2	1027.58	2054.16	-1.07936	51.7327	9160	9160	MS2	20/146	20210221-WuCC-iTRAQ-OSCC_relapse-1-Huang-s61.raw
	High		lLGNVLVcVLAHHFGk	Unambiguous	1	1	P68871	N-Term(iTRAQ4plex); C8(Methylthio); K16(iTRAQ4plex)	HCD	1	0	1	1	296200	Unique	Used	0.250209	0.124324	0.51205	0.0628687	0.258754	0.504946	1602.35	942.968	427.12	321.255	78.87	1.24529e-07	0	25.7753	300	3	685.396	2054.17	4.47038	57.0547	10210	10210	MS2	15/146	20210221-WuCC-iTRAQ-OSCC_relapse-1-Huang-s60.raw
	High		vLGAFSDGLAHLDNLk	Unambiguous	2	2	P68871;P02042	N-Term(iTRAQ4plex); K16(iTRAQ4plex)	HCD	1	0	1	1	176078	Redundant	Not Used	0.142625	0.0265242	0.191649	0.0320536	0.231438	1.20669	2847.21	955.11	161.92	291.04	78.82	1.99454e-07	0	0	300	2	979.555	1958.1	3.80843	58.1135	10464	10464	MS2	10/138	20210221-WuCC-iTRAQ-OSCC_relapse-1-Huang-s34.raw
		High	lLGNVLVcVLAHHFGk	Unambiguous	1	1	P68871	N-Term(iTRAQ4plex); C8(Methylthio); K16(iTRAQ4plex)	CID	1	0	1	1	300360	Redundant	Not Used	0.189249	0.0495936	0.270056				1.2857e+06	572283	136712		78.77	1.51323e-07	0	6.65738	1	2	1027.58	2054.16	-1.07936	51.0184	8984	8984	MS2	13/146	20210221-WuCC-iTRAQ-OSCC_relapse-1-Huang-s61.raw
	High		FFESFGDLSTPDAVMGNPk	Unambiguous	1	1	P68871	K19(iTRAQ4plex)	HCD	1	0	1	1	25575	Unique	Used	0.223534	0.123431	0.569039	0.0346002	0.159401	0.27991	168829	88762.1	44679.7	18628.7	78.75	2.07363e-07	0	3.67769	2	2	1102.03	2203.05	0.756664	40.7453	7245	7245	MS2	10/166	20210221-WuCC-iTRAQ-OSCC_relapse-1-Huang-s06.raw
		High	VNVDEVGGEALGR	Unambiguous	1	1	P68871		CID	1	0	1	1	7177	No Quan Labels	Not Used											78.74	2.63978e-07	0	0	0	2	657.836	1314.67	0.512406	24.3844	2503	2503	MS2	18/128	20210221-WuCC-iTRAQ-OSCC_relapse-1-Huang-s03.raw
	High		vLGAFSDGLAHLDNLk	Unambiguous	2	2	P68871;P02042	N-Term(iTRAQ4plex); K16(iTRAQ4plex)	HCD	1	0	1	1	175197	Not Unique	Not Used	0.128206	0.0440759	0.354287				673532	203096	63650		78.73	2.19707e-07	0	12.0778	2	3	653.372	1958.1	2.74176	50.2249	8557	8557	MS2	17/138	20210221-WuCC-iTRAQ-OSCC_relapse-1-Huang-s34.raw
	High		lLGNVLVcVLAHHFGk	Unambiguous	1	1	P68871	N-Term(iTRAQ4plex); C8(Methylthio); K16(iTRAQ4plex)	HCD	1	0	1	1	305224	Unique	Used	0.250536	0.0991729	0.407928				144528	85164.9	30731.6		78.73	1.49374e-07	0	5.68236	5	2	1027.59	2054.17	0.228006	52.4173	9124	9124	MS2	17/146	20210221-WuCC-iTRAQ-OSCC_relapse-1-Huang-s62.raw
		High	vVAGVANALAHk	Unambiguous	2	2	P68871;P02042	N-Term(iTRAQ4plex); K12(iTRAQ4plex)	CID	1	0	1	1	241749	Redundant	Not Used	0.230038	0.0735204	0.32936				9.2098e+06	4.98295e+06	1.45177e+06		78.65	1.35776e-07	0	13.4728	0	2	719.443	1437.88	1.048	32.8824	3966	3966	MS2	9/100	20210221-WuCC-iTRAQ-OSCC_relapse-1-Huang-s49.raw
	High		vLGAFSDGLAHLDNLk	Unambiguous	2	2	P68871;P02042	N-Term(iTRAQ4plex); K16(iTRAQ4plex)	HCD	1	0	1	1	170213	Not Unique	Not Used	0.182427	0.0890728	0.503173	0.0404433	0.228303	0.453383	56974.5	24445.9	10880.9	7348.26	78.62	2.09541e-07	0	43.9621	59	3	653.372	1958.1	3.77039	48.7541	8673	8673	MS2	17/138	20210221-WuCC-iTRAQ-OSCC_relapse-1-Huang-s33.raw
	High		lLGNVLVcVLAHHFGKEFTPPVQAAYQk	Unambiguous	1	1	P68871	N-Term(iTRAQ4plex); C8(Methylthio); K28(iTRAQ4plex)	HCD	1	0	1	1	305089	Unique	Used	0.205234	0.120933	0.607236	0.050402	0.252903	0.416167	20500.9	9895.97	5315.64	3295.17	78.53	1.12407e-07	1	0	52	4	854.217	3413.85	-0.185749	51.1675	8828	8828	MS2	19/268	20210221-WuCC-iTRAQ-OSCC_relapse-1-Huang-s62.raw
	High		vNVDEVGGEALGR	Unambiguous	1	1	P68871	N-Term(iTRAQ4plex)	HCD	1	0	1	1	162949	Unique	Used	0.273767	0.133568	0.502784	0.0363201	0.136622	0.271525	100053	64424	28653	11588.7	78.43	3.63897e-07	0	22.4645	94	2	729.888	1458.77	1.03918	30.8511	3411	3411	MS2	11/128	20210221-WuCC-iTRAQ-OSCC_relapse-1-Huang-s32.raw
	High		lLGNVLVcVLAHHFGk	Unambiguous	1	1	P68871	N-Term(iTRAQ4plex); C8(Methylthio); K16(iTRAQ4plex)	HCD	1	0	1	1	305788	Unique	Used	0.284642	0.0799465	0.289443	0.0143768	0.0520139	0.179567	10311.6	6903.41	1767.53	472.768	78.41	1.49259e-07	0	12.2091	238	3	685.395	2054.17	3.48986	58.3166	10357	10357	MS2	17/146	20210221-WuCC-iTRAQ-OSCC_relapse-1-Huang-s62.raw
	High		gTFATLSELHcDk	Unambiguous	1	1	P68871	N-Term(iTRAQ4plex); C11(Methylthio); K13(iTRAQ4plex)	HCD	1	0	1	1	173949	Redundant	Not Used	0.153196	0.05092	0.342534	0.0102007	0.0685708	0.200035	2.58334e+06	930819	282039	84036.9	78.32	3.13603e-07	0	21.1399	1	2	878.437	1755.87	0.803157	39.7247	5853	5853	MS2	11/116	20210221-WuCC-iTRAQ-OSCC_relapse-1-Huang-s34.raw
	High		sAVTALWGkVNVDEVGGEALGR	Unambiguous	1	1	P68871	N-Term(iTRAQ4plex); K9(iTRAQ4plex)	HCD	1	0	1	1	139346	Unique	Used	0.191446	0.0741779	0.399291	0.0288792	0.155343	0.388753	230344	103719	36634.5	21213.8	78.26	1.56743e-07	1	21.9426	11	3	839.464	2516.38	2.09496	41.228	7065	7065	MS2	15/228	20210221-WuCC-iTRAQ-OSCC_relapse-1-Huang-s27.raw
		High	gTFATLSELHcDk	Unambiguous	1	1	P68871	N-Term(iTRAQ4plex); C11(Methylthio); K13(iTRAQ4plex)	CID	1	0	1	1	173871	Unique	Used	0.184175	0.0691822	0.387102				7.96999e+06	3.45244e+06	1.1822e+06		78.22	3.31454e-07	0	13.8215	0	2	878.438	1755.87	2.12406	38.9948	5678	5678	MS2	10/116	20210221-WuCC-iTRAQ-OSCC_relapse-1-Huang-s34.raw
	High		vVAGVANALAHk	Unambiguous	2	2	P68871;P02042	N-Term(iTRAQ4plex); K12(iTRAQ4plex)	HCD	1	0	1	1	249041	Not Unique	Not Used	0.370926	0.155606	0.432316	0.020988	0.0582691	0.134681	2772.4	2418.69	924.959	185.56	78.17	1.22122e-07	0	18.1187	300	2	719.446	1437.88	4.18914	59.5189	10145	10145	MS2	10/100	20210221-WuCC-iTRAQ-OSCC_relapse-1-Huang-s50.raw
		High	vLGAFSDGLAHLDNLk	Unambiguous	2	2	P68871;P02042	N-Term(iTRAQ4plex); K16(iTRAQ4plex)	CID	1	0	1	1	184010	Not Unique	Not Used	0.369753	0.0952084	0.265354	0.01	0.0238436	0.0897878	1.64996e+07	1.4349e+07	3.36812e+06	450463	78.17	2.34704e-07	0	13.4902	0	3	653.37	1958.1	0.684506	45.5491	7074	7074	MS2	18/138	20210221-WuCC-iTRAQ-OSCC_relapse-1-Huang-s36.raw
		High	eFTPPVQAAYQk	Unambiguous	1	1	P68871	N-Term(iTRAQ4plex); K12(iTRAQ4plex)	CID	1	0	1	1	227722	Unique	Used	0.204057	0.0848375	0.428448	0.028268	0.142659	0.332713	81631.3	39178.3	14848.5	7358.82	78.15	3.3148e-07	0	14.6501	59	2	833.957	1666.91	1.84709	30.578	3375	3375	MS2	10/102	20210221-WuCC-iTRAQ-OSCC_relapse-1-Huang-s46.raw
	High		vLGAFSDGLAHLDNLk	Unambiguous	2	2	P68871;P02042	N-Term(iTRAQ4plex); K16(iTRAQ4plex)	HCD	1	0	1	1	299702	Not Unique	Not Used	0.1623	0.0561774	0.356703	0.0137249	0.0870856	0.243955	259280	98974.5	31229.9	11348.4	78.14	2.40935e-07	0	26.4481	5	3	653.37	1958.1	0.0299223	45.3553	7564	7564	MS2	17/138	20210221-WuCC-iTRAQ-OSCC_relapse-1-Huang-s61.raw
		High	eFTPPVQAAYQk	Unambiguous	1	1	P68871	N-Term(iTRAQ4plex); K12(iTRAQ4plex)	CID	1	0	1	1	57625	Unique	Used	0.0787803	0.0389748	0.509833	0.0102686	0.134229	0.263081	1.53421e+06	284275	128205	50240.1	78.06	3.53271e-07	0	14.1865	1	2	833.959	1666.91	3.60464	27.2204	3437	3437	MS2	11/102	20210221-WuCC-iTRAQ-OSCC_relapse-1-Huang-s12.raw
	High		vVAGVANALAHk	Unambiguous	2	2	P68871;P02042	N-Term(iTRAQ4plex); K12(iTRAQ4plex)	HCD	1	0	1	1	241205	Redundant	Not Used	0.224735	0.0995106	0.456311	0.0132308	0.0606276	0.132764	2.16636e+07	1.14509e+07	4.62211e+06	914060	78.03	1.61333e-07	0	13.2193	0	2	719.443	1437.88	0.538626	27.3437	2774	2774	MS2	10/100	20210221-WuCC-iTRAQ-OSCC_relapse-1-Huang-s49.raw
	High		gTFATLSELHcDk	Unambiguous	1	1	P68871	N-Term(iTRAQ4plex); C11(Methylthio); K13(iTRAQ4plex)	HCD	1	0	1	1	183470	Redundant	Not Used	0.33949	0.159518	0.484221	0.0493304	0.149638	0.308794	92408.7	73786.4	31605.4	14537.3	77.95	3.31872e-07	0	12.7243	13	2	878.437	1755.87	1.56789	41.2216	5910	5910	MS2	10/116	20210221-WuCC-iTRAQ-OSCC_relapse-1-Huang-s36.raw
	High		vLGAFSDGLAHLDNLk	Unambiguous	2	2	P68871;P02042	N-Term(iTRAQ4plex); K16(iTRAQ4plex)	HCD	1	0	1	1	304438	Not Unique	Not Used	0.196696	0.0909241	0.47637	0.0210205	0.110053	0.230849	207883	96172.7	40526.3	13935.4	77.9	2.53813e-07	0	22.3259	11	3	653.372	1958.1	4.05092	45.4554	7420	7420	MS2	18/138	20210221-WuCC-iTRAQ-OSCC_relapse-1-Huang-s62.raw
	High		lLGNVLVcVLAHHFGK	Unambiguous	1	1	P68871	N-Term(iTRAQ4plex); C8(Methylthio)	HCD	1	0	1	1	243959	Unique	Used	0.128443	0.102923	0.825776	0.0340653	0.273122	0.330495	7960.64	2404.89	1756.7	864.803	77.89	2.85284e-07	0	39.1324	87	2	955.537	1910.07	2.3606	52.4126	8757	8757	MS2	11/146	20210221-WuCC-iTRAQ-OSCC_relapse-1-Huang-s49.raw
	High		vLGAFSDGLAHLDNLk	Unambiguous	2	2	P68871;P02042	N-Term(iTRAQ4plex); K16(iTRAQ4plex)	HCD	1	0	1	1	174435	Not Unique	Not Used	0.2202	0.0507988	0.237738				2.98223e+07	1.54452e+07	3.24813e+06		77.82	2.734e-07	0	12.0821	0	3	653.372	1958.1	2.83528	43.725	6906	6906	MS2	16/138	20210221-WuCC-iTRAQ-OSCC_relapse-1-Huang-s34.raw
	High		vVAGVANALAHk	Unambiguous	2	2	P68871;P02042	N-Term(iTRAQ4plex); K12(iTRAQ4plex)	HCD	1	0	1	1	343768	Not Unique	Not Used	0.275698	0.139888	0.522887	0.0268155	0.100163	0.191412	85137.3	55206.5	25535.2	7280.52	77.75	1.6788e-07	0	27.8992	61	3	479.965	1437.88	1.20844	32.5219	3379	3379	MS2	17/100	20210221-WuCC-iTRAQ-OSCC_relapse-1-Huang-s71.raw
	High		vNVDEVGGEALGR	Unambiguous	1	1	P68871	N-Term(iTRAQ4plex)	HCD	1	0	1	1	111498	Unique	Used	0.254686	0.116092	0.469742	0.0326802	0.13214	0.28109	137141	82150.5	34135.8	14292.6	77.63	4.21967e-07	0	8.01917	17	2	729.889	1458.77	2.54542	29.332	3566	3566	MS2	12/128	20210221-WuCC-iTRAQ-OSCC_relapse-1-Huang-s22.raw
	High		gTFATLSELHcDk	Unambiguous	1	1	P68871	N-Term(iTRAQ4plex); C11(Methylthio); K13(iTRAQ4plex)	HCD	1	0	1	1	183110	Unique	Used	0.408162	0.170284	0.429935	0.110225	0.2781	0.646352	139723	134133	51012.9	49113.8	77.6	3.71889e-07	0	30.6507	11	2	878.436	1755.87	0.177464	38.2564	5130	5130	MS2	10/116	20210221-WuCC-iTRAQ-OSCC_relapse-1-Huang-s36.raw
	High		sAVTALWGk	Unambiguous	1	1	P68871	N-Term(iTRAQ4plex); K9(iTRAQ4plex)	HCD	1	0	1	1		No Quan Values	Not Used											77.59	2.76947e-07	0	13.5393	0	2	610.867	1220.73	2.3011	34.5825	5359	5359	MS2	8/70	20210221-WuCC-iTRAQ-OSCC_relapse-1-Huang-s19.raw
	High		vVAGVANALAHK	Unambiguous	2	2	P68871;P02042	N-Term(iTRAQ4plex)	HCD	1	0	1	1	116788	Not Unique	Not Used	0.195753	0.0980738	0.516305	0.0374403	0.196963	0.381197	195280	89909.2	41063	23316	77.5	2.96973e-07	0	32.0817	19	2	647.393	1293.78	2.4951	29.0852	3813	3813	MS2	10/100	20210221-WuCC-iTRAQ-OSCC_relapse-1-Huang-s23.raw
	High		vLGAFSDGLAHLDNLk	Unambiguous	2	2	P68871;P02042	N-Term(iTRAQ4plex); K16(iTRAQ4plex)	HCD	1	0	1	1	169844	No Quan Values	Not Used								565584			77.5	2.78301e-07	0	13.2302	0	3	653.373	1958.1	4.51848	45.7426	7877	7877	MS2	15/138	20210221-WuCC-iTRAQ-OSCC_relapse-1-Huang-s33.raw
		High	vNVDEVGGEALGR	Unambiguous	1	1	P68871	N-Term(iTRAQ4plex)	CID	1	0	1	1	27193	Unique	Used	0.239059	0.100736	0.43425	0.0216519	0.0932708	0.214623	557782	313622	120472	38513.9	77.4	4.37638e-07	0	18.5165	3	2	729.887	1458.77	-0.634434	53.6392	10747	10747	MS2	20/128	20210221-WuCC-iTRAQ-OSCC_relapse-1-Huang-s06.raw
	High		vVAGVANALAHk	Unambiguous	2	2	P68871;P02042	N-Term(iTRAQ4plex); K12(iTRAQ4plex)	HCD	1	0	1	1	238060	Not Unique	Not Used	0.211336	0.112403	0.548108	0.0453907	0.221182	0.403231	75885.9	37719.9	18288.5	10984.6	77.39	1.46148e-07	0	28.8214	8	2	719.445	1437.88	3.93446	39.2645	5825	5825	MS2	10/100	20210221-WuCC-iTRAQ-OSCC_relapse-1-Huang-s48.raw
		High	vVAGVANALAHk	Unambiguous	2	2	P68871;P02042	N-Term(iTRAQ4plex); K12(iTRAQ4plex)	CID	1	0	1	1	239638	Redundant	Not Used	0.138046	0.0714094	0.533082	0.0162906	0.121526	0.227795	39871.6	12945.6	6104.61	2071.36	77.3	1.26622e-07	0	19.138	79	2	719.445	1437.88	2.91571	53.3492	9238	9238	MS2	11/100	20210221-WuCC-iTRAQ-OSCC_relapse-1-Huang-s48.raw
	High		vLGAFSDGLAHLDNLk	Unambiguous	2	2	P68871;P02042	N-Term(iTRAQ4plex); K16(iTRAQ4plex)	HCD	1	0	1	1	1133	Not Unique	Not Used	0.0482964	0.25708	5.4855	0.0254593	0.542859	0.0988876	5931.03	673.723	3269.17	481.542	77.29	2.88356e-07	0	26.8791	300	3	653.37	1958.1	0.497482	45.5422	3985	3985	MS2	19/138	20210221-WuCC-iTRAQ-OSCC_relapse-1-Huang-s01.raw
	High		vNVDEVGGEALGR	Unambiguous	1	1	P68871	N-Term(iTRAQ4plex)	HCD	1	0	1	1	52011	Unique	Used	0.299559	0.131013	0.450708	0.0266125	0.0914869	0.202831	759185	534892	213257	64430.4	77.27	4.74374e-07	0	25.0555	5	2	729.888	1458.77	1.87598	26.2472	3560	3560	MS2	12/128	20210221-WuCC-iTRAQ-OSCC_relapse-1-Huang-s11.raw
	High		vLGAFSDGLAHLDNLk	Unambiguous	2	2	P68871;P02042	N-Term(iTRAQ4plex); K16(iTRAQ4plex)	HCD	1	0	1	1	184431	Not Unique	Not Used	0.390667	0.131531	0.346962	0.0286378	0.0754898	0.217409	109390	100513	30849.2	9990.21	77.27	3.11249e-07	0	19.4238	6	3	653.372	1958.1	2.55474	49.2117	7991	7991	MS2	15/138	20210221-WuCC-iTRAQ-OSCC_relapse-1-Huang-s36.raw
	High		vLGAFSDGLAHLDNLk	Unambiguous	2	2	P68871;P02042	N-Term(iTRAQ4plex); K16(iTRAQ4plex)	HCD	1	0	1	1	175764	Not Unique	Not Used	0.161202	0.0571888	0.365598	0.024511	0.156584	0.427971	34208.9	12970.2	4194.59	2673.98	77.25	2.71245e-07	0	19.6086	49	2	979.559	1958.11	7.92291	55.0086	9782	9782	MS2	19/138	20210221-WuCC-iTRAQ-OSCC_relapse-1-Huang-s34.raw
		High	vVAGVANALAHk	Unambiguous	2	2	P68871;P02042	N-Term(iTRAQ4plex); K12(iTRAQ4plex)	CID	1	0	1	1	241678	Redundant	Not Used	0.229017	0.108702	0.489138				2.62505e+07	1.41398e+07	6.11806e+06		77.25	1.92132e-07	0	13.6676	0	2	719.443	1437.88	0.623522	32.2108	3812	3812	MS2	11/100	20210221-WuCC-iTRAQ-OSCC_relapse-1-Huang-s49.raw
		High	vLGAFSDGLAHLDNLk	Unambiguous	2	2	P68871;P02042	N-Term(iTRAQ4plex); K16(iTRAQ4plex)	CID	1	0	1	1	261990	Redundant	Not Used	0.187542	0.0799759	0.439464	0.0207235	0.113794	0.258743	144799	63870.5	24829.3	9569.44	77.25	3.10802e-07	0	13.7021	29	2	979.553	1958.1	1.62649	45.8928	7701	7701	MS2	20/138	20210221-WuCC-iTRAQ-OSCC_relapse-1-Huang-s53.raw
	High		LLGNVLVcVLAHHFGk	Unambiguous	1	1	P68871	C8(Methylthio); K16(iTRAQ4plex)	HCD	1	0	1	1	262893	Unique	Used	0.265899	0.155908	0.604246	0.0631106	0.244422	0.404201	14613	9138.89	4884.82	2941.03	77.2	3.3155e-07	0	11.2673	17	3	637.36	1910.07	2.16183	53.6235	9667	9667	MS2	9/146	20210221-WuCC-iTRAQ-OSCC_relapse-1-Huang-s53.raw
	High		vLGAFSDGLAHLDNLk	Unambiguous	2	2	P68871;P02042	N-Term(iTRAQ4plex); K16(iTRAQ4plex)	HCD	1	0	1	1	175923	Not Unique	Not Used	0.159385	0.0503706	0.325681	0.01	0.0436352	0.13388	104645	39228.6	11301.5	2253.75	77.19	3.16081e-07	0	12.868	18	3	653.372	1958.1	2.83528	56.4175	10130	10130	MS2	18/138	20210221-WuCC-iTRAQ-OSCC_relapse-1-Huang-s34.raw
	High		vLGAFSDGLAHLDNLk	Unambiguous	2	2	P68871;P02042	N-Term(iTRAQ4plex); K16(iTRAQ4plex)	HCD	1	0	1	1	180181	Not Unique	Not Used	0.248769	0.0826534	0.342393	0.0306002	0.126672	0.369681	56055.3	32798.2	9933.82	5470.13	77.18	3.05324e-07	0	13.2136	23	3	653.371	1958.1	2.18069	52.6141	9018	9018	MS2	15/138	20210221-WuCC-iTRAQ-OSCC_relapse-1-Huang-s35.raw
	High		LLGNVLVcVLAHHFGk	Unambiguous	1	1	P68871	C8(Methylthio); K16(iTRAQ4plex)	HCD	1	0	1	1	263251	Unique	Used	0.302968	0.206079	0.700967	0.109282	0.371455	0.529516	591.411	421.428	261.313	206.108	77.14	3.00421e-07	0	18.2007	300	3	637.363	1910.08	6.76324	57.4313	10442	10442	MS2	9/146	20210221-WuCC-iTRAQ-OSCC_relapse-1-Huang-s53.raw
	High		lLGNVLVcVLAHHFGk	Unambiguous	1	1	P68871	N-Term(iTRAQ4plex); C8(Methylthio); K16(iTRAQ4plex)	HCD	1	0	1	1	310640	Unique	Used	0.432474	0.206524	0.492122	0.0930598	0.221594	0.449941	4012.89	4081.82	1776.92	1190.9	77.13	2.03324e-07	0	36.3228	300	3	685.395	2054.17	2.77676	57.2671	10623	10623	MS2	17/146	20210221-WuCC-iTRAQ-OSCC_relapse-1-Huang-s63.raw
		High	vVAGVANALAHk	Unambiguous	2	2	P68871;P02042	N-Term(iTRAQ4plex); K12(iTRAQ4plex)	CID	1	0	1	1	236922	Not Unique	Not Used	0.160337	0.0403358	0.259251				6.39113e+06	2.41017e+06	552723		77.09	1.35827e-07	0	13.9889	0	2	719.445	1437.88	2.74592	29.3534	3350	3350	MS2	11/100	20210221-WuCC-iTRAQ-OSCC_relapse-1-Huang-s48.raw
	High		gTFATLSELHcDk	Unambiguous	1	1	P68871	N-Term(iTRAQ4plex); C11(Methylthio); K13(iTRAQ4plex)	HCD	1	0	1	1		No Quan Values	Not Used											77.06	4.07352e-07	0	11.2028	0	3	585.961	1755.87	1.52547	40.5786	5728	5728	MS2	11/116	20210221-WuCC-iTRAQ-OSCC_relapse-1-Huang-s36.raw
	High		gTFATLSELHcDk	Unambiguous	1	1	P68871	N-Term(iTRAQ4plex); C11(Methylthio); K13(iTRAQ4plex)	HCD	1	0	1	1	183684	Unique	Used	0.385811	0.218183	0.582784	0.108239	0.28891	0.495365	20075.7	18217.3	9391.42	6929.65	76.95	4.0771e-07	0	25.9873	70	2	878.436	1755.86	-0.517751	42.8821	6369	6369	MS2	10/116	20210221-WuCC-iTRAQ-OSCC_relapse-1-Huang-s36.raw
		High	VNVDEVGGEALGR	Unambiguous	1	1	P68871		CID	1	0	1	1	12861	No Quan Labels	Not Used								11065.3		9079.89	76.94	4.00558e-07	0	7.92018	8	2	657.836	1314.67	0.233848	27.0258	3158	3158	MS2	10/128	20210221-WuCC-iTRAQ-OSCC_relapse-1-Huang-s04.raw
		High	vVAGVANALAHk	Unambiguous	2	2	P68871;P02042	N-Term(iTRAQ4plex); K12(iTRAQ4plex)	CID	1	0	1	1	244417	Redundant	Not Used	0.259173	0.087914	0.349567	0.0206102	0.0818931	0.234093	3457.55	2107.63	651.727	227.252	76.93	1.19633e-07	0	12.5019	273	2	719.447	1437.89	6.05684	57.0194	9749	9749	MS2	10/100	20210221-WuCC-iTRAQ-OSCC_relapse-1-Huang-s49.raw
	High		VVAGVANALAHk	Unambiguous	2	2	P68871;P02042	K12(iTRAQ4plex)	HCD	1	0	1	1	132057	Not Unique	Not Used	0.169129	0.107403	0.654424	0.0593219	0.361203	0.551522	95180.7	37862	21918.1	18006.1	76.91	3.63612e-07	0	7.7351	4	2	647.394	1293.78	3.15556	25.8009	2431	2431	MS2	9/100	20210221-WuCC-iTRAQ-OSCC_relapse-1-Huang-s26.raw
		High	vVAGVANALAHk	Unambiguous	2	2	P68871;P02042	N-Term(iTRAQ4plex); K12(iTRAQ4plex)	CID	1	0	1	1	237617	Redundant	Not Used	0.144463	0.0578686	0.412807	0.01	0.0644764	0.156072	677711	230271	84086.6	19548.1	76.84	1.4077e-07	0	13.6578	4	2	719.445	1437.88	3.34019	35.645	4858	4858	MS2	11/100	20210221-WuCC-iTRAQ-OSCC_relapse-1-Huang-s48.raw
	High		vNVDEVGGEALGR	Unambiguous	1	1	P68871	N-Term(iTRAQ4plex)	HCD	1	0	1	1	25112	Unique	Used	0.273075	0.167672	0.632761	0.0560886	0.211518	0.334025	725047	465677	260654	129687	76.81	5.36756e-07	0	25.2885	2	2	729.888	1458.77	1.29022	37.0733	6243	6243	MS2	8/128	20210221-WuCC-iTRAQ-OSCC_relapse-1-Huang-s06.raw
	High		vVAGVANALAHKYH	Unambiguous	2	2	P68871;P02042	N-Term(iTRAQ4plex)	HCD	1	0	1	1	255728	Not Unique	Not Used	0.151824	0.0827509	0.561687	0.0194099	0.131655	0.234215	104273	37234.8	18500.5	6454.35	76.8	4.52333e-07	1	9.02758	18	2	797.454	1593.9	1.54217	33.6361	4386	4386	MS2	10/116	20210221-WuCC-iTRAQ-OSCC_relapse-1-Huang-s52.raw
		High	VLGAFSDGLAHLDNLk	Unambiguous	2	2	P68871;P02042	K16(iTRAQ4plex)	CID	1	0	1	1	91848	Redundant	Not Used	0.243066	0.0504574	0.213926	0.0584939	0.247823	1.15758	70316.8	40199.4	7607.17	13116.8	76.75	4.62854e-07	0	12.21	15	2	907.503	1814	3.24289	41.7318	6986	6986	MS2	14/138	20210221-WuCC-iTRAQ-OSCC_relapse-1-Huang-s18.raw
	High		vLGAFSDGLAHLDNLk	Unambiguous	2	2	P68871;P02042	N-Term(iTRAQ4plex); K16(iTRAQ4plex)	HCD	1	0	1	1	175443	Not Unique	Not Used	0.159474	0.0544115	0.35161				378518	141976	44158.6		76.7	3.44212e-07	0	14.487	4	3	653.372	1958.1	3.39634	52.3181	9090	9090	MS2	16/138	20210221-WuCC-iTRAQ-OSCC_relapse-1-Huang-s34.raw
	High		vLGAFSDGLAHLDNLk	Unambiguous	2	2	P68871;P02042	N-Term(iTRAQ4plex); K16(iTRAQ4plex)	HCD	1	0	1	1	224902	Not Unique	Not Used	0.202111	0.0897259	0.457499	0.0199763	0.101784	0.222311	61353.4	29165.2	11803.1	3908.51	76.65	3.52523e-07	0	37.5565	31	3	653.371	1958.1	2.08718	45.1301	7284	7284	MS2	15/138	20210221-WuCC-iTRAQ-OSCC_relapse-1-Huang-s45.raw
		High	fFESFGDLSTPDAVMGNPk	Unambiguous	1	1	P68871	N-Term(iTRAQ4plex); K19(iTRAQ4plex)	CID	1	0	1	1	37367	Redundant	Not Used	0.14553	0.0876531	0.620692	0.0129268	0.0914727	0.14726	909554	311328	170936	37495.1	76.6	3.99266e-07	0	15.4886	2	2	1174.08	2347.15	1.01705	43.6653	8254	8254	MS2	14/166	20210221-WuCC-iTRAQ-OSCC_relapse-1-Huang-s08.raw
		High	sAVTALWGk	Unambiguous	1	1	P68871	N-Term(iTRAQ4plex); K9(iTRAQ4plex)	CID	1	0	1	1	90760	Unique	Used	0.223916	0.094836	0.436465	0.0107945	0.0496446	0.113656	1.59268e+08	8.38784e+07	3.23847e+07	5.48262e+06	76.56	3.23473e-07	0	13.7296	0	2	610.868	1220.73	3.00108	32.9118	4631	4631	MS2	8/70	20210221-WuCC-iTRAQ-OSCC_relapse-1-Huang-s18.raw
		High	eFTPPVQAAYQk	Unambiguous	1	1	P68871	N-Term(iTRAQ4plex); K12(iTRAQ4plex)	CID	1	0	1	1	79549	Unique	Used	0.290514	0.115663	0.410288				155573	106301	38580.6		76.56	5.01217e-07	0	13.6658	6	2	833.958	1666.91	2.65264	28.4187	3440	3440	MS2	11/102	20210221-WuCC-iTRAQ-OSCC_relapse-1-Huang-s16.raw
	High		vLGAFSDGLAHLDNLk	Unambiguous	2	2	P68871;P02042	N-Term(iTRAQ4plex); K16(iTRAQ4plex)	HCD	1	0	1	1	175681	Not Unique	Not Used	0.219454	0.105902	0.497303	0.0556245	0.261022	0.524476	13473.7	6954.54	3059.35	2390.07	76.53	3.60176e-07	0	20.7623	81	2	979.555	1958.1	3.49672	54.3279	9601	9601	MS2	17/138	20210221-WuCC-iTRAQ-OSCC_relapse-1-Huang-s34.raw
		High	vVAGVANALAHk	Unambiguous	2	2	P68871;P02042	N-Term(iTRAQ4plex); K12(iTRAQ4plex)	CID	1	0	1	1	244362	Redundant	Not Used	0.272481	0.115162	0.435545	0.0126046	0.0476375	0.109291	12269.8	7863.4	3029.59	493.202	76.53	1.45627e-07	0	13.4425	128	2	719.446	1437.88	4.52872	56.3199	9628	9628	MS2	20/100	20210221-WuCC-iTRAQ-OSCC_relapse-1-Huang-s49.raw
		High	sAVTALWGk	Unambiguous	1	1	P68871	N-Term(iTRAQ4plex); K9(iTRAQ4plex)	CID	1	0	1	1	90928	Unique	Used	0.176465	0.0887258	0.518148	0.01	0.0533119	0.102811	7.01934e+07	2.91334e+07	1.33532e+07	2.04494e+06	76.46	3.31007e-07	0	13.7578	0	2	610.867	1220.73	2.90108	34.3411	4995	4995	MS2	8/70	20210221-WuCC-iTRAQ-OSCC_relapse-1-Huang-s18.raw
	High		lLGNVLVcVLAHHFGk	Unambiguous	1	1	P68871	N-Term(iTRAQ4plex); C8(Methylthio); K16(iTRAQ4plex)	HCD	1	0	1	1	314815	Unique	Used	0.289735	0.112582	0.400434	0.011655	0.0414254	0.103373	1.69567e+06	1.15552e+06	409307	63024.4	76.45	2.54772e-07	0	29.5306	17	3	685.394	2054.17	1.26141	52.0644	9045	9045	MS2	13/146	20210221-WuCC-iTRAQ-OSCC_relapse-1-Huang-s64.raw
	High		kVLGAFSDGLAHLDNLk	Unambiguous	2	2	P68871;P02042	K1(iTRAQ4plex); K17(iTRAQ4plex)	HCD	1	0	1	1	289484	Not Unique	Not Used	0.121541	0.0380573	0.322683	0.01	0.0833906	0.258233	238639	68218.5	19472.3	7490.06	76.39	2.02061e-07	1	6.69346	10	2	1043.6	2086.2	3.16533	39.4962	6019	6019	MS2	13/174	20210221-WuCC-iTRAQ-OSCC_relapse-1-Huang-s59.raw
	High		lLGNVLVcVLAHHFGk	Unambiguous	1	1	P68871	N-Term(iTRAQ4plex); C8(Methylthio); K16(iTRAQ4plex)	HCD	1	0	1	1	286218	Unique	Used	0.185301	0.158169	0.87964	0.01	0.0470243	0.0534181	112420	48995.6	38124.4	3033.51	76.36	2.60107e-07	0	19.7583	9	3	685.394	2054.17	1.26141	52.2956	9205	9205	MS2	11/146	20210221-WuCC-iTRAQ-OSCC_relapse-1-Huang-s58.raw
	High		gTFATLSELHcDk	Unambiguous	1	1	P68871	N-Term(iTRAQ4plex); C11(Methylthio); K13(iTRAQ4plex)	HCD	1	0	1	1	178719	Redundant	Not Used	0.257518	0.0858153	0.343415	0.0149509	0.059788	0.173966	277639	168161	51083.9	13237.4	76.33	5.02868e-07	0	13.0754	6	2	878.438	1755.87	1.84598	40.1277	5849	5849	MS2	11/116	20210221-WuCC-iTRAQ-OSCC_relapse-1-Huang-s35.raw
		High	eFTPPVQAAYQk	Unambiguous	1	1	P68871	N-Term(iTRAQ4plex); K12(iTRAQ4plex)	CID	1	0	1	1	127335	Unique	Used	0.212017	0.0864773	0.420333	0.0404993	0.196712	0.467637	139275	69451.1	25823.4	17987.7	76.3	5.3214e-07	0	18.8949	18	2	833.958	1666.91	2.65264	29.0989	3805	3805	MS2	11/102	20210221-WuCC-iTRAQ-OSCC_relapse-1-Huang-s25.raw
	High		vVAGVANALAHk	Unambiguous	2	2	P68871;P02042	N-Term(iTRAQ4plex); K12(iTRAQ4plex)	HCD	1	0	1	1	243765	Not Unique	Not Used	0.234189	0.174101	0.766122	0.0758953	0.333737	0.435288	37320.4	20556.5	13931.2	9032.72	76.25	1.90018e-07	0	36.182	29	2	719.444	1437.88	2.32144	50.6886	8339	8339	MS2	10/100	20210221-WuCC-iTRAQ-OSCC_relapse-1-Huang-s49.raw
	High		vVAGVANALAHK	Unambiguous	2	2	P68871;P02042	N-Term(iTRAQ4plex)	HCD	1	0	1	1	127436	Not Unique	Not Used	0.334126	0.190026	0.586092	0.0905288	0.279018	0.475704	45112.7	35452.4	18380.3	13024	76.24	4.86064e-07	0	35.0973	21	2	647.392	1293.78	1.17417	29.959	4031	4031	MS2	10/100	20210221-WuCC-iTRAQ-OSCC_relapse-1-Huang-s25.raw
		High	vNVDEVGGEALGR	Unambiguous	1	1	P68871	N-Term(iTRAQ4plex)	CID	1	0	1	1	27787	Unique	Used	0.26899	0.0742063	0.284294	0.0134752	0.0515886	0.181325	180280	114056	28683.2	7747.09	76.19	5.99889e-07	0	13.5339	7	2	729.889	1458.77	2.71278	58.5401	12034	12034	MS2	10/128	20210221-WuCC-iTRAQ-OSCC_relapse-1-Huang-s06.raw
		High	sAVTALWGk	Unambiguous	1	1	P68871	N-Term(iTRAQ4plex); K9(iTRAQ4plex)	CID	1	0	1	1	92806	Unique	Used	0.200816	0.126504	0.649185	0.0287907	0.147642	0.227254	562442	265652	152553	51640.1	76.14	3.53886e-07	0	14.9801	4	2	610.867	1220.73	1.60111	49.4825	9064	9064	MS2	8/70	20210221-WuCC-iTRAQ-OSCC_relapse-1-Huang-s18.raw
		High	vNVDEVGGEALGR	Unambiguous	1	1	P68871	N-Term(iTRAQ4plex)	CID	1	0	1	1	26719	Unique	Used	0.278507	0.113701	0.420716	0.0239786	0.0886629	0.210583	528434	346149	128823	40408.3	76.12	6.12079e-07	0	21.1616	2	2	729.888	1458.77	1.7923	49.8392	9720	9720	MS2	10/128	20210221-WuCC-iTRAQ-OSCC_relapse-1-Huang-s06.raw
		High	FFESFGDLSTPDAVMGNPk	Unambiguous	1	1	P68871	K19(iTRAQ4plex)	CID	1	0	1	1	26151	Unique	Used	0.292177						85491.4	58749.5			75.95	3.95121e-07	0	3.87522	2	2	1102.03	2203.05	0.313387	45.2797	8487	8487	MS2	12/166	20210221-WuCC-iTRAQ-OSCC_relapse-1-Huang-s06.raw
	High		fFESFGDLSTPDAVMGNPk	Unambiguous	1	1	P68871	N-Term(iTRAQ4plex); K19(iTRAQ4plex)	HCD	1	0	1	1	43002	Unique	Used	0.225981	0.0964271	0.439733	0.01	0.0426282	0.0968678	9.22627e+06	4.90383e+06	1.9075e+06	275231	75.9	4.60101e-07	0	8.50544	0	2	1174.08	2347.15	-0.439169	43.5716	8195	8195	MS2	17/166	20210221-WuCC-iTRAQ-OSCC_relapse-1-Huang-s09.raw
	High		kVLGAFSDGLAHLDNLk	Unambiguous	2	2	P68871;P02042	K1(iTRAQ4plex); K17(iTRAQ4plex)	HCD	1	0	1	1	294415	Not Unique	Not Used	0.24523	0.143961	0.60497	0.0796412	0.33444	0.552402	38461.8	22184	11871.7	9768.43	75.82	2.13382e-07	1	34.6388	72	3	696.071	2086.2	4.5632	41.5221	6342	6342	MS2	9/174	20210221-WuCC-iTRAQ-OSCC_relapse-1-Huang-s60.raw
		High	vVAGVANALAHk	Unambiguous	2	2	P68871;P02042	N-Term(iTRAQ4plex); K12(iTRAQ4plex)	CID	1	0	1	1	237299	Redundant	Not Used	0.118824	0.0504772	0.437777	0.01	0.0708775	0.16178	1.20774e+07	3.37531e+06	1.3071e+06	314983	75.71	2.38996e-07	0	14.0147	0	2	719.444	1437.88	2.06675	32.8726	4169	4169	MS2	19/100	20210221-WuCC-iTRAQ-OSCC_relapse-1-Huang-s48.raw
		High	gTFATLSELHcDk	Unambiguous	1	1	P68871	N-Term(iTRAQ4plex); C11(Methylthio); K13(iTRAQ4plex)	CID	1	0	1	1	183014	Redundant	Not Used	0.332698	0.10767	0.333508	0.039226	0.121417	0.363783	383432	300038	88516.3	47964.6	75.64	5.70356e-07	0	15.8357	3	2	878.438	1755.87	1.77646	37.4377	4916	4916	MS2	10/116	20210221-WuCC-iTRAQ-OSCC_relapse-1-Huang-s36.raw
		High	gTFATLSELHcDk	Unambiguous	1	1	P68871	N-Term(iTRAQ4plex); C11(Methylthio); K13(iTRAQ4plex)	CID	1	0	1	1	192301	Unique	Used	0.260086	0.107287	0.4251	0.0252577	0.100007	0.235078	135758	83046.3	31228.5	10935	75.61	6.04537e-07	0	10.6305	11	2	878.438	1755.87	2.19358	39.2422	5330	5330	MS2	10/116	20210221-WuCC-iTRAQ-OSCC_relapse-1-Huang-s38.raw
	High		vLGAFSDGLAHLDNLk	Unambiguous	2	2	P68871;P02042	N-Term(iTRAQ4plex); K16(iTRAQ4plex)	HCD	1	0	1	1	174268	Not Unique	Not Used	0.326307	0.240793	0.760465	0.0810041	0.255644	0.335913	98418.6	75533.5	50811.2	25423.9	75.58	4.53778e-07	0	36.0484	11	3	653.372	1958.1	2.74176	42.3537	6543	6543	MS2	18/138	20210221-WuCC-iTRAQ-OSCC_relapse-1-Huang-s34.raw
	High		gTFATLSELHcDk	Unambiguous	1	1	P68871	N-Term(iTRAQ4plex); C11(Methylthio); K13(iTRAQ4plex)	HCD	1	0	1	1	192301	Redundant	Not Used	0.260086	0.107287	0.4251	0.0252577	0.100007	0.235078	135758	83046.3	31228.5	10935	75.55	6.12947e-07	0	10.6305	11	2	878.438	1755.87	2.19358	39.2597	5336	5336	MS2	10/116	20210221-WuCC-iTRAQ-OSCC_relapse-1-Huang-s38.raw
		High	vVAGVANALAHk	Unambiguous	2	2	P68871;P02042	N-Term(iTRAQ4plex); K12(iTRAQ4plex)	CID	1	0	1	1	237533	Redundant	Not Used	0.127819	0.0654778	0.527912	0.01	0.0714901	0.135318	710245	213520	99710.5	20097.9	75.54	1.85704e-07	0	12.8337	5	2	719.445	1437.88	3.76467	34.9463	4676	4676	MS2	9/100	20210221-WuCC-iTRAQ-OSCC_relapse-1-Huang-s48.raw
		High	vVAGVANALAHk	Unambiguous	2	2	P68871;P02042	N-Term(iTRAQ4plex); K12(iTRAQ4plex)	CID	1	0	1	1	246169	Not Unique	Not Used	0.392812	0.183483	0.481362				8.50315e+06	7.856e+06	3.34514e+06		75.48	3.04375e-07	0	12.6124	0	2	719.443	1437.88	-0.0556471	32.8782	3875	3875	MS2	19/100	20210221-WuCC-iTRAQ-OSCC_relapse-1-Huang-s50.raw
		High	eFTPPVQAAYQk	Unambiguous	1	1	P68871	N-Term(iTRAQ4plex); K12(iTRAQ4plex)	CID	1	0	1	1	84816	Unique	Used	0.203358	0.0885485	0.448727	0.0127663	0.0646486	0.143962	436331	208696	82839.4	17763.9	75.46	6.78404e-07	0	12.4695	7	2	833.956	1666.9	-0.203393	27.0149	3470	3470	MS2	10/102	20210221-WuCC-iTRAQ-OSCC_relapse-1-Huang-s17.raw
	High		vNVDEVGGEALGR	Unambiguous	1	1	P68871	N-Term(iTRAQ4plex)	HCD	1	0	1	1	33493	Unique	Used	0.299063	0.134449	0.463293	0.0318739	0.109756	0.236723	18367	12919.3	5294.62	1866.94	75.44	7.18684e-07	0	35.6186	60	2	729.889	1458.77	2.2107	57.9461	12360	12360	MS2	11/128	20210221-WuCC-iTRAQ-OSCC_relapse-1-Huang-s07.raw
		High	gTFATLSELHcDk	Unambiguous	1	1	P68871	N-Term(iTRAQ4plex); C11(Methylthio); K13(iTRAQ4plex)	CID	1	0	1	1	178635	Unique	Used	0.22324	0.0478592	0.22093				482501	253342	49511.1		75.41	6.12886e-07	0	11.8914	1	2	878.437	1755.87	0.733636	39.4077	5661	5661	MS2	10/116	20210221-WuCC-iTRAQ-OSCC_relapse-1-Huang-s35.raw
	High		vVAGVANALAHk	Unambiguous	2	2	P68871;P02042	N-Term(iTRAQ4plex); K12(iTRAQ4plex)	HCD	1	0	1	1	236922	Redundant	Not Used	0.160337	0.0403358	0.259251				6.39113e+06	2.41017e+06	552723		75.35	2.33773e-07	0	13.9889	0	2	719.445	1437.88	2.74592	29.3691	3356	3356	MS2	9/100	20210221-WuCC-iTRAQ-OSCC_relapse-1-Huang-s48.raw
	High		gTFATLSELHcDk	Unambiguous	1	1	P68871	N-Term(iTRAQ4plex); C11(Methylthio); K13(iTRAQ4plex)	HCD	1	0	1	1	219663	Unique	Used	0.240179	0.10913	0.468241	0.0463899	0.198904	0.424468	64424.1	36393.3	15074.1	9530.8	75.35	6.08284e-07	0	16.4344	34	2	878.438	1755.87	1.70693	39.7316	5641	5641	MS2	11/116	20210221-WuCC-iTRAQ-OSCC_relapse-1-Huang-s44.raw
		High	VNVDEVGGEALGR	Unambiguous	1	1	P68871		CID	1	0	1	1	17952	No Quan Labels	Not Used							6039.22	21960.2	15926.5	18156	75.34	5.40968e-07	0	22.4859	17	2	657.836	1314.66	-0.230416	23.9524	2698	2698	MS2	9/128	20210221-WuCC-iTRAQ-OSCC_relapse-1-Huang-s05.raw
	High		vLGAFSDGLAHLDNLk	Unambiguous	2	2	P68871;P02042	N-Term(iTRAQ4plex); K16(iTRAQ4plex)	HCD	1	0	1	1	176049	Not Unique	Not Used	0.177119	0.0485642	0.282562	0.0110141	0.0640382	0.226463	45478.6	18945.6	4735.46	1597.4	75.31	4.57858e-07	0	11.6908	37	3	653.373	1958.1	4.79901	57.7807	10403	10403	MS2	16/138	20210221-WuCC-iTRAQ-OSCC_relapse-1-Huang-s34.raw
		High	vVAGVANALAHk	Unambiguous	2	2	P68871;P02042	N-Term(iTRAQ4plex); K12(iTRAQ4plex)	CID	1	0	1	1	246241	Redundant	Not Used	0.48684	0.182368	0.386032	0.0271478	0.0574253	0.148645	9.79507e+06	1.12158e+07	3.82996e+06	848008	75.29	2.94322e-07	0	12.8227	0	2	719.443	1437.88	1.048	33.5592	4031	4031	MS2	10/100	20210221-WuCC-iTRAQ-OSCC_relapse-1-Huang-s50.raw
	High		gTFATLSELHcDk	Unambiguous	1	1	P68871	N-Term(iTRAQ4plex); C11(Methylthio); K13(iTRAQ4plex)	HCD	1	0	1	1	178557	Unique	Used	0.277818	0.0884904	0.328244	0.0102606	0.0380336	0.115782	6.61356e+06	4.32149e+06	1.25479e+06	216404	75.24	6.19399e-07	0	12.228	0	2	878.438	1755.87	1.63741	38.7149	5498	5498	MS2	10/116	20210221-WuCC-iTRAQ-OSCC_relapse-1-Huang-s35.raw
	High		vVAGVANALAHkYH	Unambiguous	2	2	P68871;P02042	N-Term(iTRAQ4plex); K12(iTRAQ4plex)	HCD	1	0	1	1	298424	Not Unique	Not Used	0.304072	0.283207	0.959821	0.056938	0.192833	0.200753	216446	154797	131429	39301.4	75.21	4.64003e-07	1	23.3822	9	2	869.506	1738	2.67152	34.4034	4795	4795	MS2	12/116	20210221-WuCC-iTRAQ-OSCC_relapse-1-Huang-s61.raw
		High	gTFATLSELHcDk	Unambiguous	1	1	P68871	N-Term(iTRAQ4plex); C11(Methylthio); K13(iTRAQ4plex)	CID	1	0	1	1	174124	Unique	Used	0.180017	0.0952555	0.545304	0.0402034	0.229988	0.421441	121863	51596.8	24888.7	15624	75.18	6.28015e-07	0	12.8151	11	2	878.437	1755.87	1.49837	41.174	6225	6225	MS2	10/116	20210221-WuCC-iTRAQ-OSCC_relapse-1-Huang-s34.raw
	High		gTFATLSELHcDk	Unambiguous	1	1	P68871	N-Term(iTRAQ4plex); C11(Methylthio); K13(iTRAQ4plex)	HCD	1	0	1	1	246943	Unique	Used	0.21703	0.0872408	0.414249	0.024541	0.116447	0.28089	326591	166710	61089	25559.6	75.07	6.44125e-07	0	17.8488	15	3	585.961	1755.87	1.31691	39.5642	5558	5558	MS2	18/116	20210221-WuCC-iTRAQ-OSCC_relapse-1-Huang-s50.raw
		High	fFESFGDLSTPDAVMGNPk	Unambiguous	1	1	P68871	N-Term(iTRAQ4plex); K19(iTRAQ4plex)	CID	1	0	1	1	139499	Unique	Used	0.236097	0.118594	0.517645	0.0185483	0.0809037	0.156173	114710	63698.6	29167.7	6785.22	75.04	5.78091e-07	0	7.5814	12	2	1174.08	2347.16	1.3291	42.3914	7387	7387	MS2	14/166	20210221-WuCC-iTRAQ-OSCC_relapse-1-Huang-s27.raw
	High		lLGNVLVcVLAHHFGkEFTPPVQAAYQk	Unambiguous	1	1	P68871	N-Term(iTRAQ4plex); C8(Methylthio); K16(iTRAQ4plex); K28(iTRAQ4plex)	HCD	1	0	1	1	324275	Unique	Used	0.225686	0.132145	0.603407	0.0167673	0.0765093	0.126699	137084	72766.1	38840	7330.07	75.01	2.5281e-07	1	8.69245	23	4	890.244	3557.95	1.46518	52.3187	8961	8961	MS2	23/268	20210221-WuCC-iTRAQ-OSCC_relapse-1-Huang-s66.raw
	High		vVAGVANALAHK	Unambiguous	2	2	P68871;P02042	N-Term(iTRAQ4plex)	HCD	1	0	1	1	122180	Not Unique	Not Used	0.253222	0.0962579	0.391738	0.0295671	0.120244	0.306716	356782	212492	73634	33641	74.97	6.51168e-07	0	25.815	4	2	647.391	1293.78	-0.335457	30.935	3937	3937	MS2	10/100	20210221-WuCC-iTRAQ-OSCC_relapse-1-Huang-s24.raw
		High	vVAGVANALAHk	Unambiguous	2	2	P68871;P02042	N-Term(iTRAQ4plex); K12(iTRAQ4plex)	CID	1	0	1	1	241395	Redundant	Not Used	0.21063	0.088157	0.431318				4.26839e+07	2.11457e+07	8.06789e+06		74.96	3.25537e-07	0	13.5002	0	2	719.443	1437.88	0.87821	29.3981	3193	3193	MS2	19/100	20210221-WuCC-iTRAQ-OSCC_relapse-1-Huang-s49.raw
		High	vLGAFSDGLAHLDNLk	Unambiguous	2	2	P68871;P02042	N-Term(iTRAQ4plex); K16(iTRAQ4plex)	CID	1	0	1	1	176098	Not Unique	Not Used	0.148349	0.0521262	0.362104	0.01	0.0463191	0.12782	26521.6	9253.81	2964.11	564.347	74.96	4.75539e-07	0	13.3044	179	3	653.374	1958.11	5.92115	58.4782	10507	10507	MS2	20/138	20210221-WuCC-iTRAQ-OSCC_relapse-1-Huang-s34.raw
		High	vLGAFSDGLAHLDNLk	Unambiguous	2	2	P68871;P02042	N-Term(iTRAQ4plex); K16(iTRAQ4plex)	CID	1	0	1	1	175764	Redundant	Not Used	0.161202	0.0571888	0.365598	0.024511	0.156584	0.427971	34208.9	12970.2	4194.59	2673.98	74.94	4.61703e-07	0	19.6086	49	2	979.559	1958.11	7.92291	54.9902	9776	9776	MS2	23/138	20210221-WuCC-iTRAQ-OSCC_relapse-1-Huang-s34.raw
	High		vLGAFSDGLAHLDNLk	Unambiguous	2	2	P68871;P02042	N-Term(iTRAQ4plex); K16(iTRAQ4plex)	HCD	1	0	1	1	176098	Redundant	Not Used	0.148349	0.0521262	0.362104	0.01	0.0463191	0.12782	26521.6	9253.81	2964.11	564.347	74.92	4.79939e-07	0	13.3044	179	3	653.374	1958.11	5.92115	58.4857	10509	10509	MS2	17/138	20210221-WuCC-iTRAQ-OSCC_relapse-1-Huang-s34.raw
		High	vVAGVANALAHk	Unambiguous	2	2	P68871;P02042	N-Term(iTRAQ4plex); K12(iTRAQ4plex)	CID	1	0	1	1	242151	Not Unique	Not Used	0.23207	0.156722	0.695942				4546.52	2481.61	1527.73		74.79	2.95386e-07	0	12.8884	26	3	479.965	1437.88	2.09985	36.7058	4837	4837	MS2	9/100	20210221-WuCC-iTRAQ-OSCC_relapse-1-Huang-s49.raw
	High		gTFATLSELHcDk	Unambiguous	1	1	P68871	N-Term(iTRAQ4plex); C11(Methylthio); K13(iTRAQ4plex)	HCD	1	0	1	1	183594	Unique	Used	0.442727	0.239933	0.55849	0.149648	0.348087	0.622793	18888.6	19668.5	9716.9	9014.17	74.78	6.76962e-07	0	19.7503	82	2	878.435	1755.86	-0.726315	42.2096	6174	6174	MS2	11/116	20210221-WuCC-iTRAQ-OSCC_relapse-1-Huang-s36.raw
	High		VNVDEVGGEALGR	Unambiguous	1	1	P68871		HCD	1	0	1	1	12584	No Quan Labels	Not Used											74.76	6.29958e-07	0	4.86104	8	2	657.836	1314.66	-0.601828	24.8917	2565	2565	MS2	11/128	20210221-WuCC-iTRAQ-OSCC_relapse-1-Huang-s04.raw
	High		vVAGVANALAHKYH	Unambiguous	2	2	P68871;P02042	N-Term(iTRAQ4plex)	HCD	1	0	1	1	265156	Not Unique	Not Used	0.21154	0.187381	0.912843	0.0850198	0.413888	0.453062	134830	67083.6	54169.3	36556.5	74.7	7.43763e-07	1	40.0562	19	3	531.972	1593.9	1.41885	33.209	4204	4204	MS2	15/116	20210221-WuCC-iTRAQ-OSCC_relapse-1-Huang-s54.raw
		High	vLGAFSDGLAHLDNLk	Unambiguous	2	2	P68871;P02042	N-Term(iTRAQ4plex); K16(iTRAQ4plex)	CID	1	0	1	1	174953	Not Unique	Not Used	0.171292	0.0505498	0.30412	0.0178106	0.107077	0.351821	126372	50912.5	13696.5	7177.71	74.67	5.64674e-07	0	18.4359	15	2	979.554	1958.1	2.81097	48.1631	8020	8020	MS2	14/138	20210221-WuCC-iTRAQ-OSCC_relapse-1-Huang-s34.raw
	High		vVAGVANALAHkYH	Unambiguous	2	2	P68871;P02042	N-Term(iTRAQ4plex); K12(iTRAQ4plex)	HCD	1	0	1	1	308047	Not Unique	Not Used	0.375368	0.268434	0.736958	0.0279861	0.0767786	0.104104	1.0527e+06	929395	605876	93952	74.65	5.07296e-07	1	18.3043	1	3	580.006	1738	1.68048	34.1659	5005	5005	MS2	17/116	20210221-WuCC-iTRAQ-OSCC_relapse-1-Huang-s63.raw
	High		vVAGVANALAHkYH	Unambiguous	2	2	P68871;P02042	N-Term(iTRAQ4plex); K12(iTRAQ4plex)	HCD	1	0	1	1	303298	Not Unique	Not Used	0.431695	0.260927	0.622879	0.0480944	0.114729	0.184052	202863	205976	113491	31113.9	74.59	5.57796e-07	1	20.6955	5	3	580.005	1738	0.31088	35.6281	4950	4950	MS2	17/116	20210221-WuCC-iTRAQ-OSCC_relapse-1-Huang-s62.raw
	High		fFESFGDLSTPDAVmGNPk	Unambiguous	1	1	P68871	N-Term(iTRAQ4plex); M15(Oxidation); K19(iTRAQ4plex)	HCD	1	0	1	1	48160	Unique	Used	0.229094	0.0917462	0.412702				1.23247e+07	6.6409e+06	2.4244e+06		74.57	6.59875e-07	0	7.75654	0	2	1182.08	2363.15	2.02553	40.7717	7193	7193	MS2	17/166	20210221-WuCC-iTRAQ-OSCC_relapse-1-Huang-s10.raw
		High	fFESFGDLSTPDAVmGNPk	Unambiguous	1	1	P68871	N-Term(iTRAQ4plex); M15(Oxidation); K19(iTRAQ4plex)	CID	1	0	1	1	48244	Unique	Used	0.233151	0.0732752	0.323877	0.0108065	0.0477311	0.147262	6.41064e+06	3.51541e+06	1.00716e+06	220924	74.54	6.60934e-07	0	5.9601	0	2	1182.08	2363.15	1.92222	41.4445	7369	7369	MS2	15/166	20210221-WuCC-iTRAQ-OSCC_relapse-1-Huang-s10.raw
	High		VVAGVANALAHk	Unambiguous	2	2	P68871;P02042	K12(iTRAQ4plex)	HCD	1	0	1	1	152564	Not Unique	Not Used	0.42174	0.287862	0.703398	0.296068	0.722938	1.027	17331.6	17191.7	10697	16363.9	74.53	7.20598e-07	0	45.0613	43	2	647.392	1293.78	1.17417	25.812	2473	2473	MS2	9/100	20210221-WuCC-iTRAQ-OSCC_relapse-1-Huang-s30.raw
		High	vNVDEVGGEALGR	Unambiguous	1	1	P68871	N-Term(iTRAQ4plex)	CID	1	0	1	1	23365	Unique	Used	0.225095	0.0820825	0.375792	0.01	0.0404601	0.107585	2.72889e+08	1.44474e+08	4.8026e+07	7.69628e+06	74.51	8.84993e-07	0	7.47945	0	2	729.887	1458.77	-0.216031	23.0192	2453	2453	MS2	10/128	20210221-WuCC-iTRAQ-OSCC_relapse-1-Huang-s06.raw
		High	vNVDEVGGEALGR	Unambiguous	1	1	P68871	N-Term(iTRAQ4plex)	CID	1	0	1	1	32977	Unique	Used	0.328897	0.133164	0.417241	0.0251218	0.0786587	0.188378	243154	188095	69423.3	19480	74.46	9.05984e-07	0	29.5144	5	2	729.889	1458.77	2.04334	53.7174	11236	11236	MS2	10/128	20210221-WuCC-iTRAQ-OSCC_relapse-1-Huang-s07.raw
	High		vVAGVANALAHk	Unambiguous	2	2	P68871;P02042	N-Term(iTRAQ4plex); K12(iTRAQ4plex)	HCD	1	0	1	1	239512	Not Unique	Not Used	0.127504	0.0861954	0.696663	0.0220294	0.177924	0.255201	14076.2	4221.3	2601.41	988.887	74.45	2.87603e-07	0	16.0878	73	2	719.446	1437.89	5.29278	51.9567	8971	8971	MS2	10/100	20210221-WuCC-iTRAQ-OSCC_relapse-1-Huang-s48.raw
	High		vNVDEVGGEALGR	Unambiguous	1	1	P68871	N-Term(iTRAQ4plex)	HCD	1	0	1	1	27193	Redundant	Not Used	0.239059	0.100736	0.43425	0.0216519	0.0932708	0.214623	557782	313622	120472	38513.9	74.44	8.65197e-07	0	18.5165	3	2	729.887	1458.77	-0.634434	53.655	10753	10753	MS2	11/128	20210221-WuCC-iTRAQ-OSCC_relapse-1-Huang-s06.raw
	High		kVLGAFSDGLAHLDNLk	Unambiguous	2	2	P68871;P02042	K1(iTRAQ4plex); K17(iTRAQ4plex)	HCD	1	0	1	1	294221	Not Unique	Not Used	0.276314	0.132889	0.495619	0.0659335	0.24573	0.495429	68177.2	44307.6	19425.3	14335.2	74.44	3.11183e-07	1	33.6658	20	3	696.071	2086.2	3.50996	39.8956	5924	5924	MS2	18/174	20210221-WuCC-iTRAQ-OSCC_relapse-1-Huang-s60.raw
		High	vNVDEVGGEALGR	Unambiguous	1	1	P68871	N-Term(iTRAQ4plex)	CID	1	0	1	1	23443	Unique	Used	0.238327	0.0953314	0.412215	0.01	0.0198042	0.0480069	1.78514e+08	1.00065e+08	3.64878e+07	2.60918e+06	74.44	8.74191e-07	0	7.37118	0	2	729.887	1458.77	-0.383392	23.6936	2622	2622	MS2	10/128	20210221-WuCC-iTRAQ-OSCC_relapse-1-Huang-s06.raw
		High	vNVDEVGGEALGR	Unambiguous	1	1	P68871	N-Term(iTRAQ4plex)	CID	1	0	1	1	30057	Unique	Used	0.305191	0.166311	0.561581	0.0222803	0.0751803	0.133771	298813	214490	106552	21231.3	74.43	8.70797e-07	0	8.27482	4	2	729.887	1458.77	-0.718114	30.372	4914	4914	MS2	9/128	20210221-WuCC-iTRAQ-OSCC_relapse-1-Huang-s07.raw
		High	vVAGVANALAHk	Unambiguous	2	2	P68871;P02042	N-Term(iTRAQ4plex); K12(iTRAQ4plex)	CID	1	0	1	1	249011	Redundant	Not Used	0.412773	0.169875	0.424112	0.0345861	0.0862869	0.203299	7517.68	7298.48	2738.13	829.168	74.42	2.45759e-07	0	13.7981	300	2	719.445	1437.88	3.0855	57.6743	10032	10032	MS2	11/100	20210221-WuCC-iTRAQ-OSCC_relapse-1-Huang-s50.raw
		High	vVAGVANALAHk	Unambiguous	2	2	P68871;P02042	N-Term(iTRAQ4plex); K12(iTRAQ4plex)	CID	1	0	1	1	239997	Redundant	Not Used	0.148716	0.062022	0.429783	0.01	0.0683489	0.158911	5887.33	2059.27	782.895	185.315	74.4	2.41447e-07	0	15.2276	300	2	719.445	1437.88	3.67977	58.2869	10047	10047	MS2	16/100	20210221-WuCC-iTRAQ-OSCC_relapse-1-Huang-s48.raw
	High		vVAGVANALAHk	Unambiguous	2	2	P68871;P02042	N-Term(iTRAQ4plex); K12(iTRAQ4plex)	HCD	1	0	1	1	244440	Not Unique	Not Used	0.302341	0.150419	0.512705				1173.45	834.451	378.451		74.37	2.9295e-07	0	13.1167	300	2	719.446	1437.88	4.52872	57.8063	9814	9814	MS2	9/100	20210221-WuCC-iTRAQ-OSCC_relapse-1-Huang-s49.raw
	High		fFESFGDLSTPDAVMGNPk	Unambiguous	1	1	P68871	N-Term(iTRAQ4plex); K19(iTRAQ4plex)	HCD	1	0	1	1	59806	Unique	Used	0.310099	0.124497	0.413732				178119	129912	47545.3		74.37	6.59899e-07	0	7.11255	4	2	1174.08	2347.15	0.809019	44.5778	8165	8165	MS2	14/166	20210221-WuCC-iTRAQ-OSCC_relapse-1-Huang-s12.raw
	High		fFESFGDLSTPDAVmGNPk	Unambiguous	1	1	P68871	N-Term(iTRAQ4plex); M15(Oxidation); K19(iTRAQ4plex)	HCD	1	0	1	1	48244	Redundant	Not Used	0.233151	0.0732752	0.323877	0.0108065	0.0477311	0.147262	6.41064e+06	3.51541e+06	1.00716e+06	220924	74.31	6.9688e-07	0	5.9601	0	2	1182.08	2363.15	1.92222	41.4594	7375	7375	MS2	15/166	20210221-WuCC-iTRAQ-OSCC_relapse-1-Huang-s10.raw
		High	lLGNVLVcVLAHHFGkEFTPPVQAAYQk	Unambiguous	1	1	P68871	N-Term(iTRAQ4plex); C8(Methylthio); K16(iTRAQ4plex); K28(iTRAQ4plex)	CID	1	0	1	1	341734	Unique	Used	0.214065	0.164684	0.792807	0.0377573	0.18164	0.228936	19588.8	9862.56	6916.69	2358.66	74.31	1.7978e-07	1	8.74479	60	3	1186.66	3557.96	3.7162	51.342	7984	7984	MS2	27/268	20210221-WuCC-iTRAQ-OSCC_relapse-1-Huang-s70.raw
		High	fFESFGDLSTPDAVMGNPk	Unambiguous	1	1	P68871	N-Term(iTRAQ4plex); K19(iTRAQ4plex)	CID	1	0	1	1	43002	Redundant	Not Used	0.225981	0.0964271	0.439733	0.01	0.0426282	0.0968678	9.22627e+06	4.90383e+06	1.9075e+06	275231	74.29	6.66581e-07	0	8.50544	0	2	1174.08	2347.15	-0.439169	43.5559	8189	8189	MS2	13/166	20210221-WuCC-iTRAQ-OSCC_relapse-1-Huang-s09.raw
	High		vVAGVANALAHk	Unambiguous	2	2	P68871;P02042	N-Term(iTRAQ4plex); K12(iTRAQ4plex)	HCD	1	0	1	1	215171	Not Unique	Not Used	0.223827	0.0881662	0.405931	0.0254442	0.117066	0.288171	119702	63015.8	22627.8	9712.86	74.25	3.01158e-07	0	24.0777	10	2	719.446	1437.88	4.01935	40.6287	6046	6046	MS2	10/100	20210221-WuCC-iTRAQ-OSCC_relapse-1-Huang-s43.raw
	High		vLGAFSDGLAHLDNLk	Unambiguous	2	2	P68871;P02042	N-Term(iTRAQ4plex); K16(iTRAQ4plex)	HCD	1	0	1	1	184166	Not Unique	Not Used	0.512398	0.143042	0.287686	0.0393352	0.079055	0.274587	1.21681e+06	1.46645e+06	373187	152638	74.18	6.26389e-07	0	11.4489	0	3	653.372	1958.1	2.74176	46.9315	7418	7418	MS2	16/138	20210221-WuCC-iTRAQ-OSCC_relapse-1-Huang-s36.raw
	High		fFESFGDLSTPDAVMGNPk	Unambiguous	1	1	P68871	N-Term(iTRAQ4plex); K19(iTRAQ4plex)	HCD	1	0	1	1	43146	Unique	Used	0.244955	0.105662	0.444524				619227	356758	140285		74.14	7.03498e-07	0	6.65129	2	2	1174.08	2347.15	1.01705	44.7826	8507	8507	MS2	16/166	20210221-WuCC-iTRAQ-OSCC_relapse-1-Huang-s09.raw
		High	fFESFGDLSTPDAVMGNPk	Unambiguous	1	1	P68871	N-Term(iTRAQ4plex); K19(iTRAQ4plex)	CID	1	0	1	1	59806	Redundant	Not Used	0.310099	0.124497	0.413732				178119	129912	47545.3		74.11	7.00611e-07	0	7.11255	4	2	1174.08	2347.15	0.809019	44.5599	8159	8159	MS2	11/166	20210221-WuCC-iTRAQ-OSCC_relapse-1-Huang-s12.raw
	High		fFESFGDLSTPDAVMGNPk	Unambiguous	1	1	P68871	N-Term(iTRAQ4plex); K19(iTRAQ4plex)	HCD	1	0	1	1	234180	Unique	Used	0.282585	0.219659	0.801053	0.103157	0.375927	0.468935	38239.2	25415.3	18009.3	12579.5	74.1	7.83926e-07	0	31.5597	26	3	783.057	2347.16	2.54555	45.7641	7652	7652	MS2	17/166	20210221-WuCC-iTRAQ-OSCC_relapse-1-Huang-s47.raw
	High		vVAGVANALAHk	Unambiguous	2	2	P68871;P02042	N-Term(iTRAQ4plex); K12(iTRAQ4plex)	HCD	1	0	1	1	239620	Not Unique	Not Used	0.134157	0.0640106	0.491699	0.01	0.0708549	0.143993	129190	40764.4	17730.5	3802.91	74.07	3.13902e-07	0	12.5867	58	3	479.966	1437.88	2.86391	53.1674	9205	9205	MS2	18/100	20210221-WuCC-iTRAQ-OSCC_relapse-1-Huang-s48.raw
		High	vNVDEVGGEALGR	Unambiguous	1	1	P68871	N-Term(iTRAQ4plex)	CID	1	0	1	1	27851	Unique	Used	0.212153	0.0841097	0.408562				190515	95064.1	34357		74.03	9.4888e-07	0	19.8205	6	2	729.889	1458.77	2.96382	59.2655	12173	12173	MS2	10/128	20210221-WuCC-iTRAQ-OSCC_relapse-1-Huang-s06.raw
		High	VNVDEVGGEALGR	Unambiguous	1	1	P68871		CID	1	0	1	1	12584	No Quan Labels	Not Used											74.02	7.46984e-07	0	4.86104	8	2	657.836	1314.66	-0.601828	24.8804	2559	2559	MS2	10/128	20210221-WuCC-iTRAQ-OSCC_relapse-1-Huang-s04.raw
		High	fFESFGDLSTPDAVmGNPk	Unambiguous	1	1	P68871	N-Term(iTRAQ4plex); M15(Oxidation); K19(iTRAQ4plex)	CID	1	0	1	1	70859	Unique	Used	0.26467	0.0978532	0.381006	0.0187739	0.0730475	0.191577	213059	132630	44700.6	12755.9	73.97	7.55634e-07	0	5.02176	7	2	1182.08	2363.15	-0.144014	45.1522	8158	8158	MS2	11/166	20210221-WuCC-iTRAQ-OSCC_relapse-1-Huang-s14.raw
	High		gTFATLSELHcDk	Unambiguous	1	1	P68871	N-Term(iTRAQ4plex); C11(Methylthio); K13(iTRAQ4plex)	HCD	1	0	1	1	187976	Unique	Used	0.286622	0.121407	0.436511	0.0381865	0.137201	0.314074	35998.9	24268.1	9370.68	4383.86	73.94	8.35546e-07	0	11.0414	69	2	878.437	1755.87	1.56789	40.4928	5855	5855	MS2	11/116	20210221-WuCC-iTRAQ-OSCC_relapse-1-Huang-s37.raw
	High		LLGNVLVcVLAHHFGk	Unambiguous	1	1	P68871	C8(Methylthio); K16(iTRAQ4plex)	HCD	1	0	1	1	257933	No Quan Values	Not Used											73.86	7.64738e-07	0	30.7244	11	3	637.359	1910.06	0.148701	52.1326	9167	9167	MS2	9/146	20210221-WuCC-iTRAQ-OSCC_relapse-1-Huang-s52.raw
	High		vVAGVANALAHk	Unambiguous	2	2	P68871;P02042	N-Term(iTRAQ4plex); K12(iTRAQ4plex)	HCD	1	0	1	1	246740	Not Unique	Not Used	0.447541	0.276424	0.636509	0.0750712	0.172741	0.271182	186827	196657	110727	44727.1	73.83	4.2228e-07	0	17.1601	4	2	719.443	1437.88	0.87821	37.9162	5117	5117	MS2	15/100	20210221-WuCC-iTRAQ-OSCC_relapse-1-Huang-s50.raw
		High	fFESFGDLSTPDAVMGNPk	Unambiguous	1	1	P68871	N-Term(iTRAQ4plex); K19(iTRAQ4plex)	CID	1	0	1	1	43146	Redundant	Not Used	0.244955	0.105662	0.444524				619227	356758	140285		73.81	7.59037e-07	0	6.65129	2	2	1174.08	2347.15	1.01705	44.7681	8501	8501	MS2	11/166	20210221-WuCC-iTRAQ-OSCC_relapse-1-Huang-s09.raw
	High		lLGNVLVcVLAHHFGkEFTPPVQAAYQk	Unambiguous	1	1	P68871	N-Term(iTRAQ4plex); C8(Methylthio); K16(iTRAQ4plex); K28(iTRAQ4plex)	HCD	1	0	1	1	324207	Unique	Used	0.261232	0.123426	0.486903				236233	145145	62515.3		73.76	3.37127e-07	1	6.08095	3	3	1186.65	3557.92	-7.40002	51.6162	8809	8809	MS2	19/268	20210221-WuCC-iTRAQ-OSCC_relapse-1-Huang-s66.raw
	High		gTFATLSELHcDKLHVDPENFR	Unambiguous	1	1	P68871	N-Term(iTRAQ4plex); C11(Methylthio)	HCD	1	0	1	1	261551	Unique	Used	0.211795	0.146659	0.7136	0.0758487	0.368796	0.516419	76982.5	38348.2	24207	18620.8	73.71	6.76701e-07	1	14.2721	16	4	680.583	2719.31	0.809996	42.2792	6757	6757	MS2	21/220	20210221-WuCC-iTRAQ-OSCC_relapse-1-Huang-s53.raw
		High	vLGAFSDGLAHLDNLk	Unambiguous	2	2	P68871;P02042	N-Term(iTRAQ4plex); K16(iTRAQ4plex)	CID	1	0	1	1	164905	Not Unique	Not Used	0.149563	0.0697659	0.480709	0.0248864	0.171354	0.35619	29058.4	10221.9	4346.65	2306.17	73.71	6.97981e-07	0	11.4658	46	2	979.553	1958.1	1.87586	46.5827	7643	7643	MS2	23/138	20210221-WuCC-iTRAQ-OSCC_relapse-1-Huang-s32.raw
		High	vVAGVANALAHk	Unambiguous	2	2	P68871;P02042	N-Term(iTRAQ4plex); K12(iTRAQ4plex)	CID	1	0	1	1	239950	No Quan Values	Not Used											73.66	2.58316e-07	0	13.5627	300	2	719.447	1437.89	6.14173	56.9084	9917	9917	MS2	10/100	20210221-WuCC-iTRAQ-OSCC_relapse-1-Huang-s48.raw
		High	lLGNVLVcVLAHHFGkEFTPPVQAAYQk	Unambiguous	1	1	P68871	N-Term(iTRAQ4plex); C8(Methylthio); K16(iTRAQ4plex); K28(iTRAQ4plex)	CID	1	0	1	1	328783	Redundant	Not Used	0.351966	0.241023	0.7057	0.0368671	0.107868	0.152737	20085.3	16627.1	10379.5	2361.43	73.66	2.21721e-07	1	13.5707	300	3	1186.66	3557.95	0.83424	51.5401	8900	8900	MS2	27/268	20210221-WuCC-iTRAQ-OSCC_relapse-1-Huang-s67.raw
	High		gTFATLSELHcDk	Unambiguous	1	1	P68871	N-Term(iTRAQ4plex); C11(Methylthio); K13(iTRAQ4plex)	HCD	1	0	1	1	173871	Redundant	Not Used	0.184175	0.0691822	0.387102				7.96999e+06	3.45244e+06	1.1822e+06		73.64	9.5153e-07	0	13.8215	0	2	878.438	1755.87	2.12406	39.0107	5684	5684	MS2	8/116	20210221-WuCC-iTRAQ-OSCC_relapse-1-Huang-s34.raw
		High	gTFATLSELHcDk	Unambiguous	1	1	P68871	N-Term(iTRAQ4plex); C11(Methylthio); K13(iTRAQ4plex)	CID	1	0	1	1	187976	Redundant	Not Used	0.286622	0.121407	0.436511	0.0381865	0.137201	0.314074	35998.9	24268.1	9370.68	4383.86	73.61	9.0151e-07	0	11.0414	69	2	878.437	1755.87	1.56789	40.4727	5849	5849	MS2	8/116	20210221-WuCC-iTRAQ-OSCC_relapse-1-Huang-s37.raw
		High	gTFATLSELHcDk	Unambiguous	1	1	P68871	N-Term(iTRAQ4plex); C11(Methylthio); K13(iTRAQ4plex)	CID	1	0	1	1	228737	Redundant	Not Used	0.214789	0.105819	0.507706	0.0197923	0.094894	0.186766	78975.4	39897	17918.2	4984.76	73.6	9.29779e-07	0	12.9771	73	2	878.437	1755.87	0.872678	38.8504	5573	5573	MS2	11/116	20210221-WuCC-iTRAQ-OSCC_relapse-1-Huang-s46.raw
		High	eFTPPVQAAYQk	Unambiguous	1	1	P68871	N-Term(iTRAQ4plex); K12(iTRAQ4plex)	CID	1	0	1	1	143011	Unique	Used	0.201291	0.0790259	0.404582	0.0291285	0.149022	0.368055	59076	27968.7	10009.7	5487.66	73.58	9.82309e-07	0	8.27332	64	2	833.96	1666.91	4.77634	30.2512	3548	3548	MS2	10/102	20210221-WuCC-iTRAQ-OSCC_relapse-1-Huang-s28.raw
	High		vLGAFSDGLAHLDNLk	Unambiguous	2	2	P68871;P02042	N-Term(iTRAQ4plex); K16(iTRAQ4plex)	HCD	1	0	1	1	179263	Not Unique	Not Used	0.264288	0.0631453	0.246221				9.94185e+07	6.1799e+07	1.34601e+07		73.55	7.3963e-07	0	12.0122	0	3	653.37	1958.1	0.87153	44.6987	7030	7030	MS2	17/138	20210221-WuCC-iTRAQ-OSCC_relapse-1-Huang-s35.raw
	High		lLGNVLVcVLAHHFGk	Unambiguous	1	1	P68871	N-Term(iTRAQ4plex); C8(Methylthio); K16(iTRAQ4plex)	HCD	1	0	1	1	276949	Unique	Used	0.575001	0.0488848	0.0876127	0.0241209	0.0431996	0.492701	43183.5	58401.4	4526.17	3321.76	73.53	4.14774e-07	0	34.7	147	3	685.397	2054.18	5.09435	54.1455	9501	9501	MS2	17/146	20210221-WuCC-iTRAQ-OSCC_relapse-1-Huang-s56.raw
	High		gTFATLSELHcDk	Unambiguous	1	1	P68871	N-Term(iTRAQ4plex); C11(Methylthio); K13(iTRAQ4plex)	HCD	1	0	1	1	219643	Unique	Used	0.223089	0.0846543	0.39105	0.0249349	0.115102	0.294118	221522	116234	40207.2	17614.9	73.52	9.78189e-07	0	19.3046	19	3	585.961	1755.87	2.04688	39.5817	5600	5600	MS2	10/116	20210221-WuCC-iTRAQ-OSCC_relapse-1-Huang-s44.raw
	High		vLGAFSDGLAHLDNLk	Unambiguous	2	2	P68871;P02042	N-Term(iTRAQ4plex); K16(iTRAQ4plex)	HCD	1	0	1	1	159982	Not Unique	Not Used	0.172859	0.0663226	0.395395	0.0136627	0.0813955	0.205703	403829	164182	57424.6	17595.1	73.52	7.29195e-07	0	14.0582	4	3	653.372	1958.1	2.74176	45.6768	7792	7792	MS2	16/138	20210221-WuCC-iTRAQ-OSCC_relapse-1-Huang-s31.raw
	High		fFESFGDLSTPDAVMGNPk	Unambiguous	1	1	P68871	N-Term(iTRAQ4plex); K19(iTRAQ4plex)	HCD	1	0	1	1	42954	Unique	Used	0.204279	0.0996556	0.502737				2.51856e+07	1.21008e+07	5.38138e+06		73.49	7.87975e-07	0	9.64694	0	3	783.056	2347.15	0.283213	43.1539	8091	8091	MS2	14/166	20210221-WuCC-iTRAQ-OSCC_relapse-1-Huang-s09.raw
	High		lLGNVLVcVLAHHFGkEFTPPVQAAYQk	Unambiguous	1	1	P68871	N-Term(iTRAQ4plex); C8(Methylthio); K16(iTRAQ4plex); K28(iTRAQ4plex)	HCD	1	0	1	1	328972	Unique	Used	0.275812	0.15053	0.562433	0.0630458	0.235395	0.418212	39864.9	25860.7	12866.3	8015	73.46	3.61238e-07	1	28.5671	52	4	890.244	3557.95	0.916233	53.6615	9316	9316	MS2	17/268	20210221-WuCC-iTRAQ-OSCC_relapse-1-Huang-s67.raw
		High	eFTPPVQAAYQk	Unambiguous	1	1	P68871	N-Term(iTRAQ4plex); K12(iTRAQ4plex)	CID	1	0	1	1	132605	Unique	Used	0.213127	0.095902	0.463715	0.0333569	0.161177	0.347314	57803	28975.1	11885.5	6148.84	73.43	1.00548e-06	0	16.5458	36	2	833.958	1666.91	2.50617	29.9517	3610	3610	MS2	11/102	20210221-WuCC-iTRAQ-OSCC_relapse-1-Huang-s26.raw
	High		fFESFGDLSTPDAVMGNPk	Unambiguous	1	1	P68871	N-Term(iTRAQ4plex); K19(iTRAQ4plex)	HCD	1	0	1	1	42876	Unique	Used	0.198679	0.071425	0.370477				3.94306e+07	1.84256e+07	6.03841e+06		73.42	8.37178e-07	0	9.66513	0	3	783.057	2347.16	1.5314	42.4656	7922	7922	MS2	16/166	20210221-WuCC-iTRAQ-OSCC_relapse-1-Huang-s09.raw
	High		vVAGVANALAHkYH	Unambiguous	2	2	P68871;P02042	N-Term(iTRAQ4plex); K12(iTRAQ4plex)	HCD	1	0	1	1	303068	Not Unique	Not Used	0.236402	0.103843	0.452677	0.044584	0.194215	0.428712	162979	90618.8	36286.7	23172.2	73.41	7.02297e-07	1	20.0334	20	2	869.506	1738	2.39058	33.5572	4447	4447	MS2	12/116	20210221-WuCC-iTRAQ-OSCC_relapse-1-Huang-s62.raw
		High	vVAGVANALAHk	Unambiguous	2	2	P68871;P02042	N-Term(iTRAQ4plex); K12(iTRAQ4plex)	CID	1	0	1	1	255749	Redundant	Not Used	0.362317	0.137646	0.391506	0.0300369	0.0853733	0.217898	1.69637e+06	1.44559e+06	500638	162492	73.41	4.67438e-07	0	11.9442	1	2	719.443	1437.88	0.793314	33.8195	4429	4429	MS2	11/100	20210221-WuCC-iTRAQ-OSCC_relapse-1-Huang-s52.raw
	High		gTFATLSELHcDk	Unambiguous	1	1	P68871	N-Term(iTRAQ4plex); C11(Methylthio); K13(iTRAQ4plex)	HCD	1	0	1	1	175557	Unique	Used	0.15977	0.0406864	0.262432				111825	42021.4	9755		73.36	1.03566e-06	0	12.9839	10	3	585.961	1755.87	2.77685	53.2614	9337	9337	MS2	17/116	20210221-WuCC-iTRAQ-OSCC_relapse-1-Huang-s34.raw
		High	fFESFGDLSTPDAVMGNPk	Unambiguous	1	1	P68871	N-Term(iTRAQ4plex); K19(iTRAQ4plex)	CID	1	0	1	1	42674	Unique	Used	0.280948	0.10307	0.378067	0.01	0.0185502	0.0490287	4.83487e+07	3.19482e+07	1.06846e+07	780299	73.36	8.00386e-07	0	8.0093	0	2	1174.08	2347.15	-0.127121	40.6248	7478	7478	MS2	11/166	20210221-WuCC-iTRAQ-OSCC_relapse-1-Huang-s09.raw
		High	eFTPPVQAAYQk	Unambiguous	1	1	P68871	N-Term(iTRAQ4plex); K12(iTRAQ4plex)	CID	1	0	1	1	264872	Unique	Used	0.195572	0.0842757	0.444076	0.0230416	0.121328	0.273007	73153.1	33649.3	13218.2	5375.3	73.34	1.05434e-06	0	13.3524	44	2	833.959	1666.91	4.04403	30.7442	3585	3585	MS2	11/102	20210221-WuCC-iTRAQ-OSCC_relapse-1-Huang-s54.raw
	High		gTFATLSELHcDk	Unambiguous	1	1	P68871	N-Term(iTRAQ4plex); C11(Methylthio); K13(iTRAQ4plex)	HCD	1	0	1	1	178414	Redundant	Not Used	0.282104	0.0598073	0.218477	0.012931	0.047204	0.215895	1.36926e+07	9.08516e+06	1.75582e+06	564646	73.32	9.84715e-07	0	11.6164	0	2	878.437	1755.87	1.08124	37.335	5188	5188	MS2	8/116	20210221-WuCC-iTRAQ-OSCC_relapse-1-Huang-s35.raw
		High	sAVTALWGk	Unambiguous	1	1	P68871	N-Term(iTRAQ4plex); K9(iTRAQ4plex)	CID	1	0	1	1	101694	Unique	Used	0.23035	0.111215	0.497551	0.0210574	0.0941391	0.189061	2.20416e+07	1.19418e+07	5.2559e+06	1.48015e+06	73.31	6.83656e-07	0	14.5583	0	2	610.868	1220.73	3.30107	35.0421	5192	5192	MS2	8/70	20210221-WuCC-iTRAQ-OSCC_relapse-1-Huang-s20.raw
	High		vLGAFSDGLAHLDNLk	Unambiguous	2	2	P68871;P02042	N-Term(iTRAQ4plex); K16(iTRAQ4plex)	HCD	1	0	1	1	174953	Redundant	Not Used	0.171292	0.0505498	0.30412	0.0178106	0.107077	0.351821	126372	50912.5	13696.5	7177.71	73.3	7.74102e-07	0	18.4359	15	2	979.554	1958.1	2.81097	48.1803	8026	8026	MS2	21/138	20210221-WuCC-iTRAQ-OSCC_relapse-1-Huang-s34.raw
		High	sAVTALWGk	Unambiguous	1	1	P68871	N-Term(iTRAQ4plex); K9(iTRAQ4plex)	CID	1	0	1	1	85237	Unique	Used	0.103512	0.0696147	0.693064	0.01	0.0531569	0.0766402	2.52972e+08	6.15884e+07	3.77584e+07	4.31047e+06	73.26	6.86852e-07	0	14.6531	0	2	610.868	1220.73	4.10105	30.3768	4388	4388	MS2	8/70	20210221-WuCC-iTRAQ-OSCC_relapse-1-Huang-s17.raw
		High	gTFATLSELHcDk	Unambiguous	1	1	P68871	N-Term(iTRAQ4plex); C11(Methylthio); K13(iTRAQ4plex)	CID	1	0	1	1	219663	Redundant	Not Used	0.240179	0.10913	0.468241	0.0463899	0.198904	0.424468	64424.1	36393.3	15074.1	9530.8	73.26	9.84251e-07	0	16.4344	34	2	878.438	1755.87	1.70693	39.7158	5635	5635	MS2	10/116	20210221-WuCC-iTRAQ-OSCC_relapse-1-Huang-s44.raw
		High	sAVTALWGk	Unambiguous	1	1	P68871	N-Term(iTRAQ4plex); K9(iTRAQ4plex)	CID	1	0	1	1	92044	Unique	Used	0.195376	0.126848	0.669075	0.0107702	0.0567685	0.0847819	1.01931e+06	468395	277222	35009.4	73.25	6.88435e-07	0	12.1872	2	2	610.867	1220.73	1.30112	43.3211	7413	7413	MS2	8/70	20210221-WuCC-iTRAQ-OSCC_relapse-1-Huang-s18.raw
		High	sAVTALWGk	Unambiguous	1	1	P68871	N-Term(iTRAQ4plex); K9(iTRAQ4plex)	CID	1	0	1	1	90598	Unique	Used	0.219912	0.115798	0.542641	0.0140579	0.0658302	0.121222	2.26972e+08	1.17398e+08	5.63524e+07	1.01754e+07	73.25	6.93167e-07	0	13.665	0	2	610.867	1220.73	1.70111	31.5099	4279	4279	MS2	8/70	20210221-WuCC-iTRAQ-OSCC_relapse-1-Huang-s18.raw
		High	sAVTALWGk	Unambiguous	1	1	P68871	N-Term(iTRAQ4plex); K9(iTRAQ4plex)	CID	1	0	1	1	90677	Unique	Used	0.207974	0.103476	0.512733	0.01	0.0478251	0.0932041	1.14676e+08	5.60942e+07	2.54419e+07	3.53215e+06	73.24	7.91984e-07	0	13.9437	0	2	610.865	1220.72	-0.698848	32.2002	4451	4451	MS2	8/70	20210221-WuCC-iTRAQ-OSCC_relapse-1-Huang-s18.raw
	High		lLGNVLVcVLAHHFGk	Unambiguous	1	1	P68871	N-Term(iTRAQ4plex); C8(Methylthio); K16(iTRAQ4plex)	HCD	1	0	1	1	314978	Unique	Used	0.287222	0.143156	0.513635	0.0493676	0.177002	0.344346	45506	30741.4	13967.5	7164.21	73.22	5.24074e-07	0	37.3913	105	3	685.395	2054.17	2.33107	53.5216	9397	9397	MS2	17/146	20210221-WuCC-iTRAQ-OSCC_relapse-1-Huang-s64.raw
	High		vVAGVANALAHk	Unambiguous	2	2	P68871;P02042	N-Term(iTRAQ4plex); K12(iTRAQ4plex)	HCD	1	0	1	1	237802	Not Unique	Not Used	0.193646	0.178255	0.948627	0.0866946	0.46104	0.485639	218239	99398	83409.2	60336.7	73.21	3.82643e-07	0	31.9433	6	2	719.445	1437.88	2.83081	37.1487	5266	5266	MS2	11/100	20210221-WuCC-iTRAQ-OSCC_relapse-1-Huang-s48.raw
		High	gTFATLSELHcDk	Unambiguous	1	1	P68871	N-Term(iTRAQ4plex); C11(Methylthio); K13(iTRAQ4plex)	CID	1	0	1	1	183110	Redundant	Not Used	0.408162	0.170284	0.429935	0.110225	0.2781	0.646352	139723	134133	51012.9	49113.8	73.16	1.03375e-06	0	30.6507	11	2	878.436	1755.87	0.177464	38.2422	5124	5124	MS2	10/116	20210221-WuCC-iTRAQ-OSCC_relapse-1-Huang-s36.raw
		High	sAVTALWGk	Unambiguous	1	1	P68871	N-Term(iTRAQ4plex); K9(iTRAQ4plex)	CID	1	0	1	1	85314	Unique	Used	0.0854993	0.0613758	0.739769	0.01	0.104139	0.140666	1.84189e+08	3.70394e+07	2.42382e+07	5.07858e+06	73.15	7.04471e-07	0	14.729	0	2	610.868	1220.73	3.70106	31.0565	4555	4555	MS2	8/70	20210221-WuCC-iTRAQ-OSCC_relapse-1-Huang-s17.raw
	High		fFESFGDLSTPDAVmGNPk	Unambiguous	1	1	P68871	N-Term(iTRAQ4plex); M15(Oxidation); K19(iTRAQ4plex)	HCD	1	0	1	1	42429	Unique	Used	0.16359	0.0690254	0.434825	0.01	0.0594116	0.13653	4.8471e+06	1.86498e+06	717348	145885	73.13	8.97421e-07	0	5.55946	0	2	1182.07	2363.14	-3.34669	38.616	6952	6952	MS2	17/166	20210221-WuCC-iTRAQ-OSCC_relapse-1-Huang-s09.raw
	High		gTFATLSELHcDk	Unambiguous	1	1	P68871	N-Term(iTRAQ4plex); C11(Methylthio); K13(iTRAQ4plex)	HCD	1	0	1	1	174239	Unique	Used	0.230528	0.128483	0.574361	0.0754658	0.337117	0.586498	77164.7	41838.9	21257.2	18570.6	73.07	1.0258e-06	0	36.9997	26	2	878.436	1755.86	-0.100622	42.1379	6479	6479	MS2	10/116	20210221-WuCC-iTRAQ-OSCC_relapse-1-Huang-s34.raw
		High	vNVDEVGGEALGR	Unambiguous	1	1	P68871	N-Term(iTRAQ4plex)	CID	1	0	1	1	23521	Unique	Used	0.206163	0.0816429	0.408102	0.01	0.0364231	0.0891824	2.43114e+08	1.17885e+08	4.25567e+07	5.65329e+06	73.07	1.19348e-06	0	7.40246	0	2	729.886	1458.77	-1.05284	24.3658	2791	2791	MS2	11/128	20210221-WuCC-iTRAQ-OSCC_relapse-1-Huang-s06.raw
		High	vNVDEVGGEALGR	Unambiguous	1	1	P68871	N-Term(iTRAQ4plex)	CID	1	0	1	1	33664	Unique	Used	0.292368	0.125273	0.44156	0.0346162	0.121928	0.275921	38078.8	26184.8	10227.7	4203.58	73.07	1.26746e-06	0	39.7661	30	2	729.888	1458.77	1.45758	59.7099	12728	12728	MS2	11/128	20210221-WuCC-iTRAQ-OSCC_relapse-1-Huang-s07.raw
	High		eFTPPVQAAYQk	Unambiguous	1	1	P68871	N-Term(iTRAQ4plex); K12(iTRAQ4plex)	HCD	1	0	1	1	57625	Redundant	Not Used	0.0787803	0.0389748	0.509833	0.0102686	0.134229	0.263081	1.53421e+06	284275	128205	50240.1	73.06	1.11714e-06	0	14.1865	1	2	833.959	1666.91	3.60464	27.2351	3443	3443	MS2	8/102	20210221-WuCC-iTRAQ-OSCC_relapse-1-Huang-s12.raw
		High	vVAGVANALAHk	Unambiguous	2	2	P68871;P02042	N-Term(iTRAQ4plex); K12(iTRAQ4plex)	CID	1	0	1	1	243842	Redundant	Not Used	0.239216	0.122546	0.527925	0.026705	0.114963	0.217598	68109.3	38320.7	17895.6	5800.37	73.06	3.28717e-07	0	23.7843	23	2	719.445	1437.88	3.93446	51.3568	8501	8501	MS2	11/100	20210221-WuCC-iTRAQ-OSCC_relapse-1-Huang-s49.raw
	High		VNVDEVGGEALGR	Unambiguous	1	1	P68871		HCD	1	0	1	1	12300	No Quan Labels	Not Used							1833.7	2968.7	2281.11		73.02	1.00276e-06	0	31.2074	48	2	657.836	1314.67	0.605259	22.7892	1945	1945	MS2	11/128	20210221-WuCC-iTRAQ-OSCC_relapse-1-Huang-s04.raw
		High	sAVTALWGk	Unambiguous	1	1	P68871	N-Term(iTRAQ4plex); K9(iTRAQ4plex)	CID	1	0	1	1	91786	Unique	Used	0.22191	0.113711	0.528065	0.038915	0.18059	0.341726	1.02083e+06	532802	248882	126685	72.98	7.37628e-07	0	15.2713	2	2	610.867	1220.73	2.80108	41.2448	6854	6854	MS2	8/70	20210221-WuCC-iTRAQ-OSCC_relapse-1-Huang-s18.raw
		High	vVAGVANALAHk	Unambiguous	2	2	P68871;P02042	N-Term(iTRAQ4plex); K12(iTRAQ4plex)	CID	1	0	1	1	241466	Redundant	Not Used	0.311027	0.12676	0.419995				2.24828e+07	1.6447e+07	6.11041e+06		72.98	5.13571e-07	0	13.4907	0	2	719.443	1437.88	0.708418	30.0959	3349	3349	MS2	10/100	20210221-WuCC-iTRAQ-OSCC_relapse-1-Huang-s49.raw
	High		vLGAFSDGLAHLDNLk	Unambiguous	2	2	P68871;P02042	N-Term(iTRAQ4plex); K16(iTRAQ4plex)	HCD	1	0	1	1	188626	Not Unique	Not Used	0.303235	0.0767124	0.260704				2.7834e+06	1.98515e+06	457805		72.93	8.40396e-07	0	12.1495	0	3	653.372	1958.1	3.0223	45.882	7268	7268	MS2	17/138	20210221-WuCC-iTRAQ-OSCC_relapse-1-Huang-s37.raw
	High		eFTPPVQAAYQk	Unambiguous	1	1	P68871	N-Term(iTRAQ4plex); K12(iTRAQ4plex)	HCD	1	0	1	1	100981	Unique	Used	0.193881	0.0684473	0.363817	0.0166635	0.0885087	0.243094	135641	61853.1	19906.1	7207.97	72.92	1.1665e-06	0	12.1617	15	2	833.96	1666.91	4.55665	29.4805	3652	3652	MS2	8/102	20210221-WuCC-iTRAQ-OSCC_relapse-1-Huang-s20.raw
		High	vVAGVANALAHk	Unambiguous	2	2	P68871;P02042	N-Term(iTRAQ4plex); K12(iTRAQ4plex)	CID	1	0	1	1	248889	Redundant	Not Used	0.450391	0.178597	0.408645	0.0316367	0.0723364	0.176881	17835.5	18893.5	6829.65	1799.42	72.92	3.59906e-07	0	30.4695	115	2	719.444	1437.88	2.32144	56.2217	9766	9766	MS2	11/100	20210221-WuCC-iTRAQ-OSCC_relapse-1-Huang-s50.raw
	High		gTFATLSELHcDk	Unambiguous	1	1	P68871	N-Term(iTRAQ4plex); C11(Methylthio); K13(iTRAQ4plex)	HCD	1	0	1	1	174891	Unique	Used	0.143685	0.0576833	0.413715				187285	63292.3	23162.9		72.91	1.14361e-06	0	12.7259	5	3	585.962	1755.87	4.34108	47.6692	7894	7894	MS2	15/116	20210221-WuCC-iTRAQ-OSCC_relapse-1-Huang-s34.raw
	High		vVAGVANALAHk	Unambiguous	2	2	P68871;P02042	N-Term(iTRAQ4plex); K12(iTRAQ4plex)	HCD	1	0	1	1	419	Redundant	Not Used	0.056213	0.371667	6.81363	0.0373293	0.683862	0.100291	5782.53	764.525	4607.98	688.376	72.89	4.11902e-07	0	31.5613	184	2	719.445	1437.88	2.66102	33.3152	2253	2253	MS2	9/100	20210221-WuCC-iTRAQ-OSCC_relapse-1-Huang-s01.raw
	High		vVAGVANALAHk	Unambiguous	2	2	P68871;P02042	N-Term(iTRAQ4plex); K12(iTRAQ4plex)	HCD	1	0	1	1	246343	Not Unique	Not Used	0.407487	0.151094	0.382115	0.0173131	0.0437539	0.114418	1.73609e+06	1.66388e+06	562415	95852.5	72.87	5.13834e-07	0	12.449	1	3	479.965	1437.88	1.0811	34.5539	4258	4258	MS2	15/100	20210221-WuCC-iTRAQ-OSCC_relapse-1-Huang-s50.raw
		High	sAVTALWGk	Unambiguous	1	1	P68871	N-Term(iTRAQ4plex); K9(iTRAQ4plex)	CID	1	0	1	1	90522	Unique	Used	0.221759	0.11823	0.549423	0.0109743	0.0509625	0.092686	2.97154e+08	1.54989e+08	7.53264e+07	1.03996e+07	72.87	7.51386e-07	0	13.8258	0	2	610.866	1220.73	0.801126	30.8152	4113	4113	MS2	8/70	20210221-WuCC-iTRAQ-OSCC_relapse-1-Huang-s18.raw
		High	gTFATLSELHcDk	Unambiguous	1	1	P68871	N-Term(iTRAQ4plex); C11(Methylthio); K13(iTRAQ4plex)	CID	1	0	1	1	183296	Unique	Used	0.387804	0.115707	0.307474				1.95331e+06	1.78164e+06	484583		72.85	1.07392e-06	0	10.9181	0	2	878.437	1755.87	1.49837	39.7621	5527	5527	MS2	10/116	20210221-WuCC-iTRAQ-OSCC_relapse-1-Huang-s36.raw
		High	sAVTALWGk	Unambiguous	1	1	P68871	N-Term(iTRAQ4plex); K9(iTRAQ4plex)	CID	1	0	1	1	93484	Unique	Used	0.202664	0.120997	0.61526	0.0103212	0.0524454	0.0851763	418427	199450	108551	13772.3	72.84	7.61794e-07	0	12.7887	4	2	610.868	1220.73	3.00108	55.0005	10533	10533	MS2	8/70	20210221-WuCC-iTRAQ-OSCC_relapse-1-Huang-s18.raw
	High		gTFATLSELHcDk	Unambiguous	1	1	P68871	N-Term(iTRAQ4plex); C11(Methylthio); K13(iTRAQ4plex)	HCD	1	0	1	1	183296	Redundant	Not Used	0.387804	0.115707	0.307474				1.95331e+06	1.78164e+06	484583		72.82	1.08136e-06	0	10.9181	0	2	878.437	1755.87	1.49837	39.7765	5533	5533	MS2	16/116	20210221-WuCC-iTRAQ-OSCC_relapse-1-Huang-s36.raw
	High		sAVTALWGk	Unambiguous	1	1	P68871	N-Term(iTRAQ4plex); K9(iTRAQ4plex)	HCD	1	0	1	1	85994	Unique	Used	0.136489	0.0899479	0.679133	0.0301331	0.227353	0.334516	363555	116709	70113.2	34935.8	72.79	7.65355e-07	0	32.0279	6	2	610.868	1220.73	4.00106	36.6589	6032	6032	MS2	8/70	20210221-WuCC-iTRAQ-OSCC_relapse-1-Huang-s17.raw
	High		vVAGVANALAHk	Unambiguous	2	2	P68871;P02042	N-Term(iTRAQ4plex); K12(iTRAQ4plex)	HCD	1	0	1	1	274568	Not Unique	Not Used	0.305159	0.140841	0.475627	0.0432432	0.145931	0.306585	64057.3	45976	19343.6	8833.72	72.77	5.28445e-07	0	30.4573	47	3	479.965	1437.88	1.20844	33.9958	4341	4341	MS2	15/100	20210221-WuCC-iTRAQ-OSCC_relapse-1-Huang-s56.raw
	High		vLGAFSDGLAHLDNLk	Unambiguous	2	2	P68871;P02042	N-Term(iTRAQ4plex); K16(iTRAQ4plex)	HCD	1	0	1	1	185374	Not Unique	Not Used	0.379891	0.149336	0.405105				2300.18	2055.22	736.489		72.77	8.56081e-07	0	13.0802	300	3	653.372	1958.1	3.48986	59.2609	10063	10063	MS2	16/138	20210221-WuCC-iTRAQ-OSCC_relapse-1-Huang-s36.raw
	High		lLGNVLVcVLAHHFGk	Unambiguous	1	1	P68871	N-Term(iTRAQ4plex); C8(Methylthio); K16(iTRAQ4plex)	HCD	1	0	1	1	300594	Unique	Used	0.172859	0.105923	0.631482				273114	111038	62026		72.73	6.08002e-07	0	14.8833	3	3	685.394	2054.17	1.79624	53.1076	9497	9497	MS2	16/146	20210221-WuCC-iTRAQ-OSCC_relapse-1-Huang-s61.raw
	High		fFESFGDLSTPDAVmGNPKVk	Unambiguous	1	1	P68871	N-Term(iTRAQ4plex); M15(Oxidation); K21(iTRAQ4plex)	HCD	1	0	1	1	134180	Unique	Used	0.171419	0.113316	0.681229	0.0800252	0.480753	0.705179	126634	51056.2	30766.7	32317.3	72.73	9.54669e-07	1	24.4877	16	3	864.112	2590.32	4.10515	42.1071	7025	7025	MS2	20/186	20210221-WuCC-iTRAQ-OSCC_relapse-1-Huang-s26.raw
		High	vNVDEVGGEALGR	Unambiguous	1	1	P68871	N-Term(iTRAQ4plex)	CID	1	0	1	1	25112	Redundant	Not Used	0.273075	0.167672	0.632761	0.0560886	0.211518	0.334025	725047	465677	260654	129687	72.71	1.37968e-06	0	25.2885	2	2	729.888	1458.77	1.29022	37.0592	6237	6237	MS2	16/128	20210221-WuCC-iTRAQ-OSCC_relapse-1-Huang-s06.raw
	High		FFESFGDLSTPDAVmGNPk	Unambiguous	1	1	P68871	M15(Oxidation); K19(iTRAQ4plex)	HCD	1	0	1	1	25080	Unique	Used	0.179322						155793	65708			72.66	9.59342e-07	0	3.95804	3	2	1110.03	2219.05	0.732304	36.8	6169	6169	MS2	11/166	20210221-WuCC-iTRAQ-OSCC_relapse-1-Huang-s06.raw
		High	sAVTALWGk	Unambiguous	1	1	P68871	N-Term(iTRAQ4plex); K9(iTRAQ4plex)	CID	1	0	1	1	85650	Unique	Used	0.102873	0.068682	0.688025	0.01	0.0888823	0.129087	1.30423e+07	3.15568e+06	1.9206e+06	369295	72.65	8.12159e-07	0	14.1433	0	2	610.868	1220.73	3.40107	33.8813	5283	5283	MS2	8/70	20210221-WuCC-iTRAQ-OSCC_relapse-1-Huang-s17.raw
		High	vVAGVANALAHk	Unambiguous	2	2	P68871;P02042	N-Term(iTRAQ4plex); K12(iTRAQ4plex)	CID	1	0	1	1	247975	Redundant	Not Used	0.420083	0.214055	0.525113	0.0457867	0.112243	0.213588	36053.2	35621.8	16546.6	5264.29	72.65	4.83493e-07	0	43.5156	59	2	719.444	1437.88	1.81206	48.211	7788	7788	MS2	17/100	20210221-WuCC-iTRAQ-OSCC_relapse-1-Huang-s50.raw
	High		fFESFGDLSTPDAVMGNPk	Unambiguous	1	1	P68871	N-Term(iTRAQ4plex); K19(iTRAQ4plex)	HCD	1	0	1	1	149984	Unique	Used	0.287088	0.103598	0.371876	0.0397646	0.142638	0.383273	172351	116377	38282.8	21855.8	72.64	9.88272e-07	0	13.0122	3	3	783.056	2347.15	0.907306	45.7091	7724	7724	MS2	16/166	20210221-WuCC-iTRAQ-OSCC_relapse-1-Huang-s29.raw
	High		vLGAFSDGLAHLDNLk	Unambiguous	2	2	P68871;P02042	N-Term(iTRAQ4plex); K16(iTRAQ4plex)	HCD	1	0	1	1	323482	Not Unique	Not Used	0.205623	0.122662	0.614753	0.0420547	0.210619	0.342348	30050.8	14533.3	7903.23	4030.21	72.59	8.95063e-07	0	32.2372	32	3	653.371	1958.1	1.80665	44.6923	7237	7237	MS2	17/138	20210221-WuCC-iTRAQ-OSCC_relapse-1-Huang-s66.raw
	High		eFTPPVQAAYQk	Unambiguous	1	1	P68871	N-Term(iTRAQ4plex); K12(iTRAQ4plex)	HCD	1	0	1	1	66365	Unique	Used	0.246696	0.154728	0.64635	0.076752	0.320392	0.495319	70039.5	40638.9	23235.4	17143.1	72.54	1.25924e-06	0	15.6876	22	2	833.959	1666.91	3.53141	52.4013	10477	10477	MS2	8/102	20210221-WuCC-iTRAQ-OSCC_relapse-1-Huang-s13.raw
	High		eFTPPVQAAYQk	Unambiguous	1	1	P68871	N-Term(iTRAQ4plex); K12(iTRAQ4plex)	HCD	1	0	1	1	69184	Unique	Used	0.336335	0.143612	0.440027	0.0760926	0.232984	0.529074	81666.6	64603	25146.3	19817.3	72.53	1.3152e-06	0	0	16	2	833.955	1666.9	-0.496321	31.7825	4536	4536	MS2	8/102	20210221-WuCC-iTRAQ-OSCC_relapse-1-Huang-s14.raw
		High	vVAGVANALAHk	Unambiguous	2	2	P68871;P02042	N-Term(iTRAQ4plex); K12(iTRAQ4plex)	CID	1	0	1	1	237371	Not Unique	Not Used	0.135769	0.0512145	0.388735				5.28064e+06	1.68626e+06	579854		72.52	3.94629e-07	0	13.9687	0	2	719.444	1437.88	2.49123	33.5468	4325	4325	MS2	10/100	20210221-WuCC-iTRAQ-OSCC_relapse-1-Huang-s48.raw
	High		lLGNVLVcVLAHHFGk	Unambiguous	1	1	P68871	N-Term(iTRAQ4plex); C8(Methylthio); K16(iTRAQ4plex)	HCD	1	0	1	1	300288	Unique	Used	0.191027	0.0600972	0.324206				2.11753e+06	951394	272849		72.49	6.36911e-07	0	5.62644	0	2	1027.58	2054.16	-0.960511	50.3605	8834	8834	MS2	16/146	20210221-WuCC-iTRAQ-OSCC_relapse-1-Huang-s61.raw
		High	vNVDEVGGEALGR	Unambiguous	1	1	P68871	N-Term(iTRAQ4plex)	CID	1	0	1	1	29175	Unique	Used	0.315443	0.108754	0.355292	0.0117549	0.0383755	0.107929	1.58229e+08	1.17393e+08	3.68951e+07	5.93146e+06	72.46	1.37346e-06	0	7.12385	0	2	729.889	1458.77	2.37806	23.395	3003	3003	MS2	10/128	20210221-WuCC-iTRAQ-OSCC_relapse-1-Huang-s07.raw
		High	LLGNVLVcVLAHHFGk	Unambiguous	1	1	P68871	C8(Methylthio); K16(iTRAQ4plex)	CID	1	0	1	1	262562	No Quan Values	Not Used							13737.9				72.43	1.07152e-06	0	34.5853	6	2	955.536	1910.06	1.14633	50.7148	8945	8945	MS2	10/146	20210221-WuCC-iTRAQ-OSCC_relapse-1-Huang-s53.raw
		High	lLGNVLVcVLAHHFGk	Unambiguous	1	1	P68871	N-Term(iTRAQ4plex); C8(Methylthio); K16(iTRAQ4plex)	CID	1	0	1	1	305321	Redundant	Not Used	0.259705	0.129946	0.515637	0.0359419	0.14252	0.276186	53343.1	32583.3	14862.1	6114.15	72.43	6.60058e-07	0	15.7667	41	2	1027.59	2054.17	1.41652	53.2651	9327	9327	MS2	20/146	20210221-WuCC-iTRAQ-OSCC_relapse-1-Huang-s62.raw
		High	vNVDEVGGEALGR	Unambiguous	1	1	P68871	N-Term(iTRAQ4plex)	CID	1	0	1	1	63235	Unique	Used	0.356048	0.181103	0.524179				122060	102215	47395.5		72.41	1.43242e-06	0	13.9587	16	2	729.887	1458.77	0.118691	27.3808	3694	3694	MS2	10/128	20210221-WuCC-iTRAQ-OSCC_relapse-1-Huang-s13.raw
	High		vNVDEVGGEALGR	Unambiguous	1	1	P68871	N-Term(iTRAQ4plex)	HCD	1	0	1	1	27466	Unique	Used	0.245261	0.0724612	0.304466	0.0203396	0.0854024	0.280286	423374	244224	65776.2	27461.5	72.39	1.45922e-06	0	19.0276	3	2	729.888	1458.77	1.87598	55.8121	11341	11341	MS2	11/128	20210221-WuCC-iTRAQ-OSCC_relapse-1-Huang-s06.raw
	High		lLGNVLVcVLAHHFGk	Unambiguous	1	1	P68871	N-Term(iTRAQ4plex); C8(Methylthio); K16(iTRAQ4plex)	HCD	1	0	1	1	304835	Unique	Used	0.26601	0.122064	0.47288				8.55218e+06	5.35072e+06	2.23822e+06		72.38	6.70591e-07	0	10.5247	0	3	685.393	2054.16	-0.521363	48.7508	8279	8279	MS2	16/146	20210221-WuCC-iTRAQ-OSCC_relapse-1-Huang-s62.raw
	High		gTFATLSELHcDk	Unambiguous	1	1	P68871	N-Term(iTRAQ4plex); C11(Methylthio); K13(iTRAQ4plex)	HCD	1	0	1	1	173715	Redundant	Not Used	0.152112	0.0548189	0.371388				1.43071e+07	5.11862e+06	1.6816e+06		72.36	1.23703e-06	0	12.2005	0	2	878.437	1755.87	0.803157	37.6163	5346	5346	MS2	19/116	20210221-WuCC-iTRAQ-OSCC_relapse-1-Huang-s34.raw
		High	VNVDEVGGEALGR	Unambiguous	1	1	P68871		CID	1	0	1	1		No Quan Labels	Not Used											72.36	1.15572e-06	0	0	0	2	657.837	1314.67	1.06952	25.0787	2685	2685	MS2	10/128	20210221-WuCC-iTRAQ-OSCC_relapse-1-Huang-s03.raw
		High	vNVDEVGGEALGR	Unambiguous	1	1	P68871	N-Term(iTRAQ4plex)	CID	1	0	1	1	29259	Unique	Used	0.33777	0.130458	0.398026	0.0160218	0.0488477	0.122632	1.36935e+08	1.08786e+08	3.83023e+07	6.99653e+06	72.32	1.41845e-06	0	7.07546	0	2	729.889	1458.77	2.46174	24.0809	3185	3185	MS2	10/128	20210221-WuCC-iTRAQ-OSCC_relapse-1-Huang-s07.raw
	High		vVAGVANALAHk	Unambiguous	2	2	P68871;P02042	N-Term(iTRAQ4plex); K12(iTRAQ4plex)	HCD	1	0	1	1	224289	Not Unique	Not Used	0.189713	0.0678447	0.368536	0.01	0.0354069	0.0960017	225973	100830	32870.9	4700.51	72.3	5.24071e-07	0	19.6505	45	3	479.965	1437.88	1.90883	39.8793	5954	5954	MS2	16/100	20210221-WuCC-iTRAQ-OSCC_relapse-1-Huang-s45.raw
		High	vNVDEVGGEALGR	Unambiguous	1	1	P68871	N-Term(iTRAQ4plex)	CID	1	0	1	1	24127	Unique	Used	0.261089	0.109408	0.43184	0.0233693	0.0921747	0.213285	2.56144e+06	1.57293e+06	600859	190892	72.3	1.48389e-06	0	7.14353	0	2	729.888	1458.77	0.955495	29.2647	4104	4104	MS2	10/128	20210221-WuCC-iTRAQ-OSCC_relapse-1-Huang-s06.raw
	High		vVAGVANALAHkYH	Unambiguous	2	2	P68871;P02042	N-Term(iTRAQ4plex); K12(iTRAQ4plex)	HCD	1	0	1	1	489	Not Unique	Not Used	0.123219	0.295943	2.47509	0.048595	0.406133	0.163963	1715.5	497.173	1088.53	265.852	72.29	8.85302e-07	1	36.5608	300	3	580.006	1738	1.25907	35.1446	2468	2468	MS2	16/116	20210221-WuCC-iTRAQ-OSCC_relapse-1-Huang-s01.raw
		High	VVAGVANALAHk	Unambiguous	2	2	P68871;P02042	K12(iTRAQ4plex)	CID	1	0	1	1	137168	Redundant	Not Used	0.232471	0.105908	0.469483	0.109567	0.485359	1.03303	81178.1	44385.9	18433.4	28364.4	72.28	1.21862e-06	0	18.1051	11	2	647.392	1293.78	0.325007	24.2885	2340	2340	MS2	10/100	20210221-WuCC-iTRAQ-OSCC_relapse-1-Huang-s27.raw
	High		lLGNVLVcVLAHHFGk	Unambiguous	1	1	P68871	N-Term(iTRAQ4plex); C8(Methylthio); K16(iTRAQ4plex)	HCD	1	0	1	1	281510	Unique	Used	0.233234	0.181196	0.800604	0.0585875	0.258683	0.322865	34159.3	18738.6	13270.8	6382.2	72.22	6.74765e-07	0	44.1011	21	3	685.394	2054.17	0.993994	52.208	9266	9266	MS2	16/146	20210221-WuCC-iTRAQ-OSCC_relapse-1-Huang-s57.raw
		High	vNVDEVGGEALGR	Unambiguous	1	1	P68871	N-Term(iTRAQ4plex)	CID	1	0	1	1	23773	Unique	Used	0.219785	0.0977186	0.458185	0.01	0.0258333	0.056339	6.23386e+07	3.22249e+07	1.30609e+07	1.09607e+06	72.16	1.52338e-06	0	6.9009	0	2	729.888	1458.77	1.62494	26.4605	3337	3337	MS2	10/128	20210221-WuCC-iTRAQ-OSCC_relapse-1-Huang-s06.raw
		High	fFESFGDLSTPDAVMGNPk	Unambiguous	1	1	P68871	N-Term(iTRAQ4plex); K19(iTRAQ4plex)	CID	1	0	1	1	97755	Unique	Used	0.263499	0.125393	0.490406				171828	106490	46196.1		72.07	1.26968e-06	0	6.15802	5	2	1174.08	2347.16	2.88933	45.5087	8473	8473	MS2	11/166	20210221-WuCC-iTRAQ-OSCC_relapse-1-Huang-s19.raw
	High		vVAGVANALAHk	Unambiguous	2	2	P68871;P02042	N-Term(iTRAQ4plex); K12(iTRAQ4plex)	HCD	1	0	1	1	250548	Not Unique	Not Used	0.275882	0.157049	0.586641	0.139689	0.521426	0.888159	100824	65422.2	33949.8	44914.1	72.05	4.99797e-07	0	34.8121	8	2	719.445	1437.88	2.57613	29.5662	3449	3449	MS2	9/100	20210221-WuCC-iTRAQ-OSCC_relapse-1-Huang-s51.raw
	High		vNVDEVGGEALGR	Unambiguous	1	1	P68871	N-Term(iTRAQ4plex)	HCD	1	0	1	1	57669	Unique	Used	0.31583	0.124666	0.406777	0.0370384	0.120769	0.296667	382922	284446	102352	45229.3	72.01	1.61783e-06	0	24.0149	8	2	729.888	1458.77	1.54126	27.5777	3536	3536	MS2	12/128	20210221-WuCC-iTRAQ-OSCC_relapse-1-Huang-s12.raw
	High		fFESFGDLSTPDAVmGNPk	Unambiguous	1	1	P68871	N-Term(iTRAQ4plex); M15(Oxidation); K19(iTRAQ4plex)	HCD	1	0	1	1	197548	Unique	Used	0.357491	0.235281	0.678242	0.143847	0.414372	0.610487	17514.9	14726.8	8835.56	8034.61	72	1.17989e-06	0	8.63847	68	3	788.388	2363.15	1.32249	44.2112	6849	6849	MS2	17/166	20210221-WuCC-iTRAQ-OSCC_relapse-1-Huang-s39.raw
	High		vVAGVANALAHKYH	Unambiguous	2	2	P68871;P02042	N-Term(iTRAQ4plex)	HCD	1	0	1	1	255725	Not Unique	Not Used	0.183676	0.0455984	0.255834	0.0371981	0.208556	0.814582	698386	301707	68278.5	82846.3	71.98	1.38184e-06	1	10.7793	1	3	531.972	1593.9	2.45276	33.6274	4383	4383	MS2	12/116	20210221-WuCC-iTRAQ-OSCC_relapse-1-Huang-s52.raw
	High		vLGAFSDGLAHLDNLK	Unambiguous	2	2	P68871;P02042	N-Term(iTRAQ4plex)	HCD	1	0	1	1	81593	Not Unique	Not Used	0.202562	0.0586682	0.298475	0.016254	0.0826338	0.276644	307084	146302	38627.7	15917.5	71.93	1.34654e-06	0	9.15872	4	2	907.501	1813.99	0.954912	45.1666	7879	7879	MS2	18/138	20210221-WuCC-iTRAQ-OSCC_relapse-1-Huang-s16.raw
	High		sAVTALWGk	Unambiguous	1	1	P68871	N-Term(iTRAQ4plex); K9(iTRAQ4plex)	HCD	1	0	1	1	307960	Unique	Used	0.243393	0.162055	0.686146	0.061667	0.260915	0.379974	36510.5	20900.8	12685.9	7180.06	71.85	9.43774e-07	0	58.6519	113	2	610.869	1220.73	4.90103	33.3742	4813	4813	MS2	8/70	20210221-WuCC-iTRAQ-OSCC_relapse-1-Huang-s63.raw
		High	vNVDEVGGEALGR	Unambiguous	1	1	P68871	N-Term(iTRAQ4plex)	CID	1	0	1	1	23947	Unique	Used	0.295842	0.0901168	0.313911				4.08026e+06	2.83913e+06	788374		71.85	1.64589e-06	0	7.24802	0	2	729.888	1458.77	0.704454	27.8441	3714	3714	MS2	22/128	20210221-WuCC-iTRAQ-OSCC_relapse-1-Huang-s06.raw
	High		gTFATLSELHcDk	Unambiguous	1	1	P68871	N-Term(iTRAQ4plex); C11(Methylthio); K13(iTRAQ4plex)	HCD	1	0	1	1	178840	Unique	Used	0.279578	0.117223	0.432089	0.0270961	0.0998064	0.230811	375216	246729	94304.9	32422.4	71.84	1.4402e-06	0	20.0699	2	3	585.961	1755.87	2.04688	41.0914	6110	6110	MS2	14/116	20210221-WuCC-iTRAQ-OSCC_relapse-1-Huang-s35.raw
	High		lLGNVLVcVLAHHFGk	Unambiguous	1	1	P68871	N-Term(iTRAQ4plex); C8(Methylthio); K16(iTRAQ4plex)	HCD	1	0	1	1	300218	Redundant	Not Used	0.147737	0.046796	0.326424				3.41477e+06	1.18655e+06	342618		71.84	7.52832e-07	0	5.96208	0	2	1027.59	2054.16	-0.603955	49.6745	8682	8682	MS2	18/146	20210221-WuCC-iTRAQ-OSCC_relapse-1-Huang-s61.raw
	High		lLGNVLVcVLAHHFGk	Unambiguous	1	1	P68871	N-Term(iTRAQ4plex); C8(Methylthio); K16(iTRAQ4plex)	HCD	1	0	1	1	305135	Unique	Used	0.226597	0.0735524	0.334506				9.21452e+06	4.91093e+06	1.45314e+06		71.82	7.39865e-07	0	10.2023	0	3	685.393	2054.17	0.370024	51.6152	8930	8930	MS2	15/146	20210221-WuCC-iTRAQ-OSCC_relapse-1-Huang-s62.raw
	High		vNVDEVGGEALGR	Unambiguous	1	1	P68871	N-Term(iTRAQ4plex)	HCD	1	0	1	1	29967	No Quan Values	Not Used							11864.2				71.73	1.69871e-06	0	10.9561	3	2	729.889	1458.77	1.95966	29.6817	4725	4725	MS2	7/128	20210221-WuCC-iTRAQ-OSCC_relapse-1-Huang-s07.raw
		High	gTFATLSELHcDk	Unambiguous	1	1	P68871	N-Term(iTRAQ4plex); C11(Methylthio); K13(iTRAQ4plex)	CID	1	0	1	1	179397	Redundant	Not Used	0.27899	0.149539	0.552369	0.0853798	0.315153	0.570116	30238.1	19841.7	9695.02	8233.15	71.7	1.43668e-06	0	16.9248	57	2	878.436	1755.86	-0.0311001	45.8958	7311	7311	MS2	11/116	20210221-WuCC-iTRAQ-OSCC_relapse-1-Huang-s35.raw
	High		fFESFGDLSTPDAVmGNPk	Unambiguous	1	1	P68871	N-Term(iTRAQ4plex); M15(Oxidation); K19(iTRAQ4plex)	HCD	1	0	1	1	50470	Unique	Used	0.288574	0.0750518	0.268019	0.0628515	0.224292	0.836217	11217.9	7613.88	1805.14	2248.46	71.68	1.28709e-06	0	26.9381	38	3	788.39	2363.15	3.33705	59.761	12198	12198	MS2	15/166	20210221-WuCC-iTRAQ-OSCC_relapse-1-Huang-s10.raw
		High	gTFATLSELHcDk	Unambiguous	1	1	P68871	N-Term(iTRAQ4plex); C11(Methylthio); K13(iTRAQ4plex)	CID	1	0	1	1	242418	Redundant	Not Used	0.22031	0.124193	0.580932	0.0847165	0.395994	0.681136	119622	61984.4	31852.8	32317.4	71.64	1.41896e-06	0	27.1569	36	2	878.437	1755.87	1.49837	39.149	5412	5412	MS2	11/116	20210221-WuCC-iTRAQ-OSCC_relapse-1-Huang-s49.raw
		High	eFTPPVQAAYQk	Unambiguous	1	1	P68871	N-Term(iTRAQ4plex); K12(iTRAQ4plex)	CID	1	0	1	1	68623	Unique	Used	0.393557	0.124428	0.325817	0.0194203	0.0508163	0.155847	3.69785e+07	3.4229e+07	9.86524e+06	2.29014e+06	71.59	1.63302e-06	0	12.0452	0	2	833.955	1666.9	-0.496321	27.3286	3318	3318	MS2	9/102	20210221-WuCC-iTRAQ-OSCC_relapse-1-Huang-s14.raw
		High	vLGAFSDGLAHLDNLk	Unambiguous	2	2	P68871;P02042	N-Term(iTRAQ4plex); K16(iTRAQ4plex)	CID	1	0	1	1	179263	Redundant	Not Used	0.264288	0.0631453	0.246221				9.94185e+07	6.1799e+07	1.34601e+07		71.57	1.16685e-06	0	12.0122	0	3	653.37	1958.1	0.87153	44.6825	7024	7024	MS2	19/138	20210221-WuCC-iTRAQ-OSCC_relapse-1-Huang-s35.raw
	High		vLGAFSDGLAHLDNLk	Unambiguous	2	2	P68871;P02042	N-Term(iTRAQ4plex); K16(iTRAQ4plex)	HCD	1	0	1	1	175029	Not Unique	Not Used	0.153839	0.0585292	0.392074				869413	314579	109103		71.56	1.14859e-06	0	11.7223	1	3	653.372	1958.1	3.20932	48.8384	8193	8193	MS2	14/138	20210221-WuCC-iTRAQ-OSCC_relapse-1-Huang-s34.raw
	High		fFESFGDLSTPDAVMGNPk	Unambiguous	1	1	P68871	N-Term(iTRAQ4plex); K19(iTRAQ4plex)	HCD	1	0	1	1	42834	Redundant	Not Used	0.268663	0.104267	0.399945				1.77697e+07	1.12286e+07	3.97253e+06		71.52	1.22264e-06	0	8.71901	0	2	1174.08	2347.15	-0.231137	42.0809	7831	7831	MS2	14/166	20210221-WuCC-iTRAQ-OSCC_relapse-1-Huang-s09.raw
		High	vVAGVANALAHk	Unambiguous	2	2	P68871;P02042	N-Term(iTRAQ4plex); K12(iTRAQ4plex)	CID	1	0	1	1	265177	No Quan Values	Not Used							81052.1				71.5	6.30072e-07	0	17.9557	1	2	719.444	1437.88	1.81206	33.3781	4247	4247	MS2	11/100	20210221-WuCC-iTRAQ-OSCC_relapse-1-Huang-s54.raw
	High		lLGNVLVcVLAHHFGk	Unambiguous	1	1	P68871	N-Term(iTRAQ4plex); C8(Methylthio); K16(iTRAQ4plex)	HCD	1	0	1	1	305638	Unique	Used	0.276715	0.126169	0.469874	0.0249196	0.0927391	0.197221	63686.4	41449.2	17228.1	5061.09	71.47	7.84138e-07	0	17.8419	21	3	685.395	2054.17	2.33107	56.2003	10021	10021	MS2	17/146	20210221-WuCC-iTRAQ-OSCC_relapse-1-Huang-s62.raw
	High		lLGNVLVcVLAHHFGk	Unambiguous	1	1	P68871	N-Term(iTRAQ4plex); C8(Methylthio); K16(iTRAQ4plex)	HCD	1	0	1	1	315101	Unique	Used	0.281776	0.151266	0.553222	0.057028	0.20842	0.376452	14335.1	9500.36	4649.22	2607.02	71.46	7.07351e-07	0	40.1148	107	3	685.396	2054.17	3.84642	54.6408	9660	9660	MS2	16/146	20210221-WuCC-iTRAQ-OSCC_relapse-1-Huang-s64.raw
	High		FFESFGDLSTPDAVMGNPk	Unambiguous	1	1	P68871	K19(iTRAQ4plex)	HCD	1	0	1	1	26151	Redundant	Not Used	0.292177						85491.4	58749.5			71.28	1.15806e-06	0	3.87522	2	2	1102.03	2203.05	0.313387	45.2953	8493	8493	MS2	9/166	20210221-WuCC-iTRAQ-OSCC_relapse-1-Huang-s06.raw
	High		lLGNVLVcVLAHHFGk	Unambiguous	1	1	P68871	N-Term(iTRAQ4plex); C8(Methylthio); K16(iTRAQ4plex)	HCD	1	0	1	1	300212	Unique	Used	0.155806	0.0633356	0.418914	0.01	0.028107	0.0670441	1.71934e+07	6.3006e+06	2.33479e+06	233165	71.18	8.6877e-07	0	10.2799	0	3	685.392	2054.16	-1.0562	49.6275	8669	8669	MS2	17/146	20210221-WuCC-iTRAQ-OSCC_relapse-1-Huang-s61.raw
		High	lLGNVLVcVLAHHFGk	Unambiguous	1	1	P68871	N-Term(iTRAQ4plex); C8(Methylthio); K16(iTRAQ4plex)	CID	1	0	1	1	291295	Unique	Used	0.236181	0.100997	0.440683	0.0153286	0.0668363	0.15155	90678.6	50371.8	19636.1	4432.67	71.13	8.90394e-07	0	38.3546	78	3	685.393	2054.16	-0.343085	55.018	9938	9938	MS2	12/146	20210221-WuCC-iTRAQ-OSCC_relapse-1-Huang-s59.raw
		High	gTFATLSELHcDk	Unambiguous	1	1	P68871	N-Term(iTRAQ4plex); C11(Methylthio); K13(iTRAQ4plex)	CID	1	0	1	1	261226	Unique	Used	0.244152	0.122334	0.516357	0.0618917	0.261052	0.505181	34325.5	19711.2	9003.35	6774.94	71.1	1.61848e-06	0	13.1407	37	2	878.438	1755.87	1.70693	39.6216	6048	6048	MS2	11/116	20210221-WuCC-iTRAQ-OSCC_relapse-1-Huang-s53.raw
		High	vVAGVANALAHk	Unambiguous	2	2	P68871;P02042	N-Term(iTRAQ4plex); K12(iTRAQ4plex)	CID	1	0	1	1	248336	Redundant	Not Used	0.426559	0.173087	0.418163	0.0394381	0.095212	0.227518	66752.5	66970.5	24772.5	8395.38	71.08	5.4978e-07	0	21.9574	29	2	719.444	1437.88	2.40634	51.3669	8569	8569	MS2	11/100	20210221-WuCC-iTRAQ-OSCC_relapse-1-Huang-s50.raw
	High		vLGAFSDGLAHLDNLk	Unambiguous	2	2	P68871;P02042	N-Term(iTRAQ4plex); K16(iTRAQ4plex)	HCD	1	0	1	1	229392	Not Unique	Not Used	0.214188	0.118156	0.568487	0.026546	0.127631	0.224341	40309.6	20306.8	10211.8	3412.43	71.07	1.21543e-06	0	15.2094	47	3	653.37	1958.09	-0.0635898	44.4054	7001	7001	MS2	18/138	20210221-WuCC-iTRAQ-OSCC_relapse-1-Huang-s46.raw
	High		vVAGVANALAHk	Unambiguous	2	2	P68871;P02042	N-Term(iTRAQ4plex); K12(iTRAQ4plex)	HCD	1	0	1	1	242572	Not Unique	Not Used	0.256619	0.14621	0.587152	0.0703214	0.282197	0.480256	61881.6	37349.7	19399	13877.3	71.05	6.29207e-07	0	41.3626	56	2	719.446	1437.88	4.44383	40.4067	5754	5754	MS2	11/100	20210221-WuCC-iTRAQ-OSCC_relapse-1-Huang-s49.raw
	High		vLGAFSDGLAHLDNLk	Unambiguous	2	2	P68871;P02042	N-Term(iTRAQ4plex); K16(iTRAQ4plex)	HCD	1	0	1	1	164905	Redundant	Not Used	0.149563	0.0697659	0.480709	0.0248864	0.171354	0.35619	29058.4	10221.9	4346.65	2306.17	71.04	1.29076e-06	0	11.4658	46	2	979.553	1958.1	1.87586	46.6018	7649	7649	MS2	16/138	20210221-WuCC-iTRAQ-OSCC_relapse-1-Huang-s32.raw
		High	vNVDEVGGEALGR	Unambiguous	1	1	P68871	N-Term(iTRAQ4plex)	CID	1	0	1	1	27374	Unique	Used	0.231681	0.0973103	0.432843	0.0139694	0.0620931	0.143345	1.08797e+06	592849	226994	48467.7	71.03	1.98793e-06	0	11.6423	2	2	729.888	1458.77	0.704454	55.0729	11138	11138	MS2	11/128	20210221-WuCC-iTRAQ-OSCC_relapse-1-Huang-s06.raw
		High	vVAGVANALAHk	Unambiguous	2	2	P68871;P02042	N-Term(iTRAQ4plex); K12(iTRAQ4plex)	CID	1	0	1	1	244468	Not Unique	Not Used	0.235708						597.742	331.379			71.03	4.61483e-07	0	19.4585	300	2	719.449	1437.89	8.26411	58.8407	9893	9893	MS2	10/100	20210221-WuCC-iTRAQ-OSCC_relapse-1-Huang-s49.raw
		High	vVAGVANALAHKYH	Unambiguous	2	2	P68871;P02042	N-Term(iTRAQ4plex)	CID	1	0	1	1	255728	Redundant	Not Used	0.151824	0.0827509	0.561687	0.0194099	0.131655	0.234215	104273	37234.8	18500.5	6454.35	71.03	1.70788e-06	1	9.02758	18	2	797.454	1593.9	1.54217	33.6206	4380	4380	MS2	13/116	20210221-WuCC-iTRAQ-OSCC_relapse-1-Huang-s52.raw
	High		vVAGVANALAHk	Unambiguous	2	2	P68871;P02042	N-Term(iTRAQ4plex); K12(iTRAQ4plex)	HCD	1	0	1	1	242038	Not Unique	Not Used	0.239089	0.167441	0.721713	0.0381936	0.164508	0.227768	60296.5	33906.9	21646.8	7344.12	70.98	8.17945e-07	0	17.4882	12	2	719.443	1437.88	0.283937	35.6828	4597	4597	MS2	16/100	20210221-WuCC-iTRAQ-OSCC_relapse-1-Huang-s49.raw
		High	vLGAFSDGLAHLDNLk	Unambiguous	2	2	P68871;P02042	N-Term(iTRAQ4plex); K16(iTRAQ4plex)	CID	1	0	1	1		No Quan Values	Not Used											70.86	1.32077e-06	0	21.2214	279	2	979.553	1958.1	2.12522	52.9695	8937	8937	MS2	11/138	20210221-WuCC-iTRAQ-OSCC_relapse-1-Huang-s36.raw
	High		fFESFGDLSTPDAVMGNPk	Unambiguous	1	1	P68871	N-Term(iTRAQ4plex); K19(iTRAQ4plex)	HCD	1	0	1	1	42702	Unique	Used	0.2327	0.0951381	0.421328				4.07113e+07	2.22817e+07	8.3044e+06		70.78	1.53333e-06	0	23.891	0	3	783.057	2347.16	1.45339	40.9054	7545	7545	MS2	16/166	20210221-WuCC-iTRAQ-OSCC_relapse-1-Huang-s09.raw
		High	vNVDEVGGEALGR	Unambiguous	1	1	P68871	N-Term(iTRAQ4plex)	CID	1	0	1	1	29427	Unique	Used	0.32765	0.13172	0.414288				9.0548e+06	6.97791e+06	2.55722e+06		70.75	2.01935e-06	0	7.17834	0	2	729.889	1458.77	3.13118	25.4367	3549	3549	MS2	12/128	20210221-WuCC-iTRAQ-OSCC_relapse-1-Huang-s07.raw
		High	vNVDEVGGEALGR	Unambiguous	1	1	P68871	N-Term(iTRAQ4plex)	CID	1	0	1	1	40677	Unique	Used	0.313102	0.107606	0.354169	0.0151883	0.0499551	0.140942	1.76418e+06	1.29917e+06	407021	85449.8	70.7	2.0555e-06	0	8.93505	1	2	729.887	1458.77	-0.550753	24.6937	3150	3150	MS2	10/128	20210221-WuCC-iTRAQ-OSCC_relapse-1-Huang-s09.raw
	High		fFESFGDLSTPDAVMGNPk	Unambiguous	1	1	P68871	N-Term(iTRAQ4plex); K19(iTRAQ4plex)	HCD	1	0	1	1	145028	Unique	Used	0.211852	0.115387	0.561287	0.0624228	0.303435	0.540196	177523	88455.1	43918.6	35339	70.67	1.57695e-06	0	14.7743	3	3	783.056	2347.15	0.985318	46.2468	7930	7930	MS2	14/166	20210221-WuCC-iTRAQ-OSCC_relapse-1-Huang-s28.raw
		High	eFTPPVQAAYQk	Unambiguous	1	1	P68871	N-Term(iTRAQ4plex); K12(iTRAQ4plex)	CID	1	0	1	1	106131	Unique	Used	0.240323	0.110839	0.475289	0.0370392	0.158716	0.333683	53658.6	30330	12751.8	6338.09	70.66	1.93708e-06	0	0	38	2	833.959	1666.91	4.33696	28.1358	3466	3466	MS2	10/102	20210221-WuCC-iTRAQ-OSCC_relapse-1-Huang-s21.raw
	High		vLGAFSDGLAHLDNLk	Unambiguous	2	2	P68871;P02042	N-Term(iTRAQ4plex); K16(iTRAQ4plex)	HCD	1	0	1	1	170370	Not Unique	Not Used	0.208043	0.0925575	0.45848	0.052363	0.259195	0.564907	36642.3	17929.7	7271.65	6118.77	70.65	1.30871e-06	0	26.373	64	3	653.373	1958.11	5.36008	50.0494	9012	9012	MS2	17/138	20210221-WuCC-iTRAQ-OSCC_relapse-1-Huang-s33.raw
	High		FFESFGDLSTPDAVMGNPk	Unambiguous	1	1	P68871	K19(iTRAQ4plex)	HCD	1	0	1	1	31280	Unique	Used	0.366948	0.177462	0.498382	0.0903038	0.253429	0.508118	14001.4	12084.1	5327.4	4032.13	70.65	1.25275e-06	0	13.8222	27	2	1102.02	2203.04	-4.78433	40.1789	7564	7564	MS2	9/166	20210221-WuCC-iTRAQ-OSCC_relapse-1-Huang-s07.raw
		High	vVAGVANALAHk	Unambiguous	2	2	P68871;P02042	N-Term(iTRAQ4plex); K12(iTRAQ4plex)	CID	1	0	1	1	241266	Redundant	Not Used	0.277063	0.0903711	0.336135				4.92578e+07	3.20989e+07	9.54429e+06		70.65	8.82519e-07	0	13.5693	0	2	719.443	1437.88	0.368834	28.0125	2905	2905	MS2	15/100	20210221-WuCC-iTRAQ-OSCC_relapse-1-Huang-s49.raw
	High		fFESFGDLSTPDAVmGNPk	Unambiguous	1	1	P68871	N-Term(iTRAQ4plex); M15(Oxidation); K19(iTRAQ4plex)	HCD	1	0	1	1	92068	Unique	Used	0.272551	0.14169	0.535738	0.0417211	0.157639	0.294023	132220	84758.5	40167.6	17591.9	70.58	1.62747e-06	0	11.5234	3	3	788.388	2363.15	1.47745	43.5259	7471	7471	MS2	15/166	20210221-WuCC-iTRAQ-OSCC_relapse-1-Huang-s18.raw
	High		vVAGVANALAHk	Unambiguous	2	2	P68871;P02042	N-Term(iTRAQ4plex); K12(iTRAQ4plex)	HCD	1	0	1	1	238645	Not Unique	Not Used	0.177613	0.0740642	0.429729	0.0330585	0.191674	0.445696	135366	56548.6	21496	14270.9	70.57	7.02738e-07	0	33.63	16	2	719.446	1437.88	4.78341	44.0089	7089	7089	MS2	15/100	20210221-WuCC-iTRAQ-OSCC_relapse-1-Huang-s48.raw
	High		vLGAFSDGLAHLDNLk	Unambiguous	2	2	P68871;P02042	N-Term(iTRAQ4plex); K16(iTRAQ4plex)	HCD	1	0	1	1	175113	Not Unique	Not Used	0.171371	0.0428754	0.257829				530133	213678	48734.1		70.57	1.33743e-06	0	12.5168	3	3	653.372	1958.1	3.77039	49.5141	8375	8375	MS2	16/138	20210221-WuCC-iTRAQ-OSCC_relapse-1-Huang-s34.raw
	High		fFESFGDLSTPDAVMGNPk	Unambiguous	1	1	P68871	N-Term(iTRAQ4plex); K19(iTRAQ4plex)	HCD	1	0	1	1	92376	Unique	Used	0.263805	0.132593	0.517964	0.0212956	0.0831307	0.160373	157072	97458.4	44653.8	10667.1	70.55	1.62113e-06	0	15.3236	3	3	783.056	2347.15	0.985318	45.9889	8136	8136	MS2	14/166	20210221-WuCC-iTRAQ-OSCC_relapse-1-Huang-s18.raw
	High		lLGNVLVcVLAHHFGkEFTPPVQAAYQk	Unambiguous	1	1	P68871	N-Term(iTRAQ4plex); C8(Methylthio); K16(iTRAQ4plex); K28(iTRAQ4plex)	HCD	1	0	1	1	324540	Unique	Used	0.260485	0.123163	0.487261	0.0464909	0.183798	0.37692	11158.5	6836.36	2946.64	1654.36	70.55	7.05982e-07	1	49.3376	90	4	890.245	3557.96	2.76892	55.2899	9534	9534	MS2	18/268	20210221-WuCC-iTRAQ-OSCC_relapse-1-Huang-s66.raw
		High	vVAGVANALAHk	Unambiguous	2	2	P68871;P02042	N-Term(iTRAQ4plex); K12(iTRAQ4plex)	CID	1	0	1	1	239985	Redundant	Not Used	0.151188	0.0571133	0.389297	0.0116032	0.0790343	0.202864	21281.7	7567.67	2606.05	787.487	70.54	5.21017e-07	0	13.8974	300	2	719.447	1437.89	5.54747	57.5881	10000	10000	MS2	11/100	20210221-WuCC-iTRAQ-OSCC_relapse-1-Huang-s48.raw
	High		vLGAFSDGLAHLDNLk	Unambiguous	2	2	P68871;P02042	N-Term(iTRAQ4plex); K16(iTRAQ4plex)	HCD	1	0	1	1	184922	Not Unique	Not Used	0.276383	0.107423	0.400543				14599.7	9490.57	3362.66		70.48	1.4684e-06	0	10.6149	25	3	653.371	1958.1	1.90016	53.505	9056	9056	MS2	17/138	20210221-WuCC-iTRAQ-OSCC_relapse-1-Huang-s36.raw
	High		sAVTALWGk	Unambiguous	1	1	P68871	N-Term(iTRAQ4plex); K9(iTRAQ4plex)	HCD	1	0	1	1	85566	Unique	Used	0.099084	0.0548447	0.570418				1.47652e+07	3.44097e+06	1.73626e+06		70.39	1.33918e-06	0	14.3286	0	2	610.868	1220.73	3.10108	33.1861	5107	5107	MS2	8/70	20210221-WuCC-iTRAQ-OSCC_relapse-1-Huang-s17.raw
		High	vVAGVANALAHk	Unambiguous	2	2	P68871;P02042	N-Term(iTRAQ4plex); K12(iTRAQ4plex)	CID	1	0	1	1	250956	Redundant	Not Used	0.543551	0.222284	0.421434	0.0157928	0.0299208	0.0709439	1.46789e+06	1.87659e+06	699583	73927.9	70.38	9.11639e-07	0	11.9223	0	2	719.443	1437.88	0.963106	32.8557	4327	4327	MS2	15/100	20210221-WuCC-iTRAQ-OSCC_relapse-1-Huang-s51.raw
	High		lLGNVLVcVLAHHFGk	Unambiguous	1	1	P68871	N-Term(iTRAQ4plex); C8(Methylthio); K16(iTRAQ4plex)	HCD	1	0	1	1	315219	Unique	Used	0.219641	0.117995	0.55362	0.0844677	0.396033	0.714809	6325.6	3267.78	1600.31	1703.92	70.37	9.41291e-07	0	20.9877	115	3	685.395	2054.17	3.13331	55.6879	9918	9918	MS2	15/146	20210221-WuCC-iTRAQ-OSCC_relapse-1-Huang-s64.raw
		High	kVLGAFSDGLAHLDNLk	Unambiguous	2	2	P68871;P02042	N-Term(iTRAQ4plex); K17(iTRAQ4plex)	CID	1	0	1	1	289484	Redundant	Not Used	0.121541	0.0380573	0.322683	0.01	0.0833906	0.258233	238639	68218.5	19472.3	7490.06	70.36	8.09996e-07	1	6.69346	10	2	1043.6	2086.2	3.16533	39.4794	6013	6013	MS2	23/174	20210221-WuCC-iTRAQ-OSCC_relapse-1-Huang-s59.raw
	High		lLGNVLVcVLAHHFGk	Unambiguous	1	1	P68871	N-Term(iTRAQ4plex); C8(Methylthio); K16(iTRAQ4plex)	HCD	1	0	1	1	310126	Unique	Used	0.255513	0.0886525	0.357553				953304	572902	181201		70.35	9.687e-07	0	9.81756	1	3	685.395	2054.17	2.95504	52.2899	9510	9510	MS2	16/146	20210221-WuCC-iTRAQ-OSCC_relapse-1-Huang-s63.raw
		High	fFESFGDLSTPDAVMGNPK	Unambiguous	1	1	P68871	N-Term(iTRAQ4plex)	CID	1	0	1	1	14985	Redundant	Not Used	0.228034	0.0882441	0.398793	0.0358501	0.1619	0.405666	275103	147548	52050	31451.7	70.35	1.44382e-06	0	5.71095	3	2	1102.03	2203.05	0.0917487	43.9181	7760	7760	MS2	22/166	20210221-WuCC-iTRAQ-OSCC_relapse-1-Huang-s04.raw
		High	vVAGVANALAHk	Unambiguous	2	2	P68871;P02042	N-Term(iTRAQ4plex); K12(iTRAQ4plex)	CID	1	0	1	1	251034	Redundant	Not Used	0.551907	0.286513	0.534983	0.0542552	0.101235	0.189087	46586.9	60473.7	28618.5	8060.5	70.34	9.47816e-07	0	14.8784	23	2	719.443	1437.88	0.199041	33.5574	4496	4496	MS2	11/100	20210221-WuCC-iTRAQ-OSCC_relapse-1-Huang-s51.raw
		High	gTFATLSELHcDk	Unambiguous	1	1	P68871	N-Term(iTRAQ4plex); C11(Methylthio); K13(iTRAQ4plex)	CID	1	0	1	1	173630	Redundant	Not Used	0.180821	0.0992256	0.565506	0.0653892	0.372403	0.65803	70365.5	29925.7	14970	14673.1	70.33	2.1039e-06	0	27.5413	50	2	878.44	1755.87	4.00113	36.8997	5150	5150	MS2	10/116	20210221-WuCC-iTRAQ-OSCC_relapse-1-Huang-s34.raw
	High		sAVTALWGk	Unambiguous	1	1	P68871	N-Term(iTRAQ4plex); K9(iTRAQ4plex)	HCD	1	0	1	1	90677	Redundant	Not Used	0.207974	0.103476	0.512733	0.01	0.0478251	0.0932041	1.14676e+08	5.60942e+07	2.54419e+07	3.53215e+06	70.31	1.55495e-06	0	13.9437	0	2	610.865	1220.72	-0.698848	32.215	4457	4457	MS2	8/70	20210221-WuCC-iTRAQ-OSCC_relapse-1-Huang-s18.raw
		High	gTFATLSELHcDk	Unambiguous	1	1	P68871	N-Term(iTRAQ4plex); C11(Methylthio); K13(iTRAQ4plex)	CID	1	0	1	1	174540	Unique	Used	0.155407	0.0959057	0.635969	0.0812856	0.538639	0.846316	30793.9	11255.7	6332.11	7982.43	70.3	1.9785e-06	0	0	48	2	878.437	1755.87	0.9422	44.5476	7124	7124	MS2	10/116	20210221-WuCC-iTRAQ-OSCC_relapse-1-Huang-s34.raw
	High		VLGAFSDGLAHLDNLk	Unambiguous	2	2	P68871;P02042	K16(iTRAQ4plex)	HCD	1	0	1	1	86458	Redundant	Not Used	0.183343	0.0473449	0.266116	0.0837626	0.47048	1.76661	55090.9	23756.4	5592.32	14715.9	70.26	2.08629e-06	0	3.45975	6	2	907.502	1814	1.96431	40.3553	7035	7035	MS2	10/138	20210221-WuCC-iTRAQ-OSCC_relapse-1-Huang-s17.raw
	High		sAVTALWGk	Unambiguous	1	1	P68871	N-Term(iTRAQ4plex); K9(iTRAQ4plex)	HCD	1	0	1	1	90928	Redundant	Not Used	0.176465	0.0887258	0.518148	0.01	0.0533119	0.102811	7.01934e+07	2.91334e+07	1.33532e+07	2.04494e+06	70.24	1.38624e-06	0	13.7578	0	2	610.867	1220.73	2.90108	34.3549	5001	5001	MS2	8/70	20210221-WuCC-iTRAQ-OSCC_relapse-1-Huang-s18.raw
	High		gTFATLSELHcDk	Unambiguous	1	1	P68871	N-Term(iTRAQ4plex); C11(Methylthio); K13(iTRAQ4plex)	HCD	1	0	1	1	270590	Unique	Used	0.20393	0.0775713	0.391996	0.025978	0.131184	0.334402	248798	119334	41379.7	20611.6	70.21	1.97229e-06	0	21.7127	5	3	585.961	1755.87	1.52547	39.3618	5881	5881	MS2	13/116	20210221-WuCC-iTRAQ-OSCC_relapse-1-Huang-s55.raw
	High		vNVDEVGGEALGR	Unambiguous	1	1	P68871	N-Term(iTRAQ4plex)	HCD	1	0	1	1	29881	Unique	Used	0.31604	0.128171	0.417937	0.0679836	0.221522	0.529636	396888	295017	109068	86045.7	70.2	2.32063e-06	0	12.7533	3	2	729.887	1458.77	-0.467073	28.9812	4534	4534	MS2	11/128	20210221-WuCC-iTRAQ-OSCC_relapse-1-Huang-s07.raw
		High	lLGNVLVcVLAHHFGk	Unambiguous	1	1	P68871	N-Term(iTRAQ4plex); C8(Methylthio); K16(iTRAQ4plex)	CID	1	0	1	1	300288	Redundant	Not Used	0.191027	0.0600972	0.324206				2.11753e+06	951394	272849		70.19	1.08163e-06	0	5.62644	0	2	1027.58	2054.16	-0.960511	50.3462	8828	8828	MS2	11/146	20210221-WuCC-iTRAQ-OSCC_relapse-1-Huang-s61.raw
	High		sAVTALWGk	Unambiguous	1	1	P68871	N-Term(iTRAQ4plex); K9(iTRAQ4plex)	HCD	1	0	1	1	85398	Unique	Used	0.104279	0.0574038	0.567288				8.72328e+07	2.13951e+07	1.07364e+07		70.17	1.38953e-06	0	14.7415	0	2	610.869	1220.73	4.90103	31.7798	4743	4743	MS2	8/70	20210221-WuCC-iTRAQ-OSCC_relapse-1-Huang-s17.raw
	High		eFTPPVQAAYQk	Unambiguous	1	1	P68871	N-Term(iTRAQ4plex); K12(iTRAQ4plex)	HCD	1	0	1	1	269548	Unique	Used	0.175745	0.067269	0.394452	0.0209204	0.122586	0.310541	64125.3	26506.3	9248.76	4278.15	70.17	2.15401e-06	0	14.6962	65	2	833.958	1666.91	3.23849	30.3023	3621	3621	MS2	11/102	20210221-WuCC-iTRAQ-OSCC_relapse-1-Huang-s55.raw
		High	vVAGVANALAHk	Unambiguous	2	2	P68871;P02042	N-Term(iTRAQ4plex); K12(iTRAQ4plex)	CID	1	0	1	1	245821	Redundant	Not Used	0.337728	0.215325	0.657036	0.0161217	0.0491587	0.0747622	1.14503e+06	909535	528626	58868.8	70.17	9.4238e-07	0	21.9192	2	2	719.442	1437.88	-1.41399	29.7955	3121	3121	MS2	10/100	20210221-WuCC-iTRAQ-OSCC_relapse-1-Huang-s50.raw
	High		sAVTALWGk	Unambiguous	1	1	P68871	N-Term(iTRAQ4plex); K9(iTRAQ4plex)	HCD	1	0	1	1	91786	Redundant	Not Used	0.22191	0.113711	0.528065	0.038915	0.18059	0.341726	1.02083e+06	532802	248882	126685	70.15	1.41526e-06	0	15.2713	2	2	610.867	1220.73	2.80108	41.2592	6860	6860	MS2	8/70	20210221-WuCC-iTRAQ-OSCC_relapse-1-Huang-s18.raw
	High		sAVTALWGk	Unambiguous	1	1	P68871	N-Term(iTRAQ4plex); K9(iTRAQ4plex)	HCD	1	0	1	1	85650	Redundant	Not Used	0.102873	0.068682	0.688025	0.01	0.0888823	0.129087	1.30423e+07	3.15568e+06	1.9206e+06	369295	70.15	1.44425e-06	0	14.1433	0	2	610.868	1220.73	3.40107	33.896	5289	5289	MS2	8/70	20210221-WuCC-iTRAQ-OSCC_relapse-1-Huang-s17.raw
	High		lLGNVLVcVLAHHFGkEFTPPVQAAYQk	Unambiguous	1	1	P68871	N-Term(iTRAQ4plex); C8(Methylthio); K16(iTRAQ4plex); K28(iTRAQ4plex)	HCD	1	0	1	1	333254	Unique	Used	0.265542	0.136922	0.531375	0.0334503	0.129725	0.243945	74538	46553	21882.1	7951.25	70.13	7.77667e-07	1	15.2138	14	4	890.244	3557.95	1.25932	51.7977	8661	8661	MS2	20/268	20210221-WuCC-iTRAQ-OSCC_relapse-1-Huang-s68.raw
	High		sAVTALWGk	Unambiguous	1	1	P68871	N-Term(iTRAQ4plex); K9(iTRAQ4plex)	HCD	1	0	1	1	93484	Redundant	Not Used	0.202664	0.120997	0.61526	0.0103212	0.0524454	0.0851763	418427	199450	108551	13772.3	70.12	1.42507e-06	0	12.7887	4	2	610.868	1220.73	3.00108	55.0149	10539	10539	MS2	8/70	20210221-WuCC-iTRAQ-OSCC_relapse-1-Huang-s18.raw
	High		sAVTALWGk	Unambiguous	1	1	P68871	N-Term(iTRAQ4plex); K9(iTRAQ4plex)	HCD	1	0	1	1	92044	Redundant	Not Used	0.195376	0.126848	0.669075	0.0107702	0.0567685	0.0847819	1.01931e+06	468395	277222	35009.4	70.09	1.42516e-06	0	12.1872	2	2	610.867	1220.73	1.30112	43.3365	7419	7419	MS2	8/70	20210221-WuCC-iTRAQ-OSCC_relapse-1-Huang-s18.raw
	High		sAVTALWGk	Unambiguous	1	1	P68871	N-Term(iTRAQ4plex); K9(iTRAQ4plex)	HCD	1	0	1	1	92128	Unique	Used	0.250801	0.14289	0.58713	0.0278205	0.114233	0.194414	871343	513990	266950	77305.7	70.09	1.55249e-06	0	25.2883	3	2	610.867	1220.73	2.50109	44.0117	7601	7601	MS2	8/70	20210221-WuCC-iTRAQ-OSCC_relapse-1-Huang-s18.raw
	High		sAVTALWGk	Unambiguous	1	1	P68871	N-Term(iTRAQ4plex); K9(iTRAQ4plex)	HCD	1	0	1	1	93318	Unique	Used	0.238908	0.111629	0.481514	0.0134991	0.0581873	0.120751	422758	237552	101183	18199.2	70.09	1.55249e-06	0	14.015	3	2	610.867	1220.73	2.60109	53.6445	10177	10177	MS2	8/70	20210221-WuCC-iTRAQ-OSCC_relapse-1-Huang-s18.raw
	High		sAVTALWGk	Unambiguous	1	1	P68871	N-Term(iTRAQ4plex); K9(iTRAQ4plex)	HCD	1	0	1	1	101694	Redundant	Not Used	0.23035	0.111215	0.497551	0.0210574	0.0941391	0.189061	2.20416e+07	1.19418e+07	5.2559e+06	1.48015e+06	70.09	1.43495e-06	0	14.5583	0	2	610.868	1220.73	3.30107	35.0569	5198	5198	MS2	8/70	20210221-WuCC-iTRAQ-OSCC_relapse-1-Huang-s20.raw
	High		sAVTALWGk	Unambiguous	1	1	P68871	N-Term(iTRAQ4plex); K9(iTRAQ4plex)	HCD	1	0	1	1	90449	Unique	Used	0.239231	0.139923	0.602746	0.0121474	0.0522902	0.0866875	2.20265e+08	1.23937e+08	6.60808e+07	8.53269e+06	70.07	1.43174e-06	0	13.7993	0	2	610.866	1220.73	0.901124	30.1412	3958	3958	MS2	8/70	20210221-WuCC-iTRAQ-OSCC_relapse-1-Huang-s18.raw
	High		sAVTALWGk	Unambiguous	1	1	P68871	N-Term(iTRAQ4plex); K9(iTRAQ4plex)	HCD	1	0	1	1	92638	Unique	Used	0.219785	0.12918	0.605702	0.0253808	0.118922	0.196188	580734	300201	160847	47004.5	70.07	1.4219e-06	0	15.674	3	2	610.869	1220.73	4.90103	48.1214	8706	8706	MS2	8/70	20210221-WuCC-iTRAQ-OSCC_relapse-1-Huang-s18.raw
	High		sAVTALWGk	Unambiguous	1	1	P68871	N-Term(iTRAQ4plex); K9(iTRAQ4plex)	HCD	1	0	1	1	93808	Unique	Used	0.210534	0.106947	0.52349	0.0179727	0.0879113	0.167806	212337	105144	48689.4	12170.1	70.03	1.44498e-06	0	13.3016	14	2	610.868	1220.73	4.40105	57.7911	11241	11241	MS2	8/70	20210221-WuCC-iTRAQ-OSCC_relapse-1-Huang-s18.raw
		High	eFTPPVQAAYQk	Unambiguous	1	1	P68871	N-Term(iTRAQ4plex); K12(iTRAQ4plex)	CID	1	0	1	1	68707	Unique	Used	0.368804	0.118644	0.331521	0.01	0.0240923	0.0726171	3.60436e+07	3.12652e+07	9.16878e+06	991757	70.02	2.15505e-06	0	12.5229	0	2	833.957	1666.91	1.84709	28.0102	3500	3500	MS2	11/102	20210221-WuCC-iTRAQ-OSCC_relapse-1-Huang-s14.raw
		High	vNVDEVGGEALGR	Unambiguous	1	1	P68871	N-Term(iTRAQ4plex)	CID	1	0	1	1	127336	Unique	Used	0.272303	0.128998	0.488193	0.0295101	0.111602	0.228429	105607	67636.5	29208.8	9938.47	69.98	2.58186e-06	0	7.84576	25	2	729.888	1458.77	1.45758	29.101	3806	3806	MS2	10/128	20210221-WuCC-iTRAQ-OSCC_relapse-1-Huang-s25.raw
	High		sAVTALWGk	Unambiguous	1	1	P68871	N-Term(iTRAQ4plex); K9(iTRAQ4plex)	HCD	1	0	1	1	90598	Redundant	Not Used	0.219912	0.115798	0.542641	0.0140579	0.0658302	0.121222	2.26972e+08	1.17398e+08	5.63524e+07	1.01754e+07	69.97	1.47515e-06	0	13.665	0	2	610.867	1220.73	1.70111	31.5172	4282	4282	MS2	8/70	20210221-WuCC-iTRAQ-OSCC_relapse-1-Huang-s18.raw
	High		sAVTALWGk	Unambiguous	1	1	P68871	N-Term(iTRAQ4plex); K9(iTRAQ4plex)	HCD	1	0	1	1	91012	Unique	Used	0.176563	0.0874053	0.510152	0.01	0.0496628	0.0972753	6.38471e+07	2.65142e+07	1.19651e+07	1.7337e+06	69.96	1.60471e-06	0	14.1637	0	2	610.867	1220.73	2.3011	35.0577	5183	5183	MS2	8/70	20210221-WuCC-iTRAQ-OSCC_relapse-1-Huang-s18.raw
	High		sAVTALWGk	Unambiguous	1	1	P68871	N-Term(iTRAQ4plex); K9(iTRAQ4plex)	HCD	1	0	1	1	85314	Redundant	Not Used	0.0854993	0.0613758	0.739769	0.01	0.104139	0.140666	1.84189e+08	3.70394e+07	2.42382e+07	5.07858e+06	69.96	1.46846e-06	0	14.729	0	2	610.868	1220.73	3.70106	31.0703	4561	4561	MS2	8/70	20210221-WuCC-iTRAQ-OSCC_relapse-1-Huang-s17.raw
	High		sAVTALWGk	Unambiguous	1	1	P68871	N-Term(iTRAQ4plex); K9(iTRAQ4plex)	HCD	1	0	1	1	99058	Unique	Used	0.281637	0.140718	0.5149	0.0155573	0.056885	0.110394	2.02556e+06	1.34175e+06	611133	100493	69.95	1.47185e-06	0	25.2288	3	2	610.867	1220.73	1.30112	55.9676	11301	11301	MS2	8/70	20210221-WuCC-iTRAQ-OSCC_relapse-1-Huang-s19.raw
	High		sAVTALWGk	Unambiguous	1	1	P68871	N-Term(iTRAQ4plex); K9(iTRAQ4plex)	HCD	1	0	1	1	91960	Unique	Used	0.213622	0.122019	0.588633	0.0313344	0.151054	0.256423	800369	402136	209391	79977.8	69.95	1.48196e-06	0	14.9226	3	2	610.868	1220.73	3.20108	42.6537	7237	7237	MS2	8/70	20210221-WuCC-iTRAQ-OSCC_relapse-1-Huang-s18.raw
	High		sAVTALWGk	Unambiguous	1	1	P68871	N-Term(iTRAQ4plex); K9(iTRAQ4plex)	HCD	1	0	1	1	91697	Unique	Used	0.24389	0.149768	0.632829	0.0641972	0.271067	0.428017	1.18927e+06	682197	381889	243474	69.94	1.62226e-06	0	19.0463	1	2	610.867	1220.73	2.70109	40.5909	6666	6666	MS2	8/70	20210221-WuCC-iTRAQ-OSCC_relapse-1-Huang-s18.raw
		High	sAVTALWGk	Unambiguous	1	1	P68871	N-Term(iTRAQ4plex); K9(iTRAQ4plex)	CID	1	0	1	1	90449	Redundant	Not Used	0.239231	0.139923	0.602746	0.0121474	0.0522902	0.0866875	2.20265e+08	1.23937e+08	6.60808e+07	8.53269e+06	69.93	1.47864e-06	0	13.7993	0	2	610.866	1220.73	0.901124	30.1274	3953	3953	MS2	8/70	20210221-WuCC-iTRAQ-OSCC_relapse-1-Huang-s18.raw
	High		sAVTALWGk	Unambiguous	1	1	P68871	N-Term(iTRAQ4plex); K9(iTRAQ4plex)	HCD	1	0	1	1	91186	Unique	Used	0.202139	0.109086	0.556139	0.0106513	0.0542635	0.0974978	8.75259e+06	4.16124e+06	2.04713e+06	297300	69.92	1.61447e-06	0	18.185	0	2	610.867	1220.73	2.60109	36.4594	5560	5560	MS2	8/70	20210221-WuCC-iTRAQ-OSCC_relapse-1-Huang-s18.raw
		High	vNVDEVGGEALGR	Unambiguous	1	1	P68871	N-Term(iTRAQ4plex)	CID	1	0	1	1	111498	Redundant	Not Used	0.254686	0.116092	0.469742	0.0326802	0.13214	0.28109	137141	82150.5	34135.8	14292.6	69.91	2.4962e-06	0	8.01917	17	2	729.889	1458.77	2.54542	29.3137	3560	3560	MS2	10/128	20210221-WuCC-iTRAQ-OSCC_relapse-1-Huang-s22.raw
	High		sAVTALWGk	Unambiguous	1	1	P68871	N-Term(iTRAQ4plex); K9(iTRAQ4plex)	HCD	1	0	1	1	138589	Unique	Used	0.198339	0.116996	0.60789	0.0198808	0.103224	0.169678	438672	204637	110040	27811.9	69.89	1.63079e-06	0	27.5985	7	2	610.867	1220.73	2.0011	35.2571	5426	5426	MS2	8/70	20210221-WuCC-iTRAQ-OSCC_relapse-1-Huang-s27.raw
	High		sAVTALWGk	Unambiguous	1	1	P68871	N-Term(iTRAQ4plex); K9(iTRAQ4plex)	HCD	1	0	1	1	92212	Unique	Used	0.236623	0.194309	0.84625	0.0468063	0.203705	0.240533	1.02412e+06	569958	426660	152866	69.89	1.50258e-06	0	18.5749	2	2	610.868	1220.73	3.10108	44.6854	7783	7783	MS2	8/70	20210221-WuCC-iTRAQ-OSCC_relapse-1-Huang-s18.raw
	High		sAVTALWGk	Unambiguous	1	1	P68871	N-Term(iTRAQ4plex); K9(iTRAQ4plex)	HCD	1	0	1	1	88160	Unique	Used	0.116551	0.0889489	0.786478	0.0215097	0.190052	0.241466	200601	54990.2	38257.1	13760.2	69.89	1.50771e-06	0	23.2798	10	2	610.869	1220.73	5.30102	54.1261	10725	10725	MS2	8/70	20210221-WuCC-iTRAQ-OSCC_relapse-1-Huang-s17.raw
		High	vVAGVANALAHk	Unambiguous	2	2	P68871;P02042	N-Term(iTRAQ4plex); K12(iTRAQ4plex)	CID	1	0	1	1	241569	Not Unique	Not Used	0.228515	0.0788716	0.355687	0.012898	0.0581249	0.163292	6.31445e+07	3.3938e+07	1.06781e+07	2.59725e+06	69.89	1.10258e-06	0	13.4935	0	3	479.964	1437.88	-0.128671	31.1276	3575	3575	MS2	10/100	20210221-WuCC-iTRAQ-OSCC_relapse-1-Huang-s49.raw
	High		sAVTALWGk	Unambiguous	1	1	P68871	N-Term(iTRAQ4plex); K9(iTRAQ4plex)	HCD	1	0	1	1	205552	Unique	Used	0.170765	0.124497	0.751317	0.0178559	0.107681	0.143214	351842	141313	93917.6	20034.9	69.88	1.63455e-06	0	22.0618	21	2	610.867	1220.73	2.2011	36.378	4603	4603	MS2	8/70	20210221-WuCC-iTRAQ-OSCC_relapse-1-Huang-s41.raw
	High		gTFATLSELHcDk	Unambiguous	1	1	P68871	N-Term(iTRAQ4plex); C11(Methylthio); K13(iTRAQ4plex)	HCD	1	0	1	1	173787	Unique	Used	0.114073	0.0437204	0.394968				9.08262e+07	2.43687e+07	8.51402e+06		69.86	2.27208e-06	0	12.3062	0	3	585.961	1755.87	2.15116	38.2477	5502	5502	MS2	16/116	20210221-WuCC-iTRAQ-OSCC_relapse-1-Huang-s34.raw
	High		vNVDEVGGEALGR	Unambiguous	1	1	P68871	N-Term(iTRAQ4plex)	HCD	1	0	1	1	24841	Unique	Used	0.188167	0.0950134	0.520358	0.0476604	0.260836	0.500883	1.04852e+06	464042	213600	159364	69.85	2.60856e-06	0	10.4598	1	2	729.888	1458.77	0.955495	34.9453	5657	5657	MS2	9/128	20210221-WuCC-iTRAQ-OSCC_relapse-1-Huang-s06.raw
		High	vVAGVANALAHk	Unambiguous	2	2	P68871;P02042	N-Term(iTRAQ4plex); K12(iTRAQ4plex)	CID	1	0	1	1	215171	Redundant	Not Used	0.223827	0.0881662	0.405931	0.0254442	0.117066	0.288171	119702	63015.8	22627.8	9712.86	69.84	6.89956e-07	0	24.0777	10	2	719.446	1437.88	4.01935	40.6155	6040	6040	MS2	9/100	20210221-WuCC-iTRAQ-OSCC_relapse-1-Huang-s43.raw
		High	gTFATLSELHcDk	Unambiguous	1	1	P68871	N-Term(iTRAQ4plex); C11(Methylthio); K13(iTRAQ4plex)	CID	1	0	1	1	173793	Redundant	Not Used	0.151637	0.0496404	0.337359				1.29747e+07	4.62744e+06	1.38093e+06		69.83	2.30862e-06	0	14.6726	0	2	878.438	1755.87	2.2631	38.2857	5509	5509	MS2	10/116	20210221-WuCC-iTRAQ-OSCC_relapse-1-Huang-s34.raw
	High		eFTPPVQAAYQk	Unambiguous	1	1	P68871	N-Term(iTRAQ4plex); K12(iTRAQ4plex)	HCD	1	0	1	1	66603	Unique	Used	0.190946	0.101033	0.545273	0.0437324	0.235856	0.432219	125940	56560.1	27281.3	17564	69.8	2.3351e-06	0	19.897	18	2	833.958	1666.91	2.7991	54.3311	10995	10995	MS2	11/102	20210221-WuCC-iTRAQ-OSCC_relapse-1-Huang-s13.raw
	High		fFESFGDLSTPDAVMGNPk	Unambiguous	1	1	P68871	N-Term(iTRAQ4plex); K19(iTRAQ4plex)	HCD	1	0	1	1	42674	Redundant	Not Used	0.280948	0.10307	0.378067	0.01	0.0185502	0.0490287	4.83487e+07	3.19482e+07	1.06846e+07	780299	69.79	1.82096e-06	0	8.0093	0	2	1174.08	2347.15	-0.127121	40.6402	7484	7484	MS2	16/166	20210221-WuCC-iTRAQ-OSCC_relapse-1-Huang-s09.raw
	High		vNVDEVGGEALGR	Unambiguous	1	1	P68871	N-Term(iTRAQ4plex)	HCD	1	0	1	1	26112	Unique	Used	0.327078	0.159683	0.503117	0.0670255	0.21103	0.419128	443656	341298	151895	94829.5	69.78	2.54575e-06	0	48.2976	3	2	729.889	1458.77	2.37806	44.9718	8405	8405	MS2	11/128	20210221-WuCC-iTRAQ-OSCC_relapse-1-Huang-s06.raw
		High	vLGAFSDGLAHLDNLk	Unambiguous	2	2	P68871;P02042	N-Term(iTRAQ4plex); K16(iTRAQ4plex)	CID	1	0	1	1	188532	Redundant	Not Used	0.173272	0.0927501	0.55163	0.0261878	0.155641	0.281934	60728.9	24749.2	12076.7	5071.68	69.75	1.76366e-06	0	17.615	22	2	979.553	1958.1	2.37458	45.0709	7056	7056	MS2	11/138	20210221-WuCC-iTRAQ-OSCC_relapse-1-Huang-s37.raw
		High	sAVTALWGk	Unambiguous	1	1	P68871	N-Term(iTRAQ4plex); K9(iTRAQ4plex)	CID	1	0	1	1	92471	Unique	Used	0.221465	0.156937	0.730267	0.0584285	0.27169	0.37176	877300	456973	295197	163467	69.73	1.69199e-06	0	23.7311	3	2	610.867	1220.73	2.2011	46.7471	8337	8337	MS2	8/70	20210221-WuCC-iTRAQ-OSCC_relapse-1-Huang-s18.raw
	High		sAVTALWGk	Unambiguous	1	1	P68871	N-Term(iTRAQ4plex); K9(iTRAQ4plex)	HCD	1	0	1	1	92471	Redundant	Not Used	0.221465	0.156937	0.730267	0.0584285	0.27169	0.37176	877300	456973	295197	163467	69.72	1.69589e-06	0	23.7311	3	2	610.867	1220.73	2.2011	46.763	8343	8343	MS2	8/70	20210221-WuCC-iTRAQ-OSCC_relapse-1-Huang-s18.raw
	High		sAVTALWGk	Unambiguous	1	1	P68871	N-Term(iTRAQ4plex); K9(iTRAQ4plex)	HCD	1	0	1	1	85908	Unique	Used	0.110138	0.0702134	0.65697	0.0198407	0.185514	0.282164	679437	176004	102284	42989.7	69.72	1.5519e-06	0	16.7941	3	2	610.868	1220.73	3.90106	35.9673	5848	5848	MS2	8/70	20210221-WuCC-iTRAQ-OSCC_relapse-1-Huang-s17.raw
	High		lLGNVLVcVLAHHFGk	Unambiguous	1	1	P68871	N-Term(iTRAQ4plex); C8(Methylthio); K16(iTRAQ4plex)	HCD	1	0	1	1	314892	Unique	Used	0.240316	0.10365	0.444477				136677	77253	30374.2		69.72	1.11993e-06	0	12.2599	4	3	685.395	2054.17	2.59848	52.7351	9213	9213	MS2	15/146	20210221-WuCC-iTRAQ-OSCC_relapse-1-Huang-s64.raw
	High		sAVTALWGk	Unambiguous	1	1	P68871	N-Term(iTRAQ4plex); K9(iTRAQ4plex)	HCD	1	0	1	1	92806	Redundant	Not Used	0.200816	0.126504	0.649185	0.0287907	0.147642	0.227254	562442	265652	152553	51640.1	69.7	1.55906e-06	0	14.9801	4	2	610.867	1220.73	1.60111	49.4969	9070	9070	MS2	8/70	20210221-WuCC-iTRAQ-OSCC_relapse-1-Huang-s18.raw
	High		sAVTALWGk	Unambiguous	1	1	P68871	N-Term(iTRAQ4plex); K9(iTRAQ4plex)	HCD	1	0	1	1	91445	Unique	Used	0.220282	0.118974	0.556591	0.033212	0.155264	0.278744	2.22922e+06	1.15496e+06	568649	236105	69.67	1.58066e-06	0	15.358	1	2	610.867	1220.73	2.90108	38.5255	6120	6120	MS2	8/70	20210221-WuCC-iTRAQ-OSCC_relapse-1-Huang-s18.raw
		High	vLGAFSDGLAHLDNLk	Unambiguous	2	2	P68871;P02042	N-Term(iTRAQ4plex); K16(iTRAQ4plex)	CID	1	0	1	1	247667	Redundant	Not Used	0.195895	0.107039	0.563094	0.0312855	0.164466	0.291854	163443	75305.6	37510.1	16306.8	69.67	1.76947e-06	0	40.6284	6	2	979.553	1958.1	1.87586	45.5369	7116	7116	MS2	12/138	20210221-WuCC-iTRAQ-OSCC_relapse-1-Huang-s50.raw
		High	vNVDEVGGEALGR	Unambiguous	1	1	P68871	N-Term(iTRAQ4plex)	CID	1	0	1	1	29086	Unique	Used	0.512946						49407.2	59607.2			69.65	2.7044e-06	0	11.4323	3	2	729.887	1458.77	0.202371	22.6891	2809	2809	MS2	10/128	20210221-WuCC-iTRAQ-OSCC_relapse-1-Huang-s07.raw
		High	fFESFGDLSTPDAVmGNPk	Unambiguous	1	1	P68871	N-Term(iTRAQ4plex); M15(Oxidation); K19(iTRAQ4plex)	CID	1	0	1	1		No Quan Values	Not Used											69.65	1.97275e-06	0	13.1308	15	2	1182.07	2363.14	-3.55331	39.5414	7208	7208	MS2	12/166	20210221-WuCC-iTRAQ-OSCC_relapse-1-Huang-s09.raw
	High		vVAGVANALAHk	Unambiguous	2	2	P68871;P02042	N-Term(iTRAQ4plex); K12(iTRAQ4plex)	HCD	1	0	1	1	237371	Redundant	Not Used	0.135769	0.0512145	0.388735				5.28064e+06	1.68626e+06	579854		69.63	8.72557e-07	0	13.9687	0	2	719.444	1437.88	2.49123	33.5619	4331	4331	MS2	9/100	20210221-WuCC-iTRAQ-OSCC_relapse-1-Huang-s48.raw
	High		sAVTALWGk	Unambiguous	1	1	P68871	N-Term(iTRAQ4plex); K9(iTRAQ4plex)	HCD	1	0	1	1	88247	Unique	Used	0.0940602	0.0766977	0.840308	0.0191471	0.209629	0.249278	214841	47529.2	35329.6	13118.3	69.62	1.58805e-06	0	11.4045	15	2	610.868	1220.73	4.40105	54.8197	10910	10910	MS2	8/70	20210221-WuCC-iTRAQ-OSCC_relapse-1-Huang-s17.raw
		High	kVLGAFSDGLAHLDNLk	Unambiguous	2	2	P68871;P02042	N-Term(iTRAQ4plex); K17(iTRAQ4plex)	CID	1	0	1	1	289493	Not Unique	Not Used	0.148489						2.17527e+06	759705			69.62	9.65925e-07	1	12.3834	0	3	696.071	2086.2	3.94881	39.5709	6036	6036	MS2	19/174	20210221-WuCC-iTRAQ-OSCC_relapse-1-Huang-s59.raw
		High	sAVTALWGk	Unambiguous	1	1	P68871	N-Term(iTRAQ4plex); K9(iTRAQ4plex)	CID	1	0	1	1	93574	Unique	Used	0.194103	0.15623	0.829456	0.0261052	0.1385	0.166851	243014	110943	81401.6	20230.9	69.61	1.60265e-06	0	13.243	4	2	610.868	1220.73	3.10108	55.6845	10728	10728	MS2	8/70	20210221-WuCC-iTRAQ-OSCC_relapse-1-Huang-s18.raw
	High		sAVTALWGk	Unambiguous	1	1	P68871	N-Term(iTRAQ4plex); K9(iTRAQ4plex)	HCD	1	0	1	1	91871	Unique	Used	0.357201	0.198557	0.572843	0.0853111	0.245951	0.429026	828558	696100	352734	225416	69.6	1.60634e-06	0	42.2003	2	2	610.867	1220.73	1.80111	41.9422	7043	7043	MS2	8/70	20210221-WuCC-iTRAQ-OSCC_relapse-1-Huang-s18.raw
	High		fFESFGDLSTPDAVMGNPk	Unambiguous	1	1	P68871	N-Term(iTRAQ4plex); K19(iTRAQ4plex)	HCD	1	0	1	1	123884	Unique	Used	0.235806	0.127456	0.557017				817813	453571	223488		69.6	2.2423e-06	0	9.50613	1	3	783.058	2347.16	3.32566	44.1769	7629	7629	MS2	14/166	20210221-WuCC-iTRAQ-OSCC_relapse-1-Huang-s24.raw
	High		sAVTALWGk	Unambiguous	1	1	P68871	N-Term(iTRAQ4plex); K9(iTRAQ4plex)	HCD	1	0	1	1	112323	Unique	Used	0.197645	0.119529	0.623231	0.0330562	0.172235	0.276149	250450	116424	64185	26401.7	69.59	1.59905e-06	0	21.9821	14	2	610.866	1220.73	1.20112	36.0047	5357	5357	MS2	8/70	20210221-WuCC-iTRAQ-OSCC_relapse-1-Huang-s22.raw
	High		vVAGVANALAHkYH	Unambiguous	2	2	P68871;P02042	N-Term(iTRAQ4plex); K12(iTRAQ4plex)	HCD	1	0	1	1	303143	Not Unique	Not Used	0.409604	0.284261	0.715179	0.0430683	0.10828	0.151288	407013	392111	248065	55901.4	69.58	1.7184e-06	1	11.0919	1	2	869.505	1738	0.845386	34.2334	4613	4613	MS2	19/116	20210221-WuCC-iTRAQ-OSCC_relapse-1-Huang-s62.raw
	High		fFESFGDLSTPDAVMGNPk	Unambiguous	1	1	P68871	N-Term(iTRAQ4plex); K19(iTRAQ4plex)	HCD	1	0	1	1	42596	Redundant	Not Used	0.223261	0.0696505	0.321494				4.27355e+07	2.24408e+07	6.38193e+06		69.56	1.99192e-06	0	8.4874	0	2	1174.08	2347.15	0.496973	39.9443	7315	7315	MS2	14/166	20210221-WuCC-iTRAQ-OSCC_relapse-1-Huang-s09.raw
	High		sAVTALWGk	Unambiguous	1	1	P68871	N-Term(iTRAQ4plex); K9(iTRAQ4plex)	HCD	1	0	1	1	128145	Unique	Used	0.206647	0.14256	0.710934	0.0297653	0.148332	0.208486	349243	169744	106749	33150.9	69.55	1.75804e-06	0	49.3765	23	2	610.867	1220.73	2.60109	35.39	5566	5566	MS2	8/70	20210221-WuCC-iTRAQ-OSCC_relapse-1-Huang-s25.raw
	High		sAVTALWGk	Unambiguous	1	1	P68871	N-Term(iTRAQ4plex); K9(iTRAQ4plex)	HCD	1	0	1	1	232884	Unique	Used	0.190911	0.150949	0.81482	0.0372313	0.200832	0.246287	113971	51175.2	36886	13531.9	69.55	1.62494e-06	0	47.1767	90	2	610.867	1220.73	2.90108	34.9424	4844	4844	MS2	8/70	20210221-WuCC-iTRAQ-OSCC_relapse-1-Huang-s47.raw
		High	fFESFGDLSTPDAVmGNPk	Unambiguous	1	1	P68871	N-Term(iTRAQ4plex); M15(Oxidation); K19(iTRAQ4plex)	CID	1	0	1	1	48118	Unique	Used	0.265773	0.0795631	0.308505				2.22472e+07	1.39067e+07	3.79513e+06		69.55	2.10189e-06	0	24.2769	0	3	788.39	2363.16	3.5695	40.4163	7096	7096	MS2	22/166	20210221-WuCC-iTRAQ-OSCC_relapse-1-Huang-s10.raw
	High		sAVTALWGk	Unambiguous	1	1	P68871	N-Term(iTRAQ4plex); K9(iTRAQ4plex)	HCD	1	0	1	1	92555	Unique	Used	0.278204	0.154107	0.570849	0.0695468	0.257436	0.450628	709631	464336	234474	157386	69.51	1.77431e-06	0	23.3812	3	2	610.867	1220.73	2.60109	47.4428	8525	8525	MS2	8/70	20210221-WuCC-iTRAQ-OSCC_relapse-1-Huang-s18.raw
	High		vVAGVANALAHk	Unambiguous	2	2	P68871;P02042	N-Term(iTRAQ4plex); K12(iTRAQ4plex)	HCD	1	0	1	1	284001	Not Unique	Not Used	0.219967	0.128087	0.600079	0.054409	0.254723	0.42416	261037	135051	71687.9	45292.9	69.5	1.14446e-06	0	45.8066	3	2	719.443	1437.88	0.708418	33.2599	4400	4400	MS2	14/100	20210221-WuCC-iTRAQ-OSCC_relapse-1-Huang-s58.raw
	High		sAVTALWGk	Unambiguous	1	1	P68871	N-Term(iTRAQ4plex); K9(iTRAQ4plex)	HCD	1	0	1	1	293808	Unique	Used	0.212157	0.150497	0.731026	0.040959	0.198815	0.27176	138828	69273.8	44796.3	18133.5	69.49	1.66442e-06	0	40.6742	32	2	610.868	1220.73	3.50107	36.3514	5028	5028	MS2	8/70	20210221-WuCC-iTRAQ-OSCC_relapse-1-Huang-s60.raw
	High		sAVTALWGk	Unambiguous	1	1	P68871	N-Term(iTRAQ4plex); K9(iTRAQ4plex)	HCD	1	0	1	1	87991	Unique	Used	0.124093	0.0838679	0.696485	0.0293257	0.243364	0.349153	312568	91227.8	56205.6	29231.4	69.47	1.6608e-06	0	18.6249	14	2	610.866	1220.73	0.701128	52.7587	10360	10360	MS2	8/70	20210221-WuCC-iTRAQ-OSCC_relapse-1-Huang-s17.raw
		High	vNVDEVGGEALGR	Unambiguous	1	1	P68871	N-Term(iTRAQ4plex)	CID	1	0	1	1	132617	Unique	Used	0.258296	0.106614	0.42536	0.0185886	0.0741112	0.1741	166710	101278	38107.6	9882.44	69.4	2.76131e-06	0	10.3373	12	2	729.886	1458.77	-0.885475	30.0419	3636	3636	MS2	11/128	20210221-WuCC-iTRAQ-OSCC_relapse-1-Huang-s26.raw
	High		vLGAFSDGLAHLDNLk	Unambiguous	2	2	P68871;P02042	N-Term(iTRAQ4plex); K16(iTRAQ4plex)	HCD	1	0	1	1	257219	Not Unique	Not Used	0.217927	0.0648167	0.306505	0.01	0.0458533	0.149487	87973.2	45092	12225.8	2722.29	69.37	1.92493e-06	0	18.7308	12	3	653.371	1958.1	2.46123	46.1077	7620	7620	MS2	16/138	20210221-WuCC-iTRAQ-OSCC_relapse-1-Huang-s52.raw
	High		sAVTALWGk	Unambiguous	1	1	P68871	N-Term(iTRAQ4plex); K9(iTRAQ4plex)	HCD	1	0	1	1	158717	Unique	Used	0.204201	0.125366	0.632679	0.0273341	0.137848	0.217715	133209	63977.5	35805.6	11611.7	69.36	1.85404e-06	0	40.2548	50	2	610.867	1220.73	2.70109	35.3366	5050	5050	MS2	8/70	20210221-WuCC-iTRAQ-OSCC_relapse-1-Huang-s31.raw
	High		vVAGVANALAHk	Unambiguous	2	2	P68871;P02042	N-Term(iTRAQ4plex); K12(iTRAQ4plex)	HCD	1	0	1	1	248259	Not Unique	Not Used	0.385902	0.152475	0.407177	0.0478508	0.127693	0.313367	26694.5	24229	8726.89	4073.5	69.36	1.03131e-06	0	21.8747	44	2	719.444	1437.88	1.81206	50.6981	8407	8407	MS2	10/100	20210221-WuCC-iTRAQ-OSCC_relapse-1-Huang-s50.raw
		High	vVAGVANALAHk	Unambiguous	2	2	P68871;P02042	N-Term(iTRAQ4plex); K12(iTRAQ4plex)	CID	1	0	1	1	240013	Redundant	Not Used	0.131557	0.0620672	0.486194	0.0165003	0.129162	0.265457	5571.07	1723.81	741.378	293.149	69.35	7.02676e-07	0	28.6861	300	2	719.447	1437.89	6.48131	58.9675	10097	10097	MS2	11/100	20210221-WuCC-iTRAQ-OSCC_relapse-1-Huang-s48.raw
	High		sAVTALWGk	Unambiguous	1	1	P68871	N-Term(iTRAQ4plex); K9(iTRAQ4plex)	HCD	1	0	1	1	168603	Unique	Used	0.227894	0.192293	0.869548	0.0446979	0.201981	0.232106	102703	55049.2	42343.3	14639.5	69.34	1.6938e-06	0	39.633	28	2	610.868	1220.73	4.30105	35.8415	5187	5187	MS2	8/70	20210221-WuCC-iTRAQ-OSCC_relapse-1-Huang-s33.raw
		High	vVAGVANALAHk	Unambiguous	2	2	P68871;P02042	N-Term(iTRAQ4plex); K12(iTRAQ4plex)	CID	1	0	1	1	250239	Redundant	Not Used	0.296546	0.142578	0.495476	0.049488	0.171855	0.346585	71544.7	49900.7	21871.1	11291.1	69.33	7.75928e-07	0	27.1275	36	2	719.445	1437.88	3.84956	27.0416	2770	2770	MS2	16/100	20210221-WuCC-iTRAQ-OSCC_relapse-1-Huang-s51.raw
	High		sAVTALWGk	Unambiguous	1	1	P68871	N-Term(iTRAQ4plex); K9(iTRAQ4plex)	HCD	1	0	1	1	133379	Unique	Used	0.229492	0.143787	0.645676	0.0529627	0.237661	0.367802	133437	72024.2	41137.1	22537.3	69.3	1.70948e-06	0	45.8556	36	2	610.867	1220.73	1.30112	35.9288	5293	5293	MS2	8/70	20210221-WuCC-iTRAQ-OSCC_relapse-1-Huang-s26.raw
	High		sAVTALWGk	Unambiguous	1	1	P68871	N-Term(iTRAQ4plex); K9(iTRAQ4plex)	HCD	1	0	1	1	143745	Unique	Used	0.191436	0.144392	0.777288	0.0325191	0.174933	0.224884	167167	75268	51752.7	17335.9	69.3	1.72122e-06	0	45.0689	24	2	610.867	1220.73	1.9011	35.931	5149	5149	MS2	8/70	20210221-WuCC-iTRAQ-OSCC_relapse-1-Huang-s28.raw
	High		sAVTALWGk	Unambiguous	1	1	P68871	N-Term(iTRAQ4plex); K9(iTRAQ4plex)	HCD	1	0	1	1	163635	Unique	Used	0.210245	0.162192	0.794997	0.0404675	0.198215	0.249139	147138	72759	51167.3	18988.4	69.3	1.70948e-06	0	47.4332	21	2	610.868	1220.73	3.60107	36.3728	4902	4902	MS2	8/70	20210221-WuCC-iTRAQ-OSCC_relapse-1-Huang-s32.raw
	High		vVAGVANALAHk	Unambiguous	2	2	P68871;P02042	N-Term(iTRAQ4plex); K12(iTRAQ4plex)	HCD	1	0	1	1	237702	Not Unique	Not Used	0.201556	0.0878267	0.449047				83119.7	39403.7	15652		69.29	9.43613e-07	0	16.9723	7	2	719.445	1437.88	2.83081	36.3466	5047	5047	MS2	9/100	20210221-WuCC-iTRAQ-OSCC_relapse-1-Huang-s48.raw
	High		vLGAFSDGLAHLDNLk	Unambiguous	2	2	P68871;P02042	N-Term(iTRAQ4plex); K16(iTRAQ4plex)	HCD	1	0	1	1	229471	Not Unique	Not Used	0.20358	0.113671	0.575408	0.0160486	0.0811815	0.140978	43467.6	20813.1	10593.8	2224.64	69.27	1.9461e-06	0	19.5432	30	3	653.37	1958.1	0.965042	45.1099	7171	7171	MS2	18/138	20210221-WuCC-iTRAQ-OSCC_relapse-1-Huang-s46.raw
	High		vVAGVANALAHk	Unambiguous	2	2	P68871;P02042	N-Term(iTRAQ4plex); K12(iTRAQ4plex)	HCD	1	0	1	1	249029	Not Unique	Not Used	0.428416	0.166901	0.401472	0.0153903	0.0369944	0.0920772	5730.93	5774.68	2050.8	281.274	69.26	9.50153e-07	0	24.4407	289	3	479.966	1437.88	3.30961	58.1006	10082	10082	MS2	16/100	20210221-WuCC-iTRAQ-OSCC_relapse-1-Huang-s50.raw
	High		LLGNVLVcVLAHHFGk	Unambiguous	1	1	P68871	C8(Methylthio); K16(iTRAQ4plex)	HCD	1	0	1	1	267258	Unique	Used	0.189314						464456	206806			69.25	2.06799e-06	0	5.76692	0	3	637.36	1910.07	2.06597	51.0258	8763	8763	MS2	9/146	20210221-WuCC-iTRAQ-OSCC_relapse-1-Huang-s54.raw
	High		vVAGVANALAHk	Unambiguous	2	2	P68871;P02042	N-Term(iTRAQ4plex); K12(iTRAQ4plex)	HCD	1	0	1	1	237146	Redundant	Not Used	0.0980387	0.0541601	0.569304				1.98062e+07	4.56705e+06	2.29996e+06		69.22	9.58945e-07	0	14.2645	0	2	719.445	1437.88	3.00061	31.4343	3843	3843	MS2	9/100	20210221-WuCC-iTRAQ-OSCC_relapse-1-Huang-s48.raw
	High		fFESFGDLSTPDAVMGNPk	Unambiguous	1	1	P68871	N-Term(iTRAQ4plex); K19(iTRAQ4plex)	HCD	1	0	1	1	42756	Redundant	Not Used	0.221672	0.118096	0.549016				3.00223e+07	1.56528e+07	7.60183e+06		69.21	2.06914e-06	0	8.29928	0	2	1174.08	2347.15	-0.0231057	41.3843	7662	7662	MS2	15/166	20210221-WuCC-iTRAQ-OSCC_relapse-1-Huang-s09.raw
	High		gTFATLSELHcDk	Unambiguous	1	1	P68871	N-Term(iTRAQ4plex); C11(Methylthio); K13(iTRAQ4plex)	HCD	1	0	1	1	178485	Unique	Used	0.265541	0.049129	0.190664				5.45638e+06	3.40779e+06	574753		69.2	2.66903e-06	0	11.9781	0	2	878.438	1755.87	2.2631	38.029	5342	5342	MS2	8/116	20210221-WuCC-iTRAQ-OSCC_relapse-1-Huang-s35.raw
	High		fFESFGDLSTPDAVMGNPk	Unambiguous	1	1	P68871	N-Term(iTRAQ4plex); K19(iTRAQ4plex)	HCD	1	0	1	1	54196	Redundant	Not Used	0.311579	0.154662	0.511536	0.0227581	0.0752183	0.146933	50504.7	37011.5	16747.6	3665.44	69.11	2.11733e-06	0	14.7215	16	2	1174.08	2347.15	-0.0231057	43.6321	8293	8293	MS2	15/166	20210221-WuCC-iTRAQ-OSCC_relapse-1-Huang-s11.raw
		High	vNVDEVGGEALGR	Unambiguous	1	1	P68871	N-Term(iTRAQ4plex)	CID	1	0	1	1	26288	Unique	Used	0.190809	0.137416	0.742164	0.0349246	0.18849	0.253781	557625	250252	164292	62105.6	69.11	3.09315e-06	0	34.7184	3	2	729.888	1458.77	0.871815	46.3812	8785	8785	MS2	10/128	20210221-WuCC-iTRAQ-OSCC_relapse-1-Huang-s06.raw
	High		vVAGVANALAHk	Unambiguous	2	2	P68871;P02042	N-Term(iTRAQ4plex); K12(iTRAQ4plex)	HCD	1	0	1	1	246169	Redundant	Not Used	0.392812	0.183483	0.481362				8.50315e+06	7.856e+06	3.34514e+06		69.06	1.33478e-06	0	12.6124	0	2	719.443	1437.88	-0.0556471	32.8939	3881	3881	MS2	9/100	20210221-WuCC-iTRAQ-OSCC_relapse-1-Huang-s50.raw
	High		lLGNVLVcVLAHHFGk	Unambiguous	1	1	P68871	N-Term(iTRAQ4plex); C8(Methylthio); K16(iTRAQ4plex)	HCD	1	0	1	1	300438	Unique	Used	0.162815	0.0574519	0.363641				7.29733e+06	2.79443e+06	898892		69.06	1.40928e-06	0	10.5869	0	3	685.393	2054.16	0.0134696	51.7299	9159	9159	MS2	15/146	20210221-WuCC-iTRAQ-OSCC_relapse-1-Huang-s61.raw
		High	gTFATLSELHcDk	Unambiguous	1	1	P68871	N-Term(iTRAQ4plex); C11(Methylthio); K13(iTRAQ4plex)	CID	1	0	1	1	187724	Unique	Used	0.14982	0.0604678	0.415925	0.027439	0.188605	0.453115	101448	35748.1	13152.5	8877.11	69.02	2.71305e-06	0	13.6056	18	2	878.439	1755.87	3.09736	38.4551	5303	5303	MS2	12/116	20210221-WuCC-iTRAQ-OSCC_relapse-1-Huang-s37.raw
	High		vVAGVANALAHk	Unambiguous	2	2	P68871;P02042	N-Term(iTRAQ4plex); K12(iTRAQ4plex)	HCD	1	0	1	1	248948	Not Unique	Not Used	0.429279	0.143253	0.343896	0.0356659	0.0855596	0.248606	8208.17	8287.48	2521.1	933.591	69.01	1.00645e-06	0	24.5655	104	2	719.445	1437.88	3.59487	56.9464	9901	9901	MS2	10/100	20210221-WuCC-iTRAQ-OSCC_relapse-1-Huang-s50.raw
	High		FFESFGDLSTPDAVmGNPk	Unambiguous	1	1	P68871	M15(Oxidation); K19(iTRAQ4plex)	HCD	1	0	1	1	30658	Unique	Used	0.349341						62105.7	51029.1			69.01	2.22317e-06	0	4.53261	2	2	1110.03	2219.05	0.622284	35.111	6221	6221	MS2	11/166	20210221-WuCC-iTRAQ-OSCC_relapse-1-Huang-s07.raw
		High	LLGNVLVcVLAHHFGk	Unambiguous	1	1	P68871	C8(Methylthio); K16(iTRAQ4plex)	CID	1	0	1	1		No Quan Values	Not Used											69	2.35419e-06	0	17.876	0	2	955.535	1910.06	0.187695	49.8354	8723	8723	MS2	9/146	20210221-WuCC-iTRAQ-OSCC_relapse-1-Huang-s53.raw
	High		lLGNVLVcVLAHHFGKEFTPPVQAAYQk	Unambiguous	1	1	P68871	N-Term(iTRAQ4plex); C8(Methylthio); K28(iTRAQ4plex)	HCD	1	0	1	1	314760	Unique	Used	0.176173	0.104589	0.611795	0.0344492	0.20137	0.328896	121128	50190.4	27162.4	13307	68.92	1.02753e-06	1	9.50178	14	4	854.219	3413.85	1.88818	51.5816	8927	8927	MS2	18/268	20210221-WuCC-iTRAQ-OSCC_relapse-1-Huang-s64.raw
		High	lLGNVLVcVLAHHFGk	Unambiguous	1	1	P68871	N-Term(iTRAQ4plex); C8(Methylthio); K16(iTRAQ4plex)	CID	1	0	1	1	304912	Unique	Used	0.247135	0.0781095	0.32571				842671	489812	141124		68.86	1.47569e-06	0	6.06822	0	2	1027.59	2054.16	-0.128549	49.455	8439	8439	MS2	18/146	20210221-WuCC-iTRAQ-OSCC_relapse-1-Huang-s62.raw
	High		vLGAFSDGLAHLDNLk	Unambiguous	2	2	P68871;P02042	N-Term(iTRAQ4plex); K16(iTRAQ4plex)	HCD	1	0	1	1	341201	Not Unique	Not Used	0.260828	0.1617	0.638877	0.0407258	0.160795	0.251492	92190.2	56555.6	31961.9	11973.2	68.81	2.1767e-06	0	40.0941	21	3	653.372	1958.1	2.83528	45.6497	6837	6837	MS2	19/138	20210221-WuCC-iTRAQ-OSCC_relapse-1-Huang-s70.raw
	High		vNVDEVGGEALGR	Unambiguous	1	1	P68871	N-Term(iTRAQ4plex)	HCD	1	0	1	1	29607	Unique	Used	0.362905	0.138155	0.392317	0.0438411	0.124407	0.316867	928346	792391	274990	129792	68.74	3.43505e-06	0	8.33891	1	2	729.888	1458.77	1.3739	26.8543	3945	3945	MS2	11/128	20210221-WuCC-iTRAQ-OSCC_relapse-1-Huang-s07.raw
		High	vNVDEVGGEALGR	Unambiguous	1	1	P68871	N-Term(iTRAQ4plex)	CID	1	0	1	1	30400	Unique	Used	0.354378	0.17222	0.500818	0.0667048	0.193841	0.386755	251749	209832	92959.1	53552.8	68.74	3.08085e-06	0	28.2633	4	2	729.886	1458.76	-1.47124	33.058	5656	5656	MS2	12/128	20210221-WuCC-iTRAQ-OSCC_relapse-1-Huang-s07.raw
	High		fFESFGDLSTPDAVmGNPk	Unambiguous	1	1	P68871	N-Term(iTRAQ4plex); M15(Oxidation); K19(iTRAQ4plex)	HCD	1	0	1	1	134080	Unique	Used	0.204084	0.0679623	0.343178	0.0552979	0.279032	0.812464	61569	29553.5	8971.58	10857.4	68.69	2.54866e-06	0	17.4455	14	3	788.388	2363.15	1.7099	41.3446	6813	6813	MS2	16/166	20210221-WuCC-iTRAQ-OSCC_relapse-1-Huang-s26.raw
	High		sAVTALWGk	Unambiguous	1	1	P68871	N-Term(iTRAQ4plex); K9(iTRAQ4plex)	HCD	1	0	1	1	344016	Unique	Used	0.237645	0.168112	0.729007	0.0674456	0.292267	0.400608	36207.9	20238	13050.9	7787.79	68.66	1.99452e-06	0	43.1369	300	2	610.867	1220.73	2.80108	35.2999	3916	3916	MS2	8/70	20210221-WuCC-iTRAQ-OSCC_relapse-1-Huang-s71.raw
	High		vLGAFSDGLAHLDNLk	Unambiguous	2	2	P68871;P02042	N-Term(iTRAQ4plex); K16(iTRAQ4plex)	HCD	1	0	1	1	185356	Not Unique	Not Used	0.348977	0.0713865	0.210805	0.0167043	0.0492931	0.233656	3467.65	2846.23	530.751	184.723	68.66	2.04897e-06	0	14.0795	300	3	653.374	1958.11	5.64061	58.5115	10003	10003	MS2	16/138	20210221-WuCC-iTRAQ-OSCC_relapse-1-Huang-s36.raw
	High		vVAGVANALAHkYH	Unambiguous	2	2	P68871;P02042	N-Term(iTRAQ4plex); K12(iTRAQ4plex)	HCD	1	0	1	1	322362	Not Unique	Not Used	0.374878	0.232116	0.638083	0.0797889	0.219184	0.343243	138082	121748	68719.5	35134.7	68.63	2.05632e-06	1	13.0928	4	3	580.006	1738	1.25907	34.871	4815	4815	MS2	14/116	20210221-WuCC-iTRAQ-OSCC_relapse-1-Huang-s66.raw
	High		vLGAFSDGLAHLDNLk	Unambiguous	2	2	P68871;P02042	N-Term(iTRAQ4plex); K16(iTRAQ4plex)	HCD	1	0	1	1	184010	Redundant	Not Used	0.369753	0.0952084	0.265354	0.01	0.0238436	0.0897878	1.64996e+07	1.4349e+07	3.36812e+06	450463	68.63	2.11116e-06	0	13.4902	0	3	653.37	1958.1	0.684506	45.5652	7080	7080	MS2	16/138	20210221-WuCC-iTRAQ-OSCC_relapse-1-Huang-s36.raw
		High	eFTPPVQAAYQk	Unambiguous	1	1	P68871	N-Term(iTRAQ4plex); K12(iTRAQ4plex)	CID	1	0	1	1	172860	Unique	Used	0.168226	0.0837589	0.513096	0.0233383	0.142867	0.278229	67332.6	26641.3	12091.9	5011.32	68.56	3.10674e-06	0	28.272	18	2	833.958	1666.91	2.94556	30.7573	3484	3484	MS2	10/102	20210221-WuCC-iTRAQ-OSCC_relapse-1-Huang-s34.raw
		High	gTFATLSELHcDk	Unambiguous	1	1	P68871	N-Term(iTRAQ4plex); C11(Methylthio); K13(iTRAQ4plex)	CID	1	0	1	1	179224	Redundant	Not Used	0.27326	0.102501	0.386557	0.0443931	0.167299	0.432466	25333.7	16282.2	5567.57	3586.51	68.54	3.14907e-06	0	0	70	2	878.439	1755.87	2.81927	44.2492	6934	6934	MS2	8/116	20210221-WuCC-iTRAQ-OSCC_relapse-1-Huang-s35.raw
	High		GTFATLSELHcDk	Unambiguous	1	1	P68871	C11(Methylthio); K13(iTRAQ4plex)	HCD	1	0	1	1	91224	Unique	Used	0.307262	0.0831565	0.2789	0.0417233	0.139838	0.50101	89435.6	64633.3	15945.8	11900	68.52	2.06689e-06	0	15.5465	9	2	806.385	1611.76	0.0494375	36.755	5640	5640	MS2	10/116	20210221-WuCC-iTRAQ-OSCC_relapse-1-Huang-s18.raw
	High		fFESFGDLSTPDAVMGNPk	Unambiguous	1	1	P68871	N-Term(iTRAQ4plex); K19(iTRAQ4plex)	HCD	1	0	1	1	257282	Unique	Used	0.325856	0.301867	0.954667	0.130687	0.41301	0.432294	38333.2	29379.1	24810.2	15975.9	68.51	2.84676e-06	0	33.7442	31	3	783.057	2347.16	2.31151	46.6229	7753	7753	MS2	16/166	20210221-WuCC-iTRAQ-OSCC_relapse-1-Huang-s52.raw
	High		eFTPPVQAAYQk	Unambiguous	1	1	P68871	N-Term(iTRAQ4plex); K12(iTRAQ4plex)	HCD	1	0	1	1	158056	Unique	Used	0.203124	0.0592415	0.300557	0.0101185	0.051299	0.17055	206181	98502	26188.6	6653.04	68.46	3.25039e-06	0	11.7685	16	2	833.959	1666.91	3.9708	29.9886	3619	3619	MS2	11/102	20210221-WuCC-iTRAQ-OSCC_relapse-1-Huang-s31.raw
	High		gTFATLSELHcDk	Unambiguous	1	1	P68871	N-Term(iTRAQ4plex); C11(Methylthio); K13(iTRAQ4plex)	HCD	1	0	1	1	261226	Redundant	Not Used	0.244152	0.122334	0.516357	0.0618917	0.261052	0.505181	34325.5	19711.2	9003.35	6774.94	68.46	2.97239e-06	0	13.1407	37	2	878.438	1755.87	1.70693	39.6394	6054	6054	MS2	8/116	20210221-WuCC-iTRAQ-OSCC_relapse-1-Huang-s53.raw
	High		gTFATLSELHcDk	Unambiguous	1	1	P68871	N-Term(iTRAQ4plex); C11(Methylthio); K13(iTRAQ4plex)	HCD	1	0	1	1	179820	Unique	Used	0.300348	0.0679061	0.232994	0.0108842	0.0373187	0.160049	75498.9	53333.8	10992.3	2620.56	68.44	3.09353e-06	0	21.2705	12	3	585.961	1755.87	1.9426	49.511	8237	8237	MS2	15/116	20210221-WuCC-iTRAQ-OSCC_relapse-1-Huang-s35.raw
	High		vNVDEVGGEALGR	Unambiguous	1	1	P68871	N-Term(iTRAQ4plex)	HCD	1	0	1	1	137834	Unique	Used	0.247609	0.13224	0.550374	0.0204688	0.0851297	0.154559	482111	280770	136694	31470.1	68.41	3.59808e-06	0	11.4406	4	2	729.887	1458.77	0.118691	29.394	3789	3789	MS2	11/128	20210221-WuCC-iTRAQ-OSCC_relapse-1-Huang-s27.raw
	High		gTFATLSELHcDk	Unambiguous	1	1	P68871	N-Term(iTRAQ4plex); C11(Methylthio); K13(iTRAQ4plex)	HCD	1	0	1	1	173865	Unique	Used	0.139201	0.0365423	0.27053				5.13239e+07	1.68035e+07	4.02119e+06		68.41	3.2015e-06	0	12.299	0	3	585.961	1755.87	2.25545	38.9564	5671	5671	MS2	15/116	20210221-WuCC-iTRAQ-OSCC_relapse-1-Huang-s34.raw
	High		fFESFGDLSTPDAVmGNPk	Unambiguous	1	1	P68871	N-Term(iTRAQ4plex); M15(Oxidation); K19(iTRAQ4plex)	HCD	1	0	1	1	48330	Unique	Used	0.246226	0.0808584	0.338418	0.0225982	0.0945139	0.27907	901047	521817	156211	64935	68.41	2.69676e-06	0	6.5634	1	2	1182.08	2363.15	1.30235	42.1468	7559	7559	MS2	14/166	20210221-WuCC-iTRAQ-OSCC_relapse-1-Huang-s10.raw
	High		vLGAFSDGLAHLDNLk	Unambiguous	2	2	P68871;P02042	N-Term(iTRAQ4plex); K16(iTRAQ4plex)	HCD	1	0	1	1	169568	Not Unique	Not Used	0.163369	0.0633273	0.399469				2.31885e+06	891005	314849		68.39	2.38323e-06	0	13.1702	0	3	653.372	1958.1	2.64825	43.5889	7279	7279	MS2	15/138	20210221-WuCC-iTRAQ-OSCC_relapse-1-Huang-s33.raw
		High	vVAGVANALAHk	Unambiguous	2	2	P68871;P02042	N-Term(iTRAQ4plex); K12(iTRAQ4plex)	CID	1	0	1	1	335513	Redundant	Not Used	0.292066	0.202898	0.715911	0.0839918	0.29615	0.413355	37229.5	25574.4	16195.9	9971.99	68.38	1.56102e-06	0	0	165	2	719.443	1437.88	-0.140543	30.6754	3780	3780	MS2	15/100	20210221-WuCC-iTRAQ-OSCC_relapse-1-Huang-s69.raw
	High		lLGNVLVcVLAHHFGk	Unambiguous	1	1	P68871	N-Term(iTRAQ4plex); C8(Methylthio); K16(iTRAQ4plex)	HCD	1	0	1	1	295929	Unique	Used	0.270003	0.091358	0.34869	0.0559084	0.213237	0.611074	84529.6	53680.2	16557.5	15071	68.28	1.67168e-06	0	24.9646	14	3	685.394	2054.17	1.26141	54.5208	9627	9627	MS2	10/146	20210221-WuCC-iTRAQ-OSCC_relapse-1-Huang-s60.raw
	High		vVAGVANALAHk	Unambiguous	2	2	P68871;P02042	N-Term(iTRAQ4plex); K12(iTRAQ4plex)	HCD	1	0	1	1	269847	Not Unique	Not Used	0.22448	0.141112	0.647808	0.0251244	0.115258	0.177786	552625	291773	167198	44277.5	68.27	1.49681e-06	0	20.7434	5	3	479.965	1437.88	1.27211	32.9119	4270	4270	MS2	17/100	20210221-WuCC-iTRAQ-OSCC_relapse-1-Huang-s55.raw
	High		eFTPPVQAAYQk	Unambiguous	1	1	P68871	N-Term(iTRAQ4plex); K12(iTRAQ4plex)	HCD	1	0	1	1	227722	Redundant	Not Used	0.204057	0.0848375	0.428448	0.028268	0.142659	0.332713	81631.3	39178.3	14848.5	7358.82	68.27	3.22447e-06	0	14.6501	59	2	833.957	1666.91	1.84709	30.5949	3381	3381	MS2	8/102	20210221-WuCC-iTRAQ-OSCC_relapse-1-Huang-s46.raw
		High	vNVDEVGGEALGR	Unambiguous	1	1	P68871	N-Term(iTRAQ4plex)	CID	1	0	1	1	29518	Unique	Used	0.236741	0.0747319	0.325307				1.55971e+06	868470	249913		68.23	3.65263e-06	0	6.94496	0	2	729.887	1458.77	-0.467073	26.1451	3745	3745	MS2	10/128	20210221-WuCC-iTRAQ-OSCC_relapse-1-Huang-s07.raw
	High		vVAGVANALAHk	Unambiguous	2	2	P68871;P02042	N-Term(iTRAQ4plex); K12(iTRAQ4plex)	HCD	1	0	1	1	228058	Not Unique	Not Used	0.253506	0.101335	0.411938	0.0329286	0.133764	0.324473	170689	101773	37085.4	17924.1	68.21	1.21002e-06	0	24.0664	20	3	479.966	1437.88	3.30961	33.2426	4109	4109	MS2	15/100	20210221-WuCC-iTRAQ-OSCC_relapse-1-Huang-s46.raw
	High		lLGNVLVcVLAHHFGk	Unambiguous	1	1	P68871	N-Term(iTRAQ4plex); C8(Methylthio); K16(iTRAQ4plex)	HCD	1	0	1	1	324281	Unique	Used	0.263847	0.053377	0.20848				347292	215518	39745.5		68.2	1.58924e-06	0	21.8081	2	3	685.395	2054.17	2.68762	52.3798	8974	8974	MS2	16/146	20210221-WuCC-iTRAQ-OSCC_relapse-1-Huang-s66.raw
	High		gTFATLSELHcDk	Unambiguous	1	1	P68871	N-Term(iTRAQ4plex); C11(Methylthio); K13(iTRAQ4plex)	HCD	1	0	1	1	179090	Unique	Used	0.26231	0.140409	0.551621	0.0822941	0.323079	0.585247	36876.5	22751	11101.5	9677.77	68.18	3.35281e-06	0	23.9524	31	2	878.438	1755.87	2.61071	43.1044	6647	6647	MS2	10/116	20210221-WuCC-iTRAQ-OSCC_relapse-1-Huang-s35.raw
	High		eFTPPVQAAYQk	Unambiguous	1	1	P68871	N-Term(iTRAQ4plex); K12(iTRAQ4plex)	HCD	1	0	1	1	204921	Unique	Used	0.20279	0.0839772	0.426753	0.0164313	0.083441	0.195377	69482.3	33140.3	12510.5	3640.84	68.17	3.37578e-06	0	11.8327	41	2	833.958	1666.91	3.09203	30.922	3230	3230	MS2	8/102	20210221-WuCC-iTRAQ-OSCC_relapse-1-Huang-s41.raw
	High		lLGNVLVcVLAHHFGk	Unambiguous	1	1	P68871	N-Term(iTRAQ4plex); C8(Methylthio); K16(iTRAQ4plex)	HCD	1	0	1	1	305140	Unique	Used	0.3112	0.117254	0.388283				792050	579735	199122		68.15	1.70716e-06	0	5.51767	1	2	1027.59	2054.17	0.228006	51.6603	8942	8942	MS2	16/146	20210221-WuCC-iTRAQ-OSCC_relapse-1-Huang-s62.raw
	High		vNVDEVGGEALGR	Unambiguous	1	1	P68871	N-Term(iTRAQ4plex)	HCD	1	0	1	1	204922	Unique	Used	0.294868	0.12693	0.443607	0.0236758	0.082686	0.186253	145786	101106	39675.1	11007.2	68.11	3.9713e-06	0	15.3894	37	2	729.888	1458.77	1.45758	30.9513	3238	3238	MS2	12/128	20210221-WuCC-iTRAQ-OSCC_relapse-1-Huang-s41.raw
	High		eFTPPVQAAYQk	Unambiguous	1	1	P68871	N-Term(iTRAQ4plex); K12(iTRAQ4plex)	HCD	1	0	1	1	218592	Redundant	Not Used	0.200566	0.10186	0.523366	0.0341899	0.175548	0.335166	58781.9	27729.3	12837.6	6409.13	68.11	3.44592e-06	0	6.1488	52	2	833.958	1666.91	3.16526	30.5478	3317	3317	MS2	8/102	20210221-WuCC-iTRAQ-OSCC_relapse-1-Huang-s44.raw
		High	vNVDEVGGEALGR	Unambiguous	1	1	P68871	N-Term(iTRAQ4plex)	CID	1	0	1	1	24571	Unique	Used	0.267857	0.0983879	0.37853	0.0241808	0.0929657	0.24541	1.38146e+06	870318	291419	106529	68.02	3.97558e-06	0	10.2346	1	2	729.888	1458.77	0.537093	32.8024	5066	5066	MS2	10/128	20210221-WuCC-iTRAQ-OSCC_relapse-1-Huang-s06.raw
		High	vLGAFSDGLAHLDNLk	Unambiguous	2	2	P68871;P02042	N-Term(iTRAQ4plex); K16(iTRAQ4plex)	CID	1	0	1	1	174435	Redundant	Not Used	0.2202	0.0507988	0.237738				2.98223e+07	1.54452e+07	3.24813e+06		68.02	2.61095e-06	0	12.0821	0	3	653.372	1958.1	2.83528	43.7087	6900	6900	MS2	21/138	20210221-WuCC-iTRAQ-OSCC_relapse-1-Huang-s34.raw
		High	vNVDEVGGEALGR	Unambiguous	1	1	P68871	N-Term(iTRAQ4plex)	CID	1	0	1	1	137834	Redundant	Not Used	0.247609	0.13224	0.550374	0.0204688	0.0851297	0.154559	482111	280770	136694	31470.1	67.96	3.9909e-06	0	11.4406	4	2	729.887	1458.77	0.118691	29.3796	3783	3783	MS2	10/128	20210221-WuCC-iTRAQ-OSCC_relapse-1-Huang-s27.raw
		High	vVAGVANALAHk	Unambiguous	2	2	P68871;P02042	N-Term(iTRAQ4plex); K12(iTRAQ4plex)	CID	1	0	1	1	244076	Redundant	Not Used	0.249489	0.103994	0.429554	0.0128576	0.053072	0.123458	138413	81220	30861.8	5675.37	67.96	1.0877e-06	0	17.9385	50	2	719.445	1437.88	2.91571	53.4415	9008	9008	MS2	10/100	20210221-WuCC-iTRAQ-OSCC_relapse-1-Huang-s49.raw
		High	LLGNVLVcVLAHHFGk	Unambiguous	1	1	P68871	C8(Methylthio); K16(iTRAQ4plex)	CID	1	0	1	1	290786	Redundant	Not Used	0.212688	0.16772	0.812652	0.0998968	0.483686	0.594743	16839.2	8423.66	6055.44	5364.5	67.95	2.90989e-06	0	12.6458	29	2	955.537	1910.07	1.72151	50.4798	8834	8834	MS2	10/146	20210221-WuCC-iTRAQ-OSCC_relapse-1-Huang-s59.raw
	High		eFTPPVQAAYQk	Unambiguous	1	1	P68871	N-Term(iTRAQ4plex); K12(iTRAQ4plex)	HCD	1	0	1	1	209449	Unique	Used	0.195342	0.0830666	0.43822	0.0218932	0.115417	0.263177	126151	57959.1	22467.5	8807.58	67.92	3.51123e-06	0	7.72013	26	2	833.957	1666.91	1.48093	31.6046	3248	3248	MS2	8/102	20210221-WuCC-iTRAQ-OSCC_relapse-1-Huang-s42.raw
	High		LLGNVLVcVLAHHFGk	Unambiguous	1	1	P68871	C8(Methylthio); K16(iTRAQ4plex)	HCD	1	0	1	1	324101	Unique	Used	0.326237	0.545593	1.72344	0.155657	0.491349	0.284881	14093.1	10813.7	16485.9	6995.71	67.92	2.80898e-06	0	27.9788	11	3	637.36	1910.07	2.16183	50.6724	8584	8584	MS2	9/146	20210221-WuCC-iTRAQ-OSCC_relapse-1-Huang-s66.raw
		High	vVAGVANALAHk	Unambiguous	2	2	P68871;P02042	N-Term(iTRAQ4plex); K12(iTRAQ4plex)	CID	1	0	1	1	239572	Redundant	Not Used	0.176088	0.0995792	0.582773	0.0339337	0.198452	0.340272	115575	47866.5	24675.8	12507	67.82	1.09855e-06	0	19.6092	165	2	719.446	1437.88	4.01935	52.6265	9095	9095	MS2	11/100	20210221-WuCC-iTRAQ-OSCC_relapse-1-Huang-s48.raw
	High		vLGAFSDGLAHLDNLk	Unambiguous	2	2	P68871;P02042	N-Term(iTRAQ4plex); K16(iTRAQ4plex)	HCD	1	0	1	1	224827	Not Unique	Not Used	0.213486	0.105719	0.510321	0.0225043	0.108555	0.212558	42785.8	21483.5	9698.18	3070.6	67.81	2.56644e-06	0	14.7064	37	3	653.37	1958.1	0.123434	44.4169	7118	7118	MS2	16/138	20210221-WuCC-iTRAQ-OSCC_relapse-1-Huang-s45.raw
	High		fFESFGDLSTPDAVMGNPk	Unambiguous	1	1	P68871	N-Term(iTRAQ4plex); K19(iTRAQ4plex)	HCD	1	0	1	1	42512	Unique	Used	0.249867	0.0931695	0.384261				1.79332e+07	1.05391e+07	3.58237e+06		67.74	3.00357e-06	0	8.96308	0	3	783.055	2347.15	-1.19901	39.2676	7133	7133	MS2	16/166	20210221-WuCC-iTRAQ-OSCC_relapse-1-Huang-s09.raw
	High		VVAGVANALAHk	Unambiguous	2	2	P68871;P02042	K12(iTRAQ4plex)	HCD	1	0	1	1	131967	Not Unique	Not Used	0.279683						1.72329e+06	1.1336e+06			67.68	3.00271e-06	0	7.72823	0	2	647.394	1293.78	3.53296	25.0885	2236	2236	MS2	9/100	20210221-WuCC-iTRAQ-OSCC_relapse-1-Huang-s26.raw
	High		gTFATLSELHcDk	Unambiguous	1	1	P68871	N-Term(iTRAQ4plex); C11(Methylthio); K13(iTRAQ4plex)	HCD	1	0	1	1	284717	Unique	Used	0.198792	0.116517	0.604022	0.0374823	0.19417	0.321218	280909	131341	70177.1	33577.6	67.66	3.70215e-06	0	24.6893	4	3	585.961	1755.87	1.83832	39.3479	5949	5949	MS2	15/116	20210221-WuCC-iTRAQ-OSCC_relapse-1-Huang-s58.raw
	High		VHLTPEEKSAVTALWGk	Unambiguous	1	1	P68871	K17(iTRAQ4plex)	HCD	1	0	1	1		No Quan Values	Not Used											67.64	2.8583e-06	1	20.4805	26	3	670.713	2010.12	4.42545	37.7797	5569	5569	MS2	8/162	20210221-WuCC-iTRAQ-OSCC_relapse-1-Huang-s51.raw
		High	vVAGVANALAHk	Unambiguous	2	2	P68871;P02042	N-Term(iTRAQ4plex); K12(iTRAQ4plex)	CID	1	0	1	1	248259	Redundant	Not Used	0.385902	0.152475	0.407177	0.0478508	0.127693	0.313367	26694.5	24229	8726.89	4073.5	67.59	1.55021e-06	0	21.8747	44	2	719.444	1437.88	1.81206	50.6815	8401	8401	MS2	9/100	20210221-WuCC-iTRAQ-OSCC_relapse-1-Huang-s50.raw
	High		gTFATLSELHcDk	Unambiguous	1	1	P68871	N-Term(iTRAQ4plex); C11(Methylthio); K13(iTRAQ4plex)	HCD	1	0	1	1	179653	Unique	Used	0.248845	0.111331	0.461052	0.0214672	0.0888384	0.19254	55573.4	32526.2	13265.5	3804.52	67.55	3.92896e-06	0	11.0383	9	3	585.962	1755.87	2.98542	48.0885	7874	7874	MS2	14/116	20210221-WuCC-iTRAQ-OSCC_relapse-1-Huang-s35.raw
	High		lLGNVLVcVLAHHFGk	Unambiguous	1	1	P68871	N-Term(iTRAQ4plex); C8(Methylthio); K16(iTRAQ4plex)	HCD	1	0	1	1	328775	Unique	Used	0.308459	0.116433	0.38899	0.0150723	0.0503196	0.129262	111976	81238	27953.6	5382.23	67.55	1.78429e-06	0	25.7449	17	3	685.395	2054.17	3.31159	51.4884	8891	8891	MS2	11/146	20210221-WuCC-iTRAQ-OSCC_relapse-1-Huang-s67.raw
	High		lLGNVLVcVLAHHFGk	Unambiguous	1	1	P68871	N-Term(iTRAQ4plex); C8(Methylthio); K16(iTRAQ4plex)	HCD	1	0	1	1	305761	Unique	Used	0.259402	0.10456	0.415389	0.0157104	0.0623689	0.150032	39491.6	24094.3	8853.41	1978.56	67.54	1.85007e-06	0	13.7247	57	3	685.395	2054.17	2.77676	57.602	10289	10289	MS2	12/146	20210221-WuCC-iTRAQ-OSCC_relapse-1-Huang-s62.raw
	High		gTFATLSELHcDk	Unambiguous	1	1	P68871	N-Term(iTRAQ4plex); C11(Methylthio); K13(iTRAQ4plex)	HCD	1	0	1	1	187724	Redundant	Not Used	0.14982	0.0604678	0.415925	0.027439	0.188605	0.453115	101448	35748.1	13152.5	8877.11	67.49	3.85885e-06	0	13.6056	18	2	878.439	1755.87	3.09736	38.4711	5309	5309	MS2	16/116	20210221-WuCC-iTRAQ-OSCC_relapse-1-Huang-s37.raw
		High	vNVDEVGGEALGR	Unambiguous	1	1	P68871	N-Term(iTRAQ4plex)	CID	1	0	1	1	32521	Unique	Used	0.343028	0.153383	0.460796	0.077026	0.23124	0.501446	84477.8	68156.8	27781.7	20750.9	67.49	4.49159e-06	0	23.2401	8	2	729.888	1458.77	0.871815	50.0639	10248	10248	MS2	10/128	20210221-WuCC-iTRAQ-OSCC_relapse-1-Huang-s07.raw
		High	vVAGVANALAHk	Unambiguous	2	2	P68871;P02042	N-Term(iTRAQ4plex); K12(iTRAQ4plex)	CID	1	0	1	1	255831	Redundant	Not Used	0.426028	0.232444	0.562266	0.0793231	0.191742	0.340758	88957.6	89137	44334.3	22503	67.49	1.82694e-06	0	22.1361	119	2	719.443	1437.88	0.538626	34.539	4602	4602	MS2	11/100	20210221-WuCC-iTRAQ-OSCC_relapse-1-Huang-s52.raw
	High		vVAGVANALAHk	Unambiguous	2	2	P68871;P02042	N-Term(iTRAQ4plex); K12(iTRAQ4plex)	HCD	1	0	1	1	239751	Not Unique	Not Used	0.150748	0.049717	0.339872	0.0115492	0.0788958	0.231958	92400.2	32761.3	9849.56	3403.15	67.48	1.43151e-06	0	13.5278	21	3	479.966	1437.88	2.99125	54.6107	9490	9490	MS2	16/100	20210221-WuCC-iTRAQ-OSCC_relapse-1-Huang-s48.raw
	High		vNVDEVGGEALGR	Unambiguous	1	1	P68871	N-Term(iTRAQ4plex)	HCD	1	0	1	1	32700	Unique	Used	0.348052	0.0947399	0.280511	0.0341308	0.100985	0.359731	263039	215328	53430.8	28630.1	67.48	4.50195e-06	0	8.43696	5	2	729.888	1458.77	0.620773	51.5121	10643	10643	MS2	11/128	20210221-WuCC-iTRAQ-OSCC_relapse-1-Huang-s07.raw
	High		sAVTALWGk	Unambiguous	1	1	P68871	N-Term(iTRAQ4plex); K9(iTRAQ4plex)	HCD	1	0	1	1	103438	No Quan Values	Not Used											67.45	2.85121e-06	0	36.9617	150	2	610.867	1220.73	2.50109	48.9598	8972	8972	MS2	8/70	20210221-WuCC-iTRAQ-OSCC_relapse-1-Huang-s20.raw
	High		sAVTALWGk	Unambiguous	1	1	P68871	N-Term(iTRAQ4plex); K9(iTRAQ4plex)	HCD	1	0	1	1	90844	Unique	Used	0.203163	0.0988606	0.501464	0.0148171	0.0751058	0.149659	1.15052e+08	5.49761e+07	2.43868e+07	5.43642e+06	67.43	2.87341e-06	0	14.0093	0	2	610.867	1220.73	2.2011	33.6492	4819	4819	MS2	8/70	20210221-WuCC-iTRAQ-OSCC_relapse-1-Huang-s18.raw
	High		sAVTALWGk	Unambiguous	1	1	P68871	N-Term(iTRAQ4plex); K9(iTRAQ4plex)	HCD	1	0	1	1	92297	Unique	Used	0.205336	0.119688	0.600684	0.0283812	0.142338	0.236781	490259	236770	125809	44372.5	67.42	2.65361e-06	0	11.328	3	2	610.868	1220.73	3.30107	45.3655	7966	7966	MS2	8/70	20210221-WuCC-iTRAQ-OSCC_relapse-1-Huang-s18.raw
		High	sAVTALWGk	Unambiguous	1	1	P68871	N-Term(iTRAQ4plex); K9(iTRAQ4plex)	CID	1	0	1	1	92975	Unique	Used	0.222336	0.143586	0.665525	0.0133097	0.0616472	0.0925592	467827	244642	144025	19856.9	67.38	2.90668e-06	0	13.7239	3	2	610.867	1220.73	2.40109	50.8534	9429	9429	MS2	8/70	20210221-WuCC-iTRAQ-OSCC_relapse-1-Huang-s18.raw
	High		vVAGVANALAHKYH	Unambiguous	2	2	P68871;P02042	N-Term(iTRAQ4plex)	HCD	1	0	1	1	250945	Not Unique	Not Used	0.238649	0.218073	0.941678	0.19738	0.851722	0.903787	21130.6	11860.7	9879.88	13300.6	67.36	3.97611e-06	1	44.531	13	3	531.972	1593.9	1.64861	32.7838	4308	4308	MS2	16/116	20210221-WuCC-iTRAQ-OSCC_relapse-1-Huang-s51.raw
		High	eFTPPVQAAYQk	Unambiguous	1	1	P68871	N-Term(iTRAQ4plex); K12(iTRAQ4plex)	CID	1	0	1	1	69184	Redundant	Not Used	0.336335	0.143612	0.440027	0.0760926	0.232984	0.529074	81666.6	64603	25146.3	19817.3	67.34	4.34501e-06	0	0	16	2	833.955	1666.9	-0.496321	31.7646	4530	4530	MS2	11/102	20210221-WuCC-iTRAQ-OSCC_relapse-1-Huang-s14.raw
	High		sAVTALWGk	Unambiguous	1	1	P68871	N-Term(iTRAQ4plex); K9(iTRAQ4plex)	HCD	1	0	1	1	112233	Unique	Used	0.268501	0.127414	0.489025	0.0189318	0.0726108	0.148368	599354	378501	163734	36185.4	67.32	2.69689e-06	0	22.1396	5	2	610.867	1220.73	1.30112	35.3136	5162	5162	MS2	8/70	20210221-WuCC-iTRAQ-OSCC_relapse-1-Huang-s22.raw
		High	vVAGVANALAHk	Unambiguous	2	2	P68871;P02042	N-Term(iTRAQ4plex); K12(iTRAQ4plex)	CID	1	0	1	1	246567	Not Unique	Not Used	0.336244	0.182455	0.559194	0.0364447	0.111618	0.199454	29090.8	23006.3	11380.2	3381.01	67.3	1.89933e-06	0	17.2588	11	2	719.442	1437.88	-0.904609	36.4374	4735	4735	MS2	11/100	20210221-WuCC-iTRAQ-OSCC_relapse-1-Huang-s50.raw
	High		sAVTALWGk	Unambiguous	1	1	P68871	N-Term(iTRAQ4plex); K9(iTRAQ4plex)	HCD	1	0	1	1	148718	Unique	Used	0.230716	0.132012	0.589652	0.0302216	0.134895	0.228597	127037	68935.9	35956.9	12243.5	67.24	2.76591e-06	0	41.6207	30	2	610.868	1220.73	3.30107	35.2569	4981	4981	MS2	7/70	20210221-WuCC-iTRAQ-OSCC_relapse-1-Huang-s29.raw
	High		sAVTALWGk	Unambiguous	1	1	P68871	N-Term(iTRAQ4plex); K9(iTRAQ4plex)	HCD	1	0	1	1	117515	Unique	Used	0.201399	0.127363	0.651702	0.0146691	0.0750067	0.115006	712031	337282	194439	33308.7	67.22	3.00628e-06	0	29.7165	5	2	610.867	1220.73	2.50109	35.1115	5394	5394	MS2	8/70	20210221-WuCC-iTRAQ-OSCC_relapse-1-Huang-s23.raw
		High	vVAGVANALAHk	Unambiguous	2	2	P68871;P02042	N-Term(iTRAQ4plex); K12(iTRAQ4plex)	CID	1	0	1	1	253654	Redundant	Not Used	0.316668	0.204355	0.665033	0.119936	0.390032	0.586041	4348.31	3238.64	1905.22	1663.14	67.2	1.29571e-06	0	21.0695	300	2	719.445	1437.88	2.91571	56.0262	10168	10168	MS2	10/100	20210221-WuCC-iTRAQ-OSCC_relapse-1-Huang-s51.raw
		High	fFESFGDLSTPDAVmGNPk	Unambiguous	1	1	P68871	N-Term(iTRAQ4plex); M15(Oxidation); K19(iTRAQ4plex)	CID	1	0	1	1	42429	Redundant	Not Used	0.16359	0.0690254	0.434825	0.01	0.0594116	0.13653	4.8471e+06	1.86498e+06	717348	145885	67.13	3.5727e-06	0	5.55946	0	2	1182.07	2363.14	-3.34669	38.6005	6946	6946	MS2	8/166	20210221-WuCC-iTRAQ-OSCC_relapse-1-Huang-s09.raw
	High		sAVTALWGk	Unambiguous	1	1	P68871	N-Term(iTRAQ4plex); K9(iTRAQ4plex)	HCD	1	0	1	1	88078	Unique	Used	0.119505	0.0848141	0.731381	0.0215132	0.185385	0.25328	144789	40696.5	26329.4	9933.37	67.12	2.82399e-06	0	15.6555	10	2	610.868	1220.73	3.80106	53.4541	10545	10545	MS2	8/70	20210221-WuCC-iTRAQ-OSCC_relapse-1-Huang-s17.raw
	High		vVAGVANALAHk	Unambiguous	2	2	P68871;P02042	N-Term(iTRAQ4plex); K12(iTRAQ4plex)	HCD	1	0	1	1	224384	Not Unique	Not Used	0.341166	0.0644836	0.19478	0.0190619	0.0575379	0.295175	49360	39607.6	6824.39	3000.53	67.12	1.72739e-06	0	19.5434	55	3	479.965	1437.88	1.78149	40.6216	6161	6161	MS2	17/100	20210221-WuCC-iTRAQ-OSCC_relapse-1-Huang-s45.raw
	High		sAVTALWGk	Unambiguous	1	1	P68871	N-Term(iTRAQ4plex); K9(iTRAQ4plex)	HCD	1	0	1	1	88412	Unique	Used	0.130272	0.0864369	0.683771	0.0296359	0.234274	0.34236	86560.7	26522.1	16042	8180.81	67.11	2.81105e-06	0	19.8265	50	2	610.869	1220.73	4.90103	56.1921	11271	11271	MS2	8/70	20210221-WuCC-iTRAQ-OSCC_relapse-1-Huang-s17.raw
	High		vVAGVANALAHk	Unambiguous	2	2	P68871;P02042	N-Term(iTRAQ4plex); K12(iTRAQ4plex)	HCD	1	0	1	1	248635	Not Unique	Not Used	0.331868	0.155038	0.481432	0.0154906	0.0480682	0.0997684	19304.6	15068.3	6417.1	953.644	67.11	2.09126e-06	0	16.6145	42	3	479.964	1437.88	-0.256015	53.9015	9224	9224	MS2	15/100	20210221-WuCC-iTRAQ-OSCC_relapse-1-Huang-s50.raw
	High		vLGAFSDGLAHLDNLk	Unambiguous	2	2	P68871;P02042	N-Term(iTRAQ4plex); K16(iTRAQ4plex)	HCD	1	0	1	1	176129	Redundant	Not Used	0.147967	0.0456948	0.318247				1996.82	694.929	195.634		67.11	2.93749e-06	0	13.6304	300	2	979.557	1958.11	5.74099	59.5781	10605	10605	MS2	13/138	20210221-WuCC-iTRAQ-OSCC_relapse-1-Huang-s34.raw
	High		lLGNVLVcVLAHHFGk	Unambiguous	1	1	P68871	N-Term(iTRAQ4plex); C8(Methylthio); K16(iTRAQ4plex)	HCD	1	0	1	1	286372	Unique	Used	0.387653	0.098724	0.262447	0.0384663	0.102186	0.389064	24673.9	22496.7	5222.76	3026.75	67.11	1.99399e-06	0	31.5414	271	3	685.395	2054.17	3.04417	53.6994	9541	9541	MS2	16/146	20210221-WuCC-iTRAQ-OSCC_relapse-1-Huang-s58.raw
		High	sAVTALWGk	Unambiguous	1	1	P68871	N-Term(iTRAQ4plex); K9(iTRAQ4plex)	CID	1	0	1	1	85153	Unique	Used	0.093934	0.0698052	0.765819	0.0357374	0.391791	0.51121	3.56892e+06	788491	534150	406740	67.04	2.90615e-06	0	14.7727	0	2	610.869	1220.73	5.40102	29.6985	4206	4206	MS2	8/70	20210221-WuCC-iTRAQ-OSCC_relapse-1-Huang-s17.raw
	High		lLGNVLVcVLAHHFGk	Unambiguous	1	1	P68871	N-Term(iTRAQ4plex); C8(Methylthio); K16(iTRAQ4plex)	HCD	1	0	1	1	337599	Unique	Used	0.244785	0.0986948	0.415501	0.0110319	0.0464109	0.111614	334813	192763	70849.3	11779	66.99	2.24984e-06	0	16.3948	25	3	685.394	2054.17	1.08313	51.8909	8322	8322	MS2	13/146	20210221-WuCC-iTRAQ-OSCC_relapse-1-Huang-s69.raw
	High		sAVTALWGk	Unambiguous	1	1	P68871	N-Term(iTRAQ4plex); K9(iTRAQ4plex)	HCD	1	0	1	1	93400	Unique	Used	0.175743	0.125239	0.734384	0.0217146	0.127242	0.173132	518507	214323	139230	35905.7	66.98	2.91651e-06	0	14.3755	4	2	610.868	1220.73	3.70106	54.3249	10357	10357	MS2	8/70	20210221-WuCC-iTRAQ-OSCC_relapse-1-Huang-s18.raw
	High		vNVDEVGGEALGR	Unambiguous	1	1	P68871	N-Term(iTRAQ4plex)	HCD	1	0	1	1	116716	Unique	Used	0.262752	0.144119	0.565247	0.0411762	0.161382	0.285291	83470	51583.7	25792.4	10960.6	66.98	5.05127e-06	0	15.5522	21	2	729.888	1458.77	0.704454	28.4803	3657	3657	MS2	11/128	20210221-WuCC-iTRAQ-OSCC_relapse-1-Huang-s23.raw
	High		vVAGVANALAHk	Unambiguous	2	2	P68871;P02042	N-Term(iTRAQ4plex); K12(iTRAQ4plex)	HCD	1	0	1	1	253402	Not Unique	Not Used	0.307448	0.208744	0.699687	0.0596518	0.199805	0.285347	6990.7	5055.09	3128.76	1329.85	66.95	2.16974e-06	0	37.8348	300	3	479.964	1437.88	-0.256015	53.5368	9628	9628	MS2	16/100	20210221-WuCC-iTRAQ-OSCC_relapse-1-Huang-s51.raw
	High		kVLGAFSDGLAHLDNLk	Unambiguous	2	2	P68871;P02042	N-Term(iTRAQ4plex); K1(iTRAQ4plex); K17(iTRAQ4plex)	HCD	1	0	1	1	313999	Not Unique	Not Used	0.228832	0.037643	0.169523	0.01	0.0439895	0.259293	126863	68279.1	10239	3954.6	66.94	1.62104e-06	1	18.0939	27	4	558.33	2230.3	2.45069	44.9024	7277	7277	MS2	17/174	20210221-WuCC-iTRAQ-OSCC_relapse-1-Huang-s64.raw
	High		sAVTALWGk	Unambiguous	1	1	P68871	N-Term(iTRAQ4plex); K9(iTRAQ4plex)	HCD	1	0	1	1	153710	Unique	Used	0.218881	0.128539	0.605184	0.0401102	0.188713	0.311591	62537.2	32194.6	17235	7999.27	66.93	2.97056e-06	0	38.4864	67	2	610.868	1220.73	3.10108	34.9798	4956	4956	MS2	7/70	20210221-WuCC-iTRAQ-OSCC_relapse-1-Huang-s30.raw
		High	gTFATLSELHcDk	Unambiguous	1	1	P68871	N-Term(iTRAQ4plex); C11(Methylthio); K13(iTRAQ4plex)	CID	1	0	1	1	178485	Redundant	Not Used	0.265541	0.049129	0.190664				5.45638e+06	3.40779e+06	574753		66.91	4.52223e-06	0	11.9781	0	2	878.438	1755.87	2.2631	38.0132	5336	5336	MS2	19/116	20210221-WuCC-iTRAQ-OSCC_relapse-1-Huang-s35.raw
	High		sAVTALWGk	Unambiguous	1	1	P68871	N-Term(iTRAQ4plex); K9(iTRAQ4plex)	HCD	1	0	1	1	92975	Redundant	Not Used	0.222336	0.143586	0.665525	0.0133097	0.0616472	0.0925592	467827	244642	144025	19856.9	66.9	3.24636e-06	0	13.7239	3	2	610.867	1220.73	2.40109	50.8685	9435	9435	MS2	8/70	20210221-WuCC-iTRAQ-OSCC_relapse-1-Huang-s18.raw
	High		sAVTALWGk	Unambiguous	1	1	P68871	N-Term(iTRAQ4plex); K9(iTRAQ4plex)	HCD	1	0	1	1	87824	Unique	Used	0.142605	0.0878849	0.635097	0.0222031	0.160336	0.252268	170146	57068.2	32060.8	12047.3	66.9	3.00135e-06	0	19.6343	14	2	610.869	1220.73	4.60104	51.4022	9997	9997	MS2	8/70	20210221-WuCC-iTRAQ-OSCC_relapse-1-Huang-s17.raw
	High		vVAGVANALAHk	Unambiguous	2	2	P68871;P02042	N-Term(iTRAQ4plex); K12(iTRAQ4plex)	HCD	1	0	1	1	240015	Not Unique	Not Used	0.178384	0.0589341	0.340465	0.014117	0.081497	0.239188	6043.18	2535.46	763.608	272.06	66.88	1.64359e-06	0	21.925	300	3	479.967	1437.89	5.21976	59.3885	10116	10116	MS2	14/100	20210221-WuCC-iTRAQ-OSCC_relapse-1-Huang-s48.raw
	High		lLGNVLVcVLAHHFGk	Unambiguous	1	1	P68871	N-Term(iTRAQ4plex); C8(Methylthio); K16(iTRAQ4plex)	HCD	1	0	1	1	319656	Unique	Used	0.239096	0.134226	0.578531	0.0433665	0.186783	0.322613	27446	15434.3	7898.69	3795.69	66.88	2.30756e-06	0	50.774	113	3	685.394	2054.17	0.993994	51.8135	9340	9340	MS2	16/146	20210221-WuCC-iTRAQ-OSCC_relapse-1-Huang-s65.raw
		High	vVAGVANALAHk	Unambiguous	2	2	P68871;P02042	N-Term(iTRAQ4plex); K12(iTRAQ4plex)	CID	1	0	1	1	244440	Redundant	Not Used	0.302341	0.150419	0.512705				1173.45	834.451	378.451		66.88	1.34351e-06	0	13.1167	300	2	719.446	1437.88	4.52872	57.7921	9810	9810	MS2	11/100	20210221-WuCC-iTRAQ-OSCC_relapse-1-Huang-s49.raw
		High	vNVDEVGGEALGR	Unambiguous	1	1	P68871	N-Term(iTRAQ4plex)	CID	1	0	1	1	167884	Unique	Used	0.252534	0.13077	0.53364	0.0272203	0.111001	0.20785	147576	87654.5	41377.3	12810.5	66.88	5.11765e-06	0	14.4847	16	2	729.887	1458.77	0.118691	30.1173	3622	3622	MS2	10/128	20210221-WuCC-iTRAQ-OSCC_relapse-1-Huang-s33.raw
		High	lLGNVLVcVLAHHFGk	Unambiguous	1	1	P68871	N-Term(iTRAQ4plex); C8(Methylthio); K16(iTRAQ4plex)	CID	1	0	1	1	300516	Unique	Used	0.106101	0.0776967	0.754645				1.87262e+06	467313	311954		66.88	2.36909e-06	0	10.2909	0	3	685.394	2054.17	1.52882	52.3961	9322	9322	MS2	20/146	20210221-WuCC-iTRAQ-OSCC_relapse-1-Huang-s61.raw
	High		vHLTPEEk	Unambiguous	2	2	P68871;P02042	N-Term(iTRAQ4plex); K8(iTRAQ4plex)	HCD	1	0	1	1	195096	Not Unique	Not Used	0.664755	0.0674681	0.104592	0.0452819	0.0701484	0.670177	38862.3	60761.3	5621.68	5611.9	66.86	4.44066e-06	0	14.1337	27	2	620.861	1240.71	0.236716	23.4376	1541	1541	MS2	7/62	20210221-WuCC-iTRAQ-OSCC_relapse-1-Huang-s39.raw
	High		sAVTALWGk	Unambiguous	1	1	P68871	N-Term(iTRAQ4plex); K9(iTRAQ4plex)	HCD	1	0	1	1	182969	Unique	Used	0.261605	0.178276	0.702279	0.0739386	0.291058	0.414134	226699	139486	86652.7	53453.6	66.85	3.02578e-06	0	58.7509	45	2	610.867	1220.73	1.80111	37.0628	4821	4821	MS2	8/70	20210221-WuCC-iTRAQ-OSCC_relapse-1-Huang-s36.raw
	High		sAVTALWGk	Unambiguous	1	1	P68871	N-Term(iTRAQ4plex); K9(iTRAQ4plex)	HCD	1	0	1	1	87907	Unique	Used	0.121804	0.0762331	0.644974	0.0352835	0.298307	0.462159	211486	60587.2	34567.2	23796.3	66.85	2.98447e-06	0	22.8946	12	2	610.869	1220.73	4.80103	52.0797	10178	10178	MS2	8/70	20210221-WuCC-iTRAQ-OSCC_relapse-1-Huang-s17.raw
	High		sAVTALWGk	Unambiguous	1	1	P68871	N-Term(iTRAQ4plex); K9(iTRAQ4plex)	HCD	1	0	1	1	173586	Unique	Used	0.198921	0.14961	0.775069	0.0356315	0.184462	0.237814	458250	214398	146995	52070.7	66.83	3.03975e-06	0	44.5971	10	2	610.868	1220.73	3.10108	36.5901	5063	5063	MS2	8/70	20210221-WuCC-iTRAQ-OSCC_relapse-1-Huang-s34.raw
	High		vVAGVANALAHk	Unambiguous	2	2	P68871;P02042	N-Term(iTRAQ4plex); K12(iTRAQ4plex)	HCD	1	0	1	1	339848	Not Unique	Not Used	0.346135	0.121139	0.360664	0.0428208	0.127398	0.352966	2913.86	2372.19	756.821	397.905	66.83	1.66262e-06	0	40.3734	102	3	479.965	1437.88	2.35454	32.5182	3902	3902	MS2	15/100	20210221-WuCC-iTRAQ-OSCC_relapse-1-Huang-s70.raw
	High		fFESFGDLSTPDAVmGNPk	Unambiguous	1	1	P68871	N-Term(iTRAQ4plex); M15(Oxidation); K19(iTRAQ4plex)	HCD	1	0	1	1	48118	Redundant	Not Used	0.265773	0.0795631	0.308505				2.22472e+07	1.39067e+07	3.79513e+06		66.81	3.95011e-06	0	24.2769	0	3	788.39	2363.16	3.5695	40.4313	7102	7102	MS2	15/166	20210221-WuCC-iTRAQ-OSCC_relapse-1-Huang-s10.raw
	High		LLGNVLVcVLAHHFGk	Unambiguous	1	1	P68871	C8(Methylthio); K16(iTRAQ4plex)	HCD	1	0	1	1	314683	No Quan Values	Not Used							6723.68				66.8	3.60404e-06	0	7.85972	10	3	637.361	1910.07	2.73701	50.8993	8759	8759	MS2	8/146	20210221-WuCC-iTRAQ-OSCC_relapse-1-Huang-s64.raw
	High		vHLTPEEk	Unambiguous	2	2	P68871;P02042	N-Term(iTRAQ4plex); K8(iTRAQ4plex)	HCD	1	0	1	1	259203	Not Unique	Not Used	0.278862	0.0913828	0.337705	0.0296484	0.109488	0.323967	88104.8	57786.4	17262.5	8330.24	66.79	4.50234e-06	0	18.9177	22	2	620.862	1240.72	2.79477	21.9888	1673	1673	MS2	7/62	20210221-WuCC-iTRAQ-OSCC_relapse-1-Huang-s53.raw
	High		gTFATLSELHcDk	Unambiguous	1	1	P68871	N-Term(iTRAQ4plex); C11(Methylthio); K13(iTRAQ4plex)	HCD	1	0	1	1	180836	Unique	Used	0.250636	0.0845843	0.347783				8359.27	4927.75	1515.99		66.79	4.57564e-06	0	14.008	154	3	585.962	1755.87	3.40254	59.2469	10445	10445	MS2	16/116	20210221-WuCC-iTRAQ-OSCC_relapse-1-Huang-s35.raw
	High		fFESFGDLSTPDAVMGNPk	Unambiguous	1	1	P68871	N-Term(iTRAQ4plex); K19(iTRAQ4plex)	HCD	1	0	1	1	220454	Unique	Used	0.288119	0.192659	0.689096	0.0584157	0.208792	0.302764	32283.2	21876.8	13335.4	6014	66.78	4.20837e-06	0	18.0236	19	3	783.057	2347.16	1.92146	46.4409	7356	7356	MS2	15/166	20210221-WuCC-iTRAQ-OSCC_relapse-1-Huang-s44.raw
		High	sAVTALWGk	Unambiguous	1	1	P68871	N-Term(iTRAQ4plex); K9(iTRAQ4plex)	CID	1	0	1	1	85908	Redundant	Not Used	0.110138	0.0702134	0.65697	0.0198407	0.185514	0.282164	679437	176004	102284	42989.7	66.73	3.08932e-06	0	16.7941	3	2	610.868	1220.73	3.90106	35.9532	5842	5842	MS2	8/70	20210221-WuCC-iTRAQ-OSCC_relapse-1-Huang-s17.raw
	High		sAVTALWGk	Unambiguous	1	1	P68871	N-Term(iTRAQ4plex); K9(iTRAQ4plex)	HCD	1	0	1	1	265606	Unique	Used	0.269136	0.225588	0.863786	0.210993	0.807331	0.933934	55618.1	35206.7	26901.2	37423.3	66.71	3.10358e-06	0	51.2142	47	2	610.867	1220.73	1.30112	37.0165	5179	5179	MS2	7/70	20210221-WuCC-iTRAQ-OSCC_relapse-1-Huang-s54.raw
	High		vVAGVANALAHkYH	Unambiguous	2	2	P68871;P02042	N-Term(iTRAQ4plex); K12(iTRAQ4plex)	HCD	1	0	1	1	303386	Not Unique	Not Used	0.398045	0.321231	0.831661	0.108783	0.281438	0.338148	106438	99647.2	73308.1	36924.3	66.7	3.31384e-06	1	38.1359	16	3	580.005	1738	-0.321245	36.3528	5136	5136	MS2	10/116	20210221-WuCC-iTRAQ-OSCC_relapse-1-Huang-s62.raw
		High	vVAGVANALAHk	Unambiguous	2	2	P68871;P02042	N-Term(iTRAQ4plex); K12(iTRAQ4plex)	CID	1	0	1	1	239365	Not Unique	Not Used	0.150007	0.0869117	0.597076	0.01	0.035945	0.060156	52539.6	18536.8	9790.49	877.279	66.7	1.90279e-06	0	16.7028	29	3	479.965	1437.88	1.78149	50.3131	8643	8643	MS2	10/100	20210221-WuCC-iTRAQ-OSCC_relapse-1-Huang-s48.raw
	High		vHLTPEEk	Unambiguous	2	2	P68871;P02042	N-Term(iTRAQ4plex); K8(iTRAQ4plex)	HCD	1	0	1	1	258863	Not Unique	Not Used	0.252758	0.100632	0.410293	0.0150598	0.0613576	0.149432	1.39248e+07	8.27809e+06	3.00445e+06	668750	66.65	4.63903e-06	0	14.1235	0	2	620.862	1240.72	2.40123	18.5094	932	932	MS2	7/62	20210221-WuCC-iTRAQ-OSCC_relapse-1-Huang-s53.raw
		High	sAVTALWGk	Unambiguous	1	1	P68871	N-Term(iTRAQ4plex); K9(iTRAQ4plex)	CID	1	0	1	1	99058	Redundant	Not Used	0.281637	0.140718	0.5149	0.0155573	0.056885	0.110394	2.02556e+06	1.34175e+06	611133	100493	66.64	3.15401e-06	0	25.2288	3	2	610.867	1220.73	1.30112	55.9532	11295	11295	MS2	8/70	20210221-WuCC-iTRAQ-OSCC_relapse-1-Huang-s19.raw
		High	sAVTALWGk	Unambiguous	1	1	P68871	N-Term(iTRAQ4plex); K9(iTRAQ4plex)	CID	1	0	1	1	85818	Unique	Used	0.11669	0.191774	1.69363	0.0383324	0.338287	0.19959	1.54285e+06	423444	634386	188602	66.6	3.18319e-06	0	36.2214	2	2	610.868	1220.73	3.80106	35.2427	5647	5647	MS2	8/70	20210221-WuCC-iTRAQ-OSCC_relapse-1-Huang-s17.raw
	High		lLGNVLVcVLAHHFGk	Unambiguous	1	1	P68871	N-Term(iTRAQ4plex); C8(Methylthio); K16(iTRAQ4plex)	HCD	1	0	1	1	300517	Unique	Used	0.184166	0.0923044	0.516505	0.0204969	0.114613	0.221733	125963	54561.8	24928.9	8233.55	66.57	2.46728e-06	0	6.03551	9	2	1027.59	2054.16	0.109154	52.4137	9329	9329	MS2	9/146	20210221-WuCC-iTRAQ-OSCC_relapse-1-Huang-s61.raw
		High	gTFATLSELHcDk	Unambiguous	1	1	P68871	N-Term(iTRAQ4plex); C11(Methylthio); K13(iTRAQ4plex)	CID	1	0	1	1	185023	Unique	Used	0.500149	0.218831	0.45089	0.119962	0.247001	0.547393	4237.91	4985.27	1988.38	1621.26	66.57	4.17455e-06	0	51.8764	300	2	878.434	1755.86	-2.81197	54.4016	9263	9263	MS2	10/116	20210221-WuCC-iTRAQ-OSCC_relapse-1-Huang-s36.raw
	High		sAVTALWGkVNVDEVGGEALGR	Unambiguous	1	1	P68871	N-Term(iTRAQ4plex); K9(iTRAQ4plex)	HCD	1	0	1	1	144717	Unique	Used	0.0861899	0.0831158	0.993777	0.0258229	0.308534	0.310231	247430	50158.6	44093.6	20375.8	66.56	2.36257e-06	1	10.9452	9	3	839.464	2516.38	1.94942	43.7571	7255	7255	MS2	21/228	20210221-WuCC-iTRAQ-OSCC_relapse-1-Huang-s28.raw
	High		vLGAFSDGLAHLDNLk	Unambiguous	2	2	P68871;P02042	N-Term(iTRAQ4plex); K16(iTRAQ4plex)	HCD	1	0	1	1	188704	Not Unique	Not Used	0.259231	0.0677423	0.269299	0.01	0.0388605	0.144193	506831	309020	73614.3	15811	66.54	3.66002e-06	0	18.1579	14	3	653.371	1958.1	1.61962	46.5942	7437	7437	MS2	16/138	20210221-WuCC-iTRAQ-OSCC_relapse-1-Huang-s37.raw
	High		vHLTPEEk	Unambiguous	2	2	P68871;P02042	N-Term(iTRAQ4plex); K8(iTRAQ4plex)	HCD	1	0	1	1	258760	Not Unique	Not Used	0.318528	0.11914	0.385455	0.0163009	0.0527012	0.136621	3.17883e+07	2.3815e+07	8.12017e+06	1.65248e+06	66.52	4.80228e-06	0	13.4806	0	2	620.861	1240.71	0.236716	17.1481	701	701	MS2	7/62	20210221-WuCC-iTRAQ-OSCC_relapse-1-Huang-s53.raw
	High		gTFATLSELHcDk	Unambiguous	1	1	P68871	N-Term(iTRAQ4plex); C11(Methylthio); K13(iTRAQ4plex)	HCD	1	0	1	1	185006	Unique	Used	0.382996	0.197945	0.532612	0.0641363	0.17245	0.323537	16121.9	14522.7	6842.24	3297.43	66.52	4.71314e-06	0	12.6432	18	3	585.96	1755.87	1.00406	54.3067	9238	9238	MS2	12/116	20210221-WuCC-iTRAQ-OSCC_relapse-1-Huang-s36.raw
		High	vVAGVANALAHk	Unambiguous	2	2	P68871;P02042	N-Term(iTRAQ4plex); K12(iTRAQ4plex)	CID	1	0	1	1	245532	Redundant	Not Used	0.165966	0.101849	0.632409	0.0436256	0.270693	0.427711	86059.3	33593.4	18792.8	11972.8	66.51	1.31781e-06	0	23.8414	48	2	719.447	1437.89	5.46257	27.4573	2489	2489	MS2	16/100	20210221-WuCC-iTRAQ-OSCC_relapse-1-Huang-s50.raw
	High		sAVTALWGk	Unambiguous	1	1	P68871	N-Term(iTRAQ4plex); K9(iTRAQ4plex)	HCD	1	0	1	1	88569	Unique	Used	0.119762	0.134714	1.1592	0.027357	0.235237	0.202777	13344.4	3758.83	3854.35	1164.19	66.5	3.29092e-06	0	26.233	132	2	610.869	1220.73	5.50102	57.6032	11610	11610	MS2	8/70	20210221-WuCC-iTRAQ-OSCC_relapse-1-Huang-s17.raw
	High		vHLTPEEk	Unambiguous	2	2	P68871;P02042	N-Term(iTRAQ4plex); K8(iTRAQ4plex)	HCD	1	0	1	1	253891	Not Unique	Not Used	0.37031	0.134074	0.373113	0.0174186	0.0484398	0.129728	26420.7	23011.6	7595	1467.62	66.48	4.81298e-06	0	12.3977	300	2	620.862	1240.72	2.10607	16.646	401	401	MS2	7/62	20210221-WuCC-iTRAQ-OSCC_relapse-1-Huang-s52.raw
	High		vLGAFSDGLAHLDNLk	Unambiguous	2	2	P68871;P02042	N-Term(iTRAQ4plex); K16(iTRAQ4plex)	HCD	1	0	1	1	206698	Not Unique	Not Used	0.227458	0.0809679	0.366837	0.0204705	0.0926792	0.252453	258017	138035	44792.1	16843.6	66.47	3.68568e-06	0	20.2377	20	3	653.371	1958.1	1.71314	45.9435	7086	7086	MS2	16/138	20210221-WuCC-iTRAQ-OSCC_relapse-1-Huang-s41.raw
	High		vHLTPEEk	Unambiguous	2	2	P68871;P02042	N-Term(iTRAQ4plex); K8(iTRAQ4plex)	HCD	1	0	1	1	263778	Not Unique	Not Used	0.632387	0.227813	0.371243	0.051767	0.0842996	0.226902	142587	212080	69646.5	23539.2	66.46	4.79e-06	0	18.5039	6	2	620.861	1240.72	1.1222	21.3398	1223	1223	MS2	7/62	20210221-WuCC-iTRAQ-OSCC_relapse-1-Huang-s54.raw
	High		gTFATLSELHcDk	Unambiguous	1	1	P68871	N-Term(iTRAQ4plex); C11(Methylthio); K13(iTRAQ4plex)	HCD	1	0	1	1	178587	Unique	Used	0.199146	0.0659859	0.341462				1.86545e+07	8.73759e+06	2.63921e+06		66.45	4.68781e-06	0	11.7487	0	3	585.961	1755.87	1.62975	38.9812	5563	5563	MS2	11/116	20210221-WuCC-iTRAQ-OSCC_relapse-1-Huang-s35.raw
	High		sAVTALWGk	Unambiguous	1	1	P68871	N-Term(iTRAQ4plex); K9(iTRAQ4plex)	HCD	1	0	1	1	279366	Unique	Used	0.215313	0.167637	0.802345	0.213013	1.01881	1.26882	31250.3	15825.6	11232.1	21228.4	66.44	3.30265e-06	0	52.0976	71	2	610.868	1220.73	4.20105	33.6197	4623	4623	MS2	7/70	20210221-WuCC-iTRAQ-OSCC_relapse-1-Huang-s57.raw
	High		fFESFGDLSTPDAVMGNPk	Unambiguous	1	1	P68871	N-Term(iTRAQ4plex); K19(iTRAQ4plex)	HCD	1	0	1	1	42792	Unique	Used	0.285582	0.0816911	0.294786				3.44212e+07	2.31203e+07	6.02893e+06		66.41	4.58263e-06	0	23.8571	0	3	783.057	2347.16	1.92146	41.7108	7740	7740	MS2	16/166	20210221-WuCC-iTRAQ-OSCC_relapse-1-Huang-s09.raw
		High	sAVTALWGk	Unambiguous	1	1	P68871	N-Term(iTRAQ4plex); K9(iTRAQ4plex)	CID	1	0	1	1	92387	Unique	Used	0.28936	0.185489	0.660605	0.0691794	0.246202	0.37241	232980	158561	92656.8	51398.8	66.39	3.3409e-06	0	14.9956	3	2	610.868	1220.73	4.20105	46.0666	8155	8155	MS2	8/70	20210221-WuCC-iTRAQ-OSCC_relapse-1-Huang-s18.raw
	High		lLGNVLVcVLAHHFGk	Unambiguous	1	1	P68871	N-Term(iTRAQ4plex); C8(Methylthio); K16(iTRAQ4plex)	HCD	1	0	1	1	300977	Unique	Used	0.227166	0.068401	0.3103	0.0546245	0.247628	0.797424	10740.1	5738.37	1575.11	1870.91	66.37	2.66429e-06	0	11.1176	62	3	685.394	2054.17	1.43969	56.6252	10321	10321	MS2	14/146	20210221-WuCC-iTRAQ-OSCC_relapse-1-Huang-s61.raw
		High	vVAGVANALAHk	Unambiguous	2	2	P68871;P02042	N-Term(iTRAQ4plex); K12(iTRAQ4plex)	CID	1	0	1	1	224334	Redundant	Not Used	0.33084	0.114262	0.355914	0.0398477	0.124034	0.34823	66097.1	51432.4	16192.8	8399.3	66.36	1.5722e-06	0	18.782	75	2	719.445	1437.88	3.25529	40.2131	6042	6042	MS2	11/100	20210221-WuCC-iTRAQ-OSCC_relapse-1-Huang-s45.raw
		High	vNVDEVGGEALGR	Unambiguous	1	1	P68871	N-Term(iTRAQ4plex)	CID	1	0	1	1	63153	Unique	Used	0.361859	0.145397	0.414074	0.0522307	0.148642	0.358702	44088.2	37523.1	13744.1	7343.53	66.34	5.87652e-06	0	7.33269	22	2	729.888	1458.77	1.87598	26.6889	3514	3514	MS2	9/128	20210221-WuCC-iTRAQ-OSCC_relapse-1-Huang-s13.raw
	High		gTFATLSELHcDk	Unambiguous	1	1	P68871	N-Term(iTRAQ4plex); C11(Methylthio); K13(iTRAQ4plex)	HCD	1	0	1	1	174977	Unique	Used	0.147606	0.0733518	0.512116				120788	41933.8	18996.5		66.29	5.16919e-06	0	10.8853	5	3	585.962	1755.87	3.71539	48.3848	8078	8078	MS2	11/116	20210221-WuCC-iTRAQ-OSCC_relapse-1-Huang-s34.raw
		High	vNVDEVGGEALGR	Unambiguous	1	1	P68871	N-Term(iTRAQ4plex)	CID	1	0	1	1	24751	Unique	Used	0.212443	0.12527	0.60767	0.0255408	0.123808	0.203587	1.22681e+06	612992	329506	99923.5	66.27	6.07823e-06	0	11.909	1	2	729.888	1458.77	1.12286	34.223	5456	5456	MS2	10/128	20210221-WuCC-iTRAQ-OSCC_relapse-1-Huang-s06.raw
	High		vVAGVANALAHkYH	Unambiguous	2	2	P68871;P02042	N-Term(iTRAQ4plex); K12(iTRAQ4plex)	HCD	1	0	1	1	303142	Not Unique	Not Used	0.577722	0.351809	0.627552	0.0233272	0.0415813	0.0662092	6.19519e+06	8.41803e+06	4.67306e+06	460865	66.26	3.54888e-06	1	12.3903	0	3	580.006	1738	1.25907	34.2306	4612	4612	MS2	13/116	20210221-WuCC-iTRAQ-OSCC_relapse-1-Huang-s62.raw
	High		vVAGVANALAHk	Unambiguous	2	2	P68871;P02042	N-Term(iTRAQ4plex); K12(iTRAQ4plex)	HCD	1	0	1	1	237220	Not Unique	Not Used	0.126304	0.0500383	0.40827				2.82565e+07	8.39406e+06	3.03152e+06		66.25	2.11052e-06	0	13.8902	0	3	479.965	1437.88	1.97251	32.1487	4005	4005	MS2	14/100	20210221-WuCC-iTRAQ-OSCC_relapse-1-Huang-s48.raw
	High		vHLTPEEk	Unambiguous	2	2	P68871;P02042	N-Term(iTRAQ4plex); K8(iTRAQ4plex)	HCD	1	0	1	1	268317	Not Unique	Not Used	0.316661	0.125314	0.407819	0.0189757	0.0617106	0.151204	194626	144954	52292.5	11777.6	66.24	5.12209e-06	0	20.5581	32	2	620.862	1240.72	1.71252	19.2416	955	955	MS2	7/62	20210221-WuCC-iTRAQ-OSCC_relapse-1-Huang-s55.raw
	High		vHLTPEEk	Unambiguous	2	2	P68871;P02042	N-Term(iTRAQ4plex); K8(iTRAQ4plex)	HCD	1	0	1	1	263068	Not Unique	Not Used	0.304681	0.130617	0.441789	0.049315	0.166682	0.377003	18966.8	13591.8	5311.66	2982.84	66.24	5.02702e-06	0	36.0332	269	2	620.863	1240.72	3.38509	55.1901	10045	10045	MS2	7/62	20210221-WuCC-iTRAQ-OSCC_relapse-1-Huang-s53.raw
	High		sAVTALWGk	Unambiguous	1	1	P68871	N-Term(iTRAQ4plex); K9(iTRAQ4plex)	HCD	1	0	1	1	96408	Unique	Used	0.220563	0.160716	0.750911	0.0548549	0.256116	0.340815	411539	213492	141811	71991.8	66.23	3.4901e-06	0	32.3174	6	2	610.868	1220.73	3.20108	35.27	5557	5557	MS2	8/70	20210221-WuCC-iTRAQ-OSCC_relapse-1-Huang-s19.raw
	High		vHLTPEEk	Unambiguous	2	2	P68871;P02042	N-Term(iTRAQ4plex); K8(iTRAQ4plex)	HCD	1	0	1	1	259052	Not Unique	Not Used	0.289561	0.0977187	0.347776	0.0210904	0.0750067	0.215512	247527	168577	51860.7	16648.1	66.21	5.16956e-06	0	13.5518	20	2	620.862	1240.72	1.51575	20.6324	1347	1347	MS2	7/62	20210221-WuCC-iTRAQ-OSCC_relapse-1-Huang-s53.raw
	High		vHLTPEEk	Unambiguous	2	2	P68871;P02042	N-Term(iTRAQ4plex); K8(iTRAQ4plex)	HCD	1	0	1	1	263131	Not Unique	Not Used	0.271399	0.139741	0.530612	0.0612112	0.232262	0.437392	11744.2	7496.67	3518.73	2292.51	66.2	5.19347e-06	0	31.6463	300	2	620.863	1240.72	3.18832	55.9253	10182	10182	MS2	7/62	20210221-WuCC-iTRAQ-OSCC_relapse-1-Huang-s53.raw
	High		vHLTPEEk	Unambiguous	2	2	P68871;P02042	N-Term(iTRAQ4plex); K8(iTRAQ4plex)	HCD	1	0	1	1	254394	Not Unique	Not Used	0.146557	0.0777256	0.546536	0.0421651	0.296279	0.541692	73048.5	25180	12173.5	9822.48	66.17	5.2174e-06	0	23.0076	66	2	620.864	1240.72	5.64798	22.5666	1498	1498	MS2	7/62	20210221-WuCC-iTRAQ-OSCC_relapse-1-Huang-s52.raw
	High		sAVTALWGk	Unambiguous	1	1	P68871	N-Term(iTRAQ4plex); K9(iTRAQ4plex)	HCD	1	0	1	1	91354	Unique	Used	0.221974	0.10803	0.501539	0.0569887	0.264387	0.526752	2.66478e+06	1.39124e+06	617229	484292	66.16	3.5226e-06	0	38.6465	1	2	610.867	1220.73	1.30112	37.8083	5924	5924	MS2	8/70	20210221-WuCC-iTRAQ-OSCC_relapse-1-Huang-s18.raw
	High		vHLTPEEk	Unambiguous	2	2	P68871;P02042	N-Term(iTRAQ4plex); K8(iTRAQ4plex)	HCD	1	0	1	1	226554	Not Unique	Not Used	0.246122	0.133288	0.558087	0.0270125	0.113024	0.202366	24404.9	14127.5	6974.41	2102.32	66.14	5.2414e-06	0	25.3239	300	2	620.862	1240.72	1.61413	20.0061	849	849	MS2	7/62	20210221-WuCC-iTRAQ-OSCC_relapse-1-Huang-s46.raw
	High		vNVDEVGGEALGR	Unambiguous	1	1	P68871	N-Term(iTRAQ4plex)	HCD	1	0	1	1	218598	Unique	Used	0.252265	0.157485	0.643345	0.0374648	0.15294	0.237546	52344.2	31057.2	17674.5	6253.87	66.13	5.92388e-06	0	0	121	2	729.887	1458.77	-0.299711	30.6028	3330	3330	MS2	12/128	20210221-WuCC-iTRAQ-OSCC_relapse-1-Huang-s44.raw
	High		vHLTPEEk	Unambiguous	2	2	P68871;P02042	N-Term(iTRAQ4plex); K8(iTRAQ4plex)	HCD	1	0	1	1	282432	Not Unique	Not Used	0.321109	0.159203	0.51093	0.0527053	0.169027	0.330571	49694.8	37531.9	16963	8352.61	66.11	5.28998e-06	0	11.828	146	2	620.862	1240.72	1.51575	19.8504	997	997	MS2	7/62	20210221-WuCC-iTRAQ-OSCC_relapse-1-Huang-s58.raw
	High		sAVTALWGk	Unambiguous	1	1	P68871	N-Term(iTRAQ4plex); K9(iTRAQ4plex)	HCD	1	0	1	1	87485	Unique	Used	0.218982	0.185535	0.873127	0.101095	0.475416	0.544085	58037.6	29892	23087.3	18710.9	66.1	3.54705e-06	0	49.6774	43	2	610.869	1220.73	4.80103	48.6273	9259	9259	MS2	8/70	20210221-WuCC-iTRAQ-OSCC_relapse-1-Huang-s17.raw
	High		vHLTPEEk	Unambiguous	2	2	P68871;P02042	N-Term(iTRAQ4plex); K8(iTRAQ4plex)	HCD	1	0	1	1	263190	Not Unique	Not Used	0.317195	0.149147	0.484562	0.0729141	0.236722	0.488158	8742.03	6521.93	2795.54	2032.74	66.03	5.37585e-06	0	40.4049	300	2	620.862	1240.72	1.81091	56.6036	10308	10308	MS2	7/62	20210221-WuCC-iTRAQ-OSCC_relapse-1-Huang-s53.raw
	High		vHLTPEEk	Unambiguous	2	2	P68871;P02042	N-Term(iTRAQ4plex); K8(iTRAQ4plex)	HCD	1	0	1	1	222950	Not Unique	Not Used	0.291597	0.186374	0.658665	0.0590819	0.208654	0.316543	84663.1	58064.9	33831.3	15951.7	66.03	5.37585e-06	0	30.4362	74	2	620.862	1240.72	1.81091	28.5083	3054	3054	MS2	7/62	20210221-WuCC-iTRAQ-OSCC_relapse-1-Huang-s45.raw
	High		vHLTPEEk	Unambiguous	2	2	P68871;P02042	N-Term(iTRAQ4plex); K8(iTRAQ4plex)	HCD	1	0	1	1	231039	Not Unique	Not Used	0.243146	0.0860266	0.364609	0.0237038	0.100394	0.275137	43084.4	24639.1	7946.8	3256.83	66.02	5.23822e-06	0	15.1744	141	2	620.863	1240.72	3.87703	18.5846	844	844	MS2	7/62	20210221-WuCC-iTRAQ-OSCC_relapse-1-Huang-s47.raw
	High		sAVTALWGk	Unambiguous	1	1	P68871	N-Term(iTRAQ4plex); K9(iTRAQ4plex)	HCD	1	0	1	1	102311	Unique	Used	0.436284	0.217898	0.51469	0.159077	0.375485	0.728985	71600.4	73472.1	33450.9	36322.9	66.01	3.98471e-06	0	49.1552	39	2	610.867	1220.73	2.3011	39.9579	6529	6529	MS2	7/70	20210221-WuCC-iTRAQ-OSCC_relapse-1-Huang-s20.raw
	High		sAVTALWGk	Unambiguous	1	1	P68871	N-Term(iTRAQ4plex); K9(iTRAQ4plex)	HCD	1	0	1	1	86104	Unique	Used	0.208984	0.146719	0.723496	0.0869694	0.428557	0.591893	256874	126261	80806.4	71243.3	66	3.65479e-06	0	53.9995	17	2	610.868	1220.73	4.30105	37.518	6268	6268	MS2	7/70	20210221-WuCC-iTRAQ-OSCC_relapse-1-Huang-s17.raw
		High	vVAGVANALAHk	Unambiguous	2	2	P68871;P02042	N-Term(iTRAQ4plex); K12(iTRAQ4plex)	CID	1	0	1	1	239512	Redundant	Not Used	0.127504	0.0861954	0.696663	0.0220294	0.177924	0.255201	14076.2	4221.3	2601.41	988.887	66	1.44433e-06	0	16.0878	73	2	719.446	1437.89	5.29278	51.9391	8965	8965	MS2	11/100	20210221-WuCC-iTRAQ-OSCC_relapse-1-Huang-s48.raw
	High		gTFATLSELHcDk	Unambiguous	1	1	P68871	N-Term(iTRAQ4plex); C11(Methylthio); K13(iTRAQ4plex)	HCD	1	0	1	1	327351	Unique	Used	0.253318	0.161544	0.657182	0.0707077	0.287446	0.43706	47820	28491.3	16563	10782.8	65.99	5.55148e-06	0	46.1828	31	3	585.961	1755.87	2.56829	38.578	5804	5804	MS2	16/116	20210221-WuCC-iTRAQ-OSCC_relapse-1-Huang-s67.raw
	High		LLGNVLVcVLAHHFGk	Unambiguous	1	1	P68871	C8(Methylthio); K16(iTRAQ4plex)	HCD	1	0	1	1	319526	Unique	Used	0.199978	0.0886585	0.456878				20950.9	9854.19	3982.55		65.98	4.03757e-06	0	10.2871	9	3	637.362	1910.07	3.98323	50.6465	9063	9063	MS2	8/146	20210221-WuCC-iTRAQ-OSCC_relapse-1-Huang-s65.raw
	High		vNVDEVGGEALGR	Unambiguous	1	1	P68871	N-Term(iTRAQ4plex)	HCD	1	0	1	1	26545	Unique	Used	0.23963	0.0897414	0.385934	0.0305866	0.131445	0.340331	518683	292335	99800.8	50593	65.97	6.37383e-06	0	18.1723	2	2	729.888	1458.77	0.955495	48.459	9349	9349	MS2	10/128	20210221-WuCC-iTRAQ-OSCC_relapse-1-Huang-s06.raw
	High		vHLTPEEk	Unambiguous	2	2	P68871;P02042	N-Term(iTRAQ4plex); K8(iTRAQ4plex)	HCD	1	0	1	1	190561	Not Unique	Not Used	0.428413	0.118162	0.284236	0.0869887	0.209101	0.735102	17168.2	17299.2	4349.54	4762.62	65.96	5.65334e-06	0	35.4219	125	2	620.862	1240.72	2.598	24.5812	1567	1567	MS2	7/62	20210221-WuCC-iTRAQ-OSCC_relapse-1-Huang-s38.raw
	High		vVAGVANALAHkYH	Unambiguous	2	2	P68871;P02042	N-Term(iTRAQ4plex); K12(iTRAQ4plex)	HCD	1	0	1	1	303220	Not Unique	Not Used	0.393219	0.479117	1.25565				1.53401e+06	1.41872e+06	1.57582e+06		65.96	3.86607e-06	1	14.399	0	3	580.006	1738	2.62866	34.9293	4781	4781	MS2	13/116	20210221-WuCC-iTRAQ-OSCC_relapse-1-Huang-s62.raw
	High		eFTPPVQAAYQk	Unambiguous	1	1	P68871	N-Term(iTRAQ4plex); K12(iTRAQ4plex)	HCD	1	0	1	1	167880	Unique	Used	0.195099	0.074117	0.391493	0.0200222	0.105684	0.269748	132450	60777.7	21047.9	8457.08	65.93	5.65423e-06	0	21.6423	41	2	833.958	1666.91	2.43294	30.0943	3617	3617	MS2	11/102	20210221-WuCC-iTRAQ-OSCC_relapse-1-Huang-s33.raw
	High		vHLTPEEk	Unambiguous	2	2	P68871;P02042	N-Term(iTRAQ4plex); K8(iTRAQ4plex)	HCD	1	0	1	1	262990	Not Unique	Not Used	0.243464	0.10861	0.459725	0.0458591	0.193975	0.421617	27124.9	15532.4	6316.52	3966.89	65.84	5.61626e-06	0	50.7631	117	2	620.864	1240.72	5.54959	54.4769	9876	9876	MS2	7/62	20210221-WuCC-iTRAQ-OSCC_relapse-1-Huang-s53.raw
	High		gTFATLSELHcDk	Unambiguous	1	1	P68871	N-Term(iTRAQ4plex); C11(Methylthio); K13(iTRAQ4plex)	HCD	1	0	1	1	686	Unique	Used	0.0281693	0.240953	8.8149	0.0350172	1.28015	0.145115	4452.94	295.026	2300.47	497.261	65.83	5.75982e-06	0	34.8604	121	3	585.961	1755.87	2.67257	38.9331	2982	2982	MS2	15/116	20210221-WuCC-iTRAQ-OSCC_relapse-1-Huang-s01.raw
		High	vLGAFSDGLAHLDNLK	Unambiguous	2	2	P68871;P02042	N-Term(iTRAQ4plex)	CID	1	0	1	1	81593	Redundant	Not Used	0.202562	0.0586682	0.298475	0.016254	0.0826338	0.276644	307084	146302	38627.7	15917.5	65.83	5.48554e-06	0	9.15872	4	2	907.501	1813.99	0.954912	45.1506	7873	7873	MS2	22/138	20210221-WuCC-iTRAQ-OSCC_relapse-1-Huang-s16.raw
		High	vVAGVANALAHk	Unambiguous	2	2	P68871;P02042	N-Term(iTRAQ4plex); K12(iTRAQ4plex)	CID	1	0	1	1	237702	Redundant	Not Used	0.201556	0.0878267	0.449047				83119.7	39403.7	15652		65.82	1.78036e-06	0	16.9723	7	2	719.445	1437.88	2.83081	36.3306	5041	5041	MS2	10/100	20210221-WuCC-iTRAQ-OSCC_relapse-1-Huang-s48.raw
	High		vVAGVANALAHk	Unambiguous	2	2	P68871;P02042	N-Term(iTRAQ4plex); K12(iTRAQ4plex)	HCD	1	0	1	1	237448	Not Unique	Not Used	0.10238	0.0643854	0.648089				6.25254e+06	1.50559e+06	863144		65.81	2.10278e-06	0	13.636	0	3	479.966	1437.88	3.24594	34.2695	4499	4499	MS2	15/100	20210221-WuCC-iTRAQ-OSCC_relapse-1-Huang-s48.raw
	High		lLGNVLVcVLAHHFGk	Unambiguous	1	1	P68871	N-Term(iTRAQ4plex); C8(Methylthio); K16(iTRAQ4plex)	HCD	1	0	1	1	315365	Unique	Used	0.403904	0.160532	0.409587	0.0700975	0.178723	0.436017	3001.47	2851.34	1033.08	670.956	65.81	2.84728e-06	0	26.947	300	3	685.395	2054.17	2.50935	57.4849	10235	10235	MS2	15/146	20210221-WuCC-iTRAQ-OSCC_relapse-1-Huang-s64.raw
		High	vVAGVANALAHk	Unambiguous	2	2	P68871;P02042	N-Term(iTRAQ4plex); K12(iTRAQ4plex)	CID	1	0	1	1	242116	Redundant	Not Used	0.241565	0.129683	0.553235	0.0478597	0.204028	0.368512	99365	56455.3	27628.4	15165.6	65.81	2.33555e-06	0	22.0338	44	2	719.444	1437.88	2.06675	36.3858	4760	4760	MS2	11/100	20210221-WuCC-iTRAQ-OSCC_relapse-1-Huang-s49.raw
		High	vVAGVANALAHk	Unambiguous	2	2	P68871;P02042	N-Term(iTRAQ4plex); K12(iTRAQ4plex)	CID	1	0	1	1	250353	Redundant	Not Used	0.26111	0.173917	0.686405	0.0608148	0.239851	0.349165	67605.9	41518.8	25209.6	13111.5	65.8	1.78858e-06	0	24.6693	65	2	719.445	1437.88	3.59487	27.9628	3017	3017	MS2	11/100	20210221-WuCC-iTRAQ-OSCC_relapse-1-Huang-s51.raw
	High		vLGAFSDGLAHLDNLk	Unambiguous	2	2	P68871;P02042	N-Term(iTRAQ4plex); K16(iTRAQ4plex)	HCD	1	0	1	1	188459	Not Unique	Not Used	0.308047	0.102483	0.342845	0.0380768	0.127291	0.370998	96594.3	69985	21224.8	11729.2	65.77	4.37003e-06	0	21.9156	11	3	653.371	1958.1	1.33909	44.4851	6905	6905	MS2	14/138	20210221-WuCC-iTRAQ-OSCC_relapse-1-Huang-s37.raw
	High		gTFATLSELHcDk	Unambiguous	1	1	P68871	N-Term(iTRAQ4plex); C11(Methylthio); K13(iTRAQ4plex)	HCD	1	0	1	1	184185	Unique	Used	0.477936	0.173366	0.373814	0.0671018	0.144584	0.386486	38444.1	43215.2	14290	8226.62	65.68	5.63775e-06	0	22.1158	16	3	585.961	1755.87	1.73404	47.0885	7458	7458	MS2	15/116	20210221-WuCC-iTRAQ-OSCC_relapse-1-Huang-s36.raw
	High		gTFATLSELHcDk	Unambiguous	1	1	P68871	N-Term(iTRAQ4plex); C11(Methylthio); K13(iTRAQ4plex)	HCD	1	0	1	1	175473	Unique	Used	0.189815	0.0700118	0.380104				60483.3	27002.4	9079.16		65.66	5.98975e-06	0	11.4406	7	3	585.961	1755.87	2.56829	52.5722	9155	9155	MS2	11/116	20210221-WuCC-iTRAQ-OSCC_relapse-1-Huang-s34.raw
		High	vNVDEVGGEALGR	Unambiguous	1	1	P68871	N-Term(iTRAQ4plex)	CID	1	0	1	1	57669	Redundant	Not Used	0.31583	0.124666	0.406777	0.0370384	0.120769	0.296667	382922	284446	102352	45229.3	65.66	6.98125e-06	0	24.0149	8	2	729.888	1458.77	1.54126	27.5596	3530	3530	MS2	11/128	20210221-WuCC-iTRAQ-OSCC_relapse-1-Huang-s12.raw
	High		vLGAFSDGLAHLDNLk	Unambiguous	2	2	P68871;P02042	N-Term(iTRAQ4plex); K16(iTRAQ4plex)	HCD	1	0	1	1	180686	Not Unique	Not Used	0.179528	0.0667405	0.383106				5286.79	2232.34	756.521		65.65	4.38355e-06	0	12.9717	109	3	653.372	1958.1	3.39634	57.0613	10111	10111	MS2	15/138	20210221-WuCC-iTRAQ-OSCC_relapse-1-Huang-s35.raw
	High		vVAGVANALAHk	Unambiguous	2	2	P68871;P02042	N-Term(iTRAQ4plex); K12(iTRAQ4plex)	HCD	1	0	1	1	236999	Not Unique	Not Used	0.122465	0.032172	0.270724	0.01	0.0533961	0.197084	7.09556e+07	2.04378e+07	4.89444e+06	1.43684e+06	65.64	2.18672e-06	0	14.1178	0	3	479.966	1437.88	2.99125	30.0432	3523	3523	MS2	15/100	20210221-WuCC-iTRAQ-OSCC_relapse-1-Huang-s48.raw
		High	vNVDEVGGEALGR	Unambiguous	1	1	P68871	N-Term(iTRAQ4plex)	CID	1	0	1	1	24481	No Quan Values	Not Used											65.64	6.87702e-06	0	8.97511	1	2	729.888	1458.77	0.537093	32.0904	4871	4871	MS2	12/128	20210221-WuCC-iTRAQ-OSCC_relapse-1-Huang-s06.raw
		High	vVAGVANALAHk	Unambiguous	2	2	P68871;P02042	N-Term(iTRAQ4plex); K12(iTRAQ4plex)	CID	1	0	1	1	241331	Redundant	Not Used	0.213151	0.0994199	0.48067	0.01	0.0191502	0.0398105	5.86924e+07	2.94243e+07	1.25111e+07	741901	65.64	2.7972e-06	0	13.4932	0	2	719.443	1437.88	0.45373	28.7074	3050	3050	MS2	15/100	20210221-WuCC-iTRAQ-OSCC_relapse-1-Huang-s49.raw
	High		LLGNVLVcVLAHHFGk	Unambiguous	1	1	P68871	C8(Methylthio); K16(iTRAQ4plex)	HCD	1	0	1	1	244382	Unique	Used	0.470863	0.510716	1.11776	0.268833	0.587954	0.525614	580.193	642.546	635.318	497.408	65.62	4.37281e-06	0	29.0695	300	3	637.362	1910.07	4.27082	56.5542	9673	9673	MS2	8/146	20210221-WuCC-iTRAQ-OSCC_relapse-1-Huang-s49.raw
	High		vVAGVANALAHk	Unambiguous	2	2	P68871;P02042	N-Term(iTRAQ4plex); K12(iTRAQ4plex)	HCD	1	0	1	1	245882	Not Unique	Not Used	0.326314	0.14641	0.462377	0.0595707	0.187997	0.406281	150260	115323	47168.7	28545.3	65.58	2.46258e-06	0	18.0858	6	3	479.965	1437.88	1.90883	30.3237	3258	3258	MS2	15/100	20210221-WuCC-iTRAQ-OSCC_relapse-1-Huang-s50.raw
	High		vLGAFSDGLAHLDNLk	Unambiguous	2	2	P68871;P02042	N-Term(iTRAQ4plex); K16(iTRAQ4plex)	HCD	1	0	1	1	279780	Not Unique	Not Used	0.140613	0.0492459	0.360916	0.0171644	0.125706	0.348033	371242	122778	39198.3	20320.9	65.58	4.59312e-06	0	13.3898	4	3	653.372	1958.1	2.55474	37.4164	5520	5520	MS2	8/138	20210221-WuCC-iTRAQ-OSCC_relapse-1-Huang-s57.raw
	High		vLGAFSDGLAHLDNLk	Unambiguous	2	2	P68871;P02042	N-Term(iTRAQ4plex); K16(iTRAQ4plex)	HCD	1	0	1	1	180438	Not Unique	Not Used	0.277197	0.111822	0.415717	0.0280136	0.104072	0.250154	40440	26365.6	9695.63	3612.75	65.58	4.23342e-06	0	30.2243	58	3	653.373	1958.1	4.98604	54.7377	9576	9576	MS2	15/138	20210221-WuCC-iTRAQ-OSCC_relapse-1-Huang-s35.raw
	High		vVAGVANALAHk	Unambiguous	2	2	P68871;P02042	N-Term(iTRAQ4plex); K12(iTRAQ4plex)	HCD	1	0	1	1	215168	Not Unique	Not Used	0.158446	0.0359855	0.23405	0.01	0.0480758	0.205253	184448	68737.1	14231.2	4350.94	65.57	2.22225e-06	0	13.1162	10	3	479.966	1437.88	3.88266	40.5955	6036	6036	MS2	15/100	20210221-WuCC-iTRAQ-OSCC_relapse-1-Huang-s43.raw
		High	vVAGVANALAHk	Unambiguous	2	2	P68871;P02042	N-Term(iTRAQ4plex); K12(iTRAQ4plex)	CID	1	0	1	1	246842	Redundant	Not Used	0.400366	0.29654	0.763287	0.12924	0.332426	0.435189	159726	150408	101554	65831.1	65.56	2.83531e-06	0	44.0674	13	2	719.442	1437.88	-0.819713	38.7365	5332	5332	MS2	10/100	20210221-WuCC-iTRAQ-OSCC_relapse-1-Huang-s50.raw
		High	vVAGVANALAHk	Unambiguous	2	2	P68871;P02042	N-Term(iTRAQ4plex); K12(iTRAQ4plex)	CID	1	0	1	1	243267	Not Unique	Not Used	0.273148	0.206931	0.780707				15875.5	10199.1	7043.55		65.56	2.76581e-06	0	16.6909	26	3	479.965	1437.88	0.953754	46.3055	7254	7254	MS2	8/100	20210221-WuCC-iTRAQ-OSCC_relapse-1-Huang-s49.raw
		High	sAVTALWGk	Unambiguous	1	1	P68871	N-Term(iTRAQ4plex); K9(iTRAQ4plex)	CID	1	0	1	1	90365	Unique	Used	0.156651	0.0771869	0.507777	0.0151189	0.0993904	0.195588	2.33579e+07	8.60603e+06	3.8656e+06	1.12619e+06	65.53	4.07252e-06	0	13.3198	0	2	610.867	1220.73	1.50111	29.4237	3771	3771	MS2	13/70	20210221-WuCC-iTRAQ-OSCC_relapse-1-Huang-s18.raw
	High		lLGNVLVcVLAHHFGk	Unambiguous	1	1	P68871	N-Term(iTRAQ4plex); C8(Methylthio); K16(iTRAQ4plex)	HCD	1	0	1	1	305561	Unique	Used	0.243567	0.0915667	0.387419	0.0175818	0.0743364	0.19173	128946	73868.9	25315.3	7229.83	65.51	3.09309e-06	0	15.5045	9	3	685.395	2054.17	2.24193	55.4987	9853	9853	MS2	16/146	20210221-WuCC-iTRAQ-OSCC_relapse-1-Huang-s62.raw
	High		vNVDEVGGEALGR	Unambiguous	1	1	P68871	N-Term(iTRAQ4plex)	HCD	1	0	1	1	26829	Unique	Used	0.266931	0.0667277	0.257614	0.0325088	0.125417	0.486473	301515	189298	43137.5	31258.4	65.46	7.12538e-06	0	13.9324	3	2	729.888	1458.77	1.62494	50.7121	9962	9962	MS2	7/128	20210221-WuCC-iTRAQ-OSCC_relapse-1-Huang-s06.raw
	High		vNVDEVGGEALGR	Unambiguous	1	1	P68871	N-Term(iTRAQ4plex)	HCD	1	0	1	1	23365	Redundant	Not Used	0.225095	0.0820825	0.375792	0.01	0.0404601	0.107585	2.72889e+08	1.44474e+08	4.8026e+07	7.69628e+06	65.45	7.12755e-06	0	7.47945	0	2	729.887	1458.77	-0.216031	23.0345	2459	2459	MS2	11/128	20210221-WuCC-iTRAQ-OSCC_relapse-1-Huang-s06.raw
	High		vNVDEVGGEALGR	Unambiguous	1	1	P68871	N-Term(iTRAQ4plex)	HCD	1	0	1	1	106156	Unique	Used	0.292354	0.168047	0.592358	0.072774	0.256343	0.432423	63490.6	43657.2	22876	14734.8	65.42	7.23437e-06	0	41.345	43	2	729.888	1458.77	0.537093	28.3356	3525	3525	MS2	12/128	20210221-WuCC-iTRAQ-OSCC_relapse-1-Huang-s21.raw
	High		lLGNVLVcVLAHHFGk	Unambiguous	1	1	P68871	N-Term(iTRAQ4plex); C8(Methylthio); K16(iTRAQ4plex)	HCD	1	0	1	1	291295	Redundant	Not Used	0.236181	0.100997	0.440683	0.0153286	0.0668363	0.15155	90678.6	50371.8	19636.1	4432.67	65.42	3.31575e-06	0	38.3546	78	3	685.393	2054.16	-0.343085	55.0367	9944	9944	MS2	19/146	20210221-WuCC-iTRAQ-OSCC_relapse-1-Huang-s59.raw
		High	gTFATLSELHcDk	Unambiguous	1	1	P68871	N-Term(iTRAQ4plex); C11(Methylthio); K13(iTRAQ4plex)	CID	1	0	1	1	685	No Quan Values	Not Used							287.536				65.42	6.54538e-06	0	55.2137	300	2	878.44	1755.87	4.20969	38.8881	2976	2976	MS2	11/116	20210221-WuCC-iTRAQ-OSCC_relapse-1-Huang-s01.raw
	High		vLGAFSDGLAHLDNLk	Unambiguous	2	2	P68871;P02042	N-Term(iTRAQ4plex); K16(iTRAQ4plex)	HCD	1	0	1	1	184845	Not Unique	Not Used	0.446247	0.136311	0.314788	0.0324956	0.0749903	0.238044	47499.7	49854.4	13882.3	4922.36	65.41	4.73332e-06	0	13.9984	24	3	653.371	1958.1	1.05855	52.7749	8888	8888	MS2	16/138	20210221-WuCC-iTRAQ-OSCC_relapse-1-Huang-s36.raw
	High		eFTPPVQAAYQk	Unambiguous	1	1	P68871	N-Term(iTRAQ4plex); K12(iTRAQ4plex)	HCD	1	0	1	1	264872	Redundant	Not Used	0.195572	0.0842757	0.444076	0.0230416	0.121328	0.273007	73153.1	33649.3	13218.2	5375.3	65.38	6.59146e-06	0	13.3524	44	2	833.959	1666.91	4.04403	30.7607	3591	3591	MS2	11/102	20210221-WuCC-iTRAQ-OSCC_relapse-1-Huang-s54.raw
	High		vVAGVANALAHk	Unambiguous	2	2	P68871;P02042	N-Term(iTRAQ4plex); K12(iTRAQ4plex)	HCD	1	0	1	1	288647	Not Unique	Not Used	0.222705	0.128106	0.592793	0.0477059	0.220596	0.371848	106416	55740.5	29229	16189.5	65.37	2.58458e-06	0	41.3464	15	3	479.965	1437.88	2.03618	32.3078	4209	4209	MS2	15/100	20210221-WuCC-iTRAQ-OSCC_relapse-1-Huang-s59.raw
	High		vVAGVANALAHkYH	Unambiguous	2	2	P68871;P02042	N-Term(iTRAQ4plex); K12(iTRAQ4plex)	HCD	1	0	1	1	348074	Not Unique	Not Used	0.409107	0.353395	0.890195	0.115872	0.291673	0.327402	87463	84158.4	66271	32319.1	65.33	4.68943e-06	1	37.3275	10	3	580.005	1738	0.626942	32.6994	4783	4783	MS2	16/116	20210221-WuCC-iTRAQ-OSCC_relapse-1-Huang-s72.raw
	High		gTFATLSELHcDk	Unambiguous	1	1	P68871	N-Term(iTRAQ4plex); C11(Methylthio); K13(iTRAQ4plex)	HCD	1	0	1	1	189641	Unique	Used	0.358455	0.146292	0.420579	0.0988008	0.283844	0.674377	3398.19	2864.97	1065.88	1070.69	65.33	6.27211e-06	0	11.4309	202	3	585.96	1755.87	0.378371	54.9181	9466	9466	MS2	15/116	20210221-WuCC-iTRAQ-OSCC_relapse-1-Huang-s37.raw
	High		vHLTPEEk	Unambiguous	2	2	P68871;P02042	N-Term(iTRAQ4plex); K8(iTRAQ4plex)	HCD	1	0	1	1	262650	Not Unique	Not Used	0.370263	0.204393	0.568876	0.145203	0.403849	0.70937	8757.83	7626.83	3837.97	4055.35	65.28	6.41886e-06	0	52.4622	300	2	620.863	1240.72	3.28671	51.4802	9137	9137	MS2	7/62	20210221-WuCC-iTRAQ-OSCC_relapse-1-Huang-s53.raw
	High		sAVTALWGk	Unambiguous	1	1	P68871	N-Term(iTRAQ4plex); K9(iTRAQ4plex)	HCD	1	0	1	1	86410	Unique	Used	0.201745	0.10313	0.526797	0.0722782	0.368943	0.699819	431739	204862	95465.4	99514.5	65.27	4.35349e-06	0	55.0765	9	2	610.869	1220.73	5.901	39.9727	6931	6931	MS2	8/70	20210221-WuCC-iTRAQ-OSCC_relapse-1-Huang-s17.raw
	High		fFESFGDLSTPDAVmGNPKVk	Unambiguous	1	1	P68871	N-Term(iTRAQ4plex); M15(Oxidation); K21(iTRAQ4plex)	HCD	1	0	1	1	128948	Unique	Used	0.147811	0.146449	1.02104	0.109345	0.761807	0.745546	116965	40663.2	36726.8	40786.1	65.26	5.39111e-06	1	23.0561	15	3	864.11	2590.32	1.91382	41.5929	7307	7307	MS2	21/186	20210221-WuCC-iTRAQ-OSCC_relapse-1-Huang-s25.raw
	High		vNVDEVGGEALGR	Unambiguous	1	1	P68871	N-Term(iTRAQ4plex)	HCD	1	0	1	1	200439	Unique	Used	0.243671	0.103784	0.438924	0.0292312	0.123537	0.281241	54718.7	31360	12176	5100.81	65.21	7.75849e-06	0	9.2379	13	2	729.888	1458.77	1.12286	31.702	3310	3310	MS2	7/128	20210221-WuCC-iTRAQ-OSCC_relapse-1-Huang-s40.raw
	High		vVAGVANALAHk	Unambiguous	2	2	P68871;P02042	N-Term(iTRAQ4plex); K12(iTRAQ4plex)	HCD	1	0	1	1	237073	Not Unique	Not Used	0.10921	0.0485304	0.457943				4.35839e+07	1.11951e+07	4.53502e+06		65.19	2.42546e-06	0	14.0333	0	3	479.966	1437.88	3.1186	30.7243	3684	3684	MS2	15/100	20210221-WuCC-iTRAQ-OSCC_relapse-1-Huang-s48.raw
	High		gTFATLSELHcDk	Unambiguous	1	1	P68871	N-Term(iTRAQ4plex); C11(Methylthio); K13(iTRAQ4plex)	HCD	1	0	1	1	176115	Unique	Used	0.15729	0.0593805	0.38905	0.0104302	0.0682884	0.175393	6590.36	2438.07	839.058	219.209	65.16	6.72061e-06	0	15.9293	199	3	585.963	1755.88	6.00957	58.9188	10554	10554	MS2	13/116	20210221-WuCC-iTRAQ-OSCC_relapse-1-Huang-s34.raw
		High	vNVDEVGGEALGR	Unambiguous	1	1	P68871	N-Term(iTRAQ4plex)	CID	1	0	1	1	23425	No Quan Values	Not Used							1.88225e+06				65.14	7.83863e-06	0	7.00142	0	3	486.927	1458.77	0.402355	23.5415	2583	2583	MS2	13/128	20210221-WuCC-iTRAQ-OSCC_relapse-1-Huang-s06.raw
	High		LLGNVLVcVLAHHFGk	Unambiguous	1	1	P68871	C8(Methylthio); K16(iTRAQ4plex)	HCD	1	0	1	1	262562	No Quan Values	Not Used							13737.9				65.12	5.76768e-06	0	34.5853	6	2	955.536	1910.06	1.14633	50.7303	8951	8951	MS2	12/146	20210221-WuCC-iTRAQ-OSCC_relapse-1-Huang-s53.raw
	High		gTFATLSELHcDk	Unambiguous	1	1	P68871	N-Term(iTRAQ4plex); C11(Methylthio); K13(iTRAQ4plex)	HCD	1	0	1	1	173709	Unique	Used	0.198932	0.0600464	0.31106				3.67381e+07	1.71893e+07	4.72979e+06		65.11	6.56719e-06	0	12.0746	0	3	585.96	1755.87	0.795499	37.5682	5333	5333	MS2	16/116	20210221-WuCC-iTRAQ-OSCC_relapse-1-Huang-s34.raw
	High		vNVDEVGGEALGR	Unambiguous	1	1	P68871	N-Term(iTRAQ4plex)	HCD	1	0	1	1	23857	Unique	Used	0.187711	0.0810542	0.444987				1.06213e+07	4.68927e+06	1.84584e+06		65.07	7.7015e-06	0	7.42872	0	2	729.887	1458.77	-0.04867	27.1517	3525	3525	MS2	7/128	20210221-WuCC-iTRAQ-OSCC_relapse-1-Huang-s06.raw
	High		vVAGVANALAHk	Unambiguous	2	2	P68871;P02042	N-Term(iTRAQ4plex); K12(iTRAQ4plex)	HCD	1	0	1	1	219847	Not Unique	Not Used	0.214223	0.0759748	0.365481	0.0191166	0.0918966	0.251249	211654	106642	34477.4	12903.1	65.06	2.49916e-06	0	29.2165	18	2	719.446	1437.88	4.27404	41.2725	6042	6042	MS2	11/100	20210221-WuCC-iTRAQ-OSCC_relapse-1-Huang-s44.raw
		High	vVAGVANALAHk	Unambiguous	2	2	P68871;P02042	N-Term(iTRAQ4plex); K12(iTRAQ4plex)	CID	1	0	1	1	249041	Redundant	Not Used	0.370926	0.155606	0.432316	0.020988	0.0582691	0.134681	2772.4	2418.69	924.959	185.56	65.01	2.12963e-06	0	18.1187	300	2	719.446	1437.88	4.18914	59.5106	10144	10144	MS2	11/100	20210221-WuCC-iTRAQ-OSCC_relapse-1-Huang-s50.raw
	High		gTFATLSELHcDk	Unambiguous	1	1	P68871	N-Term(iTRAQ4plex); C11(Methylthio); K13(iTRAQ4plex)	HCD	1	0	1	1	179406	Unique	Used	0.252417	0.0734558	0.299895				119593	71000.8	18835.3		65	6.97282e-06	0	13.0323	5	3	585.961	1755.87	2.67257	46.0079	7340	7340	MS2	12/116	20210221-WuCC-iTRAQ-OSCC_relapse-1-Huang-s35.raw
		High	vVAGVANALAHk	Unambiguous	2	2	P68871;P02042	N-Term(iTRAQ4plex); K12(iTRAQ4plex)	CID	1	0	1	1	246397	Not Unique	Not Used	0.432457	0.273336	0.651351				251937	256255	147648		64.97	3.2638e-06	0	13.4013	1	2	719.443	1437.88	0.45373	35.0166	4369	4369	MS2	9/100	20210221-WuCC-iTRAQ-OSCC_relapse-1-Huang-s50.raw
	High		lLGNVLVcVLAHHFGk	Unambiguous	1	1	P68871	N-Term(iTRAQ4plex); C8(Methylthio); K16(iTRAQ4plex)	HCD	1	0	1	1	296129	Unique	Used	0.302505	0.108253	0.368781	0.0606835	0.206582	0.55975	4317.94	3072.18	1002.2	835.612	64.94	3.27039e-06	0	28.4259	150	3	685.395	2054.17	3.22245	56.3168	10058	10058	MS2	14/146	20210221-WuCC-iTRAQ-OSCC_relapse-1-Huang-s60.raw
	High		vVAGVANALAHk	Unambiguous	2	2	P68871;P02042	N-Term(iTRAQ4plex); K12(iTRAQ4plex)	HCD	1	0	1	1	269852	Redundant	Not Used	0.180765	0.0916957	0.522753	0.0123745	0.0704968	0.134755	954754	405922	187707	37677.1	64.93	2.5751e-06	0	17.1117	1	2	719.445	1437.88	3.34019	32.9579	4282	4282	MS2	16/100	20210221-WuCC-iTRAQ-OSCC_relapse-1-Huang-s55.raw
	High		fFESFGDLSTPDAVmGNPk	Unambiguous	1	1	P68871	N-Term(iTRAQ4plex); M15(Oxidation); K19(iTRAQ4plex)	HCD	1	0	1	1	48202	Unique	Used	0.252591	0.0669472	0.273134				3.33017e+07	1.97843e+07	4.78011e+06		64.93	6.2345e-06	0	24.3137	0	3	788.39	2363.16	3.64699	41.1178	7284	7284	MS2	15/166	20210221-WuCC-iTRAQ-OSCC_relapse-1-Huang-s10.raw
	High		vVAGVANALAHk	Unambiguous	2	2	P68871;P02042	N-Term(iTRAQ4plex); K12(iTRAQ4plex)	HCD	1	0	1	1	237298	Not Unique	Not Used	0.0984141	0.0359843	0.376806				1.02176e+07	2.36505e+06	788315		64.91	2.58698e-06	0	14.0655	0	3	479.965	1437.88	2.22719	32.8858	4174	4174	MS2	12/100	20210221-WuCC-iTRAQ-OSCC_relapse-1-Huang-s48.raw
	High		vNVDEVGGEALGR	Unambiguous	1	1	P68871	N-Term(iTRAQ4plex)	HCD	1	0	1	1	27283	Unique	Used	0.313425	0.0918375	0.301959	0.0177379	0.0582805	0.192861	531143	391545	104585	30044.9	64.9	8.15456e-06	0	20.7549	4	2	729.888	1458.77	0.871815	54.373	10948	10948	MS2	10/128	20210221-WuCC-iTRAQ-OSCC_relapse-1-Huang-s06.raw
	High		gTFATLSELHcDk	Unambiguous	1	1	P68871	N-Term(iTRAQ4plex); C11(Methylthio); K13(iTRAQ4plex)	HCD	1	0	1	1	185319	Unique	Used	0.374959	0.141759	0.389607	0.0445816	0.122441	0.314029	7483.52	6599.74	2274.54	1063.94	64.9	7.23232e-06	0	14.28	179	3	585.962	1755.87	2.98542	57.7916	9915	9915	MS2	16/116	20210221-WuCC-iTRAQ-OSCC_relapse-1-Huang-s36.raw
		High	vNVDEVGGEALGR	Unambiguous	1	1	P68871	N-Term(iTRAQ4plex)	CID	1	0	1	1	33146	Unique	Used	0.324874	0.109495	0.347328	0.0503353	0.159556	0.459033	188734	144212	44307.9	30295.6	64.86	8.40964e-06	0	40.8153	6	2	729.888	1458.77	1.20654	55.0729	11601	11601	MS2	20/128	20210221-WuCC-iTRAQ-OSCC_relapse-1-Huang-s07.raw
		High	fFESFGDLSTPDAVmGNPk	Unambiguous	1	1	P68871	N-Term(iTRAQ4plex); M15(Oxidation); K19(iTRAQ4plex)	CID	1	0	1	1	81395	Unique	Used	0.291492	0.127333	0.45017				32807.9	22492.7	8956.93		64.86	6.15618e-06	0	6.69541	10	2	1182.08	2363.15	-0.0407023	43.5575	7444	7444	MS2	15/166	20210221-WuCC-iTRAQ-OSCC_relapse-1-Huang-s16.raw
	High		vNVDEVGGEALGR	Unambiguous	1	1	P68871	N-Term(iTRAQ4plex)	HCD	1	0	1	1	32892	Unique	Used	0.356489	0.0917523	0.265236	0.0398379	0.115081	0.433554	216956	181909	42680.4	27562.9	64.85	8.23262e-06	0	34.1922	4	2	729.889	1458.77	2.2107	53.057	11059	11059	MS2	7/128	20210221-WuCC-iTRAQ-OSCC_relapse-1-Huang-s07.raw
	High		vVAGVANALAHk	Unambiguous	2	2	P68871;P02042	N-Term(iTRAQ4plex); K12(iTRAQ4plex)	HCD	1	0	1	1	237221	Redundant	Not Used	0.120108	0.0491717	0.421896				1.56911e+07	4.43262e+06	1.65427e+06		64.84	2.62902e-06	0	14.1523	0	2	719.444	1437.88	2.40634	32.1514	4006	4006	MS2	9/100	20210221-WuCC-iTRAQ-OSCC_relapse-1-Huang-s48.raw
	High		sAVTALWGk	Unambiguous	1	1	P68871	N-Term(iTRAQ4plex); K9(iTRAQ4plex)	HCD	1	0	1	1	122846	Unique	Used	0.210276	0.136923	0.671041	0.0211633	0.103645	0.154337	252670	124963	74177.1	17052.8	64.81	4.83991e-06	0	39.3058	17	2	610.867	1220.73	2.90108	36.1587	5380	5380	MS2	8/70	20210221-WuCC-iTRAQ-OSCC_relapse-1-Huang-s24.raw
	High		fFESFGDLSTPDAVMGNPk	Unambiguous	1	1	P68871	N-Term(iTRAQ4plex); K19(iTRAQ4plex)	HCD	1	0	1	1	48544	Unique	Used	0.689224	0.219041	0.327511				3.03824e+06	4.92515e+06	1.42688e+06		64.8	5.92725e-06	0	9.01022	0	3	783.056	2347.15	0.361224	43.8706	8025	8025	MS2	15/166	20210221-WuCC-iTRAQ-OSCC_relapse-1-Huang-s10.raw
	High		gTFATLSELHcDk	Unambiguous	1	1	P68871	N-Term(iTRAQ4plex); C11(Methylthio); K13(iTRAQ4plex)	HCD	1	0	1	1	198626	Unique	Used	0.33169	0.199321	0.619275	0.14796	0.459376	0.741233	2502.4	1952.2	1069.42	1180.75	64.79	7.16892e-06	0	11.5877	300	3	585.961	1755.87	1.83832	53.8426	9185	9185	MS2	14/116	20210221-WuCC-iTRAQ-OSCC_relapse-1-Huang-s39.raw
	High		vNVDEVGGEALGR	Unambiguous	1	1	P68871	N-Term(iTRAQ4plex)	HCD	1	0	1	1	27547	Unique	Used	0.212677	0.102898	0.498595	0.0216017	0.104598	0.209625	325717	162929	71860	22438.1	64.78	7.98383e-06	0	8.35619	3	2	729.889	1458.77	3.13118	56.4762	11520	11520	MS2	7/128	20210221-WuCC-iTRAQ-OSCC_relapse-1-Huang-s06.raw
	High		vNVDEVGGEALGR	Unambiguous	1	1	P68871	N-Term(iTRAQ4plex)	HCD	1	0	1	1	33407	Unique	Used	0.391582	0.126444	0.332765	0.0399988	0.105191	0.315872	35689.8	32870.3	9675.69	4552.48	64.76	8.45513e-06	0	24.7569	28	2	729.889	1458.77	1.95966	57.2298	12176	12176	MS2	10/128	20210221-WuCC-iTRAQ-OSCC_relapse-1-Huang-s07.raw
	High		vNVDEVGGEALGR	Unambiguous	1	1	P68871	N-Term(iTRAQ4plex)	HCD	1	0	1	1	24751	Redundant	Not Used	0.212443	0.12527	0.60767	0.0255408	0.123808	0.203587	1.22681e+06	612992	329506	99923.5	64.75	8.62536e-06	0	11.909	1	2	729.888	1458.77	1.12286	34.2377	5462	5462	MS2	7/128	20210221-WuCC-iTRAQ-OSCC_relapse-1-Huang-s06.raw
		High	vVAGVANALAHk	Unambiguous	2	2	P68871;P02042	N-Term(iTRAQ4plex); K12(iTRAQ4plex)	CID	1	0	1	1	246740	Redundant	Not Used	0.447541	0.276424	0.636509	0.0750712	0.172741	0.271182	186827	196657	110727	44727.1	64.75	3.41665e-06	0	17.1601	4	2	719.443	1437.88	0.87821	37.9012	5111	5111	MS2	10/100	20210221-WuCC-iTRAQ-OSCC_relapse-1-Huang-s50.raw
	High		vNVDEVGGEALGR	Unambiguous	1	1	P68871	N-Term(iTRAQ4plex)	HCD	1	0	1	1	24037	Unique	Used	0.230064	0.0820744	0.367638	0.0243793	0.109126	0.296604	3.71123e+06	2.00819e+06	653077	288533	64.73	8.07628e-06	0	7.53394	0	2	729.889	1458.77	3.0475	28.5615	3915	3915	MS2	7/128	20210221-WuCC-iTRAQ-OSCC_relapse-1-Huang-s06.raw
		High	eFTPPVQAAYQk	Unambiguous	1	1	P68871	N-Term(iTRAQ4plex); K12(iTRAQ4plex)	CID	1	0	1	1	63061	Unique	Used	0.177438	0.0645309	0.374786	0.0100524	0.0583415	0.155548	5.79283e+07	2.41754e+07	8.01488e+06	1.85702e+06	64.73	7.45373e-06	0	13.4318	0	2	833.958	1666.91	2.50617	25.9185	3317	3317	MS2	9/102	20210221-WuCC-iTRAQ-OSCC_relapse-1-Huang-s13.raw
	High		vNVDEVGGEALGR	Unambiguous	1	1	P68871	N-Term(iTRAQ4plex)	HCD	1	0	1	1	27715	Unique	Used	0.220611	0.108683	0.507685	0.013987	0.0652908	0.128508	218742	113500	50971.8	9756.93	64.72	8.16235e-06	0	22.4807	7	2	729.89	1458.77	3.54958	57.8753	11884	11884	MS2	7/128	20210221-WuCC-iTRAQ-OSCC_relapse-1-Huang-s06.raw
	High		gTFATLSELHcDk	Unambiguous	1	1	P68871	N-Term(iTRAQ4plex); C11(Methylthio); K13(iTRAQ4plex)	HCD	1	0	1	1	261207	Unique	Used	0.253283	0.0893246	0.363435	0.0228992	0.0931042	0.255984	122309	72862	23424.4	8931.74	64.71	7.45433e-06	0	18.4599	17	3	585.961	1755.87	2.67257	39.4874	6014	6014	MS2	15/116	20210221-WuCC-iTRAQ-OSCC_relapse-1-Huang-s53.raw
	High		vNVDEVGGEALGR	Unambiguous	1	1	P68871	N-Term(iTRAQ4plex)	HCD	1	0	1	1	25309	Unique	Used	0.281394	0.119138	0.436313	0.0681433	0.249381	0.571131	609583	403445	155712	132468	64.69	8.16799e-06	0	44.5617	1	2	729.886	1458.77	-0.969156	38.6434	6671	6671	MS2	7/128	20210221-WuCC-iTRAQ-OSCC_relapse-1-Huang-s06.raw
		High	vLGAFSDGLAHLDNLk	Unambiguous	2	2	P68871;P02042	N-Term(iTRAQ4plex); K16(iTRAQ4plex)	CID	1	0	1	1	179187	Redundant	Not Used	0.259753	0.088323	0.350408	0.0148483	0.0588667	0.167867	1.54423e+08	9.4343e+07	2.92432e+07	7.31214e+06	64.67	5.61262e-06	0	11.9478	0	3	653.37	1958.1	0.965042	43.9032	6857	6857	MS2	21/138	20210221-WuCC-iTRAQ-OSCC_relapse-1-Huang-s35.raw
	High		vNVDEVGGEALGR	Unambiguous	1	1	P68871	N-Term(iTRAQ4plex)	HCD	1	0	1	1	288352	Unique	Used	0.298022	0.218387	0.755161	0.0766299	0.264792	0.350377	15987	11206	7485.7	3906.81	64.65	8.55206e-06	0	16.7964	245	2	729.887	1458.77	0.369732	29.6564	3564	3564	MS2	12/128	20210221-WuCC-iTRAQ-OSCC_relapse-1-Huang-s59.raw
		High	vNVDEVGGEALGR	Unambiguous	1	1	P68871	N-Term(iTRAQ4plex)	CID	1	0	1	1	46352	Unique	Used	0.248303	0.0863695	0.35846	0.0300847	0.124772	0.347815	106548	62224.7	19730.8	10222.3	64.63	8.84979e-06	0	22.601	10	2	729.888	1458.77	1.3739	26.362	3265	3265	MS2	9/128	20210221-WuCC-iTRAQ-OSCC_relapse-1-Huang-s10.raw
	High		gTFATLSELHcDkLHVDPENFR	Unambiguous	1	1	P68871	N-Term(iTRAQ4plex); C11(Methylthio); K13(iTRAQ4plex)	HCD	1	0	1	1	313646	Unique	Used	0.360513	0.13971	0.399362	0.0293411	0.0838127	0.209707	75975.6	64421.7	22758.3	7108.97	64.62	5.31521e-06	1	5.87977	16	3	955.141	2863.41	-1.234	41.897	6511	6511	MS2	21/220	20210221-WuCC-iTRAQ-OSCC_relapse-1-Huang-s64.raw
	High		gTFATLSELHcDk	Unambiguous	1	1	P68871	N-Term(iTRAQ4plex); C11(Methylthio); K13(iTRAQ4plex)	HCD	1	0	1	1	175313	Unique	Used	0.151619	0.0406063	0.275995	0.0202789	0.137735	0.498672	111517	39767.7	9708.94	7211.76	64.61	7.50688e-06	0	13.8818	11	3	585.962	1755.87	3.19398	51.1851	8806	8806	MS2	12/116	20210221-WuCC-iTRAQ-OSCC_relapse-1-Huang-s34.raw
	High		vNVDEVGGEALGR	Unambiguous	1	1	P68871	N-Term(iTRAQ4plex)	HCD	1	0	1	1	29259	Redundant	Not Used	0.33777	0.130458	0.398026	0.0160218	0.0488477	0.122632	1.36935e+08	1.08786e+08	3.83023e+07	6.99653e+06	64.59	8.41038e-06	0	7.07546	0	2	729.889	1458.77	2.46174	24.0945	3191	3191	MS2	7/128	20210221-WuCC-iTRAQ-OSCC_relapse-1-Huang-s07.raw
	High		vNVDEVGGEALGR	Unambiguous	1	1	P68871	N-Term(iTRAQ4plex)	HCD	1	0	1	1	27374	Redundant	Not Used	0.231681	0.0973103	0.432843	0.0139694	0.0620931	0.143345	1.08797e+06	592849	226994	48467.7	64.58	8.7781e-06	0	11.6423	2	2	729.888	1458.77	0.704454	55.0876	11144	11144	MS2	7/128	20210221-WuCC-iTRAQ-OSCC_relapse-1-Huang-s06.raw
		High	vVAGVANALAHk	Unambiguous	2	2	P68871;P02042	N-Term(iTRAQ4plex); K12(iTRAQ4plex)	CID	1	0	1	1	245717	Redundant	Not Used	0.150535	0.135153	0.92523	0.0364476	0.249337	0.269282	658799	233253	190905	76573.5	64.58	2.36869e-06	0	30.1219	9	2	719.445	1437.88	3.25529	28.9428	2891	2891	MS2	11/100	20210221-WuCC-iTRAQ-OSCC_relapse-1-Huang-s50.raw
	High		vNVDEVGGEALGR	Unambiguous	1	1	P68871	N-Term(iTRAQ4plex)	HCD	1	0	1	1	29699	Unique	Used	0.339767	0.138391	0.419748	0.0260667	0.079006	0.18808	708657	566309	210273	58908.6	64.57	8.79834e-06	0	8.27736	2	2	729.888	1458.77	0.704454	27.5671	4142	4142	MS2	7/128	20210221-WuCC-iTRAQ-OSCC_relapse-1-Huang-s07.raw
	High		vNVDEVGGEALGR	Unambiguous	1	1	P68871	N-Term(iTRAQ4plex)	HCD	1	0	1	1	23773	Redundant	Not Used	0.219785	0.0977186	0.458185	0.01	0.0258333	0.056339	6.23386e+07	3.22249e+07	1.30609e+07	1.09607e+06	64.53	8.82689e-06	0	6.9009	0	2	729.888	1458.77	1.62494	26.4755	3343	3343	MS2	7/128	20210221-WuCC-iTRAQ-OSCC_relapse-1-Huang-s06.raw
	High		lLGNVLVcVLAHHFGK	Unambiguous	1	1	P68871	N-Term(iTRAQ4plex); C8(Methylthio)	HCD	1	0	1	1	248486	Unique	Used	0.109667	0.0329228	0.309372	0.0112555	0.105692	0.341376	90661.5	23385	6399.68	3254.21	64.51	6.63745e-06	0	15.9794	14	2	955.536	1910.06	1.21024	52.5783	8900	8900	MS2	10/146	20210221-WuCC-iTRAQ-OSCC_relapse-1-Huang-s50.raw
		High	VVAGVANALAHk	Unambiguous	2	2	P68871;P02042	K12(iTRAQ4plex)	CID	1	0	1	1	137267	Redundant	Not Used	0.232676	0.175401	0.77686	0.161766	0.715963	0.920913	33034.3	18078.1	12423.3	17041.6	64.51	6.23035e-06	0	17.8975	24	2	647.393	1293.78	1.92899	25.012	2551	2551	MS2	9/100	20210221-WuCC-iTRAQ-OSCC_relapse-1-Huang-s27.raw
	High		vLGAFSDGLAHLDNLk	Unambiguous	2	2	P68871;P02042	N-Term(iTRAQ4plex); K16(iTRAQ4plex)	HCD	1	0	1	1	192892	Not Unique	Not Used	0.304186	0.11314	0.3833	0.0390812	0.132307	0.344918	48347.1	34589.7	11728.1	6025.54	64.49	5.79679e-06	0	38.4155	11	3	653.371	1958.1	2.08718	44.2503	6620	6620	MS2	16/138	20210221-WuCC-iTRAQ-OSCC_relapse-1-Huang-s38.raw
	High		LLGNVLVcVLAHHFGk	Unambiguous	1	1	P68871	C8(Methylthio); K16(iTRAQ4plex)	HCD	1	0	1	1	337440	Unique	Used	0.160349	0.064614	0.415263	0.0170015	0.109189	0.262739	9267.94	3495.3	1283.95	502.49	64.48	6.62999e-06	0	0	214	4	478.271	1910.06	0.301434	50.1096	7975	7975	MS2	8/146	20210221-WuCC-iTRAQ-OSCC_relapse-1-Huang-s69.raw
	High		LLGNVLVcVLAHHFGk	Unambiguous	1	1	P68871	C8(Methylthio); K16(iTRAQ4plex)	HCD	1	0	1	1	276589	Unique	Used	0.178669	0.065372	0.377055				55209.3	23200.6	7738.25		64.48	6.46959e-06	0	12.4943	11	4	478.272	1910.07	1.57961	51.0479	8721	8721	MS2	8/146	20210221-WuCC-iTRAQ-OSCC_relapse-1-Huang-s56.raw
	High		vNVDEVGGEALGR	Unambiguous	1	1	P68871	N-Term(iTRAQ4plex)	HCD	1	0	1	1	23443	Redundant	Not Used	0.238327	0.0953314	0.412215	0.01	0.0198042	0.0480069	1.78514e+08	1.00065e+08	3.64878e+07	2.60918e+06	64.47	8.68173e-06	0	7.37118	0	2	729.887	1458.77	-0.383392	23.7074	2628	2628	MS2	7/128	20210221-WuCC-iTRAQ-OSCC_relapse-1-Huang-s06.raw
	High		vNVDEVGGEALGR	Unambiguous	1	1	P68871	N-Term(iTRAQ4plex)	HCD	1	0	1	1	30057	Redundant	Not Used	0.305191	0.166311	0.561581	0.0222803	0.0751803	0.133771	298813	214490	106552	21231.3	64.46	8.64803e-06	0	8.27482	4	2	729.887	1458.77	-0.718114	30.3863	4920	4920	MS2	7/128	20210221-WuCC-iTRAQ-OSCC_relapse-1-Huang-s07.raw
		High	lLGNVLVcVLAHHFGk	Unambiguous	1	1	P68871	N-Term(iTRAQ4plex); C8(Methylthio); K16(iTRAQ4plex)	CID	1	0	1	1	305140	Redundant	Not Used	0.3112	0.117254	0.388283				792050	579735	199122		64.46	3.99278e-06	0	5.51767	1	2	1027.59	2054.17	0.228006	51.6449	8936	8936	MS2	21/146	20210221-WuCC-iTRAQ-OSCC_relapse-1-Huang-s62.raw
	High		eFTPPVQAAYQk	Unambiguous	1	1	P68871	N-Term(iTRAQ4plex); K12(iTRAQ4plex)	HCD	1	0	1	1	84816	Redundant	Not Used	0.203358	0.0885485	0.448727	0.0127663	0.0646486	0.143962	436331	208696	82839.4	17763.9	64.45	8.56029e-06	0	12.4695	7	2	833.956	1666.9	-0.203393	27.0339	3476	3476	MS2	8/102	20210221-WuCC-iTRAQ-OSCC_relapse-1-Huang-s17.raw
	High		vNVDEVGGEALGR	Unambiguous	1	1	P68871	N-Term(iTRAQ4plex)	HCD	1	0	1	1	33242	Unique	Used	0.347365	0.118542	0.35168	0.0280212	0.0830723	0.236037	150163	122683	38165.6	13418.6	64.42	9.3063e-06	0	23.0554	8	2	729.888	1458.77	1.29022	55.8565	11815	11815	MS2	7/128	20210221-WuCC-iTRAQ-OSCC_relapse-1-Huang-s07.raw
	High		vNVDEVGGEALGR	Unambiguous	1	1	P68871	N-Term(iTRAQ4plex)	HCD	1	0	1	1	40677	Redundant	Not Used	0.313102	0.107606	0.354169	0.0151883	0.0499551	0.140942	1.76418e+06	1.29917e+06	407021	85449.8	64.41	8.74817e-06	0	8.93505	1	2	729.887	1458.77	-0.550753	24.7077	3156	3156	MS2	11/128	20210221-WuCC-iTRAQ-OSCC_relapse-1-Huang-s09.raw
	High		gTFATLSELHcDk	Unambiguous	1	1	P68871	N-Term(iTRAQ4plex); C11(Methylthio); K13(iTRAQ4plex)	HCD	1	0	1	1	174304	Unique	Used	0.176124	0.106433	0.622758	0.0365073	0.21346	0.342505	416430	172503	95029	48481.7	64.41	7.91501e-06	0	21.9476	2	3	585.962	1755.87	3.40254	42.639	6621	6621	MS2	14/116	20210221-WuCC-iTRAQ-OSCC_relapse-1-Huang-s34.raw
	High		FFESFGDLSTPDAVMGNPk	Unambiguous	1	1	P68871	K19(iTRAQ4plex)	HCD	1	0	1	1	25757	Unique	Used	0.228086	0.155939	0.70456	0.075237	0.339694	0.481771	76729.5	41162.2	25654.1	18409.9	64.4	5.95448e-06	0	5.15466	2	2	1102.03	2203.05	1.31076	42.1759	7637	7637	MS2	8/166	20210221-WuCC-iTRAQ-OSCC_relapse-1-Huang-s06.raw
		High	vVAGVANALAHk	Unambiguous	2	2	P68871;P02042	N-Term(iTRAQ4plex); K12(iTRAQ4plex)	CID	1	0	1	1	284001	Redundant	Not Used	0.219967	0.128087	0.600079	0.054409	0.254723	0.42416	261037	135051	71687.9	45292.9	64.39	3.71193e-06	0	45.8066	3	2	719.443	1437.88	0.708418	33.2436	4394	4394	MS2	10/100	20210221-WuCC-iTRAQ-OSCC_relapse-1-Huang-s58.raw
	High		vVAGVANALAHkYH	Unambiguous	2	2	P68871;P02042	N-Term(iTRAQ4plex); K12(iTRAQ4plex)	HCD	1	0	1	1	298496	Not Unique	Not Used	0.24735	0.196556	0.81891	0.0555792	0.231396	0.282351	111654	64956.7	47054.5	19789.9	64.37	5.70328e-06	1	26.8357	6	3	580.005	1738	-0.110537	35.0268	4951	4951	MS2	15/116	20210221-WuCC-iTRAQ-OSCC_relapse-1-Huang-s61.raw
	High		gTFATLSELHcDk	Unambiguous	1	1	P68871	N-Term(iTRAQ4plex); C11(Methylthio); K13(iTRAQ4plex)	HCD	1	0	1	1	289424	Unique	Used	0.250959	0.155304	0.637735	0.0546629	0.224308	0.351459	65627.2	38736.8	21852.7	11440.2	64.37	7.76889e-06	0	28.3706	29	3	585.96	1755.86	-0.0387581	38.9915	5889	5889	MS2	16/116	20210221-WuCC-iTRAQ-OSCC_relapse-1-Huang-s59.raw
	High		gTFATLSELHcDk	Unambiguous	1	1	P68871	N-Term(iTRAQ4plex); C11(Methylthio); K13(iTRAQ4plex)	HCD	1	0	1	1	308437	Unique	Used	0.247734	0.127768	0.531493	0.0426527	0.177303	0.33334	96116	56003.9	26330.4	13073.7	64.37	8.17104e-06	0	45.0739	27	3	585.961	1755.87	2.88114	37.4804	5850	5850	MS2	16/116	20210221-WuCC-iTRAQ-OSCC_relapse-1-Huang-s63.raw
	High		vVAGVANALAHk	Unambiguous	2	2	P68871;P02042	N-Term(iTRAQ4plex); K12(iTRAQ4plex)	HCD	1	0	1	1	265170	Not Unique	Not Used	0.260413	0.106422	0.421144	0.0170673	0.0674929	0.160139	839145	513968	191473	45673	64.33	3.2839e-06	0	13.9807	1	3	479.965	1437.88	1.71782	33.3431	4239	4239	MS2	15/100	20210221-WuCC-iTRAQ-OSCC_relapse-1-Huang-s54.raw
	High		vNVDEVGGEALGR	Unambiguous	1	1	P68871	N-Term(iTRAQ4plex)	HCD	1	0	1	1	26288	Redundant	Not Used	0.190809	0.137416	0.742164	0.0349246	0.18849	0.253781	557625	250252	164292	62105.6	64.32	9.31967e-06	0	34.7184	3	2	729.888	1458.77	0.871815	46.3971	8791	8791	MS2	7/128	20210221-WuCC-iTRAQ-OSCC_relapse-1-Huang-s06.raw
	High		vNVDEVGGEALGR	Unambiguous	1	1	P68871	N-Term(iTRAQ4plex)	HCD	1	0	1	1	29175	Redundant	Not Used	0.315443	0.108754	0.355292	0.0117549	0.0383755	0.107929	1.58229e+08	1.17393e+08	3.68951e+07	5.93146e+06	64.29	9.01188e-06	0	7.12385	0	2	729.889	1458.77	2.37806	23.4094	3009	3009	MS2	10/128	20210221-WuCC-iTRAQ-OSCC_relapse-1-Huang-s07.raw
	High		eFTPPVQAAYQk	Unambiguous	1	1	P68871	N-Term(iTRAQ4plex); K12(iTRAQ4plex)	HCD	1	0	1	1	116708	Unique	Used	0.216565	0.0817587	0.389051	0.0110644	0.0526132	0.135132	143194	72937.4	25101.4	5052.54	64.27	8.52972e-06	0	10.675	20	2	833.959	1666.91	3.9708	28.4237	3642	3642	MS2	8/102	20210221-WuCC-iTRAQ-OSCC_relapse-1-Huang-s23.raw
	High		lLGNVLVcVLAHHFGKEFTPPVQAAYQk	Unambiguous	1	1	P68871	N-Term(iTRAQ4plex); C8(Methylthio); K28(iTRAQ4plex)	HCD	1	0	1	1	305010	Unique	Used	0.21717	0.089377	0.424119	0.0528052	0.250399	0.589949	42636.7	21778.1	8170.49	7179.87	64.27	2.99774e-06	1	31.8533	13	4	854.215	3413.84	-2.97484	50.4329	8659	8659	MS2	17/268	20210221-WuCC-iTRAQ-OSCC_relapse-1-Huang-s62.raw
	High		lLGNVLVcVLAHHFGk	Unambiguous	1	1	P68871	N-Term(iTRAQ4plex); C8(Methylthio); K16(iTRAQ4plex)	HCD	1	0	1	1	305058	Unique	Used	0.157858	0.0915641	0.597751				2.3376e+07	8.67909e+06	4.58918e+06		64.26	4.21845e-06	0	10.4512	0	3	685.393	2054.17	0.459163	50.8931	8763	8763	MS2	15/146	20210221-WuCC-iTRAQ-OSCC_relapse-1-Huang-s62.raw
	High		vNVDEVGGEALGR	Unambiguous	1	1	P68871	N-Term(iTRAQ4plex)	HCD	1	0	1	1	24931	Unique	Used	0.281315	0.124582	0.456377	0.0771996	0.282603	0.61876	1.16386e+06	770074	310883	286533	64.25	9.65902e-06	0	9.10304	1	2	729.888	1458.77	1.54126	35.6517	5852	5852	MS2	7/128	20210221-WuCC-iTRAQ-OSCC_relapse-1-Huang-s06.raw
		High	gTFATLSELHcDk	Unambiguous	1	1	P68871	N-Term(iTRAQ4plex); C11(Methylthio); K13(iTRAQ4plex)	CID	1	0	1	1	183380	Unique	Used	0.453945	0.167287	0.37977				119687	127787	42928.6		64.23	8.17444e-06	0	11.1808	2	2	878.437	1755.87	0.594593	40.5185	5709	5709	MS2	10/116	20210221-WuCC-iTRAQ-OSCC_relapse-1-Huang-s36.raw
	High		gTFATLSELHcDk	Unambiguous	1	1	P68871	N-Term(iTRAQ4plex); C11(Methylthio); K13(iTRAQ4plex)	HCD	1	0	1	1	318036	Unique	Used	0.230496	0.139231	0.62249	0.0697361	0.311565	0.500134	53115.7	28795.4	15856.1	11812.4	64.19	8.15481e-06	0	31.7327	25	3	585.96	1755.87	0.482653	37.3889	5828	5828	MS2	15/116	20210221-WuCC-iTRAQ-OSCC_relapse-1-Huang-s65.raw
	High		gTFATLSELHcDk	Unambiguous	1	1	P68871	N-Term(iTRAQ4plex); C11(Methylthio); K13(iTRAQ4plex)	HCD	1	0	1	1	178635	Redundant	Not Used	0.22324	0.0478592	0.22093				482501	253342	49511.1		64.17	8.15417e-06	0	11.8914	1	2	878.437	1755.87	0.733636	39.4247	5667	5667	MS2	14/116	20210221-WuCC-iTRAQ-OSCC_relapse-1-Huang-s35.raw
	High		lLGNVLVcVLAHHFGkEFTPPVQAAYQk	Unambiguous	1	1	P68871	N-Term(iTRAQ4plex); C8(Methylthio); K16(iTRAQ4plex); K28(iTRAQ4plex)	HCD	1	0	1	1	341734	Redundant	Not Used	0.214065	0.164684	0.792807	0.0377573	0.18164	0.228936	19588.8	9862.56	6916.69	2358.66	64.17	3.06756e-06	1	8.74479	60	3	1186.66	3557.96	3.7162	51.3623	7990	7990	MS2	19/268	20210221-WuCC-iTRAQ-OSCC_relapse-1-Huang-s70.raw
	High		vNVDEVGGEALGR	Unambiguous	1	1	P68871	N-Term(iTRAQ4plex)	HCD	1	0	1	1	213963	Unique	Used	0.277731	0.133255	0.494447	0.0205073	0.0760393	0.15367	182424	119163	52119.8	11930.2	64.16	9.49675e-06	0	13.155	15	2	729.887	1458.77	0.0350105	30.4703	3424	3424	MS2	7/128	20210221-WuCC-iTRAQ-OSCC_relapse-1-Huang-s43.raw
	High		vLGAFSDGLAHLDNLk	Unambiguous	2	2	P68871;P02042	N-Term(iTRAQ4plex); K16(iTRAQ4plex)	HCD	1	0	1	1	189647	Not Unique	Not Used	0.293836	0.161968	0.568051	0.0635245	0.222634	0.391629	3782.96	2614.41	1313.71	766.356	64.16	6.31198e-06	0	14.6946	300	3	653.372	1958.1	2.92879	54.9953	9479	9479	MS2	17/138	20210221-WuCC-iTRAQ-OSCC_relapse-1-Huang-s37.raw
	High		vNVDEVGGEALGR	Unambiguous	1	1	P68871	N-Term(iTRAQ4plex)	HCD	1	0	1	1	90156	Unique	Used	0.326893	0.0951232	0.299876	0.03999	0.12598	0.419787	699927	538140	142751	89260.9	64.15	9.69171e-06	0	10.0823	4	2	729.888	1458.77	0.620773	27.8012	3323	3323	MS2	7/128	20210221-WuCC-iTRAQ-OSCC_relapse-1-Huang-s18.raw
		High	VNVDEVGGEALGR	Unambiguous	1	1	P68871		CID	1	0	1	1	7351	No Quan Labels	Not Used							8361.04	9403.26	7332.1	7663.32	64.13	7.65007e-06	0	0	11	2	657.836	1314.67	0.233848	25.794	2880	2880	MS2	7/128	20210221-WuCC-iTRAQ-OSCC_relapse-1-Huang-s03.raw
	High		vNVDEVGGEALGR	Unambiguous	1	1	P68871	N-Term(iTRAQ4plex)	HCD	1	0	1	1	167884	Redundant	Not Used	0.252534	0.13077	0.53364	0.0272203	0.111001	0.20785	147576	87654.5	41377.3	12810.5	64.12	9.66208e-06	0	14.4847	16	2	729.887	1458.77	0.118691	30.1327	3628	3628	MS2	7/128	20210221-WuCC-iTRAQ-OSCC_relapse-1-Huang-s33.raw
	High		gTFATLSELHcDk	Unambiguous	1	1	P68871	N-Term(iTRAQ4plex); C11(Methylthio); K13(iTRAQ4plex)	HCD	1	0	1	1	322820	Unique	Used	0.3113	0.246322	0.815429	0.112615	0.372539	0.456516	34982.2	25613.2	18475.2	12563.2	64.11	8.53931e-06	0	40.6232	29	3	585.961	1755.87	2.15116	38.894	5805	5805	MS2	15/116	20210221-WuCC-iTRAQ-OSCC_relapse-1-Huang-s66.raw
	High		vNVDEVGGEALGR	Unambiguous	1	1	P68871	N-Term(iTRAQ4plex)	HCD	1	0	1	1	26719	Redundant	Not Used	0.278507	0.113701	0.420716	0.0239786	0.0886629	0.210583	528434	346149	128823	40408.3	64.1	9.74558e-06	0	21.1616	2	2	729.888	1458.77	1.7923	49.8547	9726	9726	MS2	10/128	20210221-WuCC-iTRAQ-OSCC_relapse-1-Huang-s06.raw
		High	gTFATLSELHcDk	Unambiguous	1	1	P68871	N-Term(iTRAQ4plex); C11(Methylthio); K13(iTRAQ4plex)	CID	1	0	1	1	251685	Redundant	Not Used	0.201925	0.0921464	0.470274	0.0288393	0.147079	0.312514	106909	50774.1	21121.9	9832.36	64.09	8.0718e-06	0	12.292	39	2	878.437	1755.87	1.49837	39.0586	5903	5903	MS2	8/116	20210221-WuCC-iTRAQ-OSCC_relapse-1-Huang-s51.raw
	High		lLGNVLVcVLAHHFGk	Unambiguous	1	1	P68871	N-Term(iTRAQ4plex); C8(Methylthio); K16(iTRAQ4plex)	HCD	1	0	1	1	310201	Unique	Used	0.292313	0.137297	0.484033	0.0335825	0.118309	0.244239	29276.3	20128	8618.19	3135.35	64.08	3.75207e-06	0	42.4794	35	3	685.396	2054.17	4.38124	52.9822	9669	9669	MS2	15/146	20210221-WuCC-iTRAQ-OSCC_relapse-1-Huang-s63.raw
	High		lLGNVLVcVLAHHFGk	Unambiguous	1	1	P68871	N-Term(iTRAQ4plex); C8(Methylthio); K16(iTRAQ4plex)	HCD	1	0	1	1	305483	Unique	Used	0.272274	0.118961	0.450256	0.028821	0.109008	0.241919	67760.6	43393	17283	6227.93	64.05	4.03389e-06	0	19.9963	12	3	685.395	2054.17	3.04417	54.8193	9684	9684	MS2	15/146	20210221-WuCC-iTRAQ-OSCC_relapse-1-Huang-s62.raw
		High	vVAGVANALAHk	Unambiguous	2	2	P68871;P02042	N-Term(iTRAQ4plex); K12(iTRAQ4plex)	CID	1	0	1	1	239896	Redundant	Not Used	0.136851	0.0596789	0.449403	0.0122825	0.092426	0.205508	50009.7	16096.7	6399.03	1958.83	64.03	2.58965e-06	0	13.1131	113	2	719.446	1437.88	4.52872	56.1646	9797	9797	MS2	18/100	20210221-WuCC-iTRAQ-OSCC_relapse-1-Huang-s48.raw
		High	gTFATLSELHcDk	Unambiguous	1	1	P68871	N-Term(iTRAQ4plex); C11(Methylthio); K13(iTRAQ4plex)	CID	1	0	1	1	183684	Redundant	Not Used	0.385811	0.218183	0.582784	0.108239	0.28891	0.495365	20075.7	18217.3	9391.42	6929.65	64.01	8.02327e-06	0	25.9873	70	2	878.436	1755.86	-0.517751	42.8639	6363	6363	MS2	9/116	20210221-WuCC-iTRAQ-OSCC_relapse-1-Huang-s36.raw
	High		vVAGVANALAHkYH	Unambiguous	2	2	P68871;P02042	N-Term(iTRAQ4plex); K12(iTRAQ4plex)	HCD	1	0	1	1	326912	Not Unique	Not Used	0.320477	0.293952	0.945238	0.0717203	0.230463	0.243629	196436	148066	123804	44928.3	64	5.89199e-06	1	29.2262	7	3	580.006	1738	1.68048	34.6052	4854	4854	MS2	19/116	20210221-WuCC-iTRAQ-OSCC_relapse-1-Huang-s67.raw
	High		vNVDEVGGEALGR	Unambiguous	1	1	P68871	N-Term(iTRAQ4plex)	HCD	1	0	1	1	31685	Unique	Used	0.308787	0.1376	0.459223	0.0696316	0.232222	0.505301	219091	159118	64637.4	48650.7	63.99	9.95567e-06	0	50.1992	6	2	729.887	1458.77	0.202371	43.4805	8445	8445	MS2	7/128	20210221-WuCC-iTRAQ-OSCC_relapse-1-Huang-s07.raw
	High		vVAGVANALAHk	Unambiguous	2	2	P68871;P02042	N-Term(iTRAQ4plex); K12(iTRAQ4plex)	HCD	1	0	1	1	241569	Redundant	Not Used	0.228515	0.0788716	0.355687	0.012898	0.0581249	0.163292	6.31445e+07	3.3938e+07	1.06781e+07	2.59725e+06	63.97	4.30932e-06	0	13.4935	0	3	479.964	1437.88	-0.128671	31.1419	3581	3581	MS2	15/100	20210221-WuCC-iTRAQ-OSCC_relapse-1-Huang-s49.raw
	High		vVAGVANALAHk	Unambiguous	2	2	P68871;P02042	N-Term(iTRAQ4plex); K12(iTRAQ4plex)	HCD	1	0	1	1	249036	Not Unique	Not Used	0.352523	0.146106	0.427113				1911.85	1585.18	598.911		63.96	3.21954e-06	0	32.8139	300	3	479.967	1437.89	6.11116	58.7864	10117	10117	MS2	15/100	20210221-WuCC-iTRAQ-OSCC_relapse-1-Huang-s50.raw
		High	gTFATLSELHcDk	Unambiguous	1	1	P68871	N-Term(iTRAQ4plex); C11(Methylthio); K13(iTRAQ4plex)	CID	1	0	1	1	178557	Redundant	Not Used	0.277818	0.0884904	0.328244	0.0102606	0.0380336	0.115782	6.61356e+06	4.32149e+06	1.25479e+06	216404	63.96	8.31707e-06	0	12.228	0	2	878.438	1755.87	1.63741	38.6997	5492	5492	MS2	10/116	20210221-WuCC-iTRAQ-OSCC_relapse-1-Huang-s35.raw
	High		vNVDEVGGEALGR	Unambiguous	1	1	P68871	N-Term(iTRAQ4plex)	HCD	1	0	1	1	26199	Unique	Used	0.207452	0.171154	0.850221	0.0428691	0.212804	0.250103	582792	284360	213865	79673.6	63.94	9.76822e-06	0	32.9669	2	2	729.889	1458.77	2.37806	45.6821	8597	8597	MS2	7/128	20210221-WuCC-iTRAQ-OSCC_relapse-1-Huang-s06.raw
	High		vVAGVANALAHk	Unambiguous	2	2	P68871;P02042	N-Term(iTRAQ4plex); K12(iTRAQ4plex)	HCD	1	0	1	1	232614	Not Unique	Not Used	0.170902	0.118662	0.715523	0.0815605	0.491459	0.686331	130215	52341.3	33129	33868.6	63.92	3.24933e-06	0	46.9095	14	2	719.445	1437.88	2.91571	32.5868	4259	4259	MS2	10/100	20210221-WuCC-iTRAQ-OSCC_relapse-1-Huang-s47.raw
	High		vNVDEVGGEALGR	Unambiguous	1	1	P68871	N-Term(iTRAQ4plex)	HCD	1	0	1	1	264877	Unique	Used	0.330079	0.157692	0.492326	0.0907981	0.283279	0.574952	59276.7	46019.1	20041.5	17164	63.91	1.04659e-05	0	28.7565	41	2	729.888	1458.77	1.20654	30.8101	3603	3603	MS2	7/128	20210221-WuCC-iTRAQ-OSCC_relapse-1-Huang-s54.raw
	High		lLGNVLVcVLAHHFGk	Unambiguous	1	1	P68871	N-Term(iTRAQ4plex); C8(Methylthio); K16(iTRAQ4plex)	HCD	1	0	1	1	301046	Unique	Used	0.157766	0.116185	0.758929				1466.04	543.994	365.204		63.9	3.91085e-06	0	12.9399	300	3	685.396	2054.17	4.29211	57.3775	10471	10471	MS2	13/146	20210221-WuCC-iTRAQ-OSCC_relapse-1-Huang-s61.raw
		High	vNVDEVGGEALGR	Unambiguous	1	1	P68871	N-Term(iTRAQ4plex)	CID	1	0	1	1	32892	Redundant	Not Used	0.356489	0.0917523	0.265236	0.0398379	0.115081	0.433554	216956	181909	42680.4	27562.9	63.88	1.02929e-05	0	34.1922	4	2	729.889	1458.77	2.2107	53.0408	11053	11053	MS2	7/128	20210221-WuCC-iTRAQ-OSCC_relapse-1-Huang-s07.raw
	High		vLGAFSDGLAHLDNLk	Unambiguous	2	2	P68871;P02042	N-Term(iTRAQ4plex); K16(iTRAQ4plex)	HCD	1	0	1	1	174525	Not Unique	Not Used	0.172422	0.0357604	0.213733	0.01	0.0406719	0.190149	1.99856e+08	8.10488e+07	1.53235e+07	4.34017e+06	63.82	6.80525e-06	0	12.4242	0	3	653.372	1958.1	3.11581	44.4547	7101	7101	MS2	16/138	20210221-WuCC-iTRAQ-OSCC_relapse-1-Huang-s34.raw
		High	gTFATLSELHcDk	Unambiguous	1	1	P68871	N-Term(iTRAQ4plex); C11(Methylthio); K13(iTRAQ4plex)	CID	1	0	1	1	256471	Redundant	Not Used	0.247952	0.162612	0.675843	0.0319835	0.132835	0.196398	47870.9	27917.4	16690.2	4882.63	63.82	8.58955e-06	0	22.167	55	2	878.437	1755.87	1.49837	39.88	5991	5991	MS2	8/116	20210221-WuCC-iTRAQ-OSCC_relapse-1-Huang-s52.raw
	High		VNVDEVGGEALGR	Unambiguous	1	1	P68871		HCD	1	0	1	1		No Quan Labels	Not Used											63.8	8.25401e-06	0	19.092	92	2	657.836	1314.67	0.326701	27.0431	2014	2014	MS2	10/128	20210221-WuCC-iTRAQ-OSCC_relapse-1-Huang-s02.raw
	High		kVLGAFSDGLAHLDNLk	Unambiguous	2	2	P68871;P02042	N-Term(iTRAQ4plex); K1(iTRAQ4plex); K17(iTRAQ4plex)	HCD	1	0	1	1	340815	Not Unique	Not Used	0.245819	0.15955	0.668874	0.0518136	0.217062	0.324272	12074.8	6981.25	4130.64	1995.18	63.79	3.34806e-06	1	48.1686	121	4	558.33	2230.3	2.34122	41.6826	5996	5996	MS2	16/174	20210221-WuCC-iTRAQ-OSCC_relapse-1-Huang-s70.raw
	High		LLGNVLVcVLAHHFGk	Unambiguous	1	1	P68871	C8(Methylthio); K16(iTRAQ4plex)	HCD	1	0	1	1	249001	Unique	Used	0.407333	0.288968	0.731077	0.192133	0.485744	0.663918	1240.79	1188.73	768.753	760.249	63.78	7.34983e-06	0	15.1516	198	3	637.361	1910.07	2.35356	57.5499	10014	10014	MS2	8/146	20210221-WuCC-iTRAQ-OSCC_relapse-1-Huang-s50.raw
	High		gTFATLSELHcDk	Unambiguous	1	1	P68871	N-Term(iTRAQ4plex); C11(Methylthio); K13(iTRAQ4plex)	HCD	1	0	1	1	174356	Unique	Used	0.232083	0.113057	0.502014	0.0548157	0.243229	0.484139	22928.7	12515.8	5557.97	4008.12	63.74	8.0307e-06	0	33.1679	42	2	878.432	1755.86	-4.06336	43.0484	6729	6729	MS2	8/116	20210221-WuCC-iTRAQ-OSCC_relapse-1-Huang-s34.raw
	High		fFESFGDLSTPDAVmGNPk	Unambiguous	1	1	P68871	N-Term(iTRAQ4plex); M15(Oxidation); K19(iTRAQ4plex)	HCD	1	0	1	1	139305	Unique	Used	0.317475	0.13888	0.450807	0.0477515	0.154893	0.34333	142235	106207	42352.9	21659.5	63.73	7.92212e-06	0	12.5647	8	3	788.388	2363.15	1.32249	40.9242	6975	6975	MS2	16/166	20210221-WuCC-iTRAQ-OSCC_relapse-1-Huang-s27.raw
	High		vVAGVANALAHk	Unambiguous	2	2	P68871;P02042	N-Term(iTRAQ4plex); K12(iTRAQ4plex)	HCD	1	0	1	1	248552	Not Unique	Not Used	0.400776	0.0793966	0.204156	0.0451347	0.115975	0.567639	27165.6	25607	4624.46	3910.1	63.71	4.3411e-06	0	34.5399	19	3	479.965	1437.88	0.635394	53.1882	9043	9043	MS2	13/100	20210221-WuCC-iTRAQ-OSCC_relapse-1-Huang-s50.raw
	High		fFESFGDLSTPDAVmGNPk	Unambiguous	1	1	P68871	N-Term(iTRAQ4plex); M15(Oxidation); K19(iTRAQ4plex)	HCD	1	0	1	1	70584	Unique	Used	0.265387	0.259336	1.00704	0.0790915	0.306906	0.30453	181536	113313	100940	45787.7	63.69	8.10232e-06	0	19.6042	4	3	788.39	2363.15	3.41454	43.0058	7574	7574	MS2	15/166	20210221-WuCC-iTRAQ-OSCC_relapse-1-Huang-s14.raw
		High	eFTPPVQAAYQk	Unambiguous	1	1	P68871	N-Term(iTRAQ4plex); K12(iTRAQ4plex)	CID	1	0	1	1	116708	Redundant	Not Used	0.216565	0.0817587	0.389051	0.0110644	0.0526132	0.135132	143194	72937.4	25101.4	5052.54	63.68	9.77091e-06	0	10.675	20	2	833.959	1666.91	3.9708	28.4068	3636	3636	MS2	11/102	20210221-WuCC-iTRAQ-OSCC_relapse-1-Huang-s23.raw
	High		eFTPPVQAAYQk	Unambiguous	1	1	P68871	N-Term(iTRAQ4plex); K12(iTRAQ4plex)	HCD	1	0	1	1	66814	Redundant	Not Used	0.184373	0.0896431	0.501049	0.0514921	0.287606	0.573572	49354.1	21402.2	9485.92	8104.41	63.67	9.68605e-06	0	14.7898	35	2	833.959	1666.91	4.33696	56.0351	11451	11451	MS2	8/102	20210221-WuCC-iTRAQ-OSCC_relapse-1-Huang-s13.raw
	High		vVAGVANALAHk	Unambiguous	2	2	P68871;P02042	N-Term(iTRAQ4plex); K12(iTRAQ4plex)	HCD	1	0	1	1	236704	Not Unique	Not Used	0.122896	0.0365886	0.306809				4.09127e+06	1.18259e+06	320954		63.66	4.39137e-06	0	19.1201	0	3	479.965	1437.88	0.762738	27.3915	2883	2883	MS2	15/100	20210221-WuCC-iTRAQ-OSCC_relapse-1-Huang-s48.raw
	High		vVAGVANALAHk	Unambiguous	2	2	P68871;P02042	N-Term(iTRAQ4plex); K12(iTRAQ4plex)	HCD	1	0	1	1	242969	Not Unique	Not Used	0.200672	0.104946	0.538941	0.04003	0.205426	0.380876	22913.9	10814.9	5155.89	2925.1	63.62	3.48172e-06	0	11.6551	60	3	479.965	1437.88	2.6729	43.7228	6613	6613	MS2	15/100	20210221-WuCC-iTRAQ-OSCC_relapse-1-Huang-s49.raw
	High		lLGNVLVcVLAHHFGk	Unambiguous	1	1	P68871	N-Term(iTRAQ4plex); C8(Methylthio); K16(iTRAQ4plex)	HCD	1	0	1	1	350132	Unique	Used	0.220475	0.153114	0.715678	0.0651265	0.304196	0.424723	19199.7	9956.16	6303.04	3987.59	63.57	5.05473e-06	0	92.9363	40	3	685.393	2054.16	-0.610501	51.4643	9243	9243	MS2	12/146	20210221-WuCC-iTRAQ-OSCC_relapse-1-Huang-s72.raw
	High		vVAGVANALAHkYH	Unambiguous	2	2	P68871;P02042	N-Term(iTRAQ4plex); K12(iTRAQ4plex)	HCD	1	0	1	1	298418	Not Unique	Not Used	0.35621	0.300491	0.869336				713340	597640	459587		63.55	6.62356e-06	1	13.5209	0	3	580.006	1738	1.36442	34.353	4782	4782	MS2	12/116	20210221-WuCC-iTRAQ-OSCC_relapse-1-Huang-s61.raw
		High	eFTPPVQAAYQk	Unambiguous	1	1	P68871	N-Term(iTRAQ4plex); K12(iTRAQ4plex)	CID	1	0	1	1	63229	Unique	Used	0.151085	0.0497625	0.339425				2.89972e+07	1.03042e+07	3.09383e+06		63.54	9.58204e-06	0	14.3617	0	2	833.957	1666.91	1.84709	27.3349	3681	3681	MS2	10/102	20210221-WuCC-iTRAQ-OSCC_relapse-1-Huang-s13.raw
	High		gTFATLSELHcDk	Unambiguous	1	1	P68871	N-Term(iTRAQ4plex); C11(Methylthio); K13(iTRAQ4plex)	HCD	1	0	1	1	180263	Unique	Used	0.406829	0.249604	0.632268	0.174467	0.441629	0.697954	12085.3	11564	6467.68	6724.03	63.53	9.1827e-06	0	42.1307	106	2	878.437	1755.87	1.28981	53.2981	9191	9191	MS2	8/116	20210221-WuCC-iTRAQ-OSCC_relapse-1-Huang-s35.raw
	High		gTFATLSELHcDk	Unambiguous	1	1	P68871	N-Term(iTRAQ4plex); C11(Methylthio); K13(iTRAQ4plex)	HCD	1	0	1	1	174124	Redundant	Not Used	0.180017	0.0952555	0.545304	0.0402034	0.229988	0.421441	121863	51596.8	24888.7	15624	63.51	9.22508e-06	0	12.8151	11	2	878.437	1755.87	1.49837	41.1905	6231	6231	MS2	15/116	20210221-WuCC-iTRAQ-OSCC_relapse-1-Huang-s34.raw
	High		sAVTALWGk	Unambiguous	1	1	P68871	N-Term(iTRAQ4plex); K9(iTRAQ4plex)	HCD	1	0	1	1	87743	Unique	Used	0.150472	0.109635	0.75085	0.0530859	0.363309	0.483497	132454	46877	31135.3	22423.4	63.49	6.46946e-06	0	23.052	26	2	610.869	1220.73	5.00103	50.7273	9818	9818	MS2	8/70	20210221-WuCC-iTRAQ-OSCC_relapse-1-Huang-s17.raw
	High		vLGAFSDGLAHLDNLk	Unambiguous	2	2	P68871;P02042	N-Term(iTRAQ4plex); K16(iTRAQ4plex)	HCD	1	0	1	1	180104	Not Unique	Not Used	0.235208	0.0845533	0.370459	0.0230465	0.100904	0.272169	82136.1	45438.4	14890.3	6036.67	63.49	7.3425e-06	0	27.2532	11	3	653.372	1958.1	2.74176	51.9154	8850	8850	MS2	15/138	20210221-WuCC-iTRAQ-OSCC_relapse-1-Huang-s35.raw
		High	vNVDEVGGEALGR	Unambiguous	1	1	P68871	N-Term(iTRAQ4plex)	CID	1	0	1	1	204922	Redundant	Not Used	0.294868	0.12693	0.443607	0.0236758	0.082686	0.186253	145786	101106	39675.1	11007.2	63.49	1.15062e-05	0	15.3894	37	2	729.888	1458.77	1.45758	30.9376	3232	3232	MS2	16/128	20210221-WuCC-iTRAQ-OSCC_relapse-1-Huang-s41.raw
	High		VNVDEVGGEALGR	Unambiguous	1	1	P68871		HCD	1	0	1	1	12861	No Quan Labels	Not Used								11065.3		9079.89	63.46	8.92617e-06	0	7.92018	8	2	657.836	1314.67	0.233848	27.0414	3164	3164	MS2	9/128	20210221-WuCC-iTRAQ-OSCC_relapse-1-Huang-s04.raw
	High		gTFATLSELHcDk	Unambiguous	1	1	P68871	N-Term(iTRAQ4plex); C11(Methylthio); K13(iTRAQ4plex)	HCD	1	0	1	1	180095	Unique	Used	0.281789	0.201355	0.736375	0.0825682	0.301747	0.409463	14881	9862.63	6424.4	3918.33	63.44	8.92208e-06	0	41.2418	102	2	878.434	1755.86	-2.18627	51.8204	8827	8827	MS2	8/116	20210221-WuCC-iTRAQ-OSCC_relapse-1-Huang-s35.raw
	High		kVLGAFSDGLAHLDNLk	Unambiguous	2	2	P68871;P02042	N-Term(iTRAQ4plex); K1(iTRAQ4plex); K17(iTRAQ4plex)	HCD	1	0	1	1	319827	Not Unique	Not Used	0.234846	0.0931691	0.408838	0.0407501	0.17869	0.436737	11770	6501.22	2351.18	1529.54	63.43	3.63742e-06	1	19.6839	107	4	558.331	2230.3	4.53052	53.5171	9713	9713	MS2	18/174	20210221-WuCC-iTRAQ-OSCC_relapse-1-Huang-s65.raw
	High		fFESFGDLSTPDAVmGNPk	Unambiguous	1	1	P68871	N-Term(iTRAQ4plex); M15(Oxidation); K19(iTRAQ4plex)	HCD	1	0	1	1	188426	Unique	Used	0.38281	0.182218	0.490535	0.114148	0.307072	0.625519	16450.7	14811.7	6427.11	5988.4	63.43	8.42062e-06	0	8.07991	38	3	788.387	2363.15	0.160231	44.1827	6830	6830	MS2	14/166	20210221-WuCC-iTRAQ-OSCC_relapse-1-Huang-s37.raw
	High		VNVDEVGGEALGR	Unambiguous	1	1	P68871		HCD	1	0	1	1	17952	No Quan Labels	Not Used							6039.22	21960.2	15926.5	18156	63.4	8.45613e-06	0	22.4859	17	2	657.836	1314.66	-0.230416	23.9676	2704	2704	MS2	11/128	20210221-WuCC-iTRAQ-OSCC_relapse-1-Huang-s05.raw
	High		FFESFGDLSTPDAVMGNPk	Unambiguous	1	1	P68871	K19(iTRAQ4plex)	HCD	1	0	1	1	20080	Unique	Used	0.137904						399806	129677			63.4	7.10772e-06	0	3.42334	1	2	1102.03	2203.05	0.424207	40.8848	7317	7317	MS2	9/166	20210221-WuCC-iTRAQ-OSCC_relapse-1-Huang-s05.raw
	High		fFESFGDLSTPDAVMGNPk	Unambiguous	1	1	P68871	N-Term(iTRAQ4plex); K19(iTRAQ4plex)	HCD	1	0	1	1	48587	Redundant	Not Used	0.515344	0.207988	0.415914	0.0163315	0.0326349	0.0784061	4.12663e+06	5.00185e+06	1.84024e+06	214921	63.4	7.88477e-06	0	4.96072	0	2	1174.08	2347.15	-0.0231057	44.2094	8117	8117	MS2	15/166	20210221-WuCC-iTRAQ-OSCC_relapse-1-Huang-s10.raw
	High		kVLGAFSDGLAHLDNLk	Unambiguous	2	2	P68871;P02042	N-Term(iTRAQ4plex); K1(iTRAQ4plex); K17(iTRAQ4plex)	HCD	1	0	1	1	317863	Not Unique	Not Used	0.240575	0.136142	0.583179	0.0563629	0.241267	0.413396	100728	56995.2	29402.2	18105.1	63.39	3.67108e-06	1	34.4338	15	3	744.104	2230.3	2.18305	35.938	5459	5459	MS2	18/174	20210221-WuCC-iTRAQ-OSCC_relapse-1-Huang-s65.raw
		High	eFTPPVQAAYQk	Unambiguous	1	1	P68871	N-Term(iTRAQ4plex); K12(iTRAQ4plex)	CID	1	0	1	1	204921	Redundant	Not Used	0.20279	0.0839772	0.426753	0.0164313	0.083441	0.195377	69482.3	33140.3	12510.5	3640.84	63.39	1.01478e-05	0	11.8327	41	2	833.958	1666.91	3.09203	30.9028	3224	3224	MS2	18/102	20210221-WuCC-iTRAQ-OSCC_relapse-1-Huang-s41.raw
	High		gTFATLSELHcDk	Unambiguous	1	1	P68871	N-Term(iTRAQ4plex); C11(Methylthio); K13(iTRAQ4plex)	HCD	1	0	1	1	178373	Unique	Used	0.252252	0.0443089	0.181016				7.49536e+07	4.44697e+07	7.12069e+06		63.38	9.161e-06	0	11.7767	0	3	585.959	1755.86	-1.49871	36.9237	5099	5099	MS2	15/116	20210221-WuCC-iTRAQ-OSCC_relapse-1-Huang-s35.raw
	High		vVAGVANALAHk	Unambiguous	2	2	P68871;P02042	N-Term(iTRAQ4plex); K12(iTRAQ4plex)	HCD	1	0	1	1	242343	Not Unique	Not Used	0.233122	0.118355	0.523196	0.0675906	0.298578	0.570248	52908.2	29009.7	13426	11404.2	63.35	4.73941e-06	0	17.8414	19	3	479.964	1437.88	0.380706	38.491	5259	5259	MS2	15/100	20210221-WuCC-iTRAQ-OSCC_relapse-1-Huang-s49.raw
	High		gTFATLSELHcDkLHVDPENFR	Unambiguous	1	1	P68871	N-Term(iTRAQ4plex); C11(Methylthio); K13(iTRAQ4plex)	HCD	1	0	1	1	304178	Unique	Used	0.274959	0.152127	0.570164	0.0632778	0.236994	0.415344	70513.4	45601.3	22999.4	14229.2	63.33	7.24644e-06	1	5.34153	58	3	955.145	2863.42	3.11436	43.2301	6852	6852	MS2	23/220	20210221-WuCC-iTRAQ-OSCC_relapse-1-Huang-s62.raw
	High		vVAGVANALAHk	Unambiguous	2	2	P68871;P02042	N-Term(iTRAQ4plex); K12(iTRAQ4plex)	HCD	1	0	1	1	248055	Not Unique	Not Used	0.331493	0.171813	0.534124				12034.7	9383.12	4433.33		63.32	3.73073e-06	0	31.5518	34	2	719.445	1437.88	2.66102	48.9124	7965	7965	MS2	8/100	20210221-WuCC-iTRAQ-OSCC_relapse-1-Huang-s50.raw
		High	LLGNVLVcVLAHHFGk	Unambiguous	1	1	P68871	C8(Methylthio); K16(iTRAQ4plex)	CID	1	0	1	1	257855	Unique	Used	0.201631			0.147503	0.753353		63074.4	29912.2		29669.6	63.28	8.52858e-06	0	7.49767	1	3	637.36	1910.07	1.68252	51.416	8992	8992	MS2	12/146	20210221-WuCC-iTRAQ-OSCC_relapse-1-Huang-s52.raw
		High	vLGAFSDGLAHLDNLk	Unambiguous	2	2	P68871;P02042	N-Term(iTRAQ4plex); K16(iTRAQ4plex)	CID	1	0	1	1	160331	Redundant	Not Used	0.231263	0.0506884	0.225873	0.023101	0.102867	0.455077	415177	225827	45121.2	30585.8	63.27	7.58273e-06	0	39.7048	12	3	653.372	1958.1	3.39634	48.5101	8541	8541	MS2	19/138	20210221-WuCC-iTRAQ-OSCC_relapse-1-Huang-s31.raw
	High		gTFATLSELHcDk	Unambiguous	1	1	P68871	N-Term(iTRAQ4plex); C11(Methylthio); K13(iTRAQ4plex)	HCD	1	0	1	1	233268	Redundant	Not Used	0.241574	0.0599525	0.255752	0.0180896	0.0771141	0.30129	21815.9	12395.4	2804.27	1258.52	63.23	1.01484e-05	0	11.8358	31	2	878.436	1755.87	0.246986	38.1189	5676	5676	MS2	16/116	20210221-WuCC-iTRAQ-OSCC_relapse-1-Huang-s47.raw
	High		gTFATLSELHcDk	Unambiguous	1	1	P68871	N-Term(iTRAQ4plex); C11(Methylthio); K13(iTRAQ4plex)	HCD	1	0	1	1	331829	Unique	Used	0.265191	0.17038	0.662096	0.0722515	0.28057	0.42344	33504.7	20897.9	12239.5	7719.86	63.19	9.09095e-06	0	60.4506	249	3	585.958	1755.86	-2.7501	38.6852	5571	5571	MS2	19/116	20210221-WuCC-iTRAQ-OSCC_relapse-1-Huang-s68.raw
	High		sAVTALWGk	Unambiguous	1	1	P68871	N-Term(iTRAQ4plex); K9(iTRAQ4plex)	HCD	1	0	1	1	87659	Unique	Used	0.159027	0.125088	0.810599	0.0621284	0.402323	0.495952	75007.6	28055.2	20116.8	14861.2	63.17	7.01234e-06	0	20.7301	36	2	610.868	1220.73	4.30105	50.0403	9636	9636	MS2	8/70	20210221-WuCC-iTRAQ-OSCC_relapse-1-Huang-s17.raw
		High	gTFATLSELHcDk	Unambiguous	1	1	P68871	N-Term(iTRAQ4plex); C11(Methylthio); K13(iTRAQ4plex)	CID	1	0	1	1	174714	Redundant	Not Used	0.229849	0.121242	0.543591	0.0688495	0.30847	0.567037	36597.2	19784.6	9513.51	8035.38	63.17	1.06269e-05	0	0	57	2	878.438	1755.87	2.68023	46.115	7501	7501	MS2	10/116	20210221-WuCC-iTRAQ-OSCC_relapse-1-Huang-s34.raw
		High	sAVTALWGk	Unambiguous	1	1	P68871	N-Term(iTRAQ4plex); K9(iTRAQ4plex)	CID	1	0	1	1		No Quan Values	Not Used											63.15	7.69834e-06	0	13.5393	0	2	610.867	1220.73	2.3011	34.5684	5353	5353	MS2	8/70	20210221-WuCC-iTRAQ-OSCC_relapse-1-Huang-s19.raw
		High	vNVDEVGGEALGR	Unambiguous	1	1	P68871	N-Term(iTRAQ4plex)	CID	1	0	1	1	33326	Unique	Used			0.559883					4892.49	2423.08		63.15	1.16443e-05	0	19.0071	18	2	729.886	1458.77	-0.885475	56.5248	11991	11991	MS2	18/128	20210221-WuCC-iTRAQ-OSCC_relapse-1-Huang-s07.raw
	High		vNVDEVGGEALGR	Unambiguous	1	1	P68871	N-Term(iTRAQ4plex)	HCD	1	0	1	1	23521	Redundant	Not Used	0.206163	0.0816429	0.408102	0.01	0.0364231	0.0891824	2.43114e+08	1.17885e+08	4.25567e+07	5.65329e+06	63.09	1.188e-05	0	7.40246	0	2	729.886	1458.77	-1.05284	24.3805	2797	2797	MS2	11/128	20210221-WuCC-iTRAQ-OSCC_relapse-1-Huang-s06.raw
	High		fFESFGDLSTPDAVMGNPk	Unambiguous	1	1	P68871	N-Term(iTRAQ4plex); K19(iTRAQ4plex)	HCD	1	0	1	1	65377	Unique	Used	0.322148	0.359519	1.15008	0.153957	0.492153	0.427604	525599	398241	405149	258055	63.07	9.0744e-06	0	33.8734	1	3	783.056	2347.15	0.985318	44.5183	8341	8341	MS2	17/166	20210221-WuCC-iTRAQ-OSCC_relapse-1-Huang-s13.raw
		High	gTFATLSELHcDk	Unambiguous	1	1	P68871	N-Term(iTRAQ4plex); C11(Methylthio); K13(iTRAQ4plex)	CID	1	0	1	1	178515	Unique	Used	0.204427	0.0734557	0.370296	0.0107776	0.0542921	0.146507	4.37367e+07	2.10291e+07	6.88827e+06	1.50322e+06	63.06	1.08996e-05	0	11.9895	0	3	585.961	1755.87	2.56829	38.2906	5401	5401	MS2	10/116	20210221-WuCC-iTRAQ-OSCC_relapse-1-Huang-s35.raw
	High		eFTPPVQAAYQk	Unambiguous	1	1	P68871	N-Term(iTRAQ4plex); K12(iTRAQ4plex)	HCD	1	0	1	1	127335	Redundant	Not Used	0.212017	0.0864773	0.420333	0.0404993	0.196712	0.467637	139275	69451.1	25823.4	17987.7	63.05	1.12467e-05	0	18.8949	18	2	833.958	1666.91	2.65264	29.1165	3811	3811	MS2	8/102	20210221-WuCC-iTRAQ-OSCC_relapse-1-Huang-s25.raw
	High		vLGAFSDGLAHLDNLk	Unambiguous	2	2	P68871;P02042	N-Term(iTRAQ4plex); K16(iTRAQ4plex)	HCD	1	0	1	1	184994	Not Unique	Not Used	0.452243	0.0780655	0.177889				33911.1	36070.4	5675.97		63.05	8.05107e-06	0	10.6509	12	3	653.371	1958.1	1.80665	54.1774	9212	9212	MS2	13/138	20210221-WuCC-iTRAQ-OSCC_relapse-1-Huang-s36.raw
	High		vVAGVANALAHk	Unambiguous	2	2	P68871;P02042	N-Term(iTRAQ4plex); K12(iTRAQ4plex)	HCD	1	0	1	1	237145	Not Unique	Not Used	0.0931314	0.0611268	0.67639				1.87591e+07	4.10909e+06	2.45857e+06		63.04	3.97918e-06	0	14.1725	0	3	479.965	1437.88	2.48188	31.4315	3842	3842	MS2	12/100	20210221-WuCC-iTRAQ-OSCC_relapse-1-Huang-s48.raw
		High	eFTPPVQAAYQk	Unambiguous	1	1	P68871	N-Term(iTRAQ4plex); K12(iTRAQ4plex)	CID	1	0	1	1	90146	Unique	Used	0.194132	0.0892054	0.473538	0.0214052	0.113547	0.239603	272682	124506	52153.8	18613.7	63.03	1.10249e-05	0	14.3264	8	2	833.958	1666.91	2.50617	27.6969	3293	3293	MS2	11/102	20210221-WuCC-iTRAQ-OSCC_relapse-1-Huang-s18.raw
	High		vLGAFSDGLAHLDNLK	Unambiguous	2	2	P68871;P02042	N-Term(iTRAQ4plex)	HCD	1	0	1	1	86987	Not Unique	Not Used	0.31166	0.125832	0.416076	0.0674432	0.22285	0.535192	78105.8	57253.4	21072.4	16798.8	63.02	1.04017e-05	0	34.4538	12	3	605.337	1814	1.38491	44.5974	8180	8180	MS2	17/138	20210221-WuCC-iTRAQ-OSCC_relapse-1-Huang-s17.raw
		High	lLGNVLVcVLAHHFGk	Unambiguous	1	1	P68871	N-Term(iTRAQ4plex); C8(Methylthio); K16(iTRAQ4plex)	CID	1	0	1	1	305135	Redundant	Not Used	0.226597	0.0735524	0.334506				9.21452e+06	4.91093e+06	1.45314e+06		63	5.63836e-06	0	10.2023	0	3	685.393	2054.17	0.370024	51.599	8924	8924	MS2	22/146	20210221-WuCC-iTRAQ-OSCC_relapse-1-Huang-s62.raw
	High		gTFATLSELHcDk	Unambiguous	1	1	P68871	N-Term(iTRAQ4plex); C11(Methylthio); K13(iTRAQ4plex)	HCD	1	0	1	1	313305	Unique	Used	0.277221	0.145281	0.540065	0.0604028	0.224381	0.415155	95937.4	62553.3	29883.9	18480	62.96	1.03694e-05	0	26.6889	18	3	585.96	1755.86	-0.455887	38.9535	5771	5771	MS2	15/116	20210221-WuCC-iTRAQ-OSCC_relapse-1-Huang-s64.raw
		High	fFESFGDLSTPDAVmGNPk	Unambiguous	1	1	P68871	N-Term(iTRAQ4plex); M15(Oxidation); K19(iTRAQ4plex)	CID	1	0	1	1	48202	Redundant	Not Used	0.252591	0.0669472	0.273134				3.33017e+07	1.97843e+07	4.78011e+06		62.92	9.9038e-06	0	24.3137	0	3	788.39	2363.16	3.64699	41.1033	7278	7278	MS2	18/166	20210221-WuCC-iTRAQ-OSCC_relapse-1-Huang-s10.raw
		High	fFESFGDLSTPDAVMGNPk	Unambiguous	1	1	P68871	N-Term(iTRAQ4plex); K19(iTRAQ4plex)	CID	1	0	1	1	113586	Unique	Used	0.278332	0.102679	0.380171	0.0228176	0.084423	0.221898	48659	31854	10712.3	3540.7	62.9	9.25715e-06	0	10.6103	10	2	1174.08	2347.15	0.705004	45.9901	8084	8084	MS2	15/166	20210221-WuCC-iTRAQ-OSCC_relapse-1-Huang-s22.raw
		High	vNVDEVGGEALGR	Unambiguous	1	1	P68871	N-Term(iTRAQ4plex)	CID	1	0	1	1	25930	Unique	Used	0.359546	0.170975	0.49005	0.0815304	0.233518	0.476157	460957	389808	168979	119850	62.86	1.24226e-05	0	28.4632	2	2	729.889	1458.77	3.0475	43.5281	8007	8007	MS2	18/128	20210221-WuCC-iTRAQ-OSCC_relapse-1-Huang-s06.raw
	High		vNVDEVGGEALGR	Unambiguous	1	1	P68871	N-Term(iTRAQ4plex)	HCD	1	0	1	1	132617	Redundant	Not Used	0.258296	0.106614	0.42536	0.0185886	0.0741112	0.1741	166710	101278	38107.6	9882.44	62.84	1.25059e-05	0	10.3373	12	2	729.886	1458.77	-0.885475	30.0564	3642	3642	MS2	11/128	20210221-WuCC-iTRAQ-OSCC_relapse-1-Huang-s26.raw
	High		fFESFGDLSTPDAVmGNPk	Unambiguous	1	1	P68871	N-Term(iTRAQ4plex); M15(Oxidation); K19(iTRAQ4plex)	HCD	1	0	1	1	49033	Unique	Used	0.227725	0.0868707	0.39312	0.0495524	0.224083	0.569581	95284.9	51035.4	17747.5	15057.3	62.82	9.87329e-06	0	23.7339	4	3	788.387	2363.15	0.392682	47.7873	9081	9081	MS2	15/166	20210221-WuCC-iTRAQ-OSCC_relapse-1-Huang-s10.raw
		High	vVAGVANALAHk	Unambiguous	2	2	P68871;P02042	N-Term(iTRAQ4plex); K12(iTRAQ4plex)	CID	1	0	1	1	237073	Redundant	Not Used	0.10921	0.0485304	0.457943				4.35839e+07	1.11951e+07	4.53502e+06		62.8	3.56869e-06	0	14.0333	0	3	479.966	1437.88	3.1186	30.7103	3679	3679	MS2	7/100	20210221-WuCC-iTRAQ-OSCC_relapse-1-Huang-s48.raw
	High		vHLTPEEk	Unambiguous	2	2	P68871;P02042	N-Term(iTRAQ4plex); K8(iTRAQ4plex)	HCD	1	0	1	1	38	Not Unique	Not Used	0.0494403	0.280059	5.83755				1913.62	222.522	1149.06		62.78	1.14145e-05	0	21.0782	300	2	620.862	1240.72	2.99155	17.7568	727	727	MS2	7/62	20210221-WuCC-iTRAQ-OSCC_relapse-1-Huang-s01.raw
		High	vNVDEVGGEALGR	Unambiguous	1	1	P68871	N-Term(iTRAQ4plex)	CID	1	0	1	1	27631	Unique	Used	0.213154	0.0602623	0.291349	0.0109335	0.0528225	0.181166	460889	231062	59549.9	16069.9	62.74	1.34623e-05	0	9.00585	4	2	729.889	1458.77	1.95966	57.1557	11696	11696	MS2	11/128	20210221-WuCC-iTRAQ-OSCC_relapse-1-Huang-s06.raw
		High	vNVDEVGGEALGR	Unambiguous	1	1	P68871	N-Term(iTRAQ4plex)	CID	1	0	1	1	200439	Redundant	Not Used	0.243671	0.103784	0.438924	0.0292312	0.123537	0.281241	54718.7	31360	12176	5100.81	62.72	1.3765e-05	0	9.2379	13	2	729.888	1458.77	1.12286	31.6851	3304	3304	MS2	11/128	20210221-WuCC-iTRAQ-OSCC_relapse-1-Huang-s40.raw
		High	gTFATLSELHcDk	Unambiguous	1	1	P68871	N-Term(iTRAQ4plex); C11(Methylthio); K13(iTRAQ4plex)	CID	1	0	1	1	238062	Redundant	Not Used	0.221336	0.118629	0.552332	0.0475335	0.221158	0.400104	46097.5	23997.5	11724.8	6987.7	62.71	1.1091e-05	0	16.8395	29	2	878.438	1755.87	1.63741	39.2537	5821	5821	MS2	11/116	20210221-WuCC-iTRAQ-OSCC_relapse-1-Huang-s48.raw
		High	eFTPPVQAAYQk	Unambiguous	1	1	P68871	N-Term(iTRAQ4plex); K12(iTRAQ4plex)	CID	1	0	1	1	158056	Redundant	Not Used	0.203124	0.0592415	0.300557	0.0101185	0.051299	0.17055	206181	98502	26188.6	6653.04	62.7	1.22443e-05	0	11.7685	16	2	833.959	1666.91	3.9708	29.9732	3613	3613	MS2	11/102	20210221-WuCC-iTRAQ-OSCC_relapse-1-Huang-s31.raw
		High	vNVDEVGGEALGR	Unambiguous	1	1	P68871	N-Term(iTRAQ4plex)	CID	1	0	1	1	29607	Redundant	Not Used	0.362905	0.138155	0.392317	0.0438411	0.124407	0.316867	928346	792391	274990	129792	62.69	1.38335e-05	0	8.33891	1	2	729.888	1458.77	1.3739	26.8412	3939	3939	MS2	11/128	20210221-WuCC-iTRAQ-OSCC_relapse-1-Huang-s07.raw
		High	lLGNVLVcVLAHHFGkEFTPPVQAAYQk	Unambiguous	1	1	P68871	N-Term(iTRAQ4plex); C8(Methylthio); K16(iTRAQ4plex); K28(iTRAQ4plex)	CID	1	0	1	1	333219	Redundant	Not Used	0.270514	0.158179	0.602587	0.0219501	0.0835604	0.138564	104488	66480.3	35436.7	7314.07	62.68	2.72453e-06	1	3.47171	95	3	1186.66	3557.95	1.34888	51.3985	8578	8578	MS2	23/268	20210221-WuCC-iTRAQ-OSCC_relapse-1-Huang-s68.raw
	High		vVAGVANALAHk	Unambiguous	2	2	P68871;P02042	N-Term(iTRAQ4plex); K12(iTRAQ4plex)	HCD	1	0	1	1	239208	Not Unique	Not Used	0.148697	0.0492482	0.341312	0.0138554	0.0959563	0.280927	96318.6	33685.9	10170.4	4255.86	62.66	4.34304e-06	0	13.5616	13	3	479.966	1437.88	3.05493	48.9202	8310	8310	MS2	15/100	20210221-WuCC-iTRAQ-OSCC_relapse-1-Huang-s48.raw
	High		vLGAFSDGLAHLDNLk	Unambiguous	2	2	P68871;P02042	N-Term(iTRAQ4plex); K16(iTRAQ4plex)	HCD	1	0	1	1	175365	Not Unique	Not Used	0.137617	0.0507895	0.380332				231350	74882.2	25193.1		62.63	8.97772e-06	0	15.8768	3	3	653.371	1958.1	1.05855	51.6253	8921	8921	MS2	12/138	20210221-WuCC-iTRAQ-OSCC_relapse-1-Huang-s34.raw
		High	vVAGVANALAHk	Unambiguous	2	2	P68871;P02042	N-Term(iTRAQ4plex); K12(iTRAQ4plex)	CID	1	0	1	1	246482	Redundant	Not Used	0.425749	0.202213	0.489459	0.0469688	0.113608	0.231934	168807	169037	73187.6	25284.6	62.63	5.29385e-06	0	23.0863	10	2	719.442	1437.88	-1.58378	35.7226	4552	4552	MS2	17/100	20210221-WuCC-iTRAQ-OSCC_relapse-1-Huang-s50.raw
		High	eFTPPVQAAYQk	Unambiguous	1	1	P68871	N-Term(iTRAQ4plex); K12(iTRAQ4plex)	CID	1	0	1	1	62896	Unique	Used	0.191328	0.064151	0.34553	0.01	0.0383432	0.110885	9.14314e+07	4.11445e+07	1.25759e+07	2.07714e+06	62.56	1.23682e-05	0	13.2478	0	2	833.958	1666.91	3.01879	24.5221	2959	2959	MS2	9/102	20210221-WuCC-iTRAQ-OSCC_relapse-1-Huang-s13.raw
	High		vVAGVANALAHk	Unambiguous	2	2	P68871;P02042	N-Term(iTRAQ4plex); K12(iTRAQ4plex)	HCD	1	0	1	1	245966	Not Unique	Not Used	0.476735	0.248507	0.537184	0.187332	0.40466	0.752726	33179.1	37203.1	17678.4	19821.4	62.54	4.46471e-06	0	26.1621	20	3	479.966	1437.88	2.73657	31.0187	3440	3440	MS2	15/100	20210221-WuCC-iTRAQ-OSCC_relapse-1-Huang-s50.raw
		High	sAVTALWGk	Unambiguous	1	1	P68871	N-Term(iTRAQ4plex); K9(iTRAQ4plex)	CID	1	0	1	1	92555	Redundant	Not Used	0.278204	0.154107	0.570849	0.0695468	0.257436	0.450628	709631	464336	234474	157386	62.54	8.83139e-06	0	23.3812	3	2	610.867	1220.73	2.60109	47.4278	8519	8519	MS2	13/70	20210221-WuCC-iTRAQ-OSCC_relapse-1-Huang-s18.raw
		High	vVAGVANALAHk	Unambiguous	2	2	P68871;P02042	N-Term(iTRAQ4plex); K12(iTRAQ4plex)	CID	1	0	1	1	241496	Not Unique	Not Used	0.225909	0.0998093	0.455302				4.85969e+07	2.58213e+07	1.03996e+07		62.52	5.73752e-06	0	13.3259	0	3	479.964	1437.88	0.0623456	30.4008	3415	3415	MS2	16/100	20210221-WuCC-iTRAQ-OSCC_relapse-1-Huang-s49.raw
	High		vNVDEVGGEALGR	Unambiguous	1	1	P68871	N-Term(iTRAQ4plex)	HCD	1	0	1	1	209451	Unique	Used	0.318937	0.180496	0.583209	0.0317872	0.102637	0.175853	73786.1	55349.8	28554.9	7479.7	62.49	1.36964e-05	0	45.4571	45	2	729.887	1458.77	-0.383392	31.6112	3250	3250	MS2	12/128	20210221-WuCC-iTRAQ-OSCC_relapse-1-Huang-s42.raw
		High	sAVTALWGk	Unambiguous	1	1	P68871	N-Term(iTRAQ4plex); K9(iTRAQ4plex)	CID	1	0	1	1	88078	Redundant	Not Used	0.119505	0.0848141	0.731381	0.0215132	0.185385	0.25328	144789	40696.5	26329.4	9933.37	62.45	8.27681e-06	0	15.6555	10	2	610.868	1220.73	3.80106	53.4363	10539	10539	MS2	7/70	20210221-WuCC-iTRAQ-OSCC_relapse-1-Huang-s17.raw
		High	vNVDEVGGEALGR	Unambiguous	1	1	P68871	N-Term(iTRAQ4plex)	CID	1	0	1	1	52011	Redundant	Not Used	0.299559	0.131013	0.450708	0.0266125	0.0914869	0.202831	759185	534892	213257	64430.4	62.45	1.4392e-05	0	25.0555	5	2	729.888	1458.77	1.87598	26.2309	3554	3554	MS2	11/128	20210221-WuCC-iTRAQ-OSCC_relapse-1-Huang-s11.raw
		High	eFTPPVQAAYQk	Unambiguous	1	1	P68871	N-Term(iTRAQ4plex); K12(iTRAQ4plex)	CID	1	0	1	1	137796	Unique	Used	0.193331	0.0827954	0.441333	0.035493	0.189058	0.428056	28432.4	12928.6	5047.29	3218.2	62.45	1.26001e-05	0	8.18862	98	2	833.958	1666.91	2.28648	29.0728	3696	3696	MS2	10/102	20210221-WuCC-iTRAQ-OSCC_relapse-1-Huang-s27.raw
	High		vVAGVANALAHk	Unambiguous	2	2	P68871;P02042	N-Term(iTRAQ4plex); K12(iTRAQ4plex)	HCD	1	0	1	1	246193	Not Unique	Not Used	0.465778	0.172588	0.381851				7.34306e+06	8.04438e+06	2.71724e+06		62.44	6.12927e-06	0	12.2726	0	3	479.964	1437.88	-0.192343	33.1284	3933	3933	MS2	13/100	20210221-WuCC-iTRAQ-OSCC_relapse-1-Huang-s50.raw
		High	vVAGVANALAHk	Unambiguous	2	2	P68871;P02042	N-Term(iTRAQ4plex); K12(iTRAQ4plex)	CID	1	0	1	1	239764	Redundant	Not Used	0.157944	0.0818239	0.533875	0.0190985	0.124524	0.233068	47927.8	17804.4	8408.27	2919.07	62.44	5.07446e-06	0	34.7152	286	2	719.444	1437.88	2.06675	54.7117	9511	9511	MS2	11/100	20210221-WuCC-iTRAQ-OSCC_relapse-1-Huang-s48.raw
	High		gTFATLSELHcDk	Unambiguous	1	1	P68871	N-Term(iTRAQ4plex); C11(Methylthio); K13(iTRAQ4plex)	HCD	1	0	1	1	179736	Unique	Used	0.234901	0.0756498	0.331883	0.0173761	0.0761767	0.229355	72618.7	40120.8	11778.6	4024	62.4	1.26885e-05	0	12.4703	8	3	585.961	1755.87	2.67257	48.7921	8055	8055	MS2	14/116	20210221-WuCC-iTRAQ-OSCC_relapse-1-Huang-s35.raw
	High		vLGAFSDGLAHLDNLk	Unambiguous	2	2	P68871;P02042	N-Term(iTRAQ4plex); K16(iTRAQ4plex)	HCD	1	0	1	1	180258	Not Unique	Not Used	0.285259	0.0721408	0.260618				41901.5	28112.9	6481.12		62.4	9.5523e-06	0	21.4757	18	3	653.372	1958.1	2.55474	53.2817	9186	9186	MS2	15/138	20210221-WuCC-iTRAQ-OSCC_relapse-1-Huang-s35.raw
	High		vVAGVANALAHk	Unambiguous	2	2	P68871;P02042	N-Term(iTRAQ4plex); K12(iTRAQ4plex)	HCD	1	0	1	1	239365	Redundant	Not Used	0.150007	0.0869117	0.597076	0.01	0.035945	0.060156	52539.6	18536.8	9790.49	877.279	62.38	5.14505e-06	0	16.7028	29	3	479.965	1437.88	1.78149	50.3311	8649	8649	MS2	15/100	20210221-WuCC-iTRAQ-OSCC_relapse-1-Huang-s48.raw
		High	vVAGVANALAHk	Unambiguous	2	2	P68871;P02042	N-Term(iTRAQ4plex); K12(iTRAQ4plex)	CID	1	0	1	1	228058	Redundant	Not Used	0.253506	0.101335	0.411938	0.0329286	0.133764	0.324473	170689	101773	37085.4	17924.1	62.35	3.9583e-06	0	24.0664	20	3	479.966	1437.88	3.30961	33.2277	4103	4103	MS2	10/100	20210221-WuCC-iTRAQ-OSCC_relapse-1-Huang-s46.raw
		High	gTFATLSELHcDk	Unambiguous	1	1	P68871	N-Term(iTRAQ4plex); C11(Methylthio); K13(iTRAQ4plex)	CID	1	0	1	1	180263	Redundant	Not Used	0.406829	0.249604	0.632268	0.174467	0.441629	0.697954	12085.3	11564	6467.68	6724.03	62.34	1.20773e-05	0	42.1307	106	2	878.437	1755.87	1.28981	53.278	9185	9185	MS2	16/116	20210221-WuCC-iTRAQ-OSCC_relapse-1-Huang-s35.raw
	High		vLGAFSDGLAHLDNLk	Unambiguous	2	2	P68871;P02042	N-Term(iTRAQ4plex); K16(iTRAQ4plex)	HCD	1	0	1	1	184766	Not Unique	Not Used	0.38276	0.149393	0.402222	0.0473257	0.127328	0.316323	87084.1	78397.6	27893.8	13143	62.33	9.6198e-06	0	25.9524	13	3	653.371	1958.1	1.05855	52.05	8718	8718	MS2	14/138	20210221-WuCC-iTRAQ-OSCC_relapse-1-Huang-s36.raw
		High	eFTPPVQAAYQk	Unambiguous	1	1	P68871	N-Term(iTRAQ4plex); K12(iTRAQ4plex)	CID	1	0	1	1	63145	Unique	Used	0.156448	0.0512189	0.337382				4.90851e+07	1.80616e+07	5.39037e+06		62.33	1.29531e-05	0	13.3705	0	2	833.958	1666.91	2.57941	26.6349	3499	3499	MS2	10/102	20210221-WuCC-iTRAQ-OSCC_relapse-1-Huang-s13.raw
	High		vNVDEVGGEALGR	Unambiguous	1	1	P68871	N-Term(iTRAQ4plex)	HCD	1	0	1	1	32521	Redundant	Not Used	0.343028	0.153383	0.460796	0.077026	0.23124	0.501446	84477.8	68156.8	27781.7	20750.9	62.32	1.47707e-05	0	23.2401	8	2	729.888	1458.77	0.871815	50.0819	10254	10254	MS2	8/128	20210221-WuCC-iTRAQ-OSCC_relapse-1-Huang-s07.raw
		High	sAVTALWGk	Unambiguous	1	1	P68871	N-Term(iTRAQ4plex); K9(iTRAQ4plex)	CID	1	0	1	1	91528	Unique	Used	0.214447	0.123116	0.591638	0.0304111	0.146039	0.246651	1.04018e+06	524643	274575	100878	62.3	8.50879e-06	0	13.2596	1	2	610.869	1220.73	5.10103	39.1886	6295	6295	MS2	13/70	20210221-WuCC-iTRAQ-OSCC_relapse-1-Huang-s18.raw
		High	vNVDEVGGEALGR	Unambiguous	1	1	P68871	N-Term(iTRAQ4plex)	CID	1	0	1	1	33407	Redundant	Not Used	0.391582	0.126444	0.332765	0.0399988	0.105191	0.315872	35689.8	32870.3	9675.69	4552.48	62.3	1.48977e-05	0	24.7569	28	2	729.889	1458.77	1.95966	57.2126	12170	12170	MS2	11/128	20210221-WuCC-iTRAQ-OSCC_relapse-1-Huang-s07.raw
	High		vVAGVANALAHk	Unambiguous	2	2	P68871;P02042	N-Term(iTRAQ4plex); K12(iTRAQ4plex)	HCD	1	0	1	1	241291	Not Unique	Not Used	0.224536	0.117238	0.538078				4.78593e+07	2.52748e+07	1.20302e+07		62.27	6.04784e-06	0	13.3501	0	3	479.965	1437.88	0.635394	28.2809	2966	2966	MS2	14/100	20210221-WuCC-iTRAQ-OSCC_relapse-1-Huang-s49.raw
		High	vNVDEVGGEALGR	Unambiguous	1	1	P68871	N-Term(iTRAQ4plex)	CID	1	0	1	1	260	Unique	Used	0.285565	0.155425	0.56089	0.0243879	0.0879475	0.156681	3116.2	2092.99	1038.45	242.358	62.24	1.4896e-05	0	4.74098	300	2	729.887	1458.77	0.369732	29.0987	1762	1762	MS2	11/128	20210221-WuCC-iTRAQ-OSCC_relapse-1-Huang-s01.raw
	High		gTFATLSELHcDk	Unambiguous	1	1	P68871	N-Term(iTRAQ4plex); C11(Methylthio); K13(iTRAQ4plex)	HCD	1	0	1	1	185072	Unique	Used	0.383872	0.143698	0.385767	0.0442631	0.118744	0.307579	26454.1	23884.5	8150.45	3734.15	62.21	1.27449e-05	0	10.7174	19	3	585.961	1755.87	1.21263	54.9972	9381	9381	MS2	14/116	20210221-WuCC-iTRAQ-OSCC_relapse-1-Huang-s36.raw
		High	gTFATLSELHcDk	Unambiguous	1	1	P68871	N-Term(iTRAQ4plex); C11(Methylthio); K13(iTRAQ4plex)	CID	1	0	1	1	176132	Unique	Used	0.162607	0.0576762	0.365526				9463.43	3619.31	1170.27		62.21	1.34362e-05	0	29.909	205	3	585.962	1755.87	4.54964	59.6241	10609	10609	MS2	10/116	20210221-WuCC-iTRAQ-OSCC_relapse-1-Huang-s34.raw
		High	sAVTALWGk	Unambiguous	1	1	P68871	N-Term(iTRAQ4plex); K9(iTRAQ4plex)	CID	1	0	1	1	93400	Redundant	Not Used	0.175743	0.125239	0.734384	0.0217146	0.127242	0.173132	518507	214323	139230	35905.7	62.19	8.78745e-06	0	14.3755	4	2	610.868	1220.73	3.70106	54.3094	10351	10351	MS2	13/70	20210221-WuCC-iTRAQ-OSCC_relapse-1-Huang-s18.raw
	High		vNVDEVGGEALGR	Unambiguous	1	1	P68871	N-Term(iTRAQ4plex)	HCD	1	0	1	1	25424	Unique	Used	0.380354	0.140921	0.381812	0.115096	0.311621	0.815544	703211	629087	212471	258108	62.18	1.55875e-05	0	54.3203	2	2	729.888	1458.77	1.29022	39.5546	6919	6919	MS2	11/128	20210221-WuCC-iTRAQ-OSCC_relapse-1-Huang-s06.raw
		High	gTFATLSELHcDk	Unambiguous	1	1	P68871	N-Term(iTRAQ4plex); C11(Methylthio); K13(iTRAQ4plex)	CID	1	0	1	1	174033	Redundant	Not Used	0.170059	0.052806	0.319997	0.0122797	0.0743607	0.232203	512409	204952	58014.8	20066	62.12	1.35028e-05	0	16.0724	3	2	878.438	1755.87	2.12406	40.4237	6029	6029	MS2	9/116	20210221-WuCC-iTRAQ-OSCC_relapse-1-Huang-s34.raw
	High		vHLTPEEk	Unambiguous	2	2	P68871;P02042	N-Term(iTRAQ4plex); K8(iTRAQ4plex)	HCD	1	0	1	1	263646	Not Unique	Not Used	0.703395	0.240803	0.352796	0.0301651	0.0441632	0.125085	2.81289e+06	4.6536e+06	1.45229e+06	270592	62.04	1.35037e-05	0	11.8442	2	2	620.862	1240.72	1.51575	19.9761	937	937	MS2	7/62	20210221-WuCC-iTRAQ-OSCC_relapse-1-Huang-s54.raw
		High	eFTPPVQAAYQk	Unambiguous	1	1	P68871	N-Term(iTRAQ4plex); K12(iTRAQ4plex)	CID	1	0	1	1	213939	Unique	Used	0.188494	0.117106	0.640243	0.0351855	0.19223	0.300018	43012.5	19069	10799.8	4826.31	62.04	1.3535e-05	0	0	63	2	833.957	1666.91	1.84709	30.2459	3366	3366	MS2	9/102	20210221-WuCC-iTRAQ-OSCC_relapse-1-Huang-s43.raw
	High		gTFATLSELHcDk	Unambiguous	1	1	P68871	N-Term(iTRAQ4plex); C11(Methylthio); K13(iTRAQ4plex)	HCD	1	0	1	1	265952	Unique	Used	0.237852	0.120757	0.523202	0.0177175	0.07671	0.146505	135521	75814	35088	7657.15	62.02	1.38487e-05	0	27.9389	5	3	585.961	1755.87	2.67257	39.9281	5931	5931	MS2	14/116	20210221-WuCC-iTRAQ-OSCC_relapse-1-Huang-s54.raw
		High	vVAGVANALAHK	Unambiguous	2	2	P68871;P02042	N-Term(iTRAQ4plex)	CID	1	0	1	1	122180	Redundant	Not Used	0.253222	0.0962579	0.391738	0.0295671	0.120244	0.306716	356782	212492	73634	33641	62.01	1.28734e-05	0	25.815	4	2	647.391	1293.78	-0.335457	30.9217	3931	3931	MS2	10/100	20210221-WuCC-iTRAQ-OSCC_relapse-1-Huang-s24.raw
		High	eFTPPVQAAYQk	Unambiguous	1	1	P68871	N-Term(iTRAQ4plex); K12(iTRAQ4plex)	CID	1	0	1	1	72513	Unique	Used	0.41141	0.183398	0.45939	0.104255	0.260963	0.567633	3137.81	3036.25	1233.84	1043.23	61.99	1.31542e-05	0	0	300	2	833.962	1666.92	7.77881	58.7127	11744	11744	MS2	9/102	20210221-WuCC-iTRAQ-OSCC_relapse-1-Huang-s14.raw
		High	vVAGVANALAHkYH	Unambiguous	2	2	P68871;P02042	N-Term(iTRAQ4plex); K12(iTRAQ4plex)	CID	1	0	1	1	298424	Redundant	Not Used	0.304072	0.283207	0.959821	0.056938	0.192833	0.200753	216446	154797	131429	39301.4	61.99	9.73914e-06	1	23.3822	9	2	869.506	1738	2.67152	34.3877	4789	4789	MS2	16/116	20210221-WuCC-iTRAQ-OSCC_relapse-1-Huang-s61.raw
	High		vVAGVANALAHk	Unambiguous	2	2	P68871;P02042	N-Term(iTRAQ4plex); K12(iTRAQ4plex)	HCD	1	0	1	1	243824	Not Unique	Not Used	0.244694						12832.5	7385.36			61.98	6.307e-06	0	13.1848	21	3	479.965	1437.88	1.0811	51.2069	8468	8468	MS2	12/100	20210221-WuCC-iTRAQ-OSCC_relapse-1-Huang-s49.raw
	High		vVAGVANALAHk	Unambiguous	2	2	P68871;P02042	N-Term(iTRAQ4plex); K12(iTRAQ4plex)	HCD	1	0	1	1	247381	Not Unique	Not Used	0.499493	0.258455	0.533233	0.0705328	0.145417	0.272502	28670.1	33681.8	15887.4	6448.77	61.93	6.54034e-06	0	15.2112	16	3	479.965	1437.88	0.762738	43.2106	6507	6507	MS2	13/100	20210221-WuCC-iTRAQ-OSCC_relapse-1-Huang-s50.raw
[truncated: 193,930 more rows]
