# Supplementary material for: LCP1 upregulation via EGFR signaling promotes oral cancer progression through the JAK2/STAT3/IL-1β axis
Source: Cancer Cell Int. 2025 Oct 3;25:329. doi: 10.1186/s12935-025-03970-0 (PMC12495854; doi:10.1186/s12935-025-03970-0)
Supplement: Supplementary file 8 — Supplemental Table S4-6 [file 12935_2025_3970_MOESM8_ESM.xlsx]

## Sheet: Table S4-6
Supplemental Table S4-6. List of peptides identified in OSCC #6 and #6R with iTRAQ-based MS analysis
Accession number	Protein name	Sequence coverage (%)	No. of total protein	No. of unique peptide	No. of total peptide	No. of total spectra	T/N (115/114) ratio of #6			116/114			116/115			117/114			117/115			RT/RN (117/116) ratio of #6R			Mascot score	Coverage A(4,7)	# Peptides A(4,7)	# PSM A(4,7)	No. of amino acids	M.W. (kDa)	calc. pI
							ratio	No. of spectra	Variability (%)	ratio	No. of spectra	Variability (%)	ratio	No. of spectra	Variability (%)	ratio	No. of spectra	Variability (%)	ratio	No. of spectra	Variability (%)	ratio	No. of spectra	Variability (%)
P06703	Protein S100-A6 OS=Homo sapiens OX=9606 GN=S100A6 PE=1 SV=1 - [S10A6_HUMAN]	97.78	1	11	11	80	1.42317	32	45.7479	1.54278	29	32.9918	0.82605	41	46.3825	1.67717	31	49.7111	1.07138	42	20.8205	1.11429	38	34.7342	2584.98	97.78	19	80	90	10.1733	5.47803
	A4	A7	Sequence	PSM Ambiguity	# Proteins	# Protein Groups	Protein Group Accessions	Modifications	Activation Type	ΔScore	ΔCn	Rank	Search Engine Rank	QuanResultID	Quan Info	Quan Usage	115/114	116/114	116/115	117/114	117/115	117/116	114	115	116	117	IonScore	Exp Value	# Missed Cleavages	Isolation Interference [%]	Ion Inject Time [ms]	Charge	m/z [Da]	MH+ [Da]	ΔM [ppm]	RT [min]	First Scan	Last Scan	MS Order	Ions Matched	Spectrum File
	High		dQEVNFQEYVTFLGALALIYNEALk	Unambiguous	1	1	P06703	N-Term(iTRAQ4plex); K25(iTRAQ4plex)	HCD	1	0	1	1	78372	Unique	Used			0.494086					1996.37	580.155		82.08	6.93774e-08	0	6.48891	67	3	1059.57	3176.68	1.61051	55.8199	9427	9427	MS2	17/280	20210210-WuCC-iTRAQ-OSCC_relapse-2-Chu-s19.raw
	High		acPLDQAIGLLVAIFHk	Unambiguous	1	1	P06703	N-Term(iTRAQ4plex); C2(Methylthio); K17(iTRAQ4plex)	HCD	1	0	1	1	209616	Unique	Used	10.1296	5.23191	0.538317	4.24191	0.408213	0.774509	499.58	6829.21	2162.26	2228.92	81.3	8.67333e-08	0	16.0319	235	3	715.072	2143.2	0.37286	56.7984	9504	9504	MS2	16/150	20210210-WuCC-iTRAQ-OSCC_relapse-2-Chu-s48.raw
	High		dQEVNFQEYVTFLGALALIYNEALkG	Unambiguous	1	1	P06703	N-Term(iTRAQ4plex); K25(iTRAQ4plex)	HCD	1	0	1	1	134543	Unique	Used	1.39146	0.760608	0.569721	1.67717	1.17497	2.1064	1000.63	1878.95	629.619	1765.14	79.57	1.19793e-07	1	5.48193	96	3	1078.57	3233.7	0.378581	55.9614	10030	10030	MS2	18/288	20210210-WuCC-iTRAQ-OSCC_relapse-2-Chu-s31.raw
	High		dQEVNFQEYVTFLGALALIYNEALk	Unambiguous	1	1	P06703	N-Term(iTRAQ4plex); K25(iTRAQ4plex)	HCD	1	0	1	1		No Quan Values	Not Used											76.44	2.82598e-07	0	6.57527	62	3	1059.56	3176.66	-4.84525	56.0267	9959	9959	MS2	15/280	20210210-WuCC-iTRAQ-OSCC_relapse-2-Chu-s16.raw
		High	acPLDQAIGLLVAIFHk	Unambiguous	1	1	P06703	N-Term(iTRAQ4plex); C2(Methylthio); K17(iTRAQ4plex)	CID	1	0	1	1	209616	Redundant	Not Used	10.1296	5.23191	0.538317	4.24191	0.408213	0.774509	499.58	6829.21	2162.26	2228.92	73.61	5.09549e-07	0	16.0319	235	3	715.072	2143.2	0.37286	56.7749	9498	9498	MS2	17/150	20210210-WuCC-iTRAQ-OSCC_relapse-2-Chu-s48.raw
		High	acPLDQAIGLLVAIFHk	Unambiguous	1	1	P06703	N-Term(iTRAQ4plex); C2(Methylthio); K17(iTRAQ4plex)	CID	1	0	1	1	218693	Unique	Used	1.74238	1.21695	0.727947	1.12642	0.630195	0.884204	593.564	1395.67	597.561	703.225	70.29	1.09442e-06	0	21.7211	300	3	715.072	2143.2	-0.225189	56.8067	9719	9719	MS2	20/150	20210210-WuCC-iTRAQ-OSCC_relapse-2-Chu-s50.raw
	High		acPLDQAIGLLVAIFHk	Unambiguous	1	1	P06703	N-Term(iTRAQ4plex); C2(Methylthio); K17(iTRAQ4plex)	HCD	1	0	1	1	214154	Unique	Used	4.54488	1.84241	0.422509	2.79873	0.600285	1.45111	653.355	4007.23	995.817	1923.26	69.13	1.44172e-06	0	10.7812	132	3	715.072	2143.2	0.800037	56.8152	9766	9766	MS2	14/150	20210210-WuCC-iTRAQ-OSCC_relapse-2-Chu-s49.raw
	High		nkDQEVNFQEYVTFLGALALIYNEALk	Unambiguous	1	1	P06703	N-Term(iTRAQ4plex); K2(iTRAQ4plex); K27(iTRAQ4plex)	HCD	1	0	1	1	271819	Unique	Used	0.641193	1.63261	2.65377	0.757954	1.15232	0.443492	500.286	432.891	675.683	398.83	68.91	1.00895e-06	1	24.523	219	3	1188.31	3562.92	0.449992	55.0761	8921	8921	MS2	17/302	20210210-WuCC-iTRAQ-OSCC_relapse-2-Chu-s62.raw
		High	acPLDQAIGLLVAIFHk	Unambiguous	1	1	P06703	N-Term(iTRAQ4plex); C2(Methylthio); K17(iTRAQ4plex)	CID	1	0	1	1	223278	Unique	Used			0.779928		0.767697	1.00534		312.532	143.367	191.832	68.51	1.83208e-06	0	24.3117	300	3	715.07	2143.2	-2.19021	56.8916	9860	9860	MS2	12/150	20210210-WuCC-iTRAQ-OSCC_relapse-2-Chu-s51.raw
		High	nkDQEVNFQEYVTFLGALALIYNEALk	Unambiguous	1	1	P06703	N-Term(iTRAQ4plex); K2(iTRAQ4plex); K27(iTRAQ4plex)	CID	1	0	1	1	258867	Unique	Used			0.61334		1.1075	1.84426		878.998	317.095	778.341	67.38	1.49904e-06	1	4.62909	114	3	1188.31	3562.92	-0.0639276	54.7887	9526	9526	MS2	14/302	20210210-WuCC-iTRAQ-OSCC_relapse-2-Chu-s59.raw
	High		acPLDQAIGLLVAIFHk	Unambiguous	1	1	P06703	N-Term(iTRAQ4plex); C2(Methylthio); K17(iTRAQ4plex)	HCD	1	0	1	1	218693	Redundant	Not Used	1.74238	1.21695	0.727947	1.12642	0.630195	0.884204	593.564	1395.67	597.561	703.225	65.07	3.64071e-06	0	21.7211	300	3	715.072	2143.2	-0.225189	56.8397	9725	9725	MS2	16/150	20210210-WuCC-iTRAQ-OSCC_relapse-2-Chu-s50.raw
	High		AcPLDQAIGLLVAIFHk	Unambiguous	1	1	P06703	C2(Methylthio); K17(iTRAQ4plex)	HCD	1	0	1	1	134605	Unique	Used	1.12136	1.65123	1.53475	1.55635	1.35295	0.900372	652.508	987.418	891.328	1068.12	64.98	5.82956e-06	0	5.80017	113	3	667.039	1999.1	1.16913	56.6316	10162	10162	MS2	9/150	20210210-WuCC-iTRAQ-OSCC_relapse-2-Chu-s31.raw
	High		acPLDQAIGLLVAIFHk	Unambiguous	1	1	P06703	N-Term(iTRAQ4plex); C2(Methylthio); K17(iTRAQ4plex)	HCD	1	0	1	1	205191	Unique	Used	8.01346	3.30389	0.429711	2.65719	0.323237	0.768285	1127.3	12190.8	3081.12	3150.58	64.45	4.21733e-06	0	8.32615	40	3	715.072	2143.2	0.287424	56.7872	9644	9644	MS2	14/150	20210210-WuCC-iTRAQ-OSCC_relapse-2-Chu-s47.raw
	High		acPLDQAIGLLVAIFHk	Unambiguous	1	1	P06703	N-Term(iTRAQ4plex); C2(Methylthio); K17(iTRAQ4plex)	HCD	1	0	1	1	200708	Unique	Used			0.493322		0.405335	0.839192		1822.88	528.918	590.757	64.45	4.21733e-06	0	18.443	151	3	715.073	2143.2	1.48352	56.8803	9495	9495	MS2	13/150	20210210-WuCC-iTRAQ-OSCC_relapse-2-Chu-s46.raw
	High		dQEVNFQEYVTFLGALALIYNEALkG	Unambiguous	1	1	P06703	N-Term(iTRAQ4plex); K25(iTRAQ4plex)	HCD	1	0	1	1	59476	Unique	Used	1.99634	1.73889	0.907842	1.93238	0.943575	1.06156	4427.01	11926.6	6368.35	8997.66	63.21	5.18119e-06	1	25.2694	24	4	809.18	3233.7	0.770791	55.9652	10226	10226	MS2	17/288	20210210-WuCC-iTRAQ-OSCC_relapse-2-Chu-s15.raw
		High	acPLDQAIGLLVAIFHk	Unambiguous	1	1	P06703	N-Term(iTRAQ4plex); C2(Methylthio); K17(iTRAQ4plex)	CID	1	0	1	1	205191	Redundant	Not Used	8.01346	3.30389	0.429711	2.65719	0.323237	0.768285	1127.3	12190.8	3081.12	3150.58	62	7.41375e-06	0	8.32615	40	3	715.072	2143.2	0.287424	56.7685	9638	9638	MS2	21/150	20210210-WuCC-iTRAQ-OSCC_relapse-2-Chu-s47.raw
	High		acPLDQAIGLLVAIFHkYSGR	Unambiguous	1	1	P06703	N-Term(iTRAQ4plex); C2(Methylthio); K17(iTRAQ4plex)	HCD	1	0	1	1	259024	Unique	Used			0.115394		0.449513	3.97866		9709.57	658.998	3489.63	61.84	8.6412e-06	1	11.0625	85	4	652.36	2606.42	-0.909915	56.7258	9875	9875	MS2	15/218	20210210-WuCC-iTRAQ-OSCC_relapse-2-Chu-s59.raw
	High		nkDQEVNFQEYVTFLGALALIYNEALk	Unambiguous	1	1	P06703	N-Term(iTRAQ4plex); K2(iTRAQ4plex); K27(iTRAQ4plex)	HCD	1	0	1	1	236362	Unique	Used	1.28629	1.19687	0.969789	1.81482	1.37534	1.44848	1445.44	2509.07	1431.17	2759.06	61.62	5.30262e-06	1	8.97595	62	4	891.485	3562.92	0.771701	55.2216	8997	8997	MS2	16/302	20210210-WuCC-iTRAQ-OSCC_relapse-2-Chu-s54.raw
	High		dQEVNFQEYVTFLGALALIYNEALkG	Unambiguous	1	1	P06703	N-Term(iTRAQ4plex); K25(iTRAQ4plex)	HCD	1	0	1	1	200643	Unique	Used	1.44534	1.38911	1.0017	1.83518	1.23773	1.26202	443.158	864.37	509.259	855.389	61.02	8.38119e-06	1	7.26386	199	3	1078.57	3233.71	2.98328	56.0771	9353	9353	MS2	15/288	20210210-WuCC-iTRAQ-OSCC_relapse-2-Chu-s46.raw
	High		LQDAEIAR	Unambiguous	1	1	P06703		HCD	1	0	1	1	20063	No Quan Labels	Not Used											60.6	6.40158e-06	0	2.66536	300	2	458.248	915.489	-0.181202	17.2365	323	323	MS2	7/72	20210210-WuCC-iTRAQ-OSCC_relapse-2-Chu-s07.raw
		High	dQEVNFQEYVTFLGALALIYNEALk	Unambiguous	1	1	P06703	N-Term(iTRAQ4plex); K25(iTRAQ4plex)	CID	1	0	1	1	78372	Redundant	Not Used			0.494086					1996.37	580.155		59.99	1.12258e-05	0	6.48891	67	3	1059.57	3176.68	1.61051	55.8006	9421	9421	MS2	22/280	20210210-WuCC-iTRAQ-OSCC_relapse-2-Chu-s19.raw
	High		dQEVNFQEYVTFLGALALIYNEALkG	Unambiguous	1	1	P06703	N-Term(iTRAQ4plex); K25(iTRAQ4plex)	HCD	1	0	1	1	143886	Unique	Used	1.67821	1.56687	0.973104	2.16119	1.25535	1.3176	647.869	1467.25	839.776	1472.67	59.67	1.26237e-05	1	4.95916	300	3	1078.57	3233.69	-1.09365	55.9746	9916	9916	MS2	18/288	20210210-WuCC-iTRAQ-OSCC_relapse-2-Chu-s33.raw
		High	acPLDQAIGLLVAIFHk	Unambiguous	1	1	P06703	N-Term(iTRAQ4plex); C2(Methylthio); K17(iTRAQ4plex)	CID	1	0	1	1	214154	Redundant	Not Used	4.54488	1.84241	0.422509	2.79873	0.600285	1.45111	653.355	4007.23	995.817	1923.26	58.34	1.72935e-05	0	10.7812	132	3	715.072	2143.2	0.800037	56.7928	9760	9760	MS2	12/150	20210210-WuCC-iTRAQ-OSCC_relapse-2-Chu-s49.raw
	High		dQEVNFQEYVTFLGALALIYNEALkG	Unambiguous	1	1	P06703	N-Term(iTRAQ4plex); K25(iTRAQ4plex)	HCD	1	0	1	1	69240	Unique	Used	1.92739	1.52758	0.82605	2.11509	1.06974	1.32266	15147.9	39399.9	19142.6	33698.5	58.11	1.6766e-05	1	5.15594	28	3	1078.57	3233.7	1.39781	55.9393	10216	10216	MS2	16/288	20210210-WuCC-iTRAQ-OSCC_relapse-2-Chu-s17.raw
		High	acPLDQAIGLLVAIFHk	Unambiguous	1	1	P06703	N-Term(iTRAQ4plex); C2(Methylthio); K17(iTRAQ4plex)	CID	1	0	1	1	200708	Redundant	Not Used			0.493322		0.405335	0.839192		1822.88	528.918	590.757	56.85	2.42682e-05	0	18.443	151	3	715.073	2143.2	1.48352	56.859	9489	9489	MS2	22/150	20210210-WuCC-iTRAQ-OSCC_relapse-2-Chu-s46.raw
		High	nkDQEVNFQEYVTFLGALALIYNEALk	Unambiguous	1	1	P06703	N-Term(iTRAQ4plex); K2(iTRAQ4plex); K27(iTRAQ4plex)	CID	1	0	1	1	271819	Redundant	Not Used	0.641193	1.63261	2.65377	0.757954	1.15232	0.443492	500.286	432.891	675.683	398.83	54.47	2.80459e-05	1	24.523	219	3	1188.31	3562.92	0.449992	55.0526	8915	8915	MS2	15/302	20210210-WuCC-iTRAQ-OSCC_relapse-2-Chu-s62.raw
		High	acPLDQAIGLLVAIFHkYSGR	Unambiguous	1	1	P06703	N-Term(iTRAQ4plex); C2(Methylthio); K17(iTRAQ4plex)	CID	1	0	1	1	259024	Redundant	Not Used			0.115394		0.449513	3.97866		9709.57	658.998	3489.63	53.94	5.32812e-05	1	11.0625	85	4	652.36	2606.42	-0.909915	56.7062	9869	9869	MS2	17/218	20210210-WuCC-iTRAQ-OSCC_relapse-2-Chu-s59.raw
	High		NkDQEVNFQEYVTFLGALALIYNEALk	Unambiguous	1	1	P06703	K2(iTRAQ4plex); K27(iTRAQ4plex)	HCD	1	0	1	1	191731	Unique	Used	0.747702	1.58034	2.20289	1.25312	1.63373	0.757471	1240.84	1252.04	1622.22	1635.45	53.32	5.02833e-05	1	19.893	88	4	855.459	3418.82	0.66498	55.153	8974	8974	MS2	15/302	20210210-WuCC-iTRAQ-OSCC_relapse-2-Chu-s44.raw
		High	nkDQEVNFQEYVTFLGALALIYNEALk	Unambiguous	1	1	P06703	N-Term(iTRAQ4plex); K2(iTRAQ4plex); K27(iTRAQ4plex)	CID	1	0	1	1	232070	Unique	Used					1.22253			2276.32		2225.01	52.52	4.59001e-05	1	8.07528	29	4	891.484	3562.91	-0.941367	54.9728	9396	9396	MS2	13/302	20210210-WuCC-iTRAQ-OSCC_relapse-2-Chu-s53.raw
	High		dQEVNFQEYVTFLGALALIYNEALkG	Unambiguous	1	1	P06703	N-Term(iTRAQ4plex); K25(iTRAQ4plex)	HCD	1	0	1	1		No Quan Values	Not Used											51.68	7.26748e-05	1	4.82609	243	3	1078.57	3233.7	1.73756	58.2122	10721	10721	MS2	11/288	20210210-WuCC-iTRAQ-OSCC_relapse-2-Chu-s15.raw
	High		nkDQEVNFQEYVTFLGALALIYNEALk	Unambiguous	1	1	P06703	N-Term(iTRAQ4plex); K2(iTRAQ4plex); K27(iTRAQ4plex)	HCD	1	0	1	1	280320	Unique	Used	0.719203			0.816285	1.10639		909.875	883.091		781.179	50.29	7.7171e-05	1	0	83	3	1188.31	3562.91	-1.60569	55.0009	8717	8717	MS2	13/302	20210210-WuCC-iTRAQ-OSCC_relapse-2-Chu-s64.raw
	High		dQEVNFQEYVTFLGALALIYNEALk	Unambiguous	1	1	P06703	N-Term(iTRAQ4plex); K25(iTRAQ4plex)	HCD	1	0	1	1	69241	Unique	Used	1.89206	2.4624	1.35643	2.43021	1.25207	0.942777	531.041	1355.92	1081.76	1357.37	49.44	0.000126845	0	11.839	67	3	1059.56	3176.68	0.803548	55.9426	10217	10217	MS2	12/280	20210210-WuCC-iTRAQ-OSCC_relapse-2-Chu-s17.raw
		High	lQDAEIAR	Unambiguous	1	1	P06703	N-Term(iTRAQ4plex)	CID	1	0	1	1	65172	Unique	Used	1.54627	1.48006	0.997618	1.72567	1.0879	1.11379	26260.4	54797.1	32153	47663.5	46.64	0.000490985	0	13.1527	33	2	530.298	1059.59	-2.24179	21.969	1396	1396	MS2	7/72	20210210-WuCC-iTRAQ-OSCC_relapse-2-Chu-s17.raw
		High	nkDQEVNFQEYVTFLGALALIYNEALk	Unambiguous	1	1	P06703	N-Term(iTRAQ4plex); K2(iTRAQ4plex); K27(iTRAQ4plex)	CID	1	0	1	1	280320	Redundant	Not Used	0.719203			0.816285	1.10639		909.875	883.091		781.179	46.63	0.000179248	1	0	83	3	1188.31	3562.91	-1.60569	54.9775	8711	8711	MS2	10/302	20210210-WuCC-iTRAQ-OSCC_relapse-2-Chu-s64.raw
		High	acPLDQAIGLLVAIFHk	Unambiguous	1	1	P06703	N-Term(iTRAQ4plex); C2(Methylthio); K17(iTRAQ4plex)	CID	1	0	1	1	205200	Unique	Used			0.442589		0.395419	0.912506		773.716	201.41	244.612	45.95	0.000292212	0	13.0453	151	4	536.555	2143.2	-0.573205	56.8499	9654	9654	MS2	9/150	20210210-WuCC-iTRAQ-OSCC_relapse-2-Chu-s47.raw
	High		dQEVNFQEYVTFLGALALIYNEALkG	Unambiguous	1	1	P06703	N-Term(iTRAQ4plex); K25(iTRAQ4plex)	HCD	1	0	1	1		No Quan Values	Not Used											45.44	0.000302905	1	4.52146	300	3	1078.57	3233.71	2.75679	59.2512	10905	10905	MS2	11/288	20210210-WuCC-iTRAQ-OSCC_relapse-2-Chu-s15.raw
		High	lQDAEIAR	Unambiguous	1	1	P06703	N-Term(iTRAQ4plex)	CID	1	0	1	1	60290	Unique	Used	0.968482	0.770436	0.829118	1.1143	1.12157	1.38162	78059.9	102022	49751.7	91486.3	45.43	0.000489774	0	10.2657	7	2	530.3	1059.59	0.407934	22.758	1252	1252	MS2	5/72	20210210-WuCC-iTRAQ-OSCC_relapse-2-Chu-s16.raw
	High		dQEVNFQEYVTFLGALALIYNEALkG	Unambiguous	1	1	P06703	N-Term(iTRAQ4plex); K25(iTRAQ4plex)	HCD	1	0	1	1	178779	Unique	Used	2.0578	2.30684	1.16838	2.69206	1.27526	1.11479	263.878	732.79	503.576	747.164	44.49	0.00038586	1	10.8748	300	3	1078.57	3233.7	1.39781	56.1382	9505	9505	MS2	17/288	20210210-WuCC-iTRAQ-OSCC_relapse-2-Chu-s41.raw
	High		eLTIGSk	Unambiguous	1	1	P06703	N-Term(iTRAQ4plex); K7(iTRAQ4plex)	HCD	1	0	1	1	135395	Unique	Used	2.53931	1.54278	0.633227	1.75611	0.674148	1.08736	1.67852e+06	5.75193e+06	2.14226e+06	3.10031e+06	44	0.00052152	0	10.7795	0	2	518.318	1035.63	-0.613997	23.0936	1556	1556	MS2	5/58	20210210-WuCC-iTRAQ-OSCC_relapse-2-Chu-s32.raw
		High	LQDAEIAR	Unambiguous	1	1	P06703		CID	1	0	1	1	20063	No Quan Labels	Not Used											43.38	0.000337511	0	2.66536	300	2	458.248	915.489	-0.181202	17.2312	322	322	MS2	7/72	20210210-WuCC-iTRAQ-OSCC_relapse-2-Chu-s07.raw
	High		lQDAEIAR	Unambiguous	1	1	P06703	N-Term(iTRAQ4plex)	HCD	1	0	1	1	65172	Redundant	Not Used	1.54627	1.48006	0.997618	1.72567	1.0879	1.11379	26260.4	54797.1	32153	47663.5	42.73	0.001208	0	13.1527	33	2	530.298	1059.59	-2.24179	21.9868	1402	1402	MS2	7/72	20210210-WuCC-iTRAQ-OSCC_relapse-2-Chu-s17.raw
		High	nkDQEVNFQEYVTFLGALALIYNEALk	Unambiguous	1	1	P06703	N-Term(iTRAQ4plex); K2(iTRAQ4plex); K27(iTRAQ4plex)	CID	1	0	1	1	236362	Redundant	Not Used	1.28629	1.19687	0.969789	1.81482	1.37534	1.44848	1445.44	2509.07	1431.17	2759.06	42.66	0.000417341	1	8.97595	62	4	891.485	3562.92	0.771701	55.202	8991	8991	MS2	20/302	20210210-WuCC-iTRAQ-OSCC_relapse-2-Chu-s54.raw
	High		nkDQEVNFQEYVTFLGALALIYNEALk	Unambiguous	1	1	P06703	N-Term(iTRAQ4plex); K2(iTRAQ4plex); K27(iTRAQ4plex)	HCD	1	0	1	1	232096	Unique	Used			1.49184					262.236	230.098		42.19	0.000498258	1	5.32034	152	3	1188.31	3562.91	-1.60569	55.2903	9456	9456	MS2	14/302	20210210-WuCC-iTRAQ-OSCC_relapse-2-Chu-s53.raw
	High		dQEVNFQEYVTFLGALALIYNEALkG	Unambiguous	1	1	P06703	N-Term(iTRAQ4plex); K25(iTRAQ4plex)	HCD	1	0	1	1	64298	Unique	Used	2.13181	1.68785	0.825195	2.59581	1.18698	1.46915	9883.69	28434.1	13800.5	26984.9	41.51	0.000851113	1	4.01477	10	3	1078.57	3233.68	-5.17062	55.9578	9942	9942	MS2	14/288	20210210-WuCC-iTRAQ-OSCC_relapse-2-Chu-s16.raw
		High	eGDkHTLSk	Unambiguous	1	1	P06703	N-Term(iTRAQ4plex); K4(iTRAQ4plex); K9(iTRAQ4plex)	CID	1	0	1	1	296489	Unique	Used	2.45088	1.69942	0.722688	2.48002	0.986397	1.39405	1526.25	5048.02	2145.71	3981.16	41.21	0.00170666	1	13.1081	300	2	723.917	1446.83	-1.34716	11.9087	163	163	MS2	7/88	20210210-WuCC-iTRAQ-OSCC_relapse-2-Chu-s69.raw
	High		AcPLDQAIGLLVAIFHkYSGR	Unambiguous	1	1	P06703	C2(Methylthio); K17(iTRAQ4plex)	HCD	1	0	1	1	218691	No Quan Values	Not Used								398.982			40.83	0.00152817	1	7.63345	186	4	616.335	2462.32	0.132456	56.8253	9723	9723	MS2	12/218	20210210-WuCC-iTRAQ-OSCC_relapse-2-Chu-s50.raw
	High		eLkELIQk	Unambiguous	1	1	P06703	N-Term(iTRAQ4plex); K3(iTRAQ4plex); K8(iTRAQ4plex)	HCD	1	0	1	1	264851	Unique	Used	1.08216	1.24207	1.19627	1.22158	1.1004	0.939504	3665.68	5353.24	3766.56	4709.8	39.75	0.000687307	1	22.9682	253	2	716.956	1432.91	-3.32285	28.1144	3127	3127	MS2	5/72	20210210-WuCC-iTRAQ-OSCC_relapse-2-Chu-s61.raw
		High	NkDQEVNFQEYVTFLGALALIYNEALk	Unambiguous	1	1	P06703	K2(iTRAQ4plex); K27(iTRAQ4plex)	CID	1	0	1	1		No Quan Values	Not Used											39.67	0.00118684	1	6.19097	69	3	1140.27	3418.81	-2.13397	55.1733	9056	9056	MS2	17/302	20210210-WuCC-iTRAQ-OSCC_relapse-2-Chu-s42.raw
		High	dQEVNFQEYVTFLGALALIYNEALk	Unambiguous	1	1	P06703	N-Term(iTRAQ4plex); K25(iTRAQ4plex)	CID	1	0	1	1		No Quan Values	Not Used											38.1	0.00192828	0	6.57527	62	3	1059.56	3176.66	-4.84525	56.0053	9953	9953	MS2	10/280	20210210-WuCC-iTRAQ-OSCC_relapse-2-Chu-s16.raw
	High		dQEVNFQEYVTFLGALALIYNEALkG	Unambiguous	1	1	P06703	N-Term(iTRAQ4plex); K25(iTRAQ4plex)	HCD	1	0	1	1	209556	Unique	Used			0.716759		1.16062	1.65385		1009.51	425.581	936.779	37.9	0.00171101	1	26.602	77	3	1078.57	3233.71	2.64354	56.1029	9374	9374	MS2	10/288	20210210-WuCC-iTRAQ-OSCC_relapse-2-Chu-s48.raw
	High		acPLDQAIGLLVAIFHk	Unambiguous	1	1	P06703	N-Term(iTRAQ4plex); C2(Methylthio); K17(iTRAQ4plex)	HCD	1	0	1	1	205200	Redundant	Not Used			0.442589		0.395419	0.912506		773.716	201.41	244.612	36.83	0.00238615	0	13.0453	151	4	536.555	2143.2	-0.573205	56.8743	9660	9660	MS2	9/150	20210210-WuCC-iTRAQ-OSCC_relapse-2-Chu-s47.raw
	High		dQEVNFQEYVTFLGALALIYNEALkG	Unambiguous	1	1	P06703	N-Term(iTRAQ4plex); K25(iTRAQ4plex)	HCD	1	0	1	1	64438	Unique	Used	0.837228			0.882184	1.02715		984.46	1112.28		913.449	36.45	0.00266096	1	16.6826	86	3	1078.56	3233.68	-5.73686	57.2473	10243	10243	MS2	8/288	20210210-WuCC-iTRAQ-OSCC_relapse-2-Chu-s16.raw
		High	eLTIGSk	Unambiguous	1	1	P06703	N-Term(iTRAQ4plex); K7(iTRAQ4plex)	CID	1	0	1	1	135395	Redundant	Not Used	2.53931	1.54278	0.633227	1.75611	0.674148	1.08736	1.67852e+06	5.75193e+06	2.14226e+06	3.10031e+06	36.44	0.00297352	0	10.7795	0	2	518.318	1035.63	-0.613997	23.0796	1550	1550	MS2	6/58	20210210-WuCC-iTRAQ-OSCC_relapse-2-Chu-s32.raw
		High	dQEVNFQEYVTFLGALALIYNEALk	Unambiguous	1	1	P06703	N-Term(iTRAQ4plex); K25(iTRAQ4plex)	CID	1	0	1	1	59479	Unique	Used			0.59494		1.01334	1.73964		2331.58	815.875	1889.04	35.74	0.00297355	0	6.84295	46	3	1059.56	3176.68	0.688267	55.9562	10223	10223	MS2	19/280	20210210-WuCC-iTRAQ-OSCC_relapse-2-Chu-s15.raw
	High		lQDAEIAR	Unambiguous	1	1	P06703	N-Term(iTRAQ4plex)	HCD	1	0	1	1	60290	Redundant	Not Used	0.968482	0.770436	0.829118	1.1143	1.12157	1.38162	78059.9	102022	49751.7	91486.3	35.21	0.00515224	0	10.2657	7	2	530.3	1059.59	0.407934	22.7715	1258	1258	MS2	6/72	20210210-WuCC-iTRAQ-OSCC_relapse-2-Chu-s16.raw
		High	nkDQEVNFQEYVTFLGALALIYNEALk	Unambiguous	1	1	P06703	N-Term(iTRAQ4plex); K2(iTRAQ4plex); K27(iTRAQ4plex)	CID	1	0	1	1	232096	Redundant	Not Used			1.49184					262.236	230.098		34.75	0.00276346	1	5.32034	152	3	1188.31	3562.91	-1.60569	55.2697	9450	9450	MS2	22/302	20210210-WuCC-iTRAQ-OSCC_relapse-2-Chu-s53.raw
	High		nkDQEVNFQEYVTFLGALALIYNEALk	Unambiguous	1	1	P06703	N-Term(iTRAQ4plex); K2(iTRAQ4plex); K27(iTRAQ4plex)	HCD	1	0	1	1	258867	Redundant	Not Used			0.61334		1.1075	1.84426		878.998	317.095	778.341	34.5	0.00290947	1	4.62909	114	3	1188.31	3562.92	-0.0639276	54.8163	9532	9532	MS2	13/302	20210210-WuCC-iTRAQ-OSCC_relapse-2-Chu-s59.raw
	High		dQEVNFQEYVTFLGALALIYNEALkG	Unambiguous	1	1	P06703	N-Term(iTRAQ4plex); K25(iTRAQ4plex)	HCD	1	0	1	1	96905	Unique	Used	1.3929	0.852991	0.638259	1.53323	1.07302	1.71707	1519.36	2855.97	1072.14	2450.18	34.14	0.00418244	1	5.11901	36	3	1078.57	3233.7	0.491829	55.9834	9871	9871	MS2	13/288	20210210-WuCC-iTRAQ-OSCC_relapse-2-Chu-s23.raw
		High	lMEDLDR	Unambiguous	1	1	P06703	N-Term(iTRAQ4plex)	CID	1	0	1	1	56157	Unique	Used	1.45392	1.06377	0.762569	1.39818	0.937434	1.25557	129279	253653	113768	190116	33.38	0.00766861	0	8.3182	3	2	518.267	1035.53	0.241893	28.2606	3030	3030	MS2	4/54	20210210-WuCC-iTRAQ-OSCC_relapse-2-Chu-s15.raw
		High	LMEDLDR	Unambiguous	1	1	P06703		CID	1	0	1	1	16581	No Quan Labels	Not Used										155.048	33.34	0.00278068	0	27.9196	300	2	446.216	891.424	-0.116113	23.8476	891	891	MS2	6/54	20210210-WuCC-iTRAQ-OSCC_relapse-2-Chu-s06.raw
	High		LMEDLDR	Unambiguous	1	1	P06703		HCD	1	0	1	1	20316	No Quan Labels	Not Used											33.06	0.00320738	0	19.1052	221	2	446.216	891.424	0.0892948	22.8832	934	934	MS2	6/54	20210210-WuCC-iTRAQ-OSCC_relapse-2-Chu-s07.raw
		High	eLTIGSkLQDAEIAR	Unambiguous	1	1	P06703	N-Term(iTRAQ4plex); K7(iTRAQ4plex)	CID	1	0	1	1	193610	Unique	Used	1.33193	1.40677	1.10081	0.960438	0.70292	0.652186	40084	72048.5	46648.5	40491.9	32.96	0.00624693	1	12.4397	4	3	644.705	1932.1	-0.373533	32.6825	3712	3712	MS2	6/150	20210210-WuCC-iTRAQ-OSCC_relapse-2-Chu-s45.raw
		High	dQEVNFQEYVTFLGALALIYNEALk	Unambiguous	1	1	P06703	N-Term(iTRAQ4plex); K25(iTRAQ4plex)	CID	1	0	1	1	69241	Redundant	Not Used	1.89206	2.4624	1.35643	2.43021	1.25207	0.942777	531.041	1355.92	1081.76	1357.37	32.46	0.00632812	0	11.839	67	3	1059.56	3176.68	0.803548	55.9234	10211	10211	MS2	12/280	20210210-WuCC-iTRAQ-OSCC_relapse-2-Chu-s17.raw
	High		LMEDLDR	Unambiguous	1	1	P06703		HCD	1	0	1	1	16581	No Quan Labels	Not Used										155.048	32.19	0.00391878	0	27.9196	300	2	446.216	891.424	-0.116113	23.8703	897	897	MS2	6/54	20210210-WuCC-iTRAQ-OSCC_relapse-2-Chu-s06.raw
	High		dQEVNFQEYVTFLGALALIYNEALk	Unambiguous	1	1	P06703	N-Term(iTRAQ4plex); K25(iTRAQ4plex)	HCD	1	0	1	1	59479	Redundant	Not Used			0.59494		1.01334	1.73964		2331.58	815.875	1889.04	32.07	0.00692269	0	6.84295	46	3	1059.56	3176.68	0.688267	55.9751	10229	10229	MS2	10/280	20210210-WuCC-iTRAQ-OSCC_relapse-2-Chu-s15.raw
	High		dQEVNFQEYVTFLGALALIYNEALkG	Unambiguous	1	1	P06703	N-Term(iTRAQ4plex); K25(iTRAQ4plex)	HCD	1	0	1	1	78404	Unique	Used			0.492213		0.800932	1.66196		1277.1	369.723	817.818	31.99	0.00733598	1	4.0044	87	3	1078.57	3233.7	-0.527406	56.1409	9494	9494	MS2	8/288	20210210-WuCC-iTRAQ-OSCC_relapse-2-Chu-s19.raw
		High	lMEDLDR	Unambiguous	1	1	P06703	N-Term(iTRAQ4plex)	CID	1	0	1	1	56073	Unique	Used	1.40135	1.03289	0.76821	1.46435	1.01863	1.3543	3.83987e+06	7.26163e+06	3.28106e+06	5.91409e+06	31.69	0.0113505	0	5.19015	0	2	518.266	1035.53	-0.701167	27.5871	2848	2848	MS2	10/54	20210210-WuCC-iTRAQ-OSCC_relapse-2-Chu-s15.raw
	High		nkDQEVNFQEYVTFLGALALIYNEALk	Unambiguous	1	1	P06703	N-Term(iTRAQ4plex); K2(iTRAQ4plex); K27(iTRAQ4plex)	HCD	1	0	1	1	245173	Unique	Used			1.62956		2.0917	1.31102		408.555	391.579	683.262	31.17	0.00626345	1	3.69179	164	3	1188.31	3562.91	-0.886201	55.1909	9357	9357	MS2	11/302	20210210-WuCC-iTRAQ-OSCC_relapse-2-Chu-s56.raw
		High	nkDQEVNFQEYVTFLGALALIYNEALk	Unambiguous	1	1	P06703	N-Term(iTRAQ4plex); K2(iTRAQ4plex); K27(iTRAQ4plex)	CID	1	0	1	1	245173	Redundant	Not Used			1.62956		2.0917	1.31102		408.555	391.579	683.262	31.16	0.00627789	1	3.69179	164	3	1188.31	3562.91	-0.886201	55.1662	9351	9351	MS2	19/302	20210210-WuCC-iTRAQ-OSCC_relapse-2-Chu-s56.raw
	High		NkDQEVNFQEYVTFLGALALIYNEALk	Unambiguous	1	1	P06703	K2(iTRAQ4plex); K27(iTRAQ4plex)	HCD	1	0	1	1		No Quan Values	Not Used											30.55	0.00969154	1	6.19097	69	3	1140.27	3418.81	-2.13397	55.1899	9062	9062	MS2	5/302	20210210-WuCC-iTRAQ-OSCC_relapse-2-Chu-s42.raw
	High		dQEVNFQEYVTFLGALALIYNEALkG	Unambiguous	1	1	P06703	N-Term(iTRAQ4plex); K25(iTRAQ4plex)	HCD	1	0	1	1	59591	No Quan Values	Not Used								1464.51			30.16	0.0109877	1	24.5812	47	3	1078.57	3233.7	-0.30091	57.0537	10474	10474	MS2	9/288	20210210-WuCC-iTRAQ-OSCC_relapse-2-Chu-s15.raw
	High		acPLDQAIGLLVAIFHk	Unambiguous	1	1	P06703	N-Term(iTRAQ4plex); C2(Methylthio); K17(iTRAQ4plex)	HCD	1	0	1	1	223278	Redundant	Not Used			0.779928		0.767697	1.00534		312.532	143.367	191.832	29.99	0.01303	0	24.3117	300	3	715.07	2143.2	-2.19021	56.9249	9866	9866	MS2	6/150	20210210-WuCC-iTRAQ-OSCC_relapse-2-Chu-s51.raw
		High	nkDQEVNFQEYVTFLGALALIYNEALk	Unambiguous	1	1	P06703	N-Term(iTRAQ4plex); K2(iTRAQ4plex); K27(iTRAQ4plex)	CID	1	0	1	1	227588	Unique	Used	1.1445			1.48134	1.2617		3600.13	5560.4		5609.19	29.24	0.00899388	1	7.26019	13	4	891.488	3562.93	3.85521	55.2262	9307	9307	MS2	21/302	20210210-WuCC-iTRAQ-OSCC_relapse-2-Chu-s52.raw
		High	eLkELIQk	Unambiguous	1	1	P06703	N-Term(iTRAQ4plex); K3(iTRAQ4plex); K8(iTRAQ4plex)	CID	1	0	1	1	264851	Redundant	Not Used	1.08216	1.24207	1.19627	1.22158	1.1004	0.939504	3665.68	5353.24	3766.56	4709.8	29.2	0.00697313	1	22.9682	253	2	716.956	1432.91	-3.32285	28.0861	3121	3121	MS2	7/72	20210210-WuCC-iTRAQ-OSCC_relapse-2-Chu-s61.raw
	High		dQEVNFQEYVTFLGALALIYNEALkG	Unambiguous	1	1	P06703	N-Term(iTRAQ4plex); K25(iTRAQ4plex)	HCD	1	0	1	1	69355	Unique	Used	0.446339	0.433454	1.01216				1335.47	804.398	478.873		28.55	0.0177339	1	34.7988	168	3	1078.57	3233.69	-3.47188	57.0223	10464	10464	MS2	12/288	20210210-WuCC-iTRAQ-OSCC_relapse-2-Chu-s17.raw
		High	LmEDLDR	Unambiguous	1	1	P06703	M2(Oxidation)	CID	1	0	1	1	20059	No Quan Labels	Not Used											28.39	0.0073163	0	6.68311	300	2	454.213	907.419	-0.563874	17.0937	311	311	MS2	6/54	20210210-WuCC-iTRAQ-OSCC_relapse-2-Chu-s07.raw
	High		nkDQEVNFQEYVTFLGALALIYNEALk	Unambiguous	1	1	P06703	N-Term(iTRAQ4plex); K2(iTRAQ4plex); K27(iTRAQ4plex)	HCD	1	0	1	1	227477	Unique	Used	1.21847	1.23996	1.06064	1.26301	1.01044	0.97302	1228.89	2020.69	1260.57	1632.47	27.93	0.0138516	1	16.7792	205	4	891.48	3562.9	-5.05275	54.0622	9069	9069	MS2	13/302	20210210-WuCC-iTRAQ-OSCC_relapse-2-Chu-s52.raw
	High		nkDQEVNFQEYVTFLGALALIYNEALk	Unambiguous	1	1	P06703	N-Term(iTRAQ4plex); K2(iTRAQ4plex); K27(iTRAQ4plex)	HCD	1	0	1	1	236357	Unique	Used	1.13438	1.77542	1.63122	1.10154	0.946578	0.592683	685.292	1049.08	1006.51	793.965	27.62	0.014271	1	3.49817	103	3	1188.31	3562.91	-1.50291	55.1602	8985	8985	MS2	16/302	20210210-WuCC-iTRAQ-OSCC_relapse-2-Chu-s54.raw
	High		dQEVNFQEYVTFLGALALIYNEALkG	Unambiguous	1	1	P06703	N-Term(iTRAQ4plex); K25(iTRAQ4plex)	HCD	1	0	1	1	87635	Unique	Used			0.871795		0.692491	0.811293		1168.89	599.36	647.18	26.76	0.021508	1	11.1512	62	3	1078.58	3233.72	5.47473	56.2115	9893	9893	MS2	5/288	20210210-WuCC-iTRAQ-OSCC_relapse-2-Chu-s21.raw
	High		eLkELIQk	Unambiguous	1	1	P06703	N-Term(iTRAQ4plex); K3(iTRAQ4plex); K8(iTRAQ4plex)	HCD	1	0	1	1	264844	Unique	Used	1.93464	2.16059	1.16397	2.34375	1.18094	1.03625	9768.71	25504.1	17460.3	24081.1	26.26	0.0153515	1	15.1474	89	3	478.307	1432.91	-3.07666	28.0447	3113	3113	MS2	5/72	20210210-WuCC-iTRAQ-OSCC_relapse-2-Chu-s61.raw
P68871	Hemoglobin subunit beta OS=Homo sapiens OX=9606 GN=HBB PE=1 SV=2 - [HBB_HUMAN]	95.92	1	11	19	1705	0.196599	582	54.0269	0.430912	592	32.7969	2.38754	567	32.8185	0.185803	525	60.6435	0.926944	519	39.2851	0.400055	522	43.8747	63146	95.92	37	1705	147	15.9883	7.28369
	A4	A7	Sequence	PSM Ambiguity	# Proteins	# Protein Groups	Protein Group Accessions	Modifications	Activation Type	ΔScore	ΔCn	Rank	Search Engine Rank	QuanResultID	Quan Info	Quan Usage	115/114	116/114	116/115	117/114	117/115	117/116	114	115	116	117	IonScore	Exp Value	# Missed Cleavages	Isolation Interference [%]	Ion Inject Time [ms]	Charge	m/z [Da]	MH+ [Da]	ΔM [ppm]	RT [min]	First Scan	Last Scan	MS Order	Ions Matched	Spectrum File
		High	vLGAFSDGLAHLDNLk	Unambiguous	2	2	P68871;P02042	N-Term(iTRAQ4plex); K16(iTRAQ4plex)	CID	1	0	1	1	203925	Not Unique	Not Used	0.0956031	0.335371	3.65616	0.0995017	1.01456	0.283419	1.06151e+06	136952	294505	111092	109.87	1.68983e-10	0	6.72579	1	2	979.553	1958.1	1.87586	44.653	6895	6895	MS2	23/138	20210210-WuCC-iTRAQ-OSCC_relapse-2-Chu-s47.raw
		High	vLGAFSDGLAHLDNLk	Unambiguous	2	2	P68871;P02042	N-Term(iTRAQ4plex); K16(iTRAQ4plex)	CID	1	0	1	1	212837	Not Unique	Not Used	0.279515	0.753622	2.81009	0.170535	0.594738	0.216164	8069.38	3043.81	5030.8	1447.37	109.78	1.73048e-10	0	9.13902	64	2	979.553	1958.1	1.9382	44.4106	6903	6903	MS2	13/138	20210210-WuCC-iTRAQ-OSCC_relapse-2-Chu-s49.raw
		High	lLGNVLVcVLAHHFGk	Unambiguous	1	1	P68871	N-Term(iTRAQ4plex); C8(Methylthio); K16(iTRAQ4plex)	CID	1	0	1	1	271618	Unique	Used	0.392231	0.524078	1.3926	0.219708	0.546036	0.400474	9543.24	5051.38	4137.47	2205.3	103.96	4.50006e-10	0	14.0906	38	2	1027.59	2054.16	0.109154	52.5187	8479	8479	MS2	15/146	20210210-WuCC-iTRAQ-OSCC_relapse-2-Chu-s62.raw
		High	vLGAFSDGLAHLDNLk	Unambiguous	2	2	P68871;P02042	N-Term(iTRAQ4plex); K16(iTRAQ4plex)	CID	1	0	1	1	208362	Not Unique	Not Used	0.0882932	0.328475	3.87744	0.131166	1.44814	0.381455	34362.8	4094.38	9337.56	4740.63	101.37	1.20725e-09	0	16.9654	16	2	979.553	1958.1	1.56415	45.1017	6781	6781	MS2	14/138	20210210-WuCC-iTRAQ-OSCC_relapse-2-Chu-s48.raw
		High	lLGNVLVcVLAHHFGk	Unambiguous	1	1	P68871	N-Term(iTRAQ4plex); C8(Methylthio); K16(iTRAQ4plex)	CID	1	0	1	1	280107	Unique	Used	0.174696	0.584539	3.4874	0.216883	1.21021	0.354435	6070.96	1431.24	2935.71	1384.87	101.22	7.92847e-10	0	18.6972	184	2	1027.59	2054.17	2.84273	52.4247	8253	8253	MS2	13/146	20210210-WuCC-iTRAQ-OSCC_relapse-2-Chu-s64.raw
	High		vVAGVANALAHk	Unambiguous	2	2	P68871;P02042	N-Term(iTRAQ4plex); K12(iTRAQ4plex)	HCD	1	0	1	1	236268	Not Unique	Not Used	0.152053	0.404701	2.77402	0.198549	1.27289	0.468659	6779.69	1391.16	2269.8	1415.81	100.36	6.48917e-10	0	16.7824	205	2	719.444	1437.88	2.15165	54.1266	8791	8791	MS2	11/100	20210210-WuCC-iTRAQ-OSCC_relapse-2-Chu-s54.raw
		High	vVAGVANALAHk	Unambiguous	2	2	P68871;P02042	N-Term(iTRAQ4plex); K12(iTRAQ4plex)	CID	1	0	1	1	238060	Not Unique	Not Used	0.206237	0.601869	3.04163	0.246731	1.16621	0.391604	2.40335e+06	668891	1.19664e+06	623690	99.4	1.17686e-09	0	10.6811	0	2	719.443	1437.88	0.029249	29.9833	3400	3400	MS2	10/100	20210210-WuCC-iTRAQ-OSCC_relapse-2-Chu-s55.raw
		High	vVAGVANALAHk	Unambiguous	2	2	P68871;P02042	N-Term(iTRAQ4plex); K12(iTRAQ4plex)	CID	1	0	1	1	233660	Not Unique	Not Used	0.124626	0.426443	3.56635	0.111413	0.871455	0.249573	4.92997e+06	829133	1.7392e+06	577705	99.33	1.16681e-09	0	12.1585	0	2	719.443	1437.88	1.1329	29.1822	3139	3139	MS2	10/100	20210210-WuCC-iTRAQ-OSCC_relapse-2-Chu-s54.raw
		High	VNVDEVGGEALGR	Unambiguous	1	1	P68871		CID	1	0	1	1	24617	No Quan Labels	Not Used								1916.28		1966.01	98.5	2.64145e-09	0	11.575	48	2	657.836	1314.66	-0.508975	28.6099	1889	1889	MS2	9/128	20210210-WuCC-iTRAQ-OSCC_relapse-2-Chu-s08.raw
		High	vVAGVANALAHk	Unambiguous	2	2	P68871;P02042	N-Term(iTRAQ4plex); K12(iTRAQ4plex)	CID	1	0	1	1	238133	Not Unique	Not Used	0.355724	0.560947	1.64354	0.209924	0.575263	0.357491	3.97023e+06	1.9059e+06	1.84238e+06	876605	96.27	2.41949e-09	0	10.696	0	2	719.443	1437.88	0.029249	30.6618	3557	3557	MS2	10/100	20210210-WuCC-iTRAQ-OSCC_relapse-2-Chu-s55.raw
		High	vVAGVANALAHkYH	Unambiguous	2	2	P68871;P02042	N-Term(iTRAQ4plex); K12(iTRAQ4plex)	CID	1	0	1	1	269718	Not Unique	Not Used	0.310087	0.767898	2.58102	0.330673	1.03952	0.411358	99668.8	41707.5	63315	34664.6	96.04	3.99462e-09	1	10.305	13	2	869.504	1738	0.0025543	33.9746	4363	4363	MS2	19/116	20210210-WuCC-iTRAQ-OSCC_relapse-2-Chu-s62.raw
		High	vLGAFSDGLAHLDNLk	Unambiguous	2	2	P68871;P02042	N-Term(iTRAQ4plex); K16(iTRAQ4plex)	CID	1	0	1	1	203835	Not Unique	Not Used	0.121064	0.461503	3.97313	0.142848	1.15021	0.295681	3.71294e+06	606601	1.41754e+06	557852	95.94	4.215e-09	0	28.2179	0	2	979.553	1958.1	1.56415	43.7964	6700	6700	MS2	10/138	20210210-WuCC-iTRAQ-OSCC_relapse-2-Chu-s47.raw
		High	vVAGVANALAHk	Unambiguous	2	2	P68871;P02042	N-Term(iTRAQ4plex); K12(iTRAQ4plex)	CID	1	0	1	1	238205	Not Unique	Not Used	0.298502	0.505951	1.76658	0.165542	0.540602	0.312553	820626	330571	343477	142883	95.68	2.62284e-09	0	10.4265	1	2	719.442	1437.88	-1.0744	31.3821	3713	3713	MS2	10/100	20210210-WuCC-iTRAQ-OSCC_relapse-2-Chu-s55.raw
		High	vVAGVANALAHk	Unambiguous	2	2	P68871;P02042	N-Term(iTRAQ4plex); K12(iTRAQ4plex)	CID	1	0	1	1	238271	Not Unique	Not Used	0.238819	0.582781	2.54336	0.207594	0.847353	0.340278	453981	146311	218870	99124.1	95.68	2.69044e-09	0	9.94422	2	2	719.443	1437.88	1.048	32.0713	3856	3856	MS2	11/100	20210210-WuCC-iTRAQ-OSCC_relapse-2-Chu-s55.raw
	High		vVAGVANALAHk	Unambiguous	2	2	P68871;P02042	N-Term(iTRAQ4plex); K12(iTRAQ4plex)	HCD	1	0	1	1	234165	Not Unique	Not Used	0.149206	0.405635	2.83348	0.0796388	0.520303	0.187549	111494	22449.6	37413.5	9339.02	95.6	1.87288e-09	0	10.8025	6	2	719.445	1437.88	3.25529	34.1732	4238	4238	MS2	10/100	20210210-WuCC-iTRAQ-OSCC_relapse-2-Chu-s54.raw
		High	vVAGVANALAHk	Unambiguous	2	2	P68871;P02042	N-Term(iTRAQ4plex); K12(iTRAQ4plex)	CID	1	0	1	1	237816	Not Unique	Not Used	0.284079	0.50328	1.84647	0.20536	0.704685	0.38979	223688	85754.1	93131.5	48315.5	95.51	2.50259e-09	0	26.9351	13	2	719.444	1437.88	1.81206	27.8666	2869	2869	MS2	10/100	20210210-WuCC-iTRAQ-OSCC_relapse-2-Chu-s55.raw
	High		lLGNVLVcVLAHHFGk	Unambiguous	1	1	P68871	N-Term(iTRAQ4plex); C8(Methylthio); K16(iTRAQ4plex)	HCD	1	0	1	1	275924	Unique	Used	0.182282	0.490189	2.80279	0.159665	0.853855	0.311152	33960.5	8353.93	13771.5	5703.12	93.72	4.39481e-09	0	7.90127	98	2	1027.59	2054.17	3.55584	51.9168	8549	8549	MS2	11/146	20210210-WuCC-iTRAQ-OSCC_relapse-2-Chu-s63.raw
		High	gTFATLSELHcDk	Unambiguous	1	1	P68871	N-Term(iTRAQ4plex); C11(Methylthio); K13(iTRAQ4plex)	CID	1	0	1	1	203032	Unique	Used	0.0920035	0.3155	3.57409	0.0868479	0.920181	0.262957	2.67527e+06	332157	698247	244373	93.52	9.51511e-09	0	10.7629	1	2	878.436	1755.87	0.107943	36.4264	4959	4959	MS2	12/116	20210210-WuCC-iTRAQ-OSCC_relapse-2-Chu-s47.raw
		High	fFESFGDLSTPDAVMGNPk	Unambiguous	1	1	P68871	N-Term(iTRAQ4plex); K19(iTRAQ4plex)	CID	1	0	1	1	90939	Unique	Used	0.139095	0.396616	2.97187	0.172976	1.21225	0.41662	20778.3	3900.27	6817.49	3780.29	93.28	8.48159e-09	0	0	23	2	1174.08	2347.15	0.809019	45.3437	6862	6862	MS2	22/166	20210210-WuCC-iTRAQ-OSCC_relapse-2-Chu-s22.raw
		High	vVAGVANALAHk	Unambiguous	2	2	P68871;P02042	N-Term(iTRAQ4plex); K12(iTRAQ4plex)	CID	1	0	1	1	233804	Not Unique	Not Used	0.088073	0.176863	2.09298				2.12165e+06	252168	310424		93.19	4.82132e-09	0	12.3743	0	2	719.444	1437.88	1.30269	30.5535	3451	3451	MS2	11/100	20210210-WuCC-iTRAQ-OSCC_relapse-2-Chu-s54.raw
		High	vVAGVANALAHk	Unambiguous	2	2	P68871;P02042	N-Term(iTRAQ4plex); K12(iTRAQ4plex)	CID	1	0	1	1	233948	Not Unique	Not Used	0.119579	0.402256	3.50605	0.10485	0.854731	0.248994	3.50888e+06	566234	1.16765e+06	386957	93.03	4.42986e-09	0	12.4058	0	2	719.444	1437.88	2.06675	31.9888	3763	3763	MS2	11/100	20210210-WuCC-iTRAQ-OSCC_relapse-2-Chu-s54.raw
		High	vVAGVANALAHk	Unambiguous	2	2	P68871;P02042	N-Term(iTRAQ4plex); K12(iTRAQ4plex)	CID	1	0	1	1	234020	Not Unique	Not Used	0.122046	0.360163	3.07571	0.0864358	0.690378	0.229255	1.6934e+06	278905	504548	153950	93.01	5.02535e-09	0	11.7833	1	2	719.444	1437.88	1.30269	32.7181	3919	3919	MS2	11/100	20210210-WuCC-iTRAQ-OSCC_relapse-2-Chu-s54.raw
		High	vVAGVANALAHk	Unambiguous	2	2	P68871;P02042	N-Term(iTRAQ4plex); K12(iTRAQ4plex)	CID	1	0	1	1	234165	Redundant	Not Used	0.149206	0.405635	2.83348	0.0796388	0.520303	0.187549	111494	22449.6	37413.5	9339.02	92.92	3.47143e-09	0	10.8025	6	2	719.445	1437.88	3.25529	34.158	4232	4232	MS2	11/100	20210210-WuCC-iTRAQ-OSCC_relapse-2-Chu-s54.raw
		High	vVAGVANALAHk	Unambiguous	2	2	P68871;P02042	N-Term(iTRAQ4plex); K12(iTRAQ4plex)	CID	1	0	1	1	234092	Not Unique	Not Used	0.146495	0.367027	2.61125	0.116192	0.773165	0.302414	1.24793e+06	246708	378906	152508	92.91	3.47944e-09	0	12.1009	1	2	719.445	1437.88	2.83081	33.4308	4075	4075	MS2	11/100	20210210-WuCC-iTRAQ-OSCC_relapse-2-Chu-s54.raw
	High		vVAGVANALAHk	Unambiguous	2	2	P68871;P02042	N-Term(iTRAQ4plex); K12(iTRAQ4plex)	HCD	1	0	1	1	236402	Not Unique	Not Used	0.105769	0.319117	3.14459	0.146817	1.35312	0.439491	8167.63	1165.8	2156.2	1261.24	92.58	3.67131e-09	0	17.3157	188	2	719.445	1437.88	3.76467	55.718	9086	9086	MS2	11/100	20210210-WuCC-iTRAQ-OSCC_relapse-2-Chu-s54.raw
		High	lLGNVLVcVLAHHFGk	Unambiguous	1	1	P68871	N-Term(iTRAQ4plex); C8(Methylthio); K16(iTRAQ4plex)	CID	1	0	1	1	267219	Unique	Used	0.0810556	0.437364	5.62382	0.146089	1.75693	0.31908	181828	19889.1	65787.9	27938.6	92.23	6.91165e-09	0	5.30994	4	2	1027.59	2054.16	-0.247401	50.9364	8254	8254	MS2	14/146	20210210-WuCC-iTRAQ-OSCC_relapse-2-Chu-s61.raw
		High	vLGAFSDGLAHLDNLk	Unambiguous	2	2	P68871;P02042	N-Term(iTRAQ4plex); K16(iTRAQ4plex)	CID	1	0	1	1	194705	Not Unique	Not Used	0.0271949	0.138016	5.28949	0.0611045	2.1903	0.42293	33316.4	1222.69	3803.91	2141.21	91.61	1.14925e-08	0	11.256	72	2	979.554	1958.1	2.49927	42.4962	6081	6081	MS2	15/138	20210210-WuCC-iTRAQ-OSCC_relapse-2-Chu-s45.raw
	High		VVAGVANALAHk	Unambiguous	2	2	P68871;P02042	K12(iTRAQ4plex)	HCD	1	0	1	1	170916	Not Unique	Not Used	0.128658	0.290074	2.34987	0.210318	1.59352	0.692614	34052.5	5912.32	8171.49	7532.72	91.51	1.17249e-08	0	27.341	15	2	647.393	1293.78	2.40074	25.9453	1978	1978	MS2	10/100	20210210-WuCC-iTRAQ-OSCC_relapse-2-Chu-s40.raw
	High		fFESFGDLSTPDAVMGNPk	Unambiguous	1	1	P68871	N-Term(iTRAQ4plex); K19(iTRAQ4plex)	HCD	1	0	1	1	77237	Unique	Used	0.160521	0.414845	2.69356	0.070059	0.425452	0.161325	749940	162454	257369	55260.9	91.19	1.31917e-08	0	5.59901	2	2	1174.08	2347.15	-0.127121	45.7141	6969	6969	MS2	18/166	20210210-WuCC-iTRAQ-OSCC_relapse-2-Chu-s19.raw
		High	vNVDEVGGEALGR	Unambiguous	1	1	P68871	N-Term(iTRAQ4plex)	CID	1	0	1	1	79771	Unique	Used	0.104041	0.34175	3.42353	0.146285	1.3706	0.408898	79393.5	11147.1	22445.9	12215.5	91.08	1.94568e-08	0	11.4821	13	2	729.887	1458.77	0.369732	29.2397	2695	2695	MS2	11/128	20210210-WuCC-iTRAQ-OSCC_relapse-2-Chu-s20.raw
	High		fFESFGDLSTPDAVmGNPk	Unambiguous	1	1	P68871	N-Term(iTRAQ4plex); M15(Oxidation); K19(iTRAQ4plex)	HCD	1	0	1	1	90684	Unique	Used	0.146127	0.408745	2.91538	0.104099	0.694444	0.243288	122179	24093.4	41313.5	13377.4	90.52	1.67672e-08	0	6.16765	10	2	1182.08	2363.15	2.02553	43.2809	6312	6312	MS2	17/166	20210210-WuCC-iTRAQ-OSCC_relapse-2-Chu-s22.raw
		High	lLGNVLVcVLAHHFGk	Unambiguous	1	1	P68871	N-Term(iTRAQ4plex); C8(Methylthio); K16(iTRAQ4plex)	CID	1	0	1	1	267153	Unique	Used	0.114502	0.413752	3.76615	0.0917246	0.780889	0.211773	315932	48818.1	108138	30479.4	90.27	1.09008e-08	0	5.90282	2	2	1027.59	2054.16	-0.485104	50.2602	8111	8111	MS2	12/146	20210210-WuCC-iTRAQ-OSCC_relapse-2-Chu-s61.raw
	High		vVAGVANALAHk	Unambiguous	2	2	P68871;P02042	N-Term(iTRAQ4plex); K12(iTRAQ4plex)	HCD	1	0	1	1	234464	Not Unique	Not Used	0.30901	0.516313	1.74145	0.283161	0.89326	0.523895	36496.1	15219.2	15588.5	10869.4	90.11	6.38618e-09	0	27.2563	42	2	719.446	1437.88	4.52872	37.0211	4887	4887	MS2	11/100	20210210-WuCC-iTRAQ-OSCC_relapse-2-Chu-s54.raw
	High		vVAGVANALAHk	Unambiguous	2	2	P68871;P02042	N-Term(iTRAQ4plex); K12(iTRAQ4plex)	HCD	1	0	1	1	234092	Redundant	Not Used	0.146495	0.367027	2.61125	0.116192	0.773165	0.302414	1.24793e+06	246708	378906	152508	89.96	6.86292e-09	0	12.1009	1	2	719.445	1437.88	2.83081	33.4473	4081	4081	MS2	10/100	20210210-WuCC-iTRAQ-OSCC_relapse-2-Chu-s54.raw
	High		vVAGVANALAHk	Unambiguous	2	2	P68871;P02042	N-Term(iTRAQ4plex); K12(iTRAQ4plex)	HCD	1	0	1	1	234309	Not Unique	Not Used	0.224622	0.493686	2.29071	0.262884	1.14086	0.508672	34607.3	10490.4	14133.9	9568.83	89.74	1.08293e-08	0	26.9457	38	2	719.443	1437.88	0.87821	35.5313	4550	4550	MS2	11/100	20210210-WuCC-iTRAQ-OSCC_relapse-2-Chu-s54.raw
		High	fFESFGDLSTPDAVMGNPk	Unambiguous	1	1	P68871	N-Term(iTRAQ4plex); K19(iTRAQ4plex)	CID	1	0	1	1	77165	Unique	Used	0.162501	0.423147	2.71398	0.15028	0.9015	0.339263	3.63906e+06	798025	1.27387e+06	575200	89.71	1.91895e-08	0	7.07057	0	2	1174.08	2347.15	-0.543184	45.0158	6807	6807	MS2	14/166	20210210-WuCC-iTRAQ-OSCC_relapse-2-Chu-s19.raw
	High		vVAGVANALAHk	Unambiguous	2	2	P68871;P02042	N-Term(iTRAQ4plex); K12(iTRAQ4plex)	HCD	1	0	1	1	251871	Not Unique	Not Used	0.181127	0.532158	3.06216	0.250941	1.35053	0.450459	51222.2	12520.3	22549.8	13519.4	89.68	7.58908e-09	0	26.5415	22	2	719.444	1437.88	2.40634	32.5543	4139	4139	MS2	11/100	20210210-WuCC-iTRAQ-OSCC_relapse-2-Chu-s58.raw
	High		vVAGVANALAHk	Unambiguous	2	2	P68871;P02042	N-Term(iTRAQ4plex); K12(iTRAQ4plex)	HCD	1	0	1	1	234237	Not Unique	Not Used	0.216661	0.407385	1.95973	0.149159	0.6711	0.349759	67736.6	19805	22828.2	10626.7	89.27	1.05291e-08	0	21.1744	28	2	719.444	1437.88	1.89696	34.8601	4394	4394	MS2	10/100	20210210-WuCC-iTRAQ-OSCC_relapse-2-Chu-s54.raw
	High		vVAGVANALAHk	Unambiguous	2	2	P68871;P02042	N-Term(iTRAQ4plex); K12(iTRAQ4plex)	HCD	1	0	1	1	235567	Not Unique	Not Used	0.220468	0.472123	2.23193	0.25478	1.12652	0.515509	18291.2	5442.01	7143.97	4901.57	88.95	8.4688e-09	0	46.1853	158	2	719.445	1437.88	3.67977	47.1705	7271	7271	MS2	10/100	20210210-WuCC-iTRAQ-OSCC_relapse-2-Chu-s54.raw
	High		vVAGVANALAHk	Unambiguous	2	2	P68871;P02042	N-Term(iTRAQ4plex); K12(iTRAQ4plex)	HCD	1	0	1	1	265260	Not Unique	Not Used	0.327767	0.670179	2.13107	0.315581	0.938563	0.449826	22599	9996.01	12529.2	7501.14	88.87	1.32312e-08	0	40.0467	126	2	719.442	1437.88	-0.904609	32.2689	4012	4012	MS2	10/100	20210210-WuCC-iTRAQ-OSCC_relapse-2-Chu-s61.raw
		High	vVAGVANALAHk	Unambiguous	2	2	P68871;P02042	N-Term(iTRAQ4plex); K12(iTRAQ4plex)	CID	1	0	1	1	238337	Not Unique	Not Used	0.234522	0.579433	2.57508	0.182888	0.760185	0.301513	177740	56252.3	85198.2	34189.8	88.81	1.31522e-08	0	11.9388	11	2	719.444	1437.88	1.21779	32.7724	3999	3999	MS2	11/100	20210210-WuCC-iTRAQ-OSCC_relapse-2-Chu-s55.raw
		High	vLGAFSDGLAHLDNLk	Unambiguous	2	2	P68871;P02042	N-Term(iTRAQ4plex); K16(iTRAQ4plex)	CID	1	0	1	1	203650	Not Unique	Not Used	0.177029	0.576354	3.39326	0.150985	0.831396	0.250246	67509.5	16128	32188.3	10720.7	88.58	2.30201e-08	0	5.47682	31	2	979.554	1958.1	2.56161	42.1771	6298	6298	MS2	12/138	20210210-WuCC-iTRAQ-OSCC_relapse-2-Chu-s47.raw
		High	vVAGVANALAHk	Unambiguous	2	2	P68871;P02042	N-Term(iTRAQ4plex); K12(iTRAQ4plex)	CID	1	0	1	1	233732	Not Unique	Not Used	0.1228	0.370243	3.14239	0.0860495	0.683076	0.222017	3.00479e+06	497947	920330	271950	88.3	1.50869e-08	0	12.3005	0	2	719.443	1437.88	0.708418	29.8736	3295	3295	MS2	11/100	20210210-WuCC-iTRAQ-OSCC_relapse-2-Chu-s54.raw
	High		vVAGVANALAHk	Unambiguous	2	2	P68871;P02042	N-Term(iTRAQ4plex); K12(iTRAQ4plex)	HCD	1	0	1	1	236069	Not Unique	Not Used	0.195579	0.458942	2.44572	0.253107	1.26154	0.52683	14747.9	3892.45	5599.25	3926.09	88.09	1.03234e-08	0	34.3989	146	2	719.445	1437.88	3.67977	52.0142	8361	8361	MS2	11/100	20210210-WuCC-iTRAQ-OSCC_relapse-2-Chu-s54.raw
		High	VLGAFSDGLAHLDNLk	Unambiguous	2	2	P68871;P02042	K16(iTRAQ4plex)	CID	1	0	1	1	137549	Not Unique	Not Used	0.161409			0.154478	0.932942		100280	21843.2		16293.2	87.75	3.47512e-08	0	8.03446	3	2	907.5	1813.99	0.349269	41.5288	6217	6217	MS2	11/138	20210210-WuCC-iTRAQ-OSCC_relapse-2-Chu-s32.raw
	High		vVAGVANALAHk	Unambiguous	2	2	P68871;P02042	N-Term(iTRAQ4plex); K12(iTRAQ4plex)	HCD	1	0	1	1	236133	Not Unique	Not Used	0.197961	0.443288	2.33388	0.201944	0.994422	0.435181	11609.5	3101.46	4257.4	2465.89	87.71	1.12673e-08	0	20.0717	132	2	719.445	1437.88	3.67977	52.6797	8502	8502	MS2	11/100	20210210-WuCC-iTRAQ-OSCC_relapse-2-Chu-s54.raw
		High	VNVDEVGGEALGR	Unambiguous	1	1	P68871		CID	1	0	1	1		No Quan Labels	Not Used											87.55	3.4719e-08	0	20.5041	68	2	657.836	1314.66	-0.0447105	27.6663	1803	1803	MS2	19/128	20210210-WuCC-iTRAQ-OSCC_relapse-2-Chu-s07.raw
	High		vLGAFSDGLAHLDNLk	Unambiguous	2	2	P68871;P02042	N-Term(iTRAQ4plex); K16(iTRAQ4plex)	HCD	1	0	1	1	239681	Not Unique	Not Used	0.153214	0.466825	3.1756	0.194219	1.2357	0.397432	55167	11406.5	21304.8	11269.4	86.99	3.27977e-08	0	23.5128	41	3	653.371	1958.1	1.99367	45.119	6917	6917	MS2	18/138	20210210-WuCC-iTRAQ-OSCC_relapse-2-Chu-s55.raw
	High		vLGAFSDGLAHLDNLk	Unambiguous	2	2	P68871;P02042	N-Term(iTRAQ4plex); K16(iTRAQ4plex)	HCD	1	0	1	1	194705	Redundant	Not Used	0.0271949	0.138016	5.28949	0.0611045	2.1903	0.42293	33316.4	1222.69	3803.91	2141.21	86.72	3.54335e-08	0	11.256	72	2	979.554	1958.1	2.49927	42.5165	6087	6087	MS2	10/138	20210210-WuCC-iTRAQ-OSCC_relapse-2-Chu-s45.raw
	High		vVAGVANALAHk	Unambiguous	2	2	P68871;P02042	N-Term(iTRAQ4plex); K12(iTRAQ4plex)	HCD	1	0	1	1	234020	Redundant	Not Used	0.122046	0.360163	3.07571	0.0864358	0.690378	0.229255	1.6934e+06	278905	504548	153950	86.65	2.17353e-08	0	11.7833	1	2	719.444	1437.88	1.30269	32.7341	3925	3925	MS2	11/100	20210210-WuCC-iTRAQ-OSCC_relapse-2-Chu-s54.raw
	High		vVAGVANALAHk	Unambiguous	2	2	P68871;P02042	N-Term(iTRAQ4plex); K12(iTRAQ4plex)	HCD	1	0	1	1	233876	Not Unique	Not Used	0.0952394	0.26504	2.90046	0.0811574	0.830672	0.29251	1.01396e+07	1.30319e+06	2.22318e+06	865513	86.56	2.25216e-08	0	12.4149	0	2	719.443	1437.88	0.87821	31.2901	3613	3613	MS2	11/100	20210210-WuCC-iTRAQ-OSCC_relapse-2-Chu-s54.raw
		High	vVAGVANALAHk	Unambiguous	2	2	P68871;P02042	N-Term(iTRAQ4plex); K12(iTRAQ4plex)	CID	1	0	1	1	234309	Redundant	Not Used	0.224622	0.493686	2.29071	0.262884	1.14086	0.508672	34607.3	10490.4	14133.9	9568.83	86.53	2.26778e-08	0	26.9457	38	2	719.443	1437.88	0.87821	35.5142	4544	4544	MS2	11/100	20210210-WuCC-iTRAQ-OSCC_relapse-2-Chu-s54.raw
	High		lLGNVLVcVLAHHFGk	Unambiguous	1	1	P68871	N-Term(iTRAQ4plex); C8(Methylthio); K16(iTRAQ4plex)	HCD	1	0	1	1	267219	Redundant	Not Used	0.0810556	0.437364	5.62382	0.146089	1.75693	0.31908	181828	19889.1	65787.9	27938.6	86.51	2.57978e-08	0	5.30994	4	2	1027.59	2054.16	-0.247401	50.9529	8260	8260	MS2	17/146	20210210-WuCC-iTRAQ-OSCC_relapse-2-Chu-s61.raw
	High		vLGAFSDGLAHLDNLk	Unambiguous	2	2	P68871;P02042	N-Term(iTRAQ4plex); K16(iTRAQ4plex)	HCD	1	0	1	1	200098	Not Unique	Not Used	0.0934455	0.310334	3.46133	0.139777	1.45813	0.430261	23165.9	2921.32	5947.33	3405.75	86.49	3.72484e-08	0	30.1994	83	3	653.372	1958.1	2.55474	50.9375	8171	8171	MS2	19/138	20210210-WuCC-iTRAQ-OSCC_relapse-2-Chu-s46.raw
	High		vVAGVANALAHk	Unambiguous	2	2	P68871;P02042	N-Term(iTRAQ4plex); K12(iTRAQ4plex)	HCD	1	0	1	1	235890	Not Unique	Not Used	0.23441	0.467764	2.07981	0.211651	0.880164	0.432233	13675.3	4325.99	5291.86	3044.29	86.46	1.5929e-08	0	18.4557	214	2	719.444	1437.88	2.40634	50.1508	7972	7972	MS2	11/100	20210210-WuCC-iTRAQ-OSCC_relapse-2-Chu-s54.raw
	High		vVAGVANALAHk	Unambiguous	2	2	P68871;P02042	N-Term(iTRAQ4plex); K12(iTRAQ4plex)	HCD	1	0	1	1	238337	Redundant	Not Used	0.234522	0.579433	2.57508	0.182888	0.760185	0.301513	177740	56252.3	85198.2	34189.8	86.38	2.30144e-08	0	11.9388	11	2	719.444	1437.88	1.21779	32.7891	4005	4005	MS2	11/100	20210210-WuCC-iTRAQ-OSCC_relapse-2-Chu-s55.raw
	High		vLGAFSDGLAHLDNLk	Unambiguous	2	2	P68871;P02042	N-Term(iTRAQ4plex); K16(iTRAQ4plex)	HCD	1	0	1	1	230905	Not Unique	Not Used	0.120234	0.381362	3.30584	0.0992633	0.804785	0.248643	257463	41774.8	81226.2	26880.1	86.34	3.8209e-08	0	28.9438	23	3	653.372	1958.1	2.64825	44.0257	6872	6872	MS2	20/138	20210210-WuCC-iTRAQ-OSCC_relapse-2-Chu-s53.raw
		High	vVAGVANALAHk	Unambiguous	2	2	P68871;P02042	N-Term(iTRAQ4plex); K12(iTRAQ4plex)	CID	1	0	1	1	236402	Redundant	Not Used	0.105769	0.319117	3.14459	0.146817	1.35312	0.439491	8167.63	1165.8	2156.2	1261.24	86.28	1.56611e-08	0	17.3157	188	2	719.445	1437.88	3.76467	55.6986	9080	9080	MS2	10/100	20210210-WuCC-iTRAQ-OSCC_relapse-2-Chu-s54.raw
	High		lLGNVLVcVLAHHFGk	Unambiguous	1	1	P68871	N-Term(iTRAQ4plex); C8(Methylthio); K16(iTRAQ4plex)	HCD	1	0	1	1	280107	Redundant	Not Used	0.174696	0.584539	3.4874	0.216883	1.21021	0.354435	6070.96	1431.24	2935.71	1384.87	86.26	2.48422e-08	0	18.6972	184	2	1027.59	2054.17	2.84273	52.4474	8259	8259	MS2	17/146	20210210-WuCC-iTRAQ-OSCC_relapse-2-Chu-s64.raw
	High		vVAGVANALAHk	Unambiguous	2	2	P68871;P02042	N-Term(iTRAQ4plex); K12(iTRAQ4plex)	HCD	1	0	1	1	234905	Not Unique	Not Used	0.235403	0.435331	1.92743	0.290088	1.20126	0.636552	20545.1	6526.69	7398.99	6268.53	86.07	1.61898e-08	0	40.0695	130	2	719.446	1437.88	4.61362	41.0227	5839	5839	MS2	11/100	20210210-WuCC-iTRAQ-OSCC_relapse-2-Chu-s54.raw
		High	lLGNVLVcVLAHHFGk	Unambiguous	1	1	P68871	N-Term(iTRAQ4plex); C8(Methylthio); K16(iTRAQ4plex)	CID	1	0	1	1	271555	Unique	Used	0.202183	0.493449	2.54372	0.127385	0.614176	0.246605	95785.6	26134.7	39100.9	12833.6	85.99	3.02121e-08	0	5.04349	13	2	1027.58	2054.16	-2.86214	51.7938	8342	8342	MS2	25/146	20210210-WuCC-iTRAQ-OSCC_relapse-2-Chu-s62.raw
		High	VVAGVANALAHk	Unambiguous	2	2	P68871;P02042	K12(iTRAQ4plex)	CID	1	0	1	1	170916	Redundant	Not Used	0.128658	0.290074	2.34987	0.210318	1.59352	0.692614	34052.5	5912.32	8171.49	7532.72	85.79	4.37631e-08	0	27.341	15	2	647.393	1293.78	2.40074	25.9302	1972	1972	MS2	10/100	20210210-WuCC-iTRAQ-OSCC_relapse-2-Chu-s40.raw
		High	fFESFGDLSTPDAVMGNPk	Unambiguous	1	1	P68871	N-Term(iTRAQ4plex); K19(iTRAQ4plex)	CID	1	0	1	1	72848	Unique	Used	0.105391	0.311229	3.07785	0.130105	1.20339	0.399336	17348.1	2467.34	4466.59	2373.96	85.74	5.34705e-08	0	5.69425	53	2	1174.08	2347.16	1.95319	46.9961	7340	7340	MS2	14/166	20210210-WuCC-iTRAQ-OSCC_relapse-2-Chu-s18.raw
	High		vVAGVANALAHk	Unambiguous	2	2	P68871;P02042	N-Term(iTRAQ4plex); K12(iTRAQ4plex)	HCD	1	0	1	1	235116	Not Unique	Not Used	0.251803	0.488977	2.02395	0.274824	1.06392	0.536896	28418.8	9656.91	11495.7	8214.6	85.36	2.59054e-08	0	40.5735	139	2	719.444	1437.88	1.81206	43.0641	6295	6295	MS2	11/100	20210210-WuCC-iTRAQ-OSCC_relapse-2-Chu-s54.raw
		High	vVAGVANALAHk	Unambiguous	2	2	P68871;P02042	N-Term(iTRAQ4plex); K12(iTRAQ4plex)	CID	1	0	1	1	236334	Not Unique	Not Used	0.172009	0.352601	2.13651	0.244973	1.38831	0.66368	4859.88	1128.1	1417.6	1252.19	85.16	2.07257e-08	0	24.1486	300	2	719.445	1437.88	3.1704	54.8515	8928	8928	MS2	11/100	20210210-WuCC-iTRAQ-OSCC_relapse-2-Chu-s54.raw
	High		vVAGVANALAHk	Unambiguous	2	2	P68871;P02042	N-Term(iTRAQ4plex); K12(iTRAQ4plex)	HCD	1	0	1	1	238205	Redundant	Not Used	0.298502	0.505951	1.76658	0.165542	0.540602	0.312553	820626	330571	343477	142883	85.1	2.99759e-08	0	10.4265	1	2	719.442	1437.88	-1.0744	31.4	3719	3719	MS2	10/100	20210210-WuCC-iTRAQ-OSCC_relapse-2-Chu-s55.raw
		High	vLGAFSDGLAHLDNLk	Unambiguous	2	2	P68871;P02042	N-Term(iTRAQ4plex); K16(iTRAQ4plex)	CID	1	0	1	1	199184	Not Unique	Not Used	0.097081	0.362788	3.89484	0.137372	1.37937	0.361718	152331	19957	45717.7	22009.7	85.07	5.18101e-08	0	14.0576	16	2	979.553	1958.1	2.37458	42.9397	6187	6187	MS2	13/138	20210210-WuCC-iTRAQ-OSCC_relapse-2-Chu-s46.raw
	High		vLGAFSDGLAHLDNLk	Unambiguous	2	2	P68871;P02042	N-Term(iTRAQ4plex); K16(iTRAQ4plex)	HCD	1	0	1	1	199398	Not Unique	Not Used	0.0587361	0.209652	3.72019	0.0715739	1.18787	0.326122	1.47321e+07	1.16772e+06	2.55509e+06	1.10903e+06	84.98	5.06711e-08	0	15.1931	0	3	653.369	1958.09	-1.27925	44.8106	6659	6659	MS2	18/138	20210210-WuCC-iTRAQ-OSCC_relapse-2-Chu-s46.raw
		High	lLGNVLVcVLAHHFGk	Unambiguous	1	1	P68871	N-Term(iTRAQ4plex); C8(Methylthio); K16(iTRAQ4plex)	CID	1	0	1	1	271489	Unique	Used	0.275832	0.602105	2.27509	0.231484	0.818077	0.36726	60874.6	22659.6	30321.5	14821.2	84.87	3.71454e-08	0	5.39981	7	2	1027.58	2054.16	-1.07936	51.1033	8199	8199	MS2	21/146	20210210-WuCC-iTRAQ-OSCC_relapse-2-Chu-s62.raw
		High	vVAGVANALAHk	Unambiguous	2	2	P68871;P02042	N-Term(iTRAQ4plex); K12(iTRAQ4plex)	CID	1	0	1	1	236069	Redundant	Not Used	0.195579	0.458942	2.44572	0.253107	1.26154	0.52683	14747.9	3892.45	5599.25	3926.09	84.78	2.21219e-08	0	34.3989	146	2	719.445	1437.88	3.67977	51.9933	8355	8355	MS2	11/100	20210210-WuCC-iTRAQ-OSCC_relapse-2-Chu-s54.raw
	High		fFESFGDLSTPDAVMGNPk	Unambiguous	1	1	P68871	N-Term(iTRAQ4plex); K19(iTRAQ4plex)	HCD	1	0	1	1	72980	Unique	Used	0.175566	0.384542	2.28283	0.319363	1.77322	0.793353	74673.4	17692.1	23754.9	25082.9	84.77	6.90193e-08	0	12.5016	11	3	783.058	2347.16	3.71572	48.1278	7632	7632	MS2	18/166	20210210-WuCC-iTRAQ-OSCC_relapse-2-Chu-s18.raw
	High		vVAGVANALAHk	Unambiguous	2	2	P68871;P02042	N-Term(iTRAQ4plex); K12(iTRAQ4plex)	HCD	1	0	1	1	237816	Redundant	Not Used	0.284079	0.50328	1.84647	0.20536	0.704685	0.38979	223688	85754.1	93131.5	48315.5	84.51	3.15058e-08	0	26.9351	13	2	719.444	1437.88	1.81206	27.8832	2875	2875	MS2	11/100	20210210-WuCC-iTRAQ-OSCC_relapse-2-Chu-s55.raw
		High	lLGNVLVcVLAHHFGk	Unambiguous	1	1	P68871	N-Term(iTRAQ4plex); C8(Methylthio); K16(iTRAQ4plex)	CID	1	0	1	1	267301	Unique	Used	0.150833	0.545323	3.76817	0.206062	1.33174	0.360967	25929.4	5277.88	11697.4	5619.75	84.42	4.06586e-08	0	7.33279	23	2	1027.59	2054.17	0.58456	51.8339	8434	8434	MS2	12/146	20210210-WuCC-iTRAQ-OSCC_relapse-2-Chu-s61.raw
		High	vLGAFSDGLAHLDNLk	Unambiguous	2	2	P68871;P02042	N-Term(iTRAQ4plex); K16(iTRAQ4plex)	CID	1	0	1	1	199482	Not Unique	Not Used		0.198396					239850		39365.5		84.38	6.10963e-08	0	8.22285	4	2	979.552	1958.1	0.753714	45.5299	6835	6835	MS2	15/138	20210210-WuCC-iTRAQ-OSCC_relapse-2-Chu-s46.raw
		High	vVAGVANALAHk	Unambiguous	2	2	P68871;P02042	N-Term(iTRAQ4plex); K12(iTRAQ4plex)	CID	1	0	1	1	235890	Redundant	Not Used	0.23441	0.467764	2.07981	0.211651	0.880164	0.432233	13675.3	4325.99	5291.86	3044.29	84.33	2.60129e-08	0	18.4557	214	2	719.444	1437.88	2.40634	50.1283	7966	7966	MS2	18/100	20210210-WuCC-iTRAQ-OSCC_relapse-2-Chu-s54.raw
	High		vVAGVANALAHk	Unambiguous	2	2	P68871;P02042	N-Term(iTRAQ4plex); K12(iTRAQ4plex)	HCD	1	0	1	1	247208	Not Unique	Not Used	0.187018	0.454859	2.53492	0.161484	0.841716	0.339139	232141	58587.8	87351.8	39428.4	84.29	2.62536e-08	0	22.659	13	2	719.444	1437.88	2.23654	31.0654	4040	4040	MS2	10/100	20210210-WuCC-iTRAQ-OSCC_relapse-2-Chu-s57.raw
	High		vVAGVANALAHk	Unambiguous	2	2	P68871;P02042	N-Term(iTRAQ4plex); K12(iTRAQ4plex)	HCD	1	0	1	1	242721	Not Unique	Not Used	0.19386	0.448093	2.40909	0.161371	0.811441	0.344019	317830	83148.4	117817	53944.6	84.17	2.69891e-08	0	13.1632	8	2	719.445	1437.88	2.66102	32.2845	4049	4049	MS2	17/100	20210210-WuCC-iTRAQ-OSCC_relapse-2-Chu-s56.raw
		High	vVAGVANALAHk	Unambiguous	2	2	P68871;P02042	N-Term(iTRAQ4plex); K12(iTRAQ4plex)	CID	1	0	1	1	247208	Redundant	Not Used	0.187018	0.454859	2.53492	0.161484	0.841716	0.339139	232141	58587.8	87351.8	39428.4	84.04	2.78092e-08	0	22.659	13	2	719.444	1437.88	2.23654	31.0473	4034	4034	MS2	17/100	20210210-WuCC-iTRAQ-OSCC_relapse-2-Chu-s57.raw
		High	gTFATLSELHcDk	Unambiguous	1	1	P68871	N-Term(iTRAQ4plex); C11(Methylthio); K13(iTRAQ4plex)	CID	1	0	1	1	203248	Unique	Used	0.14849	0.355517	2.49537	0.131661	0.864327	0.35377	75948.9	15219.2	22337	10517.3	83.96	8.31707e-08	0	22.1263	18	2	878.437	1755.87	1.28981	38.5597	5427	5427	MS2	11/116	20210210-WuCC-iTRAQ-OSCC_relapse-2-Chu-s47.raw
		High	fFESFGDLSTPDAVMGNPk	Unambiguous	1	1	P68871	N-Term(iTRAQ4plex); K19(iTRAQ4plex)	CID	1	0	1	1	72581	Unique	Used	0.0851045	0.176678	2.16372				531912	61089.2	77743.8		83.82	8.31983e-08	0	6.87987	2	2	1174.08	2347.16	2.16122	44.7886	6765	6765	MS2	15/166	20210210-WuCC-iTRAQ-OSCC_relapse-2-Chu-s18.raw
		High	vLGAFSDGLAHLDNLk	Unambiguous	2	2	P68871;P02042	N-Term(iTRAQ4plex); K16(iTRAQ4plex)	CID	1	0	1	1	204009	Not Unique	Not Used		0.350969		0.149673		0.40738	33556.7		9742.95	5282.62	83.8	6.81581e-08	0	14.811	12	2	979.553	1958.1	1.68883	45.4115	7077	7077	MS2	14/138	20210210-WuCC-iTRAQ-OSCC_relapse-2-Chu-s47.raw
		High	vLGAFSDGLAHLDNLk	Unambiguous	2	2	P68871;P02042	N-Term(iTRAQ4plex); K16(iTRAQ4plex)	CID	1	0	1	1	208441	Not Unique	Not Used	0.220832	0.743796	3.51046	0.249758	1.10249	0.320767	13061	3892.33	8036.62	3431.01	83.4	7.5191e-08	0	26.0042	75	2	979.552	1958.1	1.37713	45.8105	6951	6951	MS2	12/138	20210210-WuCC-iTRAQ-OSCC_relapse-2-Chu-s48.raw
		High	vVAGVANALAHk	Unambiguous	2	2	P68871;P02042	N-Term(iTRAQ4plex); K12(iTRAQ4plex)	CID	1	0	1	1	234464	Redundant	Not Used	0.30901	0.516313	1.74145	0.283161	0.89326	0.523895	36496.1	15219.2	15588.5	10869.4	83.33	3.04258e-08	0	27.2563	42	2	719.446	1437.88	4.52872	37.0051	4881	4881	MS2	11/100	20210210-WuCC-iTRAQ-OSCC_relapse-2-Chu-s54.raw
		High	fFESFGDLSTPDAVMGNPk	Unambiguous	1	1	P68871	N-Term(iTRAQ4plex); K19(iTRAQ4plex)	CID	1	0	1	1	77093	Unique	Used	0.138503	0.383554	2.88629	0.0713119	0.501906	0.177607	5.9095e+06	1.10454e+06	1.87509e+06	443242	83.21	8.23738e-08	0	7.07287	0	2	1174.08	2347.15	-0.0231057	44.3247	6651	6651	MS2	15/166	20210210-WuCC-iTRAQ-OSCC_relapse-2-Chu-s19.raw
	High		vVAGVANALAHk	Unambiguous	2	2	P68871;P02042	N-Term(iTRAQ4plex); K12(iTRAQ4plex)	HCD	1	0	1	1	238133	Redundant	Not Used	0.355724	0.560947	1.64354	0.209924	0.575263	0.357491	3.97023e+06	1.9059e+06	1.84238e+06	876605	83.09	5.03181e-08	0	10.696	0	2	719.443	1437.88	0.029249	30.6787	3563	3563	MS2	10/100	20210210-WuCC-iTRAQ-OSCC_relapse-2-Chu-s55.raw
		High	fFESFGDLSTPDAVMGNPk	Unambiguous	1	1	P68871	N-Term(iTRAQ4plex); K19(iTRAQ4plex)	CID	1	0	1	1	81759	Unique	Used	0.294743	0.801456	2.83405	0.318739	1.05417	0.37991	9678.89	3849.82	6417.24	3244.8	83.03	8.95927e-08	0	5.91599	40	2	1174.08	2347.15	0.496973	46.1587	7000	7000	MS2	13/166	20210210-WuCC-iTRAQ-OSCC_relapse-2-Chu-s20.raw
	High		vLGAFSDGLAHLDNLk	Unambiguous	2	2	P68871;P02042	N-Term(iTRAQ4plex); K16(iTRAQ4plex)	HCD	1	0	1	1	203650	Redundant	Not Used	0.177029	0.576354	3.39326	0.150985	0.831396	0.250246	67509.5	16128	32188.3	10720.7	82.9	8.5135e-08	0	5.47682	31	2	979.554	1958.1	2.56161	42.1949	6304	6304	MS2	23/138	20210210-WuCC-iTRAQ-OSCC_relapse-2-Chu-s47.raw
	High		vVAGVANALAHk	Unambiguous	2	2	P68871;P02042	N-Term(iTRAQ4plex); K12(iTRAQ4plex)	HCD	1	0	1	1	233948	Redundant	Not Used	0.119579	0.402256	3.50605	0.10485	0.854731	0.248994	3.50888e+06	566234	1.16765e+06	386957	82.51	4.99333e-08	0	12.4058	0	2	719.444	1437.88	2.06675	32.0048	3769	3769	MS2	9/100	20210210-WuCC-iTRAQ-OSCC_relapse-2-Chu-s54.raw
	High		fFESFGDLSTPDAVMGNPk	Unambiguous	1	1	P68871	N-Term(iTRAQ4plex); K19(iTRAQ4plex)	HCD	1	0	1	1	76901	Unique	Used	0.139751	0.383941	2.86339	0.070749	0.493496	0.176027	1.19003e+07	2.24433e+06	3.77978e+06	885536	82.47	1.03905e-07	0	8.39556	0	3	783.057	2347.16	1.45339	42.5257	6241	6241	MS2	15/166	20210210-WuCC-iTRAQ-OSCC_relapse-2-Chu-s19.raw
		High	vLGAFSDGLAHLDNLk	Unambiguous	2	2	P68871;P02042	N-Term(iTRAQ4plex); K16(iTRAQ4plex)	CID	1	0	1	1	199569	Not Unique	Not Used	0.0803122	0.272222	3.53275	0.124333	1.50912	0.436303	41954.4	4547.06	9448.09	5486.45	82.1	1.0328e-07	0	25.4891	58	2	979.552	1958.1	0.816056	46.2996	7020	7020	MS2	24/138	20210210-WuCC-iTRAQ-OSCC_relapse-2-Chu-s46.raw
	High		lLGNVLVcVLAHHFGk	Unambiguous	1	1	P68871	N-Term(iTRAQ4plex); C8(Methylthio); K16(iTRAQ4plex)	HCD	1	0	1	1	275922	Unique	Used	0.183493	0.504939	2.86808	0.161708	0.859074	0.305927	139033	34427.9	58076.5	23647.1	81.95	6.47837e-08	0	16.5713	294	3	685.395	2054.17	3.31159	51.8702	8540	8540	MS2	13/146	20210210-WuCC-iTRAQ-OSCC_relapse-2-Chu-s63.raw
		High	VVAGVANALAHk	Unambiguous	2	2	P68871;P02042	K12(iTRAQ4plex)	CID	1	0	1	1	175284	Not Unique	Not Used	0.414621	0.480769	1.20853	0.735303	1.72875	1.46101	33128	18536.1	13175.7	25620.5	81.85	1.16257e-07	0	24.0597	8	2	647.394	1293.78	3.24991	24.7742	1930	1930	MS2	10/100	20210210-WuCC-iTRAQ-OSCC_relapse-2-Chu-s41.raw
		High	fFESFGDLSTPDAVMGNPk	Unambiguous	1	1	P68871	N-Term(iTRAQ4plex); K19(iTRAQ4plex)	CID	1	0	1	1	77491	Unique	Used	0.163142	0.409339	2.6151	0.142781	0.853145	0.333206	25837.5	5688.39	8749.39	3880.16	81.25	1.35731e-07	0	8.5433	88	2	1174.08	2347.15	-1.79138	47.9416	7511	7511	MS2	20/166	20210210-WuCC-iTRAQ-OSCC_relapse-2-Chu-s19.raw
	High		vLGAFSDGLAHLDNLk	Unambiguous	2	2	P68871;P02042	N-Term(iTRAQ4plex); K16(iTRAQ4plex)	HCD	1	0	1	1	204962	Not Unique	Not Used	0.206325	0.402335	2.03238	0.201251	0.950829	0.477831	6019.74	1676.11	2003.59	1274.21	80.95	1.22538e-07	0	21.8982	251	3	653.372	1958.1	3.77039	54.2052	9142	9142	MS2	17/138	20210210-WuCC-iTRAQ-OSCC_relapse-2-Chu-s47.raw
	High		gTFATLSELHcDk	Unambiguous	1	1	P68871	N-Term(iTRAQ4plex); C11(Methylthio); K13(iTRAQ4plex)	HCD	1	0	1	1	278760	Unique	Used	0.202915	0.556026	2.85595	0.268084	1.28788	0.460575	16234.4	4445.52	7467.48	4577.56	80.79	1.90079e-07	0	34.3607	145	3	585.962	1755.87	4.23679	38.8758	5337	5337	MS2	18/116	20210210-WuCC-iTRAQ-OSCC_relapse-2-Chu-s64.raw
		High	vVAGVANALAHk	Unambiguous	2	2	P68871;P02042	N-Term(iTRAQ4plex); K12(iTRAQ4plex)	CID	1	0	1	1	251871	Redundant	Not Used	0.181127	0.532158	3.06216	0.250941	1.35053	0.450459	51222.2	12520.3	22549.8	13519.4	80.76	5.91819e-08	0	26.5415	22	2	719.444	1437.88	2.40634	32.537	4133	4133	MS2	11/100	20210210-WuCC-iTRAQ-OSCC_relapse-2-Chu-s58.raw
		High	fFESFGDLSTPDAVmGNPk	Unambiguous	1	1	P68871	N-Term(iTRAQ4plex); M15(Oxidation); K19(iTRAQ4plex)	CID	1	0	1	1	81391	Unique	Used	0.0706733	0.204041	3.00907				435562	41541	73520.7		80.74	1.5939e-07	0	6.07342	1	2	1182.08	2363.15	0.682479	43.095	6205	6205	MS2	10/166	20210210-WuCC-iTRAQ-OSCC_relapse-2-Chu-s20.raw
	High		vLGAFSDGLAHLDNLk	Unambiguous	2	2	P68871;P02042	N-Term(iTRAQ4plex); K16(iTRAQ4plex)	HCD	1	0	1	1	200253	Not Unique	Not Used	0.152892	0.300573	2.04897	0.177083	1.12904	0.562796	27916.3	5759.92	6941.48	5199.51	80.73	1.38626e-07	0	33.0067	97	3	653.371	1958.1	1.99367	52.2949	8508	8508	MS2	18/138	20210210-WuCC-iTRAQ-OSCC_relapse-2-Chu-s46.raw
	High		fFESFGDLSTPDAVMGNPk	Unambiguous	1	1	P68871	N-Term(iTRAQ4plex); K19(iTRAQ4plex)	HCD	1	0	1	1	77165	Redundant	Not Used	0.162501	0.423147	2.71398	0.15028	0.9015	0.339263	3.63906e+06	798025	1.27387e+06	575200	80.72	1.52077e-07	0	7.07057	0	2	1174.08	2347.15	-0.543184	45.0319	6813	6813	MS2	14/166	20210210-WuCC-iTRAQ-OSCC_relapse-2-Chu-s19.raw
	High		vVAGVANALAHk	Unambiguous	2	2	P68871;P02042	N-Term(iTRAQ4plex); K12(iTRAQ4plex)	HCD	1	0	1	1	234826	Not Unique	Not Used	0.233473	0.427185	1.907	0.232554	0.970972	0.520036	36457.6	11486.7	12883.9	8917.43	80.43	6.38541e-08	0	47.8484	115	2	719.445	1437.88	2.66102	40.2991	5669	5669	MS2	11/100	20210210-WuCC-iTRAQ-OSCC_relapse-2-Chu-s54.raw
	High		fFESFGDLSTPDAVMGNPk	Unambiguous	1	1	P68871	N-Term(iTRAQ4plex); K19(iTRAQ4plex)	HCD	1	0	1	1	77491	Redundant	Not Used	0.163142	0.409339	2.6151	0.142781	0.853145	0.333206	25837.5	5688.39	8749.39	3880.16	80.3	1.68919e-07	0	8.5433	88	2	1174.08	2347.15	-1.79138	47.9606	7517	7517	MS2	18/166	20210210-WuCC-iTRAQ-OSCC_relapse-2-Chu-s19.raw
	High		fFESFGDLSTPDAVmGNPk	Unambiguous	1	1	P68871	N-Term(iTRAQ4plex); M15(Oxidation); K19(iTRAQ4plex)	HCD	1	0	1	1	81629	Unique	Used	0.140784	0.354643	2.62549	0.159434	1.10394	0.429451	22713.8	4315.34	6663.86	3808.89	80.22	1.79664e-07	0	20.8785	41	3	788.388	2363.15	1.01255	45.071	6722	6722	MS2	16/166	20210210-WuCC-iTRAQ-OSCC_relapse-2-Chu-s20.raw
	High		vVAGVANALAHk	Unambiguous	2	2	P68871;P02042	N-Term(iTRAQ4plex); K12(iTRAQ4plex)	HCD	1	0	1	1	236334	Redundant	Not Used	0.172009	0.352601	2.13651	0.244973	1.38831	0.66368	4859.88	1128.1	1417.6	1252.19	80.17	6.53896e-08	0	24.1486	300	2	719.445	1437.88	3.1704	54.8846	8934	8934	MS2	16/100	20210210-WuCC-iTRAQ-OSCC_relapse-2-Chu-s54.raw
	High		lLGNVLVcVLAHHFGk	Unambiguous	1	1	P68871	N-Term(iTRAQ4plex); C8(Methylthio); K16(iTRAQ4plex)	HCD	1	0	1	1	267153	Redundant	Not Used	0.114502	0.413752	3.76615	0.0917246	0.780889	0.211773	315932	48818.1	108138	30479.4	79.87	1.19525e-07	0	5.90282	2	2	1027.59	2054.16	-0.485104	50.2757	8117	8117	MS2	15/146	20210210-WuCC-iTRAQ-OSCC_relapse-2-Chu-s61.raw
	High		lLGNVLVcVLAHHFGk	Unambiguous	1	1	P68871	N-Term(iTRAQ4plex); C8(Methylthio); K16(iTRAQ4plex)	HCD	1	0	1	1	271555	Redundant	Not Used	0.202183	0.493449	2.54372	0.127385	0.614176	0.246605	95785.6	26134.7	39100.9	12833.6	79.84	1.24503e-07	0	5.04349	13	2	1027.58	2054.16	-2.86214	51.8121	8348	8348	MS2	18/146	20210210-WuCC-iTRAQ-OSCC_relapse-2-Chu-s62.raw
		High	lLGNVLVcVLAHHFGk	Unambiguous	1	1	P68871	N-Term(iTRAQ4plex); C8(Methylthio); K16(iTRAQ4plex)	CID	1	0	1	1	275924	Redundant	Not Used	0.182282	0.490189	2.80279	0.159665	0.853855	0.311152	33960.5	8353.93	13771.5	5703.12	79.83	1.07632e-07	0	7.90127	98	2	1027.59	2054.17	3.55584	51.8972	8543	8543	MS2	20/146	20210210-WuCC-iTRAQ-OSCC_relapse-2-Chu-s63.raw
	High		vVAGVANALAHk	Unambiguous	2	2	P68871;P02042	N-Term(iTRAQ4plex); K12(iTRAQ4plex)	HCD	1	0	1	1	234382	Not Unique	Not Used	0.285809	0.565537	2.06232	0.345185	1.17732	0.583064	36436.5	14053.5	17046.7	13228.7	79.71	9.51459e-08	0	38.2184	46	2	719.444	1437.88	1.72717	36.2594	4707	4707	MS2	16/100	20210210-WuCC-iTRAQ-OSCC_relapse-2-Chu-s54.raw
		High	fFESFGDLSTPDAVMGNPk	Unambiguous	1	1	P68871	N-Term(iTRAQ4plex); K19(iTRAQ4plex)	CID	1	0	1	1	100246	Unique	Used	0.167053	0.282304	1.7613	0.084286	0.491834	0.285209	27162.6	6123.47	6343.52	2407.98	79.49	2.27733e-07	0	0	21	2	1174.08	2347.16	2.36925	45.433	6926	6926	MS2	14/166	20210210-WuCC-iTRAQ-OSCC_relapse-2-Chu-s24.raw
		High	fFESFGDLSTPDAVMGNPk	Unambiguous	1	1	P68871	N-Term(iTRAQ4plex); K19(iTRAQ4plex)	CID	1	0	1	1	77578	Unique	Used	0.154928	0.420836	2.8311	0.155763	0.980063	0.353571	8398.54	1755.92	2923.88	1375.93	79.22	2.07634e-07	0	12.5839	92	2	1174.08	2347.15	-0.127121	48.7176	7696	7696	MS2	24/166	20210210-WuCC-iTRAQ-OSCC_relapse-2-Chu-s19.raw
	High		gTFATLSELHcDk	Unambiguous	1	1	P68871	N-Term(iTRAQ4plex); C11(Methylthio); K13(iTRAQ4plex)	HCD	1	0	1	1	204867	Unique	Used	0.129769	0.344009	2.76292	0.0942493	0.707985	0.261718	10466.8	1832.99	2978.71	1037.58	79.02	2.85716e-07	0	14.6849	109	3	585.962	1755.87	4.02823	53.2514	8942	8942	MS2	13/116	20210210-WuCC-iTRAQ-OSCC_relapse-2-Chu-s47.raw
	High		vLGAFSDGLAHLDNLk	Unambiguous	2	2	P68871;P02042	N-Term(iTRAQ4plex); K16(iTRAQ4plex)	HCD	1	0	1	1	200409	Not Unique	Not Used	0.0803571	0.279162	3.62079	0.124118	1.50567	0.42472	22418.8	2431.14	5177.41	2926.68	78.78	2.17192e-07	0	18.7129	103	3	653.372	1958.1	2.74176	53.7438	8846	8846	MS2	17/138	20210210-WuCC-iTRAQ-OSCC_relapse-2-Chu-s46.raw
	High		vLGAFSDGLAHLDNLk	Unambiguous	2	2	P68871;P02042	N-Term(iTRAQ4plex); K16(iTRAQ4plex)	HCD	1	0	1	1	200710	Not Unique	Not Used	0.110973	0.282658	2.6547	0.148506	1.30451	0.50189	5518.38	826.417	1290.37	861.952	78.75	2.01362e-07	0	13.6504	300	3	653.373	1958.11	5.45359	56.8942	9497	9497	MS2	15/138	20210210-WuCC-iTRAQ-OSCC_relapse-2-Chu-s46.raw
		High	VNVDEVGGEALGR	Unambiguous	1	1	P68871		CID	1	0	1	1		No Quan Labels	Not Used											78.69	2.68386e-07	0	9.04543	10	2	657.837	1314.67	0.883817	29.4815	1930	1930	MS2	9/128	20210210-WuCC-iTRAQ-OSCC_relapse-2-Chu-s06.raw
		High	fFESFGDLSTPDAVMGNPk	Unambiguous	1	1	P68871	N-Term(iTRAQ4plex); K19(iTRAQ4plex)	CID	1	0	1	1	77237	Redundant	Not Used	0.160521	0.414845	2.69356	0.070059	0.425452	0.161325	749940	162454	257369	55260.9	78.57	2.41157e-07	0	5.59901	2	2	1174.08	2347.15	-0.127121	45.6981	6963	6963	MS2	11/166	20210210-WuCC-iTRAQ-OSCC_relapse-2-Chu-s19.raw
	High		vNVDEVGGEALGR	Unambiguous	1	1	P68871	N-Term(iTRAQ4plex)	HCD	1	0	1	1	54383	Unique	Used	0.141664	0.379347	2.79092	0.113199	0.778936	0.285057	150679	28806.1	47286	17940.1	78.35	3.7578e-07	0	13.2691	15	2	729.888	1458.77	1.45758	54.6372	9474	9474	MS2	12/128	20210210-WuCC-iTRAQ-OSCC_relapse-2-Chu-s14.raw
	High		VLGAFSDGLAHLDNLk	Unambiguous	2	2	P68871;P02042	K16(iTRAQ4plex)	HCD	1	0	1	1	132802	Not Unique	Not Used	0.378777	0.601663	1.65555	0.710876	1.82948	1.12866	9984.62	5103.73	4969.68	7465.39	78.33	3.23164e-07	0	21.3503	49	3	605.341	1814.01	8.45068	40.505	6252	6252	MS2	9/138	20210210-WuCC-iTRAQ-OSCC_relapse-2-Chu-s31.raw
		High	eFTPPVQAAYQk	Unambiguous	1	1	P68871	N-Term(iTRAQ4plex); K12(iTRAQ4plex)	CID	1	0	1	1	108444	Unique	Used	0.183946	0.430695	2.44035	0.15841	0.839483	0.351349	37529	9315.99	13371.5	6252.84	78.29	3.35049e-07	0	16.2254	41	2	833.959	1666.91	3.53141	35.7038	4630	4630	MS2	11/102	20210210-WuCC-iTRAQ-OSCC_relapse-2-Chu-s26.raw
		High	fFESFGDLSTPDAVMGNPk	Unambiguous	1	1	P68871	N-Term(iTRAQ4plex); K19(iTRAQ4plex)	CID	1	0	1	1	72712	Unique	Used	0.0293704	0.141804	5.03211	0.0680362	2.25813	0.458328	1.71698e+06	68053.1	201418	122866	77.85	3.30579e-07	0	6.3453	0	2	1174.08	2347.16	2.57728	45.8803	7050	7050	MS2	19/166	20210210-WuCC-iTRAQ-OSCC_relapse-2-Chu-s18.raw
	High		vLGAFSDGLAHLDNLk	Unambiguous	2	2	P68871;P02042	N-Term(iTRAQ4plex); K16(iTRAQ4plex)	HCD	1	0	1	1	194690	Not Unique	Not Used	0.0404773	0.201794	5.19598	0.0967358	2.32966	0.457935	208808	11405.9	34857.7	21245.2	77.77	2.6069e-07	0	13.4384	6	3	653.373	1958.1	4.61199	42.3982	6058	6058	MS2	17/138	20210210-WuCC-iTRAQ-OSCC_relapse-2-Chu-s45.raw
	High		vNVDEVGGEALGR	Unambiguous	1	1	P68871	N-Term(iTRAQ4plex)	HCD	1	0	1	1	52115	Unique	Used	0.203423	0.427834	2.19204	0.1495	0.716409	0.333804	453563	124511	160530	71319.3	77.72	4.05706e-07	0	6.25524	2	2	729.889	1458.77	3.13118	35.8031	4560	4560	MS2	11/128	20210210-WuCC-iTRAQ-OSCC_relapse-2-Chu-s14.raw
	High		LLGNVLVcVLAHHFGk	Unambiguous	1	1	P68871	C8(Methylthio); K16(iTRAQ4plex)	HCD	1	0	1	1	310270	Unique	Used	0.28561	0.676891	2.47011	0.393006	1.34135	0.554633	4397.52	1694.94	2462.46	1817.75	77.7	3.03136e-07	0	10.2722	300	3	637.359	1910.06	-0.714072	49.9355	7540	7540	MS2	10/146	20210210-WuCC-iTRAQ-OSCC_relapse-2-Chu-s72.raw
	High		vLGAFSDGLAHLDNLk	Unambiguous	2	2	P68871;P02042	N-Term(iTRAQ4plex); K16(iTRAQ4plex)	HCD	1	0	1	1	204070	Not Unique	Not Used	0.152877	0.40111	2.73459	0.121138	0.772426	0.288498	57361.1	11834	19033.7	7308.45	77.69	2.80005e-07	0	10.5928	15	3	653.372	1958.1	2.92879	45.9712	7214	7214	MS2	17/138	20210210-WuCC-iTRAQ-OSCC_relapse-2-Chu-s47.raw
	High		vLGAFSDGLAHLDNLk	Unambiguous	2	2	P68871;P02042	N-Term(iTRAQ4plex); K16(iTRAQ4plex)	HCD	1	0	1	1	212829	Not Unique	Not Used	0.220969	0.714846	3.37173	0.192573	0.849535	0.25734	37114.7	11067.5	21948.3	7517.4	77.54	2.81035e-07	0	12.523	21	3	653.369	1958.09	-0.905199	44.367	6894	6894	MS2	15/138	20210210-WuCC-iTRAQ-OSCC_relapse-2-Chu-s49.raw
		High	vVAGVANALAHk	Unambiguous	2	2	P68871;P02042	N-Term(iTRAQ4plex); K12(iTRAQ4plex)	CID	1	0	1	1	233876	Redundant	Not Used	0.0952394	0.26504	2.90046	0.0811574	0.830672	0.29251	1.01396e+07	1.30319e+06	2.22318e+06	865513	77.47	1.82642e-07	0	12.4149	0	2	719.443	1437.88	0.87821	31.2743	3607	3607	MS2	11/100	20210210-WuCC-iTRAQ-OSCC_relapse-2-Chu-s54.raw
	High		LLGNVLVcVLAHHFGk	Unambiguous	1	1	P68871	C8(Methylthio); K16(iTRAQ4plex)	HCD	1	0	1	1	299502	Unique	Used	0.196994	0.462259	2.4457	0.338333	1.6742	0.699171	2125.34	565.009	812.752	756.312	77.36	3.37923e-07	0	10.4032	134	3	637.359	1910.06	0.436292	50.5209	6729	6729	MS2	9/146	20210210-WuCC-iTRAQ-OSCC_relapse-2-Chu-s69.raw
	High		vLGAFSDGLAHLDNLk	Unambiguous	2	2	P68871;P02042	N-Term(iTRAQ4plex); K16(iTRAQ4plex)	HCD	1	0	1	1	208355	Not Unique	Not Used	0.0542077	0.313176	6.02143	0.0833466	1.4988	0.254228	545902	39934.5	141432	47855.3	77.35	3.01887e-07	0	10.613	2	3	653.371	1958.1	1.90016	45.0587	6773	6773	MS2	15/138	20210210-WuCC-iTRAQ-OSCC_relapse-2-Chu-s48.raw
	High		LLGNVLVcVLAHHFGk	Unambiguous	1	1	P68871	C8(Methylthio); K16(iTRAQ4plex)	HCD	1	0	1	1	240172	Unique	Used		0.51364					232707		98880.4		77.27	3.42186e-07	0	4.61378	1	3	637.36	1910.06	1.01147	49.4874	7982	7982	MS2	9/146	20210210-WuCC-iTRAQ-OSCC_relapse-2-Chu-s55.raw
	High		lLGNVLVcVLAHHFGk	Unambiguous	1	1	P68871	N-Term(iTRAQ4plex); C8(Methylthio); K16(iTRAQ4plex)	HCD	1	0	1	1	271489	Redundant	Not Used	0.275832	0.602105	2.27509	0.231484	0.818077	0.36726	60874.6	22659.6	30321.5	14821.2	77.19	2.17723e-07	0	5.39981	7	2	1027.58	2054.16	-1.07936	51.1195	8205	8205	MS2	16/146	20210210-WuCC-iTRAQ-OSCC_relapse-2-Chu-s62.raw
		High	VLGAFSDGLAHLDNLk	Unambiguous	2	2	P68871;P02042	K16(iTRAQ4plex)	CID	1	0	1	1	142184	Not Unique	Not Used	0.216897	0.348174	1.67307	0.328821	1.47783	0.902168	53648.4	15703	15452.4	18554.2	77.12	4.04675e-07	0	7.85143	6	2	907.501	1814	1.29138	40.748	6220	6220	MS2	12/138	20210210-WuCC-iTRAQ-OSCC_relapse-2-Chu-s33.raw
	High		vVAGVANALAHkYH	Unambiguous	2	2	P68871;P02042	N-Term(iTRAQ4plex); K12(iTRAQ4plex)	HCD	1	0	1	1	269712	Not Unique	Not Used	0.345486	0.629495	1.89904	0.282719	0.797707	0.42903	636133	296586	331271	189161	77.1	3.1295e-07	1	12.466	1	3	580.005	1738	0.100172	33.9385	4356	4356	MS2	17/116	20210210-WuCC-iTRAQ-OSCC_relapse-2-Chu-s62.raw
	High		LLGNVLVcVLAHHFGk	Unambiguous	1	1	P68871	C8(Methylthio); K16(iTRAQ4plex)	HCD	1	0	1	1	275798	Unique	Used	0.198089	0.505559	2.66001	0.234511	1.15404	0.443115	4585.87	1225.9	1917.95	1131.13	77.06	3.40444e-07	0	19.7474	59	3	637.361	1910.07	3.0246	50.5286	8276	8276	MS2	9/146	20210210-WuCC-iTRAQ-OSCC_relapse-2-Chu-s63.raw
	High		vLGAFSDGLAHLDNLk	Unambiguous	2	2	P68871;P02042	N-Term(iTRAQ4plex); K16(iTRAQ4plex)	HCD	1	0	1	1	200479	Not Unique	Not Used	0.0939066	0.247184	2.74344	0.110992	1.15216	0.42894	29948	3795.21	6123.95	3496.13	76.92	3.09934e-07	0	18.6553	71	3	653.372	1958.1	3.77039	54.4272	9000	9000	MS2	15/138	20210210-WuCC-iTRAQ-OSCC_relapse-2-Chu-s46.raw
	High		vVAGVANALAHk	Unambiguous	2	2	P68871;P02042	N-Term(iTRAQ4plex); K12(iTRAQ4plex)	HCD	1	0	1	1	238271	Redundant	Not Used	0.238819	0.582781	2.54336	0.207594	0.847353	0.340278	453981	146311	218870	99124.1	76.7	2.12727e-07	0	9.94422	2	2	719.443	1437.88	1.048	32.0877	3862	3862	MS2	10/100	20210210-WuCC-iTRAQ-OSCC_relapse-2-Chu-s55.raw
	High		LLGNVLVcVLAHHFGk	Unambiguous	1	1	P68871	C8(Methylthio); K16(iTRAQ4plex)	HCD	1	0	1	1	279980	Unique	Used	0.324088	0.714075	2.29642	0.68356	2.05604	0.914444	4288.43	1875.57	2533.3	3083.21	76.67	4.03647e-07	0	21.1981	59	3	637.36	1910.07	1.29906	51.0428	7985	7985	MS2	9/146	20210210-WuCC-iTRAQ-OSCC_relapse-2-Chu-s64.raw
	High		gTFATLSELHcDk	Unambiguous	1	1	P68871	N-Term(iTRAQ4plex); C11(Methylthio); K13(iTRAQ4plex)	HCD	1	0	1	1	202859	Unique	Used	0.146811	0.35639	2.5301	0.175868	1.16774	0.471398	39062.4	7739.1	11516.7	7225.61	76.64	4.69308e-07	0	29.304	57	2	878.439	1755.87	3.09736	34.8954	4589	4589	MS2	9/116	20210210-WuCC-iTRAQ-OSCC_relapse-2-Chu-s47.raw
	High		LLGNVLVcVLAHHFGk	Unambiguous	1	1	P68871	C8(Methylthio); K16(iTRAQ4plex)	HCD	1	0	1	1	240555	Unique	Used	0.505333	0.813531	1.67791	0.682399	1.31637	0.801287	987.396	673.351	664.522	708.691	76.59	3.90319e-07	0	16.6843	300	3	637.359	1910.06	-0.522345	53.2919	8806	8806	MS2	9/146	20210210-WuCC-iTRAQ-OSCC_relapse-2-Chu-s55.raw
		High	fFESFGDLSTPDAVMGNPk	Unambiguous	1	1	P68871	N-Term(iTRAQ4plex); K19(iTRAQ4plex)	CID	1	0	1	1	81673	Unique	Used	0.271049	0.957492	3.68179	0.224057	0.805803	0.223536	352077	128783	278879	82970.3	76.59	3.95801e-07	0	8.24436	1	2	1174.08	2347.15	0.392957	45.4408	6816	6816	MS2	11/166	20210210-WuCC-iTRAQ-OSCC_relapse-2-Chu-s20.raw
		High	sAVTALWGk	Unambiguous	1	1	P68871	N-Term(iTRAQ4plex); K9(iTRAQ4plex)	CID	1	0	1	1	138918	Unique	Used	0.11445	0.369153	3.36171	0.0771886	0.657436	0.199743	52076.5	8043.24	15903.5	4227.87	76.56	3.49969e-07	0	11.8023	21	2	610.867	1220.73	2.60109	53.6031	9182	9182	MS2	8/70	20210210-WuCC-iTRAQ-OSCC_relapse-2-Chu-s32.raw
	High		vLGAFSDGLAHLDNLk	Unambiguous	2	2	P68871;P02042	N-Term(iTRAQ4plex); K16(iTRAQ4plex)	HCD	1	0	1	1	199184	Redundant	Not Used	0.097081	0.362788	3.89484	0.137372	1.37937	0.361718	152331	19957	45717.7	22009.7	76.52	3.71034e-07	0	14.0576	16	2	979.553	1958.1	2.37458	42.9574	6193	6193	MS2	18/138	20210210-WuCC-iTRAQ-OSCC_relapse-2-Chu-s46.raw
		High	sAVTALWGk	Unambiguous	1	1	P68871	N-Term(iTRAQ4plex); K9(iTRAQ4plex)	CID	1	0	1	1	136529	Unique	Used	0.115587	0.259625	2.34104				2.24245e+07	3.49787e+06	4.81629e+06		76.4	3.35612e-07	0	12.86	0	2	610.867	1220.73	1.70111	32.6007	4007	4007	MS2	8/70	20210210-WuCC-iTRAQ-OSCC_relapse-2-Chu-s32.raw
		High	FFESFGDLSTPDAVmGNPk	Unambiguous	1	1	P68871	M15(Oxidation); K19(iTRAQ4plex)	CID	1	0	1	1	47763	Unique	Used		0.235248					95001.8		18488.5		76.34	4.27384e-07	0	2.50164	2	2	1110.03	2219.05	1.61247	39.1389	5479	5479	MS2	9/166	20210210-WuCC-iTRAQ-OSCC_relapse-2-Chu-s13.raw
		High	vNVDEVGGEALGR	Unambiguous	1	1	P68871	N-Term(iTRAQ4plex)	CID	1	0	1	1	46425	Unique	Used	0.0418475	0.200715	4.99899				9.945e+06	561624	1.65131e+06		76.24	6.10848e-07	0	7.02316	0	2	729.888	1458.77	1.3739	27.9741	2580	2580	MS2	10/128	20210210-WuCC-iTRAQ-OSCC_relapse-2-Chu-s13.raw
		High	eFTPPVQAAYQk	Unambiguous	1	1	P68871	N-Term(iTRAQ4plex); K12(iTRAQ4plex)	CID	1	0	1	1	140649	Unique	Used	0.178586	0.440005	2.56792	0.101984	0.556677	0.221411	32893.1	7927.29	11973.1	3528.3	76.17	5.35025e-07	0	13.8777	22	2	833.958	1666.91	2.50617	27.7324	2893	2893	MS2	11/102	20210210-WuCC-iTRAQ-OSCC_relapse-2-Chu-s33.raw
		High	gTFATLSELHcDk	Unambiguous	1	1	P68871	N-Term(iTRAQ4plex); C11(Methylthio); K13(iTRAQ4plex)	CID	1	0	1	1	207677	Unique	Used	0.289315	0.637423	2.2963	0.185127	0.623762	0.277439	108901	42518	57425.1	21204.5	76.05	5.17733e-07	0	17.0649	12	2	878.436	1755.86	-0.309186	38.9543	5298	5298	MS2	10/116	20210210-WuCC-iTRAQ-OSCC_relapse-2-Chu-s48.raw
		High	vNVDEVGGEALGR	Unambiguous	1	1	P68871	N-Term(iTRAQ4plex)	CID	1	0	1	1	51611	Unique	Used	0.112314	0.555519	5.15511				404971	61380.1	186108		76.03	6.41111e-07	0	6.36763	1	2	729.888	1458.77	1.3739	31.6276	3462	3462	MS2	10/128	20210210-WuCC-iTRAQ-OSCC_relapse-2-Chu-s14.raw
	High		vVAGVANALAHk	Unambiguous	2	2	P68871;P02042	N-Term(iTRAQ4plex); K12(iTRAQ4plex)	HCD	1	0	1	1	236509	Not Unique	Not Used	0.194584	0.413685	2.21581	0.177347	0.888453	0.409524	2842.73	746.474	972.854	530.257	75.99	1.64908e-07	0	22.2984	300	2	719.446	1437.88	4.61362	57.1613	9318	9318	MS2	9/100	20210210-WuCC-iTRAQ-OSCC_relapse-2-Chu-s54.raw
	High		lLGNVLVcVLAHHFGk	Unambiguous	1	1	P68871	N-Term(iTRAQ4plex); C8(Methylthio); K16(iTRAQ4plex)	HCD	1	0	1	1	263179	Unique	Used	0.0926442	0.309806	3.48532	0.0978975	1.03008	0.301861	57784.2	7224.36	14809.5	5949.88	75.91	2.69271e-07	0	12.1527	42	3	685.395	2054.17	2.8659	54.1544	8998	8998	MS2	17/146	20210210-WuCC-iTRAQ-OSCC_relapse-2-Chu-s60.raw
		High	vVAGVANALAHk	Unambiguous	2	2	P68871;P02042	N-Term(iTRAQ4plex); K12(iTRAQ4plex)	CID	1	0	1	1	242721	Redundant	Not Used	0.19386	0.448093	2.40909	0.161371	0.811441	0.344019	317830	83148.4	117817	53944.6	75.88	1.82049e-07	0	13.1632	8	2	719.445	1437.88	2.66102	32.2694	4043	4043	MS2	11/100	20210210-WuCC-iTRAQ-OSCC_relapse-2-Chu-s56.raw
	High		lLGNVLVcVLAHHFGk	Unambiguous	1	1	P68871	N-Term(iTRAQ4plex); C8(Methylthio); K16(iTRAQ4plex)	HCD	1	0	1	1	267477	Unique	Used	0.2024	0.395562	2.03692	0.149064	0.717926	0.359984	13121.5	3584	4293.8	2057.24	75.87	2.91174e-07	0	22.5891	183	3	685.394	2054.17	1.08313	53.8579	8819	8819	MS2	17/146	20210210-WuCC-iTRAQ-OSCC_relapse-2-Chu-s61.raw
		High	eFTPPVQAAYQk	Unambiguous	1	1	P68871	N-Term(iTRAQ4plex); K12(iTRAQ4plex)	CID	1	0	1	1	175822	Unique	Used	0.0788184	0.436105	5.7668	0.213827	2.64456	0.468378	13384.6	1423.66	4828.81	3010.2	75.69	6.09689e-07	0	13.3005	47	2	833.959	1666.91	3.53141	29.7265	3091	3091	MS2	11/102	20210210-WuCC-iTRAQ-OSCC_relapse-2-Chu-s41.raw
		High	vVAGVANALAHk	Unambiguous	2	2	P68871;P02042	N-Term(iTRAQ4plex); K12(iTRAQ4plex)	CID	1	0	1	1	236235	Not Unique	Not Used	0.146041	0.322155	2.29912	0.106917	0.713656	0.317034	7964.92	1569.74	2122.7	895.681	75.53	1.97328e-07	0	12.7932	80	3	479.965	1437.88	2.16352	53.7842	8717	8717	MS2	10/100	20210210-WuCC-iTRAQ-OSCC_relapse-2-Chu-s54.raw
		High	vVAGVANALAHk	Unambiguous	2	2	P68871;P02042	N-Term(iTRAQ4plex); K12(iTRAQ4plex)	CID	1	0	1	1	174	Not Unique	Not Used	0.351024	0.246608	0.73222				1492.11	706.823	304.405		75.01	3.2181e-07	0	40.5132	300	2	719.443	1437.88	0.623522	34.2611	1574	1574	MS2	10/100	20210210-WuCC-iTRAQ-OSCC_relapse-2-Chu-s01.raw
	High		vVAGVANALAHK	Unambiguous	2	2	P68871;P02042	N-Term(iTRAQ4plex)	HCD	1	0	1	1	167115	Not Unique	Not Used	0.191697	0.477218	2.59462	0.222586	1.13188	0.44556	29863.3	7725.47	11789.6	6991.4	74.96	6.52669e-07	0	22.3883	63	2	647.392	1293.78	1.07982	30.7354	3166	3166	MS2	10/100	20210210-WuCC-iTRAQ-OSCC_relapse-2-Chu-s39.raw
		High	vNVDEVGGEALGR	Unambiguous	1	1	P68871	N-Term(iTRAQ4plex)	CID	1	0	1	1	54539	Unique	Used	0.131378	0.289548	2.29705	0.115033	0.85353	0.379512	89042.8	15786.7	21328.6	10773.3	74.95	8.01323e-07	0	9.64058	22	2	729.888	1458.77	1.7923	56.0038	9806	9806	MS2	19/128	20210210-WuCC-iTRAQ-OSCC_relapse-2-Chu-s14.raw
		High	vVAGVANALAHkYH	Unambiguous	2	2	P68871;P02042	N-Term(iTRAQ4plex); K12(iTRAQ4plex)	CID	1	0	1	1	274033	Not Unique	Not Used	0.42961	0.741905	1.79989	0.339592	0.770551	0.437255	147849	85716.9	90742.6	52808.6	74.93	4.83656e-07	1	14.3696	9	2	869.505	1738	1.40727	33.3777	4447	4447	MS2	17/116	20210210-WuCC-iTRAQ-OSCC_relapse-2-Chu-s63.raw
	High		gTFATLSELHcDk	Unambiguous	1	1	P68871	N-Term(iTRAQ4plex); C11(Methylthio); K13(iTRAQ4plex)	HCD	1	0	1	1	274512	Unique	Used	0.23719	0.462885	2.03399	0.219263	0.901132	0.452498	18750.5	6001.78	7180.07	4324.2	74.8	7.43389e-07	0	43.4319	150	3	585.963	1755.87	4.65392	38.0325	5485	5485	MS2	17/116	20210210-WuCC-iTRAQ-OSCC_relapse-2-Chu-s63.raw
	High		vVAGVANALAHk	Unambiguous	2	2	P68871;P02042	N-Term(iTRAQ4plex); K12(iTRAQ4plex)	HCD	1	0	1	1	235959	Not Unique	Not Used	0.198389	0.448055	2.35388	0.285181	1.40127	0.608016	6710.73	1796.63	2487.39	2012.88	74.76	2.2224e-07	0	23.7433	234	2	719.446	1437.88	4.35893	50.8698	8125	8125	MS2	16/100	20210210-WuCC-iTRAQ-OSCC_relapse-2-Chu-s54.raw
	High		fFESFGDLSTPDAVMGNPk	Unambiguous	1	1	P68871	N-Term(iTRAQ4plex); K19(iTRAQ4plex)	HCD	1	0	1	1	76979	Unique	Used	0.0521663	0.462658	9.2436	0.190682	3.56319	0.393709	8.51626e+06	599530	3.25951e+06	1.70799e+06	74.72	6.22295e-07	0	8.51996	0	3	783.057	2347.16	1.68742	43.237	6410	6410	MS2	16/166	20210210-WuCC-iTRAQ-OSCC_relapse-2-Chu-s19.raw
		High	vNVDEVGGEALGR	Unambiguous	1	1	P68871	N-Term(iTRAQ4plex)	CID	1	0	1	1	54749	Unique	Used	0.170517	0.36687	2.24242	0.137434	0.785679	0.357855	24496.7	5636.98	7434.68	3541.02	74.56	8.81862e-07	0	8.10181	59	2	729.888	1458.77	0.788134	58.1299	10261	10261	MS2	11/128	20210210-WuCC-iTRAQ-OSCC_relapse-2-Chu-s14.raw
		High	gTFATLSELHcDk	Unambiguous	1	1	P68871	N-Term(iTRAQ4plex); C11(Methylthio); K13(iTRAQ4plex)	CID	1	0	1	1	207757	Unique	Used	0.304257	0.730362	2.5019	0.317333	1.0167	0.415051	19477.9	7997.48	11768.6	6501.06	74.55	6.90981e-07	0	27.4221	63	2	878.434	1755.86	-2.04723	39.6509	5469	5469	MS2	10/116	20210210-WuCC-iTRAQ-OSCC_relapse-2-Chu-s48.raw
	High		vVAGVANALAHk	Unambiguous	2	2	P68871;P02042	N-Term(iTRAQ4plex); K12(iTRAQ4plex)	HCD	1	0	1	1	235763	Not Unique	Not Used	0.152206	0.260919	1.78668	0.115509	0.739781	0.422897	11440.4	2349.87	2469.4	1389.9	74.38	2.48033e-07	0	9.51993	88	3	479.966	1437.88	2.80024	48.9752	7698	7698	MS2	16/100	20210210-WuCC-iTRAQ-OSCC_relapse-2-Chu-s54.raw
		High	vNVDEVGGEALGR	Unambiguous	1	1	P68871	N-Term(iTRAQ4plex)	CID	1	0	1	1	51209	Unique	Used	0.13523	0.348014	2.68222	0.077679	0.559948	0.213222	7.73472e+07	1.41153e+07	2.22682e+07	6.31939e+06	74.36	9.23423e-07	0	6.30551	0	2	729.888	1458.77	0.788134	28.179	2591	2591	MS2	10/128	20210210-WuCC-iTRAQ-OSCC_relapse-2-Chu-s14.raw
		High	vVAGVANALAHk	Unambiguous	2	2	P68871;P02042	N-Term(iTRAQ4plex); K12(iTRAQ4plex)	CID	1	0	1	1	233816	Not Unique	Not Used	0.146076	0.33594	2.39692	0.116704	0.778794	0.331854	3.07135e+06	605455	853563	377001	74.29	3.81701e-07	0	12.243	0	3	479.964	1437.88	0.50805	30.6721	3477	3477	MS2	10/100	20210210-WuCC-iTRAQ-OSCC_relapse-2-Chu-s54.raw
	High		vVAGVANALAHkYH	Unambiguous	2	2	P68871;P02042	N-Term(iTRAQ4plex); K12(iTRAQ4plex)	HCD	1	0	1	1	257	Not Unique	Not Used	0.98277	0.692887	0.734821	0.220848	0.219059	0.304478	1234.11	1636.73	707.391	286.666	74.28	5.99067e-07	1	27.385	300	3	580.005	1738	0.205526	36.3736	1796	1796	MS2	15/116	20210210-WuCC-iTRAQ-OSCC_relapse-2-Chu-s01.raw
		High	eFTPPVQAAYQk	Unambiguous	1	1	P68871	N-Term(iTRAQ4plex); K12(iTRAQ4plex)	CID	1	0	1	1	131284	Unique	Used	0.160224	0.520645	3.38676	0.10108	0.614973	0.18546	46523.4	10059.4	20038.1	4946.12	74.26	8.47439e-07	0	13.8253	29	2	833.959	1666.91	3.45818	27.4577	2957	2957	MS2	11/102	20210210-WuCC-iTRAQ-OSCC_relapse-2-Chu-s31.raw
		High	vNVDEVGGEALGR	Unambiguous	1	1	P68871	N-Term(iTRAQ4plex)	CID	1	0	1	1	53885	Unique	Used	0.13528	0.394372	3.0384	0.124576	0.897675	0.301754	128898	23531.6	42052.9	16889.1	74.15	9.30712e-07	0	7.99106	16	2	729.889	1458.77	2.46174	50.4062	8389	8389	MS2	10/128	20210210-WuCC-iTRAQ-OSCC_relapse-2-Chu-s14.raw
	High		vVAGVANALAHk	Unambiguous	2	2	P68871;P02042	N-Term(iTRAQ4plex); K12(iTRAQ4plex)	HCD	1	0	1	1	220556	Not Unique	Not Used	0.261167	0.565658	2.25739	0.281769	1.0517	0.475844	36945.8	13021.3	17288.7	10949.3	74.04	4.04319e-07	0	38.6545	38	2	719.443	1437.88	0.45373	32.1311	3967	3967	MS2	10/100	20210210-WuCC-iTRAQ-OSCC_relapse-2-Chu-s51.raw
		High	vLGAFSDGLAHLDNLk	Unambiguous	2	2	P68871;P02042	N-Term(iTRAQ4plex); K16(iTRAQ4plex)	CID	1	0	1	1	208433	No Quan Values	Not Used							53512.3				73.97	6.55417e-07	0	8.20255	1	3	653.371	1958.1	1.71314	45.7538	6936	6936	MS2	16/138	20210210-WuCC-iTRAQ-OSCC_relapse-2-Chu-s48.raw
		High	vNVDEVGGEALGR	Unambiguous	1	1	P68871	N-Term(iTRAQ4plex)	CID	1	0	1	1	54808	Unique	Used	0.15512	0.310457	2.08596	0.0833126	0.523554	0.25635	14817.8	3101.87	3805.65	1298.44	73.9	1.02049e-06	0	9.34437	84	2	729.888	1458.77	1.70862	58.8823	10388	10388	MS2	10/128	20210210-WuCC-iTRAQ-OSCC_relapse-2-Chu-s14.raw
	High		kVLGAFSDGLAHLDNLk	Unambiguous	2	2	P68871;P02042	N-Term(iTRAQ4plex); K1(iTRAQ4plex); K17(iTRAQ4plex)	HCD	1	0	1	1	283255	Not Unique	Not Used	0.0780155	0.322174	4.30409	0.17638	2.20388	0.522979	51108.5	5380.79	13621.6	9481.35	73.76	2.72992e-07	1	21.1115	16	4	558.331	2230.3	3.76427	41.4522	6087	6087	MS2	18/174	20210210-WuCC-iTRAQ-OSCC_relapse-2-Chu-s65.raw
	High		lLGNVLVcVLAHHFGk	Unambiguous	1	1	P68871	N-Term(iTRAQ4plex); C8(Methylthio); K16(iTRAQ4plex)	HCD	1	0	1	1	306459	Unique	Used	0.166902	0.340933	2.12902	0.140283	0.819338	0.393062	52712.8	11872.7	14867.2	7777.66	73.72	4.1825e-07	0	16.0663	48	3	685.396	2054.17	3.66814	51.9895	6762	6762	MS2	17/146	20210210-WuCC-iTRAQ-OSCC_relapse-2-Chu-s71.raw
		High	fFESFGDLSTPDAVMGNPk	Unambiguous	1	1	P68871	N-Term(iTRAQ4plex); K19(iTRAQ4plex)	CID	1	0	1	1	76949	Unique	Used	0.159916	0.467611	3.04765	0.112884	0.688108	0.230606	9.39884e+06	2.02833e+06	3.63582e+06	1.11592e+06	73.66	7.6849e-07	0	6.92408	0	2	1174.08	2347.15	-1.06326	42.9302	6339	6339	MS2	12/166	20210210-WuCC-iTRAQ-OSCC_relapse-2-Chu-s19.raw
		High	eFTPPVQAAYQk	Unambiguous	1	1	P68871	N-Term(iTRAQ4plex); K12(iTRAQ4plex)	CID	1	0	1	1	154386	Unique	Used	0.151683	0.385398	2.64816	0.126839	0.815146	0.31439	27945	5720.2	8909.55	3728.07	73.62	9.6244e-07	0	12.7031	62	2	833.958	1666.91	3.09203	29.4124	2848	2848	MS2	11/102	20210210-WuCC-iTRAQ-OSCC_relapse-2-Chu-s36.raw
	High		fFESFGDLSTPDAVMGNPk	Unambiguous	1	1	P68871	N-Term(iTRAQ4plex); K19(iTRAQ4plex)	HCD	1	0	1	1	72574	Unique	Used	0.109198	0.331307	3.16219				729035	107432	199812		73.51	9.13595e-07	0	9.3878	1	3	783.058	2347.16	3.48168	44.7531	6757	6757	MS2	14/166	20210210-WuCC-iTRAQ-OSCC_relapse-2-Chu-s18.raw
		High	gTFATLSELHcDk	Unambiguous	1	1	P68871	N-Term(iTRAQ4plex); C11(Methylthio); K13(iTRAQ4plex)	CID	1	0	1	1	202859	Redundant	Not Used	0.146811	0.35639	2.5301	0.175868	1.16774	0.471398	39062.4	7739.1	11516.7	7225.61	73.49	9.69299e-07	0	29.304	57	2	878.439	1755.87	3.09736	34.8769	4583	4583	MS2	8/116	20210210-WuCC-iTRAQ-OSCC_relapse-2-Chu-s47.raw
	High		fFESFGDLSTPDAVmGNPk	Unambiguous	1	1	P68871	N-Term(iTRAQ4plex); M15(Oxidation); K19(iTRAQ4plex)	HCD	1	0	1	1	85950	Unique	Used	0.156179	0.272174	1.81633	0.0869603	0.54277	0.30521	2.06798e+06	435854	465624	189145	73.45	8.51748e-07	0	5.24143	1	2	1182.08	2363.15	1.8189	41.8774	6248	6248	MS2	16/166	20210210-WuCC-iTRAQ-OSCC_relapse-2-Chu-s21.raw
	High		fFESFGDLSTPDAVMGNPk	Unambiguous	1	1	P68871	N-Term(iTRAQ4plex); K19(iTRAQ4plex)	HCD	1	0	1	1	77123	Unique	Used	0.206922	0.425777	2.1446	0.149591	0.704718	0.335619	5.05294e+06	1.41099e+06	1.77979e+06	795015	73.44	9.0806e-07	0	8.13028	0	3	783.057	2347.16	1.92146	44.6369	6722	6722	MS2	14/166	20210210-WuCC-iTRAQ-OSCC_relapse-2-Chu-s19.raw
		High	gTFATLSELHcDk	Unambiguous	1	1	P68871	N-Term(iTRAQ4plex); C11(Methylthio); K13(iTRAQ4plex)	CID	1	0	1	1	207599	Unique	Used	0.24462	0.689147	2.93624	0.114444	0.456057	0.158637	523032	172660	298183	62957.5	73.34	9.43114e-07	0	12.738	2	2	878.435	1755.86	-0.795837	38.2283	5129	5129	MS2	10/116	20210210-WuCC-iTRAQ-OSCC_relapse-2-Chu-s48.raw
	High		eFTPPVQAAYQk	Unambiguous	1	1	P68871	N-Term(iTRAQ4plex); K12(iTRAQ4plex)	HCD	1	0	1	1	112227	Unique	Used	0.229097	0.512222	2.33029	0.160637	0.683511	0.29958	1.12659e+07	3.48302e+06	4.77383e+06	1.90344e+06	73.32	1.01265e-06	0	10.3897	0	2	833.957	1666.91	1.4077	27.9048	2687	2687	MS2	8/102	20210210-WuCC-iTRAQ-OSCC_relapse-2-Chu-s27.raw
		High	vVAGVANALAHk	Unambiguous	2	2	P68871;P02042	N-Term(iTRAQ4plex); K12(iTRAQ4plex)	CID	1	0	1	1	236462	Not Unique	Not Used	0.173262	0.27407	1.64865	0.175493	0.987359	0.611679	3006.4	702.945	681.633	554.924	73.32	3.14271e-07	0	16.2035	213	2	719.446	1437.88	4.18914	56.4479	9210	9210	MS2	9/100	20210210-WuCC-iTRAQ-OSCC_relapse-2-Chu-s54.raw
	High		vLGAFSDGLAHLDNLk	Unambiguous	2	2	P68871;P02042	N-Term(iTRAQ4plex); K16(iTRAQ4plex)	HCD	1	0	1	1	208441	Redundant	Not Used	0.220832	0.743796	3.51046	0.249758	1.10249	0.320767	13061	3892.33	8036.62	3431.01	73.24	7.80128e-07	0	26.0042	75	2	979.552	1958.1	1.37713	45.8282	6957	6957	MS2	9/138	20210210-WuCC-iTRAQ-OSCC_relapse-2-Chu-s48.raw
	High		sAVTALWGk	Unambiguous	1	1	P68871	N-Term(iTRAQ4plex); K9(iTRAQ4plex)	HCD	1	0	1	1	138761	Unique	Used	0.157475	0.360738	2.38754	0.0716114	0.443291	0.189634	110567	23496.8	32995.9	8327.89	72.97	7.46899e-07	0	11.5701	14	2	610.868	1220.73	3.50107	52.1861	8849	8849	MS2	8/70	20210210-WuCC-iTRAQ-OSCC_relapse-2-Chu-s32.raw
	High		gTFATLSELHcDk	Unambiguous	1	1	P68871	N-Term(iTRAQ4plex); C11(Methylthio); K13(iTRAQ4plex)	HCD	1	0	1	1	207773	Unique	Used	0.28294	0.595953	2.19527	0.181299	0.624623	0.290608	198717	75875.6	97969.4	37892.8	72.97	1.07493e-06	0	11.4509	4	3	585.96	1755.87	0.795499	39.8308	5512	5512	MS2	15/116	20210210-WuCC-iTRAQ-OSCC_relapse-2-Chu-s48.raw
		High	vNVDEVGGEALGR	Unambiguous	1	1	P68871	N-Term(iTRAQ4plex)	CID	1	0	1	1	51131	Unique	Used	0.159884	0.315186	2.05463	0.123593	0.75354	0.374586	9.95625e+07	2.14819e+07	2.59601e+07	1.29425e+07	72.96	1.27468e-06	0	6.30172	0	2	729.888	1458.77	0.788134	27.5019	2422	2422	MS2	11/128	20210210-WuCC-iTRAQ-OSCC_relapse-2-Chu-s14.raw
	High		vLGAFSDGLAHLDNLk	Unambiguous	2	2	P68871;P02042	N-Term(iTRAQ4plex); K16(iTRAQ4plex)	HCD	1	0	1	1	208126	Not Unique	Not Used	0.269611	0.445479	1.72211	0.262075	0.947557	0.561982	39487.1	14367	14552.1	10884.5	72.94	8.25759e-07	0	24.1689	29	3	653.371	1958.1	1.80665	43.0113	6271	6271	MS2	14/138	20210210-WuCC-iTRAQ-OSCC_relapse-2-Chu-s48.raw
		High	vNVDEVGGEALGR	Unambiguous	1	1	P68871	N-Term(iTRAQ4plex)	CID	1	0	1	1	46392	Unique	Used	0.3368	0.253117	0.783287				63883.3	29035.6	13376.8		72.91	1.31502e-06	0	13.2556	3	3	486.928	1458.77	1.34376	27.688	2505	2505	MS2	17/128	20210210-WuCC-iTRAQ-OSCC_relapse-2-Chu-s13.raw
		High	fFESFGDLSTPDAVMGNPk	Unambiguous	1	1	P68871	N-Term(iTRAQ4plex); K19(iTRAQ4plex)	CID	1	0	1	1	77021	Unique	Used	0.124114	0.283628	2.38177				4.87908e+06	817204	1.1448e+06		72.91	8.87768e-07	0	6.85889	0	2	1174.08	2347.15	-0.231137	43.614	6495	6495	MS2	19/166	20210210-WuCC-iTRAQ-OSCC_relapse-2-Chu-s19.raw
		High	sAVTALWGk	Unambiguous	1	1	P68871	N-Term(iTRAQ4plex); K9(iTRAQ4plex)	CID	1	0	1	1	136757	Unique	Used	0.138975	0.322804	2.42089				3.92988e+06	737033	1.04945e+06		72.83	8.33912e-07	0	13.1314	0	2	610.867	1220.73	2.70109	34.686	4501	4501	MS2	8/70	20210210-WuCC-iTRAQ-OSCC_relapse-2-Chu-s32.raw
	High		LLGNVLVcVLAHHFGk	Unambiguous	1	1	P68871	C8(Methylthio); K16(iTRAQ4plex)	HCD	1	0	1	1	240322	Unique	Used	0.2995	0.536836	1.86817	0.245604	0.799387	0.437037	10031	4054.28	4454.82	2591.24	72.78	9.8592e-07	0	8.47003	31	3	637.36	1910.07	1.39493	50.9398	8307	8307	MS2	9/146	20210210-WuCC-iTRAQ-OSCC_relapse-2-Chu-s55.raw
		High	sAVTALWGk	Unambiguous	1	1	P68871	N-Term(iTRAQ4plex); K9(iTRAQ4plex)	CID	1	0	1	1	139073	Unique	Used	0.13353	0.490795	3.83082	0.0681938	0.497833	0.13273	48655.5	8767.67	19754.9	3489.83	72.74	7.74218e-07	0	11.853	47	2	610.868	1220.73	3.60107	55.0291	9519	9519	MS2	8/70	20210210-WuCC-iTRAQ-OSCC_relapse-2-Chu-s32.raw
	High		lLGNVLVcVLAHHFGk	Unambiguous	1	1	P68871	N-Term(iTRAQ4plex); C8(Methylthio); K16(iTRAQ4plex)	HCD	1	0	1	1	280104	Unique	Used	0.173969	0.457527	2.74105	0.14144	0.792538	0.295312	112451	26400.3	42562.3	16728.8	72.71	5.62586e-07	0	10.4379	111	3	685.395	2054.17	2.8659	52.3946	8249	8249	MS2	12/146	20210210-WuCC-iTRAQ-OSCC_relapse-2-Chu-s64.raw
	High		fFESFGDLSTPDAVmGNPk	Unambiguous	1	1	P68871	N-Term(iTRAQ4plex); M15(Oxidation); K19(iTRAQ4plex)	HCD	1	0	1	1	76811	Unique	Used	0.145813	0.323914	2.31528				1.10457e+06	217351	295983		72.69	1.01733e-06	0	10.6491	1	3	788.388	2363.15	1.01255	41.816	6046	6046	MS2	16/166	20210210-WuCC-iTRAQ-OSCC_relapse-2-Chu-s19.raw
	High		fFESFGDLSTPDAVMGNPk	Unambiguous	1	1	P68871	N-Term(iTRAQ4plex); K19(iTRAQ4plex)	HCD	1	0	1	1	77051	Unique	Used	0.158899	0.350717	2.30043	0.132166	0.810808	0.359987	9.53249e+06	2.04408e+06	2.76571e+06	1.32511e+06	72.66	9.97282e-07	0	8.49047	0	3	783.057	2347.16	1.29736	43.9269	6566	6566	MS2	16/166	20210210-WuCC-iTRAQ-OSCC_relapse-2-Chu-s19.raw
		High	fFESFGDLSTPDAVMGNPk	Unambiguous	1	1	P68871	N-Term(iTRAQ4plex); K19(iTRAQ4plex)	CID	1	0	1	1	81574	Unique	Used	0.477782	0.858502	1.87276				9824.46	6334.47	6977.4		72.65	1.0023e-06	0	21.2906	28	2	1174.08	2347.16	1.84917	44.5954	6598	6598	MS2	21/166	20210210-WuCC-iTRAQ-OSCC_relapse-2-Chu-s20.raw
		High	sAVTALWGk	Unambiguous	1	1	P68871	N-Term(iTRAQ4plex); K9(iTRAQ4plex)	CID	1	0	1	1	136997	Unique	Used	0.1067	0.35089	3.4275	0.0651761	0.595445	0.177436	649573	93533	188557	44529.1	72.62	8.01378e-07	0	12.0571	2	2	610.868	1220.73	3.30107	36.7531	5021	5021	MS2	8/70	20210210-WuCC-iTRAQ-OSCC_relapse-2-Chu-s32.raw
	High		LLGNVLVcVLAHHFGk	Unambiguous	1	1	P68871	C8(Methylthio); K16(iTRAQ4plex)	HCD	1	0	1	1	235908	Unique	Used	0.471572	1.03584	2.28937	0.388974	0.804065	0.358719	2865.74	1823.72	2455.68	1172.43	72.5	9.89721e-07	0	35.4598	152	3	637.359	1910.06	-0.426481	50.3258	8011	8011	MS2	9/146	20210210-WuCC-iTRAQ-OSCC_relapse-2-Chu-s54.raw
		High	vVAGVANALAHk	Unambiguous	2	2	P68871;P02042	N-Term(iTRAQ4plex); K12(iTRAQ4plex)	CID	1	0	1	1	234237	Redundant	Not Used	0.216661	0.407385	1.95973	0.149159	0.6711	0.349759	67736.6	19805	22828.2	10626.7	72.44	5.07446e-07	0	21.1744	28	2	719.444	1437.88	1.89696	34.8428	4388	4388	MS2	11/100	20210210-WuCC-iTRAQ-OSCC_relapse-2-Chu-s54.raw
		High	vLGAFSDGLAHLDNLk	Unambiguous	2	2	P68871;P02042	N-Term(iTRAQ4plex); K16(iTRAQ4plex)	CID	1	0	1	1	199476	Not Unique	Not Used	0.0159357	0.15086	9.86676	0.100024	6.1186	0.633367	1.11578e+07	239951	1.39251e+06	1.17385e+06	72.43	9.11508e-07	0	11.2113	0	3	653.371	1958.1	2.27421	45.477	6822	6822	MS2	21/138	20210210-WuCC-iTRAQ-OSCC_relapse-2-Chu-s46.raw
	High		gTFATLSELHcDk	Unambiguous	1	1	P68871	N-Term(iTRAQ4plex); C11(Methylthio); K13(iTRAQ4plex)	HCD	1	0	1	1	208161	Unique	Used	0.304925	0.660903	2.259	0.628988	2.01079	0.909137	15786.8	6496.19	8631.27	10443.9	72.28	1.27777e-06	0	27.6917	61	3	585.961	1755.87	1.83832	43.3311	6348	6348	MS2	15/116	20210210-WuCC-iTRAQ-OSCC_relapse-2-Chu-s48.raw
		High	fFESFGDLSTPDAVmGNPk	Unambiguous	1	1	P68871	N-Term(iTRAQ4plex); M15(Oxidation); K19(iTRAQ4plex)	CID	1	0	1	1	76824	Unique	Used	0.13896						126187	23663.3			72.26	1.13213e-06	0	5.34131	1	2	1182.08	2363.15	-0.557261	41.8992	6067	6067	MS2	15/166	20210210-WuCC-iTRAQ-OSCC_relapse-2-Chu-s19.raw
		High	VNVDEVGGEALGR	Unambiguous	1	1	P68871		CID	1	0	1	1		No Quan Labels	Not Used											72.25	1.17941e-06	0	13.3243	214	2	657.836	1314.67	0.233848	28.0444	1734	1734	MS2	10/128	20210210-WuCC-iTRAQ-OSCC_relapse-2-Chu-s03.raw
	High		sAVTALWGk	Unambiguous	1	1	P68871	N-Term(iTRAQ4plex); K9(iTRAQ4plex)	HCD	1	0	1	1	193887	Unique	Used	0.142003	0.472849	3.47054	0.210294	1.4436	0.424843	33783.3	6473.97	13215	7472.34	72.1	9.06395e-07	0	31.2329	42	2	610.869	1220.73	5.50102	35.1761	4317	4317	MS2	8/70	20210210-WuCC-iTRAQ-OSCC_relapse-2-Chu-s45.raw
		High	lLGNVLVcVLAHHFGk	Unambiguous	1	1	P68871	N-Term(iTRAQ4plex); C8(Methylthio); K16(iTRAQ4plex)	CID	1	0	1	1	267416	Unique	Used	0.179891	0.437036	2.53209	0.177915	0.964097	0.388884	23902.4	5802.6	8641.74	4472.81	72.04	7.12697e-07	0	19.8945	45	3	685.394	2054.17	1.88538	53.1164	8682	8682	MS2	22/146	20210210-WuCC-iTRAQ-OSCC_relapse-2-Chu-s61.raw
	High		vLGAFSDGLAHLDNLk	Unambiguous	2	2	P68871;P02042	N-Term(iTRAQ4plex); K16(iTRAQ4plex)	HCD	1	0	1	1	199731	Not Unique	Not Used	0.113398	0.234124	2.15185	0.138341	1.18922	0.564455	73150.3	11194.2	14167.9	10643.7	71.94	1.06516e-06	0	13.5869	17	3	653.371	1958.1	2.46123	47.7606	7377	7377	MS2	15/138	20210210-WuCC-iTRAQ-OSCC_relapse-2-Chu-s46.raw
		High	vNVDEVGGEALGR	Unambiguous	1	1	P68871	N-Term(iTRAQ4plex)	CID	1	0	1	1	52619	Unique	Used	0.179159	0.435525	2.53364	0.179731	0.977916	0.394216	180375	43610.1	64987.8	34097.7	71.89	1.55638e-06	0	10.0177	5	2	729.89	1458.77	3.96798	39.9081	5646	5646	MS2	10/128	20210210-WuCC-iTRAQ-OSCC_relapse-2-Chu-s14.raw
		High	fFESFGDLSTPDAVmGNPk	Unambiguous	1	1	P68871	N-Term(iTRAQ4plex); M15(Oxidation); K19(iTRAQ4plex)	CID	1	0	1	1	114241	Unique	Used	0.163281	0.280659	1.79149	0.122811	0.733197	0.418007	20666.4	4553.78	4798.29	2669.5	71.78	1.26775e-06	0	6.83559	24	2	1182.08	2363.15	-0.247326	44.7571	7040	7040	MS2	22/166	20210210-WuCC-iTRAQ-OSCC_relapse-2-Chu-s27.raw
	High		vNVDEVGGEALGR	Unambiguous	1	1	P68871	N-Term(iTRAQ4plex)	HCD	1	0	1	1	53717	Unique	Used	0.158687	0.448136	2.94333	0.128901	0.791833	0.274772	70970.2	15198.1	26310.5	9621.9	71.71	1.70656e-06	0	10.5991	15	2	729.889	1458.77	1.95966	49.0031	8031	8031	MS2	9/128	20210210-WuCC-iTRAQ-OSCC_relapse-2-Chu-s14.raw
	High		vNVDEVGGEALGR	Unambiguous	1	1	P68871	N-Term(iTRAQ4plex)	HCD	1	0	1	1	53885	Redundant	Not Used	0.13528	0.394372	3.0384	0.124576	0.897675	0.301754	128898	23531.6	42052.9	16889.1	71.69	1.63989e-06	0	7.99106	16	2	729.889	1458.77	2.46174	50.4224	8395	8395	MS2	11/128	20210210-WuCC-iTRAQ-OSCC_relapse-2-Chu-s14.raw
	High		vLGAFSDGLAHLDNLk	Unambiguous	2	2	P68871;P02042	N-Term(iTRAQ4plex); K16(iTRAQ4plex)	HCD	1	0	1	1	199476	Redundant	Not Used	0.0159357	0.15086	9.86676	0.100024	6.1186	0.633367	1.11578e+07	239951	1.39251e+06	1.17385e+06	71.57	1.11112e-06	0	11.2113	0	3	653.371	1958.1	2.27421	45.4934	6828	6828	MS2	16/138	20210210-WuCC-iTRAQ-OSCC_relapse-2-Chu-s46.raw
	High		VNVDEVGGEALGR	Unambiguous	1	1	P68871		HCD	1	0	1	1		No Quan Labels	Not Used											71.48	1.40465e-06	0	20.5041	68	2	657.836	1314.66	-0.0447105	27.6831	1809	1809	MS2	11/128	20210210-WuCC-iTRAQ-OSCC_relapse-2-Chu-s07.raw
	High		lLGNVLVcVLAHHFGk	Unambiguous	1	1	P68871	N-Term(iTRAQ4plex); C8(Methylthio); K16(iTRAQ4plex)	HCD	1	0	1	1	296098	Unique	Used	0.152426	0.392234	2.68199	0.116926	0.747772	0.284767	36619	7532.46	11882.1	4503.43	71.23	8.58825e-07	0	20.0803	177	3	685.394	2054.17	1.79624	52.3309	7425	7425	MS2	17/146	20210210-WuCC-iTRAQ-OSCC_relapse-2-Chu-s68.raw
	High		vVAGVANALAHk	Unambiguous	2	2	P68871;P02042	N-Term(iTRAQ4plex); K12(iTRAQ4plex)	HCD	1	0	1	1	234643	Not Unique	Not Used	0.279683	0.692146	2.57931	0.347675	1.21179	0.479845	19164.2	7233.18	10973.2	7007.97	71.16	5.09122e-07	0	49.0849	91	2	719.446	1437.88	4.35893	38.6109	5269	5269	MS2	10/100	20210210-WuCC-iTRAQ-OSCC_relapse-2-Chu-s54.raw
		High	vNVDEVGGEALGR	Unambiguous	1	1	P68871	N-Term(iTRAQ4plex)	CID	1	0	1	1	52199	Unique	Used	0.0992483	0.391988	4.11643	0.173832	1.70736	0.423626	229109	30685.8	74294.7	41888.9	71.14	1.92667e-06	0	20.6204	3	2	729.888	1458.77	1.62494	36.4718	4736	4736	MS2	10/128	20210210-WuCC-iTRAQ-OSCC_relapse-2-Chu-s14.raw
		High	fFESFGDLSTPDAVMGNPk	Unambiguous	1	1	P68871	N-Term(iTRAQ4plex); K19(iTRAQ4plex)	CID	1	0	1	1	77329	Unique	Used	0.171346	0.386413	2.35044	0.105808	0.601952	0.261572	67480.8	15603.7	21571.2	7509.75	71.1	1.35455e-06	0	7.36406	10	2	1174.08	2347.15	0.184926	46.5145	7160	7160	MS2	11/166	20210210-WuCC-iTRAQ-OSCC_relapse-2-Chu-s19.raw
	High		fFESFGDLSTPDAVMGNPk	Unambiguous	1	1	P68871	N-Term(iTRAQ4plex); K19(iTRAQ4plex)	HCD	1	0	1	1	72658	Unique	Used	0.0508203	0.196098	4.02167				1.1467e+07	786429	1.86023e+06		70.95	1.6633e-06	0	9.71218	0	3	783.059	2347.16	4.96389	45.4399	6939	6939	MS2	14/166	20210210-WuCC-iTRAQ-OSCC_relapse-2-Chu-s18.raw
	High		lLGNVLVcVLAHHFGk	Unambiguous	1	1	P68871	N-Term(iTRAQ4plex); C8(Methylthio); K16(iTRAQ4plex)	HCD	1	0	1	1	267350	Unique	Used	0.114787	0.362182	3.28856	0.146934	1.24781	0.387543	82574.7	12791.2	24741	12761.3	70.92	8.90005e-07	0	9.94569	8	3	685.395	2054.17	2.15279	52.4053	8545	8545	MS2	14/146	20210210-WuCC-iTRAQ-OSCC_relapse-2-Chu-s61.raw
	High		vVAGVANALAHk	Unambiguous	2	2	P68871;P02042	N-Term(iTRAQ4plex); K12(iTRAQ4plex)	HCD	1	0	1	1	236202	Not Unique	Not Used	0.173078	0.39606	2.38502	0.20296	1.14311	0.489523	10308.2	2407.66	3377.44	2200.49	70.8	5.65599e-07	0	24.7259	252	2	719.445	1437.88	3.50998	53.4143	8648	8648	MS2	11/100	20210210-WuCC-iTRAQ-OSCC_relapse-2-Chu-s54.raw
	High		kVLGAFSDGLAHLDNLk	Unambiguous	2	2	P68871;P02042	N-Term(iTRAQ4plex); K1(iTRAQ4plex); K17(iTRAQ4plex)	HCD	1	0	1	1	295115	Not Unique	Not Used	0.168949	0.462315	2.85203	0.171948	0.992114	0.355292	37897.3	8640.43	14494	6853.84	70.8	5.39698e-07	1	13.5037	12	4	558.331	2230.3	4.42106	40.9816	5301	5301	MS2	16/174	20210210-WuCC-iTRAQ-OSCC_relapse-2-Chu-s68.raw
	High		gTFATLSELHcDk	Unambiguous	1	1	P68871	N-Term(iTRAQ4plex); C11(Methylthio); K13(iTRAQ4plex)	HCD	1	0	1	1	203031	Unique	Used	0.112241	0.322941	2.99876	0.088717	0.770501	0.262427	1.56954e+07	2.37736e+06	4.19312e+06	1.46455e+06	70.73	1.8258e-06	0	10.5734	0	3	585.96	1755.87	0.691217	36.4407	4964	4964	MS2	15/116	20210210-WuCC-iTRAQ-OSCC_relapse-2-Chu-s47.raw
	High		fFESFGDLSTPDAVmGNPk	Unambiguous	1	1	P68871	N-Term(iTRAQ4plex); M15(Oxidation); K19(iTRAQ4plex)	HCD	1	0	1	1	72411	Unique	Used	0.10451	0.256256	2.55556	0.123642	1.15325	0.460911	44757	6312.37	9488.08	5820.42	70.67	1.6198e-06	0	4.63551	40	2	1182.08	2363.15	3.05864	43.4055	6398	6398	MS2	14/166	20210210-WuCC-iTRAQ-OSCC_relapse-2-Chu-s18.raw
	High		fFESFGDLSTPDAVMGNPk	Unambiguous	1	1	P68871	N-Term(iTRAQ4plex); K19(iTRAQ4plex)	HCD	1	0	1	1	81652	Unique	Used	0.258593	0.646796	2.60688	0.226608	0.854231	0.334682	48871.9	17054.9	26149.9	11648.3	70.63	1.55262e-06	0	16.0793	13	3	783.055	2347.15	-0.730941	45.2655	6773	6773	MS2	14/166	20210210-WuCC-iTRAQ-OSCC_relapse-2-Chu-s20.raw
	High		vLGAFSDGLAHLDNLk	Unambiguous	2	2	P68871;P02042	N-Term(iTRAQ4plex); K16(iTRAQ4plex)	HCD	1	0	1	1	203835	Redundant	Not Used	0.121064	0.461503	3.97313	0.142848	1.15021	0.295681	3.71294e+06	606601	1.41754e+06	557852	70.61	1.43813e-06	0	28.2179	0	2	979.553	1958.1	1.56415	43.814	6706	6706	MS2	18/138	20210210-WuCC-iTRAQ-OSCC_relapse-2-Chu-s47.raw
		High	vNVDEVGGEALGR	Unambiguous	1	1	P68871	N-Term(iTRAQ4plex)	CID	1	0	1	1	167021	Unique	Used	0.222694	0.390492	1.82758	0.204017	0.893051	0.499089	12190.6	3663.58	3938.05	2615.89	70.58	2.20496e-06	0	8.91171	123	2	729.888	1458.77	0.871815	29.7822	2954	2954	MS2	10/128	20210210-WuCC-iTRAQ-OSCC_relapse-2-Chu-s39.raw
		High	vNVDEVGGEALGR	Unambiguous	1	1	P68871	N-Term(iTRAQ4plex)	CID	1	0	1	1	51365	Unique	Used	0.131638	0.30868	2.44399	0.125065	0.926133	0.387036	1.40735e+07	2.50008e+06	3.5938e+06	1.85125e+06	70.51	2.21856e-06	0	6.27338	0	2	729.889	1458.77	2.71278	29.5612	2929	2929	MS2	10/128	20210210-WuCC-iTRAQ-OSCC_relapse-2-Chu-s14.raw
	High		sAVTALWGk	Unambiguous	1	1	P68871	N-Term(iTRAQ4plex); K9(iTRAQ4plex)	HCD	1	0	1	1	139367	Unique	Used	0.156272	0.345325	2.30313	0.0665887	0.415372	0.184203	5324.6	1122.9	1521.1	372.919	70.42	1.11208e-06	0	11.1759	284	2	610.87	1220.73	6.90097	58.5684	10162	10162	MS2	8/70	20210210-WuCC-iTRAQ-OSCC_relapse-2-Chu-s32.raw
	High		lLGNVLVcVLAHHFGk	Unambiguous	1	1	P68871	N-Term(iTRAQ4plex); C8(Methylthio); K16(iTRAQ4plex)	HCD	1	0	1	1	280171	Unique	Used	0.298405	0.466319	1.62873	0.234403	0.765729	0.48018	4854.47	1954.88	1872.7	1196.83	70.36	1.05852e-06	0	12.5864	286	3	685.394	2054.17	1.97452	53.1687	8393	8393	MS2	15/146	20210210-WuCC-iTRAQ-OSCC_relapse-2-Chu-s64.raw
	High		sAVTALWGk	Unambiguous	1	1	P68871	N-Term(iTRAQ4plex); K9(iTRAQ4plex)	HCD	1	0	1	1	138605	Unique	Used	0.138252	0.373949	2.8191	0.125105	0.882104	0.319585	44384.8	8280.92	13730.6	5840.3	70.34	1.35468e-06	0	12.1129	26	2	610.868	1220.73	3.00108	50.8023	8511	8511	MS2	8/70	20210210-WuCC-iTRAQ-OSCC_relapse-2-Chu-s32.raw
		High	sAVTALWGk	Unambiguous	1	1	P68871	N-Term(iTRAQ4plex); K9(iTRAQ4plex)	CID	1	0	1	1	146139	Unique	Used	0.203938	0.296538	1.51549	0.0702785	0.335925	0.226395	1.5385e+06	423415	377416	113722	70.31	1.36407e-06	0	19.0714	2	2	610.868	1220.73	3.30107	34.6536	4611	4611	MS2	8/70	20210210-WuCC-iTRAQ-OSCC_relapse-2-Chu-s34.raw
	High		sAVTALWGk	Unambiguous	1	1	P68871	N-Term(iTRAQ4plex); K9(iTRAQ4plex)	HCD	1	0	1	1	138527	Unique	Used	0.174489	0.388737	2.32198	0.0466739	0.26075	0.114695	55276.1	13016	17776.1	2713.55	70.21	1.39585e-06	0	16.0727	29	2	610.867	1220.73	2.90108	50.0946	8342	8342	MS2	8/70	20210210-WuCC-iTRAQ-OSCC_relapse-2-Chu-s32.raw
		High	sAVTALWGk	Unambiguous	1	1	P68871	N-Term(iTRAQ4plex); K9(iTRAQ4plex)	CID	1	0	1	1	138209	Unique	Used	0.159868	0.389427	2.53884	0.0704979	0.429865	0.172932	51977.3	11213.7	16744.9	3854.05	70.2	1.38951e-06	0	20.2814	24	2	610.868	1220.73	4.00106	47.2665	7647	7647	MS2	8/70	20210210-WuCC-iTRAQ-OSCC_relapse-2-Chu-s32.raw
	High		sAVTALWGk	Unambiguous	1	1	P68871	N-Term(iTRAQ4plex); K9(iTRAQ4plex)	HCD	1	0	1	1	139145	Unique	Used	0.150688	0.420398	2.90772	0.0796374	0.515176	0.180959	86121.8	17513.2	29951.4	7213.69	70.13	1.41209e-06	0	10.6818	28	2	610.868	1220.73	3.70106	55.7398	9681	9681	MS2	8/70	20210210-WuCC-iTRAQ-OSCC_relapse-2-Chu-s32.raw
	High		sAVTALWGk	Unambiguous	1	1	P68871	N-Term(iTRAQ4plex); K9(iTRAQ4plex)	HCD	1	0	1	1	137483	Unique	Used	0.153435	0.267947	1.8201	0.122124	0.775883	0.435389	246947	51132.7	54738.8	31719.9	70.11	1.54536e-06	0	16.2572	6	2	610.867	1220.73	2.60109	40.9852	6080	6080	MS2	8/70	20210210-WuCC-iTRAQ-OSCC_relapse-2-Chu-s32.raw
		High	VNVDEVGGEALGR	Unambiguous	1	1	P68871		CID	1	0	1	1	16994	No Quan Labels	Not Used											70.1	1.96425e-06	0	0.0263327	1	2	657.837	1314.67	0.698111	28.7701	1787	1787	MS2	9/128	20210210-WuCC-iTRAQ-OSCC_relapse-2-Chu-s06.raw
	High		sAVTALWGk	Unambiguous	1	1	P68871	N-Term(iTRAQ4plex); K9(iTRAQ4plex)	HCD	1	0	1	1	155049	Unique	Used	0.245509	0.529694	2.24869	0.159507	0.633331	0.28766	20699.4	6858	9070.41	3472.68	70.08	1.43826e-06	0	37.7626	53	2	610.868	1220.73	3.00108	35.7295	4294	4294	MS2	8/70	20210210-WuCC-iTRAQ-OSCC_relapse-2-Chu-s36.raw
	High		sAVTALWGk	Unambiguous	1	1	P68871	N-Term(iTRAQ4plex); K9(iTRAQ4plex)	HCD	1	0	1	1	137970	Unique	Used	0.199432	0.518052	2.70738	0.132075	0.645568	0.24354	77876.7	20959.2	33375.2	10818.2	70.05	1.43834e-06	0	10.353	18	2	610.868	1220.73	3.90106	45.177	7134	7134	MS2	8/70	20210210-WuCC-iTRAQ-OSCC_relapse-2-Chu-s32.raw
	High		sAVTALWGk	Unambiguous	1	1	P68871	N-Term(iTRAQ4plex); K9(iTRAQ4plex)	HCD	1	0	1	1	138132	Unique	Used	0.20031	0.46059	2.39653	0.133595	0.650137	0.277076	53008.5	14329.1	20197.8	7448.39	70.04	1.44166e-06	0	32.8229	24	2	610.868	1220.73	4.40105	46.598	7485	7485	MS2	8/70	20210210-WuCC-iTRAQ-OSCC_relapse-2-Chu-s32.raw
	High		vLGAFSDGLAHLDNLk	Unambiguous	2	2	P68871;P02042	N-Term(iTRAQ4plex); K16(iTRAQ4plex)	HCD	1	0	1	1		No Quan Values	Not Used											70.04	1.58038e-06	0	10.1593	0	3	653.371	1958.1	2.18069	44.5596	6875	6875	MS2	14/138	20210210-WuCC-iTRAQ-OSCC_relapse-2-Chu-s47.raw
	High		sAVTALWGk	Unambiguous	1	1	P68871	N-Term(iTRAQ4plex); K9(iTRAQ4plex)	HCD	1	0	1	1	139330	Unique	Used	0.154196	0.372264	2.51622	0.0627546	0.396725	0.161034	12012.6	2499.68	3699.42	792.887	70.02	1.46325e-06	0	11.6804	138	2	610.869	1220.73	5.50102	57.8803	10082	10082	MS2	8/70	20210210-WuCC-iTRAQ-OSCC_relapse-2-Chu-s32.raw
	High		sAVTALWGk	Unambiguous	1	1	P68871	N-Term(iTRAQ4plex); K9(iTRAQ4plex)	HCD	1	0	1	1	137244	Unique	Used	0.179358	0.3827	2.22386	0.140416	0.763155	0.350495	365200	88394.2	115620	53935.4	70.01	1.45165e-06	0	21.6568	7	2	610.868	1220.73	4.40105	38.8777	5561	5561	MS2	8/70	20210210-WuCC-iTRAQ-OSCC_relapse-2-Chu-s32.raw
	High		sAVTALWGk	Unambiguous	1	1	P68871	N-Term(iTRAQ4plex); K9(iTRAQ4plex)	HCD	1	0	1	1	139073	Redundant	Not Used	0.13353	0.490795	3.83082	0.0681938	0.497833	0.13273	48655.5	8767.67	19754.9	3489.83	70	1.455e-06	0	11.853	47	2	610.868	1220.73	3.60107	55.0445	9525	9525	MS2	8/70	20210210-WuCC-iTRAQ-OSCC_relapse-2-Chu-s32.raw
		High	sAVTALWGk	Unambiguous	1	1	P68871	N-Term(iTRAQ4plex); K9(iTRAQ4plex)	CID	1	0	1	1	137244	Redundant	Not Used	0.179358	0.3827	2.22386	0.140416	0.763155	0.350495	365200	88394.2	115620	53935.4	69.98	1.46172e-06	0	21.6568	7	2	610.868	1220.73	4.40105	38.8621	5555	5555	MS2	8/70	20210210-WuCC-iTRAQ-OSCC_relapse-2-Chu-s32.raw
		High	sAVTALWGk	Unambiguous	1	1	P68871	N-Term(iTRAQ4plex); K9(iTRAQ4plex)	CID	1	0	1	1	136679	Unique	Used	0.089674	0.301151	3.50016				1.09978e+07	1.33089e+06	2.73988e+06		69.96	1.60471e-06	0	13.0057	0	2	610.867	1220.73	2.1011	33.9873	4332	4332	MS2	8/70	20210210-WuCC-iTRAQ-OSCC_relapse-2-Chu-s32.raw
		High	sAVTALWGk	Unambiguous	1	1	P68871	N-Term(iTRAQ4plex); K9(iTRAQ4plex)	CID	1	0	1	1	131946	Unique	Used	0.0602597	0.17851	3.0875	0.0747417	1.20908	0.399968	226387	18409.9	33431.6	17796.8	69.95	1.29988e-06	0	18.5319	6	2	610.872	1220.74	9.50089	32.9998	4396	4396	MS2	8/70	20210210-WuCC-iTRAQ-OSCC_relapse-2-Chu-s31.raw
	High		sAVTALWGk	Unambiguous	1	1	P68871	N-Term(iTRAQ4plex); K9(iTRAQ4plex)	HCD	1	0	1	1	138839	Unique	Used	0.133614	0.419898	3.27538	0.075712	0.552369	0.172245	117880	21255.2	40947.4	9387.08	69.93	1.4888e-06	0	12.3835	26	2	610.868	1220.73	3.00108	52.8981	9018	9018	MS2	8/70	20210210-WuCC-iTRAQ-OSCC_relapse-2-Chu-s32.raw
		High	vVAGVANALAHk	Unambiguous	2	2	P68871;P02042	N-Term(iTRAQ4plex); K12(iTRAQ4plex)	CID	1	0	1	1	236509	Redundant	Not Used	0.194584	0.413685	2.21581	0.177347	0.888453	0.409524	2842.73	746.474	972.854	530.257	69.85	6.78018e-07	0	22.2984	300	2	719.446	1437.88	4.61362	57.1445	9314	9314	MS2	9/100	20210210-WuCC-iTRAQ-OSCC_relapse-2-Chu-s54.raw
	High		sAVTALWGk	Unambiguous	1	1	P68871	N-Term(iTRAQ4plex); K9(iTRAQ4plex)	HCD	1	0	1	1	146139	Redundant	Not Used	0.203938	0.296538	1.51549	0.0702785	0.335925	0.226395	1.5385e+06	423415	377416	113722	69.83	1.52348e-06	0	19.0714	2	2	610.868	1220.73	3.30107	34.6674	4617	4617	MS2	8/70	20210210-WuCC-iTRAQ-OSCC_relapse-2-Chu-s34.raw
		High	vVAGVANALAHk	Unambiguous	2	2	P68871;P02042	N-Term(iTRAQ4plex); K12(iTRAQ4plex)	CID	1	0	1	1	236133	Redundant	Not Used	0.197961	0.443288	2.33388	0.201944	0.994422	0.435181	11609.5	3101.46	4257.4	2465.89	69.78	6.99555e-07	0	20.0717	132	2	719.445	1437.88	3.67977	52.6622	8496	8496	MS2	11/100	20210210-WuCC-iTRAQ-OSCC_relapse-2-Chu-s54.raw
	High		vNVDEVGGEALGR	Unambiguous	1	1	P68871	N-Term(iTRAQ4plex)	HCD	1	0	1	1	51209	Redundant	Not Used	0.13523	0.348014	2.68222	0.077679	0.559948	0.213222	7.73472e+07	1.41153e+07	2.22682e+07	6.31939e+06	69.74	2.67547e-06	0	6.30551	0	2	729.888	1458.77	0.788134	28.1946	2597	2597	MS2	11/128	20210210-WuCC-iTRAQ-OSCC_relapse-2-Chu-s14.raw
	High		sAVTALWGk	Unambiguous	1	1	P68871	N-Term(iTRAQ4plex); K9(iTRAQ4plex)	HCD	1	0	1	1	176466	Unique	Used	0.122245	0.340807	2.90569	0.0968361	0.77219	0.271427	157662	26009.3	44450.6	16058	69.7	1.55906e-06	0	31.329	19	2	610.868	1220.73	3.80106	35.5367	4497	4497	MS2	8/70	20210210-WuCC-iTRAQ-OSCC_relapse-2-Chu-s41.raw
		High	fFESFGDLSTPDAVmGNPK	Unambiguous	1	1	P68871	N-Term(iTRAQ4plex); M15(Oxidation)	CID	1	0	1	1	34320	Unique	Used	0.14462	0.286589	2.0654	0.150001	1.01108	0.499986	23950	4674.17	5678.17	3778.55	69.57	1.94318e-06	0	4.26688	22	2	1110.03	2219.05	0.842325	43.5931	5629	5629	MS2	23/166	20210210-WuCC-iTRAQ-OSCC_relapse-2-Chu-s10.raw
	High		vVAGVANALAHkYH	Unambiguous	2	2	P68871;P02042	N-Term(iTRAQ4plex); K12(iTRAQ4plex)	HCD	1	0	1	1	286685	Not Unique	Not Used	0.408072	0.723519	1.84793	0.324717	0.775686	0.428726	20863.6	11489.4	12487.7	7125.59	69.55	1.70813e-06	1	33.5813	129	3	580.006	1738	1.04836	35.1668	4490	4490	MS2	15/116	20210210-WuCC-iTRAQ-OSCC_relapse-2-Chu-s66.raw
	High		lLGNVLVcVLAHHFGk	Unambiguous	1	1	P68871	N-Term(iTRAQ4plex); C8(Methylthio); K16(iTRAQ4plex)	HCD	1	0	1	1	267081	Unique	Used	0.0935006	0.455843	5.08127	0.129389	1.34897	0.271148	495809	62560.5	186970	67474.4	69.38	1.30917e-06	0	5.53877	1	2	1027.59	2054.16	-0.128549	49.5283	7961	7961	MS2	15/146	20210210-WuCC-iTRAQ-OSCC_relapse-2-Chu-s61.raw
		High	vNVDEVGGEALGR	Unambiguous	1	1	P68871	N-Term(iTRAQ4plex)	CID	1	0	1	1	94	Unique	Used	0.527034	0.296097	0.585554				2039.56	1450.59	499.588		69.32	2.9179e-06	0	7.47304	300	2	729.887	1458.77	0.286052	30.7373	1270	1270	MS2	7/128	20210210-WuCC-iTRAQ-OSCC_relapse-2-Chu-s01.raw
	High		gTFATLSELHcDk	Unambiguous	1	1	P68871	N-Term(iTRAQ4plex); C11(Methylthio); K13(iTRAQ4plex)	HCD	1	0	1	1	203032	Redundant	Not Used	0.0920035	0.3155	3.57409	0.0868479	0.920181	0.262957	2.67527e+06	332157	698247	244373	69.22	2.56102e-06	0	10.7629	1	2	878.436	1755.87	0.107943	36.4434	4965	4965	MS2	19/116	20210210-WuCC-iTRAQ-OSCC_relapse-2-Chu-s47.raw
	High		vNVDEVGGEALGR	Unambiguous	1	1	P68871	N-Term(iTRAQ4plex)	HCD	1	0	1	1	54539	Redundant	Not Used	0.131378	0.289548	2.29705	0.115033	0.85353	0.379512	89042.8	15786.7	21328.6	10773.3	69.21	3.00475e-06	0	9.64058	22	2	729.888	1458.77	1.7923	56.0196	9812	9812	MS2	11/128	20210210-WuCC-iTRAQ-OSCC_relapse-2-Chu-s14.raw
	High		kVLGAFSDGLAHLDNLk	Unambiguous	2	2	P68871;P02042	N-Term(iTRAQ4plex); K1(iTRAQ4plex); K17(iTRAQ4plex)	HCD	1	0	1	1	298781	Not Unique	Not Used	0.177281	0.403777	2.37383	0.13387	0.736102	0.316713	18740.6	4483.52	6259.92	2638.72	69.15	7.89134e-07	1	17.9055	99	4	558.331	2230.3	3.9832	41.1651	5162	5162	MS2	18/174	20210210-WuCC-iTRAQ-OSCC_relapse-2-Chu-s69.raw
		High	vNVDEVGGEALGR	Unambiguous	1	1	P68871	N-Term(iTRAQ4plex)	CID	1	0	1	1	52955	Unique	Used	0.176566	0.458164	2.70448	0.173302	0.956782	0.361332	194013	46228.5	73535	35363.9	69.09	3.11976e-06	0	8.20318	8	2	729.888	1458.77	1.87598	42.6948	6374	6374	MS2	11/128	20210210-WuCC-iTRAQ-OSCC_relapse-2-Chu-s14.raw
		High	lLGNVLVcVLAHHFGk	Unambiguous	1	1	P68871	N-Term(iTRAQ4plex); C8(Methylthio); K16(iTRAQ4plex)	CID	1	0	1	1	267081	Redundant	Not Used	0.0935006	0.455843	5.08127	0.129389	1.34897	0.271148	495809	62560.5	186970	67474.4	69.01	1.42559e-06	0	5.53877	1	2	1027.59	2054.16	-0.128549	49.5133	7955	7955	MS2	12/146	20210210-WuCC-iTRAQ-OSCC_relapse-2-Chu-s61.raw
	High		vVAGVANALAHk	Unambiguous	2	2	P68871;P02042	N-Term(iTRAQ4plex); K12(iTRAQ4plex)	HCD	1	0	1	1	269588	Not Unique	Not Used	0.511395	1.15463	2.35318	0.452151	0.861876	0.374082	24481.3	16895.2	23384	11642.5	68.99	1.29337e-06	0	45.6385	114	2	719.443	1437.88	0.45373	32.7551	4085	4085	MS2	10/100	20210210-WuCC-iTRAQ-OSCC_relapse-2-Chu-s62.raw
		High	lLGNVLVcVLAHHFGk	Unambiguous	1	1	P68871	N-Term(iTRAQ4plex); C8(Methylthio); K16(iTRAQ4plex)	CID	1	0	1	1	306459	Redundant	Not Used	0.166902	0.340933	2.12902	0.140283	0.819338	0.393062	52712.8	11872.7	14867.2	7777.66	68.95	1.2544e-06	0	16.0663	48	3	685.396	2054.17	3.66814	51.9707	6756	6756	MS2	22/146	20210210-WuCC-iTRAQ-OSCC_relapse-2-Chu-s71.raw
	High		fFESFGDLSTPDAVMGNPk	Unambiguous	1	1	P68871	N-Term(iTRAQ4plex); K19(iTRAQ4plex)	HCD	1	0	1	1	133357	Unique	Used	0.334617	0.489031	1.52321	0.179974	0.524299	0.351559	27884	12591.5	11280.7	5278.28	68.83	2.7951e-06	0	29.4461	38	3	783.062	2347.17	8.94244	45.2691	7458	7458	MS2	16/166	20210210-WuCC-iTRAQ-OSCC_relapse-2-Chu-s31.raw
	High		vVAGVANALAHk	Unambiguous	2	2	P68871;P02042	N-Term(iTRAQ4plex); K12(iTRAQ4plex)	HCD	1	0	1	1	236462	Redundant	Not Used	0.173262	0.27407	1.64865	0.175493	0.987359	0.611679	3006.4	702.945	681.633	554.924	68.81	8.87777e-07	0	16.2035	213	2	719.446	1437.88	4.18914	56.467	9216	9216	MS2	15/100	20210210-WuCC-iTRAQ-OSCC_relapse-2-Chu-s54.raw
	High		vLGAFSDGLAHLDNLk	Unambiguous	2	2	P68871;P02042	N-Term(iTRAQ4plex); K16(iTRAQ4plex)	HCD	1	0	1	1	212837	Redundant	Not Used	0.279515	0.753622	2.81009	0.170535	0.594738	0.216164	8069.38	3043.81	5030.8	1447.37	68.8	2.16853e-06	0	9.13902	64	2	979.553	1958.1	1.9382	44.4293	6909	6909	MS2	15/138	20210210-WuCC-iTRAQ-OSCC_relapse-2-Chu-s49.raw
	High		vVAGVANALAHkYH	Unambiguous	2	2	P68871;P02042	N-Term(iTRAQ4plex); K12(iTRAQ4plex)	HCD	1	0	1	1	269792	Not Unique	Not Used	0.334509	0.61665	1.92133	0.409814	1.19426	0.634853	11670.2	5268.17	5953.36	5030.31	68.64	2.07895e-06	1	18.9065	44	4	435.255	1738	-2.04977	34.646	4527	4527	MS2	11/116	20210210-WuCC-iTRAQ-OSCC_relapse-2-Chu-s62.raw
	High		vVAGVANALAHk	Unambiguous	2	2	P68871;P02042	N-Term(iTRAQ4plex); K12(iTRAQ4plex)	HCD	1	0	1	1	290497	Not Unique	Not Used	0.352541	0.492152	1.45499	0.297849	0.82358	0.578126	14454.8	6876.9	5885.1	4528.3	68.63	1.36403e-06	0	21.7493	119	3	479.965	1437.88	0.953754	32.4674	4020	4020	MS2	15/100	20210210-WuCC-iTRAQ-OSCC_relapse-2-Chu-s67.raw
	High		sAVTALWGk	Unambiguous	1	1	P68871	N-Term(iTRAQ4plex); K9(iTRAQ4plex)	HCD	1	0	1	1	301802	Unique	Used	0.27489	0.528255	2.00288	0.261322	0.926693	0.472561	12483.4	4630.9	5455.33	3431.14	68.62	1.99923e-06	0	43.6665	300	2	610.868	1220.73	3.80106	36.1589	4100	4100	MS2	8/70	20210210-WuCC-iTRAQ-OSCC_relapse-2-Chu-s70.raw
		High	FFESFGDLSTPDAVMGNPk	Unambiguous	1	1	P68871	K19(iTRAQ4plex)	CID	1	0	1	1	53037	Unique	Used	0.169476	0.495697	3.04845				14928.6	3414.29	6121.79		68.57	2.21697e-06	0	1.725	20	2	1102.03	2203.05	-0.351529	43.3358	6547	6547	MS2	9/166	20210210-WuCC-iTRAQ-OSCC_relapse-2-Chu-s14.raw
	High		VNVDEVGGEALGR	Unambiguous	1	1	P68871		HCD	1	0	1	1	16712	No Quan Labels	Not Used										360.197	68.53	2.67236e-06	0	8.99481	195	2	657.836	1314.66	-0.137563	25.6882	1182	1182	MS2	10/128	20210210-WuCC-iTRAQ-OSCC_relapse-2-Chu-s06.raw
	High		vVAGVANALAHk	Unambiguous	2	2	P68871;P02042	N-Term(iTRAQ4plex); K12(iTRAQ4plex)	HCD	1	0	1	1	238559	Not Unique	Not Used	0.312181	0.570855	1.90586	0.411934	1.28629	0.689329	15125.4	6372.12	7142.9	6553.31	68.53	1.43087e-06	0	11.1246	68	3	479.964	1437.88	-0.70172	34.9008	4486	4486	MS2	16/100	20210210-WuCC-iTRAQ-OSCC_relapse-2-Chu-s55.raw
	High		vNVDEVGGEALGR	Unambiguous	1	1	P68871	N-Term(iTRAQ4plex)	HCD	1	0	1	1	51443	Unique	Used	0.121989	0.360768	3.08233	0.104571	0.835623	0.276891	7.52613e+06	1.23898e+06	2.24617e+06	827774	68.51	3.40343e-06	0	6.55378	0	2	729.887	1458.77	-0.550753	30.2582	3104	3104	MS2	10/128	20210210-WuCC-iTRAQ-OSCC_relapse-2-Chu-s14.raw
	High		lLGNVLVcVLAHHFGk	Unambiguous	1	1	P68871	N-Term(iTRAQ4plex); C8(Methylthio); K16(iTRAQ4plex)	HCD	1	0	1	1	303060	Unique	Used	0.192606	0.374302	2.02546	0.13205	0.668326	0.337009	31047.4	8069.85	9613.68	4312.12	68.48	1.56096e-06	0	9.98764	97	3	685.395	2054.17	2.24193	52.316	6828	6828	MS2	19/146	20210210-WuCC-iTRAQ-OSCC_relapse-2-Chu-s70.raw
	High		vLGAFSDGLAHLDNLk	Unambiguous	2	2	P68871;P02042	N-Term(iTRAQ4plex); K16(iTRAQ4plex)	HCD	1	0	1	1	199006	Not Unique	Not Used	0.28078	0.478103	1.77471	0.217654	0.755648	0.434881	31133.4	11796.8	12313.8	7127.24	68.41	2.37949e-06	0	40.0578	20	3	653.371	1958.1	1.61962	41.3542	5805	5805	MS2	17/138	20210210-WuCC-iTRAQ-OSCC_relapse-2-Chu-s46.raw
	High		lLGNVLVcVLAHHFGk	Unambiguous	1	1	P68871	N-Term(iTRAQ4plex); C8(Methylthio); K16(iTRAQ4plex)	HCD	1	0	1	1	267537	Unique	Used	0.169279	0.441553	2.71864	0.169362	0.975283	0.366401	8417.22	1922.84	3074.65	1499.38	68.38	1.39403e-06	0	26.3051	214	3	685.396	2054.17	4.38124	54.5669	8949	8949	MS2	15/146	20210210-WuCC-iTRAQ-OSCC_relapse-2-Chu-s61.raw
		High	vVAGVANALAHk	Unambiguous	2	2	P68871;P02042	N-Term(iTRAQ4plex); K12(iTRAQ4plex)	CID	1	0	1	1	265261	Not Unique	Not Used	0.32799	0.44746	1.42188	0.339127	1.00791	0.723991	26739.5	11835.5	9898.09	9537.71	68.26	1.32859e-06	0	18.5811	34	3	479.965	1437.88	2.09985	32.291	4014	4014	MS2	17/100	20210210-WuCC-iTRAQ-OSCC_relapse-2-Chu-s61.raw
	High		lLGNVLVcVLAHHFGk	Unambiguous	1	1	P68871	N-Term(iTRAQ4plex); C8(Methylthio); K16(iTRAQ4plex)	HCD	1	0	1	1	249619	Unique	Used	0.258249	0.489264	1.97459	0.353629	1.33483	0.690444	8464.51	2949.93	3426.01	3148.3	68.25	1.62342e-06	0	9.49516	223	3	685.395	2054.17	2.50935	53.0668	9265	9265	MS2	16/146	20210210-WuCC-iTRAQ-OSCC_relapse-2-Chu-s57.raw
	High		vLGAFSDGLAHLDNLk	Unambiguous	2	2	P68871;P02042	N-Term(iTRAQ4plex); K16(iTRAQ4plex)	HCD	1	0	1	1	265985	Not Unique	Not Used	0.265682	0.558756	2.19195	0.321943	1.18123	0.550403	20668.8	7410.55	9553.91	6998.76	68	2.63885e-06	0	23.741	90	3	653.371	1958.1	1.24558	39.3401	5584	5584	MS2	17/138	20210210-WuCC-iTRAQ-OSCC_relapse-2-Chu-s61.raw
		High	FFESFGDLSTPDAVMGNPk	Unambiguous	1	1	P68871	K19(iTRAQ4plex)	CID	1	0	1	1		No Quan Values	Not Used											67.97	2.50553e-06	0	4.29752	4	2	1102.03	2203.05	0.645845	42.8226	6018	6018	MS2	9/166	20210210-WuCC-iTRAQ-OSCC_relapse-2-Chu-s12.raw
	High		vLGAFSDGLAHLDNLk	Unambiguous	2	2	P68871;P02042	N-Term(iTRAQ4plex); K16(iTRAQ4plex)	HCD	1	0	1	1	199651	Not Unique	Not Used	0.0323136	0.274909	8.86696	0.0892893	2.69359	0.310266	142027	6193.39	32300	13338.2	67.87	2.60472e-06	0	11.7737	6	3	653.371	1958.1	2.18069	47.057	7206	7206	MS2	13/138	20210210-WuCC-iTRAQ-OSCC_relapse-2-Chu-s46.raw
		High	VNVDEVGGEALGR	Unambiguous	1	1	P68871		CID	1	0	1	1	28452	No Quan Labels	Not Used											67.83	3.26336e-06	0	2.80259	51	2	657.837	1314.67	1.25523	27.6099	1643	1643	MS2	17/128	20210210-WuCC-iTRAQ-OSCC_relapse-2-Chu-s09.raw
	High		fFESFGDLSTPDAVMGNPk	Unambiguous	1	1	P68871	N-Term(iTRAQ4plex); K19(iTRAQ4plex)	HCD	1	0	1	1	142710	No Quan Values	Not Used											67.82	3.31218e-06	0	20.1348	10	3	783.057	2347.16	2.15549	45.3189	7368	7368	MS2	13/166	20210210-WuCC-iTRAQ-OSCC_relapse-2-Chu-s33.raw
		High	sAVTALWGk	Unambiguous	1	1	P68871	N-Term(iTRAQ4plex); K9(iTRAQ4plex)	CID	1	0	1	1	141472	Unique	Used	0.47525	1.08588	2.38138	0.200809	0.411889	0.176656	353010	226402	317110	74558.6	67.82	2.42012e-06	0	10.4462	2	2	610.867	1220.73	1.80111	34.6997	4682	4682	MS2	8/70	20210210-WuCC-iTRAQ-OSCC_relapse-2-Chu-s33.raw
		High	sAVTALWGk	Unambiguous	1	1	P68871	N-Term(iTRAQ4plex); K9(iTRAQ4plex)	CID	1	0	1	1	138132	Redundant	Not Used	0.20031	0.46059	2.39653	0.133595	0.650137	0.277076	53008.5	14329.1	20197.8	7448.39	67.8	2.4147e-06	0	32.8229	24	2	610.868	1220.73	4.40105	46.5831	7479	7479	MS2	7/70	20210210-WuCC-iTRAQ-OSCC_relapse-2-Chu-s32.raw
	High		sAVTALWGk	Unambiguous	1	1	P68871	N-Term(iTRAQ4plex); K9(iTRAQ4plex)	HCD	1	0	1	1	138995	Unique	Used	0.182348	0.376963	2.15462	0.0957469	0.51185	0.242633	49197.3	12106.4	15342	4954.42	67.75	2.50981e-06	0	13.5027	26	2	610.868	1220.73	3.40107	54.3226	9356	9356	MS2	8/70	20210210-WuCC-iTRAQ-OSCC_relapse-2-Chu-s32.raw
	High		LLVVYPWTQR	Unambiguous	3	3	P68871;P02042;P69891		HCD	1	0	1	1	26226	No Quan Labels	Not Used							895.218	911.472		1820.45	67.73	4.24168e-06	0	35.2979	49	2	637.867	1274.73	0.592016	43.9728	5380	5380	MS2	7/74	20210210-WuCC-iTRAQ-OSCC_relapse-2-Chu-s08.raw
		High	gTFATLSELHcDk	Unambiguous	1	1	P68871	N-Term(iTRAQ4plex); C11(Methylthio); K13(iTRAQ4plex)	CID	1	0	1	1	202960	Unique	Used	0.0894307	0.409	4.76659	0.099957	1.08954	0.233461	981475	118451	332082	103186	67.72	3.61754e-06	0	10.1548	2	2	878.436	1755.87	0.316507	35.7521	4803	4803	MS2	10/116	20210210-WuCC-iTRAQ-OSCC_relapse-2-Chu-s47.raw
		High	sAVTALWGk	Unambiguous	1	1	P68871	N-Term(iTRAQ4plex); K9(iTRAQ4plex)	CID	1	0	1	1	147766	Unique	Used	0.309903	0.629868	2.11834	0.200355	0.630221	0.303861	14783.6	6182.68	7703.22	3115.35	67.69	2.50217e-06	0	35.1645	169	2	610.869	1220.73	4.60104	48.9892	8135	8135	MS2	7/70	20210210-WuCC-iTRAQ-OSCC_relapse-2-Chu-s34.raw
	High		kVLGAFSDGLAHLDNLk	Unambiguous	2	2	P68871;P02042	K1(iTRAQ4plex); K17(iTRAQ4plex)	HCD	1	0	1	1	265940	Not Unique	Not Used	0.282593	0.464465	1.71302	0.287396	0.991372	0.591088	52011.6	19835.1	19984.6	15722	67.65	1.67496e-06	1	32.9105	25	3	696.069	2086.19	1.49126	38.9355	5490	5490	MS2	15/174	20210210-WuCC-iTRAQ-OSCC_relapse-2-Chu-s61.raw
		High	sAVTALWGk	Unambiguous	1	1	P68871	N-Term(iTRAQ4plex); K9(iTRAQ4plex)	CID	1	0	1	1	137656	Unique	Used	0.140015	0.409541	3.04855	0.0815012	0.567424	0.190104	97566.6	18435.2	33055.4	8363.58	67.52	2.57551e-06	0	32.9602	20	2	610.867	1220.73	1.50111	42.3876	6443	6443	MS2	7/70	20210210-WuCC-iTRAQ-OSCC_relapse-2-Chu-s32.raw
	High		vVAGVANALAHk	Unambiguous	2	2	P68871;P02042	N-Term(iTRAQ4plex); K12(iTRAQ4plex)	HCD	1	0	1	1	233888	Not Unique	Not Used	0.100369	0.261512	2.71558	0.135861	1.31951	0.496281	8.03579e+06	1.08843e+06	1.73845e+06	1.14829e+06	67.51	1.90725e-06	0	12.0735	0	3	479.964	1437.88	-0.128671	31.4061	3639	3639	MS2	15/100	20210210-WuCC-iTRAQ-OSCC_relapse-2-Chu-s54.raw
	High		vVAGVANALAHk	Unambiguous	2	2	P68871;P02042	N-Term(iTRAQ4plex); K12(iTRAQ4plex)	HCD	1	0	1	1	235976	Not Unique	Not Used	0.145634	0.364086	2.60563	0.11005	0.736623	0.288742	8286.39	1628.54	2495.82	959.138	67.51	1.20645e-06	0	11.585	79	3	479.966	1437.88	2.86391	51.054	8163	8163	MS2	14/100	20210210-WuCC-iTRAQ-OSCC_relapse-2-Chu-s54.raw
	High		vVAGVANALAHk	Unambiguous	2	2	P68871;P02042	N-Term(iTRAQ4plex); K12(iTRAQ4plex)	HCD	1	0	1	1	247206	Not Unique	Not Used	0.234204	0.452805	2.01507	0.18978	0.789905	0.400372	337385	106633	126381	67344.7	67.5	1.58267e-06	0	10.8789	6	3	479.965	1437.88	1.90883	31.0596	4038	4038	MS2	16/100	20210210-WuCC-iTRAQ-OSCC_relapse-2-Chu-s57.raw
	High		vVAGVANALAHk	Unambiguous	2	2	P68871;P02042	N-Term(iTRAQ4plex); K12(iTRAQ4plex)	HCD	1	0	1	1	234956	Not Unique	Not Used	0.148921	0.315946	2.21121	0.135493	0.886912	0.409666	38394.9	7716.15	10035.3	5471.65	67.44	1.22605e-06	0	17.1673	64	3	479.966	1437.88	3.43696	41.564	5953	5953	MS2	16/100	20210210-WuCC-iTRAQ-OSCC_relapse-2-Chu-s54.raw
		High	vNVDEVGGEALGR	Unambiguous	1	1	P68871	N-Term(iTRAQ4plex)	CID	1	0	1	1	51527	Unique	Used	0.12165	0.438399	3.75602	0.0637785	0.511069	0.138973	785181	128901	284763	52671	67.44	4.63376e-06	0	5.80805	1	2	729.888	1458.77	1.45758	30.9467	3280	3280	MS2	11/128	20210210-WuCC-iTRAQ-OSCC_relapse-2-Chu-s14.raw
		High	fFESFGDLSTPDAVMGNPk	Unambiguous	1	1	P68871	N-Term(iTRAQ4plex); K19(iTRAQ4plex)	CID	1	0	1	1	86325	Unique	Used	0.101576	0.58409	5.99325	0.123104	1.18141	0.201334	32671	4478.41	15786.5	4230.21	67.44	3.61505e-06	0	11.5573	8	2	1174.08	2347.16	2.26523	44.954	7051	7051	MS2	13/166	20210210-WuCC-iTRAQ-OSCC_relapse-2-Chu-s21.raw
		High	vVAGVANALAHk	Unambiguous	2	2	P68871;P02042	N-Term(iTRAQ4plex); K12(iTRAQ4plex)	CID	1	0	1	1	233744	Not Unique	Not Used		0.236728		0.0988044		0.398705	3.40274e+06		666379	353616	67.44	1.794e-06	0	12.2736	0	3	479.965	1437.88	0.953754	29.992	3321	3321	MS2	15/100	20210210-WuCC-iTRAQ-OSCC_relapse-2-Chu-s54.raw
	High		vLGAFSDGLAHLDNLk	Unambiguous	2	2	P68871;P02042	N-Term(iTRAQ4plex); K16(iTRAQ4plex)	HCD	1	0	1	1	205056	Not Unique	Not Used	0.156225	0.430169	2.86986	0.190081	1.18606	0.422108	5118.9	1079.19	1821.62	1023.39	67.4	3.0116e-06	0	14.856	239	3	653.372	1958.1	2.83528	55.1706	9348	9348	MS2	16/138	20210210-WuCC-iTRAQ-OSCC_relapse-2-Chu-s47.raw
	High		vVAGVANALAHk	Unambiguous	2	2	P68871;P02042	N-Term(iTRAQ4plex); K12(iTRAQ4plex)	HCD	1	0	1	1	240697	Not Unique	Not Used	0.277125	0.626812	2.3574	0.263261	0.926038	0.401212	4377.88	1637.24	2270.1	1212.21	67.38	1.81896e-06	0	15.8941	195	3	479.965	1437.88	1.01743	54.8574	9116	9116	MS2	15/100	20210210-WuCC-iTRAQ-OSCC_relapse-2-Chu-s55.raw
	High		sAVTALWGk	Unambiguous	1	1	P68871	N-Term(iTRAQ4plex); K9(iTRAQ4plex)	HCD	1	0	1	1	137731	Unique	Used	0.17952	0.465554	2.70289	0.186048	1.01025	0.381751	113728	27551.8	43800.5	22254.5	67.3	2.72796e-06	0	16.933	13	2	610.868	1220.73	3.00108	43.093	6615	6615	MS2	8/70	20210210-WuCC-iTRAQ-OSCC_relapse-2-Chu-s32.raw
		High	sAVTALWGk	Unambiguous	1	1	P68871	N-Term(iTRAQ4plex); K9(iTRAQ4plex)	CID	1	0	1	1	138527	Redundant	Not Used	0.174489	0.388737	2.32198	0.0466739	0.26075	0.114695	55276.1	13016	17776.1	2713.55	67.3	2.72796e-06	0	16.0727	29	2	610.867	1220.73	2.90108	50.0787	8336	8336	MS2	8/70	20210210-WuCC-iTRAQ-OSCC_relapse-2-Chu-s32.raw
	High		FFESFGDLSTPDAVMGNPk	Unambiguous	1	1	P68871	K19(iTRAQ4plex)	HCD	1	0	1	1	38829	Unique	Used	0.080453	0.183093	2.37192				34369.3	3731.51	5205.77		67.28	3.37658e-06	0	2.18047	12	2	1102.03	2203.06	2.86222	42.6337	6179	6179	MS2	9/166	20210210-WuCC-iTRAQ-OSCC_relapse-2-Chu-s11.raw
		High	eFTPPVQAAYQk	Unambiguous	1	1	P68871	N-Term(iTRAQ4plex); K12(iTRAQ4plex)	CID	1	0	1	1	112227	Redundant	Not Used	0.229097	0.512222	2.33029	0.160637	0.683511	0.29958	1.12659e+07	3.48302e+06	4.77383e+06	1.90344e+06	67.28	4.06873e-06	0	10.3897	0	2	833.957	1666.91	1.4077	27.8899	2681	2681	MS2	9/102	20210210-WuCC-iTRAQ-OSCC_relapse-2-Chu-s27.raw
	High		sAVTALWGk	Unambiguous	1	1	P68871	N-Term(iTRAQ4plex); K9(iTRAQ4plex)	HCD	1	0	1	1	138371	Unique	Used	0.118926	0.360363	3.15816	0.0778871	0.63842	0.206467	104726	16807.5	31220.3	8579.19	67.27	2.74687e-06	0	12.4217	18	2	610.867	1220.73	2.90108	48.6911	8004	8004	MS2	8/70	20210210-WuCC-iTRAQ-OSCC_relapse-2-Chu-s32.raw
	High		lLGNVLVcVLAHHFGk	Unambiguous	1	1	P68871	N-Term(iTRAQ4plex); C8(Methylthio); K16(iTRAQ4plex)	HCD	1	0	1	1	292299	Unique	Used	0.202097	0.528709	2.72664	0.195535	0.943153	0.353291	9769.67	2664.48	4273.07	2009.24	67.26	2.06725e-06	0	17.6935	32	3	685.395	2054.17	2.15279	52.1383	7925	7925	MS2	15/146	20210210-WuCC-iTRAQ-OSCC_relapse-2-Chu-s67.raw
	High		vNVDEVGGEALGR	Unambiguous	1	1	P68871	N-Term(iTRAQ4plex)	HCD	1	0	1	1	54305	Unique	Used	0.142624	0.266233	1.94555	0.109644	0.749395	0.39341	120171	23129.4	26467.1	13858.4	67.25	4.8504e-06	0	15.4093	9	2	729.888	1458.77	1.12286	53.9569	9305	9305	MS2	10/128	20210210-WuCC-iTRAQ-OSCC_relapse-2-Chu-s14.raw
		High	sAVTALWGk	Unambiguous	1	1	P68871	N-Term(iTRAQ4plex); K9(iTRAQ4plex)	CID	1	0	1	1	139212	Unique	Used	0.126499	0.385481	3.17605	0.0717683	0.553048	0.17785	30067.6	5132.85	9588.38	2269.65	67.25	2.995e-06	0	10.7193	106	2	610.867	1220.73	2.1011	56.4003	9819	9819	MS2	8/70	20210210-WuCC-iTRAQ-OSCC_relapse-2-Chu-s32.raw
	High		vVAGVANALAHk	Unambiguous	2	2	P68871;P02042	N-Term(iTRAQ4plex); K12(iTRAQ4plex)	HCD	1	0	1	1	233660	Redundant	Not Used	0.124626	0.426443	3.56635	0.111413	0.871455	0.249573	4.92997e+06	829133	1.7392e+06	577705	67.2	1.90546e-06	0	12.1585	0	2	719.443	1437.88	1.1329	29.1986	3145	3145	MS2	9/100	20210210-WuCC-iTRAQ-OSCC_relapse-2-Chu-s54.raw
		High	sAVTALWGk	Unambiguous	1	1	P68871	N-Term(iTRAQ4plex); K9(iTRAQ4plex)	CID	1	0	1	1	137970	Redundant	Not Used	0.199432	0.518052	2.70738	0.132075	0.645568	0.24354	77876.7	20959.2	33375.2	10818.2	67.17	2.79166e-06	0	10.353	18	2	610.868	1220.73	3.90106	45.161	7128	7128	MS2	8/70	20210210-WuCC-iTRAQ-OSCC_relapse-2-Chu-s32.raw
	High		sAVTALWGk	Unambiguous	1	1	P68871	N-Term(iTRAQ4plex); K9(iTRAQ4plex)	HCD	1	0	1	1	185220	Unique	Used	0.167623	0.370347	2.30274	0.0985129	0.572897	0.254103	69349.6	15687.4	21246.9	7185.61	67.08	2.86971e-06	0	33.6824	42	2	610.867	1220.73	1.70111	34.4931	4302	4302	MS2	8/70	20210210-WuCC-iTRAQ-OSCC_relapse-2-Chu-s43.raw
	High		sAVTALWGk	Unambiguous	1	1	P68871	N-Term(iTRAQ4plex); K9(iTRAQ4plex)	HCD	1	0	1	1	141644	Unique	Used	0.471975	0.754077	1.66521	0.307339	0.63477	0.389338	56001.7	35669.1	34935	18102.8	67.06	3.12894e-06	0	15.8777	25	2	610.867	1220.73	2.1011	36.1475	5056	5056	MS2	8/70	20210210-WuCC-iTRAQ-OSCC_relapse-2-Chu-s33.raw
	High		vHLTPEEk	Unambiguous	2	2	P68871;P02042	N-Term(iTRAQ4plex); K8(iTRAQ4plex)	HCD	1	0	1	1	245830	Not Unique	Not Used	0.21626	0.476955	2.29865	0.207947	0.937336	0.416487	520078	151781	205205	113749	67.02	4.13108e-06	0	12.8584	1	2	620.861	1240.72	1.31897	18.3006	1059	1059	MS2	7/62	20210210-WuCC-iTRAQ-OSCC_relapse-2-Chu-s57.raw
	High		sAVTALWGk	Unambiguous	1	1	P68871	N-Term(iTRAQ4plex); K9(iTRAQ4plex)	HCD	1	0	1	1	137165	Unique	Used	0.277441	0.3639	1.36705	0.157808	0.554469	0.414258	372929	139627	112267	61898.9	66.95	3.2092e-06	0	25.9352	7	2	610.867	1220.73	2.0011	38.1918	5391	5391	MS2	8/70	20210210-WuCC-iTRAQ-OSCC_relapse-2-Chu-s32.raw
	High		VLGAFSDGLAHLDNLk	Unambiguous	2	2	P68871;P02042	K16(iTRAQ4plex)	HCD	1	0	1	1	137543	Not Unique	Not Used	0.390792	0.65165	1.73796	0.171266	0.427212	0.251062	55877.9	29468.4	30122.9	10065.6	66.89	4.318e-06	0	21.1445	3	3	605.336	1813.99	0.0726819	41.4949	6210	6210	MS2	8/138	20210210-WuCC-iTRAQ-OSCC_relapse-2-Chu-s32.raw
	High		sAVTALWGk	Unambiguous	1	1	P68871	N-Term(iTRAQ4plex); K9(iTRAQ4plex)	HCD	1	0	1	1	137656	Redundant	Not Used	0.140015	0.409541	3.04855	0.0815012	0.567424	0.190104	97566.6	18435.2	33055.4	8363.58	66.86	2.99822e-06	0	32.9602	20	2	610.867	1220.73	1.50111	42.4065	6449	6449	MS2	8/70	20210210-WuCC-iTRAQ-OSCC_relapse-2-Chu-s32.raw
		High	vVAGVANALAHk	Unambiguous	2	2	P68871;P02042	N-Term(iTRAQ4plex); K12(iTRAQ4plex)	CID	1	0	1	1	236268	Redundant	Not Used	0.152053	0.404701	2.77402	0.198549	1.27289	0.468659	6779.69	1391.16	2269.8	1415.81	66.86	1.45274e-06	0	16.7824	205	2	719.444	1437.88	2.15165	54.1008	8785	8785	MS2	9/100	20210210-WuCC-iTRAQ-OSCC_relapse-2-Chu-s54.raw
		High	gTFATLSELHcDk	Unambiguous	1	1	P68871	N-Term(iTRAQ4plex); C11(Methylthio); K13(iTRAQ4plex)	CID	1	0	1	1	203176	Unique	Used	0.0998088	0.27563	2.87825	0.0868767	0.848502	0.301093	555048	74760.4	126561	50717.9	66.83	4.48181e-06	0	11.6997	1	2	878.437	1755.87	0.664114	37.8626	5271	5271	MS2	7/116	20210210-WuCC-iTRAQ-OSCC_relapse-2-Chu-s47.raw
	High		gTFATLSELHcDk	Unambiguous	1	1	P68871	N-Term(iTRAQ4plex); C11(Methylthio); K13(iTRAQ4plex)	HCD	1	0	1	1	209025	Unique	Used	0.388338	0.881313	2.36533	0.331351	0.831758	0.359156	7291.62	3821.26	5316.15	2541.21	66.82	4.39856e-06	0	19.9735	62	3	585.96	1755.87	1.00406	50.9757	8220	8220	MS2	14/116	20210210-WuCC-iTRAQ-OSCC_relapse-2-Chu-s48.raw
		High	sAVTALWGk	Unambiguous	1	1	P68871	N-Term(iTRAQ4plex); K9(iTRAQ4plex)	CID	1	0	1	1	136445	Unique	Used	0.138916	0.365176	2.73981	0.044941	0.315361	0.117561	6.98731e+07	1.30989e+07	2.11084e+07	3.30278e+06	66.81	3.03293e-06	0	12.8624	0	2	610.867	1220.73	1.50111	31.8346	3825	3825	MS2	8/70	20210210-WuCC-iTRAQ-OSCC_relapse-2-Chu-s32.raw
		High	vNVDEVGGEALGR	Unambiguous	1	1	P68871	N-Term(iTRAQ4plex)	CID	1	0	1	1	51053	Unique	Used	0.0884087	0.315695	3.72172	0.0904034	0.996799	0.273553	6.29063e+07	7.50518e+06	1.64288e+07	5.98144e+06	66.8	4.98297e-06	0	6.39753	0	2	729.886	1458.77	-1.13652	26.8164	2253	2253	MS2	12/128	20210210-WuCC-iTRAQ-OSCC_relapse-2-Chu-s14.raw
	High		vNVDEVGGEALGR	Unambiguous	1	1	P68871	N-Term(iTRAQ4plex)	HCD	1	0	1	1	88965	Unique	Used	0.232136	0.309624	1.39016	0.159357	0.669189	0.491656	106311	33303.5	27230.5	17818.7	66.78	5.07943e-06	0	11.4133	11	2	729.89	1458.77	3.71694	28.7434	2591	2591	MS2	9/128	20210210-WuCC-iTRAQ-OSCC_relapse-2-Chu-s22.raw
	High		sAVTALWGk	Unambiguous	1	1	P68871	N-Term(iTRAQ4plex); K9(iTRAQ4plex)	HCD	1	0	1	1	141088	Unique	Used	0.338031	0.6759	2.084	0.185043	0.533623	0.261526	219768	100252	122883	42772.5	66.73	3.37596e-06	0	10.1266	9	2	610.867	1220.73	2.2011	31.4186	3856	3856	MS2	8/70	20210210-WuCC-iTRAQ-OSCC_relapse-2-Chu-s33.raw
	High		sAVTALWGk	Unambiguous	1	1	P68871	N-Term(iTRAQ4plex); K9(iTRAQ4plex)	HCD	1	0	1	1	167645	Unique	Used	0.166197	0.48432	3.03726	0.122769	0.720089	0.242149	69431.4	15572.2	27818.3	8965.47	66.62	3.19034e-06	0	36.9612	60	2	610.867	1220.73	2.80108	35.622	4312	4312	MS2	8/70	20210210-WuCC-iTRAQ-OSCC_relapse-2-Chu-s39.raw
	High		sAVTALWGk	Unambiguous	1	1	P68871	N-Term(iTRAQ4plex); K9(iTRAQ4plex)	HCD	1	0	1	1	298203	Unique	Used	0.249378	0.648645	2.71094	0.271007	1.05935	0.399116	10226.1	3441.44	5487.33	2914.87	66.55	3.25325e-06	0	34.2059	283	2	610.869	1220.73	5.50102	34.1763	3905	3905	MS2	8/70	20210210-WuCC-iTRAQ-OSCC_relapse-2-Chu-s69.raw
	High		vVAGVANALAHkYH	Unambiguous	2	2	P68871;P02042	N-Term(iTRAQ4plex); K12(iTRAQ4plex)	HCD	1	0	1	1	269790	Not Unique	Not Used	0.352275	0.75302	2.2279	0.28815	0.79736	0.365542	185755	88307.2	115715	56297.3	66.48	3.39607e-06	1	12.1354	5	3	580.005	1738	-0.742662	34.6401	4525	4525	MS2	14/116	20210210-WuCC-iTRAQ-OSCC_relapse-2-Chu-s62.raw
	High		vHLTPEEk	Unambiguous	2	2	P68871;P02042	N-Term(iTRAQ4plex); K8(iTRAQ4plex)	HCD	1	0	1	1	241077	Not Unique	Not Used	0.155942	0.485494	3.24484	0.192235	1.20168	0.378246	6663.82	1402.35	2676.4	1347.36	66.4	4.79937e-06	0	13.0618	300	2	620.863	1240.72	3.58187	16.4326	480	480	MS2	7/62	20210210-WuCC-iTRAQ-OSCC_relapse-2-Chu-s56.raw
	High		fFESFGDLSTPDAVMGNPk	Unambiguous	1	1	P68871	N-Term(iTRAQ4plex); K19(iTRAQ4plex)	HCD	1	0	1	1	78043	Unique	Used	0.219834	0.47588	2.25618	0.218414	0.968512	0.438439	17500.4	5191.74	6889.49	4020.27	66.37	4.20981e-06	0	14.7138	42	3	783.056	2347.15	1.06333	52.8144	8713	8713	MS2	16/166	20210210-WuCC-iTRAQ-OSCC_relapse-2-Chu-s19.raw
	High		lLGNVLVcVLAHHFGk	Unambiguous	1	1	P68871	N-Term(iTRAQ4plex); C8(Methylthio); K16(iTRAQ4plex)	HCD	1	0	1	1	267416	Redundant	Not Used	0.179891	0.437036	2.53209	0.177915	0.964097	0.388884	23902.4	5802.6	8641.74	4472.81	66.35	2.64183e-06	0	19.8945	45	3	685.394	2054.17	1.88538	53.1347	8688	8688	MS2	15/146	20210210-WuCC-iTRAQ-OSCC_relapse-2-Chu-s61.raw
		High	VNVDEVGGEALGR	Unambiguous	1	1	P68871		CID	1	0	1	1	16933	No Quan Labels	Not Used							544.705	412.722	427.63	663.217	66.35	4.58844e-06	0	39.5471	218	2	657.836	1314.67	0.326701	28.1047	1649	1649	MS2	8/128	20210210-WuCC-iTRAQ-OSCC_relapse-2-Chu-s06.raw
		High	FFESFGDLSTPDAVmGNPk	Unambiguous	1	1	P68871	M15(Oxidation); K19(iTRAQ4plex)	CID	1	0	1	1	43083	Unique	Used	0.215237						13993.3	4064.52			66.35	4.17131e-06	0	3.33157	10	2	1110.03	2219.05	1.39243	39.8697	5225	5225	MS2	11/166	20210210-WuCC-iTRAQ-OSCC_relapse-2-Chu-s12.raw
	High		vHLTPEEk	Unambiguous	2	2	P68871;P02042	N-Term(iTRAQ4plex); K8(iTRAQ4plex)	HCD	1	0	1	1	241372	Not Unique	Not Used	0.187238	0.351905	1.95886	0.216486	1.12708	0.587666	26826.7	6778.5	7809.73	6108.37	66.08	5.11703e-06	0	28.088	80	2	620.863	1240.72	4.27057	20.165	1125	1125	MS2	7/62	20210210-WuCC-iTRAQ-OSCC_relapse-2-Chu-s56.raw
	High		vHLTPEEk	Unambiguous	2	2	P68871;P02042	N-Term(iTRAQ4plex); K8(iTRAQ4plex)	HCD	1	0	1	1	228753	Not Unique	Not Used	0.102911	0.280959	2.84546	0.142852	1.35314	0.4857	195620	27167.3	45467.4	29391.9	66.06	5.36362e-06	0	18.3713	9	2	620.862	1240.72	2.89316	24.7721	2214	2214	MS2	7/62	20210210-WuCC-iTRAQ-OSCC_relapse-2-Chu-s53.raw
	High		vNVDEVGGEALGR	Unambiguous	1	1	P68871	N-Term(iTRAQ4plex)	HCD	1	0	1	1	54684	Unique	Used	0.128673	0.378131	3.06285	0.137438	1.0412	0.347207	58720.5	10196.5	18368.6	8488.34	66.04	6.2097e-06	0	8.8098	34	2	729.887	1458.77	0.369732	57.4363	10125	10125	MS2	11/128	20210210-WuCC-iTRAQ-OSCC_relapse-2-Chu-s14.raw
		High	VNVDEVGGEALGR	Unambiguous	1	1	P68871		CID	1	0	1	1	12774	No Quan Labels	Not Used							1731.28	902.302		1125.28	66.04	4.92794e-06	0	8.42986	36	2	657.836	1314.67	0.326701	27.3251	1685	1685	MS2	8/128	20210210-WuCC-iTRAQ-OSCC_relapse-2-Chu-s05.raw
		High	VNVDEVGGEALGR	Unambiguous	1	1	P68871		CID	1	0	1	1		No Quan Labels	Not Used											65.97	5.00801e-06	0	12.4644	128	2	657.836	1314.67	0.233848	28.2598	1868	1868	MS2	8/128	20210210-WuCC-iTRAQ-OSCC_relapse-2-Chu-s10.raw
	High		fFESFGDLSTPDAVMGNPk	Unambiguous	1	1	P68871	N-Term(iTRAQ4plex); K19(iTRAQ4plex)	HCD	1	0	1	1	78446	Unique	Used	0.216709	0.302598	1.45533	0.144316	0.649169	0.45559	5689.96	1664.01	1424.36	863.677	65.91	5.35977e-06	0	28.717	120	3	783.059	2347.16	3.87174	56.6125	9585	9585	MS2	15/166	20210210-WuCC-iTRAQ-OSCC_relapse-2-Chu-s19.raw
	High		gTFATLSELHcDKLHVDPENFR	Unambiguous	1	1	P68871	N-Term(iTRAQ4plex); C11(Methylthio)	HCD	1	0	1	1	243799	Unique	Used	0.162021	0.33461	2.15249	0.133933	0.805813	0.382359	19251.2	4209.2	5328.93	2711.88	65.89	4.32822e-06	1	18.1022	51	3	907.11	2719.32	2.43098	42.1238	6380	6380	MS2	17/220	20210210-WuCC-iTRAQ-OSCC_relapse-2-Chu-s56.raw
	High		vVAGVANALAHk	Unambiguous	2	2	P68871;P02042	N-Term(iTRAQ4plex); K12(iTRAQ4plex)	HCD	1	0	1	1	236174	Not Unique	Not Used	0.148568	0.34009	2.38583	0.148836	0.976566	0.418061	15281.3	3063.78	4299.29	2392.19	65.87	1.82469e-06	0	26.3324	88	3	479.965	1437.88	2.48188	53.1233	8592	8592	MS2	15/100	20210210-WuCC-iTRAQ-OSCC_relapse-2-Chu-s54.raw
	High		vLGAFSDGLAHLDNLk	Unambiguous	2	2	P68871;P02042	N-Term(iTRAQ4plex); K16(iTRAQ4plex)	HCD	1	0	1	1	200761	Not Unique	Not Used	0.0610993	0.2328	3.97116	0.0984798	1.57119	0.404101	8731.26	719.922	1681.52	904.381	65.86	4.04692e-06	0	12.1214	165	3	653.373	1958.1	4.42497	57.5648	9611	9611	MS2	14/138	20210210-WuCC-iTRAQ-OSCC_relapse-2-Chu-s46.raw
		High	vVAGVANALAHk	Unambiguous	2	2	P68871;P02042	N-Term(iTRAQ4plex); K12(iTRAQ4plex)	CID	1	0	1	1	234382	Redundant	Not Used	0.285809	0.565537	2.06232	0.345185	1.17732	0.583064	36436.5	14053.5	17046.7	13228.7	65.8	2.34094e-06	0	38.2184	46	2	719.444	1437.88	1.72717	36.2416	4701	4701	MS2	15/100	20210210-WuCC-iTRAQ-OSCC_relapse-2-Chu-s54.raw
	High		vLGAFSDGLAHLDNLk	Unambiguous	2	2	P68871;P02042	N-Term(iTRAQ4plex); K16(iTRAQ4plex)	HCD	1	0	1	1	235330	Not Unique	Not Used	0.106479	0.399692	3.91232	0.116456	1.06615	0.278331	216703	31138.6	71652.9	26543.2	65.74	4.33365e-06	0	12.4775	18	3	653.371	1958.1	1.80665	44.9498	6761	6761	MS2	16/138	20210210-WuCC-iTRAQ-OSCC_relapse-2-Chu-s54.raw
	High		vVAGVANALAHk	Unambiguous	2	2	P68871;P02042	N-Term(iTRAQ4plex); K12(iTRAQ4plex)	HCD	1	0	1	1	236543	Not Unique	Not Used	0.13047	0.337696	2.69766	0.163856	1.22425	0.46351	2383.03	419.579	665.733	410.694	65.67	1.75853e-06	0	13.1602	232	3	479.967	1437.89	6.42952	58.0728	9402	9402	MS2	13/100	20210210-WuCC-iTRAQ-OSCC_relapse-2-Chu-s54.raw
	High		vVAGVANALAHk	Unambiguous	2	2	P68871;P02042	N-Term(iTRAQ4plex); K12(iTRAQ4plex)	HCD	1	0	1	1	235614	Not Unique	Not Used	0.162551	0.391697	2.5115	0.136376	0.817841	0.332593	20184.3	4427.66	6540.45	2895.21	65.59	1.9186e-06	0	11.017	71	3	479.966	1437.88	2.73657	47.6036	7374	7374	MS2	15/100	20210210-WuCC-iTRAQ-OSCC_relapse-2-Chu-s54.raw
	High		vLGAFSDGLAHLDNLk	Unambiguous	2	2	P68871;P02042	N-Term(iTRAQ4plex); K16(iTRAQ4plex)	HCD	1	0	1	1	199572	Not Unique	Not Used	0.0648446	0.240319	3.86266	0.106505	1.60109	0.423357	516363	45185.7	102657	57843.2	65.55	4.58317e-06	0	14.3107	2	3	653.372	1958.1	2.64825	46.3609	7036	7036	MS2	16/138	20210210-WuCC-iTRAQ-OSCC_relapse-2-Chu-s46.raw
	High		lLGNVLVcVLAHHFGkEFTPPVQAAYQk	Unambiguous	1	1	P68871	N-Term(iTRAQ4plex); C8(Methylthio); K16(iTRAQ4plex); K28(iTRAQ4plex)	HCD	1	0	1	1	306297	Unique	Used	0.235937	0.563344	2.48857	0.212911	0.87967	0.361034	12002.1	3821.41	5593.37	2687.7	65.54	1.81197e-06	1	82.8398	202	4	890.243	3557.95	0.504524	50.0135	6411	6411	MS2	20/268	20210210-WuCC-iTRAQ-OSCC_relapse-2-Chu-s71.raw
	High		gTFATLSELHcDk	Unambiguous	1	1	P68871	N-Term(iTRAQ4plex); C11(Methylthio); K13(iTRAQ4plex)	HCD	1	0	1	1	209691	Unique	Used	0.290853	0.667985	2.39367	0.281225	0.942538	0.402172	1328.49	521.439	734.122	392.952	65.4	6.57559e-06	0	20.9988	300	3	585.962	1755.87	4.13251	57.8952	9669	9669	MS2	15/116	20210210-WuCC-iTRAQ-OSCC_relapse-2-Chu-s48.raw
	High		kVLGAFSDGLAHLDNLk	Unambiguous	2	2	P68871;P02042	K1(iTRAQ4plex); K17(iTRAQ4plex)	HCD	1	0	1	1	261618	Not Unique	Not Used	0.199636	0.376883	1.96761	0.205676	1.0043	0.521316	58144.7	15664.7	18128.4	12578.3	65.4	2.63889e-06	1	33.0903	23	3	696.07	2086.2	2.63227	39.0903	5617	5617	MS2	18/174	20210210-WuCC-iTRAQ-OSCC_relapse-2-Chu-s60.raw
		High	vLGAFSDGLAHLDNLk	Unambiguous	2	2	P68871;P02042	N-Term(iTRAQ4plex); K16(iTRAQ4plex)	CID	1	0	1	1	205233	Not Unique	Not Used	0.109428	0.33019	3.1449	0.141536	1.26083	0.409475	2203.28	325.364	601.835	327.992	65.4	4.67213e-06	0	11.6223	300	3	653.372	1958.1	3.58337	57.2802	9726	9726	MS2	21/138	20210210-WuCC-iTRAQ-OSCC_relapse-2-Chu-s47.raw
		High	lLGNVLVcVLAHHFGk	Unambiguous	1	1	P68871	N-Term(iTRAQ4plex); C8(Methylthio); K16(iTRAQ4plex)	CID	1	0	1	1	284245	Unique	Used	0.186968	0.42274	2.35656	0.141174	0.736049	0.319011	59984.1	15134.7	20977.4	8906.72	65.33	3.22398e-06	0	8.19148	14	3	685.395	2054.17	2.15279	52.0591	8226	8226	MS2	18/146	20210210-WuCC-iTRAQ-OSCC_relapse-2-Chu-s65.raw
	High		lLGNVLVcVLAHHFGk	Unambiguous	1	1	P68871	N-Term(iTRAQ4plex); C8(Methylthio); K16(iTRAQ4plex)	HCD	1	0	1	1	271951	Unique	Used	0.29221	0.524427	1.87052	0.211744	0.706372	0.3857	1803.77	711.293	782.547	401.716	65.32	3.01109e-06	0	37.1797	300	3	685.395	2054.17	3.13331	56.8206	9209	9209	MS2	14/146	20210210-WuCC-iTRAQ-OSCC_relapse-2-Chu-s62.raw
	High		gTFATLSELHcDk	Unambiguous	1	1	P68871	N-Term(iTRAQ4plex); C11(Methylthio); K13(iTRAQ4plex)	HCD	1	0	1	1	204407	Unique	Used	0.131222	0.41389	3.28738	0.186932	1.38866	0.431442	11247.8	1991.79	3851.19	2211.45	65.23	6.20827e-06	0	12.6409	62	3	585.961	1755.87	1.52547	48.9568	7943	7943	MS2	14/116	20210210-WuCC-iTRAQ-OSCC_relapse-2-Chu-s47.raw
		High	VNVDEVGGEALGR	Unambiguous	1	1	P68871		CID	1	0	1	1	17211	No Quan Labels	Not Used										2194.42	65.21	5.73978e-06	0	10.7553	29	2	657.836	1314.66	-0.137563	30.8723	2256	2256	MS2	9/128	20210210-WuCC-iTRAQ-OSCC_relapse-2-Chu-s06.raw
	High		gTFATLSELHcDk	Unambiguous	1	1	P68871	N-Term(iTRAQ4plex); C11(Methylthio); K13(iTRAQ4plex)	HCD	1	0	1	1	265869	Unique	Used	0.309713	0.387816	1.30508	0.186714	0.587671	0.459913	23936.5	10004.4	7679.43	4700.71	65.19	6.44733e-06	0	12.1574	55	3	585.96	1755.86	0.0655242	38.2612	5335	5335	MS2	15/116	20210210-WuCC-iTRAQ-OSCC_relapse-2-Chu-s61.raw
	High		vLGAFSDGLAHLDNLk	Unambiguous	2	2	P68871;P02042	N-Term(iTRAQ4plex); K16(iTRAQ4plex)	HCD	1	0	1	1	200014	Not Unique	Not Used	0.110111	0.256888	2.43156	0.130402	1.15445	0.484917	36635.6	5443.82	7785.55	5024.77	65.09	4.72356e-06	0	12.1504	41	3	653.372	1958.1	3.77039	50.2109	7989	7989	MS2	16/138	20210210-WuCC-iTRAQ-OSCC_relapse-2-Chu-s46.raw
	High		vVAGVANALAHk	Unambiguous	2	2	P68871;P02042	N-Term(iTRAQ4plex); K12(iTRAQ4plex)	HCD	1	0	1	1	229985	Not Unique	Not Used	0.203728	0.568052	2.9061	0.203124	0.97192	0.341585	59985.2	16491.7	28188.7	12815.4	65.06	2.12084e-06	0	37.2307	34	3	479.966	1437.88	2.80024	35.8218	4881	4881	MS2	16/100	20210210-WuCC-iTRAQ-OSCC_relapse-2-Chu-s53.raw
		High	lLGNVLVcVLAHHFGk	Unambiguous	1	1	P68871	N-Term(iTRAQ4plex); C8(Methylthio); K16(iTRAQ4plex)	CID	1	0	1	1	280104	Redundant	Not Used	0.173969	0.457527	2.74105	0.14144	0.792538	0.295312	112451	26400.3	42562.3	16728.8	65.03	3.29753e-06	0	10.4379	111	3	685.395	2054.17	2.8659	52.3732	8243	8243	MS2	17/146	20210210-WuCC-iTRAQ-OSCC_relapse-2-Chu-s64.raw
		High	vLGAFSDGLAHLDNLk	Unambiguous	2	2	P68871;P02042	N-Term(iTRAQ4plex); K16(iTRAQ4plex)	CID	1	0	1	1	230905	Redundant	Not Used	0.120234	0.381362	3.30584	0.0992633	0.804785	0.248643	257463	41774.8	81226.2	26880.1	64.97	5.238e-06	0	28.9438	23	3	653.372	1958.1	2.64825	44.0057	6866	6866	MS2	18/138	20210210-WuCC-iTRAQ-OSCC_relapse-2-Chu-s53.raw
	High		lLGNVLVcVLAHHFGkEFTPPVQAAYQk	Unambiguous	1	1	P68871	N-Term(iTRAQ4plex); C8(Methylthio); K16(iTRAQ4plex); K28(iTRAQ4plex)	HCD	1	0	1	1	296032	Unique	Used	0.342069	0.318121	0.969281	0.136004	0.387576	0.408399	4704.92	2171.89	1238.19	673.026	64.96	2.07086e-06	1	12.6372	300	3	1186.66	3557.97	6.90692	51.4937	7282	7282	MS2	16/268	20210210-WuCC-iTRAQ-OSCC_relapse-2-Chu-s68.raw
	High		LLGNVLVcVLAHHFGk	Unambiguous	1	1	P68871	C8(Methylthio); K16(iTRAQ4plex)	HCD	1	0	1	1	262846	Unique	Used	0.54869	0.93586	1.77769	0.489871	0.870308	0.500029	5039.22	3731.32	3901.37	2596.4	64.92	5.99119e-06	0	22.6516	168	3	637.359	1910.06	0.244564	50.5736	8273	8273	MS2	9/146	20210210-WuCC-iTRAQ-OSCC_relapse-2-Chu-s60.raw
		High	lLGNVLVcVLAHHFGk	Unambiguous	1	1	P68871	N-Term(iTRAQ4plex); C8(Methylthio); K16(iTRAQ4plex)	CID	1	0	1	1	263179	Redundant	Not Used	0.0926442	0.309806	3.48532	0.0978975	1.03008	0.301861	57784.2	7224.36	14809.5	5949.88	64.89	3.40557e-06	0	12.1527	42	3	685.395	2054.17	2.8659	54.1345	8992	8992	MS2	15/146	20210210-WuCC-iTRAQ-OSCC_relapse-2-Chu-s60.raw
		High	vVAGVANALAHk	Unambiguous	2	2	P68871;P02042	N-Term(iTRAQ4plex); K12(iTRAQ4plex)	CID	1	0	1	1	238132	Not Unique	Not Used	0.289483	0.617127	2.22189	0.259251	0.873002	0.401302	2.28174e+06	891377	1.16489e+06	622177	64.88	3.49469e-06	0	10.7072	0	3	479.964	1437.88	-0.319687	30.6598	3556	3556	MS2	10/100	20210210-WuCC-iTRAQ-OSCC_relapse-2-Chu-s55.raw
	High		lLGNVLVcVLAHHFGk	Unambiguous	1	1	P68871	N-Term(iTRAQ4plex); C8(Methylthio); K16(iTRAQ4plex)	HCD	1	0	1	1	267301	Redundant	Not Used	0.150833	0.545323	3.76817	0.206062	1.33174	0.360967	25929.4	5277.88	11697.4	5619.75	64.87	3.66566e-06	0	7.33279	23	2	1027.59	2054.17	0.58456	51.8506	8440	8440	MS2	14/146	20210210-WuCC-iTRAQ-OSCC_relapse-2-Chu-s61.raw
		High	vNVDEVGGEALGR	Unambiguous	1	1	P68871	N-Term(iTRAQ4plex)	CID	1	0	1	1	51287	Unique	Used	0.152417	0.332635	2.27461	0.092387	0.590875	0.265318	5.67604e+07	1.16748e+07	1.56192e+07	5.51548e+06	64.86	8.40964e-06	0	6.34713	0	2	729.888	1458.77	1.20654	28.8772	2760	2760	MS2	9/128	20210210-WuCC-iTRAQ-OSCC_relapse-2-Chu-s14.raw
	High		vVAGVANALAHk	Unambiguous	2	2	P68871;P02042	N-Term(iTRAQ4plex); K12(iTRAQ4plex)	HCD	1	0	1	1	238054	Not Unique	Not Used	0.215633	0.651347	3.14824	0.186213	0.841806	0.2731	5.03224e+06	1.46436e+06	2.71155e+06	985595	64.84	3.52702e-06	0	10.2517	0	3	479.964	1437.88	-0.0649987	29.9473	3393	3393	MS2	15/100	20210210-WuCC-iTRAQ-OSCC_relapse-2-Chu-s55.raw
	High		LLGNVLVcVLAHHFGk	Unambiguous	1	1	P68871	C8(Methylthio); K16(iTRAQ4plex)	HCD	1	0	1	1	275793	Unique	Used	0.130572	0.471221	3.76135	0.190108	1.41928	0.385391	5129.47	903.849	1999.59	1025.65	64.77	5.85163e-06	0	3.14846	121	4	478.272	1910.07	2.34652	50.4658	8264	8264	MS2	8/146	20210210-WuCC-iTRAQ-OSCC_relapse-2-Chu-s63.raw
	High		LLGNVLVcVLAHHFGk	Unambiguous	1	1	P68871	C8(Methylthio); K16(iTRAQ4plex)	HCD	1	0	1	1	306334	Unique	Used	0.156055	0.360755	2.40938	0.122499	0.765193	0.324372	4283.86	902.164	1278.47	551.942	64.76	5.81499e-06	0	2.07232	300	4	478.272	1910.07	2.15479	50.4637	6490	6490	MS2	8/146	20210210-WuCC-iTRAQ-OSCC_relapse-2-Chu-s71.raw
	High		vNVDEVGGEALGR	Unambiguous	1	1	P68871	N-Term(iTRAQ4plex)	HCD	1	0	1	1	54611	Unique	Used	0.0964569	0.292175	3.15705	0.0998286	1.00888	0.32639	100510	13083.2	24293.8	10553.4	64.74	8.49416e-06	0	10.4923	18	2	729.889	1458.77	2.04334	56.7129	9968	9968	MS2	7/128	20210210-WuCC-iTRAQ-OSCC_relapse-2-Chu-s14.raw
	High		vVAGVANALAHk	Unambiguous	2	2	P68871;P02042	N-Term(iTRAQ4plex); K12(iTRAQ4plex)	HCD	1	0	1	1	236415	Not Unique	Not Used	0.132918	0.277309	2.17447	0.16188	1.18722	0.557641	4668.25	837.353	1070.93	794.832	64.68	2.39988e-06	0	14.2502	122	3	479.965	1437.88	2.60922	55.8832	9113	9113	MS2	13/100	20210210-WuCC-iTRAQ-OSCC_relapse-2-Chu-s54.raw
	High		sAVTALWGk	Unambiguous	1	1	P68871	N-Term(iTRAQ4plex); K9(iTRAQ4plex)	HCD	1	0	1	1	159308	Unique	Used	0.207922	0.469884	2.35538	0.215807	1.01177	0.438733	27423.3	7694.73	10659.9	6224.63	64.65	4.98727e-06	0	35.0444	184	2	610.868	1220.73	4.00106	35.6188	4277	4277	MS2	8/70	20210210-WuCC-iTRAQ-OSCC_relapse-2-Chu-s37.raw
	High		vVAGVANALAHk	Unambiguous	2	2	P68871;P02042	N-Term(iTRAQ4plex); K12(iTRAQ4plex)	HCD	1	0	1	1	235462	Not Unique	Not Used	0.118116	0.41712	3.68062	0.149991	1.23786	0.343501	13983.1	2228.87	4825.1	2205.94	64.65	3.05063e-06	0	14.4974	108	3	479.965	1437.88	1.5268	46.1559	7047	7047	MS2	14/100	20210210-WuCC-iTRAQ-OSCC_relapse-2-Chu-s54.raw
	High		sAVTALWGk	Unambiguous	1	1	P68871	N-Term(iTRAQ4plex); K9(iTRAQ4plex)	HCD	1	0	1	1	150709	Unique	Used	0.199799	0.526421	2.74607	0.125096	0.610334	0.227004	42122.7	11357.5	18344	5542.25	64.64	5.03312e-06	0	25.3247	84	2	610.867	1220.73	1.9011	34.8223	4478	4478	MS2	8/70	20210210-WuCC-iTRAQ-OSCC_relapse-2-Chu-s35.raw
	High		vNVDEVGGEALGR	Unambiguous	1	1	P68871	N-Term(iTRAQ4plex)	HCD	1	0	1	1	70660	Unique	Used	0.144823	0.37849	2.72388	0.142136	0.956719	0.358736	101850	19905.3	31890.2	15226.2	64.63	8.31605e-06	0	12.2687	17	2	729.889	1458.77	3.21486	28.7429	2610	2610	MS2	7/128	20210210-WuCC-iTRAQ-OSCC_relapse-2-Chu-s18.raw
		High	vNVDEVGGEALGR	Unambiguous	1	1	P68871	N-Term(iTRAQ4plex)	CID	1	0	1	1	51863	Unique	Used	0.135877	0.362357	2.77946	0.140274	1.00635	0.369797	751448	137790	225257	110867	64.56	8.39868e-06	0	5.23898	2	2	729.889	1458.77	2.88014	33.7078	4008	4008	MS2	7/128	20210210-WuCC-iTRAQ-OSCC_relapse-2-Chu-s14.raw
		High	vLGAFSDGLAHLDNLk	Unambiguous	2	2	P68871;P02042	N-Term(iTRAQ4plex); K16(iTRAQ4plex)	CID	1	0	1	1	199398	Redundant	Not Used	0.0587361	0.209652	3.72019	0.0715739	1.18787	0.326122	1.47321e+07	1.16772e+06	2.55509e+06	1.10903e+06	64.55	5.59449e-06	0	15.1931	0	3	653.369	1958.09	-1.27925	44.7949	6653	6653	MS2	17/138	20210210-WuCC-iTRAQ-OSCC_relapse-2-Chu-s46.raw
	High		vNVDEVGGEALGR	Unambiguous	1	1	P68871	N-Term(iTRAQ4plex)	HCD	1	0	1	1	53040	Unique	Used	0.184831	0.376992	2.12583	0.150379	0.793101	0.381047	263263	65665.4	82104.1	41639.2	64.54	8.89448e-06	0	8.10733	5	2	729.888	1458.77	1.87598	43.3943	6563	6563	MS2	7/128	20210210-WuCC-iTRAQ-OSCC_relapse-2-Chu-s14.raw
	High		vLGAFSDGLAHLDNLk	Unambiguous	2	2	P68871;P02042	N-Term(iTRAQ4plex); K16(iTRAQ4plex)	HCD	1	0	1	1	270919	Not Unique	Not Used	0.138894	0.345292	2.59104	0.173048	1.21451	0.478746	26518.6	4970.58	7574.96	4826.64	64.54	5.78317e-06	0	36.9166	97	3	653.371	1958.1	1.05855	45.4985	6970	6970	MS2	18/138	20210210-WuCC-iTRAQ-OSCC_relapse-2-Chu-s62.raw
	High		vNVDEVGGEALGR	Unambiguous	1	1	P68871	N-Term(iTRAQ4plex)	HCD	1	0	1	1	54137	Unique	Used	0.154722	0.33023	2.22452	0.158348	0.99765	0.458057	102777	21459.5	28077.4	17117.3	64.49	8.873e-06	0	27.6801	11	2	729.887	1458.77	0.369732	52.5248	8941	8941	MS2	7/128	20210210-WuCC-iTRAQ-OSCC_relapse-2-Chu-s14.raw
	High		vVAGVANALAHk	Unambiguous	2	2	P68871;P02042	N-Term(iTRAQ4plex); K12(iTRAQ4plex)	HCD	1	0	1	1	240644	Not Unique	Not Used	0.405531	0.644674	1.65686	0.385844	0.927482	0.571738	2998.27	1640.84	1599.02	1216.77	64.47	3.17973e-06	0	35.6468	300	2	719.444	1437.88	1.98186	54.2492	9000	9000	MS2	15/100	20210210-WuCC-iTRAQ-OSCC_relapse-2-Chu-s55.raw
		High	vVAGVANALAHk	Unambiguous	2	2	P68871;P02042	N-Term(iTRAQ4plex); K12(iTRAQ4plex)	CID	1	0	1	1	240505	Not Unique	Not Used	0.300815	0.625853	2.16842	0.245718	0.796261	0.375051	6264.13	2542.92	3243.22	1618.92	64.46	2.52458e-06	0	25.4934	300	3	479.965	1437.88	2.29086	52.7585	8694	8694	MS2	9/100	20210210-WuCC-iTRAQ-OSCC_relapse-2-Chu-s55.raw
	High		vNVDEVGGEALGR	Unambiguous	1	1	P68871	N-Term(iTRAQ4plex)	HCD	1	0	1	1	51131	Redundant	Not Used	0.159884	0.315186	2.05463	0.123593	0.75354	0.374586	9.95625e+07	2.14819e+07	2.59601e+07	1.29425e+07	64.44	9.06568e-06	0	6.30172	0	2	729.888	1458.77	0.788134	27.5153	2428	2428	MS2	7/128	20210210-WuCC-iTRAQ-OSCC_relapse-2-Chu-s14.raw
	High		vNVDEVGGEALGR	Unambiguous	1	1	P68871	N-Term(iTRAQ4plex)	HCD	1	0	1	1	52871	Unique	Used	0.174272	0.363244	2.17241	0.193542	1.08259	0.508981	190673	44842.4	57296.9	38814.3	64.42	9.28823e-06	0	31.9345	6	2	729.888	1458.77	1.3739	42.0164	6198	6198	MS2	7/128	20210210-WuCC-iTRAQ-OSCC_relapse-2-Chu-s14.raw
	High		gTFATLSELHcDk	Unambiguous	1	1	P68871	N-Term(iTRAQ4plex); C11(Methylthio); K13(iTRAQ4plex)	HCD	1	0	1	1	202960	Redundant	Not Used	0.0894307	0.409	4.76659	0.099957	1.08954	0.233461	981475	118451	332082	103186	64.4	7.76987e-06	0	10.1548	2	2	878.436	1755.87	0.316507	35.7666	4809	4809	MS2	18/116	20210210-WuCC-iTRAQ-OSCC_relapse-2-Chu-s47.raw
	High		fFESFGDLSTPDAVMGNPk	Unambiguous	1	1	P68871	N-Term(iTRAQ4plex); K19(iTRAQ4plex)	HCD	1	0	1	1	90939	Redundant	Not Used	0.139095	0.396616	2.97187	0.172976	1.21225	0.41662	20778.3	3900.27	6817.49	3780.29	64.36	6.6142e-06	0	0	23	2	1174.08	2347.15	0.809019	45.3613	6868	6868	MS2	12/166	20210210-WuCC-iTRAQ-OSCC_relapse-2-Chu-s22.raw
	High		sAVTALWGk	Unambiguous	1	1	P68871	N-Term(iTRAQ4plex); K9(iTRAQ4plex)	HCD	1	0	1	1	305137	Unique	Used	0.236391	0.526032	2.31927	0.275145	1.13462	0.49966	5709.62	1821.42	2484.64	1652.33	64.34	5.39309e-06	0	57.8798	300	2	610.868	1220.73	3.10108	35.5812	3893	3893	MS2	8/70	20210210-WuCC-iTRAQ-OSCC_relapse-2-Chu-s71.raw
		High	vVAGVANALAHk	Unambiguous	2	2	P68871;P02042	N-Term(iTRAQ4plex); K12(iTRAQ4plex)	CID	1	0	1	1	238270	Not Unique	Not Used	0.279032	0.77403	2.89118	0.147201	0.514252	0.181668	653424	246048	418404	101166	64.34	3.75492e-06	0	10.4676	1	3	479.965	1437.88	0.762738	32.0693	3855	3855	MS2	10/100	20210210-WuCC-iTRAQ-OSCC_relapse-2-Chu-s55.raw
		High	vVAGVANALAHk	Unambiguous	2	2	P68871;P02042	N-Term(iTRAQ4plex); K12(iTRAQ4plex)	CID	1	0	1	1	236202	Redundant	Not Used	0.173078	0.39606	2.38502	0.20296	1.14311	0.489523	10308.2	2407.66	3377.44	2200.49	64.34	2.50328e-06	0	24.7259	252	2	719.445	1437.88	3.50998	53.3886	8642	8642	MS2	9/100	20210210-WuCC-iTRAQ-OSCC_relapse-2-Chu-s54.raw
		High	lLGNVLVcVLAHHFGk	Unambiguous	1	1	P68871	N-Term(iTRAQ4plex); C8(Methylthio); K16(iTRAQ4plex)	CID	1	0	1	1	275922	Redundant	Not Used	0.183493	0.504939	2.86808	0.161708	0.859074	0.305927	139033	34427.9	58076.5	23647.1	64.33	3.74512e-06	0	16.5713	294	3	685.395	2054.17	3.31159	51.8404	8534	8534	MS2	18/146	20210210-WuCC-iTRAQ-OSCC_relapse-2-Chu-s63.raw
	High		sAVTALWGk	Unambiguous	1	1	P68871	N-Term(iTRAQ4plex); K9(iTRAQ4plex)	HCD	1	0	1	1	136835	Unique	Used	0.133328	0.269001	2.10283	0.0587007	0.429181	0.208456	2.82228e+06	507800	628055	174249	64.31	5.87529e-06	0	24.7205	1	2	610.867	1220.73	2.50109	35.3783	4676	4676	MS2	8/70	20210210-WuCC-iTRAQ-OSCC_relapse-2-Chu-s32.raw
	High		VNVDEVGGEALGR	Unambiguous	1	1	P68871		HCD	1	0	1	1	16933	No Quan Labels	Not Used							544.705	412.722	427.63	663.217	64.27	7.40739e-06	0	39.5471	218	2	657.836	1314.67	0.326701	28.1321	1655	1655	MS2	11/128	20210210-WuCC-iTRAQ-OSCC_relapse-2-Chu-s06.raw
	High		vLGAFSDGLAHLDNLk	Unambiguous	2	2	P68871;P02042	N-Term(iTRAQ4plex); K16(iTRAQ4plex)	HCD	1	0	1	1	203925	Redundant	Not Used	0.0956031	0.335371	3.65616	0.0995017	1.01456	0.283419	1.06151e+06	136952	294505	111092	64.24	6.17794e-06	0	6.72579	1	2	979.553	1958.1	1.87586	44.6681	6901	6901	MS2	14/138	20210210-WuCC-iTRAQ-OSCC_relapse-2-Chu-s47.raw
	High		lLGNVLVcVLAHHFGk	Unambiguous	1	1	P68871	N-Term(iTRAQ4plex); C8(Methylthio); K16(iTRAQ4plex)	HCD	1	0	1	1	267597	Unique	Used	0.153448	0.429257	2.9156	0.17138	1.08872	0.381387	4936.61	1022.26	1753.03	889.848	64.2	3.93496e-06	0	21.5667	300	3	685.396	2054.17	3.579	55.3622	9080	9080	MS2	15/146	20210210-WuCC-iTRAQ-OSCC_relapse-2-Chu-s61.raw
		High	vVAGVANALAHk	Unambiguous	2	2	P68871;P02042	N-Term(iTRAQ4plex); K12(iTRAQ4plex)	CID	1	0	1	1	234248	Not Unique	Not Used	0.148779	0.312995	2.19263	0.121655	0.79709	0.371295	97573.2	19590.5	25264.5	12485	64.19	2.68651e-06	0	15.2042	6	3	479.965	1437.88	2.35454	34.9503	4413	4413	MS2	10/100	20210210-WuCC-iTRAQ-OSCC_relapse-2-Chu-s54.raw
		High	vNVDEVGGEALGR	Unambiguous	1	1	P68871	N-Term(iTRAQ4plex)	CID	1	0	1	1	54383	Redundant	Not Used	0.141664	0.379347	2.79092	0.113199	0.778936	0.285057	150679	28806.1	47286	17940.1	64.18	9.81597e-06	0	13.2691	15	2	729.888	1458.77	1.45758	54.6215	9468	9468	MS2	12/128	20210210-WuCC-iTRAQ-OSCC_relapse-2-Chu-s14.raw
		High	eFTPPVQAAYQk	Unambiguous	1	1	P68871	N-Term(iTRAQ4plex); K12(iTRAQ4plex)	CID	1	0	1	1	107581	Unique	Used	0.0788831	0.253733	3.35246	0.16444	2.03208	0.619092	3.25526e+06	346530	683290	563015	64.18	8.59375e-06	0	11.7608	0	2	833.958	1666.91	2.72587	28.5804	2766	2766	MS2	9/102	20210210-WuCC-iTRAQ-OSCC_relapse-2-Chu-s26.raw
	High		vNVDEVGGEALGR	Unambiguous	1	1	P68871	N-Term(iTRAQ4plex)	HCD	1	0	1	1	102866	Unique	Used	0.324248	0.451496	1.45127	0.273092	0.821012	0.577802	54581.1	23883.1	20386.3	15677.5	64.08	9.84919e-06	0	22.9505	24	2	729.888	1458.77	0.620773	28.5645	2661	2661	MS2	7/128	20210210-WuCC-iTRAQ-OSCC_relapse-2-Chu-s25.raw
	High		vNVDEVGGEALGR	Unambiguous	1	1	P68871	N-Term(iTRAQ4plex)	HCD	1	0	1	1	52955	Redundant	Not Used	0.176566	0.458164	2.70448	0.173302	0.956782	0.361332	194013	46228.5	73535	35363.9	64.08	9.88827e-06	0	8.20318	8	2	729.888	1458.77	1.87598	42.7091	6380	6380	MS2	11/128	20210210-WuCC-iTRAQ-OSCC_relapse-2-Chu-s14.raw
	High		vLGAFSDGLAHLDNLk	Unambiguous	2	2	P68871;P02042	N-Term(iTRAQ4plex); K16(iTRAQ4plex)	HCD	1	0	1	1	204232	Not Unique	Not Used	0.0954343	0.344773	3.7653	0.143762	1.46845	0.398324	20482.2	2637.87	5841.88	3097.05	64.07	6.30704e-06	0	12.4585	43	3	653.372	1958.1	3.39634	47.4115	7565	7565	MS2	15/138	20210210-WuCC-iTRAQ-OSCC_relapse-2-Chu-s47.raw
	High		VVAGVANALAHk	Unambiguous	2	2	P68871;P02042	K12(iTRAQ4plex)	HCD	1	0	1	1	175284	Redundant	Not Used	0.414621	0.480769	1.20853	0.735303	1.72875	1.46101	33128	18536.1	13175.7	25620.5	64.06	6.98908e-06	0	24.0597	8	2	647.394	1293.78	3.24991	24.7905	1936	1936	MS2	9/100	20210210-WuCC-iTRAQ-OSCC_relapse-2-Chu-s41.raw
	High		vLGAFSDGLAHLDNLk	Unambiguous	2	2	P68871;P02042	N-Term(iTRAQ4plex); K16(iTRAQ4plex)	HCD	1	0	1	1	200554	Not Unique	Not Used	0.0790402	0.324292	4.27621	0.134003	1.65266	0.394732	19265.8	2054.97	5168.51	2715.36	64.02	6.20175e-06	0	21.4316	93	3	653.372	1958.1	4.05092	55.1594	9159	9159	MS2	18/138	20210210-WuCC-iTRAQ-OSCC_relapse-2-Chu-s46.raw
	High		gTFATLSELHcDk	Unambiguous	1	1	P68871	N-Term(iTRAQ4plex); C11(Methylthio); K13(iTRAQ4plex)	HCD	1	0	1	1	209645	Unique	Used	0.378658	0.690822	1.90148	0.300815	0.77441	0.415966	4290.19	2192.28	2451.81	1357.39	63.98	8.81878e-06	0	10.9122	125	3	585.961	1755.87	2.56829	57.1722	9568	9568	MS2	13/116	20210210-WuCC-iTRAQ-OSCC_relapse-2-Chu-s48.raw
		High	vVAGVANALAHk	Unambiguous	2	2	P68871;P02042	N-Term(iTRAQ4plex); K12(iTRAQ4plex)	CID	1	0	1	1	235839	Not Unique	Not Used	0.10713	0.287113	2.79328	0.130936	1.19142	0.435642	16563.5	2394.61	3934.14	2281.07	63.98	2.81961e-06	0	15.6272	91	3	479.965	1437.88	2.29086	49.6553	7859	7859	MS2	9/100	20210210-WuCC-iTRAQ-OSCC_relapse-2-Chu-s54.raw
	High		vVAGVANALAHk	Unambiguous	2	2	P68871;P02042	N-Term(iTRAQ4plex); K12(iTRAQ4plex)	HCD	1	0	1	1	235839	Redundant	Not Used	0.10713	0.287113	2.79328	0.130936	1.19142	0.435642	16563.5	2394.61	3934.14	2281.07	63.95	2.83916e-06	0	15.6272	91	3	479.965	1437.88	2.29086	49.6738	7865	7865	MS2	15/100	20210210-WuCC-iTRAQ-OSCC_relapse-2-Chu-s54.raw
	High		vVAGVANALAHk	Unambiguous	2	2	P68871;P02042	N-Term(iTRAQ4plex); K12(iTRAQ4plex)	HCD	1	0	1	1	238490	Not Unique	Not Used	0.309676	0.621651	2.09224	0.291443	0.917412	0.447849	18725.4	7825.48	9629.9	5740.01	63.85	4.20339e-06	0	7.31443	74	3	479.965	1437.88	0.699066	34.1901	4333	4333	MS2	15/100	20210210-WuCC-iTRAQ-OSCC_relapse-2-Chu-s55.raw
		High	lLGNVLVcVLAHHFGK	Unambiguous	1	1	P68871	N-Term(iTRAQ4plex); C8(Methylthio)	CID	1	0	1	1	236122	Unique	Used	0.115675	0.317091	2.85704	0.159006	1.33996	0.47902	8365.57	1305.89	2194.43	1399.06	63.82	7.53142e-06	0	52.3328	181	2	955.536	1910.06	1.01851	52.5445	8471	8471	MS2	20/146	20210210-WuCC-iTRAQ-OSCC_relapse-2-Chu-s54.raw
		High	sAVTALWGk	Unambiguous	1	1	P68871	N-Term(iTRAQ4plex); K9(iTRAQ4plex)	CID	1	0	1	1	155049	Redundant	Not Used	0.245509	0.529694	2.24869	0.159507	0.633331	0.28766	20699.4	6858	9070.41	3472.68	63.77	6.14947e-06	0	37.7626	53	2	610.868	1220.73	3.00108	35.7139	4288	4288	MS2	8/70	20210210-WuCC-iTRAQ-OSCC_relapse-2-Chu-s36.raw
	High		lLGNVLVcVLAHHFGk	Unambiguous	1	1	P68871	N-Term(iTRAQ4plex); C8(Methylthio); K16(iTRAQ4plex)	HCD	1	0	1	1	263017	Unique	Used	0.235431	0.231244	1.02371	0.0702995	0.291077	0.290407	27385	8700.58	5238.73	2024.85	63.73	4.87189e-06	0	30.3334	54	3	685.394	2054.17	1.97452	52.3508	8647	8647	MS2	16/146	20210210-WuCC-iTRAQ-OSCC_relapse-2-Chu-s60.raw
		High	eFTPPVQAAYQk	Unambiguous	1	1	P68871	N-Term(iTRAQ4plex); K12(iTRAQ4plex)	CID	1	0	1	1	107407	Unique	Used	0.164463	0.377207	2.39047	0.152361	0.903073	0.38585	526566	116868	164315	84382.8	63.73	9.38369e-06	0	21.8085	6	2	833.958	1666.91	2.43294	27.1462	2389	2389	MS2	10/102	20210210-WuCC-iTRAQ-OSCC_relapse-2-Chu-s26.raw
		High	vVAGVANALAHk	Unambiguous	2	2	P68871;P02042	N-Term(iTRAQ4plex); K12(iTRAQ4plex)	CID	1	0	1	1	234392	Not Unique	Not Used	0.101179	0.328252	3.38133	0.09067	0.873557	0.263865	34202.8	4670.08	9287.79	3261.77	63.71	3.00047e-06	0	12.3105	16	3	479.965	1437.88	2.60922	36.3532	4725	4725	MS2	17/100	20210210-WuCC-iTRAQ-OSCC_relapse-2-Chu-s54.raw
	High		lLGNVLVcVLAHHFGk	Unambiguous	1	1	P68871	N-Term(iTRAQ4plex); C8(Methylthio); K16(iTRAQ4plex)	HCD	1	0	1	1	288343	Unique	Used	0.229314	0.684632	3.1117	0.220529	0.93746	0.307704	7263.75	2247.83	4113.98	1684.82	63.7	4.69237e-06	0	14.3543	54	3	685.395	2054.17	2.24193	52.6094	8087	8087	MS2	12/146	20210210-WuCC-iTRAQ-OSCC_relapse-2-Chu-s66.raw
	High		vVAGVANALAHk	Unambiguous	2	2	P68871;P02042	N-Term(iTRAQ4plex); K12(iTRAQ4plex)	HCD	1	0	1	1	235030	Not Unique	Not Used	0.183499	0.376411	2.13796	0.179036	0.951095	0.454362	35505.3	8792.23	11056	6685.91	63.66	3.83169e-06	0	16.5358	88	3	479.965	1437.88	1.78149	42.2795	6111	6111	MS2	15/100	20210210-WuCC-iTRAQ-OSCC_relapse-2-Chu-s54.raw
		High	eFTPPVQAAYQk	Unambiguous	1	1	P68871	N-Term(iTRAQ4plex); K12(iTRAQ4plex)	CID	1	0	1	1	108525	Unique	Used	0.173024	0.37115	2.2357	0.187562	1.05671	0.482747	26735.2	6242.56	8208.74	5274.18	63.64	9.64506e-06	0	20.9076	34	2	833.958	1666.91	2.94556	36.3999	4809	4809	MS2	9/102	20210210-WuCC-iTRAQ-OSCC_relapse-2-Chu-s26.raw
		High	eFTPPVQAAYQk	Unambiguous	1	1	P68871	N-Term(iTRAQ4plex); K12(iTRAQ4plex)	CID	1	0	1	1	112143	Unique	Used	0.249128	0.634602	2.65491	0.195817	0.766205	0.294763	2.68258e+07	9.01877e+06	1.40831e+07	5.52496e+06	63.58	9.49419e-06	0	9.81437	0	2	833.957	1666.91	1.70063	27.1659	2499	2499	MS2	10/102	20210210-WuCC-iTRAQ-OSCC_relapse-2-Chu-s27.raw
	High		vVAGVANALAHk	Unambiguous	2	2	P68871;P02042	N-Term(iTRAQ4plex); K12(iTRAQ4plex)	HCD	1	0	1	1	235693	Not Unique	Not Used	0.110743	0.42978	4.04483	0.167928	1.47817	0.373252	14293.1	2136.07	5081.77	2524.51	63.56	2.99577e-06	0	0	67	3	479.966	1437.88	2.99125	48.3084	7544	7544	MS2	15/100	20210210-WuCC-iTRAQ-OSCC_relapse-2-Chu-s54.raw
	High		gTFATLSELHcDk	Unambiguous	1	1	P68871	N-Term(iTRAQ4plex); C11(Methylthio); K13(iTRAQ4plex)	HCD	1	0	1	1	204490	Unique	Used	0.103685	0.278867	2.8032	0.110574	1.03957	0.378773	18565.1	2597.67	4282.9	2159.12	63.54	9.93611e-06	0	13.6606	72	3	585.961	1755.87	2.77685	49.6943	8124	8124	MS2	15/116	20210210-WuCC-iTRAQ-OSCC_relapse-2-Chu-s47.raw
		High	gTFATLSELHcDk	Unambiguous	1	1	P68871	N-Term(iTRAQ4plex); C11(Methylthio); K13(iTRAQ4plex)	CID	1	0	1	1	203104	Unique	Used	0.111782	0.10245	0.955237	0.0925148	0.806786	0.862631	662029	99866.6	56108.8	64419.2	63.51	9.24737e-06	0	23.6252	1	2	878.436	1755.86	-0.378708	37.1537	5115	5115	MS2	11/116	20210210-WuCC-iTRAQ-OSCC_relapse-2-Chu-s47.raw
	High		vLGAFSDGLAHLDNLk	Unambiguous	2	2	P68871;P02042	N-Term(iTRAQ4plex); K16(iTRAQ4plex)	HCD	1	0	1	1	199819	Not Unique	Not Used	0.131746	0.375357	2.96946	0.129151	0.955603	0.328683	27912.8	4962.64	8667.44	3791.64	63.47	7.37639e-06	0	12.6451	21	3	653.372	1958.1	2.74176	48.5408	7570	7570	MS2	12/138	20210210-WuCC-iTRAQ-OSCC_relapse-2-Chu-s46.raw
		High	sAVTALWGk	Unambiguous	1	1	P68871	N-Term(iTRAQ4plex); K9(iTRAQ4plex)	CID	1	0	1	1	136601	Unique	Used	0.0920462	0.316509	3.58387	0.0504699	0.534496	0.152325	3.17529e+07	3.94422e+06	8.31406e+06	1.68555e+06	63.45	6.5745e-06	0	13.152	0	2	610.866	1220.73	1.10112	33.2836	4163	4163	MS2	8/70	20210210-WuCC-iTRAQ-OSCC_relapse-2-Chu-s32.raw
		High	vVAGVANALAHk	Unambiguous	2	2	P68871;P02042	N-Term(iTRAQ4plex); K12(iTRAQ4plex)	CID	1	0	1	1	235462	Redundant	Not Used	0.118116	0.41712	3.68062	0.149991	1.23786	0.343501	13983.1	2228.87	4825.1	2205.94	63.42	4.04939e-06	0	14.4974	108	3	479.965	1437.88	1.5268	46.1376	7041	7041	MS2	7/100	20210210-WuCC-iTRAQ-OSCC_relapse-2-Chu-s54.raw
	High		gTFATLSELHcDk	Unambiguous	1	1	P68871	N-Term(iTRAQ4plex); C11(Methylthio); K13(iTRAQ4plex)	HCD	1	0	1	1	198642	Unique	Used	0.0833566	0.170554	2.13252	0.0823667	0.963229	0.461333	273080	30718.7	38529.7	23657.5	63.38	1.0309e-05	0	13.9534	4	3	585.961	1755.87	2.77685	38.0829	5021	5021	MS2	15/116	20210210-WuCC-iTRAQ-OSCC_relapse-2-Chu-s46.raw
	High		fFESFGDLSTPDAVMGNPk	Unambiguous	1	1	P68871	N-Term(iTRAQ4plex); K19(iTRAQ4plex)	HCD	1	0	1	1	77407	Unique	Used	0.156939	0.632095	4.1978	0.133794	0.831042	0.202199	22094.7	4679.43	11553.5	3109.23	63.27	8.40695e-06	0	7.21912	27	2	1174.08	2347.15	-1.06326	47.2127	7335	7335	MS2	13/166	20210210-WuCC-iTRAQ-OSCC_relapse-2-Chu-s19.raw
	High		VVAGVANALAHk	Unambiguous	2	2	P68871;P02042	K12(iTRAQ4plex)	HCD	1	0	1	1	175360	Not Unique	Not Used	0.377804	0.632808	1.74573	0.651652	1.68139	0.983712	7294.44	3719.03	3818.63	4999.59	63.22	8.26608e-06	0	19.305	66	2	647.394	1293.78	4.09907	25.4933	2096	2096	MS2	8/100	20210210-WuCC-iTRAQ-OSCC_relapse-2-Chu-s41.raw
	High		gTFATLSELHcDk	Unambiguous	1	1	P68871	N-Term(iTRAQ4plex); C11(Methylthio); K13(iTRAQ4plex)	HCD	1	0	1	1	209594	Unique	Used	0.201308	0.746684	3.86586	0.130909	0.633905	0.167477	3187.73	865.996	1969.07	438.912	63.2	1.04581e-05	0	13.1976	216	3	585.962	1755.87	3.40254	56.4809	9454	9454	MS2	12/116	20210210-WuCC-iTRAQ-OSCC_relapse-2-Chu-s48.raw
	High		vLGAFSDGLAHLDNLk	Unambiguous	2	2	P68871;P02042	N-Term(iTRAQ4plex); K16(iTRAQ4plex)	HCD	1	0	1	1	217452	Not Unique	Not Used	0.14022	0.399155	2.9669	0.167424	1.16393	0.400683	48034.8	9089.44	15861.4	8458.65	63.17	8.02443e-06	0	21.0428	32	3	653.371	1958.1	1.24558	45.0529	7035	7035	MS2	13/138	20210210-WuCC-iTRAQ-OSCC_relapse-2-Chu-s50.raw
	High		LLVVYPWTQR	Unambiguous	3	3	P68871;P02042;P69891		HCD	1	0	1	1	22261	No Quan Labels	Not Used								1636.92	1806.75	2216.66	63.12	1.27976e-05	0	3.44916	46	2	637.866	1274.72	-0.748653	43.0097	5149	5149	MS2	7/74	20210210-WuCC-iTRAQ-OSCC_relapse-2-Chu-s07.raw
		High	lLGNVLVcVLAHHFGk	Unambiguous	1	1	P68871	N-Term(iTRAQ4plex); C8(Methylthio); K16(iTRAQ4plex)	CID	1	0	1	1	267477	Redundant	Not Used	0.2024	0.395562	2.03692	0.149064	0.717926	0.359984	13121.5	3584	4293.8	2057.24	62.97	5.67744e-06	0	22.5891	183	3	685.394	2054.17	1.08313	53.8339	8813	8813	MS2	19/146	20210210-WuCC-iTRAQ-OSCC_relapse-2-Chu-s61.raw
	High		LLGNVLVcVLAHHFGk	Unambiguous	1	1	P68871	C8(Methylthio); K16(iTRAQ4plex)	HCD	1	0	1	1	249317	Unique	Used	0.150626	0.380993	2.63626	0.132878	0.859949	0.333167	59141.9	12021.7	18640.4	8265.64	62.86	9.52397e-06	0	4.72393	5	3	637.36	1910.07	1.77838	50.1655	8613	8613	MS2	9/146	20210210-WuCC-iTRAQ-OSCC_relapse-2-Chu-s57.raw
	High		sAVTALWGk	Unambiguous	1	1	P68871	N-Term(iTRAQ4plex); K9(iTRAQ4plex)	HCD	1	0	1	1	110984	Unique	Used	0.219315	0.470791	2.23734	0.146879	0.652844	0.298027	5946.51	1759.95	2315.97	918.646	62.78	7.75028e-06	0	24.1297	260	2	610.868	1220.73	4.50104	57.4656	10144	10144	MS2	7/70	20210210-WuCC-iTRAQ-OSCC_relapse-2-Chu-s26.raw
	High		FFESFGDLSTPDAVMGNPk	Unambiguous	1	1	P68871	K19(iTRAQ4plex)	HCD	1	0	1	1		No Quan Values	Not Used											62.69	8.45084e-06	0	4.29752	4	2	1102.03	2203.05	0.645845	42.8407	6024	6024	MS2	10/166	20210210-WuCC-iTRAQ-OSCC_relapse-2-Chu-s12.raw
	High		vLGAFSDGLAHLDNLk	Unambiguous	2	2	P68871;P02042	N-Term(iTRAQ4plex); K16(iTRAQ4plex)	HCD	1	0	1	1	203841	Not Unique	Not Used	0.0816118	0.318895	4.07254	0.124376	1.4856	0.372576	1.81248e+07	1.99617e+06	4.78149e+06	2.37103e+06	62.67	8.92245e-06	0	10.1363	0	3	653.371	1958.1	1.61962	43.8797	6719	6719	MS2	13/138	20210210-WuCC-iTRAQ-OSCC_relapse-2-Chu-s47.raw
	High		sAVTALWGk	Unambiguous	1	1	P68871	N-Term(iTRAQ4plex); K9(iTRAQ4plex)	HCD	1	0	1	1	129518	Unique	Used	0.298959	0.42142	1.46918	0.291468	0.95038	0.660694	6769.79	2731.23	2360.12	2075.36	62.59	8.7303e-06	0	41.5634	156	2	610.867	1220.73	2.60109	53.5089	9261	9261	MS2	7/70	20210210-WuCC-iTRAQ-OSCC_relapse-2-Chu-s30.raw
		High	vNVDEVGGEALGR	Unambiguous	1	1	P68871	N-Term(iTRAQ4plex)	CID	1	0	1	1	46503	Unique	Used	0.0716004	0.213805	3.11224				1.59176e+07	1.53803e+06	2.81538e+06		62.49	1.42882e-05	0	7.21711	0	2	729.888	1458.77	1.03918	28.6789	2749	2749	MS2	15/128	20210210-WuCC-iTRAQ-OSCC_relapse-2-Chu-s13.raw
		High	sAVTALWGk	Unambiguous	1	1	P68871	N-Term(iTRAQ4plex); K9(iTRAQ4plex)	CID	1	0	1	1	138761	Redundant	Not Used	0.157475	0.360738	2.38754	0.0716114	0.443291	0.189634	110567	23496.8	32995.9	8327.89	62.45	8.41902e-06	0	11.5701	14	2	610.868	1220.73	3.50107	52.1713	8843	8843	MS2	13/70	20210210-WuCC-iTRAQ-OSCC_relapse-2-Chu-s32.raw
		High	vNVDEVGGEALGR	Unambiguous	1	1	P68871	N-Term(iTRAQ4plex)	CID	1	0	1	1	53633	Unique	Used	0.188865	0.503426	2.77815	0.15325	0.790983	0.290796	95551.7	24353.5	39793.9	15401.6	62.44	1.43396e-05	0	17.5598	6	2	729.889	1458.77	2.2107	48.2759	7843	7843	MS2	11/128	20210210-WuCC-iTRAQ-OSCC_relapse-2-Chu-s14.raw
	High		sAVTALWGk	Unambiguous	1	1	P68871	N-Term(iTRAQ4plex); K9(iTRAQ4plex)	HCD	1	0	1	1	155125	Unique	Used	0.248667	0.567849	2.38005	0.239128	0.93741	0.402274	19357	6495.73	9093.13	4868.49	62.38	8.4113e-06	0	43.6423	158	2	610.868	1220.73	3.70106	36.4545	4454	4454	MS2	7/70	20210210-WuCC-iTRAQ-OSCC_relapse-2-Chu-s36.raw
	High		VLGAFSDGLAHLDNLk	Unambiguous	2	2	P68871;P02042	K16(iTRAQ4plex)	HCD	1	0	1	1	142184	Redundant	Not Used	0.216897	0.348174	1.67307	0.328821	1.47783	0.902168	53648.4	15703	15452.4	18554.2	62.33	1.21929e-05	0	7.85143	6	2	907.501	1814	1.29138	40.7662	6226	6226	MS2	10/138	20210210-WuCC-iTRAQ-OSCC_relapse-2-Chu-s33.raw
	High		vVAGVANALAHkYH	Unambiguous	2	2	P68871;P02042	N-Term(iTRAQ4plex); K12(iTRAQ4plex)	HCD	1	0	1	1	308873	Not Unique	Not Used	0.530848	0.769343	1.5105	0.441505	0.810744	0.548202	25442	18226.1	16192.5	11814.5	62.29	9.47273e-06	1	34.1024	80	3	580.005	1738	0.521588	33.7356	4512	4512	MS2	16/116	20210210-WuCC-iTRAQ-OSCC_relapse-2-Chu-s72.raw
		High	vNVDEVGGEALGR	Unambiguous	1	1	P68871	N-Term(iTRAQ4plex)	CID	1	0	1	1	53717	Redundant	Not Used	0.158687	0.448136	2.94333	0.128901	0.791833	0.274772	70970.2	15198.1	26310.5	9621.9	62.29	1.49321e-05	0	10.5991	15	2	729.889	1458.77	1.95966	48.9881	8025	8025	MS2	11/128	20210210-WuCC-iTRAQ-OSCC_relapse-2-Chu-s14.raw
	High		vNVDEVGGEALGR	Unambiguous	1	1	P68871	N-Term(iTRAQ4plex)	HCD	1	0	1	1	53383	Unique	Used	0.171469	0.351169	2.13453	0.142338	0.809198	0.387195	102136	23633.8	29671.3	15290.6	62.28	1.52031e-05	0	9.19125	7	2	729.888	1458.77	1.45758	46.1923	7305	7305	MS2	9/128	20210210-WuCC-iTRAQ-OSCC_relapse-2-Chu-s14.raw
	High		vVAGVANALAHk	Unambiguous	2	2	P68871;P02042	N-Term(iTRAQ4plex); K12(iTRAQ4plex)	HCD	1	0	1	1	234885	Not Unique	Not Used	0.143069	0.324136	2.36131	0.13308	0.906744	0.392202	43446	8388.17	11649.8	6081.2	62.21	6.0418e-06	0	5.0758	41	3	479.965	1437.88	1.39946	40.8453	5798	5798	MS2	15/100	20210210-WuCC-iTRAQ-OSCC_relapse-2-Chu-s54.raw
		High	eFTPPVQAAYQk	Unambiguous	1	1	P68871	N-Term(iTRAQ4plex); K12(iTRAQ4plex)	CID	1	0	1	1	171430	Unique	Used	0.168707	0.467241	2.88656	0.108539	0.627148	0.221906	6161.38	1402.76	2381.57	703.38	62.2	1.36178e-05	0	10.2325	114	2	833.959	1666.91	3.53141	30.4788	3081	3081	MS2	9/102	20210210-WuCC-iTRAQ-OSCC_relapse-2-Chu-s40.raw
		High	fFESFGDLSTPDAVMGNPk	Unambiguous	1	1	P68871	N-Term(iTRAQ4plex); K19(iTRAQ4plex)	CID	1	0	1	1	77285	Unique	Used	0.0591294	0.14257	2.51303				191358	15269.4	22569.4		62.19	1.2079e-05	0	8.68883	2	3	783.057	2347.16	1.99947	46.1449	7067	7067	MS2	21/166	20210210-WuCC-iTRAQ-OSCC_relapse-2-Chu-s19.raw
	High		gTFATLSELHcDk	Unambiguous	1	1	P68871	N-Term(iTRAQ4plex); C11(Methylthio); K13(iTRAQ4plex)	HCD	1	0	1	1	230145	Unique	Used	0.129291	0.363645	2.93143	0.150462	1.13443	0.395253	30991.8	5407.39	9323.26	4904.59	62.18	1.25306e-05	0	8.7697	25	3	585.961	1755.87	1.31691	37.2073	5230	5230	MS2	14/116	20210210-WuCC-iTRAQ-OSCC_relapse-2-Chu-s53.raw
	High		vLGAFSDGLAHLDNLk	Unambiguous	2	2	P68871;P02042	N-Term(iTRAQ4plex); K16(iTRAQ4plex)	HCD	1	0	1	1	200176	Not Unique	Not Used	0.129467	0.280866	2.26106	0.171018	1.28766	0.581656	39628.1	6923.63	9207.59	7128.06	62.12	9.48262e-06	0	25.3701	38	3	653.37	1958.09	-0.157102	51.6177	8340	8340	MS2	15/138	20210210-WuCC-iTRAQ-OSCC_relapse-2-Chu-s46.raw
		High	vLGAFSDGLAHLDNLk	Unambiguous	2	2	P68871;P02042	N-Term(iTRAQ4plex); K16(iTRAQ4plex)	CID	1	0	1	1		No Quan Values	Not Used											62.12	9.7895e-06	0	10.1593	0	3	653.371	1958.1	2.18069	44.5438	6869	6869	MS2	20/138	20210210-WuCC-iTRAQ-OSCC_relapse-2-Chu-s47.raw
		High	fFESFGDLSTPDAVMGNPk	Unambiguous	1	1	P68871	N-Term(iTRAQ4plex); K19(iTRAQ4plex)	CID	1	0	1	1	76865	Unique	Used		0.282926		0.224361		0.75753	312180		73066.8	73668.1	62.09	1.10934e-05	0	5.11223	1	2	1174.08	2347.15	-0.6472	42.2278	6157	6157	MS2	13/166	20210210-WuCC-iTRAQ-OSCC_relapse-2-Chu-s19.raw
	High		vVAGVANALAHk	Unambiguous	2	2	P68871;P02042	N-Term(iTRAQ4plex); K12(iTRAQ4plex)	HCD	1	0	1	1	234248	Redundant	Not Used	0.148779	0.312995	2.19263	0.121655	0.79709	0.371295	97573.2	19590.5	25264.5	12485	62.02	4.42781e-06	0	15.2042	6	3	479.965	1437.88	2.35454	34.9651	4419	4419	MS2	13/100	20210210-WuCC-iTRAQ-OSCC_relapse-2-Chu-s54.raw
	High		gTFATLSELHcDk	Unambiguous	1	1	P68871	N-Term(iTRAQ4plex); C11(Methylthio); K13(iTRAQ4plex)	HCD	1	0	1	1	194175	Unique	Used	0.207378	0.431565	2.16897	0.226876	1.06646	0.50219	16399.1	4589.4	5854.78	3913.25	61.91	1.41395e-05	0	12.2054	74	3	585.963	1755.87	5.59245	37.7378	4941	4941	MS2	14/116	20210210-WuCC-iTRAQ-OSCC_relapse-2-Chu-s45.raw
	High		vVAGVANALAHk	Unambiguous	2	2	P68871;P02042	N-Term(iTRAQ4plex); K12(iTRAQ4plex)	HCD	1	0	1	1	234802	Not Unique	Not Used	0.134587	0.411997	3.19052	0.137215	0.993836	0.31815	38804.7	7047.91	13225.8	5600.31	61.9	5.74632e-06	0	15.1377	55	3	479.965	1437.88	1.71782	40.0735	5617	5617	MS2	15/100	20210210-WuCC-iTRAQ-OSCC_relapse-2-Chu-s54.raw
	High		vVAGVANALAHk	Unambiguous	2	2	P68871;P02042	N-Term(iTRAQ4plex); K12(iTRAQ4plex)	HCD	1	0	1	1	265261	Redundant	Not Used	0.32799	0.44746	1.42188	0.339127	1.00791	0.723991	26739.5	11835.5	9898.09	9537.71	61.9	5.74632e-06	0	18.5811	34	3	479.965	1437.88	2.09985	32.3068	4020	4020	MS2	15/100	20210210-WuCC-iTRAQ-OSCC_relapse-2-Chu-s61.raw
	High		lLGNVLVcVLAHHFGk	Unambiguous	1	1	P68871	N-Term(iTRAQ4plex); C8(Methylthio); K16(iTRAQ4plex)	HCD	1	0	1	1	267080	Unique	Used	0.126971	0.357419	2.9339	0.0955573	0.733631	0.255394	5.14768e+06	882038	1.52206e+06	517371	61.88	7.29714e-06	0	8.90479	0	3	685.394	2054.17	1.08313	49.5256	7960	7960	MS2	13/146	20210210-WuCC-iTRAQ-OSCC_relapse-2-Chu-s61.raw
	High		vLGAFSDGLAHLDNLk	Unambiguous	2	2	P68871;P02042	N-Term(iTRAQ4plex); K16(iTRAQ4plex)	HCD	1	0	1	1	204782	Not Unique	Not Used	0.146944	0.402105	2.85207	0.206327	1.36875	0.490165	10389.6	2060.26	3456.06	2254.67	61.81	1.06127e-05	0	19.0766	104	3	653.372	1958.1	3.39634	52.3857	8752	8752	MS2	13/138	20210210-WuCC-iTRAQ-OSCC_relapse-2-Chu-s47.raw
	High		vVAGVANALAHk	Unambiguous	2	2	P68871;P02042	N-Term(iTRAQ4plex); K12(iTRAQ4plex)	HCD	1	0	1	1	235189	Not Unique	Not Used	0.176251	0.394025	2.33004	0.194394	1.07515	0.471284	26795.3	6373.27	8734.27	5478.58	61.79	5.89373e-06	0	9.18476	55	3	479.965	1437.88	2.03618	43.7102	6452	6452	MS2	15/100	20210210-WuCC-iTRAQ-OSCC_relapse-2-Chu-s54.raw
		High	eFTPPVQAAYQk	Unambiguous	1	1	P68871	N-Term(iTRAQ4plex); K12(iTRAQ4plex)	CID	1	0	1	1	107659	Unique	Used	0.0684042	0.315492	4.80703	0.104334	1.48683	0.315909	4.60129e+06	424751	1.20091e+06	504931	61.79	1.49661e-05	0	11.9789	0	2	833.959	1666.91	3.67788	29.2761	2935	2935	MS2	10/102	20210210-WuCC-iTRAQ-OSCC_relapse-2-Chu-s26.raw
		High	LLGNVLVcVLAHHFGk	Unambiguous	1	1	P68871	C8(Methylthio); K16(iTRAQ4plex)	CID	1	0	1	1	249317	Redundant	Not Used	0.150626	0.380993	2.63626	0.132878	0.859949	0.333167	59141.9	12021.7	18640.4	8265.64	61.71	1.24113e-05	0	4.72393	5	3	637.36	1910.07	1.77838	50.1499	8607	8607	MS2	11/146	20210210-WuCC-iTRAQ-OSCC_relapse-2-Chu-s57.raw
		High	sAVTALWGk	Unambiguous	1	1	P68871	N-Term(iTRAQ4plex); K9(iTRAQ4plex)	CID	1	0	1	1	155125	Redundant	Not Used	0.248667	0.567849	2.38005	0.239128	0.93741	0.402274	19357	6495.73	9093.13	4868.49	61.7	9.83701e-06	0	43.6423	158	2	610.868	1220.73	3.70106	36.4292	4448	4448	MS2	8/70	20210210-WuCC-iTRAQ-OSCC_relapse-2-Chu-s36.raw
	High		vHLTPEEk	Unambiguous	2	2	P68871;P02042	N-Term(iTRAQ4plex); K8(iTRAQ4plex)	HCD	1	0	1	1	228676	Not Unique	Not Used	0.158295	0.300027	1.97545	0.107352	0.661092	0.341802	157731	33694.4	39149.2	17809.7	61.68	1.46368e-05	0	37.8933	21	2	620.862	1240.72	1.71252	24.0813	2046	2046	MS2	7/62	20210210-WuCC-iTRAQ-OSCC_relapse-2-Chu-s53.raw
	High		gTFATLSELHcDk	Unambiguous	1	1	P68871	N-Term(iTRAQ4plex); C11(Methylthio); K13(iTRAQ4plex)	HCD	1	0	1	1	203989	Unique	Used	0.154987	0.36223	2.43592	0.158879	0.99929	0.418993	29584.1	6187.63	8865.16	4943.71	61.62	1.50471e-05	0	27.118	52	3	585.962	1755.87	3.40254	45.2339	7035	7035	MS2	17/116	20210210-WuCC-iTRAQ-OSCC_relapse-2-Chu-s47.raw
		High	lLGNVLVcVLAHHFGk	Unambiguous	1	1	P68871	N-Term(iTRAQ4plex); C8(Methylthio); K16(iTRAQ4plex)	CID	1	0	1	1	299616	Unique	Used	0.119336	0.339188	2.96236	0.129905	1.06113	0.365855	14470.1	2330.33	4060.27	1977.08	61.5	7.43343e-06	0	10.9394	61	3	685.395	2054.17	2.95504	52.0672	6968	6968	MS2	18/146	20210210-WuCC-iTRAQ-OSCC_relapse-2-Chu-s69.raw
	High		lLGNVLVcVLAHHFGk	Unambiguous	1	1	P68871	N-Term(iTRAQ4plex); C8(Methylthio); K16(iTRAQ4plex)	HCD	1	0	1	1	284245	Redundant	Not Used	0.186968	0.42274	2.35656	0.141174	0.736049	0.319011	59984.1	15134.7	20977.4	8906.72	61.48	7.82335e-06	0	8.19148	14	3	685.395	2054.17	2.15279	52.0751	8232	8232	MS2	13/146	20210210-WuCC-iTRAQ-OSCC_relapse-2-Chu-s65.raw
	High		sAVTALWGk	Unambiguous	1	1	P68871	N-Term(iTRAQ4plex); K9(iTRAQ4plex)	HCD	1	0	1	1	138683	No Quan Values	Not Used							2353.88				61.46	1.06817e-05	0	13.8834	18	2	610.868	1220.73	3.40107	51.5041	8680	8680	MS2	7/70	20210210-WuCC-iTRAQ-OSCC_relapse-2-Chu-s32.raw
		High	vVAGVANALAHK	Unambiguous	2	2	P68871;P02042	N-Term(iTRAQ4plex)	CID	1	0	1	1	167115	Redundant	Not Used	0.191697	0.477218	2.59462	0.222586	1.13188	0.44556	29863.3	7725.47	11789.6	6991.4	61.44	1.46789e-05	0	22.3883	63	2	647.392	1293.78	1.07982	30.7171	3160	3160	MS2	9/100	20210210-WuCC-iTRAQ-OSCC_relapse-2-Chu-s39.raw
	High		vVAGVANALAHk	Unambiguous	2	2	P68871;P02042	N-Term(iTRAQ4plex); K12(iTRAQ4plex)	HCD	1	0	1	1	251862	Not Unique	Not Used	0.260675	0.480143	1.91975	0.244817	0.915505	0.487074	68890.6	24234.3	27363.7	17739	61.39	6.46234e-06	0	19.0273	24	3	479.965	1437.88	1.78149	32.4928	4123	4123	MS2	15/100	20210210-WuCC-iTRAQ-OSCC_relapse-2-Chu-s58.raw
	High		vNVDEVGGEALGR	Unambiguous	1	1	P68871	N-Term(iTRAQ4plex)	HCD	1	0	1	1	51611	Redundant	Not Used	0.112314	0.555519	5.15511				404971	61380.1	186108		61.38	1.87039e-05	0	6.36763	1	2	729.888	1458.77	1.3739	31.6426	3468	3468	MS2	7/128	20210210-WuCC-iTRAQ-OSCC_relapse-2-Chu-s14.raw
		High	fFESFGDLSTPDAVMGNPk	Unambiguous	1	1	P68871	N-Term(iTRAQ4plex); K19(iTRAQ4plex)	CID	1	0	1	1	77051	Redundant	Not Used	0.158899	0.350717	2.30043	0.132166	0.810808	0.359987	9.53249e+06	2.04408e+06	2.76571e+06	1.32511e+06	61.37	1.3422e-05	0	8.49047	0	3	783.057	2347.16	1.29736	43.9115	6560	6560	MS2	19/166	20210210-WuCC-iTRAQ-OSCC_relapse-2-Chu-s19.raw
		High	sAVTALWGk	Unambiguous	1	1	P68871	N-Term(iTRAQ4plex); K9(iTRAQ4plex)	CID	1	0	1	1	159308	Redundant	Not Used	0.207922	0.469884	2.35538	0.215807	1.01177	0.438733	27423.3	7694.73	10659.9	6224.63	61.35	1.06626e-05	0	35.0444	184	2	610.868	1220.73	4.00106	35.5952	4271	4271	MS2	8/70	20210210-WuCC-iTRAQ-OSCC_relapse-2-Chu-s37.raw
	High		vVAGVANALAHkYH	Unambiguous	2	2	P68871;P02042	N-Term(iTRAQ4plex); K12(iTRAQ4plex)	HCD	1	0	1	1	269864	Not Unique	Not Used	0.32347	0.600172	1.9338	0.336805	1.01499	0.536078	36863.7	16091.9	18302.8	13058.9	61.29	1.16654e-05	1	20.3433	42	3	580.004	1738	-1.90156	35.3368	4683	4683	MS2	14/116	20210210-WuCC-iTRAQ-OSCC_relapse-2-Chu-s62.raw
	High		vVAGVANALAHkYH	Unambiguous	2	2	P68871;P02042	N-Term(iTRAQ4plex); K12(iTRAQ4plex)	HCD	1	0	1	1	298151	Not Unique	Not Used	0.299172	0.561163	1.95497	0.277995	0.905802	0.473229	29997.1	12110.8	13925.5	8770.86	61.26	1.09607e-05	1	42.2331	143	3	580.006	1738	1.78583	33.6628	3797	3797	MS2	17/116	20210210-WuCC-iTRAQ-OSCC_relapse-2-Chu-s69.raw
	High		gTFATLSELHcDk	Unambiguous	1	1	P68871	N-Term(iTRAQ4plex); C11(Methylthio); K13(iTRAQ4plex)	HCD	1	0	1	1	207677	Redundant	Not Used	0.289315	0.637423	2.2963	0.185127	0.623762	0.277439	108901	42518	57425.1	21204.5	61.24	1.56713e-05	0	17.0649	12	2	878.436	1755.86	-0.309186	38.9708	5304	5304	MS2	10/116	20210210-WuCC-iTRAQ-OSCC_relapse-2-Chu-s48.raw
	High		vLGAFSDGLAHLDNLk	Unambiguous	2	2	P68871;P02042	N-Term(iTRAQ4plex); K16(iTRAQ4plex)	HCD	1	0	1	1	200331	Not Unique	Not Used	0.0957897	0.182649	1.98733	0.168541	1.71516	0.88148	11271.7	1457.06	1703.13	1998.11	61.2	1.23648e-05	0	23.5999	58	3	653.371	1958.1	2.08718	53.0094	8677	8677	MS2	12/138	20210210-WuCC-iTRAQ-OSCC_relapse-2-Chu-s46.raw
	High		vLGAFSDGLAHLDNLk	Unambiguous	2	2	P68871;P02042	N-Term(iTRAQ4plex); K16(iTRAQ4plex)	HCD	1	0	1	1	204888	Not Unique	Not Used	0.179786	0.56912	3.29928	0.191386	1.0377	0.321241	5506.36	1335.96	2592.46	1108.41	61.18	1.24219e-05	0	18.6722	171	3	653.371	1958.1	2.08718	53.4408	8984	8984	MS2	15/138	20210210-WuCC-iTRAQ-OSCC_relapse-2-Chu-s47.raw
	High		gTFATLSELHcDk	Unambiguous	1	1	P68871	N-Term(iTRAQ4plex); C11(Methylthio); K13(iTRAQ4plex)	HCD	1	0	1	1	203176	Redundant	Not Used	0.0998088	0.27563	2.87825	0.0868767	0.848502	0.301093	555048	74760.4	126561	50717.9	61.14	1.66132e-05	0	11.6997	1	2	878.437	1755.87	0.664114	37.8794	5277	5277	MS2	12/116	20210210-WuCC-iTRAQ-OSCC_relapse-2-Chu-s47.raw
		High	sAVTALWGK	Unambiguous	1	1	P68871	N-Term(iTRAQ4plex)	CID	1	0	1	1	61522	Unique	Used	0.0735706	0.291513	4.12976	0.150914	1.99961	0.494535	251470	24966.8	60644.1	39915.8	61.13	1.80391e-05	0	9.27298	2	2	538.817	1076.63	3.52749	33.0164	3919	3919	MS2	8/70	20210210-WuCC-iTRAQ-OSCC_relapse-2-Chu-s16.raw
	High		gTFATLSELHcDk	Unambiguous	1	1	P68871	N-Term(iTRAQ4plex); C11(Methylthio); K13(iTRAQ4plex)	HCD	1	0	1	1	243457	Unique	Used	0.234681	0.426795	1.89545	0.196907	0.817901	0.440723	38087.4	12062.3	13447.6	7888.04	61.1	1.60683e-05	0	54.9634	71	3	585.961	1755.87	1.62975	38.9781	5639	5639	MS2	15/116	20210210-WuCC-iTRAQ-OSCC_relapse-2-Chu-s56.raw
	High		vVAGVANALAHk	Unambiguous	2	2	P68871;P02042	N-Term(iTRAQ4plex); K12(iTRAQ4plex)	HCD	1	0	1	1	233816	Redundant	Not Used	0.146076	0.33594	2.39692	0.116704	0.778794	0.331854	3.07135e+06	605455	853563	377001	61.08	7.99326e-06	0	12.243	0	3	479.964	1437.88	0.50805	30.69	3483	3483	MS2	12/100	20210210-WuCC-iTRAQ-OSCC_relapse-2-Chu-s54.raw
	High		gTFATLSELHcDk	Unambiguous	1	1	P68871	N-Term(iTRAQ4plex); C11(Methylthio); K13(iTRAQ4plex)	HCD	1	0	1	1	261550	Unique	Used	0.369282	0.474797	1.34005	0.264832	0.699084	0.532828	19602.7	9768.91	7699.57	5460.25	61.06	1.6217e-05	0	20.0318	56	3	585.961	1755.87	1.31691	38.429	5465	5465	MS2	14/116	20210210-WuCC-iTRAQ-OSCC_relapse-2-Chu-s60.raw
		High	vNVDEVGGEALGR	Unambiguous	1	1	P68871	N-Term(iTRAQ4plex)	CID	1	0	1	1	51779	Unique	Used	0.164614	0.31535	1.99663	0.123083	0.728872	0.372848	633807	140798	165346	82050.9	61.06	1.98208e-05	0	6.46988	4	2	729.889	1458.77	2.04334	33.0236	3826	3826	MS2	9/128	20210210-WuCC-iTRAQ-OSCC_relapse-2-Chu-s14.raw
	High		gTFATLSELHcDk	Unambiguous	1	1	P68871	N-Term(iTRAQ4plex); C11(Methylthio); K13(iTRAQ4plex)	HCD	1	0	1	1	207599	Redundant	Not Used	0.24462	0.689147	2.93624	0.114444	0.456057	0.158637	523032	172660	298183	62957.5	60.99	1.62018e-05	0	12.738	2	2	878.435	1755.86	-0.795837	38.2445	5135	5135	MS2	18/116	20210210-WuCC-iTRAQ-OSCC_relapse-2-Chu-s48.raw
	High		sAVTALWGk	Unambiguous	1	1	P68871	N-Term(iTRAQ4plex); K9(iTRAQ4plex)	HCD	1	0	1	1	286794	Unique	Used	0.351087	0.731845	2.17258	0.350479	0.973118	0.457475	20427.8	9678.5	12367.6	7530.27	60.94	1.17988e-05	0	37.8778	206	2	610.868	1220.73	3.00108	36.2173	4725	4725	MS2	8/70	20210210-WuCC-iTRAQ-OSCC_relapse-2-Chu-s66.raw
	High		fFESFGDLSTPDAVMGNPk	Unambiguous	1	1	P68871	N-Term(iTRAQ4plex); K19(iTRAQ4plex)	HCD	1	0	1	1	76949	Redundant	Not Used	0.159916	0.467611	3.04765	0.112884	0.688108	0.230606	9.39884e+06	2.02833e+06	3.63582e+06	1.11592e+06	60.87	1.46096e-05	0	6.92408	0	2	1174.08	2347.15	-1.06326	42.9462	6345	6345	MS2	12/166	20210210-WuCC-iTRAQ-OSCC_relapse-2-Chu-s19.raw
		High	sAVTALWGk	Unambiguous	1	1	P68871	N-Term(iTRAQ4plex); K9(iTRAQ4plex)	CID	1	0	1	1	138605	Redundant	Not Used	0.138252	0.373949	2.8191	0.125105	0.882104	0.319585	44384.8	8280.92	13730.6	5840.3	60.86	1.20182e-05	0	12.1129	26	2	610.868	1220.73	3.00108	50.7859	8505	8505	MS2	6/70	20210210-WuCC-iTRAQ-OSCC_relapse-2-Chu-s32.raw
		High	vNVDEVGGEALGR	Unambiguous	1	1	P68871	N-Term(iTRAQ4plex)	CID	1	0	1	1	51947	Unique	Used	0.165341	0.469408	2.95898	0.174824	1.03072	0.355776	465143	103786	180626	85529.5	60.83	2.01553e-05	0	8.61171	2	2	729.889	1458.77	2.6291	34.4081	4190	4190	MS2	9/128	20210210-WuCC-iTRAQ-OSCC_relapse-2-Chu-s14.raw
		High	sAVTALWGk	Unambiguous	1	1	P68871	N-Term(iTRAQ4plex); K9(iTRAQ4plex)	CID	1	0	1	1	138450	Unique	Used	0.0918717	0.393173	4.4604	0.0608669	0.645829	0.147884	53019	6573.33	17244.8	3394.22	60.81	1.32776e-05	0	15.6131	28	2	610.867	1220.73	2.70109	49.4021	8168	8168	MS2	8/70	20210210-WuCC-iTRAQ-OSCC_relapse-2-Chu-s32.raw
		High	vVAGVANALAHk	Unambiguous	2	2	P68871;P02042	N-Term(iTRAQ4plex); K12(iTRAQ4plex)	CID	1	0	1	1	220554	Not Unique	Not Used	0.277129	0.520669	1.95817	0.307272	1.08084	0.563749	24967.1	9337.3	10754.1	8068.97	60.81	7.38567e-06	0	35.9237	23	3	479.965	1437.88	1.65415	32.1078	3959	3959	MS2	8/100	20210210-WuCC-iTRAQ-OSCC_relapse-2-Chu-s51.raw
	High		fFESFGDLSTPDAVMGNPk	Unambiguous	1	1	P68871	N-Term(iTRAQ4plex); K19(iTRAQ4plex)	HCD	1	0	1	1	72712	Redundant	Not Used	0.0293704	0.141804	5.03211	0.0680362	2.25813	0.458328	1.71698e+06	68053.1	201418	122866	60.76	1.69151e-05	0	6.3453	0	2	1174.08	2347.16	2.57728	45.8959	7056	7056	MS2	12/166	20210210-WuCC-iTRAQ-OSCC_relapse-2-Chu-s18.raw
	High		sAVTALWGk	Unambiguous	1	1	P68871	N-Term(iTRAQ4plex); K9(iTRAQ4plex)	HCD	1	0	1	1	228939	Unique	Used	0.224115	0.331742	1.54277	0.180525	0.78521	0.519831	21787.5	6589.45	5979.3	4136.87	60.73	1.22988e-05	0	55.4954	203	2	610.868	1220.73	3.60107	26.4697	2617	2617	MS2	7/70	20210210-WuCC-iTRAQ-OSCC_relapse-2-Chu-s53.raw
	High		lLGNVLVcVLAHHFGkEFTPPVQAAYQk	Unambiguous	1	1	P68871	N-Term(iTRAQ4plex); C8(Methylthio); K16(iTRAQ4plex); K28(iTRAQ4plex)	HCD	1	0	1	1	284152	Unique	Used	0.215204	0.523636	2.53601	0.19786	0.896242	0.360954	4370.3	1269.21	1893.15	909.486	60.72	5.49731e-06	1	90.987	300	4	890.238	3557.93	-5.39668	51.0096	8027	8027	MS2	16/268	20210210-WuCC-iTRAQ-OSCC_relapse-2-Chu-s65.raw
	High		LLGNVLVcVLAHHFGk	Unambiguous	1	1	P68871	C8(Methylthio); K16(iTRAQ4plex)	HCD	1	0	1	1	262825	Unique	Used	0.181524	0.429311	2.46495	0.227111	1.21961	0.505348	8041.52	1969.9	2855.97	1920.89	60.69	1.56544e-05	0	67.9564	107	4	478.271	1910.06	0.620979	50.3867	8231	8231	MS2	8/146	20210210-WuCC-iTRAQ-OSCC_relapse-2-Chu-s60.raw
	High		sAVTALWGk	Unambiguous	1	1	P68871	N-Term(iTRAQ4plex); K9(iTRAQ4plex)	HCD	1	0	1	1	136913	Unique	Used	0.137709	0.363397	2.75037	0.0730047	0.516781	0.191908	2.02429e+06	376190	608552	155436	60.66	1.24986e-05	0	15.5297	2	2	610.868	1220.73	3.80106	36.05	4845	4845	MS2	8/70	20210210-WuCC-iTRAQ-OSCC_relapse-2-Chu-s32.raw
	High		gTFATLSELHcDk	Unambiguous	1	1	P68871	N-Term(iTRAQ4plex); C11(Methylthio); K13(iTRAQ4plex)	HCD	1	0	1	1	202959	Unique	Used	0.114333	0.290605	2.64913				5.95129e+06	918236	1.43073e+06		60.6	1.88564e-05	0	9.88437	0	3	585.96	1755.87	0.586935	35.7639	4808	4808	MS2	14/116	20210210-WuCC-iTRAQ-OSCC_relapse-2-Chu-s47.raw
	High		LLGNVLVcVLAHHFGk	Unambiguous	1	1	P68871	C8(Methylthio); K16(iTRAQ4plex)	HCD	1	0	1	1	244683	Unique	Used	0.165577	0.504306	3.17443	0.140451	0.82688	0.266045	121141	27068.5	50539.4	17895.5	60.6	1.59386e-05	0	4.66553	13	4	478.272	1910.07	1.77134	50.0661	8300	8300	MS2	8/146	20210210-WuCC-iTRAQ-OSCC_relapse-2-Chu-s56.raw
	High		eFTPPVQAAYQk	Unambiguous	1	1	P68871	N-Term(iTRAQ4plex); K12(iTRAQ4plex)	HCD	1	0	1	1	112143	Redundant	Not Used	0.249128	0.634602	2.65491	0.195817	0.766205	0.294763	2.68258e+07	9.01877e+06	1.40831e+07	5.52496e+06	60.57	1.89871e-05	0	9.81437	0	2	833.957	1666.91	1.70063	27.1807	2505	2505	MS2	10/102	20210210-WuCC-iTRAQ-OSCC_relapse-2-Chu-s27.raw
		High	vNVDEVGGEALGR	Unambiguous	1	1	P68871	N-Term(iTRAQ4plex)	CID	1	0	1	1	70660	Redundant	Not Used	0.144823	0.37849	2.72388	0.142136	0.956719	0.358736	101850	19905.3	31890.2	15226.2	60.56	2.12284e-05	0	12.2687	17	2	729.889	1458.77	3.21486	28.7278	2604	2604	MS2	9/128	20210210-WuCC-iTRAQ-OSCC_relapse-2-Chu-s18.raw
		High	vLGAFSDGLAHLDNLk	Unambiguous	2	2	P68871;P02042	N-Term(iTRAQ4plex); K16(iTRAQ4plex)	CID	1	0	1	1	217452	Redundant	Not Used	0.14022	0.399155	2.9669	0.167424	1.16393	0.400683	48034.8	9089.44	15861.4	8458.65	60.56	1.46357e-05	0	21.0428	32	3	653.371	1958.1	1.24558	45.0339	7029	7029	MS2	21/138	20210210-WuCC-iTRAQ-OSCC_relapse-2-Chu-s50.raw
	High		vLGAFSDGLAHLDNLk	Unambiguous	2	2	P68871;P02042	N-Term(iTRAQ4plex); K16(iTRAQ4plex)	HCD	1	0	1	1	199569	Redundant	Not Used	0.0803122	0.272222	3.53275	0.124333	1.50912	0.436303	41954.4	4547.06	9448.09	5486.45	60.53	1.48257e-05	0	25.4891	58	2	979.552	1958.1	0.816056	46.3183	7026	7026	MS2	18/138	20210210-WuCC-iTRAQ-OSCC_relapse-2-Chu-s46.raw
	High		gTFATLSELHcDk	Unambiguous	1	1	P68871	N-Term(iTRAQ4plex); C11(Methylthio); K13(iTRAQ4plex)	HCD	1	0	1	1	208407	Unique	Used	0.294349	0.545601	1.9319	0.299964	0.993401	0.525193	23119.9	9183.74	10435.3	7294.26	60.52	1.98723e-05	0	24.9983	72	3	585.961	1755.87	2.35973	45.504	6881	6881	MS2	12/116	20210210-WuCC-iTRAQ-OSCC_relapse-2-Chu-s48.raw
	High		fFESFGDLSTPDAVMGNPk	Unambiguous	1	1	P68871	N-Term(iTRAQ4plex); K19(iTRAQ4plex)	HCD	1	0	1	1	123903	Unique	Used	0.248469	0.561202	2.35406	0.136739	0.53646	0.232754	23015.4	7717.26	10685.2	3310.08	60.48	1.61166e-05	0	33.2759	22	3	783.056	2347.15	0.517248	45.264	7479	7479	MS2	15/166	20210210-WuCC-iTRAQ-OSCC_relapse-2-Chu-s29.raw
	High		gTFATLSELHcDk	Unambiguous	1	1	P68871	N-Term(iTRAQ4plex); C11(Methylthio); K13(iTRAQ4plex)	HCD	1	0	1	1	205077	Unique	Used	0.142485	0.350819	2.56617	0.109668	0.750287	0.29862	7905.88	1520.17	2294.44	911.917	60.4	2.07938e-05	0	10.6952	104	3	585.962	1755.87	4.02823	55.4439	9397	9397	MS2	14/116	20210210-WuCC-iTRAQ-OSCC_relapse-2-Chu-s47.raw
	High		eFTPPVQAAYQk	Unambiguous	1	1	P68871	N-Term(iTRAQ4plex); K12(iTRAQ4plex)	HCD	1	0	1	1	131284	Redundant	Not Used	0.160224	0.520645	3.38676	0.10108	0.614973	0.18546	46523.4	10059.4	20038.1	4946.12	60.39	2.0659e-05	0	13.8253	29	2	833.959	1666.91	3.45818	27.4777	2963	2963	MS2	9/102	20210210-WuCC-iTRAQ-OSCC_relapse-2-Chu-s31.raw
		High	vNVDEVGGEALGR	Unambiguous	1	1	P68871	N-Term(iTRAQ4plex)	CID	1	0	1	1	54844	Unique	Used	0.132913	0.352875	2.7671	0.0706203	0.517942	0.191176	15565.3	2791.88	4543.83	1156.15	60.38	2.24016e-05	0	7.99882	134	2	729.89	1458.77	3.38222	59.5583	10473	10473	MS2	10/128	20210210-WuCC-iTRAQ-OSCC_relapse-2-Chu-s14.raw
	High		vNVDEVGGEALGR	Unambiguous	1	1	P68871	N-Term(iTRAQ4plex)	HCD	1	0	1	1	52703	Unique	Used	0.149375	0.318395	2.22157	0.131859	0.860496	0.39561	264773	53373.3	69740.2	36720.6	60.33	2.31244e-05	0	15.4545	4	2	729.887	1458.77	0.202371	40.6014	5834	5834	MS2	7/128	20210210-WuCC-iTRAQ-OSCC_relapse-2-Chu-s14.raw
	High		vVAGVANALAHk	Unambiguous	2	2	P68871;P02042	N-Term(iTRAQ4plex); K12(iTRAQ4plex)	HCD	1	0	1	1	234032	Not Unique	Not Used	0.139659	0.26456	1.97437	0.100194	0.699347	0.361779	2.38602e+06	449690	522205	251445	60.29	6.50107e-06	0	11.9905	1	3	479.966	1437.88	2.73657	32.853	3951	3951	MS2	13/100	20210210-WuCC-iTRAQ-OSCC_relapse-2-Chu-s54.raw
	High		gTFATLSELHcDk	Unambiguous	1	1	P68871	N-Term(iTRAQ4plex); C11(Methylthio); K13(iTRAQ4plex)	HCD	1	0	1	1	203175	Unique	Used	0.0711568	0.246113	3.60487	0.103092	1.4123	0.400142	8.36408e+06	803168	1.70293e+06	906923	60.28	1.94075e-05	0	10.4747	0	3	585.961	1755.87	1.42119	37.8767	5276	5276	MS2	14/116	20210210-WuCC-iTRAQ-OSCC_relapse-2-Chu-s47.raw
		High	vNVDEVGGEALGR	Unambiguous	1	1	P68871	N-Term(iTRAQ4plex)	CID	1	0	1	1	51443	Redundant	Not Used	0.121989	0.360768	3.08233	0.104571	0.835623	0.276891	7.52613e+06	1.23898e+06	2.24617e+06	827774	60.24	2.28516e-05	0	6.55378	0	2	729.887	1458.77	-0.550753	30.2439	3098	3098	MS2	10/128	20210210-WuCC-iTRAQ-OSCC_relapse-2-Chu-s14.raw
	High		gTFATLSELHcDk	Unambiguous	1	1	P68871	N-Term(iTRAQ4plex); C11(Methylthio); K13(iTRAQ4plex)	HCD	1	0	1	1	204727	Unique	Used	0.123409	0.338417	2.85809	0.206138	1.62828	0.581877	14610	2433.15	4090.2	3167.63	60.2	2.17738e-05	0	11.5603	57	3	585.962	1755.87	4.13251	51.8647	8634	8634	MS2	14/116	20210210-WuCC-iTRAQ-OSCC_relapse-2-Chu-s47.raw
	High		vNVDEVGGEALGR	Unambiguous	1	1	P68871	N-Term(iTRAQ4plex)	HCD	1	0	1	1	51365	Redundant	Not Used	0.131638	0.30868	2.44399	0.125065	0.926133	0.387036	1.40735e+07	2.50008e+06	3.5938e+06	1.85125e+06	60.17	2.39922e-05	0	6.27338	0	2	729.889	1458.77	2.71278	29.5762	2935	2935	MS2	7/128	20210210-WuCC-iTRAQ-OSCC_relapse-2-Chu-s14.raw
		High	lLGNVLVcVLAHHFGk	Unambiguous	1	1	P68871	N-Term(iTRAQ4plex); C8(Methylthio); K16(iTRAQ4plex)	CID	1	0	1	1	267597	Redundant	Not Used	0.153448	0.429257	2.9156	0.17138	1.08872	0.381387	4936.61	1022.26	1753.03	889.848	60.17	9.95269e-06	0	21.5667	300	3	685.396	2054.17	3.579	55.3352	9075	9075	MS2	17/146	20210210-WuCC-iTRAQ-OSCC_relapse-2-Chu-s61.raw
		High	eFTPPVQAAYQk	Unambiguous	1	1	P68871	N-Term(iTRAQ4plex); K12(iTRAQ4plex)	CID	1	0	1	1	162860	Unique	Used	0.163084	0.449155	2.87049	0.140869	0.842021	0.299602	12916.1	2842.59	4799.21	1913.7	60.14	2.16894e-05	0	7.08182	231	2	833.959	1666.91	3.38495	30.3663	2917	2917	MS2	9/102	20210210-WuCC-iTRAQ-OSCC_relapse-2-Chu-s38.raw
	High		vNVDEVGGEALGR	Unambiguous	1	1	P68871	N-Term(iTRAQ4plex)	HCD	1	0	1	1	54808	Redundant	Not Used	0.15512	0.310457	2.08596	0.0833126	0.523554	0.25635	14817.8	3101.87	3805.65	1298.44	60.12	2.43673e-05	0	9.34437	84	2	729.888	1458.77	1.70862	58.9	10394	10394	MS2	7/128	20210210-WuCC-iTRAQ-OSCC_relapse-2-Chu-s14.raw
	High		sAVTALWGk	Unambiguous	1	1	P68871	N-Term(iTRAQ4plex); K9(iTRAQ4plex)	HCD	1	0	1	1	139271	Unique	Used	0.113178	0.376721	3.46919	0.124258	1.07023	0.315086	14891.7	2274.47	4640.95	1946.23	60.1	1.43165e-05	0	11.1366	66	2	610.869	1220.73	5.901	57.1198	9954	9954	MS2	7/70	20210210-WuCC-iTRAQ-OSCC_relapse-2-Chu-s32.raw
		High	vVAGVANALAHk	Unambiguous	2	2	P68871;P02042	N-Term(iTRAQ4plex); K12(iTRAQ4plex)	CID	1	0	1	1	236476	Not Unique	Not Used	0.049702	0.39287	8.23847				2924.51	196.155	950.486		60.07	6.64207e-06	0	14.4441	110	3	479.966	1437.88	4.20102	56.6264	9238	9238	MS2	10/100	20210210-WuCC-iTRAQ-OSCC_relapse-2-Chu-s54.raw
	High		eFTPPVQAAYQk	Unambiguous	1	1	P68871	N-Term(iTRAQ4plex); K12(iTRAQ4plex)	HCD	1	0	1	1	108090	Unique	Used	0.148044	0.3908	2.75128	0.229869	1.51359	0.561889	48084.4	9606.55	15545.4	11625.5	60.04	2.19469e-05	0	29.0124	27	2	833.958	1666.91	2.50617	32.8476	3869	3869	MS2	7/102	20210210-WuCC-iTRAQ-OSCC_relapse-2-Chu-s26.raw
	High		gTFATLSELHcDk	Unambiguous	1	1	P68871	N-Term(iTRAQ4plex); C11(Methylthio); K13(iTRAQ4plex)	HCD	1	0	1	1	208716	Unique	Used	0.368874	0.695413	1.96488	0.312754	0.8265	0.42962	15468.7	7700.23	8898.97	5088.43	60.02	2.07542e-05	0	26.4636	66	3	585.961	1755.87	1.73404	48.3054	7554	7554	MS2	14/116	20210210-WuCC-iTRAQ-OSCC_relapse-2-Chu-s48.raw
		High	vLGAFSDGLAHLDNLk	Unambiguous	2	2	P68871;P02042	N-Term(iTRAQ4plex); K16(iTRAQ4plex)	CID	1	0	1	1	235330	Redundant	Not Used	0.106479	0.399692	3.91232	0.116456	1.06615	0.278331	216703	31138.6	71652.9	26543.2	60.02	1.61753e-05	0	12.4775	18	3	653.371	1958.1	1.80665	44.9336	6755	6755	MS2	17/138	20210210-WuCC-iTRAQ-OSCC_relapse-2-Chu-s54.raw
	High		vNVDEVGGEALGR	Unambiguous	1	1	P68871	N-Term(iTRAQ4plex)	HCD	1	0	1	1	54749	Redundant	Not Used	0.170517	0.36687	2.24242	0.137434	0.785679	0.357855	24496.7	5636.98	7434.68	3541.02	60.01	2.5142e-05	0	8.10181	59	2	729.888	1458.77	0.788134	58.1473	10267	10267	MS2	7/128	20210210-WuCC-iTRAQ-OSCC_relapse-2-Chu-s14.raw
	High		gTFATLSELHcDk	Unambiguous	1	1	P68871	N-Term(iTRAQ4plex); C11(Methylthio); K13(iTRAQ4plex)	HCD	1	0	1	1	204155	Unique	Used	0.164177	0.416759	2.64572	0.176503	1.04799	0.404568	22350.4	4951.86	7705.71	4149.19	60	2.2e-05	0	18.7832	66	3	585.961	1755.87	2.04688	46.7337	7397	7397	MS2	14/116	20210210-WuCC-iTRAQ-OSCC_relapse-2-Chu-s47.raw
	High		vNVDEVGGEALGR	Unambiguous	1	1	P68871	N-Term(iTRAQ4plex)	HCD	1	0	1	1	52451	Unique	Used	0.167429	0.318599	1.98329	0.168696	0.982187	0.505809	258297	58360.8	68077.9	45830.2	59.98	2.50652e-05	0	24.0269	4	2	729.887	1458.77	0.202371	38.54	5288	5288	MS2	7/128	20210210-WuCC-iTRAQ-OSCC_relapse-2-Chu-s14.raw
	High		sAVTALWGk	Unambiguous	1	1	P68871	N-Term(iTRAQ4plex); K9(iTRAQ4plex)	HCD	1	0	1	1	136679	Redundant	Not Used	0.089674	0.301151	3.50016				1.09978e+07	1.33089e+06	2.73988e+06		59.97	1.60102e-05	0	13.0057	0	2	610.867	1220.73	2.1011	34.0016	4338	4338	MS2	8/70	20210210-WuCC-iTRAQ-OSCC_relapse-2-Chu-s32.raw
	High		vNVDEVGGEALGR	Unambiguous	1	1	P68871	N-Term(iTRAQ4plex)	HCD	1	0	1	1	61107	Unique	Used	0.16175	0.500235	3.2233	0.235197	1.41744	0.44914	44555.8	9725.7	18438.3	11022.1	59.92	2.55157e-05	0	10.1017	16	2	729.888	1458.77	1.70862	29.6652	3027	3027	MS2	7/128	20210210-WuCC-iTRAQ-OSCC_relapse-2-Chu-s16.raw
	High		vLGAFSDGLAHLDNLk	Unambiguous	2	2	P68871;P02042	N-Term(iTRAQ4plex); K16(iTRAQ4plex)	HCD	1	0	1	1	200799	Not Unique	Not Used	0.0761441	0.22963	3.14314	0.0999554	1.27964	0.415817	2289.12	235.221	434.85	240.659	59.92	1.49224e-05	0	12.1332	300	3	653.374	1958.11	7.04328	58.2327	9695	9695	MS2	14/138	20210210-WuCC-iTRAQ-OSCC_relapse-2-Chu-s46.raw
	High		vLGAFSDGLAHLDNLk	Unambiguous	2	2	P68871;P02042	N-Term(iTRAQ4plex); K16(iTRAQ4plex)	HCD	1	0	1	1	204410	Not Unique	Not Used	0.180035	0.374383	2.16736	0.170881	0.925241	0.436016	17366.7	4219.35	5378.68	3121.32	59.91	1.58246e-05	0	26.1003	77	3	653.373	1958.1	4.89252	48.9689	7946	7946	MS2	15/138	20210210-WuCC-iTRAQ-OSCC_relapse-2-Chu-s47.raw
	High		vVAGVANALAHk	Unambiguous	2	2	P68871;P02042	N-Term(iTRAQ4plex); K12(iTRAQ4plex)	HCD	1	0	1	1	234646	Not Unique	Not Used	0.212069	0.413224	2.03086	0.185291	0.851719	0.428345	32303.9	9244.93	11042.9	6295.6	59.89	6.97443e-06	0	32.2876	46	3	479.966	1437.88	2.99125	38.6549	5279	5279	MS2	15/100	20210210-WuCC-iTRAQ-OSCC_relapse-2-Chu-s54.raw
	High		vNVDEVGGEALGR	Unambiguous	1	1	P68871	N-Term(iTRAQ4plex)	HCD	1	0	1	1	52284	Unique	Used	0.151403	0.431853	2.97284	0.145726	0.938252	0.322348	296922	60666.6	106077	45510	59.87	2.60688e-05	0	14.0376	4	2	729.888	1458.77	1.87598	37.167	4925	4925	MS2	7/128	20210210-WuCC-iTRAQ-OSCC_relapse-2-Chu-s14.raw
	High		gTFATLSELHcDk	Unambiguous	1	1	P68871	N-Term(iTRAQ4plex); C11(Methylthio); K13(iTRAQ4plex)	HCD	1	0	1	1	209204	Unique	Used	0.338884	0.658479	2.02517	0.272049	0.782553	0.394666	7932.2	3627.58	4320.95	2269.69	59.86	2.19978e-05	0	12.6022	65	3	585.96	1755.87	0.795499	52.5793	8609	8609	MS2	12/116	20210210-WuCC-iTRAQ-OSCC_relapse-2-Chu-s48.raw
	High		sAVTALWGkVNVDEVGGEALGR	Unambiguous	1	1	P68871	N-Term(iTRAQ4plex); K9(iTRAQ4plex)	HCD	1	0	1	1	177235	Unique	Used	0.300603	0.372375	1.2911	0.154993	0.502616	0.397608	109057	44240.4	33595.3	17778.4	59.86	1.13087e-05	1	28.9297	11	3	839.462	2516.37	0.0575205	42.2826	6162	6162	MS2	16/228	20210210-WuCC-iTRAQ-OSCC_relapse-2-Chu-s41.raw
		High	vNVDEVGGEALGR	Unambiguous	1	1	P68871	N-Term(iTRAQ4plex)	CID	1	0	1	1		No Quan Values	Not Used											59.85	2.59303e-05	0	5.56508	1	3	486.928	1458.77	1.65756	29.0928	2812	2812	MS2	9/128	20210210-WuCC-iTRAQ-OSCC_relapse-2-Chu-s14.raw
		High	vLGAFSDGLAHLDNLk	Unambiguous	2	2	P68871;P02042	N-Term(iTRAQ4plex); K16(iTRAQ4plex)	CID	1	0	1	1	203841	Redundant	Not Used	0.0816118	0.318895	4.07254	0.124376	1.4856	0.372576	1.81248e+07	1.99617e+06	4.78149e+06	2.37103e+06	59.85	1.70798e-05	0	10.1363	0	3	653.371	1958.1	1.61962	43.8619	6713	6713	MS2	10/138	20210210-WuCC-iTRAQ-OSCC_relapse-2-Chu-s47.raw
	High		vVAGVANALAHk	Unambiguous	2	2	P68871;P02042	N-Term(iTRAQ4plex); K12(iTRAQ4plex)	HCD	1	0	1	1	304911	Not Unique	Not Used	0.458041	0.541649	1.2325	0.229858	0.489186	0.405384	6785.72	4194.42	3040.58	1640.52	59.82	1.04753e-05	0	32.617	264	3	479.965	1437.88	1.39946	32.8204	3409	3409	MS2	15/100	20210210-WuCC-iTRAQ-OSCC_relapse-2-Chu-s71.raw
		High	vLGAFSDGLAHLDNLk	Unambiguous	2	2	P68871;P02042	N-Term(iTRAQ4plex); K16(iTRAQ4plex)	CID	1	0	1	1	199651	Redundant	Not Used	0.0323136	0.274909	8.86696	0.0892893	2.69359	0.310266	142027	6193.39	32300	13338.2	59.79	1.67402e-05	0	11.7737	6	3	653.371	1958.1	2.18069	47.04	7200	7200	MS2	18/138	20210210-WuCC-iTRAQ-OSCC_relapse-2-Chu-s46.raw
	High		VNVDEVGGEALGR	Unambiguous	1	1	P68871		HCD	1	0	1	1	12774	No Quan Labels	Not Used							1731.28	902.302		1125.28	59.77	2.08769e-05	0	8.42986	36	2	657.836	1314.67	0.326701	27.3411	1691	1691	MS2	9/128	20210210-WuCC-iTRAQ-OSCC_relapse-2-Chu-s05.raw
	High		vVAGVANALAHk	Unambiguous	2	2	P68871;P02042	N-Term(iTRAQ4plex); K12(iTRAQ4plex)	HCD	1	0	1	1	297986	Not Unique	Not Used	0.428887	0.653537	1.58818	0.344913	0.783945	0.504155	5645.15	3267.31	3052.03	2047.92	59.75	7.46774e-06	0	27.2504	300	3	479.965	1437.88	2.48188	31.6248	3436	3436	MS2	14/100	20210210-WuCC-iTRAQ-OSCC_relapse-2-Chu-s69.raw
	High		vVAGVANALAHkYH	Unambiguous	2	2	P68871;P02042	N-Term(iTRAQ4plex); K12(iTRAQ4plex)	HCD	1	0	1	1	274051	Not Unique	Not Used	0.402842	0.602706	1.55934	0.30115	0.728728	0.477311	653417	355220	325791	206966	59.73	1.61218e-05	1	11.422	0	3	580.007	1738.01	3.15543	33.5735	4492	4492	MS2	11/116	20210210-WuCC-iTRAQ-OSCC_relapse-2-Chu-s63.raw
	High		vNVDEVGGEALGR	Unambiguous	1	1	P68871	N-Term(iTRAQ4plex)	HCD	1	0	1	1	53971	Unique	Used	0.156941	0.407808	2.70827	0.11315	0.702811	0.265048	160424	33976.4	54121.5	19092.1	59.71	2.58711e-05	0	13.8816	9	2	729.889	1458.77	2.37806	51.1201	8579	8579	MS2	7/128	20210210-WuCC-iTRAQ-OSCC_relapse-2-Chu-s14.raw
		High	vVAGVANALAHk	Unambiguous	2	2	P68871;P02042	N-Term(iTRAQ4plex); K12(iTRAQ4plex)	CID	1	0	1	1	236356	Not Unique	Not Used	0.112295	0.41005	3.80583	0.14773	1.28241	0.344156	7152.03	1083.83	2426.11	1111.28	59.7	7.55421e-06	0	14.7747	139	3	479.965	1437.88	2.29086	55.1357	8978	8978	MS2	7/100	20210210-WuCC-iTRAQ-OSCC_relapse-2-Chu-s54.raw
	High		vNVDEVGGEALGR	Unambiguous	1	1	P68871	N-Term(iTRAQ4plex)	HCD	1	0	1	1	51287	Redundant	Not Used	0.152417	0.332635	2.27461	0.092387	0.590875	0.265318	5.67604e+07	1.16748e+07	1.56192e+07	5.51548e+06	59.68	2.7719e-05	0	6.34713	0	2	729.888	1458.77	1.20654	28.8926	2766	2766	MS2	7/128	20210210-WuCC-iTRAQ-OSCC_relapse-2-Chu-s14.raw
		High	vNVDEVGGEALGR	Unambiguous	1	1	P68871	N-Term(iTRAQ4plex)	CID	1	0	1	1	54684	Redundant	Not Used	0.128673	0.378131	3.06285	0.137438	1.0412	0.347207	58720.5	10196.5	18368.6	8488.34	59.68	2.68578e-05	0	8.8098	34	2	729.887	1458.77	0.369732	57.4173	10119	10119	MS2	7/128	20210210-WuCC-iTRAQ-OSCC_relapse-2-Chu-s14.raw
	High		sAVTALWGk	Unambiguous	1	1	P68871	N-Term(iTRAQ4plex); K9(iTRAQ4plex)	HCD	1	0	1	1	147766	Redundant	Not Used	0.309903	0.629868	2.11834	0.200355	0.630221	0.303861	14783.6	6182.68	7703.22	3115.35	59.61	1.60812e-05	0	35.1645	169	2	610.869	1220.73	4.60104	49.0076	8141	8141	MS2	8/70	20210210-WuCC-iTRAQ-OSCC_relapse-2-Chu-s34.raw
	High		vNVDEVGGEALGR	Unambiguous	1	1	P68871	N-Term(iTRAQ4plex)	HCD	1	0	1	1	53801	Unique	Used	0.14299	0.459358	3.34824	0.150242	1.02424	0.312438	81462.5	15719.4	30956.6	12872.9	59.61	2.72942e-05	0	11.9575	11	2	729.889	1458.77	2.79646	49.7127	8213	8213	MS2	7/128	20210210-WuCC-iTRAQ-OSCC_relapse-2-Chu-s14.raw
	High		vLGAFSDGLAHLDNLk	Unambiguous	2	2	P68871;P02042	N-Term(iTRAQ4plex); K16(iTRAQ4plex)	HCD	1	0	1	1	923	Not Unique	Not Used	0.4765	0.15947	0.348808				3840.44	2469.54	506.644		59.56	1.70973e-05	0	22.8377	300	3	653.37	1958.1	0.497482	46.2183	3306	3306	MS2	13/138	20210210-WuCC-iTRAQ-OSCC_relapse-2-Chu-s01.raw
	High		gTFATLSELHcDk	Unambiguous	1	1	P68871	N-Term(iTRAQ4plex); C11(Methylthio); K13(iTRAQ4plex)	HCD	1	0	1	1	208001	Unique	Used	0.280216	0.673537	2.50519	0.227556	0.791617	0.32274	13469.7	5093.59	7505.23	3223.86	59.55	2.36254e-05	0	23.8004	32	3	585.96	1755.87	0.795499	41.9324	6006	6006	MS2	12/116	20210210-WuCC-iTRAQ-OSCC_relapse-2-Chu-s48.raw
	High		fFESFGDLSTPDAVMGNPk	Unambiguous	1	1	P68871	N-Term(iTRAQ4plex); K19(iTRAQ4plex)	HCD	1	0	1	1	77447	Unique	Used		0.440961					27796.1		10139.8		59.5	2.07012e-05	0	9.94937	11	3	783.057	2347.16	1.37538	47.5859	7424	7424	MS2	13/166	20210210-WuCC-iTRAQ-OSCC_relapse-2-Chu-s19.raw
		High	lLGNVLVcVLAHHFGk	Unambiguous	1	1	P68871	N-Term(iTRAQ4plex); C8(Methylthio); K16(iTRAQ4plex)	CID	1	0	1	1	258945	Unique	Used	0.188735	0.550134	3.03799	0.371387	1.91819	0.644887	1304.2	332.177	593.548	509.447	59.5	1.07714e-05	0	25.1946	300	3	685.396	2054.17	4.29211	55.7323	9699	9699	MS2	20/146	20210210-WuCC-iTRAQ-OSCC_relapse-2-Chu-s59.raw
		High	sAVTALWGk	Unambiguous	1	1	P68871	N-Term(iTRAQ4plex); K9(iTRAQ4plex)	CID	1	0	1	1	137731	Redundant	Not Used	0.17952	0.465554	2.70289	0.186048	1.01025	0.381751	113728	27551.8	43800.5	22254.5	59.49	1.64755e-05	0	16.933	13	2	610.868	1220.73	3.00108	43.077	6609	6609	MS2	8/70	20210210-WuCC-iTRAQ-OSCC_relapse-2-Chu-s32.raw
		High	vNVDEVGGEALGR	Unambiguous	1	1	P68871	N-Term(iTRAQ4plex)	CID	1	0	1	1	53383	Redundant	Not Used	0.171469	0.351169	2.13453	0.142338	0.809198	0.387195	102136	23633.8	29671.3	15290.6	59.42	2.9372e-05	0	9.19125	7	2	729.888	1458.77	1.45758	46.1758	7299	7299	MS2	7/128	20210210-WuCC-iTRAQ-OSCC_relapse-2-Chu-s14.raw
		High	vLGAFSDGLAHLDNLk	Unambiguous	2	2	P68871;P02042	N-Term(iTRAQ4plex); K16(iTRAQ4plex)	CID	1	0	1	1	200176	Redundant	Not Used	0.129467	0.280866	2.26106	0.171018	1.28766	0.581656	39628.1	6923.63	9207.59	7128.06	59.39	1.77799e-05	0	25.3701	38	3	653.37	1958.09	-0.157102	51.599	8334	8334	MS2	13/138	20210210-WuCC-iTRAQ-OSCC_relapse-2-Chu-s46.raw
	High		gTFATLSELHcDkLHVDPENFR	Unambiguous	1	1	P68871	N-Term(iTRAQ4plex); C11(Methylthio); K13(iTRAQ4plex)	HCD	1	0	1	1	266169	Unique	Used	0.121303	0.352824	3.03149	0.10279	0.826029	0.278303	426553	69826.2	124501	46115.9	59.37	1.80932e-05	1	7.41027	8	3	955.142	2863.41	-0.0829591	41.0491	5985	5985	MS2	20/220	20210210-WuCC-iTRAQ-OSCC_relapse-2-Chu-s61.raw
		High	sAVTALWGk	Unambiguous	1	1	P68871	N-Term(iTRAQ4plex); K9(iTRAQ4plex)	CID	1	0	1	1	139330	Redundant	Not Used	0.154196	0.372264	2.51622	0.0627546	0.396725	0.161034	12012.6	2499.68	3699.42	792.887	59.37	1.69948e-05	0	11.6804	138	2	610.869	1220.73	5.50102	57.8581	10076	10076	MS2	8/70	20210210-WuCC-iTRAQ-OSCC_relapse-2-Chu-s32.raw
		High	vNVDEVGGEALGR	Unambiguous	1	1	P68871	N-Term(iTRAQ4plex)	CID	1	0	1	1	52368	Unique	Used	0.152795	0.219555	1.49764	0.117643	0.750542	0.511854	149535	30833.5	27159.9	18502.7	59.37	2.82669e-05	0	10.8967	4	2	729.889	1458.77	2.54542	37.843	5101	5101	MS2	7/128	20210210-WuCC-iTRAQ-OSCC_relapse-2-Chu-s14.raw
	High		lLGNVLVcVLAHHFGk	Unambiguous	1	1	P68871	N-Term(iTRAQ4plex); C8(Methylthio); K16(iTRAQ4plex)	HCD	1	0	1	1	271715	Unique	Used	0.162983	0.795724	5.08853	0.263775	1.57765	0.316662	2791.17	613.902	1837.35	774.367	59.36	1.39053e-05	0	33.7323	300	2	1027.58	2054.16	-2.38673	53.7029	8694	8694	MS2	14/146	20210210-WuCC-iTRAQ-OSCC_relapse-2-Chu-s62.raw
		High	vVAGVANALAHk	Unambiguous	2	2	P68871;P02042	N-Term(iTRAQ4plex); K12(iTRAQ4plex)	CID	1	0	1	1	235976	Redundant	Not Used	0.145634	0.364086	2.60563	0.11005	0.736623	0.288742	8286.39	1628.54	2495.82	959.138	59.3	7.9893e-06	0	11.585	79	3	479.966	1437.88	2.86391	51.0366	8157	8157	MS2	7/100	20210210-WuCC-iTRAQ-OSCC_relapse-2-Chu-s54.raw
		High	vNVDEVGGEALGR	Unambiguous	1	1	P68871	N-Term(iTRAQ4plex)	CID	1	0	1	1	51077	Unique	Used	0.37861						373483	190825			59.27	2.96352e-05	0	5.83465	0	3	486.928	1458.77	1.5948	27.035	2305	2305	MS2	14/128	20210210-WuCC-iTRAQ-OSCC_relapse-2-Chu-s14.raw
	High		vVAGVANALAHk	Unambiguous	2	2	P68871;P02042	N-Term(iTRAQ4plex); K12(iTRAQ4plex)	HCD	1	0	1	1	237815	Not Unique	Not Used	0.225758	0.457719	2.11313	0.18233	0.787285	0.380525	372087	113360	140892	71355.9	59.25	1.05777e-05	0	24.1839	4	3	479.965	1437.88	1.90883	27.8804	2874	2874	MS2	14/100	20210210-WuCC-iTRAQ-OSCC_relapse-2-Chu-s55.raw
		High	fFESFGDLSTPDAVMGNPk	Unambiguous	1	1	P68871	N-Term(iTRAQ4plex); K19(iTRAQ4plex)	CID	1	0	1	1	72980	Redundant	Not Used	0.175566	0.384542	2.28283	0.319363	1.77322	0.793353	74673.4	17692.1	23754.9	25082.9	59.2	2.48869e-05	0	12.5016	11	3	783.058	2347.16	3.71572	48.109	7626	7626	MS2	16/166	20210210-WuCC-iTRAQ-OSCC_relapse-2-Chu-s18.raw
		High	vNVDEVGGEALGR	Unambiguous	1	1	P68871	N-Term(iTRAQ4plex)	CID	1	0	1	1	88965	Redundant	Not Used	0.232136	0.309624	1.39016	0.159357	0.669189	0.491656	106311	33303.5	27230.5	17818.7	59.15	2.94317e-05	0	11.4133	11	2	729.89	1458.77	3.71694	28.727	2585	2585	MS2	7/128	20210210-WuCC-iTRAQ-OSCC_relapse-2-Chu-s22.raw
		High	vNVDEVGGEALGR	Unambiguous	1	1	P68871	N-Term(iTRAQ4plex)	CID	1	0	1	1	1630	Unique	Used	0.312781	0.225094	0.750057				1177.24	496.909	219.216		59.09	3.16908e-05	0	9.42085	300	2	729.888	1458.77	1.3739	31.6799	1302	1302	MS2	11/128	20210210-WuCC-iTRAQ-OSCC_relapse-2-Chu-s02.raw
	High		vNVDEVGGEALGR	Unambiguous	1	1	P68871	N-Term(iTRAQ4plex)	HCD	1	0	1	1	140655	Unique	Used	0.278834	0.526331	1.96736	0.330231	1.15449	0.599354	55347.7	20826.6	24099.1	19224	59.07	3.11557e-05	0	21.363	32	2	729.889	1458.77	2.2107	27.7996	2912	2912	MS2	7/128	20210210-WuCC-iTRAQ-OSCC_relapse-2-Chu-s33.raw
		High	lLGNVLVcVLAHHFGk	Unambiguous	1	1	P68871	N-Term(iTRAQ4plex); C8(Methylthio); K16(iTRAQ4plex)	CID	1	0	1	1	271536	Unique	Used	0.206207	0.472179	2.38658				757907	210907	296051		59.07	1.41223e-05	0	8.11812	0	3	685.392	2054.16	-1.32361	51.5919	8302	8302	MS2	15/146	20210210-WuCC-iTRAQ-OSCC_relapse-2-Chu-s62.raw
	High		vVAGVANALAHK	Unambiguous	2	2	P68871;P02042	N-Term(iTRAQ4plex)	HCD	1	0	1	1	162939	Not Unique	Not Used	0.414994	0.563697	1.41571	0.470239	1.10457	0.796888	9689.82	5426.62	4518.61	4792.49	59.05	2.19035e-05	0	38.8871	100	2	647.394	1293.78	3.53296	31.1926	3093	3093	MS2	13/100	20210210-WuCC-iTRAQ-OSCC_relapse-2-Chu-s38.raw
		High	vVAGVANALAHk	Unambiguous	2	2	P68871;P02042	N-Term(iTRAQ4plex); K12(iTRAQ4plex)	CID	1	0	1	1	240697	Redundant	Not Used	0.277125	0.626812	2.3574	0.263261	0.926038	0.401212	4377.88	1637.24	2270.1	1212.21	58.97	1.26131e-05	0	15.8941	195	3	479.965	1437.88	1.01743	54.8357	9110	9110	MS2	8/100	20210210-WuCC-iTRAQ-OSCC_relapse-2-Chu-s55.raw
		High	lLGNVLVcVLAHHFGk	Unambiguous	1	1	P68871	N-Term(iTRAQ4plex); C8(Methylthio); K16(iTRAQ4plex)	CID	1	0	1	1	263017	Redundant	Not Used	0.235431	0.231244	1.02371	0.0702995	0.291077	0.290407	27385	8700.58	5238.73	2024.85	58.95	1.46453e-05	0	30.3334	54	3	685.394	2054.17	1.97452	52.3339	8641	8641	MS2	19/146	20210210-WuCC-iTRAQ-OSCC_relapse-2-Chu-s60.raw
	High		gTFATLSELHcDk	Unambiguous	1	1	P68871	N-Term(iTRAQ4plex); C11(Methylthio); K13(iTRAQ4plex)	HCD	1	0	1	1	207623	Unique	Used	0.168253	0.648202	4.01531	0.112134	0.649669	0.165253	2.87396e+06	652551	1.54111e+06	338956	58.92	2.73778e-05	0	9.18038	0	3	585.96	1755.87	0.274089	38.4638	5187	5187	MS2	13/116	20210210-WuCC-iTRAQ-OSCC_relapse-2-Chu-s48.raw
	High		eFTPPVQAAYQk	Unambiguous	1	1	P68871	N-Term(iTRAQ4plex); K12(iTRAQ4plex)	HCD	1	0	1	1	108712	Unique	Used	0.134293	0.36797	2.85581	0.231088	1.67742	0.599915	22579.3	4092.02	6873.33	5488.03	58.91	2.93045e-05	0	13.4302	60	2	833.956	1666.91	0.748619	37.9731	5219	5219	MS2	9/102	20210210-WuCC-iTRAQ-OSCC_relapse-2-Chu-s26.raw
		High	vNVDEVGGEALGR	Unambiguous	1	1	P68871	N-Term(iTRAQ4plex)	CID	1	0	1	1	52031	Unique	Used	0.156213	0.34218	2.28302	0.173306	1.08148	0.483821	349467	73670.5	98924.4	63701.2	58.85	3.2514e-05	0	7.46519	2	2	729.889	1458.77	2.71278	35.0885	4372	4372	MS2	9/128	20210210-WuCC-iTRAQ-OSCC_relapse-2-Chu-s14.raw
	High		vVAGVANALAHk	Unambiguous	2	2	P68871;P02042	N-Term(iTRAQ4plex); K12(iTRAQ4plex)	HCD	1	0	1	1	286498	Not Unique	Not Used	0.40828	0.561892	1.43439	0.390593	0.932579	0.664044	11568.3	6373.81	5377.32	4752.5	58.84	1.33229e-05	0	34.6747	96	3	479.965	1437.88	0.635394	33.3623	4086	4086	MS2	13/100	20210210-WuCC-iTRAQ-OSCC_relapse-2-Chu-s66.raw
	High		lLGNVLVcVLAHHFGk	Unambiguous	1	1	P68871	N-Term(iTRAQ4plex); C8(Methylthio); K16(iTRAQ4plex)	HCD	1	0	1	1	299616	Redundant	Not Used	0.119336	0.339188	2.96236	0.129905	1.06113	0.365855	14470.1	2330.33	4060.27	1977.08	58.82	1.37781e-05	0	10.9394	61	3	685.395	2054.17	2.95504	52.0863	6974	6974	MS2	14/146	20210210-WuCC-iTRAQ-OSCC_relapse-2-Chu-s69.raw
		High	vLGAFSDGLAHLDNLk	Unambiguous	2	2	P68871;P02042	N-Term(iTRAQ4plex); K16(iTRAQ4plex)	CID	1	0	1	1	200799	Redundant	Not Used	0.0761441	0.22963	3.14314	0.0999554	1.27964	0.415817	2289.12	235.221	434.85	240.659	58.82	1.92237e-05	0	12.1332	300	3	653.374	1958.11	7.04328	58.2214	9693	9693	MS2	17/138	20210210-WuCC-iTRAQ-OSCC_relapse-2-Chu-s46.raw
		High	vVAGVANALAHk	Unambiguous	2	2	P68871;P02042	N-Term(iTRAQ4plex); K12(iTRAQ4plex)	CID	1	0	1	1	235537	Not Unique	Not Used	0.164386	0.392622	2.48932	0.136474	0.809286	0.332047	10058.1	2231.28	3266.89	1443.75	58.76	9.04709e-06	0	18.063	92	3	479.966	1437.88	2.99125	46.8394	7200	7200	MS2	13/100	20210210-WuCC-iTRAQ-OSCC_relapse-2-Chu-s54.raw
		High	lLGNVLVcVLAHHFGk	Unambiguous	1	1	P68871	N-Term(iTRAQ4plex); C8(Methylthio); K16(iTRAQ4plex)	CID	1	0	1	1	271951	Redundant	Not Used	0.29221	0.524427	1.87052	0.211744	0.706372	0.3857	1803.77	711.293	782.547	401.716	58.73	1.37317e-05	0	37.1797	300	3	685.395	2054.17	3.13331	56.7975	9203	9203	MS2	18/146	20210210-WuCC-iTRAQ-OSCC_relapse-2-Chu-s62.raw
	High		vVAGVANALAHk	Unambiguous	2	2	P68871;P02042	N-Term(iTRAQ4plex); K12(iTRAQ4plex)	HCD	1	0	1	1	235109	Not Unique	Not Used	0.126176	0.331648	2.7395	0.131762	1.01796	0.379523	30232.6	5147.82	8294.6	4189.8	58.68	1.20612e-05	0	12.1954	50	3	479.965	1437.88	1.97251	43.004	6281	6281	MS2	14/100	20210210-WuCC-iTRAQ-OSCC_relapse-2-Chu-s54.raw
	High		sAVTALWGk	Unambiguous	1	1	P68871	N-Term(iTRAQ4plex); K9(iTRAQ4plex)	HCD	1	0	1	1	136445	Redundant	Not Used	0.138916	0.365176	2.73981	0.044941	0.315361	0.117561	6.98731e+07	1.30989e+07	2.11084e+07	3.30278e+06	58.63	1.99463e-05	0	12.8624	0	2	610.867	1220.73	1.50111	31.8499	3831	3831	MS2	8/70	20210210-WuCC-iTRAQ-OSCC_relapse-2-Chu-s32.raw
	High		lLGNVLVcVLAHHFGk	Unambiguous	1	1	P68871	N-Term(iTRAQ4plex); C8(Methylthio); K16(iTRAQ4plex)	HCD	1	0	1	1	267218	Unique	Used	0.0626087	0.26865	4.47221	0.116952	1.82093	0.41586	2.82171e+06	238407	627107	347095	58.63	1.53539e-05	0	8.9909	0	3	685.394	2054.17	0.904855	50.9501	8259	8259	MS2	14/146	20210210-WuCC-iTRAQ-OSCC_relapse-2-Chu-s61.raw
	High		fFESFGDLSTPDAVMGNPk	Unambiguous	1	1	P68871	N-Term(iTRAQ4plex); K19(iTRAQ4plex)	HCD	1	0	1	1	78506	Unique	Used	0.255869	0.485967	1.97952	0.280948	1.07035	0.55226	2177.14	751.754	875.257	643.337	58.63	2.86514e-05	0	15.4453	213	3	783.059	2347.16	3.87174	57.3022	9715	9715	MS2	14/166	20210210-WuCC-iTRAQ-OSCC_relapse-2-Chu-s19.raw
	High		gTFATLSELHcDk	Unambiguous	1	1	P68871	N-Term(iTRAQ4plex); C11(Methylthio); K13(iTRAQ4plex)	HCD	1	0	1	1	208249	Unique	Used	0.281574	0.627631	2.32318	0.316208	1.09471	0.481275	19193.4	7293.18	9965.53	6383.41	58.56	2.88383e-05	0	16.1286	47	3	585.961	1755.87	1.52547	44.1079	6541	6541	MS2	13/116	20210210-WuCC-iTRAQ-OSCC_relapse-2-Chu-s48.raw
	High		vVAGVANALAHk	Unambiguous	2	2	P68871;P02042	N-Term(iTRAQ4plex); K12(iTRAQ4plex)	HCD	1	0	1	1	236235	Redundant	Not Used	0.146041	0.322155	2.29912	0.106917	0.713656	0.317034	7964.92	1569.74	2122.7	895.681	58.53	9.88984e-06	0	12.7932	80	3	479.965	1437.88	2.16352	53.8028	8723	8723	MS2	13/100	20210210-WuCC-iTRAQ-OSCC_relapse-2-Chu-s54.raw
	High		vVAGVANALAHkYH	Unambiguous	2	2	P68871;P02042	N-Term(iTRAQ4plex); K12(iTRAQ4plex)	HCD	1	0	1	1	274033	Redundant	Not Used	0.42961	0.741905	1.79989	0.339592	0.770551	0.437255	147849	85716.9	90742.6	52808.6	58.5	2.12587e-05	1	14.3696	9	2	869.505	1738	1.40727	33.3939	4453	4453	MS2	16/116	20210210-WuCC-iTRAQ-OSCC_relapse-2-Chu-s63.raw
	High		vLGAFSDGLAHLDNLk	Unambiguous	2	2	P68871;P02042	N-Term(iTRAQ4plex); K16(iTRAQ4plex)	HCD	1	0	1	1	205142	Not Unique	Not Used	0.13385	0.434987	3.3871	0.16371	1.19227	0.35952	2877.65	519.791	1035.52	495.495	58.5	2.21062e-05	0	17.7394	286	3	653.372	1958.1	4.05092	56.1261	9532	9532	MS2	14/138	20210210-WuCC-iTRAQ-OSCC_relapse-2-Chu-s47.raw
	High		gTFATLSELHcDk	Unambiguous	1	1	P68871	N-Term(iTRAQ4plex); C11(Methylthio); K13(iTRAQ4plex)	HCD	1	0	1	1		No Quan Values	Not Used											58.45	3.09356e-05	0	11.5458	3	3	585.962	1755.87	3.0897	38.7694	5177	5177	MS2	9/116	20210210-WuCC-iTRAQ-OSCC_relapse-2-Chu-s46.raw
	High		VNVDEVGGEALGR	Unambiguous	1	1	P68871		HCD	1	0	1	1	16994	No Quan Labels	Not Used											58.36	2.93222e-05	0	0.0263327	1	2	657.837	1314.67	0.698111	28.7859	1793	1793	MS2	9/128	20210210-WuCC-iTRAQ-OSCC_relapse-2-Chu-s06.raw
	High		gTFATLSELHcDk	Unambiguous	1	1	P68871	N-Term(iTRAQ4plex); C11(Methylthio); K13(iTRAQ4plex)	HCD	1	0	1	1	207757	Redundant	Not Used	0.304257	0.730362	2.5019	0.317333	1.0167	0.415051	19477.9	7997.48	11768.6	6501.06	58.35	2.88049e-05	0	27.4221	63	2	878.434	1755.86	-2.04723	39.6697	5475	5475	MS2	10/116	20210210-WuCC-iTRAQ-OSCC_relapse-2-Chu-s48.raw
	High		gTFATLSELHcDk	Unambiguous	1	1	P68871	N-Term(iTRAQ4plex); C11(Methylthio); K13(iTRAQ4plex)	HCD	1	0	1	1	234639	Unique	Used	0.177542	0.403176	2.36682	0.167934	0.922053	0.397896	33955	8135.38	11325.1	5997.51	58.34	3.22421e-05	0	16.128	25	3	585.961	1755.87	2.15116	38.5966	5265	5265	MS2	13/116	20210210-WuCC-iTRAQ-OSCC_relapse-2-Chu-s54.raw
		High	vNVDEVGGEALGR	Unambiguous	1	1	P68871	N-Term(iTRAQ4plex)	CID	1	0	1	1	54137	Redundant	Not Used	0.154722	0.33023	2.22452	0.158348	0.99765	0.458057	102777	21459.5	28077.4	17117.3	58.34	3.65654e-05	0	27.6801	11	2	729.887	1458.77	0.369732	52.5103	8935	8935	MS2	12/128	20210210-WuCC-iTRAQ-OSCC_relapse-2-Chu-s14.raw
	High		vVAGVANALAHkYH	Unambiguous	2	2	P68871;P02042	N-Term(iTRAQ4plex); K12(iTRAQ4plex)	HCD	1	0	1	1	269718	Redundant	Not Used	0.310087	0.767898	2.58102	0.330673	1.03952	0.411358	99668.8	41707.5	63315	34664.6	58.25	2.40146e-05	1	10.305	13	2	869.504	1738	0.0025543	33.9902	4369	4369	MS2	16/116	20210210-WuCC-iTRAQ-OSCC_relapse-2-Chu-s62.raw
		High	VVAGVANALAHk	Unambiguous	2	2	P68871;P02042	K12(iTRAQ4plex)	CID	1	0	1	1	175360	Redundant	Not Used	0.377804	0.632808	1.74573	0.651652	1.68139	0.983712	7294.44	3719.03	3818.63	4999.59	58.24	2.60195e-05	0	19.305	66	2	647.394	1293.78	4.09907	25.4719	2090	2090	MS2	9/100	20210210-WuCC-iTRAQ-OSCC_relapse-2-Chu-s41.raw
	High		gTFATLSELHcDk	Unambiguous	1	1	P68871	N-Term(iTRAQ4plex); C11(Methylthio); K13(iTRAQ4plex)	HCD	1	0	1	1	207924	Unique	Used	0.455511	0.582061	1.33181	0.347063	0.742724	0.569593	50050.1	30766.3	24099.9	18270.1	58.22	3.11868e-05	0	23.5267	14	3	585.961	1755.87	1.42119	41.2401	5838	5838	MS2	14/116	20210210-WuCC-iTRAQ-OSCC_relapse-2-Chu-s48.raw
	High		sAVTALWGk	Unambiguous	1	1	P68871	N-Term(iTRAQ4plex); K9(iTRAQ4plex)	HCD	1	0	1	1	136367	Unique	Used	0.137218	0.328534	2.4954	0.0529847	0.376406	0.154062	7.64326e+07	1.41535e+07	2.07732e+07	4.25948e+06	58.18	2.2352e-05	0	12.6157	0	2	610.866	1220.72	0.60113	31.1353	3662	3662	MS2	8/70	20210210-WuCC-iTRAQ-OSCC_relapse-2-Chu-s32.raw
		High	lLGNVLVcVLAHHFGk	Unambiguous	1	1	P68871	N-Term(iTRAQ4plex); C8(Methylthio); K16(iTRAQ4plex)	CID	1	0	1	1	267080	Redundant	Not Used	0.126971	0.357419	2.9339	0.0955573	0.733631	0.255394	5.14768e+06	882038	1.52206e+06	517371	58.17	1.71456e-05	0	8.90479	0	3	685.394	2054.17	1.08313	49.5111	7954	7954	MS2	22/146	20210210-WuCC-iTRAQ-OSCC_relapse-2-Chu-s61.raw
	High		LLGNVLVcVLAHHFGk	Unambiguous	1	1	P68871	C8(Methylthio); K16(iTRAQ4plex)	HCD	1	0	1	1	244785	Unique	Used		0.868682		0.287428		0.316077	9611.56		6907.13	2905.7	57.99	2.76407e-05	0	7.73795	15	3	637.36	1910.07	2.16183	51.0251	8521	8521	MS2	8/146	20210210-WuCC-iTRAQ-OSCC_relapse-2-Chu-s56.raw
		High	eFTPPVQAAYQk	Unambiguous	1	1	P68871	N-Term(iTRAQ4plex); K12(iTRAQ4plex)	CID	1	0	1	1	117032	Unique	Used	0.243355	0.503555	2.15664	0.336506	1.34794	0.638367	982419	322633	409248	347710	57.97	3.64658e-05	0	4.56134	1	2	833.96	1666.91	4.55665	28.6123	2855	2855	MS2	9/102	20210210-WuCC-iTRAQ-OSCC_relapse-2-Chu-s28.raw
	High		vVAGVANALAHk	Unambiguous	2	2	P68871;P02042	N-Term(iTRAQ4plex); K12(iTRAQ4plex)	HCD	1	0	1	1	235537	Redundant	Not Used	0.164386	0.392622	2.48932	0.136474	0.809286	0.332047	10058.1	2231.28	3266.89	1443.75	57.93	1.09524e-05	0	18.063	92	3	479.966	1437.88	2.99125	46.8615	7206	7206	MS2	13/100	20210210-WuCC-iTRAQ-OSCC_relapse-2-Chu-s54.raw
	High		vLGAFSDGLAHLDNLk	Unambiguous	2	2	P68871;P02042	N-Term(iTRAQ4plex); K16(iTRAQ4plex)	HCD	1	0	1	1	262242	Not Unique	Not Used	0.240198	0.393329	1.70671	0.332566	1.34967	0.807692	14037.8	4550.29	4567.71	4910.25	57.79	2.65314e-05	0	37.6197	28	3	653.371	1958.1	2.18069	44.86	6969	6969	MS2	17/138	20210210-WuCC-iTRAQ-OSCC_relapse-2-Chu-s60.raw
	High		vVAGVANALAHk	Unambiguous	2	2	P68871;P02042	N-Term(iTRAQ4plex); K12(iTRAQ4plex)	HCD	1	0	1	1	238336	Not Unique	Not Used	0.245156	0.479326	2.03779	0.173668	0.690549	0.346109	119469	39524.8	47372.8	21822.4	57.74	1.68267e-05	0	9.47407	5	3	479.965	1437.88	1.20844	32.7863	4004	4004	MS2	14/100	20210210-WuCC-iTRAQ-OSCC_relapse-2-Chu-s55.raw
	High		vVAGVANALAHk	Unambiguous	2	2	P68871;P02042	N-Term(iTRAQ4plex); K12(iTRAQ4plex)	HCD	1	0	1	1	238132	Redundant	Not Used	0.289483	0.617127	2.22189	0.259251	0.873002	0.401302	2.28174e+06	891377	1.16489e+06	622177	57.62	1.85955e-05	0	10.7072	0	3	479.964	1437.88	-0.319687	30.6759	3562	3562	MS2	11/100	20210210-WuCC-iTRAQ-OSCC_relapse-2-Chu-s55.raw
		High	eFTPPVQAAYQk	Unambiguous	1	1	P68871	N-Term(iTRAQ4plex); K12(iTRAQ4plex)	CID	1	0	1	1	110657	Unique	Used	0.205658	0.488609	2.47621	0.365382	1.73189	0.714349	5352.54	1485.52	2163.54	2057	57.62	4.16021e-05	0	15.7681	87	3	556.305	1666.9	-1.89579	54.2362	9426	9426	MS2	9/102	20210210-WuCC-iTRAQ-OSCC_relapse-2-Chu-s26.raw
	High		gTFATLSELHcDk	Unambiguous	1	1	P68871	N-Term(iTRAQ4plex); C11(Methylthio); K13(iTRAQ4plex)	HCD	1	0	1	1	203832	Unique	Used	0.162083	0.348721	2.24239	0.180522	1.0857	0.494511	16417.7	3591.05	4736.24	3117.23	57.56	3.79715e-05	0	53.777	70	3	585.962	1755.87	3.0897	43.7677	6696	6696	MS2	11/116	20210210-WuCC-iTRAQ-OSCC_relapse-2-Chu-s47.raw
	High		VVAGVANALAHk	Unambiguous	2	2	P68871;P02042	K12(iTRAQ4plex)	HCD	1	0	1	1	179858	Not Unique	Not Used	0.72905	0.875364	1.25142	1.00691	1.34633	1.09882	5015.74	4934.74	3632.18	5311.94	57.54	3.08346e-05	0	37.9232	168	2	647.393	1293.78	1.45723	26.3976	2138	2138	MS2	10/100	20210210-WuCC-iTRAQ-OSCC_relapse-2-Chu-s42.raw
	High		vLGAFSDGLAHLDNLk	Unambiguous	2	2	P68871;P02042	N-Term(iTRAQ4plex); K16(iTRAQ4plex)	HCD	1	0	1	1	256924	Not Unique	Not Used	0.167333	0.321135	2.00021	0.237109	1.38129	0.705319	9550.45	2156.64	2537.2	2381.76	57.54	2.86321e-05	0	10.3013	79	2	979.553	1958.1	1.75117	36.4742	5323	5323	MS2	8/138	20210210-WuCC-iTRAQ-OSCC_relapse-2-Chu-s59.raw
	High		lLGNVLVcVLAHHFGK	Unambiguous	1	1	P68871	N-Term(iTRAQ4plex); C8(Methylthio)	HCD	1	0	1	1	236122	Redundant	Not Used	0.115675	0.317091	2.85704	0.159006	1.33996	0.47902	8365.57	1305.89	2194.43	1399.06	57.5	3.22758e-05	0	52.3328	181	2	955.536	1910.06	1.01851	52.5646	8477	8477	MS2	11/146	20210210-WuCC-iTRAQ-OSCC_relapse-2-Chu-s54.raw
		High	gTFATLSELHcDk	Unambiguous	1	1	P68871	N-Term(iTRAQ4plex); C11(Methylthio); K13(iTRAQ4plex)	CID	1	0	1	1	202959	Redundant	Not Used	0.114333	0.290605	2.64913				5.95129e+06	918236	1.43073e+06		57.48	3.86775e-05	0	9.88437	0	3	585.96	1755.87	0.586935	35.75	4802	4802	MS2	9/116	20210210-WuCC-iTRAQ-OSCC_relapse-2-Chu-s47.raw
	High		SAVTALWGk	Unambiguous	1	1	P68871	K9(iTRAQ4plex)	HCD	1	0	1	1	75768	Unique	Used	0.284355	0.427877	1.5683	0.32044	1.09851	0.715406	43930.8	16857.8	15550	14806.2	57.46	3.75099e-05	0	24.4873	13	2	538.815	1076.62	1.03309	32.8317	3785	3785	MS2	6/70	20210210-WuCC-iTRAQ-OSCC_relapse-2-Chu-s19.raw
		High	vNVDEVGGEALGR	Unambiguous	1	1	P68871	N-Term(iTRAQ4plex)	CID	1	0	1	1	52115	Redundant	Not Used	0.203423	0.427834	2.19204	0.1495	0.716409	0.333804	453563	124511	160530	71319.3	57.43	4.33722e-05	0	6.25524	2	2	729.889	1458.77	3.13118	35.7885	4554	4554	MS2	8/128	20210210-WuCC-iTRAQ-OSCC_relapse-2-Chu-s14.raw
	High		sAVTALWGk	Unambiguous	1	1	P68871	N-Term(iTRAQ4plex); K9(iTRAQ4plex)	HCD	1	0	1	1	141472	Redundant	Not Used	0.47525	1.08588	2.38138	0.200809	0.411889	0.176656	353010	226402	317110	74558.6	57.35	2.69673e-05	0	10.4462	2	2	610.867	1220.73	1.80111	34.7144	4688	4688	MS2	7/70	20210210-WuCC-iTRAQ-OSCC_relapse-2-Chu-s33.raw
	High		vVAGVANALAHk	Unambiguous	2	2	P68871;P02042	N-Term(iTRAQ4plex); K12(iTRAQ4plex)	HCD	1	0	1	1	234104	Not Unique	Not Used	0.122671	0.364986	3.10104				435362	72071.4	131453		57.35	1.25172e-05	0	11.7563	1	3	479.966	1437.88	2.92758	33.568	4107	4107	MS2	12/100	20210210-WuCC-iTRAQ-OSCC_relapse-2-Chu-s54.raw
	High		sAVTALWGk	Unambiguous	1	1	P68871	N-Term(iTRAQ4plex); K9(iTRAQ4plex)	HCD	1	0	1	1	139212	Redundant	Not Used	0.126499	0.385481	3.17605	0.0717683	0.553048	0.17785	30067.6	5132.85	9588.38	2269.65	57.3	2.96072e-05	0	10.7193	106	2	610.867	1220.73	2.1011	56.4184	9825	9825	MS2	7/70	20210210-WuCC-iTRAQ-OSCC_relapse-2-Chu-s32.raw
		High	sAVTALWGk	Unambiguous	1	1	P68871	N-Term(iTRAQ4plex); K9(iTRAQ4plex)	CID	1	0	1	1	136913	Redundant	Not Used	0.137709	0.363397	2.75037	0.0730047	0.516781	0.191908	2.02429e+06	376190	608552	155436	57.29	2.71558e-05	0	15.5297	2	2	610.868	1220.73	3.80106	36.0359	4839	4839	MS2	8/70	20210210-WuCC-iTRAQ-OSCC_relapse-2-Chu-s32.raw
	High		sAVTALWGk	Unambiguous	1	1	P68871	N-Term(iTRAQ4plex); K9(iTRAQ4plex)	HCD	1	0	1	1	138209	Redundant	Not Used	0.159868	0.389427	2.53884	0.0704979	0.429865	0.172932	51977.3	11213.7	16744.9	3854.05	57.26	2.73441e-05	0	20.2814	24	2	610.868	1220.73	4.00106	47.2811	7653	7653	MS2	7/70	20210210-WuCC-iTRAQ-OSCC_relapse-2-Chu-s32.raw
	High		VNVDEVGGEALGR	Unambiguous	1	1	P68871		HCD	1	0	1	1	17304	No Quan Labels	Not Used							1797.33	3255.56	3049.14	4519.18	57.26	3.56131e-05	0	25.2282	60	2	657.836	1314.66	-0.787534	31.7379	2460	2460	MS2	9/128	20210210-WuCC-iTRAQ-OSCC_relapse-2-Chu-s06.raw
	High		LLGNVLVcVLAHHFGk	Unambiguous	1	1	P68871	C8(Methylthio); K16(iTRAQ4plex)	HCD	1	0	1	1	253867	Unique	Used	0.23297	0.689377	3.0841	0.158781	0.664379	0.220022	9390.07	2952.17	5355.12	1568.17	57.26	3.41096e-05	0	12.2455	24	3	637.36	1910.07	1.68252	50.6474	8466	8466	MS2	8/146	20210210-WuCC-iTRAQ-OSCC_relapse-2-Chu-s58.raw
	High		sAVTALWGk	Unambiguous	1	1	P68871	N-Term(iTRAQ4plex); K9(iTRAQ4plex)	HCD	1	0	1	1	136601	Redundant	Not Used	0.0920462	0.316509	3.58387	0.0504699	0.534496	0.152325	3.17529e+07	3.94422e+06	8.31406e+06	1.68555e+06	57.17	2.79166e-05	0	13.152	0	2	610.866	1220.73	1.10112	33.2968	4169	4169	MS2	8/70	20210210-WuCC-iTRAQ-OSCC_relapse-2-Chu-s32.raw
	High		sAVTALWGk	Unambiguous	1	1	P68871	N-Term(iTRAQ4plex); K9(iTRAQ4plex)	HCD	1	0	1	1	138293	Unique	Used	0.138154	0.380789	2.87272	0.0804165	0.567415	0.201737	100033	18650	31511.7	8460.89	57.12	2.8531e-05	0	15.0146	32	2	610.868	1220.73	4.50104	48.0021	7835	7835	MS2	7/70	20210210-WuCC-iTRAQ-OSCC_relapse-2-Chu-s32.raw
		High	FFESFGDLSTPDAVmGNPk	Unambiguous	1	1	P68871	M15(Oxidation); K19(iTRAQ4plex)	CID	1	0	1	1	52628	Unique	Used		0.781534					6344.23		4101.75		57.12	3.45478e-05	0	2.10684	17	2	1110.03	2219.05	1.28241	39.965	5662	5662	MS2	17/166	20210210-WuCC-iTRAQ-OSCC_relapse-2-Chu-s14.raw
	High		vVAGVANALAHk	Unambiguous	2	2	P68871;P02042	N-Term(iTRAQ4plex); K12(iTRAQ4plex)	HCD	1	0	1	1	238270	Redundant	Not Used	0.279032	0.77403	2.89118	0.147201	0.514252	0.181668	653424	246048	418404	101166	57.1	1.98884e-05	0	10.4676	1	3	479.965	1437.88	0.762738	32.085	3861	3861	MS2	13/100	20210210-WuCC-iTRAQ-OSCC_relapse-2-Chu-s55.raw
	High		vVAGVANALAHk	Unambiguous	2	2	P68871;P02042	N-Term(iTRAQ4plex); K12(iTRAQ4plex)	HCD	1	0	1	1	301575	Not Unique	Not Used	0.306587	0.541401	1.8405	0.302035	0.960334	0.532922	8791.4	3637.34	3937.5	2792.82	57.09	1.32895e-05	0	26.5785	281	3	479.966	1437.88	2.86391	33.3915	3607	3607	MS2	13/100	20210210-WuCC-iTRAQ-OSCC_relapse-2-Chu-s70.raw
	High		LLGNVLVcVLAHHFGk	Unambiguous	1	1	P68871	C8(Methylthio); K16(iTRAQ4plex)	HCD	1	0	1	1	240254	Unique	Used	0.444712	0.663248	1.55442	0.365579	0.801347	0.526538	3777.05	2266.75	2072.39	1452.31	57.07	3.45551e-05	0	0	89	3	637.359	1910.06	-0.426481	50.2326	8155	8155	MS2	8/146	20210210-WuCC-iTRAQ-OSCC_relapse-2-Chu-s55.raw
		High	vLGAFSDGLAHLDNLk	Unambiguous	2	2	P68871;P02042	N-Term(iTRAQ4plex); K16(iTRAQ4plex)	CID	1	0	1	1	203667	Not Unique	Not Used	0.120812	0.440061	3.79641	0.0982623	0.792855	0.213304	613496	100022	223341	63405.3	57.06	3.22733e-05	0	10.3827	1	3	653.371	1958.1	1.99367	42.3284	6336	6336	MS2	18/138	20210210-WuCC-iTRAQ-OSCC_relapse-2-Chu-s47.raw
		High	sAVTALWGk	Unambiguous	1	1	P68871	N-Term(iTRAQ4plex); K9(iTRAQ4plex)	CID	1	0	1	1	139367	Redundant	Not Used	0.156272	0.345325	2.30313	0.0665887	0.415372	0.184203	5324.6	1122.9	1521.1	372.919	57.02	2.43297e-05	0	11.1759	284	2	610.87	1220.73	6.90097	58.5588	10160	10160	MS2	7/70	20210210-WuCC-iTRAQ-OSCC_relapse-2-Chu-s32.raw
	High		vVAGVANALAHk	Unambiguous	2	2	P68871;P02042	N-Term(iTRAQ4plex); K12(iTRAQ4plex)	HCD	1	0	1	1	240757	Not Unique	Not Used	0.322982	0.683005	2.20403	0.219781	0.663332	0.307391	1573.14	685.672	888.861	363.651	57.01	1.7717e-05	0	19.111	300	3	479.965	1437.88	1.84516	55.603	9246	9246	MS2	14/100	20210210-WuCC-iTRAQ-OSCC_relapse-2-Chu-s55.raw
		High	fFESFGDLSTPDAVmGNPk	Unambiguous	1	1	P68871	N-Term(iTRAQ4plex); M15(Oxidation); K19(iTRAQ4plex)	CID	1	0	1	1	86035	No Quan Values	Not Used							26313.1				57	3.76107e-05	0	5.06079	5	2	1182.08	2363.15	1.71559	42.565	6425	6425	MS2	12/166	20210210-WuCC-iTRAQ-OSCC_relapse-2-Chu-s21.raw
	High		vVAGVANALAHk	Unambiguous	2	2	P68871;P02042	N-Term(iTRAQ4plex); K12(iTRAQ4plex)	HCD	1	0	1	1	236523	Not Unique	Not Used	0.141725	0.4055	2.98205	0.110545	0.760344	0.26042	4137.28	791.288	1387.87	481.041	56.97	1.33605e-05	0	12.6096	93	3	479.966	1437.88	3.62797	57.3914	9350	9350	MS2	12/100	20210210-WuCC-iTRAQ-OSCC_relapse-2-Chu-s54.raw
	High		vNVDEVGGEALGR	Unambiguous	1	1	P68871	N-Term(iTRAQ4plex)	HCD	1	0	1	1	51863	Redundant	Not Used	0.135877	0.362357	2.77946	0.140274	1.00635	0.369797	751448	137790	225257	110867	56.97	4.82182e-05	0	5.23898	2	2	729.889	1458.77	2.88014	33.7211	4014	4014	MS2	10/128	20210210-WuCC-iTRAQ-OSCC_relapse-2-Chu-s14.raw
		High	vNVDEVGGEALGR	Unambiguous	1	1	P68871	N-Term(iTRAQ4plex)	CID	1	0	1	1	54611	Redundant	Not Used	0.0964569	0.292175	3.15705	0.0998286	1.00888	0.32639	100510	13083.2	24293.8	10553.4	56.87	5.2014e-05	0	10.4923	18	2	729.889	1458.77	2.04334	56.6974	9962	9962	MS2	11/128	20210210-WuCC-iTRAQ-OSCC_relapse-2-Chu-s14.raw
		High	vNVDEVGGEALGR	Unambiguous	1	1	P68871	N-Term(iTRAQ4plex)	CID	1	0	1	1	52537	Unique	Used	0.15773	0.411986	2.72232	0.214559	1.32602	0.497496	266068	56634.2	90681.4	60043.7	56.87	5.2014e-05	0	6.60134	4	2	729.889	1458.77	2.04334	39.2252	5466	5466	MS2	10/128	20210210-WuCC-iTRAQ-OSCC_relapse-2-Chu-s14.raw
		High	vNVDEVGGEALGR	Unambiguous	1	1	P68871	N-Term(iTRAQ4plex)	CID	1	0	1	1	51695	Unique	Used	0.120776	0.285573	2.46439	0.177768	1.4348	0.594647	511252	83327.2	120780	95590.4	56.85	5.20476e-05	0	6.56639	2	2	729.888	1458.77	0.788134	32.3347	3644	3644	MS2	10/128	20210210-WuCC-iTRAQ-OSCC_relapse-2-Chu-s14.raw
	High		lLGNVLVcVLAHHFGk	Unambiguous	1	1	P68871	N-Term(iTRAQ4plex); C8(Methylthio); K16(iTRAQ4plex)	HCD	1	0	1	1	284253	Unique	Used	0.283714	0.620493	2.27944	0.296769	1.01966	0.456884	6345.15	2429.37	3257.03	1980.56	56.84	1.97698e-05	0	38.9466	130	2	1027.59	2054.17	4.86319	52.1409	8247	8247	MS2	15/146	20210210-WuCC-iTRAQ-OSCC_relapse-2-Chu-s65.raw
		High	fFESFGDLSTPDAVmGNPk	Unambiguous	1	1	P68871	N-Term(iTRAQ4plex); M15(Oxidation); K19(iTRAQ4plex)	CID	1	0	1	1	58238	Unique	Used	0.141252	0.265653	1.96016	0.178751	1.23359	0.642775	25767.3	4911.75	5662.74	4844.46	56.83	3.93196e-05	0	5.01629	38	2	1182.08	2363.15	0.579167	45.3623	7533	7533	MS2	13/166	20210210-WuCC-iTRAQ-OSCC_relapse-2-Chu-s15.raw
		High	vNVDEVGGEALGR	Unambiguous	1	1	P68871	N-Term(iTRAQ4plex)	CID	1	0	1	1	53040	Redundant	Not Used	0.184831	0.376992	2.12583	0.150379	0.793101	0.381047	263263	65665.4	82104.1	41639.2	56.76	5.33483e-05	0	8.10733	5	2	729.888	1458.77	1.87598	43.3791	6557	6557	MS2	10/128	20210210-WuCC-iTRAQ-OSCC_relapse-2-Chu-s14.raw
	High		lLVVYPWTQR	Unambiguous	3	3	P68871;P02042;P69891	N-Term(iTRAQ4plex)	HCD	1	0	1	1	177613	No Quan Values	Not Used											56.73	3.29103e-05	0	26.2136	32	2	709.919	1418.83	1.81381	45.5649	6981	6981	MS2	9/74	20210210-WuCC-iTRAQ-OSCC_relapse-2-Chu-s41.raw
	High		gTFATLSELHcDk	Unambiguous	1	1	P68871	N-Term(iTRAQ4plex); C11(Methylthio); K13(iTRAQ4plex)	HCD	1	0	1	1	209513	Unique	Used	0.26939	0.701443	2.71382	0.189096	0.684255	0.257522	5366.33	1950.88	3113.96	1067.3	56.72	4.68191e-05	0	13.6933	105	3	585.962	1755.87	3.71539	55.6625	9282	9282	MS2	14/116	20210210-WuCC-iTRAQ-OSCC_relapse-2-Chu-s48.raw
	High		fFESFGDLSTPDAVmGNPK	Unambiguous	1	1	P68871	N-Term(iTRAQ4plex); M15(Oxidation)	HCD	1	0	1	1	34320	Redundant	Not Used	0.14462	0.286589	2.0654	0.150001	1.01108	0.499986	23950	4674.17	5678.17	3778.55	56.69	3.77149e-05	0	4.26688	22	2	1110.03	2219.05	0.842325	43.6111	5635	5635	MS2	11/166	20210210-WuCC-iTRAQ-OSCC_relapse-2-Chu-s10.raw
	High		gTFATLSELHcDk	Unambiguous	1	1	P68871	N-Term(iTRAQ4plex); C11(Methylthio); K13(iTRAQ4plex)	HCD	1	0	1	1	209448	Unique	Used	0.358935	0.722871	2.09902	0.307069	0.833947	0.405789	7290.96	3531.61	4360.02	2354.77	56.67	4.45626e-05	0	11.2993	90	3	585.961	1755.87	1.52547	54.9309	9140	9140	MS2	13/116	20210210-WuCC-iTRAQ-OSCC_relapse-2-Chu-s48.raw
		High	fFESFGDLSTPDAVmGNPk	Unambiguous	1	1	P68871	N-Term(iTRAQ4plex); M15(Oxidation); K19(iTRAQ4plex)	CID	1	0	1	1	85950	Redundant	Not Used	0.156179	0.272174	1.81633	0.0869603	0.54277	0.30521	2.06798e+06	435854	465624	189145	56.67	4.05799e-05	0	5.24143	1	2	1182.08	2363.15	1.8189	41.863	6242	6242	MS2	21/166	20210210-WuCC-iTRAQ-OSCC_relapse-2-Chu-s21.raw
		High	vVAGVANALAHk	Unambiguous	2	2	P68871;P02042	N-Term(iTRAQ4plex); K12(iTRAQ4plex)	CID	1	0	1	1	235959	Redundant	Not Used	0.198389	0.448055	2.35388	0.285181	1.40127	0.608016	6710.73	1796.63	2487.39	2012.88	56.67	1.4316e-05	0	23.7433	234	2	719.446	1437.88	4.35893	50.8497	8119	8119	MS2	11/100	20210210-WuCC-iTRAQ-OSCC_relapse-2-Chu-s54.raw
		High	vLGAFSDGLAHLDNLk	Unambiguous	2	2	P68871;P02042	N-Term(iTRAQ4plex); K16(iTRAQ4plex)	CID	1	0	1	1	200710	Redundant	Not Used	0.110973	0.282658	2.6547	0.148506	1.30451	0.50189	5518.38	826.417	1290.37	861.952	56.67	3.2507e-05	0	13.6504	300	3	653.373	1958.11	5.45359	56.8645	9491	9491	MS2	17/138	20210210-WuCC-iTRAQ-OSCC_relapse-2-Chu-s46.raw
	High		sAVTALWGk	Unambiguous	1	1	P68871	N-Term(iTRAQ4plex); K9(iTRAQ4plex)	HCD	1	0	1	1	131946	Redundant	Not Used	0.0602597	0.17851	3.0875	0.0747417	1.20908	0.399968	226387	18409.9	33431.6	17796.8	56.66	2.7727e-05	0	18.5319	6	2	610.872	1220.74	9.50089	33.014	4402	4402	MS2	7/70	20210210-WuCC-iTRAQ-OSCC_relapse-2-Chu-s31.raw
	High		sAVTALWGk	Unambiguous	1	1	P68871	N-Term(iTRAQ4plex); K9(iTRAQ4plex)	HCD	1	0	1	1	139382	Unique	Used	0.14223	0.414511	3.03751	0.0847958	0.581169	0.195417	5809.99	1115.16	1992.3	518.176	56.64	3.17569e-05	0	11.6408	238	2	610.869	1220.73	5.80101	59.2388	10204	10204	MS2	7/70	20210210-WuCC-iTRAQ-OSCC_relapse-2-Chu-s32.raw
		High	VNVDEVGGEALGR	Unambiguous	1	1	P68871		CID	1	0	1	1	16656	No Quan Labels	Not Used								139.271	250.603	116.065	56.6	4.35365e-05	0	41.6801	300	2	657.837	1314.67	1.06952	24.8739	1050	1050	MS2	10/128	20210210-WuCC-iTRAQ-OSCC_relapse-2-Chu-s06.raw
	High		kVLGAFSDGLAHLDNLk	Unambiguous	2	2	P68871;P02042	N-Term(iTRAQ4plex); K1(iTRAQ4plex); K17(iTRAQ4plex)	HCD	1	0	1	1	295121	Not Unique	Not Used	0.294659	0.566929	2.0053	0.233433	0.772253	0.39333	19420.8	7722.51	9108.32	4768.21	56.59	1.42282e-05	1	25.2222	62	3	744.103	2230.3	1.60836	41.0361	5314	5314	MS2	19/174	20210210-WuCC-iTRAQ-OSCC_relapse-2-Chu-s68.raw
		High	vNVDEVGGEALGR	Unambiguous	1	1	P68871	N-Term(iTRAQ4plex)	CID	1	0	1	1	98331	Unique	Used	0.168657	0.382713	2.36504	0.169535	0.979881	0.423167	32001.9	7283.71	10131.9	5706.41	56.57	5.37514e-05	0	17.562	27	2	729.889	1458.77	2.6291	29.6116	2778	2778	MS2	10/128	20210210-WuCC-iTRAQ-OSCC_relapse-2-Chu-s24.raw
	High		eFTPPVQAAYQk	Unambiguous	1	1	P68871	N-Term(iTRAQ4plex); K12(iTRAQ4plex)	HCD	1	0	1	1	211110	Unique	Used	0.235387	0.487709	2.15949	0.383412	1.58782	0.750981	8332.9	2646.97	3362.02	3360.38	56.54	4.91331e-05	0	39.2796	63	2	833.958	1666.91	2.28648	29.1187	3166	3166	MS2	9/102	20210210-WuCC-iTRAQ-OSCC_relapse-2-Chu-s49.raw
	High		vNVDEVGGEALGR	Unambiguous	1	1	P68871	N-Term(iTRAQ4plex)	HCD	1	0	1	1	54054	Unique	Used	0.103458	0.395267	3.98198	0.115125	1.08474	0.27823	88961.1	12420.4	29089.3	10772	56.53	5.72502e-05	0	7.13811	9	2	729.888	1458.77	1.29022	51.8081	8760	8760	MS2	7/128	20210210-WuCC-iTRAQ-OSCC_relapse-2-Chu-s14.raw
		High	vLGAFSDGLAHLDNLk	Unambiguous	2	2	P68871;P02042	N-Term(iTRAQ4plex); K16(iTRAQ4plex)	CID	1	0	1	1	199731	Redundant	Not Used	0.113398	0.234124	2.15185	0.138341	1.18922	0.564455	73150.3	11194.2	14167.9	10643.7	56.53	3.70181e-05	0	13.5869	17	3	653.371	1958.1	2.46123	47.7423	7371	7371	MS2	18/138	20210210-WuCC-iTRAQ-OSCC_relapse-2-Chu-s46.raw
		High	eFTPPVQAAYQk	Unambiguous	1	1	P68871	N-Term(iTRAQ4plex); K12(iTRAQ4plex)	CID	1	0	1	1	107497	Unique	Used	0.0766324	0.215083	2.92527	0.107623	1.36902	0.477993	3.73285e+07	3.86034e+06	6.64187e+06	4.22543e+06	56.52	4.96941e-05	0	11.726	0	2	833.958	1666.91	3.16526	27.8689	2584	2584	MS2	17/102	20210210-WuCC-iTRAQ-OSCC_relapse-2-Chu-s26.raw
	High		gTFATLSELHcDk	Unambiguous	1	1	P68871	N-Term(iTRAQ4plex); C11(Methylthio); K13(iTRAQ4plex)	HCD	1	0	1	1	225824	Unique	Used	0.275229	0.534436	2.02383	0.140712	0.498374	0.251513	40860.9	15176.6	18065.4	6047.37	56.44	5.00505e-05	0	24.6913	23	3	585.961	1755.87	2.56829	38.542	5491	5491	MS2	14/116	20210210-WuCC-iTRAQ-OSCC_relapse-2-Chu-s52.raw
		High	sAVTALWGk	Unambiguous	1	1	P68871	N-Term(iTRAQ4plex); K9(iTRAQ4plex)	CID	1	0	1	1	141310	Unique	Used	0.408482	0.972424	2.48116	0.126371	0.301573	0.124141	6.48111e+06	3.57268e+06	5.21373e+06	861439	56.39	3.83457e-05	0	9.83741	0	2	610.865	1220.72	-0.498851	33.312	4331	4331	MS2	12/70	20210210-WuCC-iTRAQ-OSCC_relapse-2-Chu-s33.raw
		High	vNVDEVGGEALGR	Unambiguous	1	1	P68871	N-Term(iTRAQ4plex)	CID	1	0	1	1	150030	Unique	Used	0.231507	0.361446	1.62723	0.223217	0.939899	0.589942	26160.4	8172.98	7822.23	6141.84	56.37	5.75533e-05	0	9.62675	48	2	729.887	1458.77	0.202371	28.6479	3002	3002	MS2	16/128	20210210-WuCC-iTRAQ-OSCC_relapse-2-Chu-s35.raw
	High		vNVDEVGGEALGR	Unambiguous	1	1	P68871	N-Term(iTRAQ4plex)	HCD	1	0	1	1	54520	Unique	Used	0.471374	0.717713	1.58693	0.458333	0.947838	0.610036	1296.55	824.757	769.808	625.025	56.33	5.99483e-05	0	4.85678	159	3	486.928	1458.77	1.09272	55.8193	9765	9765	MS2	12/128	20210210-WuCC-iTRAQ-OSCC_relapse-2-Chu-s14.raw
	High		eFTPPVQAAYQk	Unambiguous	1	1	P68871	N-Term(iTRAQ4plex); K12(iTRAQ4plex)	HCD	1	0	1	1	107407	Redundant	Not Used	0.164463	0.377207	2.39047	0.152361	0.903073	0.38585	526566	116868	164315	84382.8	56.3	5.19247e-05	0	21.8085	6	2	833.958	1666.91	2.43294	27.1608	2395	2395	MS2	7/102	20210210-WuCC-iTRAQ-OSCC_relapse-2-Chu-s26.raw
		High	lLGNVLVcVLAHHFGk	Unambiguous	1	1	P68871	N-Term(iTRAQ4plex); C8(Methylthio); K16(iTRAQ4plex)	CID	1	0	1	1	267284	Unique	Used	0.0556133	0.451509	8.46173				227160	17048.3	84847.9		56.26	2.66166e-05	0	9.28814	1	3	685.394	2054.17	1.26141	51.6581	8396	8396	MS2	23/146	20210210-WuCC-iTRAQ-OSCC_relapse-2-Chu-s61.raw
	High		vVAGVANALAHk	Unambiguous	2	2	P68871;P02042	N-Term(iTRAQ4plex); K12(iTRAQ4plex)	HCD	1	0	1	1	226031	Not Unique	Not Used	0.195685	0.364623	1.94204	0.168154	0.83766	0.440541	28206.8	7448.73	8508.27	4988.7	56.22	1.56402e-05	0	42.1922	49	3	479.966	1437.88	4.71039	40.379	5936	5936	MS2	13/100	20210210-WuCC-iTRAQ-OSCC_relapse-2-Chu-s52.raw
		High	sAVTALWGk	Unambiguous	1	1	P68871	N-Term(iTRAQ4plex); K9(iTRAQ4plex)	CID	1	0	1	1	150709	Redundant	Not Used	0.199799	0.526421	2.74607	0.125096	0.610334	0.227004	42122.7	11357.5	18344	5542.25	56.21	3.50621e-05	0	25.3247	84	2	610.867	1220.73	1.9011	34.8028	4472	4472	MS2	8/70	20210210-WuCC-iTRAQ-OSCC_relapse-2-Chu-s35.raw
	High		vVAGVANALAHk	Unambiguous	2	2	P68871;P02042	N-Term(iTRAQ4plex); K12(iTRAQ4plex)	HCD	1	0	1	1	238204	Not Unique	Not Used	0.215207	0.586555	2.84069	0.101863	0.461402	0.165895	1.3278e+06	385622	644296	142258	56.19	2.46447e-05	0	10.644	0	3	479.964	1437.88	0.126018	31.3971	3718	3718	MS2	13/100	20210210-WuCC-iTRAQ-OSCC_relapse-2-Chu-s55.raw
	High		vVAGVANALAHk	Unambiguous	2	2	P68871;P02042	N-Term(iTRAQ4plex); K12(iTRAQ4plex)	HCD	1	0	1	1	236042	Not Unique	Not Used	0.186341	0.280936	1.57134	0.232612	1.21686	0.79095	6918.51	1739.77	1607.92	1692.67	56.19	1.63497e-05	0	11.1494	103	3	479.966	1437.88	2.86391	51.7488	8306	8306	MS2	14/100	20210210-WuCC-iTRAQ-OSCC_relapse-2-Chu-s54.raw
	High		sAVTALWGk	Unambiguous	1	1	P68871	N-Term(iTRAQ4plex); K9(iTRAQ4plex)	HCD	1	0	1	1	172078	Unique	Used	0.233546	0.423651	1.89063	0.222079	0.926944	0.500753	42511.6	13398.3	14899.1	9929.83	56.17	3.86474e-05	0	41.9277	96	2	610.867	1220.73	2.70109	36.5222	4491	4491	MS2	8/70	20210210-WuCC-iTRAQ-OSCC_relapse-2-Chu-s40.raw
	High		eFTPPVQAAYQk	Unambiguous	1	1	P68871	N-Term(iTRAQ4plex); K12(iTRAQ4plex)	HCD	1	0	1	1	107827	Unique	Used	0.116102	0.301141	2.70334	0.0960883	0.806768	0.304807	354846	55597.1	88400.2	35862.3	56.17	5.35025e-05	0	17.8815	4	2	833.958	1666.91	2.57941	30.7285	3305	3305	MS2	7/102	20210210-WuCC-iTRAQ-OSCC_relapse-2-Chu-s26.raw
	High		vLGAFSDGLAHLDNLk	Unambiguous	2	2	P68871;P02042	N-Term(iTRAQ4plex); K16(iTRAQ4plex)	HCD	1	0	1	1	200648	Not Unique	Not Used	0.121784	0.286358	2.4507	0.102878	0.823474	0.343192	9083.67	1492.87	2151.86	982.902	56.16	3.77681e-05	0	10.609	113	3	653.373	1958.1	4.42497	56.1429	9365	9365	MS2	13/138	20210210-WuCC-iTRAQ-OSCC_relapse-2-Chu-s46.raw
		High	vVAGVANALAHK	Unambiguous	2	2	P68871;P02042	N-Term(iTRAQ4plex)	CID	1	0	1	1	167154	Not Unique	Not Used	0.461488	0.573714	1.29571	0.630716	1.33227	1.05018	2161.87	1346.36	1026.05	1434.14	56.15	4.24657e-05	0	10.4256	87	3	431.931	1293.78	1.39966	31.0667	3241	3241	MS2	7/100	20210210-WuCC-iTRAQ-OSCC_relapse-2-Chu-s39.raw
	High		vVAGVANALAHkYH	Unambiguous	2	2	P68871;P02042	N-Term(iTRAQ4plex); K12(iTRAQ4plex)	HCD	1	0	1	1	269713	Not Unique	Not Used	0.373099	0.680047	1.8997	0.304781	0.796309	0.428128	58919.2	29665.6	33146.6	18887.4	56.08	3.82236e-05	1	9.29838	14	4	435.255	1738	-0.504572	33.9414	4357	4357	MS2	10/116	20210210-WuCC-iTRAQ-OSCC_relapse-2-Chu-s62.raw
	High		vVAGVANALAHk	Unambiguous	2	2	P68871;P02042	N-Term(iTRAQ4plex); K12(iTRAQ4plex)	HCD	1	0	1	1	238409	Not Unique	Not Used	0.317149	0.687951	2.26082	0.242419	0.745113	0.336616	49207.1	21060.2	28004.6	12546.5	55.98	2.52348e-05	0	11.6999	21	3	479.965	1437.88	1.20844	33.4907	4161	4161	MS2	13/100	20210210-WuCC-iTRAQ-OSCC_relapse-2-Chu-s55.raw
	High		eFTPPVQAAYQk	Unambiguous	1	1	P68871	N-Term(iTRAQ4plex); K12(iTRAQ4plex)	HCD	1	0	1	1	112397	Unique	Used	0.305722	0.758616	2.58622	0.487809	1.5554	0.614261	54952.2	22671.7	34486.6	28194.4	55.94	5.51389e-05	0	33.7789	14	3	556.307	1666.91	1.72918	29.3008	3053	3053	MS2	11/102	20210210-WuCC-iTRAQ-OSCC_relapse-2-Chu-s27.raw
		High	vNVDEVGGEALGR	Unambiguous	1	1	P68871	N-Term(iTRAQ4plex)	CID	1	0	1	1	54092	Unique	Used	0.333288	0.443821	1.3879	0.388175	1.13534	0.835495	2694.09	1211.73	989.155	1099.94	55.92	6.1534e-05	0	0	89	3	486.927	1458.77	-0.601811	52.1012	8834	8834	MS2	14/128	20210210-WuCC-iTRAQ-OSCC_relapse-2-Chu-s14.raw
		High	vNVDEVGGEALGR	Unambiguous	1	1	P68871	N-Term(iTRAQ4plex)	CID	1	0	1	1	53297	Unique	Used	0.163225	0.486398	3.10582	0.28362	1.69382	0.557019	83728.6	18443.1	33690.6	24976.9	55.87	6.66465e-05	0	21.4729	5	2	729.888	1458.77	1.12286	45.4739	7115	7115	MS2	10/128	20210210-WuCC-iTRAQ-OSCC_relapse-2-Chu-s14.raw
		High	lLGNVLVcVLAHHFGk	Unambiguous	1	1	P68871	N-Term(iTRAQ4plex); C8(Methylthio); K16(iTRAQ4plex)	CID	1	0	1	1	267152	Unique	Used	0.125258	0.337785	2.81064	0.122858	0.956121	0.347445	4.19662e+06	709380	1.17269e+06	542286	55.82	2.94546e-05	0	8.75124	0	3	685.393	2054.17	0.63744	50.258	8110	8110	MS2	21/146	20210210-WuCC-iTRAQ-OSCC_relapse-2-Chu-s61.raw
	High		eFTPPVQAAYQk	Unambiguous	1	1	P68871	N-Term(iTRAQ4plex); K12(iTRAQ4plex)	HCD	1	0	1	1	154386	Redundant	Not Used	0.151683	0.385398	2.64816	0.126839	0.815146	0.31439	27945	5720.2	8909.55	3728.07	55.81	5.81264e-05	0	12.7031	62	2	833.958	1666.91	3.09203	29.4339	2854	2854	MS2	10/102	20210210-WuCC-iTRAQ-OSCC_relapse-2-Chu-s36.raw
	High		fFESFGDLSTPDAVMGNPk	Unambiguous	1	1	P68871	N-Term(iTRAQ4plex); K19(iTRAQ4plex)	HCD	1	0	1	1	72742	No Quan Values	Not Used							497944				55.81	5.36653e-05	0	9.73291	1	3	783.06	2347.17	5.90002	46.1486	7121	7121	MS2	12/166	20210210-WuCC-iTRAQ-OSCC_relapse-2-Chu-s18.raw
		High	sAVTALWGk	Unambiguous	1	1	P68871	N-Term(iTRAQ4plex); K9(iTRAQ4plex)	CID	1	0	1	1	138293	Redundant	Not Used	0.138154	0.380789	2.87272	0.0804165	0.567415	0.201737	100033	18650	31511.7	8460.89	55.8	3.86649e-05	0	15.0146	32	2	610.868	1220.73	4.50104	47.986	7829	7829	MS2	8/70	20210210-WuCC-iTRAQ-OSCC_relapse-2-Chu-s32.raw
		High	sAVTALWGk	Unambiguous	1	1	P68871	N-Term(iTRAQ4plex); K9(iTRAQ4plex)	CID	1	0	1	1	185220	Redundant	Not Used	0.167623	0.370347	2.30274	0.0985129	0.572897	0.254103	69349.6	15687.4	21246.9	7185.61	55.76	3.889e-05	0	33.6824	42	2	610.867	1220.73	1.70111	34.4767	4296	4296	MS2	8/70	20210210-WuCC-iTRAQ-OSCC_relapse-2-Chu-s43.raw
	High		vVAGVANALAHkYH	Unambiguous	2	2	P68871;P02042	N-Term(iTRAQ4plex); K12(iTRAQ4plex)	HCD	1	0	1	1	278315	Not Unique	Not Used	0.253979	0.586503	2.40682	0.255673	0.981309	0.416428	62636.7	21468.4	30390.8	16843.9	55.74	4.10696e-05	1	34.4797	20	3	580.006	1738	2.3126	34.5055	4374	4374	MS2	15/116	20210210-WuCC-iTRAQ-OSCC_relapse-2-Chu-s64.raw
		High	vNVDEVGGEALGR	Unambiguous	1	1	P68871	N-Term(iTRAQ4plex)	CID	1	0	1	1	46467	No Quan Values	Not Used							243134				55.63	6.8245e-05	0	6.58087	1	3	486.927	1458.77	0.0885532	28.362	2671	2671	MS2	14/128	20210210-WuCC-iTRAQ-OSCC_relapse-2-Chu-s13.raw
	High		eFTPPVQAAYQk	Unambiguous	1	1	P68871	N-Term(iTRAQ4plex); K12(iTRAQ4plex)	HCD	1	0	1	1	108525	Redundant	Not Used	0.173024	0.37115	2.2357	0.187562	1.05671	0.482747	26735.2	6242.56	8208.74	5274.18	55.61	6.1278e-05	0	20.9076	34	2	833.958	1666.91	2.94556	36.4165	4815	4815	MS2	9/102	20210210-WuCC-iTRAQ-OSCC_relapse-2-Chu-s26.raw
	High		lLGNVLVcVLAHHFGkEFTPPVQAAYQk	Unambiguous	1	1	P68871	N-Term(iTRAQ4plex); C8(Methylthio); K16(iTRAQ4plex); K28(iTRAQ4plex)	HCD	1	0	1	1	288590	Unique	Used	0.224985	0.534734	2.47717	0.145322	0.629643	0.259607	2143.42	650.779	948.176	327.616	55.61	1.783e-05	1	25.6069	229	4	890.245	3557.96	2.90616	55.5809	8621	8621	MS2	13/268	20210210-WuCC-iTRAQ-OSCC_relapse-2-Chu-s66.raw
		High	lLGNVLVcVLAHHFGk	Unambiguous	1	1	P68871	N-Term(iTRAQ4plex); C8(Methylthio); K16(iTRAQ4plex)	CID	1	0	1	1	254338	Unique	Used	0.215414	0.325243	1.57364	0.234646	1.06184	0.689176	2900.65	843.22	780.453	715.874	55.61	2.62424e-05	0	11.4012	300	3	685.396	2054.17	4.64866	55.2324	9477	9477	MS2	18/146	20210210-WuCC-iTRAQ-OSCC_relapse-2-Chu-s58.raw
		High	vNVDEVGGEALGR	Unambiguous	1	1	P68871	N-Term(iTRAQ4plex)	CID	1	0	1	1	84299	Unique	Used	0.224504	0.664142	3.08324	0.168586	0.732006	0.242485	88127	26699.6	48418.7	15626.3	55.57	6.66983e-05	0	31.5338	18	2	729.89	1458.77	4.05166	27.7763	2659	2659	MS2	10/128	20210210-WuCC-iTRAQ-OSCC_relapse-2-Chu-s21.raw
		High	vNVDEVGGEALGR	Unambiguous	1	1	P68871	N-Term(iTRAQ4plex)	CID	1	0	1	1	162868	Unique	Used	0.210992	0.480181	2.37198	0.31787	1.4686	0.632367	8001.46	2278.28	3178.46	2675.14	55.48	7.29083e-05	0	29.514	118	2	729.888	1458.77	1.20654	30.4392	2932	2932	MS2	11/128	20210210-WuCC-iTRAQ-OSCC_relapse-2-Chu-s38.raw
	High		vVAGVANALAHk	Unambiguous	2	2	P68871;P02042	N-Term(iTRAQ4plex); K12(iTRAQ4plex)	HCD	1	0	1	1	233804	Redundant	Not Used	0.088073	0.176863	2.09298				2.12165e+06	252168	310424		55.43	2.8785e-05	0	12.3743	0	2	719.444	1437.88	1.30269	30.5693	3457	3457	MS2	13/100	20210210-WuCC-iTRAQ-OSCC_relapse-2-Chu-s54.raw
	High		vVAGVANALAHk	Unambiguous	2	2	P68871;P02042	N-Term(iTRAQ4plex); K12(iTRAQ4plex)	HCD	1	0	1	1	220554	Redundant	Not Used	0.277129	0.520669	1.95817	0.307272	1.08084	0.563749	24967.1	9337.3	10754.1	8068.97	55.4	2.56679e-05	0	35.9237	23	3	479.965	1437.88	1.65415	32.1246	3965	3965	MS2	13/100	20210210-WuCC-iTRAQ-OSCC_relapse-2-Chu-s51.raw
	High		sAVTALWGk	Unambiguous	1	1	P68871	N-Term(iTRAQ4plex); K9(iTRAQ4plex)	HCD	1	0	1	1	141310	Redundant	Not Used	0.408482	0.972424	2.48116	0.126371	0.301573	0.124141	6.48111e+06	3.57268e+06	5.21373e+06	861439	55.38	4.83856e-05	0	9.83741	0	2	610.865	1220.72	-0.498851	33.3268	4337	4337	MS2	6/70	20210210-WuCC-iTRAQ-OSCC_relapse-2-Chu-s33.raw
		High	sAVTALWGk	Unambiguous	1	1	P68871	N-Term(iTRAQ4plex); K9(iTRAQ4plex)	CID	1	0	1	1	137165	Redundant	Not Used	0.277441	0.3639	1.36705	0.157808	0.554469	0.414258	372929	139627	112267	61898.9	55.38	4.60678e-05	0	25.9352	7	2	610.867	1220.73	2.0011	38.1769	5385	5385	MS2	8/70	20210210-WuCC-iTRAQ-OSCC_relapse-2-Chu-s32.raw
	High		vVAGVANALAHkYH	Unambiguous	2	2	P68871;P02042	N-Term(iTRAQ4plex); K12(iTRAQ4plex)	HCD	1	0	1	1	290683	Not Unique	Not Used	0.453356	0.804596	1.84973	0.433085	0.931219	0.514186	11877.7	7266.81	7905.93	5410.44	55.36	4.6717e-05	1	40.02	96	3	580.005	1738	0.31088	34.3822	4423	4423	MS2	15/116	20210210-WuCC-iTRAQ-OSCC_relapse-2-Chu-s67.raw
		High	vVAGVANALAHk	Unambiguous	2	2	P68871;P02042	N-Term(iTRAQ4plex); K12(iTRAQ4plex)	CID	1	0	1	1	235614	Redundant	Not Used	0.162551	0.391697	2.5115	0.136376	0.817841	0.332593	20184.3	4427.66	6540.45	2895.21	55.36	2.02295e-05	0	11.017	71	3	479.966	1437.88	2.73657	47.5837	7368	7368	MS2	8/100	20210210-WuCC-iTRAQ-OSCC_relapse-2-Chu-s54.raw
		High	gTFATLSELHcDk	Unambiguous	1	1	P68871	N-Term(iTRAQ4plex); C11(Methylthio); K13(iTRAQ4plex)	CID	1	0	1	1	203909	Unique	Used	0.170006	0.385083	2.36081	0.15176	0.870186	0.376469	14815.6	3399.04	4719.72	2364.86	55.33	6.46262e-05	0	36.1389	39	3	585.961	1755.87	2.56829	44.4937	6858	6858	MS2	9/116	20210210-WuCC-iTRAQ-OSCC_relapse-2-Chu-s47.raw
		High	vVAGVANALAHk	Unambiguous	2	2	P68871;P02042	N-Term(iTRAQ4plex); K12(iTRAQ4plex)	CID	1	0	1	1	238409	Redundant	Not Used	0.317149	0.687951	2.26082	0.242419	0.745113	0.336616	49207.1	21060.2	28004.6	12546.5	55.25	2.98538e-05	0	11.6999	21	3	479.965	1437.88	1.20844	33.4747	4155	4155	MS2	8/100	20210210-WuCC-iTRAQ-OSCC_relapse-2-Chu-s55.raw
	High		vVAGVANALAHk	Unambiguous	2	2	P68871;P02042	N-Term(iTRAQ4plex); K12(iTRAQ4plex)	HCD	1	0	1	1	236356	Redundant	Not Used	0.112295	0.41005	3.80583	0.14773	1.28241	0.344156	7152.03	1083.83	2426.11	1111.28	55.2	2.12907e-05	0	14.7747	139	3	479.965	1437.88	2.29086	55.1549	8984	8984	MS2	15/100	20210210-WuCC-iTRAQ-OSCC_relapse-2-Chu-s54.raw
		High	vVAGVANALAHk	Unambiguous	2	2	P68871;P02042	N-Term(iTRAQ4plex); K12(iTRAQ4plex)	CID	1	0	1	1	238336	Redundant	Not Used	0.245156	0.479326	2.03779	0.173668	0.690549	0.346109	119469	39524.8	47372.8	21822.4	55.14	3.06196e-05	0	9.47407	5	3	479.965	1437.88	1.20844	32.7705	3998	3998	MS2	10/100	20210210-WuCC-iTRAQ-OSCC_relapse-2-Chu-s55.raw
	High		sAVTALWGk	Unambiguous	1	1	P68871	N-Term(iTRAQ4plex); K9(iTRAQ4plex)	HCD	1	0	1	1	138450	Redundant	Not Used	0.0918717	0.393173	4.4604	0.0608669	0.645829	0.147884	53019	6573.33	17244.8	3394.22	55.11	4.9331e-05	0	15.6131	28	2	610.867	1220.73	2.70109	49.4187	8174	8174	MS2	6/70	20210210-WuCC-iTRAQ-OSCC_relapse-2-Chu-s32.raw
	High		sAVTALWGk	Unambiguous	1	1	P68871	N-Term(iTRAQ4plex); K9(iTRAQ4plex)	HCD	1	0	1	1	282587	Unique	Used			1.62778					438.117	419.455		55.05	4.57971e-05	0	20.9007	107	2	610.868	1220.73	3.10108	34.8567	4635	4635	MS2	11/70	20210210-WuCC-iTRAQ-OSCC_relapse-2-Chu-s65.raw
	High		lLGNVLVcVLAHHFGK	Unambiguous	1	1	P68871	N-Term(iTRAQ4plex); C8(Methylthio)	HCD	1	0	1	1	231797	No Quan Values	Not Used							8115.08				55.05	5.78325e-05	0	6.33278	35	4	478.271	1910.06	0.0457976	52.245	8807	8807	MS2	14/146	20210210-WuCC-iTRAQ-OSCC_relapse-2-Chu-s53.raw
	High		vVAGVANALAHk	Unambiguous	2	2	P68871;P02042	N-Term(iTRAQ4plex); K12(iTRAQ4plex)	HCD	1	0	1	1	234176	Not Unique	Not Used	0.140147	0.25842	1.92183	0.0880779	0.612635	0.325585	210099	39735.4	44915.2	19463.3	55	2.15035e-05	0	10.3988	4	3	479.966	1437.88	2.80024	34.279	4263	4263	MS2	13/100	20210210-WuCC-iTRAQ-OSCC_relapse-2-Chu-s54.raw
		High	vLGAFSDGLAHLDNLk	Unambiguous	2	2	P68871;P02042	N-Term(iTRAQ4plex); K16(iTRAQ4plex)	CID	1	0	1	1		No Quan Values	Not Used											54.98	5.2895e-05	0	10.4151	1	3	653.371	1958.1	2.46123	43.4105	6302	6302	MS2	16/138	20210210-WuCC-iTRAQ-OSCC_relapse-2-Chu-s46.raw
		High	vNVDEVGGEALGR	Unambiguous	1	1	P68871	N-Term(iTRAQ4plex)	CID	1	0	1	1	158679	Unique	Used	0.277011	0.47211	1.77631	0.310365	1.09218	0.627992	7728.43	2889.08	3018.41	2522.85	54.96	8.04268e-05	0	14.7158	110	2	729.888	1458.77	0.788134	29.4579	2907	2907	MS2	9/128	20210210-WuCC-iTRAQ-OSCC_relapse-2-Chu-s37.raw
	High		gTFATLSELHcDk	Unambiguous	1	1	P68871	N-Term(iTRAQ4plex); C11(Methylthio); K13(iTRAQ4plex)	HCD	1	0	1	1	203248	Redundant	Not Used	0.14849	0.355517	2.49537	0.131661	0.864327	0.35377	75948.9	15219.2	22337	10517.3	54.92	6.66761e-05	0	22.1263	18	2	878.437	1755.87	1.28981	38.5753	5433	5433	MS2	18/116	20210210-WuCC-iTRAQ-OSCC_relapse-2-Chu-s47.raw
		High	sAVTALWGk	Unambiguous	1	1	P68871	N-Term(iTRAQ4plex); K9(iTRAQ4plex)	CID	1	0	1	1	172078	Redundant	Not Used	0.233546	0.423651	1.89063	0.222079	0.926944	0.500753	42511.6	13398.3	14899.1	9929.83	54.91	5.16559e-05	0	41.9277	96	2	610.867	1220.73	2.70109	36.5003	4485	4485	MS2	8/70	20210210-WuCC-iTRAQ-OSCC_relapse-2-Chu-s40.raw
		High	vLGAFSDGLAHLDNLk	Unambiguous	2	2	P68871;P02042	N-Term(iTRAQ4plex); K16(iTRAQ4plex)	CID	1	0	1	1	194690	Redundant	Not Used	0.0404773	0.201794	5.19598	0.0967358	2.32966	0.457935	208808	11405.9	34857.7	21245.2	54.9	5.04806e-05	0	13.4384	6	3	653.373	1958.1	4.61199	42.3823	6052	6052	MS2	14/138	20210210-WuCC-iTRAQ-OSCC_relapse-2-Chu-s45.raw
		High	VNVDEVGGEALGR	Unambiguous	1	1	P68871		CID	1	0	1	1		No Quan Labels	Not Used											54.88	6.01412e-05	0	0.770183	11	3	438.893	1314.66	-0.194218	28.2634	1684	1684	MS2	7/128	20210210-WuCC-iTRAQ-OSCC_relapse-2-Chu-s06.raw
	High		sAVTALWGk	Unambiguous	1	1	P68871	N-Term(iTRAQ4plex); K9(iTRAQ4plex)	HCD	1	0	1	1	189482	Unique	Used	0.186364	0.378344	2.11591	0.120617	0.630908	0.304542	46033.8	11577.4	14408.1	5840	54.82	5.24079e-05	0	30.7948	51	2	610.867	1220.73	2.40109	34.5161	4100	4100	MS2	6/70	20210210-WuCC-iTRAQ-OSCC_relapse-2-Chu-s44.raw
		High	sAVTALWGk	Unambiguous	1	1	P68871	N-Term(iTRAQ4plex); K9(iTRAQ4plex)	CID	1	0	1	1	136835	Redundant	Not Used	0.133328	0.269001	2.10283	0.0587007	0.429181	0.208456	2.82228e+06	507800	628055	174249	54.75	5.3092e-05	0	24.7205	1	2	610.867	1220.73	2.50109	35.3643	4670	4670	MS2	7/70	20210210-WuCC-iTRAQ-OSCC_relapse-2-Chu-s32.raw
		High	vLGAFSDGLAHLDNLk	Unambiguous	2	2	P68871;P02042	N-Term(iTRAQ4plex); K16(iTRAQ4plex)	CID	1	0	1	1	204888	Redundant	Not Used	0.179786	0.56912	3.29928	0.191386	1.0377	0.321241	5506.36	1335.96	2592.46	1108.41	54.72	5.49778e-05	0	18.6722	171	3	653.371	1958.1	2.08718	53.4183	8978	8978	MS2	14/138	20210210-WuCC-iTRAQ-OSCC_relapse-2-Chu-s47.raw
		High	vLGAFSDGLAHLDNLk	Unambiguous	2	2	P68871;P02042	N-Term(iTRAQ4plex); K16(iTRAQ4plex)	CID	1	0	1	1	204148	Not Unique	Not Used	0.143389	0.487784	3.54555	0.293643	1.99629	0.575065	40208.5	7780.46	16225.2	12418.4	54.65	5.63853e-05	0	11.5504	18	3	653.372	1958.1	2.64825	46.6587	7377	7377	MS2	20/138	20210210-WuCC-iTRAQ-OSCC_relapse-2-Chu-s47.raw
	High		gTFATLSELHcDk	Unambiguous	1	1	P68871	N-Term(iTRAQ4plex); C11(Methylthio); K13(iTRAQ4plex)	HCD	1	0	1	1	204077	Unique	Used	0.150473	0.520935	3.60825	0.231331	1.49863	0.424204	12515.8	2541.49	5393.68	3045.22	54.64	7.57545e-05	0	32.9932	62	3	585.961	1755.87	2.67257	46.0301	7228	7228	MS2	12/116	20210210-WuCC-iTRAQ-OSCC_relapse-2-Chu-s47.raw
	High		vVAGVANALAHk	Unambiguous	2	2	P68871;P02042	N-Term(iTRAQ4plex); K12(iTRAQ4plex)	HCD	1	0	1	1	240572	Not Unique	Not Used	0.249191	0.583615	2.44099	0.234329	0.916669	0.383552	6382.89	2146.45	3081.68	1573.15	54.61	3.07886e-05	0	27.9786	195	3	479.965	1437.88	1.65415	53.4916	8844	8844	MS2	15/100	20210210-WuCC-iTRAQ-OSCC_relapse-2-Chu-s55.raw
		High	sAVTALWGk	Unambiguous	1	1	P68871	N-Term(iTRAQ4plex); K9(iTRAQ4plex)	CID	1	0	1	1	167645	Redundant	Not Used	0.166197	0.48432	3.03726	0.122769	0.720089	0.242149	69431.4	15572.2	27818.3	8965.47	54.59	5.0914e-05	0	36.9612	60	2	610.867	1220.73	2.80108	35.6022	4306	4306	MS2	6/70	20210210-WuCC-iTRAQ-OSCC_relapse-2-Chu-s39.raw
		High	vLGAFSDGLAHLDNLk	Unambiguous	2	2	P68871;P02042	N-Term(iTRAQ4plex); K16(iTRAQ4plex)	CID	1	0	1	1	200098	Redundant	Not Used	0.0934455	0.310334	3.46133	0.139777	1.45813	0.430261	23165.9	2921.32	5947.33	3405.75	54.59	5.7691e-05	0	30.1994	83	3	653.372	1958.1	2.55474	50.9171	8165	8165	MS2	11/138	20210210-WuCC-iTRAQ-OSCC_relapse-2-Chu-s46.raw
	High		sAVTALWGK	Unambiguous	1	1	P68871	N-Term(iTRAQ4plex)	HCD	1	0	1	1	61522	Redundant	Not Used	0.0735706	0.291513	4.12976	0.150914	1.99961	0.494535	251470	24966.8	60644.1	39915.8	54.58	8.15109e-05	0	9.27298	2	2	538.817	1076.63	3.52749	33.0314	3925	3925	MS2	6/70	20210210-WuCC-iTRAQ-OSCC_relapse-2-Chu-s16.raw
		High	SAVTALWGk	Unambiguous	1	1	P68871	K9(iTRAQ4plex)	CID	1	0	1	1	75768	Redundant	Not Used	0.284355	0.427877	1.5683	0.32044	1.09851	0.715406	43930.8	16857.8	15550	14806.2	54.52	7.38153e-05	0	24.4873	13	2	538.815	1076.62	1.03309	32.8165	3779	3779	MS2	7/70	20210210-WuCC-iTRAQ-OSCC_relapse-2-Chu-s19.raw
		High	vVAGVANALAHk	Unambiguous	2	2	P68871;P02042	N-Term(iTRAQ4plex); K12(iTRAQ4plex)	CID	1	0	1	1	234032	Redundant	Not Used	0.139659	0.26456	1.97437	0.100194	0.699347	0.361779	2.38602e+06	449690	522205	251445	54.5	2.46595e-05	0	11.9905	1	3	479.966	1437.88	2.73657	32.8371	3945	3945	MS2	13/100	20210210-WuCC-iTRAQ-OSCC_relapse-2-Chu-s54.raw
		High	LLGNVLVcVLAHHFGk	Unambiguous	1	1	P68871	C8(Methylthio); K16(iTRAQ4plex)	CID	1	0	1	1	253867	Redundant	Not Used	0.23297	0.689377	3.0841	0.158781	0.664379	0.220022	9390.07	2952.17	5355.12	1568.17	54.5	6.43986e-05	0	12.2455	24	3	637.36	1910.07	1.68252	50.6304	8460	8460	MS2	11/146	20210210-WuCC-iTRAQ-OSCC_relapse-2-Chu-s58.raw
		High	eFTPPVQAAYQk	Unambiguous	1	1	P68871	N-Term(iTRAQ4plex); K12(iTRAQ4plex)	CID	1	0	1	1	167034	Unique	Used	0.124958	0.574937	4.79545	0.290549	2.2666	0.482751	8118.88	1369.09	3861.54	2481.09	54.49	7.69942e-05	0	26.1534	96	2	833.957	1666.91	1.99356	29.8987	2981	2981	MS2	10/102	20210210-WuCC-iTRAQ-OSCC_relapse-2-Chu-s39.raw
	High		vVAGVANALAHk	Unambiguous	2	2	P68871;P02042	N-Term(iTRAQ4plex); K12(iTRAQ4plex)	HCD	1	0	1	1	234567	No Quan Values	Not Used											54.48	3.17242e-05	0	17.9578	48	3	479.965	1437.88	1.59047	37.9604	5109	5109	MS2	15/100	20210210-WuCC-iTRAQ-OSCC_relapse-2-Chu-s54.raw
		High	vVAGVANALAHk	Unambiguous	2	2	P68871;P02042	N-Term(iTRAQ4plex); K12(iTRAQ4plex)	CID	1	0	1	1	233960	Not Unique	Not Used	0.0875135	0.324169	3.86072	0.144747	1.61233	0.426544	3.20707e+06	378752	860049	488254	54.45	3.19441e-05	0	11.9477	0	3	479.965	1437.88	1.59047	32.1078	3789	3789	MS2	11/100	20210210-WuCC-iTRAQ-OSCC_relapse-2-Chu-s54.raw
	High		vVAGVANALAHk	Unambiguous	2	2	P68871;P02042	N-Term(iTRAQ4plex); K12(iTRAQ4plex)	HCD	1	0	1	1	240505	Redundant	Not Used	0.300815	0.625853	2.16842	0.245718	0.796261	0.375051	6264.13	2542.92	3243.22	1618.92	54.44	2.53623e-05	0	25.4934	300	3	479.965	1437.88	2.29086	52.7841	8700	8700	MS2	14/100	20210210-WuCC-iTRAQ-OSCC_relapse-2-Chu-s55.raw
	High		lLGNVLVcVLAHHFGk	Unambiguous	1	1	P68871	N-Term(iTRAQ4plex); C8(Methylthio); K16(iTRAQ4plex)	HCD	1	0	1	1	292298	Unique	Used	0.173734	0.433998	2.6036	0.127982	0.718092	0.281698	21409	5019.42	7686.48	2881.85	54.43	4.05651e-05	0	11.3469	300	4	514.297	2054.17	1.22515	52.0945	7917	7917	MS2	14/146	20210210-WuCC-iTRAQ-OSCC_relapse-2-Chu-s67.raw
		High	vNVDEVGGEALGR	Unambiguous	1	1	P68871	N-Term(iTRAQ4plex)	CID	1	0	1	1	175815	Unique	Used	0.258057	0.455349	1.83908	0.190073	0.717996	0.39875	11986.5	4174.29	4515.25	2396.3	54.39	9.09788e-05	0	28.4531	35	2	729.887	1458.77	-0.216031	29.6722	3077	3077	MS2	12/128	20210210-WuCC-iTRAQ-OSCC_relapse-2-Chu-s41.raw
	High		eFTPPVQAAYQk	Unambiguous	1	1	P68871	N-Term(iTRAQ4plex); K12(iTRAQ4plex)	HCD	1	0	1	1	108444	Redundant	Not Used	0.183946	0.430695	2.44035	0.15841	0.839483	0.351349	37529	9315.99	13371.5	6252.84	54.38	8.24344e-05	0	16.2254	41	2	833.959	1666.91	3.53141	35.7233	4636	4636	MS2	9/102	20210210-WuCC-iTRAQ-OSCC_relapse-2-Chu-s26.raw
	High		vVAGVANALAHkYH	Unambiguous	2	2	P68871;P02042	N-Term(iTRAQ4plex); K12(iTRAQ4plex)	HCD	1	0	1	1	294612	Not Unique	Not Used	0.586078	0.770666	1.37051	0.307014	0.510647	0.380554	8731.51	6905.85	5566.71	2819.52	54.34	5.85325e-05	1	47.5941	119	3	580.005	1738	0.732296	35.0045	4210	4210	MS2	8/116	20210210-WuCC-iTRAQ-OSCC_relapse-2-Chu-s68.raw
		High	vVAGVANALAHk	Unambiguous	2	2	P68871;P02042	N-Term(iTRAQ4plex); K12(iTRAQ4plex)	CID	1	0	1	1	234104	Redundant	Not Used	0.122671	0.364986	3.10104				435362	72071.4	131453		54.31	2.52063e-05	0	11.7563	1	3	479.966	1437.88	2.92758	33.5514	4101	4101	MS2	10/100	20210210-WuCC-iTRAQ-OSCC_relapse-2-Chu-s54.raw
		High	vVAGVANALAHk	Unambiguous	2	2	P68871;P02042	N-Term(iTRAQ4plex); K12(iTRAQ4plex)	CID	1	0	1	1	234567	No Quan Values	Not Used											54.3	3.30666e-05	0	17.9578	48	3	479.965	1437.88	1.59047	37.9441	5103	5103	MS2	18/100	20210210-WuCC-iTRAQ-OSCC_relapse-2-Chu-s54.raw
		High	eFTPPVQAAYQk	Unambiguous	1	1	P68871	N-Term(iTRAQ4plex); K12(iTRAQ4plex)	CID	1	0	1	1	108090	Redundant	Not Used	0.148044	0.3908	2.75128	0.229869	1.51359	0.561889	48084.4	9606.55	15545.4	11625.5	54.29	8.24848e-05	0	29.0124	27	2	833.958	1666.91	2.50617	32.8285	3863	3863	MS2	9/102	20210210-WuCC-iTRAQ-OSCC_relapse-2-Chu-s26.raw
	High		gTFATLSELHcDk	Unambiguous	1	1	P68871	N-Term(iTRAQ4plex); C11(Methylthio); K13(iTRAQ4plex)	HCD	1	0	1	1	203247	Unique	Used	0.097563	0.329048	3.51516	0.126146	1.2604	0.366218	468892	61734.8	127637	62212	54.27	8.1182e-05	0	10.5531	1	3	585.962	1755.87	3.19398	38.5726	5432	5432	MS2	10/116	20210210-WuCC-iTRAQ-OSCC_relapse-2-Chu-s47.raw
		High	lLVVYPWTQR	Unambiguous	3	3	P68871;P02042;P69891	N-Term(iTRAQ4plex)	CID	1	0	1	1	58599	No Quan Values	Not Used											54.25	6.42682e-05	0	17.4466	18	2	709.918	1418.83	0.43724	48.4137	8321	8321	MS2	6/74	20210210-WuCC-iTRAQ-OSCC_relapse-2-Chu-s15.raw
	High		vNVDEVGGEALGR	Unambiguous	1	1	P68871	N-Term(iTRAQ4plex)	HCD	1	0	1	1	54092	Redundant	Not Used	0.333288	0.443821	1.3879	0.388175	1.13534	0.835495	2694.09	1211.73	989.155	1099.94	54.23	9.08061e-05	0	0	89	3	486.927	1458.77	-0.601811	52.1209	8840	8840	MS2	9/128	20210210-WuCC-iTRAQ-OSCC_relapse-2-Chu-s14.raw
		High	vLGAFSDGLAHLDNLk	Unambiguous	2	2	P68871;P02042	N-Term(iTRAQ4plex); K16(iTRAQ4plex)	CID	1	0	1	1	208355	Redundant	Not Used	0.0542077	0.313176	6.02143	0.0833466	1.4988	0.254228	545902	39934.5	141432	47855.3	54.23	6.19218e-05	0	10.613	2	3	653.371	1958.1	1.90016	45.0419	6767	6767	MS2	17/138	20210210-WuCC-iTRAQ-OSCC_relapse-2-Chu-s48.raw
	High		vLGAFSDGLAHLDNLk	Unambiguous	2	2	P68871;P02042	N-Term(iTRAQ4plex); K16(iTRAQ4plex)	HCD	1	0	1	1	205233	Redundant	Not Used	0.109428	0.33019	3.1449	0.141536	1.26083	0.409475	2203.28	325.364	601.835	327.992	54.22	6.13077e-05	0	11.6223	300	3	653.372	1958.1	3.58337	57.3178	9732	9732	MS2	13/138	20210210-WuCC-iTRAQ-OSCC_relapse-2-Chu-s47.raw
	High		LLGNVLVcVLAHHFGk	Unambiguous	1	1	P68871	C8(Methylthio); K16(iTRAQ4plex)	HCD	1	0	1	1	240393	Unique	Used	0.418847	0.600166	1.49344	0.306444	0.713205	0.487759	3811.6	2154.44	1892.44	1228.53	54.2	6.69133e-05	0	20.0261	124	3	637.359	1910.06	-0.330617	51.6456	8455	8455	MS2	8/146	20210210-WuCC-iTRAQ-OSCC_relapse-2-Chu-s55.raw
		High	vLGAFSDGLAHLDNLk	Unambiguous	2	2	P68871;P02042	N-Term(iTRAQ4plex); K16(iTRAQ4plex)	CID	1	0	1	1	200761	Redundant	Not Used	0.0610993	0.2328	3.97116	0.0984798	1.57119	0.404101	8731.26	719.922	1681.52	904.381	54.2	5.93095e-05	0	12.1214	165	3	653.373	1958.1	4.42497	57.5449	9605	9605	MS2	19/138	20210210-WuCC-iTRAQ-OSCC_relapse-2-Chu-s46.raw
	High		fFESFGDLSTPDAVmGNPk	Unambiguous	1	1	P68871	N-Term(iTRAQ4plex); M15(Oxidation); K19(iTRAQ4plex)	HCD	1	0	1	1	172639	Unique	Used	0.213167	0.394223	1.92749	0.241007	1.10211	0.584	33020.5	9498.96	10768.8	8370.28	54.13	7.18643e-05	0	34.7973	36	3	788.388	2363.15	1.39997	41.4983	5710	5710	MS2	16/166	20210210-WuCC-iTRAQ-OSCC_relapse-2-Chu-s40.raw
	High		lLVVYPWTQR	Unambiguous	3	3	P68871;P02042;P69891	N-Term(iTRAQ4plex)	HCD	1	0	1	1	57735	Not Unique	Not Used	0.206896	0.438804	2.2105	0.147345	0.694226	0.320766	7.5245e+07	2.10088e+07	2.73144e+07	1.16611e+07	54.08	6.68338e-05	0	6.20584	0	2	709.917	1418.83	0.00706041	40.9843	6455	6455	MS2	9/74	20210210-WuCC-iTRAQ-OSCC_relapse-2-Chu-s15.raw
		High	eFTPPVQAAYQk	Unambiguous	1	1	P68871	N-Term(iTRAQ4plex); K12(iTRAQ4plex)	CID	1	0	1	1	211110	Redundant	Not Used	0.235387	0.487709	2.15949	0.383412	1.58782	0.750981	8332.9	2646.97	3362.02	3360.38	54.06	8.69709e-05	0	39.2796	63	2	833.958	1666.91	2.28648	29.1005	3160	3160	MS2	10/102	20210210-WuCC-iTRAQ-OSCC_relapse-2-Chu-s49.raw
		High	vLGAFSDGLAHLDNLk	Unambiguous	2	2	P68871;P02042	N-Term(iTRAQ4plex); K16(iTRAQ4plex)	CID	1	0	1	1	200409	Redundant	Not Used	0.0803571	0.279162	3.62079	0.124118	1.50567	0.42472	22418.8	2431.14	5177.41	2926.68	54.02	6.49896e-05	0	18.7129	103	3	653.372	1958.1	2.74176	53.7237	8840	8840	MS2	18/138	20210210-WuCC-iTRAQ-OSCC_relapse-2-Chu-s46.raw
		High	vNVDEVGGEALGR	Unambiguous	1	1	P68871	N-Term(iTRAQ4plex)	CID	1	0	1	1	131299	Unique	Used	0.294483	0.52463	1.8568	0.295577	0.978429	0.538199	33744.1	13410	14645.1	10490.5	54.01	0.000102277	0	9.61931	29	2	729.888	1458.77	1.29022	27.6047	2993	2993	MS2	8/128	20210210-WuCC-iTRAQ-OSCC_relapse-2-Chu-s31.raw
	High		vLGAFSDGLAHLDNLk	Unambiguous	2	2	P68871;P02042	N-Term(iTRAQ4plex); K16(iTRAQ4plex)	HCD	1	0	1	1	204584	No Quan Values	Not Used											54	6.54886e-05	0	40.1451	123	3	653.372	1958.1	2.92879	50.5255	8323	8323	MS2	7/138	20210210-WuCC-iTRAQ-OSCC_relapse-2-Chu-s47.raw
	High		vVAGVANALAHk	Unambiguous	2	2	P68871;P02042	N-Term(iTRAQ4plex); K12(iTRAQ4plex)	HCD	1	0	1	1	234392	Redundant	Not Used	0.101179	0.328252	3.38133	0.09067	0.873557	0.263865	34202.8	4670.08	9287.79	3261.77	53.97	2.82611e-05	0	12.3105	16	3	479.965	1437.88	2.60922	36.3706	4731	4731	MS2	13/100	20210210-WuCC-iTRAQ-OSCC_relapse-2-Chu-s54.raw
		High	vNVDEVGGEALGR	Unambiguous	1	1	P68871	N-Term(iTRAQ4plex)	CID	1	0	1	1	52703	Redundant	Not Used	0.149375	0.318395	2.22157	0.131859	0.860496	0.39561	264773	53373.3	69740.2	36720.6	53.93	0.000100942	0	15.4545	4	2	729.887	1458.77	0.202371	40.5872	5828	5828	MS2	14/128	20210210-WuCC-iTRAQ-OSCC_relapse-2-Chu-s14.raw
	High		gTFATLSELHcDk	Unambiguous	1	1	P68871	N-Term(iTRAQ4plex); C11(Methylthio); K13(iTRAQ4plex)	HCD	1	0	1	1	204316	Unique	Used	0.129936	0.370018	2.96801	0.0929539	0.69736	0.239977	14661.5	2570.87	4487.92	1433.42	53.9	8.84015e-05	0	10.0284	43	3	585.962	1755.87	3.19398	48.162	7747	7747	MS2	12/116	20210210-WuCC-iTRAQ-OSCC_relapse-2-Chu-s47.raw
	High		eFTPPVQAAYQk	Unambiguous	1	1	P68871	N-Term(iTRAQ4plex); K12(iTRAQ4plex)	HCD	1	0	1	1	162860	Redundant	Not Used	0.163084	0.449155	2.87049	0.140869	0.842021	0.299602	12916.1	2842.59	4799.21	1913.7	53.85	9.23098e-05	0	7.08182	231	2	833.959	1666.91	3.38495	30.3918	2923	2923	MS2	10/102	20210210-WuCC-iTRAQ-OSCC_relapse-2-Chu-s38.raw
	High		vVAGVANALAHk	Unambiguous	2	2	P68871;P02042	N-Term(iTRAQ4plex); K12(iTRAQ4plex)	HCD	1	0	1	1	235391	Not Unique	Not Used	0.157943	0.410667	2.70995	0.177236	1.09388	0.412276	16100.1	3431.64	5469.69	3001.3	53.82	2.92543e-05	0	19.3382	82	3	479.965	1437.88	2.6729	45.4662	6892	6892	MS2	13/100	20210210-WuCC-iTRAQ-OSCC_relapse-2-Chu-s54.raw
	High		gTFATLSELHcDk	Unambiguous	1	1	P68871	N-Term(iTRAQ4plex); C11(Methylthio); K13(iTRAQ4plex)	HCD	1	0	1	1	203909	Redundant	Not Used	0.170006	0.385083	2.36081	0.15176	0.870186	0.376469	14815.6	3399.04	4719.72	2364.86	53.82	9.14974e-05	0	36.1389	39	3	585.961	1755.87	2.56829	44.5112	6864	6864	MS2	13/116	20210210-WuCC-iTRAQ-OSCC_relapse-2-Chu-s47.raw
		High	lLGNVLVcVLAHHFGk	Unambiguous	1	1	P68871	N-Term(iTRAQ4plex); C8(Methylthio); K16(iTRAQ4plex)	CID	1	0	1	1	296098	Redundant	Not Used	0.152426	0.392234	2.68199	0.116926	0.747772	0.284767	36619	7532.46	11882.1	4503.43	53.81	4.74138e-05	0	20.0803	177	3	685.394	2054.17	1.79624	52.3059	7419	7419	MS2	22/146	20210210-WuCC-iTRAQ-OSCC_relapse-2-Chu-s68.raw
	High		vVAGVANALAHk	Unambiguous	2	2	P68871;P02042	N-Term(iTRAQ4plex); K12(iTRAQ4plex)	HCD	1	0	1	1	233960	Redundant	Not Used	0.0875135	0.324169	3.86072	0.144747	1.61233	0.426544	3.20707e+06	378752	860049	488254	53.79	3.71869e-05	0	11.9477	0	3	479.965	1437.88	1.59047	32.1229	3795	3795	MS2	11/100	20210210-WuCC-iTRAQ-OSCC_relapse-2-Chu-s54.raw
		High	mVHLTPEEk	Unambiguous	2	2	P68871;P02042	N-Term(iTRAQ4plex); K9(iTRAQ4plex)	CID	1	0	1	1	237188	Not Unique	Not Used	0.379132	0.710258	1.95253	0.35647	0.916538	0.479436	19941.4	10202.8	11717	7476.63	53.79	9.90258e-05	0	27.4384	293	2	686.382	1371.76	1.12392	22.1866	1506	1506	MS2	8/70	20210210-WuCC-iTRAQ-OSCC_relapse-2-Chu-s55.raw
	High		vNVDEVGGEALGR	Unambiguous	1	1	P68871	N-Term(iTRAQ4plex)	HCD	1	0	1	1	167021	Redundant	Not Used	0.222694	0.390492	1.82758	0.204017	0.893051	0.499089	12190.6	3663.58	3938.05	2615.89	53.75	0.000106268	0	8.91171	123	2	729.888	1458.77	0.871815	29.8026	2960	2960	MS2	10/128	20210210-WuCC-iTRAQ-OSCC_relapse-2-Chu-s39.raw
		High	LLGNVLVcVLAHHFGkEFTPPVQAAYQk	Unambiguous	1	1	P68871	C8(Methylthio); K16(iTRAQ4plex); K28(iTRAQ4plex)	CID	1	0	1	1	275776	Unique	Used	0.293675	0.708082	2.51297	0.210056	0.697245	0.283384	2503.83	992.304	1466.67	553.181	53.7	3.22068e-05	1	3.33083	108	3	1138.62	3413.86	3.4118	50.2482	8220	8220	MS2	20/268	20210210-WuCC-iTRAQ-OSCC_relapse-2-Chu-s63.raw
		High	vNVDEVGGEALGR	Unambiguous	1	1	P68871	N-Term(iTRAQ4plex)	CID	1	0	1	1	51233	No Quan Values	Not Used							353847				53.66	0.000110861	0	5.95112	0	3	486.928	1458.77	1.09272	28.4052	2643	2643	MS2	7/128	20210210-WuCC-iTRAQ-OSCC_relapse-2-Chu-s14.raw
	High		fFESFGDLSTPDAVMGNPk	Unambiguous	1	1	P68871	N-Term(iTRAQ4plex); K19(iTRAQ4plex)	HCD	1	0	1	1	77604	Unique	Used	0.345425	0.506762	1.52905	0.225467	0.63628	0.425015	29863.6	13920.9	12519.6	7081.96	53.62	7.86464e-05	0	43.8519	21	3	783.056	2347.15	0.439236	48.991	7763	7763	MS2	14/166	20210210-WuCC-iTRAQ-OSCC_relapse-2-Chu-s19.raw
		High	sAVTALWGk	Unambiguous	1	1	P68871	N-Term(iTRAQ4plex); K9(iTRAQ4plex)	CID	1	0	1	1	137081	Unique	Used	0.221485	0.431248	2.02933	0.163087	0.71778	0.361257	360203	107662	128504	61786.4	53.6	6.9406e-05	0	30.465	2	2	610.867	1220.73	2.1011	37.4642	5203	5203	MS2	7/70	20210210-WuCC-iTRAQ-OSCC_relapse-2-Chu-s32.raw
		High	sAVTALWGk	Unambiguous	1	1	P68871	N-Term(iTRAQ4plex); K9(iTRAQ4plex)	CID	1	0	1	1	143096	Unique	Used	0.199372	0.379607	1.98446	0.138206	0.675743	0.34779	34271	9220.68	10762.3	4981.75	53.59	6.36595e-05	0	45.0804	97	2	610.868	1220.73	3.70106	48.6715	8196	8196	MS2	6/70	20210210-WuCC-iTRAQ-OSCC_relapse-2-Chu-s33.raw
		High	fFESFGDLSTPDAVmGNPk	Unambiguous	1	1	P68871	N-Term(iTRAQ4plex); M15(Oxidation); K19(iTRAQ4plex)	CID	1	0	1	1	72411	Redundant	Not Used	0.10451	0.256256	2.55556	0.123642	1.15325	0.460911	44757	6312.37	9488.08	5820.42	53.59	8.26917e-05	0	4.63551	40	2	1182.08	2363.15	3.05864	43.3842	6392	6392	MS2	17/166	20210210-WuCC-iTRAQ-OSCC_relapse-2-Chu-s18.raw
		High	gTFATLSELHcDk	Unambiguous	1	1	P68871	N-Term(iTRAQ4plex); C11(Methylthio); K13(iTRAQ4plex)	CID	1	0	1	1	243457	Redundant	Not Used	0.234681	0.426795	1.89545	0.196907	0.817901	0.440723	38087.4	12062.3	13447.6	7888.04	53.58	9.07759e-05	0	54.9634	71	3	585.961	1755.87	1.62975	38.9558	5633	5633	MS2	9/116	20210210-WuCC-iTRAQ-OSCC_relapse-2-Chu-s56.raw
	High		vVAGVANALAHk	Unambiguous	2	2	P68871;P02042	N-Term(iTRAQ4plex); K12(iTRAQ4plex)	HCD	1	0	1	1	235912	Not Unique	Not Used	0.11417	0.326691	2.98233	0.121358	1.03618	0.354859	21484.8	3310.22	5806.47	2742.38	53.54	3.12025e-05	0	31.8161	91	3	479.965	1437.88	2.22719	50.3759	8022	8022	MS2	15/100	20210210-WuCC-iTRAQ-OSCC_relapse-2-Chu-s54.raw
	High		vVAGVANALAHkYH	Unambiguous	2	2	P68871;P02042	N-Term(iTRAQ4plex); K12(iTRAQ4plex)	HCD	1	0	1	1	282488	Not Unique	Not Used	0.408331	0.88314	2.25418	0.484474	1.15658	0.524041	63274.6	34866.9	46227.7	32242.4	53.54	7.10354e-05	1	29.8155	18	3	580.005	1738	0.521588	33.9653	4424	4424	MS2	13/116	20210210-WuCC-iTRAQ-OSCC_relapse-2-Chu-s65.raw
	High		gTFATLSELHcDk	Unambiguous	1	1	P68871	N-Term(iTRAQ4plex); C11(Methylthio); K13(iTRAQ4plex)	HCD	1	0	1	1	208641	Unique	Used	0.394744	0.862594	2.27752	0.629648	1.55489	0.697294	15068.9	8027.29	10753	9979.44	53.5	9.24635e-05	0	19.9783	81	3	585.961	1755.87	1.42119	47.6211	7388	7388	MS2	14/116	20210210-WuCC-iTRAQ-OSCC_relapse-2-Chu-s48.raw
	High		SAVTALWGk	Unambiguous	1	1	P68871	K9(iTRAQ4plex)	HCD	1	0	1	1	75845	Unique	Used	0.0704175	0.547071	8.09719	0.100798	1.39538	0.176009	271052	25757.6	122670	28736.5	53.47	9.55782e-05	0	6.72431	1	2	538.815	1076.62	1.48662	33.5462	3953	3953	MS2	6/70	20210210-WuCC-iTRAQ-OSCC_relapse-2-Chu-s19.raw
	High		vNVDEVGGEALGR	Unambiguous	1	1	P68871	N-Term(iTRAQ4plex)	HCD	1	0	1	1	51779	Redundant	Not Used	0.164614	0.31535	1.99663	0.123083	0.728872	0.372848	633807	140798	165346	82050.9	53.47	0.000113794	0	6.46988	4	2	729.889	1458.77	2.04334	33.0384	3832	3832	MS2	10/128	20210210-WuCC-iTRAQ-OSCC_relapse-2-Chu-s14.raw
	High		LLVVYPWTQR	Unambiguous	3	3	P68871;P02042;P69891		HCD	1	0	1	1	30085	No Quan Labels	Not Used							3059.06	2010.26	1832.85	3897.95	53.37	0.000121047	0	16.7253	33	2	637.866	1274.73	-0.461366	43.0299	5186	5186	MS2	8/74	20210210-WuCC-iTRAQ-OSCC_relapse-2-Chu-s09.raw
		High	gTFATLSELHcDk	Unambiguous	1	1	P68871	N-Term(iTRAQ4plex); C11(Methylthio); K13(iTRAQ4plex)	CID	1	0	1	1	234639	Redundant	Not Used	0.177542	0.403176	2.36682	0.167934	0.922053	0.397896	33955	8135.38	11325.1	5997.51	53.35	0.000101724	0	16.128	25	3	585.961	1755.87	2.15116	38.5809	5259	5259	MS2	9/116	20210210-WuCC-iTRAQ-OSCC_relapse-2-Chu-s54.raw
	High		VNVDEVGGEALGR	Unambiguous	1	1	P68871		HCD	1	0	1	1	24617	No Quan Labels	Not Used								1916.28		1966.01	53.3	8.74665e-05	0	11.575	48	2	657.836	1314.66	-0.508975	28.6276	1895	1895	MS2	9/128	20210210-WuCC-iTRAQ-OSCC_relapse-2-Chu-s08.raw
	High		gTFATLSELHcDk	Unambiguous	1	1	P68871	N-Term(iTRAQ4plex); C11(Methylthio); K13(iTRAQ4plex)	HCD	1	0	1	1	203104	Redundant	Not Used	0.111782	0.10245	0.955237	0.0925148	0.806786	0.862631	662029	99866.6	56108.8	64419.2	53.24	9.84052e-05	0	23.6252	1	2	878.436	1755.86	-0.378708	37.1709	5121	5121	MS2	12/116	20210210-WuCC-iTRAQ-OSCC_relapse-2-Chu-s47.raw
	High		vNVDEVGGEALGR	Unambiguous	1	1	P68871	N-Term(iTRAQ4plex)	HCD	1	0	1	1	54844	Redundant	Not Used	0.132913	0.352875	2.7671	0.0706203	0.517942	0.191176	15565.3	2791.88	4543.83	1156.15	53.22	0.000116487	0	7.99882	134	2	729.89	1458.77	3.38222	59.5743	10477	10477	MS2	10/128	20210210-WuCC-iTRAQ-OSCC_relapse-2-Chu-s14.raw
		High	sAVTALWGk	Unambiguous	1	1	P68871	N-Term(iTRAQ4plex); K9(iTRAQ4plex)	CID	1	0	1	1	138839	Redundant	Not Used	0.133614	0.419898	3.27538	0.075712	0.552369	0.172245	117880	21255.2	40947.4	9387.08	53.22	6.97971e-05	0	12.3835	26	2	610.868	1220.73	3.00108	52.8818	9012	9012	MS2	14/70	20210210-WuCC-iTRAQ-OSCC_relapse-2-Chu-s32.raw
		High	LLGNVLVcVLAHHFGk	Unambiguous	1	1	P68871	C8(Methylthio); K16(iTRAQ4plex)	CID	1	0	1	1	240393	Redundant	Not Used	0.418847	0.600166	1.49344	0.306444	0.713205	0.487759	3811.6	2154.44	1892.44	1228.53	53.22	8.38519e-05	0	20.0261	124	3	637.359	1910.06	-0.330617	51.6219	8449	8449	MS2	12/146	20210210-WuCC-iTRAQ-OSCC_relapse-2-Chu-s55.raw
	High		LLGNVLVcVLAHHFGk	Unambiguous	1	1	P68871	C8(Methylthio); K16(iTRAQ4plex)	HCD	1	0	1	1	310265	Unique	Used	0.242037	0.26781	1.15323	0.255144	1.02759	0.910086	1975.86	645.372	437.75	530.234	53.21	8.66716e-05	0	6.72085	300	4	478.27	1910.06	-1.42411	49.8646	7528	7528	MS2	7/146	20210210-WuCC-iTRAQ-OSCC_relapse-2-Chu-s72.raw
	High		vNVDEVGGEALGR	Unambiguous	1	1	P68871	N-Term(iTRAQ4plex)	HCD	1	0	1	1	1630	Redundant	Not Used	0.312781	0.225094	0.750057				1177.24	496.909	219.216		53.14	0.000124719	0	9.42085	300	2	729.888	1458.77	1.3739	31.7107	1308	1308	MS2	6/128	20210210-WuCC-iTRAQ-OSCC_relapse-2-Chu-s02.raw
	High		vHLTPEEk	Unambiguous	2	2	P68871;P02042	N-Term(iTRAQ4plex); K8(iTRAQ4plex)	HCD	1	0	1	1	245899	Not Unique	Not Used	0.325393	0.492101	1.57622	0.306498	0.918198	0.594973	22256	9773	9060.35	7174.66	53.12	9.99433e-05	0	40.6821	227	2	620.863	1240.72	3.97541	19.0211	1205	1205	MS2	6/62	20210210-WuCC-iTRAQ-OSCC_relapse-2-Chu-s57.raw
		High	lLVVYPWTQR	Unambiguous	3	3	P68871;P02042;P69891	N-Term(iTRAQ4plex)	CID	1	0	1	1	57969	Not Unique	Not Used	0.143262	0.400257	2.91191	0.116633	0.793608	0.278359	3.05978e+07	5.91554e+06	1.01315e+07	3.75351e+06	53.12	8.33674e-05	0	6.16866	0	2	709.918	1418.83	0.351204	43.0816	6956	6956	MS2	10/74	20210210-WuCC-iTRAQ-OSCC_relapse-2-Chu-s15.raw
		High	lLGNVLVcVLAHHFGk	Unambiguous	1	1	P68871	N-Term(iTRAQ4plex); C8(Methylthio); K16(iTRAQ4plex)	CID	1	0	1	1	288343	Redundant	Not Used	0.229314	0.684632	3.1117	0.220529	0.93746	0.307704	7263.75	2247.83	4113.98	1684.82	53.12	5.36281e-05	0	14.3543	54	3	685.395	2054.17	2.24193	52.591	8081	8081	MS2	17/146	20210210-WuCC-iTRAQ-OSCC_relapse-2-Chu-s66.raw
	High		LLGNVLVcVLAHHFGk	Unambiguous	1	1	P68871	C8(Methylthio); K16(iTRAQ4plex)	HCD	1	0	1	1	295972	Unique	Used	0.136361	0.325438	2.48743	0.182168	1.30227	0.534722	3543.4	652.051	953.964	678.921	53.11	8.96677e-05	0	0	286	4	478.271	1910.06	0.493161	50.7114	7152	7152	MS2	7/146	20210210-WuCC-iTRAQ-OSCC_relapse-2-Chu-s68.raw
		High	sAVTALWGk	Unambiguous	1	1	P68871	N-Term(iTRAQ4plex); K9(iTRAQ4plex)	CID	1	0	1	1	286794	Redundant	Not Used	0.351087	0.731845	2.17258	0.350479	0.973118	0.457475	20427.8	9678.5	12367.6	7530.27	53.11	7.15876e-05	0	37.8778	206	2	610.868	1220.73	3.00108	36.196	4719	4719	MS2	6/70	20210210-WuCC-iTRAQ-OSCC_relapse-2-Chu-s66.raw
	High		kVLGAFSDGLAHLDNLk	Unambiguous	2	2	P68871;P02042	N-Term(iTRAQ4plex); K1(iTRAQ4plex); K17(iTRAQ4plex)	HCD	1	0	1	1	305096	Not Unique	Not Used	0.253977	0.508832	2.0881	0.242967	0.932551	0.45614	8823.09	3024.03	3713.97	2254.74	53.1	3.17798e-05	1	24.7474	255	4	558.33	2230.3	2.34122	35.0717	3804	3804	MS2	15/174	20210210-WuCC-iTRAQ-OSCC_relapse-2-Chu-s71.raw
	High		vVAGVANALAHk	Unambiguous	2	2	P68871;P02042	N-Term(iTRAQ4plex); K12(iTRAQ4plex)	HCD	1	0	1	1	233744	Redundant	Not Used		0.236728		0.0988044		0.398705	3.40274e+06		666379	353616	53.09	4.88453e-05	0	12.2736	0	3	479.965	1437.88	0.953754	30.0085	3327	3327	MS2	6/100	20210210-WuCC-iTRAQ-OSCC_relapse-2-Chu-s54.raw
	High		fFESFGDLSTPDAVMGNPk	Unambiguous	1	1	P68871	N-Term(iTRAQ4plex); K19(iTRAQ4plex)	HCD	1	0	1	1	78378	Unique	Used	0.207954	0.542631	2.71963	0.127853	0.599323	0.225076	7982	2240.01	3583.11	1073.37	53.09	0.0001026	0	18.5617	52	3	783.058	2347.16	3.79373	55.8851	9440	9440	MS2	13/166	20210210-WuCC-iTRAQ-OSCC_relapse-2-Chu-s19.raw
	High		gTFATLSELHcDk	Unambiguous	1	1	P68871	N-Term(iTRAQ4plex); C11(Methylthio); K13(iTRAQ4plex)	HCD	1	0	1	1	207545	Unique	Used	0.296243	0.679142	2.38937	0.0985262	0.324206	0.138585	4.65776e+06	1.86208e+06	2.61686e+06	482676	53.06	0.000102322	0	8.35956	0	3	585.961	1755.87	1.62975	37.7708	5018	5018	MS2	15/116	20210210-WuCC-iTRAQ-OSCC_relapse-2-Chu-s48.raw
		High	sAVTALWGk	Unambiguous	1	1	P68871	N-Term(iTRAQ4plex); K9(iTRAQ4plex)	CID	1	0	1	1	132024	Unique	Used	0.0669276	0.2058	3.20487	0.0613445	0.893487	0.284745	182613	16493.3	31089.9	11782.4	53.03	6.39592e-05	0	16.8614	5	2	610.872	1220.74	9.70088	33.7026	4565	4565	MS2	8/70	20210210-WuCC-iTRAQ-OSCC_relapse-2-Chu-s31.raw
	High		SAVTALWGk	Unambiguous	1	1	P68871	K9(iTRAQ4plex)	HCD	1	0	1	1	71296	Unique	Used	0.277931	0.406755	1.52534	0.143542	0.503455	0.33711	128876	48337.1	43365.8	19457.1	53.02	0.000102521	0	9.50645	4	2	538.816	1076.62	1.94014	34.0332	3988	3988	MS2	6/70	20210210-WuCC-iTRAQ-OSCC_relapse-2-Chu-s18.raw
		High	VNVDEVGGEALGR	Unambiguous	1	1	P68871		CID	1	0	1	1	17374	No Quan Labels	Not Used							2802.08	4382.27	2042.43	3575.17	53.02	9.90286e-05	0	27.1776	108	2	657.837	1314.67	0.883817	32.3983	2608	2608	MS2	14/128	20210210-WuCC-iTRAQ-OSCC_relapse-2-Chu-s06.raw
	High		vNVDEVGGEALGR	Unambiguous	1	1	P68871	N-Term(iTRAQ4plex)	HCD	1	0	1	1	52787	Unique	Used	0.157749	0.375066	2.47806	0.12521	0.77373	0.318901	140867	29988.1	43707.9	18551.3	52.99	0.000122823	0	6.17626	4	2	729.889	1458.77	2.54542	41.3035	6016	6016	MS2	6/128	20210210-WuCC-iTRAQ-OSCC_relapse-2-Chu-s14.raw
		High	lLVVYPWTQR	Unambiguous	3	3	P68871;P02042;P69891	N-Term(iTRAQ4plex)	CID	1	0	1	1	57891	Not Unique	Not Used	0.115058	0.394295	3.57172	0.147519	1.24983	0.357396	5.68996e+07	8.8348e+06	1.85598e+07	8.82842e+06	52.96	8.6496e-05	0	6.4127	0	2	709.918	1418.83	0.523276	42.3654	6787	6787	MS2	10/74	20210210-WuCC-iTRAQ-OSCC_relapse-2-Chu-s15.raw
	High		lLGNVLVcVLAHHFGk	Unambiguous	1	1	P68871	N-Term(iTRAQ4plex); C8(Methylthio); K16(iTRAQ4plex)	HCD	1	0	1	1	296094	Unique	Used	0.154489	0.411693	2.77745	0.13918	0.878208	0.322945	22210.8	4630.58	7564.54	3251.4	52.94	5.86924e-05	0	9.5985	52	4	514.297	2054.17	1.344	52.3149	7421	7421	MS2	14/146	20210210-WuCC-iTRAQ-OSCC_relapse-2-Chu-s68.raw
		High	vNVDEVGGEALGR	Unambiguous	1	1	P68871	N-Term(iTRAQ4plex)	CID	1	0	1	1	54054	Redundant	Not Used	0.103458	0.395267	3.98198	0.115125	1.08474	0.27823	88961.1	12420.4	29089.3	10772	52.94	0.000130851	0	7.13811	9	2	729.888	1458.77	1.29022	51.7929	8754	8754	MS2	8/128	20210210-WuCC-iTRAQ-OSCC_relapse-2-Chu-s14.raw
		High	lLVVYPWTQR	Unambiguous	3	3	P68871;P02042;P69891	N-Term(iTRAQ4plex)	CID	1	0	1	1	57813	Not Unique	Not Used	0.138952	0.328684	2.4654	0.104543	0.733413	0.303836	4.28389e+07	8.03293e+06	1.16483e+07	4.71042e+06	52.93	8.86236e-05	0	6.29652	0	2	709.917	1418.83	-0.251048	41.6778	6618	6618	MS2	10/74	20210210-WuCC-iTRAQ-OSCC_relapse-2-Chu-s15.raw
	High		SAVTALWGk	Unambiguous	1	1	P68871	K9(iTRAQ4plex)	HCD	1	0	1	1	75931	Unique	Used	0.477558	0.641382	1.39979	0.474439	0.968438	0.706623	9174.9	5912.89	4868.12	4578.35	52.89	0.000120286	0	42.8883	54	2	538.817	1076.63	3.75426	34.2702	4137	4137	MS2	6/70	20210210-WuCC-iTRAQ-OSCC_relapse-2-Chu-s19.raw
		High	lLVVYPWTQR	Unambiguous	3	3	P68871;P02042;P69891	N-Term(iTRAQ4plex)	CID	1	0	1	1	58047	Not Unique	Not Used	0.143377	0.299056	2.17391	0.0836293	0.568586	0.267135	2.08765e+07	4.03933e+06	5.16478e+06	1.8363e+06	52.88	8.81041e-05	0	6.28913	0	2	709.918	1418.83	0.523276	43.7798	7125	7125	MS2	10/74	20210210-WuCC-iTRAQ-OSCC_relapse-2-Chu-s15.raw
		High	lLVVYPWTQR	Unambiguous	3	3	P68871;P02042;P69891	N-Term(iTRAQ4plex)	CID	1	0	1	1	57735	Redundant	Not Used	0.206896	0.438804	2.2105	0.147345	0.694226	0.320766	7.5245e+07	2.10088e+07	2.73144e+07	1.16611e+07	52.87	8.83072e-05	0	6.20584	0	2	709.917	1418.83	0.00706041	40.9701	6449	6449	MS2	10/74	20210210-WuCC-iTRAQ-OSCC_relapse-2-Chu-s15.raw
	High		lLGNVLVcVLAHHFGk	Unambiguous	1	1	P68871	N-Term(iTRAQ4plex); C8(Methylthio); K16(iTRAQ4plex)	HCD	1	0	1	1	267475	Unique	Used	0.143376	0.519921	3.77949	0.0689276	0.468637	0.126643	6750.07	1306.04	2903.28	489.361	52.86	5.82308e-05	0	8.05847	61	4	514.297	2054.17	0.512042	53.8478	8817	8817	MS2	12/146	20210210-WuCC-iTRAQ-OSCC_relapse-2-Chu-s61.raw
	High		EFTPPVQAAYQk	Unambiguous	1	1	P68871	K12(iTRAQ4plex)	HCD	1	0	1	1	55866	Unique	Used	0.392033	0.432809	1.15066	0.592653	1.47365	1.30806	11708.3	6194.23	4192.11	7298.27	52.85	0.000128662	0	6.25167	19	2	761.906	1522.8	1.06797	25.9165	2402	2402	MS2	9/102	20210210-WuCC-iTRAQ-OSCC_relapse-2-Chu-s15.raw
		High	vNVDEVGGEALGR	Unambiguous	1	1	P68871	N-Term(iTRAQ4plex)	CID	1	0	1	1	102866	Redundant	Not Used	0.324248	0.451496	1.45127	0.273092	0.821012	0.577802	54581.1	23883.1	20386.3	15677.5	52.85	0.000130738	0	22.9505	24	2	729.888	1458.77	0.620773	28.5486	2655	2655	MS2	9/128	20210210-WuCC-iTRAQ-OSCC_relapse-2-Chu-s25.raw
		High	sAVTALWGk	Unambiguous	1	1	P68871	N-Term(iTRAQ4plex); K9(iTRAQ4plex)	CID	1	0	1	1	137483	Redundant	Not Used	0.153435	0.267947	1.8201	0.122124	0.775883	0.435389	246947	51132.7	54738.8	31719.9	52.84	8.24194e-05	0	16.2572	6	2	610.867	1220.73	2.60109	40.9712	6074	6074	MS2	14/70	20210210-WuCC-iTRAQ-OSCC_relapse-2-Chu-s32.raw
		High	lLVVYPWTQR	Unambiguous	3	3	P68871;P02042;P69891	N-Term(iTRAQ4plex)	CID	1	0	1	1		No Quan Values	Not Used											52.81	9.68661e-05	0	7.65559	2	2	709.917	1418.83	-0.939337	42.3212	6183	6183	MS2	10/74	20210210-WuCC-iTRAQ-OSCC_relapse-2-Chu-s19.raw
	High		VLGAFSDGLAHLDNLk	Unambiguous	2	2	P68871;P02042	K16(iTRAQ4plex)	HCD	1	0	1	1	137549	Redundant	Not Used	0.161409			0.154478	0.932942		100280	21843.2		16293.2	52.8	0.000108635	0	8.03446	3	2	907.5	1813.99	0.349269	41.5446	6223	6223	MS2	7/138	20210210-WuCC-iTRAQ-OSCC_relapse-2-Chu-s32.raw
	High		vVAGVANALAHk	Unambiguous	2	2	P68871;P02042	N-Term(iTRAQ4plex); K12(iTRAQ4plex)	HCD	1	0	1	1	234321	Not Unique	Not Used	0.119315	0.390312	3.40948	0.131285	1.0726	0.321313	63269.9	10187.4	20429.3	8736.54	52.78	3.58516e-05	0	11.5521	17	3	479.966	1437.88	2.92758	35.6476	4576	4576	MS2	12/100	20210210-WuCC-iTRAQ-OSCC_relapse-2-Chu-s54.raw
		High	FFESFGDLSTPDAVMGNPk	Unambiguous	1	1	P68871	K19(iTRAQ4plex)	CID	1	0	1	1	43976	Unique	Used	0.140138	0.282561	2.10148	0.455287	3.16699	1.53921	26358.6	4984.83	6161.36	12622.2	52.78	8.27751e-05	0	4.44388	5	2	1102.03	2203.05	0.645845	47.1072	7161	7161	MS2	13/166	20210210-WuCC-iTRAQ-OSCC_relapse-2-Chu-s12.raw
	High		SAVTALWGk	Unambiguous	1	1	P68871	K9(iTRAQ4plex)	HCD	1	0	1	1	66534	Unique	Used	0.286832	0.370665	1.34687	0.34707	1.17953	0.894459	99478.7	38506.1	30503.8	36314	52.76	0.000108051	0	15.0922	3	2	538.816	1076.63	3.30073	33.2665	4353	4353	MS2	6/70	20210210-WuCC-iTRAQ-OSCC_relapse-2-Chu-s17.raw
	High		gTFATLSELHcDk	Unambiguous	1	1	P68871	N-Term(iTRAQ4plex); C11(Methylthio); K13(iTRAQ4plex)	HCD	1	0	1	1	208485	Unique	Used	0.323145	0.615123	1.98397	0.379161	1.14378	0.588825	15635.8	6818.52	7956.57	6235.5	52.75	0.000109893	0	26.2912	59	3	585.961	1755.87	1.62975	46.2149	7050	7050	MS2	12/116	20210210-WuCC-iTRAQ-OSCC_relapse-2-Chu-s48.raw
		High	vVAGVANALAHk	Unambiguous	2	2	P68871;P02042	N-Term(iTRAQ4plex); K12(iTRAQ4plex)	CID	1	0	1	1	238204	Redundant	Not Used	0.215207	0.586555	2.84069	0.101863	0.461402	0.165895	1.3278e+06	385622	644296	142258	52.75	5.44157e-05	0	10.644	0	3	479.964	1437.88	0.126018	31.3801	3712	3712	MS2	15/100	20210210-WuCC-iTRAQ-OSCC_relapse-2-Chu-s55.raw
		High	LLGNVLVcVLAHHFGk	Unambiguous	1	1	P68871	C8(Methylthio); K16(iTRAQ4plex)	CID	1	0	1	1	275798	Redundant	Not Used	0.198089	0.505559	2.66001	0.234511	1.15404	0.443115	4585.87	1225.9	1917.95	1131.13	52.75	9.1843e-05	0	19.7474	59	3	637.361	1910.07	3.0246	50.51	8270	8270	MS2	11/146	20210210-WuCC-iTRAQ-OSCC_relapse-2-Chu-s63.raw
	High		gTFATLSELHcDk	Unambiguous	1	1	P68871	N-Term(iTRAQ4plex); C11(Methylthio); K13(iTRAQ4plex)	HCD	1	0	1	1	205144	Unique	Used	0.131325	0.319644	2.53682	0.114302	0.848448	0.341596	6684.96	1184.73	1767.7	803.675	52.74	0.000117064	0	12.0949	91	3	585.962	1755.87	3.61111	56.1755	9541	9541	MS2	11/116	20210210-WuCC-iTRAQ-OSCC_relapse-2-Chu-s47.raw
	High		vVAGVANALAHk	Unambiguous	2	2	P68871;P02042	N-Term(iTRAQ4plex); K12(iTRAQ4plex)	HCD	1	0	1	1	236108	Not Unique	Not Used	0.102433	0.228093	2.32083	0.0963581	0.916993	0.403554	15658.7	2164.55	2954.67	1586.98	52.66	4.82381e-05	0	16.4177	93	3	479.965	1437.88	1.78149	52.4395	8449	8449	MS2	15/100	20210210-WuCC-iTRAQ-OSCC_relapse-2-Chu-s54.raw
	High		fFESFGDLSTPDAVMGNPk	Unambiguous	1	1	P68871	N-Term(iTRAQ4plex); K19(iTRAQ4plex)	HCD	1	0	1	1	78307	Unique	Used	0.244651	0.498832	2.12509				5446.83	1798.31	2247.72		52.64	0.000100188	0	31.293	64	3	783.057	2347.16	1.5314	55.1647	9285	9285	MS2	12/166	20210210-WuCC-iTRAQ-OSCC_relapse-2-Chu-s19.raw
		High	lLVVYPWTQR	Unambiguous	3	3	P68871;P02042;P69891	N-Term(iTRAQ4plex)	CID	1	0	1	1	53231	Not Unique	Not Used	0.116641	0.274163	2.44979	0.0981073	0.819912	0.341835	356093	56051.5	80763.5	36744.4	52.63	8.45925e-05	0	9.34958	2	2	709.919	1418.83	2.33003	44.9305	6972	6972	MS2	10/74	20210210-WuCC-iTRAQ-OSCC_relapse-2-Chu-s14.raw
		High	lLVVYPWTQR	Unambiguous	3	3	P68871;P02042;P69891	N-Term(iTRAQ4plex)	CID	1	0	1	1	62948	Not Unique	Not Used	0.175532	0.467009	2.77293	0.13766	0.764485	0.281583	333659	79037.3	128906	48310.1	52.61	8.49829e-05	0	9.66088	4	2	709.919	1418.83	2.5021	44.7118	7011	7011	MS2	10/74	20210210-WuCC-iTRAQ-OSCC_relapse-2-Chu-s16.raw
		High	vVAGVANALAHk	Unambiguous	2	2	P68871;P02042	N-Term(iTRAQ4plex); K12(iTRAQ4plex)	CID	1	0	1	1	234802	Redundant	Not Used	0.134587	0.411997	3.19052	0.137215	0.993836	0.31815	38804.7	7047.91	13225.8	5600.31	52.56	4.93617e-05	0	15.1377	55	3	479.965	1437.88	1.71782	40.0554	5611	5611	MS2	17/100	20210210-WuCC-iTRAQ-OSCC_relapse-2-Chu-s54.raw
		High	eFTPPVQAAYQk	Unambiguous	1	1	P68871	N-Term(iTRAQ4plex); K12(iTRAQ4plex)	CID	1	0	1	1	107911	Unique	Used	0.154296	0.312101	2.1082	0.190076	1.20086	0.581778	103484	21547.6	26718.4	20688.4	52.55	0.000123133	0	18.3229	11	2	833.958	1666.91	2.50617	31.4044	3481	3481	MS2	8/102	20210210-WuCC-iTRAQ-OSCC_relapse-2-Chu-s26.raw
		High	vVAGVANALAHk	Unambiguous	2	2	P68871;P02042	N-Term(iTRAQ4plex); K12(iTRAQ4plex)	CID	1	0	1	1	251862	Redundant	Not Used	0.260675	0.480143	1.91975	0.244817	0.915505	0.487074	68890.6	24234.3	27363.7	17739	52.54	4.95895e-05	0	19.0273	24	3	479.965	1437.88	1.78149	32.4772	4117	4117	MS2	10/100	20210210-WuCC-iTRAQ-OSCC_relapse-2-Chu-s58.raw
	High		vNVDEVGGEALGR	Unambiguous	1	1	P68871	N-Term(iTRAQ4plex)	HCD	1	0	1	1	56097	Unique	Used	0.141812	0.349712	2.57021	0.173059	1.1896	0.472726	1.63964e+06	313786	474353	298449	52.52	0.000141899	0	6.09917	1	2	729.888	1458.77	1.03918	27.793	2906	2906	MS2	9/128	20210210-WuCC-iTRAQ-OSCC_relapse-2-Chu-s15.raw
	High		vNVDEVGGEALGR	Unambiguous	1	1	P68871	N-Term(iTRAQ4plex)	HCD	1	0	1	1	206694	Unique	Used	0.291302	0.650887	2.32881	0.297487	0.995504	0.436604	5643.33	2218.46	3038.68	1765.76	52.51	0.000142226	0	0	108	2	729.888	1458.77	1.03918	30.1604	3173	3173	MS2	9/128	20210210-WuCC-iTRAQ-OSCC_relapse-2-Chu-s48.raw
	High		mVHLTPEEk	Unambiguous	2	2	P68871;P02042	N-Term(iTRAQ4plex); K9(iTRAQ4plex)	HCD	1	0	1	1	237188	Redundant	Not Used	0.379132	0.710258	1.95253	0.35647	0.916538	0.479436	19941.4	10202.8	11717	7476.63	52.48	0.00013389	0	27.4384	293	2	686.382	1371.76	1.12392	22.2124	1512	1512	MS2	6/70	20210210-WuCC-iTRAQ-OSCC_relapse-2-Chu-s55.raw
		High	sAVTALWGk	Unambiguous	1	1	P68871	N-Term(iTRAQ4plex); K9(iTRAQ4plex)	CID	1	0	1	1	193887	Redundant	Not Used	0.142003	0.472849	3.47054	0.210294	1.4436	0.424843	33783.3	6473.97	13215	7472.34	52.43	8.40074e-05	0	31.2329	42	2	610.869	1220.73	5.50102	35.1603	4311	4311	MS2	12/70	20210210-WuCC-iTRAQ-OSCC_relapse-2-Chu-s45.raw
		High	vVAGVANALAHk	Unambiguous	2	2	P68871;P02042	N-Term(iTRAQ4plex); K12(iTRAQ4plex)	CID	1	0	1	1	235912	Redundant	Not Used	0.11417	0.326691	2.98233	0.121358	1.03618	0.354859	21484.8	3310.22	5806.47	2742.38	52.39	4.0662e-05	0	31.8161	91	3	479.965	1437.88	2.22719	50.3567	8016	8016	MS2	10/100	20210210-WuCC-iTRAQ-OSCC_relapse-2-Chu-s54.raw
	High		fFESFGDLSTPDAVMGNPk	Unambiguous	1	1	P68871	N-Term(iTRAQ4plex); K19(iTRAQ4plex)	HCD	1	0	1	1	77329	Redundant	Not Used	0.171346	0.386413	2.35044	0.105808	0.601952	0.261572	67480.8	15603.7	21571.2	7509.75	52.38	0.000100878	0	7.36406	10	2	1174.08	2347.15	0.184926	46.5317	7166	7166	MS2	13/166	20210210-WuCC-iTRAQ-OSCC_relapse-2-Chu-s19.raw
	High		vVAGVANALAHk	Unambiguous	2	2	P68871;P02042	N-Term(iTRAQ4plex); K12(iTRAQ4plex)	HCD	1	0	1	1	240637	Not Unique	Not Used	0.30701	0.487974	1.65659	0.217987	0.692144	0.426736	5584.42	2313.68	2254.34	1280.37	52.34	3.93825e-05	0	42.6035	115	3	479.966	1437.88	4.13734	54.1813	8986	8986	MS2	13/100	20210210-WuCC-iTRAQ-OSCC_relapse-2-Chu-s55.raw
	High		eFTPPVQAAYQk	Unambiguous	1	1	P68871	N-Term(iTRAQ4plex); K12(iTRAQ4plex)	HCD	1	0	1	1	107911	Redundant	Not Used	0.154296	0.312101	2.1082	0.190076	1.20086	0.581778	103484	21547.6	26718.4	20688.4	52.28	0.000131031	0	18.3229	11	2	833.958	1666.91	2.50617	31.4184	3487	3487	MS2	9/102	20210210-WuCC-iTRAQ-OSCC_relapse-2-Chu-s26.raw
		High	lLVVYPWTQR	Unambiguous	3	3	P68871;P02042;P69891	N-Term(iTRAQ4plex)	CID	1	0	1	1	58492	Not Unique	Not Used	0.142263	0.412237	3.02013	0.167624	1.14858	0.38843	97151.9	18651.6	33131.5	17128.3	52.26	0.000101624	0	21.8567	20	2	709.918	1418.83	0.43724	47.5109	8088	8088	MS2	10/74	20210210-WuCC-iTRAQ-OSCC_relapse-2-Chu-s15.raw
		High	gTFATLSELHcDk	Unambiguous	1	1	P68871	N-Term(iTRAQ4plex); C11(Methylthio); K13(iTRAQ4plex)	CID	1	0	1	1	207623	Redundant	Not Used	0.168253	0.648202	4.01531	0.112134	0.649669	0.165253	2.87396e+06	652551	1.54111e+06	338956	52.25	0.000127174	0	9.18038	0	3	585.96	1755.87	0.274089	38.4475	5181	5181	MS2	9/116	20210210-WuCC-iTRAQ-OSCC_relapse-2-Chu-s48.raw
	High		fFESFGDLSTPDAVMGNPk	Unambiguous	1	1	P68871	N-Term(iTRAQ4plex); K19(iTRAQ4plex)	HCD	1	0	1	1	81759	Redundant	Not Used	0.294743	0.801456	2.83405	0.318739	1.05417	0.37991	9678.89	3849.82	6417.24	3244.8	52.23	0.000107714	0	5.91599	40	2	1174.08	2347.15	0.496973	46.1763	7006	7006	MS2	12/166	20210210-WuCC-iTRAQ-OSCC_relapse-2-Chu-s20.raw
		High	sAVTALWGk	Unambiguous	1	1	P68871	N-Term(iTRAQ4plex); K9(iTRAQ4plex)	CID	1	0	1	1	137572	Unique	Used	0.354217	0.517389	1.52237	0.324655	0.893451	0.599418	167013	79834.6	71484.2	57029.4	52.23	9.51474e-05	0	49.7139	14	2	610.867	1220.73	2.2011	41.6835	6261	6261	MS2	8/70	20210210-WuCC-iTRAQ-OSCC_relapse-2-Chu-s32.raw
		High	lLGNVLVcVLAHHFGk	Unambiguous	1	1	P68871	N-Term(iTRAQ4plex); C8(Methylthio); K16(iTRAQ4plex)	CID	1	0	1	1	272009	Unique	Used	0.244999	0.529723	2.25349	0.154111	0.613179	0.277914	837.051	276.751	366.812	135.679	52.23	6.91165e-05	0	35.6882	300	3	685.394	2054.17	1.61796	57.5756	9324	9324	MS2	16/146	20210210-WuCC-iTRAQ-OSCC_relapse-2-Chu-s62.raw
	High		vNVDEVGGEALGR	Unambiguous	1	1	P68871	N-Term(iTRAQ4plex)	HCD	1	0	1	1	150030	Redundant	Not Used	0.231507	0.361446	1.62723	0.223217	0.939899	0.589942	26160.4	8172.98	7822.23	6141.84	52.19	0.000150685	0	9.62675	48	2	729.887	1458.77	0.202371	28.6658	3008	3008	MS2	9/128	20210210-WuCC-iTRAQ-OSCC_relapse-2-Chu-s35.raw
		High	VNVDEVGGEALGR	Unambiguous	1	1	P68871		CID	1	0	1	1		No Quan Labels	Not Used											52.17	0.00011983	0	5.42944	19	2	657.836	1314.66	-0.0447105	30.1828	2086	2086	MS2	6/128	20210210-WuCC-iTRAQ-OSCC_relapse-2-Chu-s06.raw
		High	lLVVYPWTQR	Unambiguous	3	3	P68871;P02042;P69891	N-Term(iTRAQ4plex)	CID	1	0	1	1	156124	Not Unique	Not Used	0.161968	0.297292	1.91305	0.152192	0.915973	0.489029	74947.9	16381.7	18432.6	11997.2	52.09	0.000103518	0	9.24452	20	2	709.918	1418.83	1.21156	45.8668	6616	6616	MS2	10/74	20210210-WuCC-iTRAQ-OSCC_relapse-2-Chu-s36.raw
	High		gTFATLSELHcDk	Unambiguous	1	1	P68871	N-Term(iTRAQ4plex); C11(Methylthio); K13(iTRAQ4plex)	HCD	1	0	1	1	203103	Unique	Used	0.162316	0.257485	1.65333	0.039327	0.236182	0.145903	7.52479e+06	1.64827e+06	1.60284e+06	311252	52.08	0.000131941	0	10.7064	0	3	585.96	1755.87	0.899781	37.1682	5120	5120	MS2	12/116	20210210-WuCC-iTRAQ-OSCC_relapse-2-Chu-s47.raw
	High		vVAGVANALAHk	Unambiguous	2	2	P68871;P02042	N-Term(iTRAQ4plex); K12(iTRAQ4plex)	HCD	1	0	1	1	233732	Redundant	Not Used	0.1228	0.370243	3.14239	0.0860495	0.683076	0.222017	3.00479e+06	497947	920330	271950	52.04	6.37676e-05	0	12.3005	0	2	719.443	1437.88	0.708418	29.8901	3301	3301	MS2	12/100	20210210-WuCC-iTRAQ-OSCC_relapse-2-Chu-s54.raw
		High	LLGNVLVcVLAHHFGk	Unambiguous	1	1	P68871	C8(Methylthio); K16(iTRAQ4plex)	CID	1	0	1	1	231600	Unique	Used	0.331839	0.559943	1.75868	0.307688	0.903858	0.524918	5653.75	2531.84	2618.93	1829.68	52.01	0.000115514	0	27.8709	177	3	637.359	1910.06	0.723882	50.3369	8373	8373	MS2	10/146	20210210-WuCC-iTRAQ-OSCC_relapse-2-Chu-s53.raw
		High	vNVDEVGGEALGR	Unambiguous	1	1	P68871	N-Term(iTRAQ4plex)	CID	1	0	1	1	52451	Redundant	Not Used	0.167429	0.318599	1.98329	0.168696	0.982187	0.505809	258297	58360.8	68077.9	45830.2	51.97	0.000158515	0	24.0269	4	2	729.887	1458.77	0.202371	38.5255	5282	5282	MS2	16/128	20210210-WuCC-iTRAQ-OSCC_relapse-2-Chu-s14.raw
	High		sAVTALWGk	Unambiguous	1	1	P68871	N-Term(iTRAQ4plex); K9(iTRAQ4plex)	HCD	1	0	1	1	141394	Unique	Used	0.395534	0.897731	2.36556	0.167644	0.413165	0.178388	2.46456e+06	1.31551e+06	1.83033e+06	434566	51.9	9.39427e-05	0	10.2617	0	2	610.867	1220.73	1.30112	34.0428	4519	4519	MS2	12/70	20210210-WuCC-iTRAQ-OSCC_relapse-2-Chu-s33.raw
	High		fFESFGDLSTPDAVmGNPk	Unambiguous	1	1	P68871	N-Term(iTRAQ4plex); M15(Oxidation); K19(iTRAQ4plex)	HCD	1	0	1	1	137734	Unique	Used	0.229251	0.443409	2.01588	0.170864	0.726539	0.368105	12909.9	3993.98	4735.56	2320.07	51.87	0.000122224	0	22.5577	30	3	788.389	2363.15	2.09732	43.1025	6618	6618	MS2	12/166	20210210-WuCC-iTRAQ-OSCC_relapse-2-Chu-s32.raw
		High	vVAGVANALAHk	Unambiguous	2	2	P68871;P02042	N-Term(iTRAQ4plex); K12(iTRAQ4plex)	CID	1	0	1	1	237815	Redundant	Not Used	0.225758	0.457719	2.11313	0.18233	0.787285	0.380525	372087	113360	140892	71355.9	51.87	5.78615e-05	0	24.1839	4	3	479.965	1437.88	1.90883	27.8646	2868	2868	MS2	7/100	20210210-WuCC-iTRAQ-OSCC_relapse-2-Chu-s55.raw
		High	vVAGVANALAHk	Unambiguous	2	2	P68871;P02042	N-Term(iTRAQ4plex); K12(iTRAQ4plex)	CID	1	0	1	1	247206	Redundant	Not Used	0.234204	0.452805	2.01507	0.18978	0.789905	0.400372	337385	106633	126381	67344.7	51.8	5.88017e-05	0	10.8789	6	3	479.965	1437.88	1.90883	31.0433	4032	4032	MS2	10/100	20210210-WuCC-iTRAQ-OSCC_relapse-2-Chu-s57.raw
		High	vVAGVANALAHk	Unambiguous	2	2	P68871;P02042	N-Term(iTRAQ4plex); K12(iTRAQ4plex)	CID	1	0	1	1	235030	Redundant	Not Used	0.183499	0.376411	2.13796	0.179036	0.951095	0.454362	35505.3	8792.23	11056	6685.91	51.79	5.89373e-05	0	16.5358	88	3	479.965	1437.88	1.78149	42.2606	6105	6105	MS2	17/100	20210210-WuCC-iTRAQ-OSCC_relapse-2-Chu-s54.raw
		High	lLVVYPWTQR	Unambiguous	3	3	P68871;P02042;P69891	N-Term(iTRAQ4plex)	CID	1	0	1	1	59132	Not Unique	Not Used	0.183422	0.429953	2.4431	0.207482	1.10267	0.460981	25540.6	6322	9084.39	5573.64	51.77	0.000113762	0	14.4967	59	2	709.918	1418.83	0.43724	52.8843	9470	9470	MS2	10/74	20210210-WuCC-iTRAQ-OSCC_relapse-2-Chu-s15.raw
	High		LLGNVLVcVLAHHFGk	Unambiguous	1	1	P68871	C8(Methylthio); K16(iTRAQ4plex)	HCD	1	0	1	1	244860	Unique	Used	0.568031	0.781732	1.43436	0.617107	1.05903	0.754096	2842.97	2179.3	1838.54	1845.27	51.69	0.000126041	0	30.6896	121	3	637.359	1910.06	0.244564	51.7488	8680	8680	MS2	9/146	20210210-WuCC-iTRAQ-OSCC_relapse-2-Chu-s56.raw
	High		VHLTPEEk	Unambiguous	2	2	P68871;P02042	K8(iTRAQ4plex)	HCD	1	0	1	1	174583	No Quan Values	Not Used											51.63	0.000162835	0	13.0392	300	2	548.811	1096.61	2.61659	16.3606	410	410	MS2	5/62	20210210-WuCC-iTRAQ-OSCC_relapse-2-Chu-s41.raw
	High		LLVVYPWTQR	Unambiguous	3	3	P68871;P02042;P69891		HCD	1	0	1	1	22492	No Quan Labels	Not Used							1161.73	3586.04	1168.78	1724.09	51.63	0.000184478	0	34.5683	174	2	637.865	1274.72	-2.75966	45.1509	5646	5646	MS2	7/74	20210210-WuCC-iTRAQ-OSCC_relapse-2-Chu-s07.raw
		High	vNVDEVGGEALGR	Unambiguous	1	1	P68871	N-Term(iTRAQ4plex)	CID	1	0	1	1	53801	Redundant	Not Used	0.14299	0.459358	3.34824	0.150242	1.02424	0.312438	81462.5	15719.4	30956.6	12872.9	51.63	0.000171424	0	11.9575	11	2	729.889	1458.77	2.79646	49.6967	8207	8207	MS2	10/128	20210210-WuCC-iTRAQ-OSCC_relapse-2-Chu-s14.raw
		High	vVAGVANALAHk	Unambiguous	2	2	P68871;P02042	N-Term(iTRAQ4plex); K12(iTRAQ4plex)	CID	1	0	1	1	235116	Redundant	Not Used	0.251803	0.488977	2.02395	0.274824	1.06392	0.536896	28418.8	9656.91	11495.7	8214.6	51.61	6.14313e-05	0	40.5735	139	2	719.444	1437.88	1.81206	43.0408	6289	6289	MS2	9/100	20210210-WuCC-iTRAQ-OSCC_relapse-2-Chu-s54.raw
		High	vNVDEVGGEALGR	Unambiguous	1	1	P68871	N-Term(iTRAQ4plex)	CID	1	0	1	1	46239	Unique	Used	0.151907	0.365675	2.50894	0.164509	1.05568	0.429752	270898	55533.4	81949.2	46872.9	51.59	0.00017301	0	21.4898	4	2	729.889	1458.77	2.71278	26.4731	2177	2177	MS2	10/128	20210210-WuCC-iTRAQ-OSCC_relapse-2-Chu-s13.raw
		High	vVAGVANALAHk	Unambiguous	2	2	P68871;P02042	N-Term(iTRAQ4plex); K12(iTRAQ4plex)	CID	1	0	1	1	290497	Redundant	Not Used	0.352541	0.492152	1.45499	0.297849	0.82358	0.578126	14454.8	6876.9	5885.1	4528.3	51.51	7.02786e-05	0	21.7493	119	3	479.965	1437.88	0.953754	32.4507	4014	4014	MS2	8/100	20210210-WuCC-iTRAQ-OSCC_relapse-2-Chu-s67.raw
	High		fFESFGDLSTPDAVMGNPk	Unambiguous	1	1	P68871	N-Term(iTRAQ4plex); K19(iTRAQ4plex)	HCD	1	0	1	1	77285	Redundant	Not Used	0.0591294	0.14257	2.51303				191358	15269.4	22569.4		51.5	0.000141589	0	8.68883	2	3	783.057	2347.16	1.99947	46.1611	7073	7073	MS2	12/166	20210210-WuCC-iTRAQ-OSCC_relapse-2-Chu-s19.raw
	High		vLGAFSDGLAHLDNLk	Unambiguous	2	2	P68871;P02042	N-Term(iTRAQ4plex); K16(iTRAQ4plex)	HCD	1	0	1	1	199906	Not Unique	Not Used	0.23462	0.300222	1.33367	0.131883	0.54795	0.419633	27446	8689.92	6816.55	3807.09	51.47	0.000108354	0	24.7795	34	3	653.372	1958.1	3.95741	49.2808	7755	7755	MS2	9/138	20210210-WuCC-iTRAQ-OSCC_relapse-2-Chu-s46.raw
	High		VLGAFSDGLAHLDNLk	Unambiguous	2	2	P68871;P02042	K16(iTRAQ4plex)	HCD	1	0	1	1	142181	Not Unique	Not Used		0.287374					219322		52140.2		51.41	0.000158287	0	5.36132	1	3	605.337	1814	2.29337	40.7578	6223	6223	MS2	7/138	20210210-WuCC-iTRAQ-OSCC_relapse-2-Chu-s33.raw
	High		vVAGVANALAHk	Unambiguous	2	2	P68871;P02042	N-Term(iTRAQ4plex); K12(iTRAQ4plex)	HCD	1	0	1	1	238060	Redundant	Not Used	0.206237	0.601869	3.04163	0.246731	1.16621	0.391604	2.40335e+06	668891	1.19664e+06	623690	51.39	7.44259e-05	0	10.6811	0	2	719.443	1437.88	0.029249	29.9981	3406	3406	MS2	13/100	20210210-WuCC-iTRAQ-OSCC_relapse-2-Chu-s55.raw
		High	lLGNVLVcVLAHHFGk	Unambiguous	1	1	P68871	N-Term(iTRAQ4plex); C8(Methylthio); K16(iTRAQ4plex)	CID	1	0	1	1	271596	No Quan Values	Not Used											51.38	8.18752e-05	0	8.16877	2	3	685.394	2054.17	1.17227	52.2675	8432	8432	MS2	10/146	20210210-WuCC-iTRAQ-OSCC_relapse-2-Chu-s62.raw
	High		lLGNVLVcVLAHHFGk	Unambiguous	1	1	P68871	N-Term(iTRAQ4plex); C8(Methylthio); K16(iTRAQ4plex)	HCD	1	0	1	1	263447	Unique	Used	0.0649523	0.408023	6.54729	0.187425	2.81289	0.438802	1496.32	131.157	505.07	294.971	51.36	8.26187e-05	0	10.9991	300	3	685.394	2054.17	1.7071	57.8858	9586	9586	MS2	13/146	20210210-WuCC-iTRAQ-OSCC_relapse-2-Chu-s60.raw
		High	VNVDEVGGEALGR	Unambiguous	1	1	P68871		CID	1	0	1	1	17304	No Quan Labels	Not Used							1797.33	3255.56	3049.14	4519.18	51.35	0.00013887	0	25.2282	60	2	657.836	1314.66	-0.787534	31.7175	2454	2454	MS2	9/128	20210210-WuCC-iTRAQ-OSCC_relapse-2-Chu-s06.raw
	High		vNVDEVGGEALGR	Unambiguous	1	1	P68871	N-Term(iTRAQ4plex)	HCD	1	0	1	1	51889	Unique	Used	0.146429	0.820288	5.83865	0.545618	3.6323	0.6354	7792.17	1539.77	5287.71	4471.72	51.32	0.000185583	0	6.5482	22	3	486.928	1458.77	1.84584	33.9258	4068	4068	MS2	9/128	20210210-WuCC-iTRAQ-OSCC_relapse-2-Chu-s14.raw
	High		gTFATLSELHcDk	Unambiguous	1	1	P68871	N-Term(iTRAQ4plex); C11(Methylthio); K13(iTRAQ4plex)	HCD	1	0	1	1	257071	Unique	Used	0.250858	0.437092	1.816	0.252247	0.980206	0.551288	23705.2	8024.96	8571.55	6289.22	51.32	0.000163815	0	29.4362	57	3	585.961	1755.87	2.25545	37.8676	5645	5645	MS2	14/116	20210210-WuCC-iTRAQ-OSCC_relapse-2-Chu-s59.raw
	High		kVLGAFSDGLAHLDNLk	Unambiguous	2	2	P68871;P02042	N-Term(iTRAQ4plex); K1(iTRAQ4plex); K17(iTRAQ4plex)	HCD	1	0	1	1	287568	Not Unique	Not Used	0.340511	0.648741	1.98569	0.461447	1.32102	0.679478	3607.5	1657.72	1936.07	1750.88	51.32	4.78796e-05	1	10.3116	157	4	558.33	2230.3	2.99801	44.0577	6402	6402	MS2	14/174	20210210-WuCC-iTRAQ-OSCC_relapse-2-Chu-s66.raw
		High	lLGNVLVcVLAHHFGkEFTPPVQAAYQk	Unambiguous	1	1	P68871	N-Term(iTRAQ4plex); C8(Methylthio); K16(iTRAQ4plex); K28(iTRAQ4plex)	CID	1	0	1	1	296032	Redundant	Not Used	0.342069	0.318121	0.969281	0.136004	0.387576	0.408399	4704.92	2171.89	1238.19	673.026	51.29	2.41481e-05	1	12.6372	300	3	1186.66	3557.97	6.90692	51.4466	7276	7276	MS2	23/268	20210210-WuCC-iTRAQ-OSCC_relapse-2-Chu-s68.raw
	High		fFESFGDLSTPDAVmGNPk	Unambiguous	1	1	P68871	N-Term(iTRAQ4plex); M15(Oxidation); K19(iTRAQ4plex)	HCD	1	0	1	1	81409	Unique	Used	0.0218701	0.117867	5.6171				276303	8154.73	26941.5		51.28	0.00014001	0	9.61267	2	3	788.389	2363.15	2.25229	43.2598	6250	6250	MS2	14/166	20210210-WuCC-iTRAQ-OSCC_relapse-2-Chu-s20.raw
	High		vVAGVANALAHk	Unambiguous	2	2	P68871;P02042	N-Term(iTRAQ4plex); K12(iTRAQ4plex)	HCD	1	0	1	1	233673	Not Unique	Not Used	0.106685	0.263748	2.57665	0.0834073	0.762109	0.302092	5.86635e+06	844589	1.27997e+06	514635	51.24	7.55381e-05	0	11.8999	0	3	479.965	1437.88	1.33579	29.3303	3172	3172	MS2	13/100	20210210-WuCC-iTRAQ-OSCC_relapse-2-Chu-s54.raw
		High	vVAGVANALAHk	Unambiguous	2	2	P68871;P02042	N-Term(iTRAQ4plex); K12(iTRAQ4plex)	CID	1	0	1	1	235763	Redundant	Not Used	0.152206	0.260919	1.78668	0.115509	0.739781	0.422897	11440.4	2349.87	2469.4	1389.9	51.24	5.11104e-05	0	9.51993	88	3	479.966	1437.88	2.80024	48.9579	7692	7692	MS2	14/100	20210210-WuCC-iTRAQ-OSCC_relapse-2-Chu-s54.raw
	High		gTFATLSELHcDk	Unambiguous	1	1	P68871	N-Term(iTRAQ4plex); C11(Methylthio); K13(iTRAQ4plex)	HCD	1	0	1	1	205011	Unique	Used	0.0791368	0.395358	5.20695	0.0489385	0.602823	0.118245	7327.32	782.521	2396.51	377.158	51.2	0.000170301	0	14.6083	98	3	585.961	1755.87	2.46401	54.7207	9254	9254	MS2	13/116	20210210-WuCC-iTRAQ-OSCC_relapse-2-Chu-s47.raw
		High	EFTPPVQAAYQk	Unambiguous	1	1	P68871	K12(iTRAQ4plex)	CID	1	0	1	1	55866	Redundant	Not Used	0.392033	0.432809	1.15066	0.592653	1.47365	1.30806	11708.3	6194.23	4192.11	7298.27	51.19	0.000188561	0	6.25167	19	2	761.906	1522.8	1.06797	25.899	2396	2396	MS2	9/102	20210210-WuCC-iTRAQ-OSCC_relapse-2-Chu-s15.raw
	High		fFESFGDLSTPDAVmGNPk	Unambiguous	1	1	P68871	N-Term(iTRAQ4plex); M15(Oxidation); K19(iTRAQ4plex)	HCD	1	0	1	1	142369	Unique	Used	0.217873	0.281146	1.34494	0.26227	1.17345	0.89113	51520.6	15148	11982.8	14212.1	51.14	0.000148827	0	23.3794	21	3	788.39	2363.15	3.02712	42.3708	6628	6628	MS2	15/166	20210210-WuCC-iTRAQ-OSCC_relapse-2-Chu-s33.raw
		High	vVAGVANALAHk	Unambiguous	2	2	P68871;P02042	N-Term(iTRAQ4plex); K12(iTRAQ4plex)	CID	1	0	1	1	235567	Redundant	Not Used	0.220468	0.472123	2.23193	0.25478	1.12652	0.515509	18291.2	5442.01	7143.97	4901.57	51.12	5.13833e-05	0	46.1853	158	2	719.445	1437.88	3.67977	47.1486	7265	7265	MS2	10/100	20210210-WuCC-iTRAQ-OSCC_relapse-2-Chu-s54.raw
		High	kVLGAFSDGLAHLDNLk	Unambiguous	2	2	P68871;P02042	N-Term(iTRAQ4plex); K1(iTRAQ4plex); K17(iTRAQ4plex)	CID	1	0	1	1	298781	Redundant	Not Used	0.177281	0.403777	2.37383	0.13387	0.736102	0.316713	18740.6	4483.52	6259.92	2638.72	51.04	3.93523e-05	1	17.9055	99	4	558.331	2230.3	3.9832	41.1464	5156	5156	MS2	10/174	20210210-WuCC-iTRAQ-OSCC_relapse-2-Chu-s69.raw
	High		LLGNVLVcVLAHHFGk	Unambiguous	1	1	P68871	C8(Methylthio); K16(iTRAQ4plex)	HCD	1	0	1	1	231600	Redundant	Not Used	0.331839	0.559943	1.75868	0.307688	0.903858	0.524918	5653.75	2531.84	2618.93	1829.68	51	0.000145759	0	27.8709	177	3	637.359	1910.06	0.723882	50.3646	8379	8379	MS2	9/146	20210210-WuCC-iTRAQ-OSCC_relapse-2-Chu-s53.raw
	High		sAVTALWGk	Unambiguous	1	1	P68871	N-Term(iTRAQ4plex); K9(iTRAQ4plex)	HCD	1	0	1	1	138053	Unique	Used	0.492503	0.739439	1.56482	0.229722	0.454687	0.296774	96238.8	63963.3	58870.2	23253.1	50.95	0.000116913	0	63.0593	14	2	610.868	1220.73	4.20105	45.8745	7315	7315	MS2	7/70	20210210-WuCC-iTRAQ-OSCC_relapse-2-Chu-s32.raw
		High	VNVDEVGGEALGR	Unambiguous	1	1	P68871		CID	1	0	1	1		No Quan Labels	Not Used											50.83	0.000162729	0	27.1875	300	2	657.836	1314.66	0.0481423	29.3358	1055	1055	MS2	10/128	20210210-WuCC-iTRAQ-OSCC_relapse-2-Chu-s02.raw
		High	vNVDEVGGEALGR	Unambiguous	1	1	P68871	N-Term(iTRAQ4plex)	CID	1	0	1	1	54305	Redundant	Not Used	0.142624	0.266233	1.94555	0.109644	0.749395	0.39341	120171	23129.4	26467.1	13858.4	50.75	0.000216659	0	15.4093	9	2	729.888	1458.77	1.12286	53.9412	9299	9299	MS2	16/128	20210210-WuCC-iTRAQ-OSCC_relapse-2-Chu-s14.raw
		High	gTFATLSELHcDk	Unambiguous	1	1	P68871	N-Term(iTRAQ4plex); C11(Methylthio); K13(iTRAQ4plex)	CID	1	0	1	1	207545	Redundant	Not Used	0.296243	0.679142	2.38937	0.0985262	0.324206	0.138585	4.65776e+06	1.86208e+06	2.61686e+06	482676	50.74	0.00017457	0	8.35956	0	3	585.961	1755.87	1.62975	37.7548	5012	5012	MS2	16/116	20210210-WuCC-iTRAQ-OSCC_relapse-2-Chu-s48.raw
		High	fFESFGDLSTPDAVMGNPk	Unambiguous	1	1	P68871	N-Term(iTRAQ4plex); K19(iTRAQ4plex)	CID	1	0	1	1	72574	Redundant	Not Used	0.109198	0.331307	3.16219				729035	107432	199812		50.73	0.000173282	0	9.3878	1	3	783.058	2347.16	3.48168	44.7391	6751	6751	MS2	19/166	20210210-WuCC-iTRAQ-OSCC_relapse-2-Chu-s18.raw
		High	sAVTALWGk	Unambiguous	1	1	P68871	N-Term(iTRAQ4plex); K9(iTRAQ4plex)	CID	1	0	1	1	146226	Unique	Used	0.324408	0.519091	1.66772	0.239436	0.719476	0.440627	72531.5	31753.4	31146.8	18266	50.72	0.000123272	0	47.9954	31	2	610.868	1220.73	4.30105	35.3809	4796	4796	MS2	8/70	20210210-WuCC-iTRAQ-OSCC_relapse-2-Chu-s34.raw
		High	vVAGVANALAHk	Unambiguous	2	2	P68871;P02042	N-Term(iTRAQ4plex); K12(iTRAQ4plex)	CID	1	0	1	1	234956	Redundant	Not Used	0.148921	0.315946	2.21121	0.135493	0.886912	0.409666	38394.9	7716.15	10035.3	5471.65	50.71	5.77443e-05	0	17.1673	64	3	479.966	1437.88	3.43696	41.5463	5947	5947	MS2	8/100	20210210-WuCC-iTRAQ-OSCC_relapse-2-Chu-s54.raw
		High	FFESFGDLSTPDAVMGNPk	Unambiguous	1	1	P68871	K19(iTRAQ4plex)	CID	1	0	1	1	43529	Unique	Used	0.0898988	0.395377	4.58383				67391.9	8175.86	22042.6		50.65	0.000141203	0	2.99193	3	2	1102.03	2203.05	1.42158	43.4969	6196	6196	MS2	14/166	20210210-WuCC-iTRAQ-OSCC_relapse-2-Chu-s12.raw
		High	vNVDEVGGEALGR	Unambiguous	1	1	P68871	N-Term(iTRAQ4plex)	CID	1	0	1	1	206694	Redundant	Not Used	0.291302	0.650887	2.32881	0.297487	0.995504	0.436604	5643.33	2218.46	3038.68	1765.76	50.61	0.000220281	0	0	108	2	729.888	1458.77	1.03918	30.1436	3167	3167	MS2	11/128	20210210-WuCC-iTRAQ-OSCC_relapse-2-Chu-s48.raw
		High	vVAGVANALAHk	Unambiguous	2	2	P68871;P02042	N-Term(iTRAQ4plex); K12(iTRAQ4plex)	CID	1	0	1	1	236174	Redundant	Not Used	0.148568	0.34009	2.38583	0.148836	0.976566	0.418061	15281.3	3063.78	4299.29	2392.19	50.58	6.16864e-05	0	26.3324	88	3	479.965	1437.88	2.48188	53.1053	8586	8586	MS2	9/100	20210210-WuCC-iTRAQ-OSCC_relapse-2-Chu-s54.raw
	High		gTFATLSELHcDk	Unambiguous	1	1	P68871	N-Term(iTRAQ4plex); C11(Methylthio); K13(iTRAQ4plex)	HCD	1	0	1	1	252527	Unique	Used	0.304365	0.55687	1.90691	0.321612	1.03004	0.5517	21411.5	8794.55	9863.8	7242.8	50.46	0.000201038	0	66.9758	140	3	585.961	1755.87	2.88114	38.5752	5558	5558	MS2	13/116	20210210-WuCC-iTRAQ-OSCC_relapse-2-Chu-s58.raw
		High	vVAGVANALAHk	Unambiguous	2	2	P68871;P02042	N-Term(iTRAQ4plex); K12(iTRAQ4plex)	CID	1	0	1	1	234176	Redundant	Not Used	0.140147	0.25842	1.92183	0.0880779	0.612635	0.325585	210099	39735.4	44915.2	19463.3	50.46	6.11658e-05	0	10.3988	4	3	479.966	1437.88	2.80024	34.2629	4257	4257	MS2	13/100	20210210-WuCC-iTRAQ-OSCC_relapse-2-Chu-s54.raw
		High	vNVDEVGGEALGR	Unambiguous	1	1	P68871	N-Term(iTRAQ4plex)	CID	1	0	1	1	61107	Redundant	Not Used	0.16175	0.500235	3.2233	0.235197	1.41744	0.44914	44555.8	9725.7	18438.3	11022.1	50.44	0.000226364	0	10.1017	16	2	729.888	1458.77	1.70862	29.6507	3021	3021	MS2	12/128	20210210-WuCC-iTRAQ-OSCC_relapse-2-Chu-s16.raw
	High		lLGNVLVcVLAHHFGk	Unambiguous	1	1	P68871	N-Term(iTRAQ4plex); C8(Methylthio); K16(iTRAQ4plex)	HCD	1	0	1	1	276082	Unique	Used	0.27638	0.334177	1.26021	0.235643	0.831123	0.673599	1705.2	635.998	471.408	422.628	50.43	8.51389e-05	0	26.4472	292	4	514.299	2054.17	5.02838	53.832	8889	8889	MS2	12/146	20210210-WuCC-iTRAQ-OSCC_relapse-2-Chu-s63.raw
	High		LLGNVLVcVLAHHFGk	Unambiguous	1	1	P68871	C8(Methylthio); K16(iTRAQ4plex)	HCD	1	0	1	1	292177	Unique	Used	0.131816	1.07845	8.52711	0.394089	2.91437	0.349076	2887.97	513.727	2576.53	1197.06	50.42	0.000166585	0	26.2355	92	3	637.359	1910.06	0.628019	50.6307	7660	7660	MS2	8/146	20210210-WuCC-iTRAQ-OSCC_relapse-2-Chu-s67.raw
		High	kVLGAFSDGLAHLDNLk	Unambiguous	2	2	P68871;P02042	N-Term(iTRAQ4plex); K1(iTRAQ4plex); K17(iTRAQ4plex)	CID	1	0	1	1	283255	Redundant	Not Used	0.0780155	0.322174	4.30409	0.17638	2.20388	0.522979	51108.5	5380.79	13621.6	9481.35	50.42	4.5391e-05	1	21.1115	16	4	558.331	2230.3	3.76427	41.4362	6081	6081	MS2	16/174	20210210-WuCC-iTRAQ-OSCC_relapse-2-Chu-s65.raw
		High	SAVTALWGk	Unambiguous	1	1	P68871	K9(iTRAQ4plex)	CID	1	0	1	1	75845	Redundant	Not Used	0.0704175	0.547071	8.09719	0.100798	1.39538	0.176009	271052	25757.6	122670	28736.5	50.3	0.000198317	0	6.72431	1	2	538.815	1076.62	1.48662	33.5313	3947	3947	MS2	5/70	20210210-WuCC-iTRAQ-OSCC_relapse-2-Chu-s19.raw
	High		vVAGVANALAHk	Unambiguous	2	2	P68871;P02042	N-Term(iTRAQ4plex); K12(iTRAQ4plex)	HCD	1	0	1	1	174	Redundant	Not Used	0.351024	0.246608	0.73222				1492.11	706.823	304.405		50.28	9.56313e-05	0	40.5132	300	2	719.443	1437.88	0.623522	34.2733	1576	1576	MS2	7/100	20210210-WuCC-iTRAQ-OSCC_relapse-2-Chu-s01.raw
	High		vLGAFSDGLAHLDNLk	Unambiguous	2	2	P68871;P02042	N-Term(iTRAQ4plex); K16(iTRAQ4plex)	HCD	1	0	1	1	256909	Not Unique	Not Used	0.122668	0.369433	3.1389	0.234864	1.8664	0.607303	34377.6	5690.86	10506.4	8492.18	50.27	0.000155054	0	24.1723	18	3	653.371	1958.1	1.61962	36.3548	5294	5294	MS2	7/138	20210210-WuCC-iTRAQ-OSCC_relapse-2-Chu-s59.raw
		High	vVAGVANALAHk	Unambiguous	2	2	P68871;P02042	N-Term(iTRAQ4plex); K12(iTRAQ4plex)	CID	1	0	1	1	234905	Redundant	Not Used	0.235403	0.435331	1.92743	0.290088	1.20126	0.636552	20545.1	6526.69	7398.99	6268.53	50.24	6.19785e-05	0	40.0695	130	2	719.446	1437.88	4.61362	41.0005	5833	5833	MS2	13/100	20210210-WuCC-iTRAQ-OSCC_relapse-2-Chu-s54.raw
	High		kVLGAFSDGLAHLDNLk	Unambiguous	2	2	P68871;P02042	N-Term(iTRAQ4plex); K1(iTRAQ4plex); K17(iTRAQ4plex)	HCD	1	0	1	1	287236	Not Unique	Not Used	0.249274	0.466545	1.95069	0.323166	1.26377	0.661693	20053.2	6745.79	7739.64	6816.11	50.19	6.21084e-05	1	52.8805	132	4	558.33	2230.3	2.01282	40.7074	5685	5685	MS2	15/174	20210210-WuCC-iTRAQ-OSCC_relapse-2-Chu-s66.raw
	High		sAVTALWGk	Unambiguous	1	1	P68871	N-Term(iTRAQ4plex); K9(iTRAQ4plex)	HCD	1	0	1	1	136529	Redundant	Not Used	0.115587	0.259625	2.34104				2.24245e+07	3.49787e+06	4.81629e+06		50.16	0.000141201	0	12.86	0	2	610.867	1220.73	1.70111	32.6153	4013	4013	MS2	11/70	20210210-WuCC-iTRAQ-OSCC_relapse-2-Chu-s32.raw
		High	LLGNVLVcVLAHHFGk	Unambiguous	1	1	P68871	C8(Methylthio); K16(iTRAQ4plex)	CID	1	0	1	1		No Quan Values	Not Used											50.15	0.000164712	0	4.09295	1	3	637.361	1910.07	3.12046	50.3201	8359	8359	MS2	16/146	20210210-WuCC-iTRAQ-OSCC_relapse-2-Chu-s56.raw
	High		lLGNVLVcVLAHHFGk	Unambiguous	1	1	P68871	N-Term(iTRAQ4plex); C8(Methylthio); K16(iTRAQ4plex)	HCD	1	0	1	1	288307	Unique	Used	0.129308	0.432353	3.48486	0.139527	1.05184	0.30828	12101.5	2111.73	4328.35	1775.93	50.14	0.000108447	0	6.75357	162	4	514.297	2054.17	0.749745	52.1696	8009	8009	MS2	13/146	20210210-WuCC-iTRAQ-OSCC_relapse-2-Chu-s66.raw
		High	vLGAFSDGLAHLDNLk	Unambiguous	2	2	P68871;P02042	N-Term(iTRAQ4plex); K16(iTRAQ4plex)	CID	1	0	1	1	200815	No Quan Values	Not Used							996.72				50.12	0.000144453	0	24.0323	300	3	653.374	1958.11	6.48221	58.9403	9740	9740	MS2	14/138	20210210-WuCC-iTRAQ-OSCC_relapse-2-Chu-s46.raw
		High	gTFATLSELHcDk	Unambiguous	1	1	P68871	N-Term(iTRAQ4plex); C11(Methylthio); K13(iTRAQ4plex)	CID	1	0	1	1	205077	Redundant	Not Used	0.142485	0.350819	2.56617	0.109668	0.750287	0.29862	7905.88	1520.17	2294.44	911.917	50.08	0.000223839	0	10.6952	104	3	585.962	1755.87	4.02823	55.426	9391	9391	MS2	8/116	20210210-WuCC-iTRAQ-OSCC_relapse-2-Chu-s47.raw
		High	vLGAFSDGLAHLDNLk	Unambiguous	2	2	P68871;P02042	N-Term(iTRAQ4plex); K16(iTRAQ4plex)	CID	1	0	1	1	204962	Redundant	Not Used	0.206325	0.402335	2.03238	0.201251	0.950829	0.477831	6019.74	1676.11	2003.59	1274.21	50.06	0.000150408	0	21.8982	251	3	653.372	1958.1	3.77039	54.1696	9136	9136	MS2	18/138	20210210-WuCC-iTRAQ-OSCC_relapse-2-Chu-s47.raw
	High		eFTPPVQAAYQk	Unambiguous	1	1	P68871	N-Term(iTRAQ4plex); K12(iTRAQ4plex)	HCD	1	0	1	1	110922	Unique	Used	0.154941	0.349817	2.35314	0.196207	1.23444	0.535795	5808.16	1214.44	1680.83	1198.62	50.05	0.000218965	0	12.2537	242	3	556.307	1666.91	2.16857	56.7647	10005	10005	MS2	11/102	20210210-WuCC-iTRAQ-OSCC_relapse-2-Chu-s26.raw
		High	lLGNVLVcVLAHHFGkEFTPPVQAAYQk	Unambiguous	1	1	P68871	N-Term(iTRAQ4plex); C8(Methylthio); K16(iTRAQ4plex); K28(iTRAQ4plex)	CID	1	0	1	1	288308	Unique	Used	0.230855	0.596745	2.69414	0.238351	1.00646	0.381552	1782.18	555.218	879.801	446.783	50.04	5.94499e-05	1	8.25811	176	3	1186.65	3557.94	-2.56238	52.1522	8004	8004	MS2	23/268	20210210-WuCC-iTRAQ-OSCC_relapse-2-Chu-s66.raw
	High		eFTPPVQAAYQk	Unambiguous	1	1	P68871	N-Term(iTRAQ4plex); K12(iTRAQ4plex)	HCD	1	0	1	1	108178	Unique	Used	0.271536	0.397309	1.52501	0.219035	0.786329	0.526636	85166.5	31208.2	27992.4	19620.5	50.03	0.000216499	0	40.2636	19	2	833.962	1666.92	7.0465	33.5758	4062	4062	MS2	8/102	20210210-WuCC-iTRAQ-OSCC_relapse-2-Chu-s26.raw
		High	sAVTALWGk	Unambiguous	1	1	P68871	N-Term(iTRAQ4plex); K9(iTRAQ4plex)	CID	1	0	1	1	139382	Redundant	Not Used	0.14223	0.414511	3.03751	0.0847958	0.581169	0.195417	5809.99	1115.16	1992.3	518.176	50.02	0.000145827	0	11.6408	238	2	610.869	1220.73	5.80101	59.2332	10203	10203	MS2	8/70	20210210-WuCC-iTRAQ-OSCC_relapse-2-Chu-s32.raw
		High	lLGNVLVcVLAHHFGk	Unambiguous	1	1	P68871	N-Term(iTRAQ4plex); C8(Methylthio); K16(iTRAQ4plex)	CID	1	0	1	1	267591	Unique	Used	0.267977	0.332161	1.29188	0.232202	0.844671	0.667793	2603.49	941.511	715.4	635.843	50.02	0.000108001	0	12.4399	133	4	514.298	2054.17	2.53251	55.2467	9062	9062	MS2	11/146	20210210-WuCC-iTRAQ-OSCC_relapse-2-Chu-s61.raw
		High	FFESFGDLSTPDAVmGNPk	Unambiguous	1	1	P68871	M15(Oxidation); K19(iTRAQ4plex)	CID	1	0	1	1	43080	Unique	Used	0.151257	0.364279	2.5101	0.286689	1.84762	0.751798	39954.4	8155.51	12040.4	12047.6	50.01	0.000183577	0	21.7013	4	3	740.354	2219.05	1.85395	39.8635	5222	5222	MS2	20/166	20210210-WuCC-iTRAQ-OSCC_relapse-2-Chu-s12.raw
		High	lLGNVLVcVLAHHFGK	Unambiguous	1	1	P68871	N-Term(iTRAQ4plex); C8(Methylthio)	CID	1	0	1	1	236126	Unique	Used		0.165388					29149.8		3988.26		49.97	0.000183262	0	7.04662	11	3	637.36	1910.06	0.915609	52.6047	8482	8482	MS2	16/146	20210210-WuCC-iTRAQ-OSCC_relapse-2-Chu-s54.raw
	High		vNVDEVGGEALGR	Unambiguous	1	1	P68871	N-Term(iTRAQ4plex)	HCD	1	0	1	1	46503	Redundant	Not Used	0.0716004	0.213805	3.11224				1.59176e+07	1.53803e+06	2.81538e+06		49.85	0.000262409	0	7.21711	0	2	729.888	1458.77	1.03918	28.6926	2755	2755	MS2	8/128	20210210-WuCC-iTRAQ-OSCC_relapse-2-Chu-s13.raw
	High		vLGAFSDGLAHLDNLk	Unambiguous	2	2	P68871;P02042	N-Term(iTRAQ4plex); K16(iTRAQ4plex)	HCD	1	0	1	1	199482	Redundant	Not Used		0.198396					239850		39365.5		49.84	0.000173786	0	8.22285	4	2	979.552	1958.1	0.753714	45.5459	6841	6841	MS2	9/138	20210210-WuCC-iTRAQ-OSCC_relapse-2-Chu-s46.raw
		High	vVAGVANALAHk	Unambiguous	2	2	P68871;P02042	N-Term(iTRAQ4plex); K12(iTRAQ4plex)	CID	1	0	1	1	240644	Redundant	Not Used	0.405531	0.644674	1.65686	0.385844	0.927482	0.571738	2998.27	1640.84	1599.02	1216.77	49.82	9.27663e-05	0	35.6468	300	2	719.444	1437.88	1.98186	54.2213	8994	8994	MS2	11/100	20210210-WuCC-iTRAQ-OSCC_relapse-2-Chu-s55.raw
		High	vVAGVANALAHk	Unambiguous	2	2	P68871;P02042	N-Term(iTRAQ4plex); K12(iTRAQ4plex)	CID	1	0	1	1	236042	Redundant	Not Used	0.186341	0.280936	1.57134	0.232612	1.21686	0.79095	6918.51	1739.77	1607.92	1692.67	49.79	7.13689e-05	0	11.1494	103	3	479.966	1437.88	2.86391	51.7308	8300	8300	MS2	15/100	20210210-WuCC-iTRAQ-OSCC_relapse-2-Chu-s54.raw
		High	VNVDEVGGEALGR	Unambiguous	1	1	P68871		CID	1	0	1	1	16712	No Quan Labels	Not Used										360.197	49.78	0.000200399	0	8.99481	195	2	657.836	1314.66	-0.137563	25.6718	1176	1176	MS2	7/128	20210210-WuCC-iTRAQ-OSCC_relapse-2-Chu-s06.raw
		High	sAVTALWGk	Unambiguous	1	1	P68871	N-Term(iTRAQ4plex); K9(iTRAQ4plex)	CID	1	0	1	1	141644	Redundant	Not Used	0.471975	0.754077	1.66521	0.307339	0.63477	0.389338	56001.7	35669.1	34935	18102.8	49.77	0.000167648	0	15.8777	25	2	610.867	1220.73	2.1011	36.1295	5050	5050	MS2	8/70	20210210-WuCC-iTRAQ-OSCC_relapse-2-Chu-s33.raw
		High	kVLGAFSDGLAHLDNLk	Unambiguous	2	2	P68871;P02042	N-Term(iTRAQ4plex); K1(iTRAQ4plex); K17(iTRAQ4plex)	CID	1	0	1	1	295115	Redundant	Not Used	0.168949	0.462315	2.85203	0.171948	0.992114	0.355292	37897.3	8640.43	14494	6853.84	49.71	5.18492e-05	1	13.5037	12	4	558.331	2230.3	4.42106	40.965	5295	5295	MS2	14/174	20210210-WuCC-iTRAQ-OSCC_relapse-2-Chu-s68.raw
		High	vLGAFSDGLAHLDNLk	Unambiguous	2	2	P68871;P02042	N-Term(iTRAQ4plex); K16(iTRAQ4plex)	CID	1	0	1	1	204070	Redundant	Not Used	0.152877	0.40111	2.73459	0.121138	0.772426	0.288498	57361.1	11834	19033.7	7308.45	49.69	0.000176671	0	10.5928	15	3	653.372	1958.1	2.92879	45.9539	7208	7208	MS2	15/138	20210210-WuCC-iTRAQ-OSCC_relapse-2-Chu-s47.raw
	High		gTFATLSELHcDk	Unambiguous	1	1	P68871	N-Term(iTRAQ4plex); C11(Methylthio); K13(iTRAQ4plex)	HCD	1	0	1	1	270199	Unique	Used	0.187826	0.541794	3.00642	0.215705	1.1195	0.380322	17785.9	4508.2	7971.74	4035.19	49.68	0.000224443	0	35.5998	130	3	585.961	1755.87	1.73404	38.6291	5410	5410	MS2	13/116	20210210-WuCC-iTRAQ-OSCC_relapse-2-Chu-s62.raw
	High		lLGNVLVcVLAHHFGK	Unambiguous	1	1	P68871	N-Term(iTRAQ4plex); C8(Methylthio)	HCD	1	0	1	1	236126	Redundant	Not Used		0.165388					29149.8		3988.26		49.65	0.000197275	0	7.04662	11	3	637.36	1910.06	0.915609	52.6211	8488	8488	MS2	15/146	20210210-WuCC-iTRAQ-OSCC_relapse-2-Chu-s54.raw
	High		sAVTALWGk	Unambiguous	1	1	P68871	N-Term(iTRAQ4plex); K9(iTRAQ4plex)	HCD	1	0	1	1	137081	Redundant	Not Used	0.221485	0.431248	2.02933	0.163087	0.71778	0.361257	360203	107662	128504	61786.4	49.6	0.00017434	0	30.465	2	2	610.867	1220.73	2.1011	37.4786	5209	5209	MS2	6/70	20210210-WuCC-iTRAQ-OSCC_relapse-2-Chu-s32.raw
	High		LLGNVLVcVLAHHFGk	Unambiguous	1	1	P68871	C8(Methylthio); K16(iTRAQ4plex)	HCD	1	0	1	1	240353	Unique	Used	0.162323	0.381382	2.44878	0.273805	1.64429	0.685814	2567.02	562.319	809.902	739.261	49.56	0.000203065	0	9.97629	111	4	478.271	1910.06	-0.14593	51.2662	8373	8373	MS2	7/146	20210210-WuCC-iTRAQ-OSCC_relapse-2-Chu-s55.raw
	High		lLGNVLVcVLAHHFGk	Unambiguous	1	1	P68871	N-Term(iTRAQ4plex); C8(Methylthio); K16(iTRAQ4plex)	HCD	1	0	1	1	267152	Redundant	Not Used	0.125258	0.337785	2.81064	0.122858	0.956121	0.347445	4.19662e+06	709380	1.17269e+06	542286	49.51	0.000125937	0	8.75124	0	3	685.393	2054.17	0.63744	50.2729	8116	8116	MS2	13/146	20210210-WuCC-iTRAQ-OSCC_relapse-2-Chu-s61.raw
	High		vNVDEVGGEALGR	Unambiguous	1	1	P68871	N-Term(iTRAQ4plex)	HCD	1	0	1	1	51947	Redundant	Not Used	0.165341	0.469408	2.95898	0.174824	1.03072	0.355776	465143	103786	180626	85529.5	49.49	0.000274404	0	8.61171	2	2	729.889	1458.77	2.6291	34.4227	4196	4196	MS2	8/128	20210210-WuCC-iTRAQ-OSCC_relapse-2-Chu-s14.raw
	High		fFESFGDLSTPDAVMGNPk	Unambiguous	1	1	P68871	N-Term(iTRAQ4plex); K19(iTRAQ4plex)	HCD	1	0	1	1	72848	Redundant	Not Used	0.105391	0.311229	3.07785	0.130105	1.20339	0.399336	17348.1	2467.34	4466.59	2373.96	49.47	0.000226524	0	5.69425	53	2	1174.08	2347.16	1.95319	47.0147	7346	7346	MS2	11/166	20210210-WuCC-iTRAQ-OSCC_relapse-2-Chu-s18.raw
		High	lLGNVLVcVLAHHFGk	Unambiguous	1	1	P68871	N-Term(iTRAQ4plex); C8(Methylthio); K16(iTRAQ4plex)	CID	1	0	1	1	258565	Unique	Used	0.177122	0.24127	1.41972				8158.55	1950.1	1628.4		49.44	0.000127983	0	11.7193	25	4	514.297	2054.17	0.393191	51.6547	8874	8874	MS2	7/146	20210210-WuCC-iTRAQ-OSCC_relapse-2-Chu-s59.raw
	High		eFTPPVQAAYQk	Unambiguous	1	1	P68871	N-Term(iTRAQ4plex); K12(iTRAQ4plex)	HCD	1	0	1	1	112477	Unique	Used	0.339789	0.752744	2.30892	0.566498	1.6252	0.718912	55573.1	25482.8	34606.3	33112.4	49.4	0.000248575	0	23.3552	10	2	833.957	1666.91	1.6274	29.9269	3224	3224	MS2	8/102	20210210-WuCC-iTRAQ-OSCC_relapse-2-Chu-s27.raw
		High	vVAGVANALAHk	Unambiguous	2	2	P68871;P02042	N-Term(iTRAQ4plex); K12(iTRAQ4plex)	CID	1	0	1	1	234646	Redundant	Not Used	0.212069	0.413224	2.03086	0.185291	0.851719	0.428345	32303.9	9244.93	11042.9	6295.6	49.37	7.86156e-05	0	32.2876	46	3	479.966	1437.88	2.99125	38.6368	5273	5273	MS2	9/100	20210210-WuCC-iTRAQ-OSCC_relapse-2-Chu-s54.raw
	High		LLGNVLVcVLAHHFGk	Unambiguous	1	1	P68871	C8(Methylthio); K16(iTRAQ4plex)	HCD	1	0	1	1	258390	Unique	Used	0.126294	0.43261	3.57016	0.112437	0.867854	0.248278	16349.2	2786.43	5851.08	1933.45	49.35	0.000214868	0	3.46866	84	4	478.271	1910.06	0.0457976	50.0113	8502	8502	MS2	7/146	20210210-WuCC-iTRAQ-OSCC_relapse-2-Chu-s59.raw
		High	vLGAFSDGLAHLDNLK	Unambiguous	2	2	P68871;P02042	N-Term(iTRAQ4plex)	CID	1	0	1	1	128574	Not Unique	Not Used	0.147473	0.656787	4.64177	0.205517	1.35848	0.298915	53047.6	10557.2	28822.6	11466.7	49.31	0.000242644	0	16.1618	14	3	605.336	1813.99	0.476444	45.3073	7212	7212	MS2	15/138	20210210-WuCC-iTRAQ-OSCC_relapse-2-Chu-s30.raw
	High		FFESFGDLSTPDAVMGNPk	Unambiguous	1	1	P68871	K19(iTRAQ4plex)	HCD	1	0	1	1	43529	Redundant	Not Used	0.0898988	0.395377	4.58383				67391.9	8175.86	22042.6		49.16	0.000198996	0	2.99193	3	2	1102.03	2203.05	1.42158	43.5107	6202	6202	MS2	7/166	20210210-WuCC-iTRAQ-OSCC_relapse-2-Chu-s12.raw
		High	eFTPPVQAAYQk	Unambiguous	1	1	P68871	N-Term(iTRAQ4plex); K12(iTRAQ4plex)	CID	1	0	1	1	107665	Unique	Used	0.0475527	0.270538	5.92957	0.102376	2.09866	0.361491	2.74779e+06	176332	614971	295877	49.16	0.000274226	0	12.1978	0	3	556.309	1666.91	4.14581	29.3272	2948	2948	MS2	11/102	20210210-WuCC-iTRAQ-OSCC_relapse-2-Chu-s26.raw
	High		SAVTALWGk	Unambiguous	1	1	P68871	K9(iTRAQ4plex)	HCD	1	0	1	1	71218	Unique	Used	0.159342	0.254013	1.66149	0.168663	1.03183	0.634291	133230	28648.6	27996.3	23634.6	49.13	0.000281014	0	8.19785	3	2	538.817	1076.63	4.32117	33.3527	3819	3819	MS2	6/70	20210210-WuCC-iTRAQ-OSCC_relapse-2-Chu-s18.raw
		High	lLGNVLVcVLAHHFGk	Unambiguous	1	1	P68871	N-Term(iTRAQ4plex); C8(Methylthio); K16(iTRAQ4plex)	CID	1	0	1	1	267349	Unique	Used		0.350062					43840.4		12695.9		49.12	0.000141443	0	8.67136	3	4	514.297	2054.17	1.5817	52.3867	8538	8538	MS2	9/146	20210210-WuCC-iTRAQ-OSCC_relapse-2-Chu-s61.raw
		High	vVAGVANALAHk	Unambiguous	2	2	P68871;P02042	N-Term(iTRAQ4plex); K12(iTRAQ4plex)	CID	1	0	1	1	233673	Redundant	Not Used	0.106685	0.263748	2.57665	0.0834073	0.762109	0.302092	5.86635e+06	844589	1.27997e+06	514635	49.11	0.000123358	0	11.8999	0	3	479.965	1437.88	1.33579	29.3129	3166	3166	MS2	10/100	20210210-WuCC-iTRAQ-OSCC_relapse-2-Chu-s54.raw
		High	sAVTALWGk	Unambiguous	1	1	P68871	N-Term(iTRAQ4plex); K9(iTRAQ4plex)	CID	1	0	1	1	141394	Redundant	Not Used	0.395534	0.897731	2.36556	0.167644	0.413165	0.178388	2.46456e+06	1.31551e+06	1.83033e+06	434566	49.04	0.000181494	0	10.2617	0	2	610.867	1220.73	1.30112	34.0275	4513	4513	MS2	8/70	20210210-WuCC-iTRAQ-OSCC_relapse-2-Chu-s33.raw
	High		lLGNVLVcVLAHHFGk	Unambiguous	1	1	P68871	N-Term(iTRAQ4plex); C8(Methylthio); K16(iTRAQ4plex)	HCD	1	0	1	1	263014	Unique	Used	0.22258	0.266361	1.24726	0.0830806	0.363858	0.297957	46014.5	13821.4	10139.3	4020.89	49.02	0.000142858	0	16.1456	134	4	514.298	2054.17	1.93826	52.3023	8637	8637	MS2	16/146	20210210-WuCC-iTRAQ-OSCC_relapse-2-Chu-s60.raw
	High		vNVDEVGGEALGR	Unambiguous	1	1	P68871	N-Term(iTRAQ4plex)	HCD	1	0	1	1	54686	Unique	Used	0.272953	0.618232	2.36067	0.336173	1.20058	0.519441	1192.02	439.079	609.645	421.475	49	0.000311584	0	5.62184	239	3	486.927	1458.77	-0.0369675	57.4456	10127	10127	MS2	11/128	20210210-WuCC-iTRAQ-OSCC_relapse-2-Chu-s14.raw
	High		gTFATLSELHcDkLHVDPENFR	Unambiguous	1	1	P68871	N-Term(iTRAQ4plex); C11(Methylthio); K13(iTRAQ4plex)	HCD	1	0	1	1	266167	Unique	Used	0.147117	0.358741	2.5415	0.139922	0.927133	0.372588	468131	92939.6	138929	68893.8	48.98	0.000191608	1	7.23262	2	4	716.609	2863.42	1.53232	41.0435	5983	5983	MS2	16/220	20210210-WuCC-iTRAQ-OSCC_relapse-2-Chu-s61.raw
	High		lLVVYPWTQR	Unambiguous	3	3	P68871;P02042;P69891	N-Term(iTRAQ4plex)	HCD	1	0	1	1	58599	No Quan Values	Not Used											48.97	0.000216768	0	17.4466	18	2	709.918	1418.83	0.43724	48.4295	8327	8327	MS2	9/74	20210210-WuCC-iTRAQ-OSCC_relapse-2-Chu-s15.raw
		High	lLGNVLVcVLAHHFGk	Unambiguous	1	1	P68871	N-Term(iTRAQ4plex); C8(Methylthio); K16(iTRAQ4plex)	CID	1	0	1	1	267218	Redundant	Not Used	0.0626087	0.26865	4.47221	0.116952	1.82093	0.41586	2.82171e+06	238407	627107	347095	48.91	0.000143952	0	8.9909	0	3	685.394	2054.17	0.904855	50.9342	8253	8253	MS2	25/146	20210210-WuCC-iTRAQ-OSCC_relapse-2-Chu-s61.raw
		High	vNVDEVGGEALGR	Unambiguous	1	1	P68871	N-Term(iTRAQ4plex)	CID	1	0	1	1	52787	Redundant	Not Used	0.157749	0.375066	2.47806	0.12521	0.77373	0.318901	140867	29988.1	43707.9	18551.3	48.85	0.000318624	0	6.17626	4	2	729.889	1458.77	2.54542	41.2896	6010	6010	MS2	16/128	20210210-WuCC-iTRAQ-OSCC_relapse-2-Chu-s14.raw
	High		SAVTALWGk	Unambiguous	1	1	P68871	K9(iTRAQ4plex)	HCD	1	0	1	1	75689	Unique	Used	0.27954	0.444509	1.65732	0.338349	1.17988	0.727124	19644.8	7410.77	7223.89	6990.99	48.83	0.000274928	0	20.9222	28	2	538.815	1076.62	0.579556	32.1119	3615	3615	MS2	6/70	20210210-WuCC-iTRAQ-OSCC_relapse-2-Chu-s19.raw
		High	vNVDEVGGEALGR	Unambiguous	1	1	P68871	N-Term(iTRAQ4plex)	CID	1	0	1	1	56097	Redundant	Not Used	0.141812	0.349712	2.57021	0.173059	1.1896	0.472726	1.63964e+06	313786	474353	298449	48.83	0.000331878	0	6.09917	1	2	729.888	1458.77	1.03918	27.7781	2900	2900	MS2	11/128	20210210-WuCC-iTRAQ-OSCC_relapse-2-Chu-s15.raw
	High		lLGNVLVcVLAHHFGK	Unambiguous	1	1	P68871	N-Term(iTRAQ4plex); C8(Methylthio)	HCD	1	0	1	1	236114	Unique	Used	0.0214278	0.161116	7.83671				123196	3562.43	16420.3		48.77	0.000243577	0	5.23625	4	4	478.271	1910.06	0.55707	52.4993	8462	8462	MS2	12/146	20210210-WuCC-iTRAQ-OSCC_relapse-2-Chu-s54.raw
		High	fFESFGDLSTPDAVmGNPk	Unambiguous	1	1	P68871	N-Term(iTRAQ4plex); M15(Oxidation); K19(iTRAQ4plex)	CID	1	0	1	1	90684	Redundant	Not Used	0.146127	0.408745	2.91538	0.104099	0.694444	0.243288	122179	24093.4	41313.5	13377.4	48.76	0.000251456	0	6.16765	10	2	1182.08	2363.15	2.02553	43.2627	6306	6306	MS2	12/166	20210210-WuCC-iTRAQ-OSCC_relapse-2-Chu-s22.raw
	High		lLGNVLVcVLAHHFGk	Unambiguous	1	1	P68871	N-Term(iTRAQ4plex); C8(Methylthio); K16(iTRAQ4plex)	HCD	1	0	1	1	271653	Unique	Used	0.144723	0.340067	2.44906	0.188723	1.27118	0.530132	46679.3	9116.59	13132.1	9265.65	48.73	0.000135977	0	12.2058	11	3	685.395	2054.17	3.40073	52.979	8562	8562	MS2	13/146	20210210-WuCC-iTRAQ-OSCC_relapse-2-Chu-s62.raw
		High	vNVDEVGGEALGR	Unambiguous	1	1	P68871	N-Term(iTRAQ4plex)	CID	1	0	1	1	52871	Redundant	Not Used	0.174272	0.363244	2.17241	0.193542	1.08259	0.508981	190673	44842.4	57296.9	38814.3	48.66	0.000349891	0	31.9345	6	2	729.888	1458.77	1.3739	42.0012	6192	6192	MS2	13/128	20210210-WuCC-iTRAQ-OSCC_relapse-2-Chu-s14.raw
		High	vNVDEVGGEALGR	Unambiguous	1	1	P68871	N-Term(iTRAQ4plex)	CID	1	0	1	1	197770	Unique	Used	0.27025	0.565101	2.17937	0.546353	1.97072	0.923575	4076.49	1486.7	1905.71	2342.54	48.66	0.000343084	0	16.1159	153	2	729.888	1458.77	0.620773	30.1826	3121	3121	MS2	9/128	20210210-WuCC-iTRAQ-OSCC_relapse-2-Chu-s46.raw
	High		lLVVYPWTQR	Unambiguous	3	3	P68871;P02042;P69891	N-Term(iTRAQ4plex)	HCD	1	0	1	1		No Quan Values	Not Used											48.64	0.00025303	0	7.65559	2	2	709.917	1418.83	-0.939337	42.3347	6189	6189	MS2	5/74	20210210-WuCC-iTRAQ-OSCC_relapse-2-Chu-s19.raw
		High	vVAGVANALAHk	Unambiguous	2	2	P68871;P02042	N-Term(iTRAQ4plex); K12(iTRAQ4plex)	CID	1	0	1	1	226031	Redundant	Not Used	0.195685	0.364623	1.94204	0.168154	0.83766	0.440541	28206.8	7448.73	8508.27	4988.7	48.64	8.95862e-05	0	42.1922	49	3	479.966	1437.88	4.71039	40.3606	5930	5930	MS2	9/100	20210210-WuCC-iTRAQ-OSCC_relapse-2-Chu-s52.raw
	High		gTFATLSELHcDk	Unambiguous	1	1	P68871	N-Term(iTRAQ4plex); C11(Methylthio); K13(iTRAQ4plex)	HCD	1	0	1	1	291089	Unique	Used	0.334415	0.787998	2.4559	0.39782	1.15963	0.482265	6691.32	3019.74	4361.95	2799.79	48.61	0.000307806	0	25.2528	197	3	585.961	1755.87	2.88114	38.8152	5298	5298	MS2	12/116	20210210-WuCC-iTRAQ-OSCC_relapse-2-Chu-s67.raw
		High	vVAGVANALAHk	Unambiguous	2	2	P68871;P02042	N-Term(iTRAQ4plex); K12(iTRAQ4plex)	CID	1	0	1	1	220556	Redundant	Not Used	0.261167	0.565658	2.25739	0.281769	1.0517	0.475844	36945.8	13021.3	17288.7	10949.3	48.58	0.000142142	0	38.6545	38	2	719.443	1437.88	0.45373	32.1121	3961	3961	MS2	11/100	20210210-WuCC-iTRAQ-OSCC_relapse-2-Chu-s51.raw
		High	vVAGVANALAHk	Unambiguous	2	2	P68871;P02042	N-Term(iTRAQ4plex); K12(iTRAQ4plex)	CID	1	0	1	1	235693	Redundant	Not Used	0.110743	0.42978	4.04483	0.167928	1.47817	0.373252	14293.1	2136.07	5081.77	2524.51	48.52	9.56112e-05	0	0	67	3	479.966	1437.88	2.99125	48.2893	7538	7538	MS2	8/100	20210210-WuCC-iTRAQ-OSCC_relapse-2-Chu-s54.raw
	High		VVAGVANALAHKYH	Unambiguous	2	2	P68871;P02042		HCD	1	0	1	1	192732	No Quan Labels	Not Used							1865.5	3724.3	2051.5	3308.39	48.5	0.000393392	1	42.942	300	3	483.936	1449.79	-1.92592	24.4923	1811	1811	MS2	7/116	20210210-WuCC-iTRAQ-OSCC_relapse-2-Chu-s45.raw
		High	sAVTALWGk	Unambiguous	1	1	P68871	N-Term(iTRAQ4plex); K9(iTRAQ4plex)	CID	1	0	1	1	176466	Redundant	Not Used	0.122245	0.340807	2.90569	0.0968361	0.77219	0.271427	157662	26009.3	44450.6	16058	48.5	0.000205524	0	31.329	19	2	610.868	1220.73	3.80106	35.52	4491	4491	MS2	7/70	20210210-WuCC-iTRAQ-OSCC_relapse-2-Chu-s41.raw
	High		vNVDEVGGEALGR	Unambiguous	1	1	P68871	N-Term(iTRAQ4plex)	HCD	1	0	1	1	53466	Unique	Used	0.199766	0.400386	2.08896	0.18378	0.896799	0.438474	106826	28798.4	35383.3	20649.1	48.43	0.000350259	0	24.7325	7	2	729.889	1458.77	2.6291	46.8957	7486	7486	MS2	6/128	20210210-WuCC-iTRAQ-OSCC_relapse-2-Chu-s14.raw
	High		fFESFGDLSTPDAVMGNPk	Unambiguous	1	1	P68871	N-Term(iTRAQ4plex); K19(iTRAQ4plex)	HCD	1	0	1	1	95623	Unique	Used	0.231337						39423.2	12307.5			48.42	0.000303587	0	15.6806	8	3	783.059	2347.16	4.10577	44.8978	7091	7091	MS2	11/166	20210210-WuCC-iTRAQ-OSCC_relapse-2-Chu-s23.raw
		High	gTFATLSELHcDk	Unambiguous	1	1	P68871	N-Term(iTRAQ4plex); C11(Methylthio); K13(iTRAQ4plex)	CID	1	0	1	1	204867	Redundant	Not Used	0.129769	0.344009	2.76292	0.0942493	0.707985	0.261718	10466.8	1832.99	2978.71	1037.58	48.37	0.000331845	0	14.6849	109	3	585.962	1755.87	4.02823	53.2328	8936	8936	MS2	9/116	20210210-WuCC-iTRAQ-OSCC_relapse-2-Chu-s47.raw
	High		vLGAFSDGLAHLDNLk	Unambiguous	2	2	P68871;P02042	N-Term(iTRAQ4plex); K16(iTRAQ4plex)	HCD	1	0	1	1	204662	Not Unique	Not Used	0.168892	0.63018	3.88889	0.21545	1.24352	0.326593	7966.7	1815.77	4153.23	1805.31	48.34	0.000239617	0	47.7911	142	3	653.371	1958.1	1.71314	51.2381	8492	8492	MS2	13/138	20210210-WuCC-iTRAQ-OSCC_relapse-2-Chu-s47.raw
		High	vLGAFSDGLAHLDNLk	Unambiguous	2	2	P68871;P02042	N-Term(iTRAQ4plex); K16(iTRAQ4plex)	CID	1	0	1	1	200014	Redundant	Not Used	0.110111	0.256888	2.43156	0.130402	1.15445	0.484917	36635.6	5443.82	7785.55	5024.77	48.34	0.000223496	0	12.1504	41	3	653.372	1958.1	3.77039	50.1915	7983	7983	MS2	18/138	20210210-WuCC-iTRAQ-OSCC_relapse-2-Chu-s46.raw
	High		vNVDEVGGEALGR	Unambiguous	1	1	P68871	N-Term(iTRAQ4plex)	HCD	1	0	1	1	46239	Redundant	Not Used	0.151907	0.365675	2.50894	0.164509	1.05568	0.429752	270898	55533.4	81949.2	46872.9	48.33	0.000366497	0	21.4898	4	2	729.889	1458.77	2.71278	26.4882	2183	2183	MS2	6/128	20210210-WuCC-iTRAQ-OSCC_relapse-2-Chu-s13.raw
		High	vNVDEVGGEALGR	Unambiguous	1	1	P68871	N-Term(iTRAQ4plex)	CID	1	0	1	1	54195	Unique	Used	0.382466	0.547808	1.49282	0.540938	1.37871	0.943287	2881.76	1487.38	1305.96	1639.58	48.33	0.000366497	0	3.28188	73	3	486.927	1458.77	0.151314	52.9716	9056	9056	MS2	12/128	20210210-WuCC-iTRAQ-OSCC_relapse-2-Chu-s14.raw
		High	sAVTALWGk	Unambiguous	1	1	P68871	N-Term(iTRAQ4plex); K9(iTRAQ4plex)	CID	1	0	1	1	141088	Redundant	Not Used	0.338031	0.6759	2.084	0.185043	0.533623	0.261526	219768	100252	122883	42772.5	48.26	0.000237354	0	10.1266	9	2	610.867	1220.73	2.2011	31.4053	3850	3850	MS2	14/70	20210210-WuCC-iTRAQ-OSCC_relapse-2-Chu-s33.raw
		High	sAVTALWGk	Unambiguous	1	1	P68871	N-Term(iTRAQ4plex); K9(iTRAQ4plex)	CID	1	0	1	1	136367	Redundant	Not Used	0.137218	0.328534	2.4954	0.0529847	0.376406	0.154062	7.64326e+07	1.41535e+07	2.07732e+07	4.25948e+06	48.24	0.000220454	0	12.6157	0	2	610.866	1220.72	0.60113	31.1211	3656	3656	MS2	14/70	20210210-WuCC-iTRAQ-OSCC_relapse-2-Chu-s32.raw
		High	vNVDEVGGEALGR	Unambiguous	1	1	P68871	N-Term(iTRAQ4plex)	CID	1	0	1	1	52284	Redundant	Not Used	0.151403	0.431853	2.97284	0.145726	0.938252	0.322348	296922	60666.6	106077	45510	48.18	0.000384699	0	14.0376	4	2	729.888	1458.77	1.87598	37.1516	4919	4919	MS2	6/128	20210210-WuCC-iTRAQ-OSCC_relapse-2-Chu-s14.raw
		High	vNVDEVGGEALGR	Unambiguous	1	1	P68871	N-Term(iTRAQ4plex)	CID	1	0	1	1	46155	Unique	Used	0.178251	0.341585	1.99728	0.141961	0.776344	0.397003	826897	198910	233665	123466	48.13	0.000387615	0	26.7036	1	2	729.888	1458.77	0.620773	25.7602	1995	1995	MS2	12/128	20210210-WuCC-iTRAQ-OSCC_relapse-2-Chu-s13.raw
		High	vVAGVANALAHk	Unambiguous	2	2	P68871;P02042	N-Term(iTRAQ4plex); K12(iTRAQ4plex)	CID	1	0	1	1	236295	Not Unique	Not Used		0.431235		0.298881		0.662078	5400.9		1926.74	1697.82	48.12	0.000104836	0	10.4114	63	3	479.966	1437.88	2.86391	54.4588	8847	8847	MS2	9/100	20210210-WuCC-iTRAQ-OSCC_relapse-2-Chu-s54.raw
	High		sAVTALWGk	Unambiguous	1	1	P68871	N-Term(iTRAQ4plex); K9(iTRAQ4plex)	HCD	1	0	1	1	137572	Redundant	Not Used	0.354217	0.517389	1.52237	0.324655	0.893451	0.599418	167013	79834.6	71484.2	57029.4	48.1	0.000246262	0	49.7139	14	2	610.867	1220.73	2.2011	41.7024	6267	6267	MS2	7/70	20210210-WuCC-iTRAQ-OSCC_relapse-2-Chu-s32.raw
	High		vNVDEVGGEALGR	Unambiguous	1	1	P68871	N-Term(iTRAQ4plex)	HCD	1	0	1	1	162868	Redundant	Not Used	0.210992	0.480181	2.37198	0.31787	1.4686	0.632367	8001.46	2278.28	3178.46	2675.14	48.09	0.00039974	0	29.514	118	2	729.888	1458.77	1.20654	30.4624	2938	2938	MS2	9/128	20210210-WuCC-iTRAQ-OSCC_relapse-2-Chu-s38.raw
		High	vVAGVANALAHk	Unambiguous	2	2	P68871;P02042	N-Term(iTRAQ4plex); K12(iTRAQ4plex)	CID	1	0	1	1	235109	Redundant	Not Used	0.126176	0.331648	2.7395	0.131762	1.01796	0.379523	30232.6	5147.82	8294.6	4189.8	48.09	0.000138162	0	12.1954	50	3	479.965	1437.88	1.97251	42.9856	6275	6275	MS2	14/100	20210210-WuCC-iTRAQ-OSCC_relapse-2-Chu-s54.raw
	High		sAVTALWGk	Unambiguous	1	1	P68871	N-Term(iTRAQ4plex); K9(iTRAQ4plex)	HCD	1	0	1	1	136997	Redundant	Not Used	0.1067	0.35089	3.4275	0.0651761	0.595445	0.177436	649573	93533	188557	44529.1	48.02	0.00023112	0	12.0571	2	2	610.868	1220.73	3.30107	36.7672	5027	5027	MS2	12/70	20210210-WuCC-iTRAQ-OSCC_relapse-2-Chu-s32.raw
	High		vNVDEVGGEALGR	Unambiguous	1	1	P68871	N-Term(iTRAQ4plex)	HCD	1	0	1	1	79771	Redundant	Not Used	0.104041	0.34175	3.42353	0.146285	1.3706	0.408898	79393.5	11147.1	22445.9	12215.5	47.99	0.000396342	0	11.4821	13	2	729.887	1458.77	0.369732	29.2543	2701	2701	MS2	9/128	20210210-WuCC-iTRAQ-OSCC_relapse-2-Chu-s20.raw
		High	gTFATLSELHcDk	Unambiguous	1	1	P68871	N-Term(iTRAQ4plex); C11(Methylthio); K13(iTRAQ4plex)	CID	1	0	1	1	198793	Unique	Used	0.100348	0.313992	3.26123	0.15961	1.55049	0.485587	22894.8	3100.4	5947.02	3843.49	47.93	0.000354342	0	17.046	23	3	585.961	1755.87	2.04688	39.4714	5341	5341	MS2	16/116	20210210-WuCC-iTRAQ-OSCC_relapse-2-Chu-s46.raw
	High		vNVDEVGGEALGR	Unambiguous	1	1	P68871	N-Term(iTRAQ4plex)	HCD	1	0	1	1	98331	Redundant	Not Used	0.168657	0.382713	2.36504	0.169535	0.979881	0.423167	32001.9	7283.71	10131.9	5706.41	47.92	0.000393903	0	17.562	27	2	729.889	1458.77	2.6291	29.6291	2784	2784	MS2	6/128	20210210-WuCC-iTRAQ-OSCC_relapse-2-Chu-s24.raw
		High	lLGNVLVcVLAHHFGk	Unambiguous	1	1	P68871	N-Term(iTRAQ4plex); C8(Methylthio); K16(iTRAQ4plex)	CID	1	0	1	1	280171	Redundant	Not Used	0.298405	0.466319	1.62873	0.234403	0.765729	0.48018	4854.47	1954.88	1872.7	1196.83	47.88	0.000187369	0	12.5864	286	3	685.394	2054.17	1.97452	53.1345	8387	8387	MS2	20/146	20210210-WuCC-iTRAQ-OSCC_relapse-2-Chu-s64.raw
	High		vNVDEVGGEALGR	Unambiguous	1	1	P68871	N-Term(iTRAQ4plex)	HCD	1	0	1	1	112242	Unique	Used	0.297884	0.567999	1.98734	0.510028	1.66904	0.85777	47392.6	19051.5	22269.1	25423.3	47.85	0.000391281	0	33.5398	31	2	729.886	1458.77	-1.13652	28.0116	2716	2716	MS2	10/128	20210210-WuCC-iTRAQ-OSCC_relapse-2-Chu-s27.raw
		High	vNVDEVGGEALGR	Unambiguous	1	1	P68871	N-Term(iTRAQ4plex)	CID	1	0	1	1	112242	Redundant	Not Used	0.297884	0.567999	1.98734	0.510028	1.66904	0.85777	47392.6	19051.5	22269.1	25423.3	47.85	0.000391281	0	33.5398	31	2	729.886	1458.77	-1.13652	27.9939	2710	2710	MS2	11/128	20210210-WuCC-iTRAQ-OSCC_relapse-2-Chu-s27.raw
		High	lLGNVLVcVLAHHFGk	Unambiguous	1	1	P68871	N-Term(iTRAQ4plex); C8(Methylthio); K16(iTRAQ4plex)	CID	1	0	1	1	276014	Unique	Used	0.26553	0.329154	1.29198	0.298129	1.09448	0.865228	1411.96	505.949	384.471	442.745	47.8	0.000158491	0	7.72314	300	4	514.299	2054.17	4.79068	52.9852	8738	8738	MS2	8/146	20210210-WuCC-iTRAQ-OSCC_relapse-2-Chu-s63.raw
	High		vNVDEVGGEALGR	Unambiguous	1	1	P68871	N-Term(iTRAQ4plex)	HCD	1	0	1	1	158679	Redundant	Not Used	0.277011	0.47211	1.77631	0.310365	1.09218	0.627992	7728.43	2889.08	3018.41	2522.85	47.79	0.00041918	0	14.7158	110	2	729.888	1458.77	0.788134	29.4806	2913	2913	MS2	6/128	20210210-WuCC-iTRAQ-OSCC_relapse-2-Chu-s37.raw
		High	vNVDEVGGEALGR	Unambiguous	1	1	P68871	N-Term(iTRAQ4plex)	CID	1	0	1	1	54520	Redundant	Not Used	0.471374	0.717713	1.58693	0.458333	0.947838	0.610036	1296.55	824.757	769.808	625.025	47.68	0.000439316	0	4.85678	159	3	486.928	1458.77	1.09272	55.7951	9759	9759	MS2	13/128	20210210-WuCC-iTRAQ-OSCC_relapse-2-Chu-s14.raw
		High	fFESFGDLSTPDAVMGNPk	Unambiguous	1	1	P68871	N-Term(iTRAQ4plex); K19(iTRAQ4plex)	CID	1	0	1	1	78378	Redundant	Not Used	0.207954	0.542631	2.71963	0.127853	0.599323	0.225076	7982	2240.01	3583.11	1073.37	47.66	0.000358217	0	18.5617	52	3	783.058	2347.16	3.79373	55.8675	9434	9434	MS2	19/166	20210210-WuCC-iTRAQ-OSCC_relapse-2-Chu-s19.raw
		High	eFTPPVQAAYQk	Unambiguous	1	1	P68871	N-Term(iTRAQ4plex); K12(iTRAQ4plex)	CID	1	0	1	1	108712	Redundant	Not Used	0.134293	0.36797	2.85581	0.231088	1.67742	0.599915	22579.3	4092.02	6873.33	5488.03	47.58	0.000398047	0	13.4302	60	2	833.956	1666.91	0.748619	37.9543	5213	5213	MS2	9/102	20210210-WuCC-iTRAQ-OSCC_relapse-2-Chu-s26.raw
	High		lLGNVLVcVLAHHFGkEFTPPVQAAYQk	Unambiguous	1	1	P68871	N-Term(iTRAQ4plex); C8(Methylthio); K16(iTRAQ4plex); K28(iTRAQ4plex)	HCD	1	0	1	1	284306	Unique	Used	0.252766	0.355562	1.46612	0.177306	0.68379	0.476357	3203.69	1092.8	942.345	597.45	47.54	0.000114327	1	21.9845	171	4	890.239	3557.94	-3.88707	52.787	8363	8363	MS2	15/268	20210210-WuCC-iTRAQ-OSCC_relapse-2-Chu-s65.raw
	High		lLGNVLVcVLAHHFGk	Unambiguous	1	1	P68871	N-Term(iTRAQ4plex); C8(Methylthio); K16(iTRAQ4plex)	HCD	1	0	1	1	267535	Unique	Used	0.0996045	0.430984	4.50976	0.167069	1.63507	0.370305	10865.7	1460.53	3874.02	1909.33	47.52	0.000199137	0	6.93851	73	4	514.297	2054.17	0.987448	54.5572	8947	8947	MS2	11/146	20210210-WuCC-iTRAQ-OSCC_relapse-2-Chu-s61.raw
	High		lLVVYPWTQR	Unambiguous	3	3	P68871;P02042;P69891	N-Term(iTRAQ4plex)	HCD	1	0	1	1	57891	Redundant	Not Used	0.115058	0.394295	3.57172	0.147519	1.24983	0.357396	5.68996e+07	8.8348e+06	1.85598e+07	8.82842e+06	47.51	0.000303386	0	6.4127	0	2	709.918	1418.83	0.523276	42.3808	6793	6793	MS2	9/74	20210210-WuCC-iTRAQ-OSCC_relapse-2-Chu-s15.raw
		High	vNVDEVGGEALGR	Unambiguous	1	1	P68871	N-Term(iTRAQ4plex)	CID	1	0	1	1	54418	Unique	Used	0.305892	0.77867	2.65311	0.80801	2.57493	0.991261	1708.59	705.306	1100.61	1452.05	47.51	0.000455967	0	3.58122	94	3	486.928	1458.77	1.46928	54.8965	9538	9538	MS2	13/128	20210210-WuCC-iTRAQ-OSCC_relapse-2-Chu-s14.raw
		High	lLGNVLVcVLAHHFGk	Unambiguous	1	1	P68871	N-Term(iTRAQ4plex); C8(Methylthio); K16(iTRAQ4plex)	CID	1	0	1	1	280101	Unique	Used	0.182824	0.430841	2.45615	0.179649	0.95788	0.398321	49025.2	12095.5	17473.5	9263.45	47.51	0.00018629	0	9.10217	28	4	514.298	2054.17	2.88907	52.3661	8240	8240	MS2	11/146	20210210-WuCC-iTRAQ-OSCC_relapse-2-Chu-s64.raw
		High	vVAGVANALAHk	Unambiguous	2	2	P68871;P02042	N-Term(iTRAQ4plex); K12(iTRAQ4plex)	CID	1	0	1	1	238054	Redundant	Not Used	0.215633	0.651347	3.14824	0.186213	0.841806	0.2731	5.03224e+06	1.46436e+06	2.71155e+06	985595	47.48	0.000192047	0	10.2517	0	3	479.964	1437.88	-0.0649987	29.9314	3387	3387	MS2	14/100	20210210-WuCC-iTRAQ-OSCC_relapse-2-Chu-s55.raw
		High	eFTPPVQAAYQk	Unambiguous	1	1	P68871	N-Term(iTRAQ4plex); K12(iTRAQ4plex)	CID	1	0	1	1	193261	Unique	Used	0.136725	0.372985	2.84324	0.129315	0.921973	0.331193	28115.2	5187.54	8675.12	3823.99	47.45	0.00039845	0	11.7338	53	2	833.958	1666.91	2.50617	29.4725	2950	2950	MS2	8/102	20210210-WuCC-iTRAQ-OSCC_relapse-2-Chu-s45.raw
		High	fFESFGDLSTPDAVMGNPk	Unambiguous	1	1	P68871	N-Term(iTRAQ4plex); K19(iTRAQ4plex)	CID	1	0	1	1	77407	Redundant	Not Used	0.156939	0.632095	4.1978	0.133794	0.831042	0.202199	22094.7	4679.43	11553.5	3109.23	47.44	0.000321839	0	7.21912	27	2	1174.08	2347.15	-1.06326	47.1948	7329	7329	MS2	18/166	20210210-WuCC-iTRAQ-OSCC_relapse-2-Chu-s19.raw
		High	vNVDEVGGEALGR	Unambiguous	1	1	P68871	N-Term(iTRAQ4plex)	CID	1	0	1	1	51636	Unique	Used	0.577306						9116.64	7102.53			47.42	0.00046642	0	18.9347	10	3	486.928	1458.77	1.21824	31.8271	3515	3515	MS2	11/128	20210210-WuCC-iTRAQ-OSCC_relapse-2-Chu-s14.raw
	High		lLVVYPWTQR	Unambiguous	3	3	P68871;P02042;P69891	N-Term(iTRAQ4plex)	HCD	1	0	1	1	58492	Redundant	Not Used	0.142263	0.412237	3.02013	0.167624	1.14858	0.38843	97151.9	18651.6	33131.5	17128.3	47.41	0.000310453	0	21.8567	20	2	709.918	1418.83	0.43724	47.5268	8094	8094	MS2	9/74	20210210-WuCC-iTRAQ-OSCC_relapse-2-Chu-s15.raw
	High		vNVDEVGGEALGR	Unambiguous	1	1	P68871	N-Term(iTRAQ4plex)	HCD	1	0	1	1	53633	Redundant	Not Used	0.188865	0.503426	2.77815	0.15325	0.790983	0.290796	95551.7	24353.5	39793.9	15401.6	47.41	0.000456602	0	17.5598	6	2	729.889	1458.77	2.2107	48.2911	7849	7849	MS2	8/128	20210210-WuCC-iTRAQ-OSCC_relapse-2-Chu-s14.raw
		High	sAVTALWGk	Unambiguous	1	1	P68871	N-Term(iTRAQ4plex); K9(iTRAQ4plex)	CID	1	0	1	1	138683	No Quan Values	Not Used							2353.88				47.4	0.000272045	0	13.8834	18	2	610.868	1220.73	3.40107	51.4893	8674	8674	MS2	11/70	20210210-WuCC-iTRAQ-OSCC_relapse-2-Chu-s32.raw
		High	gTFATLSELHcDk	Unambiguous	1	1	P68871	N-Term(iTRAQ4plex); C11(Methylthio); K13(iTRAQ4plex)	CID	1	0	1	1	209594	Redundant	Not Used	0.201308	0.746684	3.86586	0.130909	0.633905	0.167477	3187.73	865.996	1969.07	438.912	47.4	0.000397605	0	13.1976	216	3	585.962	1755.87	3.40254	56.4532	9448	9448	MS2	9/116	20210210-WuCC-iTRAQ-OSCC_relapse-2-Chu-s48.raw
	High		lLGNVLVcVLAHHFGkEFTPPVQAAYQk	Unambiguous	1	1	P68871	N-Term(iTRAQ4plex); C8(Methylthio); K16(iTRAQ4plex); K28(iTRAQ4plex)	HCD	1	0	1	1	288641	Unique	Used	0.225806	0.319386	1.47418	0.213305	0.920838	0.637984	1074.28	327.358	283.841	241.015	47.37	0.000118891	1	40.085	300	4	890.241	3557.94	-1.48541	56.3142	8729	8729	MS2	14/268	20210210-WuCC-iTRAQ-OSCC_relapse-2-Chu-s66.raw
		High	vLGAFSDGLAHLDNLk	Unambiguous	2	2	P68871;P02042	N-Term(iTRAQ4plex); K16(iTRAQ4plex)	CID	1	0	1	1	205056	Redundant	Not Used	0.156225	0.430169	2.86986	0.190081	1.18606	0.422108	5118.9	1079.19	1821.62	1023.39	47.33	0.000306054	0	14.856	239	3	653.372	1958.1	2.83528	55.1438	9342	9342	MS2	16/138	20210210-WuCC-iTRAQ-OSCC_relapse-2-Chu-s47.raw
		High	sAVTALWGk	Unambiguous	1	1	P68871	N-Term(iTRAQ4plex); K9(iTRAQ4plex)	CID	1	0	1	1	298203	Redundant	Not Used	0.249378	0.648645	2.71094	0.271007	1.05935	0.399116	10226.1	3441.44	5487.33	2914.87	47.28	0.00027499	0	34.2059	283	2	610.869	1220.73	5.50102	34.1439	3899	3899	MS2	7/70	20210210-WuCC-iTRAQ-OSCC_relapse-2-Chu-s69.raw
	High		vNVDEVGGEALGR	Unambiguous	1	1	P68871	N-Term(iTRAQ4plex)	HCD	1	0	1	1	94	Redundant	Not Used	0.527034	0.296097	0.585554				2039.56	1450.59	499.588		47.27	0.000467811	0	7.47304	300	2	729.887	1458.77	0.286052	30.7527	1273	1273	MS2	8/128	20210210-WuCC-iTRAQ-OSCC_relapse-2-Chu-s01.raw
	High		gTFATLSELHcDkLHVDPENFR	Unambiguous	1	1	P68871	N-Term(iTRAQ4plex); C11(Methylthio); K13(iTRAQ4plex)	HCD	1	0	1	1	279084	Unique	Used	0.200298	0.474002	2.46646	0.167421	0.814797	0.337406	22125.6	5980.61	8675.99	3896.12	47.25	0.000292907	1	9.76222	136	3	955.143	2863.41	0.940186	42.0461	6039	6039	MS2	20/220	20210210-WuCC-iTRAQ-OSCC_relapse-2-Chu-s64.raw
	High		VVAGVANALAHk	Unambiguous	2	2	P68871;P02042	K12(iTRAQ4plex)	HCD	1	0	1	1	175289	Not Unique	Not Used	0.555111	0.65982	1.23885	0.573312	1.00677	0.830023	176712	132378	96457.2	106558	47.23	0.000328322	0	23.7691	1	3	431.932	1293.78	4.08868	24.8401	1948	1948	MS2	7/100	20210210-WuCC-iTRAQ-OSCC_relapse-2-Chu-s41.raw
	High		fFESFGDLSTPDAVmGNPk	Unambiguous	1	1	P68871	N-Term(iTRAQ4plex); M15(Oxidation); K19(iTRAQ4plex)	HCD	1	0	1	1	118805	Unique	Used	0.207821	0.348356	1.74705	0.296925	1.39275	0.81423	35175.4	9865.09	10136.9	10985.3	47.12	0.000380414	0	26.0136	22	3	788.39	2363.16	4.11188	43.2883	6699	6699	MS2	15/166	20210210-WuCC-iTRAQ-OSCC_relapse-2-Chu-s28.raw
		High	sAVTALWGk	Unambiguous	1	1	P68871	N-Term(iTRAQ4plex); K9(iTRAQ4plex)	CID	1	0	1	1	137406	Unique	Used	0.337736	0.565611	1.74547	0.268669	0.775456	0.453757	337165	153671	157763	95276.7	47.08	0.000286971	0	41.6291	4	2	610.867	1220.73	2.80108	40.3008	5906	5906	MS2	8/70	20210210-WuCC-iTRAQ-OSCC_relapse-2-Chu-s32.raw
		High	gTFATLSELHcDk	Unambiguous	1	1	P68871	N-Term(iTRAQ4plex); C11(Methylthio); K13(iTRAQ4plex)	CID	1	0	1	1	203103	Redundant	Not Used	0.162316	0.257485	1.65333	0.039327	0.236182	0.145903	7.52479e+06	1.64827e+06	1.60284e+06	311252	47.03	0.000422065	0	10.7064	0	3	585.96	1755.87	0.899781	37.1516	5114	5114	MS2	17/116	20210210-WuCC-iTRAQ-OSCC_relapse-2-Chu-s47.raw
		High	fFESFGDLSTPDAVMGNPk	Unambiguous	1	1	P68871	N-Term(iTRAQ4plex); K19(iTRAQ4plex)	CID	1	0	1	1	76901	Redundant	Not Used	0.139751	0.383941	2.86339	0.070749	0.493496	0.176027	1.19003e+07	2.24433e+06	3.77978e+06	885536	47.01	0.000365289	0	8.39556	0	3	783.057	2347.16	1.45339	42.5102	6235	6235	MS2	14/166	20210210-WuCC-iTRAQ-OSCC_relapse-2-Chu-s19.raw
		High	lLVVYPWTQRFFESFGDLSTPDAVMGNPk	Unambiguous	1	1	P68871	N-Term(iTRAQ4plex); K29(iTRAQ4plex)	CID	1	0	1	1	143434	Unique	Used	0.25227	0.41406	1.71068	0.185803	0.717967	0.428661	14335.3	4880.27	4910.34	2801.46	47	0.000197531	1	13.5673	17	4	901.472	3602.87	2.31355	51.6814	8933	8933	MS2	12/292	20210210-WuCC-iTRAQ-OSCC_relapse-2-Chu-s33.raw
	High		vNVDEVGGEALGR	Unambiguous	1	1	P68871	N-Term(iTRAQ4plex)	HCD	1	0	1	1	51527	Redundant	Not Used	0.12165	0.438399	3.75602	0.0637785	0.511069	0.138973	785181	128901	284763	52671	46.97	0.000516337	0	5.80805	1	2	729.888	1458.77	1.45758	30.9609	3286	3286	MS2	8/128	20210210-WuCC-iTRAQ-OSCC_relapse-2-Chu-s14.raw
		High	lLVVYPWTQR	Unambiguous	3	3	P68871;P02042;P69891	N-Term(iTRAQ4plex)	CID	1	0	1	1	114262	Not Unique	Not Used	0.175846	0.398023	2.35911	0.109771	0.60852	0.263454	338881	80417.6	111583	39125.8	46.97	0.000336523	0	8.81366	6	2	709.918	1418.83	1.21156	44.9473	7089	7089	MS2	10/74	20210210-WuCC-iTRAQ-OSCC_relapse-2-Chu-s27.raw
		High	sAVTALWGk	Unambiguous	1	1	P68871	N-Term(iTRAQ4plex); K9(iTRAQ4plex)	CID	1	0	1	1	305137	Redundant	Not Used	0.236391	0.526032	2.31927	0.275145	1.13462	0.49966	5709.62	1821.42	2484.64	1652.33	46.97	0.000294332	0	57.8798	300	2	610.868	1220.73	3.10108	35.5478	3888	3888	MS2	7/70	20210210-WuCC-iTRAQ-OSCC_relapse-2-Chu-s71.raw
	High		fFESFGDLSTPDAVMGNPk	Unambiguous	1	1	P68871	N-Term(iTRAQ4plex); K19(iTRAQ4plex)	HCD	1	0	1	1	72581	Redundant	Not Used	0.0851045	0.176678	2.16372				531912	61089.2	77743.8		46.95	0.000404682	0	6.87987	2	2	1174.08	2347.16	2.16122	44.8028	6771	6771	MS2	11/166	20210210-WuCC-iTRAQ-OSCC_relapse-2-Chu-s18.raw
		High	eFTPPVQAAYQk	Unambiguous	1	1	P68871	N-Term(iTRAQ4plex); K12(iTRAQ4plex)	CID	1	0	1	1	110948	Unique	Used	0.171341	0.365063	2.22064	0.196959	1.12056	0.515386	4325.13	1000.07	1306.2	895.988	46.92	0.000459313	0	31.708	300	2	833.959	1666.91	3.67788	57.0284	10060	10060	MS2	8/102	20210210-WuCC-iTRAQ-OSCC_relapse-2-Chu-s26.raw
		High	lLVVYPWTQR	Unambiguous	3	3	P68871;P02042;P69891	N-Term(iTRAQ4plex)	CID	1	0	1	1	90884	Not Unique	Not Used	0.154153	0.39085	2.64259	0.121323	0.767202	0.296522	275958	57407.1	89226.9	35213.8	46.89	0.000317199	0	11.1733	8	2	709.919	1418.83	2.07192	44.9015	6744	6744	MS2	10/74	20210210-WuCC-iTRAQ-OSCC_relapse-2-Chu-s22.raw
		High	lLVVYPWTQR	Unambiguous	3	3	P68871;P02042;P69891	N-Term(iTRAQ4plex)	CID	1	0	1	1	63032	Not Unique	Not Used	0.16898	0.434925	2.68256	0.110583	0.637929	0.242885	369068	84161.5	132789	42926.3	46.88	0.00031793	0	7.34969	2	2	709.919	1418.83	1.98589	45.4018	7193	7193	MS2	10/74	20210210-WuCC-iTRAQ-OSCC_relapse-2-Chu-s16.raw
		High	lLVVYPWTQR	Unambiguous	3	3	P68871;P02042;P69891	N-Term(iTRAQ4plex)	CID	1	0	1	1	104808	Not Unique	Not Used	0.199698	0.422388	2.2045	0.160824	0.785045	0.363716	110841	29870.6	38730.6	18748.9	46.84	0.000318802	0	8.70109	11	2	709.919	1418.83	2.67417	44.5389	6865	6865	MS2	10/74	20210210-WuCC-iTRAQ-OSCC_relapse-2-Chu-s25.raw
		High	vNVDEVGGEALGR	Unambiguous	1	1	P68871	N-Term(iTRAQ4plex)	CID	1	0	1	1	54461	Unique	Used	0.226782	0.305368	1.40341	0.194642	0.836655	0.608889	55303.9	16925.3	13970.9	11321.9	46.81	0.000500278	0	34.391	12	2	729.889	1458.77	2.96382	55.3066	9637	9637	MS2	11/128	20210210-WuCC-iTRAQ-OSCC_relapse-2-Chu-s14.raw
	High		fFESFGDLSTPDAVMGNPk	Unambiguous	1	1	P68871	N-Term(iTRAQ4plex); K19(iTRAQ4plex)	HCD	1	0	1	1	77881	Unique	Used	0.24699	0.454603	1.91833	0.34235	1.35117	0.719388	20271.5	6756.74	7623.62	7299.35	46.78	0.000385155	0	42.601	21	3	783.057	2347.16	1.60941	51.4032	8362	8362	MS2	13/166	20210210-WuCC-iTRAQ-OSCC_relapse-2-Chu-s19.raw
		High	sAVTALWGk	Unambiguous	1	1	P68871	N-Term(iTRAQ4plex); K9(iTRAQ4plex)	CID	1	0	1	1	138371	Redundant	Not Used	0.118926	0.360363	3.15816	0.0778871	0.63842	0.206467	104726	16807.5	31220.3	8579.19	46.69	0.000313933	0	12.4217	18	2	610.867	1220.73	2.90108	48.6753	7998	7998	MS2	14/70	20210210-WuCC-iTRAQ-OSCC_relapse-2-Chu-s32.raw
		High	vVAGVANALAHk	Unambiguous	2	2	P68871;P02042	N-Term(iTRAQ4plex); K12(iTRAQ4plex)	CID	1	0	1	1	297986	Redundant	Not Used	0.428887	0.653537	1.58818	0.344913	0.783945	0.504155	5645.15	3267.31	3052.03	2047.92	46.66	0.000152121	0	27.2504	300	3	479.965	1437.88	2.48188	31.5838	3430	3430	MS2	18/100	20210210-WuCC-iTRAQ-OSCC_relapse-2-Chu-s69.raw
		High	lLVVYPWTQR	Unambiguous	3	3	P68871;P02042;P69891	N-Term(iTRAQ4plex)	CID	1	0	1	1	119050	Not Unique	Not Used	0.137451	0.456709	3.46309	0.144946	1.02796	0.303172	63551.5	11788.1	24010.9	9688.53	46.62	0.000391988	0	23.7562	14	2	709.92	1418.83	3.10435	45.318	7225	7225	MS2	10/74	20210210-WuCC-iTRAQ-OSCC_relapse-2-Chu-s28.raw
		High	vVAGVANALAHk	Unambiguous	2	2	P68871;P02042	N-Term(iTRAQ4plex); K12(iTRAQ4plex)	CID	1	0	1	1	234826	Redundant	Not Used	0.233473	0.427185	1.907	0.232554	0.970972	0.520036	36457.6	11486.7	12883.9	8917.43	46.62	0.000153529	0	47.8484	115	2	719.445	1437.88	2.66102	40.2787	5663	5663	MS2	9/100	20210210-WuCC-iTRAQ-OSCC_relapse-2-Chu-s54.raw
		High	vVAGVANALAHk	Unambiguous	2	2	P68871;P02042	N-Term(iTRAQ4plex); K12(iTRAQ4plex)	CID	1	0	1	1	234321	Redundant	Not Used	0.119315	0.390312	3.40948	0.131285	1.0726	0.321313	63269.9	10187.4	20429.3	8736.54	46.62	0.000148084	0	11.5521	17	3	479.966	1437.88	2.92758	35.6299	4570	4570	MS2	18/100	20210210-WuCC-iTRAQ-OSCC_relapse-2-Chu-s54.raw
		High	fFESFGDLSTPDAVMGNPk	Unambiguous	1	1	P68871	N-Term(iTRAQ4plex); K19(iTRAQ4plex)	CID	1	0	1	1	78631	Unique	Used	0.146393	0.506386	3.60523	0.202604	1.34911	0.3822	1103.46	217.996	462.256	235.143	46.55	0.000444832	0	10.3249	300	3	783.057	2347.16	2.46754	59.5373	9990	9990	MS2	18/166	20210210-WuCC-iTRAQ-OSCC_relapse-2-Chu-s19.raw
	High		sAVTALWGk	Unambiguous	1	1	P68871	N-Term(iTRAQ4plex); K9(iTRAQ4plex)	HCD	1	0	1	1	136757	Redundant	Not Used	0.138975	0.322804	2.42089				3.92988e+06	737033	1.04945e+06		46.53	0.00035573	0	13.1314	0	2	610.867	1220.73	2.70109	34.6999	4507	4507	MS2	10/70	20210210-WuCC-iTRAQ-OSCC_relapse-2-Chu-s32.raw
		High	lLVVYPWTQR	Unambiguous	3	3	P68871;P02042;P69891	N-Term(iTRAQ4plex)	CID	1	0	1	1	81589	Not Unique	Not Used	0.134979	0.53181	4.1064	0.110866	0.800662	0.199143	155765	28373.3	68528.5	18163.3	46.52	0.000345407	0	19.7941	7	2	709.919	1418.83	1.64174	44.7416	6634	6634	MS2	10/74	20210210-WuCC-iTRAQ-OSCC_relapse-2-Chu-s20.raw
		High	vVAGVANALAHk	Unambiguous	2	2	P68871;P02042	N-Term(iTRAQ4plex); K12(iTRAQ4plex)	CID	1	0	1	1	236543	Redundant	Not Used	0.13047	0.337696	2.69766	0.163856	1.22425	0.46351	2383.03	419.579	665.733	410.694	46.51	0.000135131	0	13.1602	232	3	479.967	1437.89	6.42952	58.0646	9400	9400	MS2	9/100	20210210-WuCC-iTRAQ-OSCC_relapse-2-Chu-s54.raw
	High		vNVDEVGGEALGR	Unambiguous	1	1	P68871	N-Term(iTRAQ4plex)	HCD	1	0	1	1	54320	Unique	Used	0.580883	0.747212	1.34068	0.588031	0.986801	0.751763	2548.47	1997.75	1575.31	1576.19	46.5	0.000564158	0	3.70797	103	3	486.928	1458.77	0.716156	54.0728	9334	9334	MS2	11/128	20210210-WuCC-iTRAQ-OSCC_relapse-2-Chu-s14.raw
		High	kVLGAFSDGLAHLDNLk	Unambiguous	2	2	P68871;P02042	N-Term(iTRAQ4plex); K1(iTRAQ4plex); K17(iTRAQ4plex)	CID	1	0	1	1	287341	Not Unique	Not Used	0.258986	0.808961	3.25553	0.267451	1.00667	0.315822	20600	7199.73	13786	5794.81	46.48	0.000120324	1	26.0027	29	3	744.104	2230.3	1.93675	41.7352	5910	5910	MS2	9/174	20210210-WuCC-iTRAQ-OSCC_relapse-2-Chu-s66.raw
		High	lLVVYPWTQR	Unambiguous	3	3	P68871;P02042;P69891	N-Term(iTRAQ4plex)	CID	1	0	1	1	151792	Not Unique	Not Used	0.102699	0.324255	3.29072	0.13174	1.25045	0.38811	91204.5	12640.2	24465.1	12637.5	46.38	0.000356723	0	11.8818	10	2	709.919	1418.83	2.07192	44.9579	6822	6822	MS2	10/74	20210210-WuCC-iTRAQ-OSCC_relapse-2-Chu-s35.raw
	High		lLGNVLVcVLAHHFGk	Unambiguous	1	1	P68871	N-Term(iTRAQ4plex); C8(Methylthio); K16(iTRAQ4plex)	HCD	1	0	1	1	267591	Redundant	Not Used	0.267977	0.332161	1.29188	0.232202	0.844671	0.667793	2603.49	941.511	715.4	635.843	46.37	0.000250282	0	12.4399	133	4	514.298	2054.17	2.53251	55.2695	9068	9068	MS2	12/146	20210210-WuCC-iTRAQ-OSCC_relapse-2-Chu-s61.raw
	High		gTFATLSELHcDkLHVDPENFR	Unambiguous	1	1	P68871	N-Term(iTRAQ4plex); C11(Methylthio); K13(iTRAQ4plex)	HCD	1	0	1	1	271861	Unique	Used	0.231559	0.542059	2.43982	0.182604	0.768721	0.321803	2442.25	763.173	1095.17	469.06	46.37	0.000357546	1	7.72747	274	4	716.609	2863.41	0.594442	55.6308	9010	9010	MS2	14/220	20210210-WuCC-iTRAQ-OSCC_relapse-2-Chu-s62.raw
	High		gTFATLSELHcDkLHVDPENFR	Unambiguous	1	1	P68871	N-Term(iTRAQ4plex); C11(Methylthio); K13(iTRAQ4plex)	HCD	1	0	1	1	270755	Unique	Used	0.458765	0.669112	1.52013	0.454487	0.965716	0.648854	6008.98	3720.17	3326.16	2872.43	46.32	0.000366353	1	9.64645	177	3	955.142	2863.41	0.108881	43.8731	6610	6610	MS2	15/220	20210210-WuCC-iTRAQ-OSCC_relapse-2-Chu-s62.raw
		High	vLGAFSDGLAHLDNLk	Unambiguous	2	2	P68871;P02042	N-Term(iTRAQ4plex); K16(iTRAQ4plex)	CID	1	0	1	1	239681	Redundant	Not Used	0.153214	0.466825	3.1756	0.194219	1.2357	0.397432	55167	11406.5	21304.8	11269.4	46.32	0.000382687	0	23.5128	41	3	653.371	1958.1	1.99367	45.1016	6911	6911	MS2	14/138	20210210-WuCC-iTRAQ-OSCC_relapse-2-Chu-s55.raw
	High		eFTPPVQAAYQk	Unambiguous	1	1	P68871	N-Term(iTRAQ4plex); K12(iTRAQ4plex)	HCD	1	0	1	1	110230	Unique	Used	0.350619	0.569658	1.69336	0.472806	1.31452	0.792854	9350.28	4424.17	4406.38	4649.81	46.25	0.000534745	0	23.3324	79	3	556.309	1666.91	4.25566	50.5516	8508	8508	MS2	11/102	20210210-WuCC-iTRAQ-OSCC_relapse-2-Chu-s26.raw
	High		fFESFGDLSTPDAVmGNPk	Unambiguous	1	1	P68871	N-Term(iTRAQ4plex); M15(Oxidation); K19(iTRAQ4plex)	HCD	1	0	1	1	86016	Unique	Used	0.112155						2.05065e+06	310373			46.25	0.000464789	0	8.58108	0	3	788.39	2363.16	4.11188	42.4274	6391	6391	MS2	11/166	20210210-WuCC-iTRAQ-OSCC_relapse-2-Chu-s21.raw
		High	lLVVYPWTQR	Unambiguous	3	3	P68871;P02042;P69891	N-Term(iTRAQ4plex)	CID	1	0	1	1	58685	Not Unique	Not Used	0.152578	0.364356	2.48889	0.18409	1.17613	0.482646	59278.6	12205.7	17867.6	11477.7	46.25	0.000397205	0	19.2384	21	2	709.918	1418.83	1.2976	49.1377	8505	8505	MS2	10/74	20210210-WuCC-iTRAQ-OSCC_relapse-2-Chu-s15.raw
	High		sAVTALWGk	Unambiguous	1	1	P68871	N-Term(iTRAQ4plex); K9(iTRAQ4plex)	HCD	1	0	1	1	138918	Redundant	Not Used	0.11445	0.369153	3.36171	0.0771886	0.657436	0.199743	52076.5	8043.24	15903.5	4227.87	46.24	0.000376729	0	11.8023	21	2	610.867	1220.73	2.60109	53.6185	9188	9188	MS2	12/70	20210210-WuCC-iTRAQ-OSCC_relapse-2-Chu-s32.raw
		High	gTFATLSELHcDk	Unambiguous	1	1	P68871	N-Term(iTRAQ4plex); C11(Methylthio); K13(iTRAQ4plex)	CID	1	0	1	1	209691	Redundant	Not Used	0.290853	0.667985	2.39367	0.281225	0.942538	0.402172	1328.49	521.439	734.122	392.952	46.24	0.00054192	0	20.9988	300	3	585.962	1755.87	4.13251	57.8712	9663	9663	MS2	10/116	20210210-WuCC-iTRAQ-OSCC_relapse-2-Chu-s48.raw
	High		lLGNVLVcVLAHHFGk	Unambiguous	1	1	P68871	N-Term(iTRAQ4plex); C8(Methylthio); K16(iTRAQ4plex)	HCD	1	0	1	1	258945	Redundant	Not Used	0.188735	0.550134	3.03799	0.371387	1.91819	0.644887	1304.2	332.177	593.548	509.447	46.22	0.00022923	0	25.1946	300	3	685.396	2054.17	4.29211	55.7621	9705	9705	MS2	11/146	20210210-WuCC-iTRAQ-OSCC_relapse-2-Chu-s59.raw
		High	lLGNVLVcVLAHHFGk	Unambiguous	1	1	P68871	N-Term(iTRAQ4plex); C8(Methylthio); K16(iTRAQ4plex)	CID	1	0	1	1	267217	Unique	Used	0.03825	0.337739	9.20282	0.155885	3.97274	0.440906	2.82343e+06	145741	788865	462922	46.19	0.000270491	0	9.06223	0	4	514.297	2054.17	1.22515	50.9319	8252	8252	MS2	13/146	20210210-WuCC-iTRAQ-OSCC_relapse-2-Chu-s61.raw
	High		LLGNVLVcVLAHHFGk	Unambiguous	1	1	P68871	C8(Methylthio); K16(iTRAQ4plex)	HCD	1	0	1	1	231599	Unique	Used	0.232867	0.312698	1.39955	0.174719	0.731391	0.533752	5352.07	1681.91	1384.49	983.533	46.18	0.000424143	0	2.61867	151	4	478.271	1910.06	-0.273748	50.3591	8378	8378	MS2	7/146	20210210-WuCC-iTRAQ-OSCC_relapse-2-Chu-s53.raw
		High	fFESFGDLSTPDAVmGNPk	Unambiguous	1	1	P68871	N-Term(iTRAQ4plex); M15(Oxidation); K19(iTRAQ4plex)	CID	1	0	1	1	86016	Redundant	Not Used	0.112155						2.05065e+06	310373			46.15	0.000475616	0	8.58108	0	3	788.39	2363.16	4.11188	42.4126	6385	6385	MS2	19/166	20210210-WuCC-iTRAQ-OSCC_relapse-2-Chu-s21.raw
		High	gTFATLSELHcDk	Unambiguous	1	1	P68871	N-Term(iTRAQ4plex); C11(Methylthio); K13(iTRAQ4plex)	CID	1	0	1	1	205311	No Quan Values	Not Used							216.166				46.14	0.000538733	0	18.9843	300	3	585.964	1755.88	6.32242	58.9812	9911	9911	MS2	16/116	20210210-WuCC-iTRAQ-OSCC_relapse-2-Chu-s47.raw
	High		vNVDEVGGEALGR	Unambiguous	1	1	P68871	N-Term(iTRAQ4plex)	HCD	1	0	1	1	54195	Redundant	Not Used	0.382466	0.547808	1.49282	0.540938	1.37871	0.943287	2881.76	1487.38	1305.96	1639.58	46.13	0.000608234	0	3.28188	73	3	486.927	1458.77	0.151314	52.9933	9062	9062	MS2	11/128	20210210-WuCC-iTRAQ-OSCC_relapse-2-Chu-s14.raw
	High		vNVDEVGGEALGR	Unambiguous	1	1	P68871	N-Term(iTRAQ4plex)	HCD	1	0	1	1	54614	Unique	Used	0.84747	1.4533	1.78732	0.779422	0.896533	0.512321	670.453	766.769	806.059	549.627	46.1	0.000614905	0	6.08435	117	3	486.928	1458.77	1.65756	56.7228	9971	9971	MS2	8/128	20210210-WuCC-iTRAQ-OSCC_relapse-2-Chu-s14.raw
		High	sAVTALWGk	Unambiguous	1	1	P68871	N-Term(iTRAQ4plex); K9(iTRAQ4plex)	CID	1	0	1	1	139145	Redundant	Not Used	0.150688	0.420398	2.90772	0.0796374	0.515176	0.180959	86121.8	17513.2	29951.4	7213.69	46.1	0.00035716	0	10.6818	28	2	610.868	1220.73	3.70106	55.7232	9675	9675	MS2	8/70	20210210-WuCC-iTRAQ-OSCC_relapse-2-Chu-s32.raw
		High	eFTPPVQAAYQk	Unambiguous	1	1	P68871	N-Term(iTRAQ4plex); K12(iTRAQ4plex)	CID	1	0	1	1	184700	Unique	Used	0.162305	0.497675	3.19584	0.150436	0.903522	0.288757	11392.8	2495.36	4690.49	1802.64	46.1	0.0005474	0	26.7844	74	2	833.958	1666.91	2.7991	29.6571	3167	3167	MS2	9/102	20210210-WuCC-iTRAQ-OSCC_relapse-2-Chu-s43.raw
		High	vNVDEVGGEALGR	Unambiguous	1	1	P68871	N-Term(iTRAQ4plex)	CID	1	0	1	1	54686	Redundant	Not Used	0.272953	0.618232	2.36067	0.336173	1.20058	0.519441	1192.02	439.079	609.645	421.475	46.07	0.000611752	0	5.62184	239	3	486.927	1458.77	-0.0369675	57.4221	10121	10121	MS2	10/128	20210210-WuCC-iTRAQ-OSCC_relapse-2-Chu-s14.raw
		High	eFTPPVQAAYQk	Unambiguous	1	1	P68871	N-Term(iTRAQ4plex); K12(iTRAQ4plex)	CID	1	0	1	1	126611	Unique	Used	0.151464	0.411505	2.83163	0.0538819	0.346778	0.125081	44778	9152.64	15243.5	2537.67	46.07	0.000553666	0	12.1882	13	2	833.956	1666.91	0.82185	28.7867	2960	2960	MS2	7/102	20210210-WuCC-iTRAQ-OSCC_relapse-2-Chu-s30.raw
	High		gTFATLSELHcDk	Unambiguous	1	1	P68871	N-Term(iTRAQ4plex); C11(Methylthio); K13(iTRAQ4plex)	HCD	1	0	1	1	207846	Unique	Used	0.354687	0.583194	1.71372	0.277147	0.761701	0.453965	49676.5	23777.6	23966.7	14480.7	46.06	0.000527691	0	14.0829	15	3	585.96	1755.87	0.899781	40.5258	5669	5669	MS2	13/116	20210210-WuCC-iTRAQ-OSCC_relapse-2-Chu-s48.raw
		High	vLGAFSDGLAHLDNLk	Unambiguous	2	2	P68871;P02042	N-Term(iTRAQ4plex); K16(iTRAQ4plex)	CID	1	0	1	1	203991	Not Unique	Not Used	0.152002	0.415708	2.85043	0.161028	1.03269	0.370031	1.14099e+06	234046	392385	193246	46.05	0.000408475	0	9.9254	0	3	653.372	1958.1	2.64825	45.2573	7038	7038	MS2	12/138	20210210-WuCC-iTRAQ-OSCC_relapse-2-Chu-s47.raw
	High		VNVDEVGGEALGR	Unambiguous	1	1	P68871		HCD	1	0	1	1	17211	No Quan Labels	Not Used										2194.42	46.04	0.000474127	0	10.7553	29	2	657.836	1314.66	-0.137563	30.8875	2262	2262	MS2	6/128	20210210-WuCC-iTRAQ-OSCC_relapse-2-Chu-s06.raw
		High	eFTPPVQAAYQk	Unambiguous	1	1	P68871	N-Term(iTRAQ4plex); K12(iTRAQ4plex)	CID	1	0	1	1	158673	Unique	Used	0.228263	0.513505	2.34466	0.19552	0.834973	0.363723	5949.75	1832.76	2527.47	1223.53	46.03	0.000552553	0	13.1779	106	2	833.958	1666.91	2.50617	29.4017	2894	2894	MS2	16/102	20210210-WuCC-iTRAQ-OSCC_relapse-2-Chu-s37.raw
		High	vNVDEVGGEALGR	Unambiguous	1	1	P68871	N-Term(iTRAQ4plex)	CID	1	0	1	1	51807	Unique	Used	0.526635	0.454314	0.899119	0.498201	0.922173	1.04755	15807.9	11234.6	5941.2	8283.35	46.02	0.000611334	0	28.1402	16	3	486.928	1458.77	2.59896	33.2292	3882	3882	MS2	7/128	20210210-WuCC-iTRAQ-OSCC_relapse-2-Chu-s14.raw
	High		fFESFGDLSTPDAVMGNPk	Unambiguous	1	1	P68871	N-Term(iTRAQ4plex); K19(iTRAQ4plex)	HCD	1	0	1	1	151351	Unique	Used	0.213882	0.351308	1.71192	0.307741	1.40258	0.836801	9130.19	2635.28	2653.45	2955.24	46.01	0.000516259	0	15.8954	54	3	783.058	2347.16	3.63771	41.0086	5869	5869	MS2	7/166	20210210-WuCC-iTRAQ-OSCC_relapse-2-Chu-s35.raw
		High	fFESFGDLSTPDAVMGNPk	Unambiguous	1	1	P68871	N-Term(iTRAQ4plex); K19(iTRAQ4plex)	CID	1	0	1	1	72658	Redundant	Not Used	0.0508203	0.196098	4.02167				1.1467e+07	786429	1.86023e+06		45.98	0.000522361	0	9.71218	0	3	783.059	2347.16	4.96389	45.4257	6933	6933	MS2	19/166	20210210-WuCC-iTRAQ-OSCC_relapse-2-Chu-s18.raw
	High		fFESFGDLSTPDAVMGNPk	Unambiguous	1	1	P68871	N-Term(iTRAQ4plex); K19(iTRAQ4plex)	HCD	1	0	1	1	77093	Redundant	Not Used	0.138503	0.383554	2.88629	0.0713119	0.501906	0.177607	5.9095e+06	1.10454e+06	1.87509e+06	443242	45.97	0.000436304	0	7.07287	0	2	1174.08	2347.15	-0.0231057	44.3404	6657	6657	MS2	12/166	20210210-WuCC-iTRAQ-OSCC_relapse-2-Chu-s19.raw
	High		fFESFGDLSTPDAVMGNPk	Unambiguous	1	1	P68871	N-Term(iTRAQ4plex); K19(iTRAQ4plex)	HCD	1	0	1	1	78631	Redundant	Not Used	0.146393	0.506386	3.60523	0.202604	1.34911	0.3822	1103.46	217.996	462.256	235.143	45.96	0.000509561	0	10.3249	300	3	783.057	2347.16	2.46754	59.5724	9996	9996	MS2	12/166	20210210-WuCC-iTRAQ-OSCC_relapse-2-Chu-s19.raw
	High		sAVTALWGk	Unambiguous	1	1	P68871	N-Term(iTRAQ4plex); K9(iTRAQ4plex)	HCD	1	0	1	1	137406	Redundant	Not Used	0.337736	0.565611	1.74547	0.268669	0.775456	0.453757	337165	153671	157763	95276.7	45.95	0.000372253	0	41.6291	4	2	610.867	1220.73	2.80108	40.3157	5912	5912	MS2	13/70	20210210-WuCC-iTRAQ-OSCC_relapse-2-Chu-s32.raw
	High		lLVVYPWTQR	Unambiguous	3	3	P68871;P02042;P69891	N-Term(iTRAQ4plex)	HCD	1	0	1	1	81589	Redundant	Not Used	0.134979	0.53181	4.1064	0.110866	0.800662	0.199143	155765	28373.3	68528.5	18163.3	45.92	0.000396581	0	19.7941	7	2	709.919	1418.83	1.64174	44.7568	6640	6640	MS2	10/74	20210210-WuCC-iTRAQ-OSCC_relapse-2-Chu-s20.raw
	High		kVLGAFSDGLAHLDNLk	Unambiguous	2	2	P68871;P02042	N-Term(iTRAQ4plex); K1(iTRAQ4plex); K17(iTRAQ4plex)	HCD	1	0	1	1	287411	Not Unique	Not Used	0.389212	0.688846	1.84462	0.228823	0.573103	0.317324	13908.7	7305.4	7925.96	3347.45	45.91	0.000166399	1	20.148	48	3	744.104	2230.3	1.77256	42.4589	6063	6063	MS2	15/174	20210210-WuCC-iTRAQ-OSCC_relapse-2-Chu-s66.raw
	High		vVAGVANALAHk	Unambiguous	2	2	P68871;P02042	N-Term(iTRAQ4plex); K12(iTRAQ4plex)	HCD	1	0	1	1	245430	Not Unique	Not Used	0.435113	0.600686	1.43885	0.422547	0.946653	0.671974	1312.31	770.569	652.12	583.23	45.9	0.000174787	0	46.956	300	3	479.966	1437.88	3.18227	11.1584	149	149	MS2	10/100	20210210-WuCC-iTRAQ-OSCC_relapse-2-Chu-s57.raw
	High		eFTPPVQAAYQk	Unambiguous	1	1	P68871	N-Term(iTRAQ4plex); K12(iTRAQ4plex)	HCD	1	0	1	1	228789	Unique	Used	0.220455	0.7168	3.38883	0.298156	1.31838	0.397347	11295.5	3360.44	6698	3542.21	45.9	0.000556491	0	4.32317	79	2	833.957	1666.91	1.70063	25.0738	2292	2292	MS2	8/102	20210210-WuCC-iTRAQ-OSCC_relapse-2-Chu-s53.raw
	High		LLGNVLVcVLAHHFGk	Unambiguous	1	1	P68871	C8(Methylthio); K16(iTRAQ4plex)	HCD	1	0	1	1	302950	Unique	Used	0.132205	0.52554	4.14314	0.127881	0.942925	0.232447	2262.25	403.607	983.533	304.28	45.9	0.000471668	0	3.02404	282	4	478.271	1910.06	0.748797	50.8544	6588	6588	MS2	7/146	20210210-WuCC-iTRAQ-OSCC_relapse-2-Chu-s70.raw
	High		FFESFGDLSTPDAVmGNPk	Unambiguous	1	1	P68871	M15(Oxidation); K19(iTRAQ4plex)	HCD	1	0	1	1	47763	Redundant	Not Used		0.235248					95001.8		18488.5		45.9	0.000472953	0	2.50164	2	2	1110.03	2219.05	1.61247	39.154	5485	5485	MS2	9/166	20210210-WuCC-iTRAQ-OSCC_relapse-2-Chu-s13.raw
	High		lLVVYPWTQR	Unambiguous	3	3	P68871;P02042;P69891	N-Term(iTRAQ4plex)	HCD	1	0	1	1	63032	Redundant	Not Used	0.16898	0.434925	2.68256	0.110583	0.637929	0.242885	369068	84161.5	132789	42926.3	45.89	0.00039933	0	7.34969	2	2	709.919	1418.83	1.98589	45.416	7199	7199	MS2	10/74	20210210-WuCC-iTRAQ-OSCC_relapse-2-Chu-s16.raw
	High		vVAGVANALAHk	Unambiguous	2	2	P68871;P02042	N-Term(iTRAQ4plex); K12(iTRAQ4plex)	HCD	1	0	1	1	247291	Not Unique	Not Used	0.431315	0.736575	1.77989	0.412205	0.931617	0.534591	21308.8	12403	12984.3	9238.46	45.88	0.000264682	0	15.9599	66	3	479.964	1437.88	0.18969	31.7978	4221	4221	MS2	12/100	20210210-WuCC-iTRAQ-OSCC_relapse-2-Chu-s57.raw
		High	vNVDEVGGEALGR	Unambiguous	1	1	P68871	N-Term(iTRAQ4plex)	CID	1	0	1	1	46545	No Quan Values	Not Used							52317.7				45.86	0.000666704	0	6.95497	2	3	486.928	1458.77	1.40652	29.0716	2840	2840	MS2	13/128	20210210-WuCC-iTRAQ-OSCC_relapse-2-Chu-s13.raw
		High	lLVVYPWTQR	Unambiguous	3	3	P68871;P02042;P69891	N-Term(iTRAQ4plex)	CID	1	0	1	1	133298	Not Unique	Not Used	0.157389	0.58484	3.87288	0.207016	1.28218	0.338137	37898.9	8049.6	18336.1	8252	45.85	0.000405625	0	24.6003	48	2	709.923	1418.84	7.49214	44.723	7323	7323	MS2	10/74	20210210-WuCC-iTRAQ-OSCC_relapse-2-Chu-s31.raw
		High	vVAGVANALAHk	Unambiguous	2	2	P68871;P02042	N-Term(iTRAQ4plex); K12(iTRAQ4plex)	CID	1	0	1	1	235189	Redundant	Not Used	0.176251	0.394025	2.33004	0.194394	1.07515	0.471284	26795.3	6373.27	8734.27	5478.58	45.85	0.000231414	0	9.18476	55	3	479.965	1437.88	2.03618	43.6895	6446	6446	MS2	13/100	20210210-WuCC-iTRAQ-OSCC_relapse-2-Chu-s54.raw
		High	vLGAFSDGLAHLDNLk	Unambiguous	2	2	P68871;P02042	N-Term(iTRAQ4plex); K16(iTRAQ4plex)	CID	1	0	1	1	200648	Redundant	Not Used	0.121784	0.286358	2.4507	0.102878	0.823474	0.343192	9083.67	1492.87	2151.86	982.902	45.85	0.000405625	0	10.609	113	3	653.373	1958.1	4.42497	56.1207	9359	9359	MS2	18/138	20210210-WuCC-iTRAQ-OSCC_relapse-2-Chu-s46.raw
		High	vLGAFSDGLAHLDNLk	Unambiguous	2	2	P68871;P02042	N-Term(iTRAQ4plex); K16(iTRAQ4plex)	CID	1	0	1	1	200253	Redundant	Not Used	0.152892	0.300573	2.04897	0.177083	1.12904	0.562796	27916.3	5759.92	6941.48	5199.51	45.81	0.000430372	0	33.0067	97	3	653.371	1958.1	1.99367	52.2752	8502	8502	MS2	20/138	20210210-WuCC-iTRAQ-OSCC_relapse-2-Chu-s46.raw
		High	gTFATLSELHcDk	Unambiguous	1	1	P68871	N-Term(iTRAQ4plex); C11(Methylthio); K13(iTRAQ4plex)	CID	1	0	1	1	207773	Redundant	Not Used	0.28294	0.595953	2.19527	0.181299	0.624623	0.290608	198717	75875.6	97969.4	37892.8	45.8	0.000560247	0	11.4509	4	3	585.96	1755.87	0.795499	39.8141	5506	5506	MS2	15/116	20210210-WuCC-iTRAQ-OSCC_relapse-2-Chu-s48.raw
	High		VNVDEVGGEALGR	Unambiguous	1	1	P68871		HCD	1	0	1	1		No Quan Labels	Not Used											45.79	0.000520675	0	5.42944	19	2	657.836	1314.66	-0.0447105	30.198	2092	2092	MS2	8/128	20210210-WuCC-iTRAQ-OSCC_relapse-2-Chu-s06.raw
	High		lLVVYPWTQR	Unambiguous	3	3	P68871;P02042;P69891	N-Term(iTRAQ4plex)	HCD	1	0	1	1	156124	Redundant	Not Used	0.161968	0.297292	1.91305	0.152192	0.915973	0.489029	74947.9	16381.7	18432.6	11997.2	45.78	0.000442603	0	9.24452	20	2	709.918	1418.83	1.21156	45.883	6622	6622	MS2	10/74	20210210-WuCC-iTRAQ-OSCC_relapse-2-Chu-s36.raw
		High	vLGAFSDGLAHLDNLk	Unambiguous	2	2	P68871;P02042	N-Term(iTRAQ4plex); K16(iTRAQ4plex)	CID	1	0	1	1	204321	Not Unique	Not Used	0.0833706	0.33558	4.19521	0.857654	10.0281	2.44141	9956.41	1120.18	2764.02	8981.36	45.71	0.000440396	0	16.9115	22	3	653.372	1958.1	2.74176	48.197	7753	7753	MS2	17/138	20210210-WuCC-iTRAQ-OSCC_relapse-2-Chu-s47.raw
	High		fFESFGDLSTPDAVMGNPk	Unambiguous	1	1	P68871	N-Term(iTRAQ4plex); K19(iTRAQ4plex)	HCD	1	0	1	1	168497	Unique	Used	0.117323	0.404936	3.59728	0.0916388	0.761402	0.216181	10814.4	1712.22	3622.71	1042.34	45.69	0.000496384	0	3.81397	60	2	1174.08	2347.16	1.64114	43.3206	6158	6158	MS2	12/166	20210210-WuCC-iTRAQ-OSCC_relapse-2-Chu-s39.raw
	High		sAVTALWGk	Unambiguous	1	1	P68871	N-Term(iTRAQ4plex); K9(iTRAQ4plex)	HCD	1	0	1	1	132024	Redundant	Not Used	0.0669276	0.2058	3.20487	0.0613445	0.893487	0.284745	182613	16493.3	31089.9	11782.4	45.67	0.00034826	0	16.8614	5	2	610.872	1220.74	9.70088	33.7181	4571	4571	MS2	11/70	20210210-WuCC-iTRAQ-OSCC_relapse-2-Chu-s31.raw
		High	eFTPPVQAAYQk	Unambiguous	1	1	P68871	N-Term(iTRAQ4plex); K12(iTRAQ4plex)	CID	1	0	1	1	108178	Redundant	Not Used	0.271536	0.397309	1.52501	0.219035	0.786329	0.526636	85166.5	31208.2	27992.4	19620.5	45.67	0.000590822	0	40.2636	19	2	833.962	1666.92	7.0465	33.5579	4056	4056	MS2	8/102	20210210-WuCC-iTRAQ-OSCC_relapse-2-Chu-s26.raw
	High		lLVVYPWTQR	Unambiguous	3	3	P68871;P02042;P69891	N-Term(iTRAQ4plex)	HCD	1	0	1	1	114262	Redundant	Not Used	0.175846	0.398023	2.35911	0.109771	0.60852	0.263454	338881	80417.6	111583	39125.8	45.66	0.000455004	0	8.81366	6	2	709.918	1418.83	1.21156	44.963	7095	7095	MS2	10/74	20210210-WuCC-iTRAQ-OSCC_relapse-2-Chu-s27.raw
	High		lLVVYPWTQR	Unambiguous	3	3	P68871;P02042;P69891	N-Term(iTRAQ4plex)	HCD	1	0	1	1	58685	Redundant	Not Used	0.152578	0.364356	2.48889	0.18409	1.17613	0.482646	59278.6	12205.7	17867.6	11477.7	45.62	0.000459214	0	19.2384	21	2	709.918	1418.83	1.2976	49.1549	8511	8511	MS2	10/74	20210210-WuCC-iTRAQ-OSCC_relapse-2-Chu-s15.raw
		High	vVAGVANALAHk	Unambiguous	2	2	P68871;P02042	N-Term(iTRAQ4plex); K12(iTRAQ4plex)	CID	1	0	1	1	238490	Redundant	Not Used	0.309676	0.621651	2.09224	0.291443	0.917412	0.447849	18725.4	7825.48	9629.9	5740.01	45.62	0.000279641	0	7.31443	74	3	479.965	1437.88	0.699066	34.1679	4327	4327	MS2	18/100	20210210-WuCC-iTRAQ-OSCC_relapse-2-Chu-s55.raw
		High	vNVDEVGGEALGR	Unambiguous	1	1	P68871	N-Term(iTRAQ4plex)	CID	1	0	1	1	53971	Redundant	Not Used	0.156941	0.407808	2.70827	0.11315	0.702811	0.265048	160424	33976.4	54121.5	19092.1	45.57	0.000671143	0	13.8816	9	2	729.889	1458.77	2.37806	51.1043	8573	8573	MS2	8/128	20210210-WuCC-iTRAQ-OSCC_relapse-2-Chu-s14.raw
	High		vVAGVANALAHkYH	Unambiguous	2	2	P68871;P02042	N-Term(iTRAQ4plex); K12(iTRAQ4plex)	HCD	1	0	1	1	274021	Not Unique	Not Used	0.171845	0.479809	2.91006	0.249319	1.41428	0.496376	88923	20621.6	35296	23318.2	45.55	0.0004416	1	22.1919	2	4	435.256	1738	0.689441	33.2828	4427	4427	MS2	9/116	20210210-WuCC-iTRAQ-OSCC_relapse-2-Chu-s63.raw
		High	vLGAFSDGLAHLDNLk	Unambiguous	2	2	P68871;P02042	N-Term(iTRAQ4plex); K16(iTRAQ4plex)	CID	1	0	1	1	204232	Redundant	Not Used	0.0954343	0.344773	3.7653	0.143762	1.46845	0.398324	20482.2	2637.87	5841.88	3097.05	45.55	0.000448566	0	12.4585	43	3	653.372	1958.1	3.39634	47.394	7559	7559	MS2	13/138	20210210-WuCC-iTRAQ-OSCC_relapse-2-Chu-s47.raw
	High		lLVVYPWTQR	Unambiguous	3	3	P68871;P02042;P69891	N-Term(iTRAQ4plex)	HCD	1	0	1	1	123877	Not Unique	Not Used	0.14197	0.346999	2.54743	0.135089	0.927558	0.371891	125205	23987.7	35941.2	17789.7	45.54	0.000477525	0	12.5198	23	2	709.918	1418.83	0.179132	45.0527	7425	7425	MS2	10/74	20210210-WuCC-iTRAQ-OSCC_relapse-2-Chu-s29.raw
	High		lLVVYPWTQR	Unambiguous	3	3	P68871;P02042;P69891	N-Term(iTRAQ4plex)	HCD	1	0	1	1	90884	Redundant	Not Used	0.154153	0.39085	2.64259	0.121323	0.767202	0.296522	275958	57407.1	89226.9	35213.8	45.53	0.000433842	0	11.1733	8	2	709.919	1418.83	2.07192	44.9178	6750	6750	MS2	9/74	20210210-WuCC-iTRAQ-OSCC_relapse-2-Chu-s22.raw
		High	vNVDEVGGEALGR	Unambiguous	1	1	P68871	N-Term(iTRAQ4plex)	CID	1	0	1	1	51155	No Quan Values	Not Used											45.51	0.000722659	0	5.38962	0	3	486.928	1458.77	1.53204	27.7164	2474	2474	MS2	11/128	20210210-WuCC-iTRAQ-OSCC_relapse-2-Chu-s14.raw
	High		sAVTALWGk	Unambiguous	1	1	P68871	N-Term(iTRAQ4plex); K9(iTRAQ4plex)	HCD	1	0	1	1	146226	Redundant	Not Used	0.324408	0.519091	1.66772	0.239436	0.719476	0.440627	72531.5	31753.4	31146.8	18266	45.44	0.000415779	0	47.9954	31	2	610.868	1220.73	4.30105	35.3979	4802	4802	MS2	6/70	20210210-WuCC-iTRAQ-OSCC_relapse-2-Chu-s34.raw
		High	fFESFGDLSTPDAVMGNPk	Unambiguous	1	1	P68871	N-Term(iTRAQ4plex); K19(iTRAQ4plex)	CID	1	0	1	1	81734	Unique	Used	0.252179	0.438691	1.8131	0.166789	0.64473	0.363191	63572.8	21634.8	23071.4	11152.4	45.44	0.000527225	0	10.744	3	3	783.057	2347.16	1.76543	45.9519	6947	6947	MS2	18/166	20210210-WuCC-iTRAQ-OSCC_relapse-2-Chu-s20.raw
	High		gTFATLSELHcDk	Unambiguous	1	1	P68871	N-Term(iTRAQ4plex); C11(Methylthio); K13(iTRAQ4plex)	HCD	1	0	1	1	203742	Unique	Used	0.188132	0.506107	2.80383	0.250543	1.29819	0.472896	37079.8	9413.96	15524.7	9771.2	45.43	0.000630119	0	44.1604	41	3	585.962	1755.87	3.61111	42.9785	6501	6501	MS2	15/116	20210210-WuCC-iTRAQ-OSCC_relapse-2-Chu-s47.raw
		High	vVAGVANALAHkYH	Unambiguous	2	2	P68871;P02042	N-Term(iTRAQ4plex); K12(iTRAQ4plex)	CID	1	0	1	1	269712	Redundant	Not Used	0.345486	0.629495	1.89904	0.282719	0.797707	0.42903	636133	296586	331271	189161	45.43	0.000459701	1	12.466	1	3	580.005	1738	0.100172	33.9237	4350	4350	MS2	17/116	20210210-WuCC-iTRAQ-OSCC_relapse-2-Chu-s62.raw
	High		eFTPPVQAAYQk	Unambiguous	1	1	P68871	N-Term(iTRAQ4plex); K12(iTRAQ4plex)	HCD	1	0	1	1	107659	Redundant	Not Used	0.0684042	0.315492	4.80703	0.104334	1.48683	0.315909	4.60129e+06	424751	1.20091e+06	504931	45.42	0.000648796	0	11.9789	0	2	833.959	1666.91	3.67788	29.291	2941	2941	MS2	6/102	20210210-WuCC-iTRAQ-OSCC_relapse-2-Chu-s26.raw
		High	lLVVYPWTQR	Unambiguous	3	3	P68871;P02042;P69891	N-Term(iTRAQ4plex)	CID	1	0	1	1	164025	Not Unique	Not Used	0.228485	0.417302	1.90355	0.277454	1.18372	0.635134	29229.7	9012.67	10090.6	8529.85	45.36	0.000521018	0	26.3825	60	2	709.919	1418.83	2.76021	41.5088	5440	5440	MS2	6/74	20210210-WuCC-iTRAQ-OSCC_relapse-2-Chu-s38.raw
	High		sAVTALWGk	Unambiguous	1	1	P68871	N-Term(iTRAQ4plex); K9(iTRAQ4plex)	HCD	1	0	1	1	136421	Unique	Used	0.117261	0.381774	3.3933				720016	113938	227401		45.33	0.000466012	0	11.7404	0	3	407.58	1220.73	2.06509	31.6248	3779	3779	MS2	8/70	20210210-WuCC-iTRAQ-OSCC_relapse-2-Chu-s32.raw
	High		gTFATLSELHcDk	Unambiguous	1	1	P68871	N-Term(iTRAQ4plex); C11(Methylthio); K13(iTRAQ4plex)	HCD	1	0	1	1	209292	Unique	Used	0.270689	0.935905	3.60356	0.466861	1.68126	0.476519	5525.95	2018.6	4278.41	2713.45	45.33	0.00065652	0	39.6534	73	3	585.961	1755.87	2.35973	53.4247	8802	8802	MS2	10/116	20210210-WuCC-iTRAQ-OSCC_relapse-2-Chu-s48.raw
	High		lLVVYPWTQR	Unambiguous	3	3	P68871;P02042;P69891	N-Term(iTRAQ4plex)	HCD	1	0	1	1	128604	Not Unique	Not Used	0.19319	0.404108	2.18014	0.146076	0.737077	0.345307	204997	53444.7	68531.4	31496	45.31	0.000502024	0	14.5416	24	2	709.918	1418.83	0.953456	45.5784	7283	7283	MS2	10/74	20210210-WuCC-iTRAQ-OSCC_relapse-2-Chu-s30.raw
	High		vNVDEVGGEALGR	Unambiguous	1	1	P68871	N-Term(iTRAQ4plex)	HCD	1	0	1	1	51077	Redundant	Not Used	0.37861						373483	190825			45.31	0.000737578	0	5.83465	0	3	486.928	1458.77	1.5948	27.0496	2311	2311	MS2	9/128	20210210-WuCC-iTRAQ-OSCC_relapse-2-Chu-s14.raw
		High	lLGNVLVcVLAHHFGk	Unambiguous	1	1	P68871	N-Term(iTRAQ4plex); C8(Methylthio); K16(iTRAQ4plex)	CID	1	0	1	1	267350	Redundant	Not Used	0.114787	0.362182	3.28856	0.146934	1.24781	0.387543	82574.7	12791.2	24741	12761.3	45.27	0.000326883	0	9.94569	8	3	685.395	2054.17	2.15279	52.389	8539	8539	MS2	18/146	20210210-WuCC-iTRAQ-OSCC_relapse-2-Chu-s61.raw
		High	eFTPPVQAAYQk	Unambiguous	1	1	P68871	N-Term(iTRAQ4plex); K12(iTRAQ4plex)	CID	1	0	1	1	110782	Unique	Used	0.182559	0.387151	2.21029	0.277133	1.4798	0.683807	11718.1	2886.9	3753.01	3415.65	45.26	0.000719312	0	38.3909	92	2	833.954	1666.9	-1.74126	55.3612	9698	9698	MS2	8/102	20210210-WuCC-iTRAQ-OSCC_relapse-2-Chu-s26.raw
	High		fFESFGDLSTPDAVMGNPk	Unambiguous	1	1	P68871	N-Term(iTRAQ4plex); K19(iTRAQ4plex)	HCD	1	0	1	1	77578	Redundant	Not Used	0.154928	0.420836	2.8311	0.155763	0.980063	0.353571	8398.54	1755.92	2923.88	1375.93	45.23	0.000520355	0	12.5839	92	2	1174.08	2347.15	-0.127121	48.7423	7702	7702	MS2	11/166	20210210-WuCC-iTRAQ-OSCC_relapse-2-Chu-s19.raw
	High		sAVTALWGk	Unambiguous	1	1	P68871	N-Term(iTRAQ4plex); K9(iTRAQ4plex)	HCD	1	0	1	1	143096	Redundant	Not Used	0.199372	0.379607	1.98446	0.138206	0.675743	0.34779	34271	9220.68	10762.3	4981.75	45.17	0.000442449	0	45.0804	97	2	610.868	1220.73	3.70106	48.6919	8202	8202	MS2	6/70	20210210-WuCC-iTRAQ-OSCC_relapse-2-Chu-s33.raw
	High		eFTPPVQAAYQk	Unambiguous	1	1	P68871	N-Term(iTRAQ4plex); K12(iTRAQ4plex)	HCD	1	0	1	1	175822	Redundant	Not Used	0.0788184	0.436105	5.7668	0.213827	2.64456	0.468378	13384.6	1423.66	4828.81	3010.2	45.15	0.000690412	0	13.3005	47	2	833.959	1666.91	3.53141	29.7461	3097	3097	MS2	6/102	20210210-WuCC-iTRAQ-OSCC_relapse-2-Chu-s41.raw
		High	LLGNVLVcVLAHHFGk	Unambiguous	1	1	P68871	C8(Methylthio); K16(iTRAQ4plex)	CID	1	0	1	1	262846	Redundant	Not Used	0.54869	0.93586	1.77769	0.489871	0.870308	0.500029	5039.22	3731.32	3901.37	2596.4	45.14	0.000569525	0	22.6516	168	3	637.359	1910.06	0.244564	50.5492	8267	8267	MS2	9/146	20210210-WuCC-iTRAQ-OSCC_relapse-2-Chu-s60.raw
	High		vNVDEVGGEALGR	Unambiguous	1	1	P68871	N-Term(iTRAQ4plex)	HCD	1	0	1	1	51695	Redundant	Not Used	0.120776	0.285573	2.46439	0.177768	1.4348	0.594647	511252	83327.2	120780	95590.4	45.09	0.00078055	0	6.56639	2	2	729.888	1458.77	0.788134	32.3488	3650	3650	MS2	6/128	20210210-WuCC-iTRAQ-OSCC_relapse-2-Chu-s14.raw
	High		eFTPPVQAAYQk	Unambiguous	1	1	P68871	N-Term(iTRAQ4plex); K12(iTRAQ4plex)	HCD	1	0	1	1	110986	Unique	Used	0.250228	0.327379	1.3636	0.277047	1.07928	0.808402	1964.77	663.469	532.115	572.523	45.09	0.000690725	0	21.2498	245	3	556.308	1666.91	3.04734	57.4804	10146	10146	MS2	9/102	20210210-WuCC-iTRAQ-OSCC_relapse-2-Chu-s26.raw
	High		eFTPPVQAAYQk	Unambiguous	1	1	P68871	N-Term(iTRAQ4plex); K12(iTRAQ4plex)	HCD	1	0	1	1	126611	Redundant	Not Used	0.151464	0.411505	2.83163	0.0538819	0.346778	0.125081	44778	9152.64	15243.5	2537.67	45.05	0.000700242	0	12.1882	13	2	833.956	1666.91	0.82185	28.8026	2966	2966	MS2	8/102	20210210-WuCC-iTRAQ-OSCC_relapse-2-Chu-s30.raw
	High		eFTPPVQAAYQk	Unambiguous	1	1	P68871	N-Term(iTRAQ4plex); K12(iTRAQ4plex)	HCD	1	0	1	1	107581	Redundant	Not Used	0.0788831	0.253733	3.35246	0.16444	2.03208	0.619092	3.25526e+06	346530	683290	563015	45	0.000711512	0	11.7608	0	2	833.958	1666.91	2.72587	28.5957	2772	2772	MS2	8/102	20210210-WuCC-iTRAQ-OSCC_relapse-2-Chu-s26.raw
		High	vVAGVANALAHk	Unambiguous	2	2	P68871;P02042	N-Term(iTRAQ4plex); K12(iTRAQ4plex)	CID	1	0	1	1	240572	Redundant	Not Used	0.249191	0.583615	2.44099	0.234329	0.916669	0.383552	6382.89	2146.45	3081.68	1573.15	44.98	0.000282742	0	27.9786	195	3	479.965	1437.88	1.65415	53.4686	8838	8838	MS2	15/100	20210210-WuCC-iTRAQ-OSCC_relapse-2-Chu-s55.raw
		High	sAVTALWGk	Unambiguous	1	1	P68871	N-Term(iTRAQ4plex); K9(iTRAQ4plex)	CID	1	0	1	1	139271	Redundant	Not Used	0.113178	0.376721	3.46919	0.124258	1.07023	0.315086	14891.7	2274.47	4640.95	1946.23	44.95	0.000468638	0	11.1366	66	2	610.869	1220.73	5.901	57.1025	9948	9948	MS2	6/70	20210210-WuCC-iTRAQ-OSCC_relapse-2-Chu-s32.raw
		High	vVAGVANALAHk	Unambiguous	2	2	P68871;P02042	N-Term(iTRAQ4plex); K12(iTRAQ4plex)	CID	1	0	1	1	234885	Redundant	Not Used	0.143069	0.324136	2.36131	0.13308	0.906744	0.392202	43446	8388.17	11649.8	6081.2	44.94	0.00032223	0	5.0758	41	3	479.965	1437.88	1.39946	40.8272	5792	5792	MS2	9/100	20210210-WuCC-iTRAQ-OSCC_relapse-2-Chu-s54.raw
		High	vVAGVANALAHk	Unambiguous	2	2	P68871;P02042	N-Term(iTRAQ4plex); K12(iTRAQ4plex)	CID	1	0	1	1	247291	Redundant	Not Used	0.431315	0.736575	1.77989	0.412205	0.931617	0.534591	21308.8	12403	12984.3	9238.46	44.93	0.0003294	0	15.9599	66	3	479.964	1437.88	0.18969	31.7778	4215	4215	MS2	9/100	20210210-WuCC-iTRAQ-OSCC_relapse-2-Chu-s57.raw
	High		gTFATLSELHcDk	Unambiguous	1	1	P68871	N-Term(iTRAQ4plex); C11(Methylthio); K13(iTRAQ4plex)	HCD	1	0	1	1	203049	Unique	Used	0.176467	0.449223	2.6532				10256.9	2442.6	3811.73		44.92	0.000666761	0	11.9408	30	4	439.722	1755.86	-0.115938	36.6089	5003	5003	MS2	9/116	20210210-WuCC-iTRAQ-OSCC_relapse-2-Chu-s47.raw
		High	lLGNVLVcVLAHHFGk	Unambiguous	1	1	P68871	N-Term(iTRAQ4plex); C8(Methylthio); K16(iTRAQ4plex)	CID	1	0	1	1	263014	Redundant	Not Used	0.22258	0.266361	1.24726	0.0830806	0.363858	0.297957	46014.5	13821.4	10139.3	4020.89	44.92	0.000367202	0	16.1456	134	4	514.298	2054.17	1.93826	52.2775	8631	8631	MS2	10/146	20210210-WuCC-iTRAQ-OSCC_relapse-2-Chu-s60.raw
	High		lHVDPENFR	Unambiguous	2	2	P68871;P02042	N-Term(iTRAQ4plex)	HCD	1	0	1	1	172070	Not Unique	Not Used	0.270675	0.786475	3.02837	0.290031	1.04452	0.352277	18400.7	6721.32	11971.9	5613.15	44.91	0.000745782	0	22.8604	65	2	635.837	1270.67	0.359815	36.4617	4476	4476	MS2	6/72	20210210-WuCC-iTRAQ-OSCC_relapse-2-Chu-s40.raw
		High	fFESFGDLSTPDAVMGNPk	Unambiguous	1	1	P68871	N-Term(iTRAQ4plex); K19(iTRAQ4plex)	CID	1	0	1	1	77966	Unique	Used	0.286248	0.634234	2.30929	0.268601	0.914709	0.40456	11356	4386.73	5958.26	3208.2	44.91	0.0005892	0	17.9933	26	3	783.056	2347.15	1.06333	52.1106	8539	8539	MS2	14/166	20210210-WuCC-iTRAQ-OSCC_relapse-2-Chu-s19.raw
	High		vNVDEVGGEALGR	Unambiguous	1	1	P68871	N-Term(iTRAQ4plex)	HCD	1	0	1	1	52619	Redundant	Not Used	0.179159	0.435525	2.53364	0.179731	0.977916	0.394216	180375	43610.1	64987.8	34097.7	44.88	0.000781835	0	10.0177	5	2	729.89	1458.77	3.96798	39.9236	5652	5652	MS2	6/128	20210210-WuCC-iTRAQ-OSCC_relapse-2-Chu-s14.raw
	High		gTFATLSELHcDk	Unambiguous	1	1	P68871	N-Term(iTRAQ4plex); C11(Methylthio); K13(iTRAQ4plex)	HCD	1	0	1	1	203409	Unique	Used	0.122384	0.392074	3.339	0.0841517	0.670283	0.205031	54227.3	8955.98	17588.5	4799.63	44.88	0.000672931	0	21.5147	8	3	585.961	1755.87	1.62975	39.9935	5783	5783	MS2	10/116	20210210-WuCC-iTRAQ-OSCC_relapse-2-Chu-s47.raw
		High	fFESFGDLSTPDAVMGNPk	Unambiguous	1	1	P68871	N-Term(iTRAQ4plex); K19(iTRAQ4plex)	CID	1	0	1	1	76979	Redundant	Not Used	0.0521663	0.462658	9.2436	0.190682	3.56319	0.393709	8.51626e+06	599530	3.25951e+06	1.70799e+06	44.83	0.000606731	0	8.51996	0	3	783.057	2347.16	1.68742	43.2225	6404	6404	MS2	12/166	20210210-WuCC-iTRAQ-OSCC_relapse-2-Chu-s19.raw
	High		eFTPPVQAAYQk	Unambiguous	1	1	P68871	N-Term(iTRAQ4plex); K12(iTRAQ4plex)	HCD	1	0	1	1	140649	Redundant	Not Used	0.178586	0.440005	2.56792	0.101984	0.556677	0.221411	32893.1	7927.29	11973.1	3528.3	44.82	0.000730086	0	13.8777	22	2	833.958	1666.91	2.50617	27.7512	2899	2899	MS2	6/102	20210210-WuCC-iTRAQ-OSCC_relapse-2-Chu-s33.raw
	High		vNVDEVGGEALGR	Unambiguous	1	1	P68871	N-Term(iTRAQ4plex)	HCD	1	0	1	1	52537	Redundant	Not Used	0.15773	0.411986	2.72232	0.214559	1.32602	0.497496	266068	56634.2	90681.4	60043.7	44.8	0.000837762	0	6.60134	4	2	729.889	1458.77	2.04334	39.2408	5472	5472	MS2	6/128	20210210-WuCC-iTRAQ-OSCC_relapse-2-Chu-s14.raw
		High	SAVTALWGk	Unambiguous	1	1	P68871	K9(iTRAQ4plex)	CID	1	0	1	1	66534	Redundant	Not Used	0.286832	0.370665	1.34687	0.34707	1.17953	0.894459	99478.7	38506.1	30503.8	36314	44.76	0.000681758	0	15.0922	3	2	538.816	1076.63	3.30073	33.2507	4347	4347	MS2	6/70	20210210-WuCC-iTRAQ-OSCC_relapse-2-Chu-s17.raw
		High	vVAGVANALAHkYH	Unambiguous	2	2	P68871;P02042	N-Term(iTRAQ4plex); K12(iTRAQ4plex)	CID	1	0	1	1	282488	Redundant	Not Used	0.408331	0.88314	2.25418	0.484474	1.15658	0.524041	63274.6	34866.9	46227.7	32242.4	44.75	0.00053762	1	29.8155	18	3	580.005	1738	0.521588	33.9472	4418	4418	MS2	11/116	20210210-WuCC-iTRAQ-OSCC_relapse-2-Chu-s65.raw
	High		vNVDEVGGEALGR	Unambiguous	1	1	P68871	N-Term(iTRAQ4plex)	HCD	1	0	1	1	52199	Redundant	Not Used	0.0992483	0.391988	4.11643	0.173832	1.70736	0.423626	229109	30685.8	74294.7	41888.9	44.71	0.000846852	0	20.6204	3	2	729.888	1458.77	1.62494	36.4866	4742	4742	MS2	6/128	20210210-WuCC-iTRAQ-OSCC_relapse-2-Chu-s14.raw
	High		lLGNVLVcVLAHHFGk	Unambiguous	1	1	P68871	N-Term(iTRAQ4plex); C8(Methylthio); K16(iTRAQ4plex)	HCD	1	0	1	1	267667	Unique	Used	0.25347	0.632259	2.5998	0.396298	1.5241	0.598758	1225.51	419.193	640.994	510.816	44.69	0.000351512	0	26.592	300	3	685.395	2054.17	3.48986	56.2746	9233	9233	MS2	10/146	20210210-WuCC-iTRAQ-OSCC_relapse-2-Chu-s61.raw
	High		fFESFGDLSTPDAVMGNPk	Unambiguous	1	1	P68871	N-Term(iTRAQ4plex); K19(iTRAQ4plex)	HCD	1	0	1	1	151611	Unique	Used	0.223468	0.353758	1.64992	0.125741	0.548504	0.339543	13167.8	3971	3853.56	1741.47	44.68	0.000711453	0	13.4047	24	3	783.058	2347.16	3.79373	43.3721	6430	6430	MS2	10/166	20210210-WuCC-iTRAQ-OSCC_relapse-2-Chu-s35.raw
	High		vNVDEVGGEALGR	Unambiguous	1	1	P68871	N-Term(iTRAQ4plex)	HCD	1	0	1	1	51807	Redundant	Not Used	0.526635	0.454314	0.899119	0.498201	0.922173	1.04755	15807.9	11234.6	5941.2	8283.35	44.66	0.00083614	0	28.1402	16	3	486.928	1458.77	2.59896	33.2477	3888	3888	MS2	11/128	20210210-WuCC-iTRAQ-OSCC_relapse-2-Chu-s14.raw
	High		kVLGAFSDGLAHLDNLk	Unambiguous	2	2	P68871;P02042	N-Term(iTRAQ4plex); K1(iTRAQ4plex); K17(iTRAQ4plex)	HCD	1	0	1	1	283151	Not Unique	Not Used	0.184123	0.126066	0.713612	0.229274	1.21385	1.73732	4727.18	1174.58	492.998	1139.95	44.65	0.000222408	1	18.3161	65	5	446.865	2230.29	1.29527	40.3442	5857	5857	MS2	10/174	20210210-WuCC-iTRAQ-OSCC_relapse-2-Chu-s65.raw
	High		kVLGAFSDGLAHLDNLk	Unambiguous	2	2	P68871;P02042	N-Term(iTRAQ4plex); K1(iTRAQ4plex); K17(iTRAQ4plex)	HCD	1	0	1	1		No Quan Values	Not Used											44.64	0.000222921	1	40.7652	38	3	744.104	2230.3	2.59355	39.509	5424	5424	MS2	11/174	20210210-WuCC-iTRAQ-OSCC_relapse-2-Chu-s66.raw
		High	eFTPPVQAAYQk	Unambiguous	1	1	P68871	N-Term(iTRAQ4plex); K12(iTRAQ4plex)	CID	1	0	1	1	110922	Redundant	Not Used	0.154941	0.349817	2.35314	0.196207	1.23444	0.535795	5808.16	1214.44	1680.83	1198.62	44.63	0.000762735	0	12.2537	242	3	556.307	1666.91	2.16857	56.7372	9999	9999	MS2	8/102	20210210-WuCC-iTRAQ-OSCC_relapse-2-Chu-s26.raw
	High		lLGNVLVcVLAHHFGk	Unambiguous	1	1	P68871	N-Term(iTRAQ4plex); C8(Methylthio); K16(iTRAQ4plex)	HCD	1	0	1	1	271618	Redundant	Not Used	0.392231	0.524078	1.3926	0.219708	0.546036	0.400474	9543.24	5051.38	4137.47	2205.3	44.62	0.000386561	0	14.0906	38	2	1027.59	2054.16	0.109154	52.5369	8485	8485	MS2	10/146	20210210-WuCC-iTRAQ-OSCC_relapse-2-Chu-s62.raw
	High		vNVDEVGGEALGR	Unambiguous	1	1	P68871	N-Term(iTRAQ4plex)	HCD	1	0	1	1	53297	Redundant	Not Used	0.163225	0.486398	3.10582	0.28362	1.69382	0.557019	83728.6	18443.1	33690.6	24976.9	44.59	0.000894906	0	21.4729	5	2	729.888	1458.77	1.12286	45.4887	7121	7121	MS2	6/128	20210210-WuCC-iTRAQ-OSCC_relapse-2-Chu-s14.raw
	High		fFESFGDLSTPDAVMGNPk	Unambiguous	1	1	P68871	N-Term(iTRAQ4plex); K19(iTRAQ4plex)	HCD	1	0	1	1	73061	Unique	Used	0.223991	0.363545	1.6916	0.240858	1.04821	0.63289	23414.5	7077.62	7041.83	5931.62	44.59	0.000722875	0	46.3115	24	3	783.059	2347.16	4.41782	48.8188	7811	7811	MS2	14/166	20210210-WuCC-iTRAQ-OSCC_relapse-2-Chu-s18.raw
	High		vHLTPEEKSAVTALWGk	Unambiguous	1	1	P68871	N-Term(iTRAQ4plex); K17(iTRAQ4plex)	HCD	1	0	1	1	265942	Unique	Used	0.149252	1.06717	7.45221	0.325633	2.12679	0.291486	41181.7	8294.63	36356.5	14104.6	44.58	0.000416263	1	45.4413	38	3	718.743	2154.22	-0.494499	38.9419	5492	5492	MS2	9/162	20210210-WuCC-iTRAQ-OSCC_relapse-2-Chu-s61.raw
	High		lLGNVLVcVLAHHFGkEFTPPVQAAYQk	Unambiguous	1	1	P68871	N-Term(iTRAQ4plex); C8(Methylthio); K16(iTRAQ4plex); K28(iTRAQ4plex)	HCD	1	0	1	1	292265	Unique	Used	0.371279	0.631522	1.7728	0.25772	0.676653	0.389838	5213.47	2612.16	2723.7	1413.2	44.58	0.000226022	1	13.095	118	4	890.242	3557.95	-1.00508	51.674	7850	7850	MS2	14/268	20210210-WuCC-iTRAQ-OSCC_relapse-2-Chu-s67.raw
	High		vNVDEVGGEALGR	Unambiguous	1	1	P68871	N-Term(iTRAQ4plex)	HCD	1	0	1	1	54461	Redundant	Not Used	0.226782	0.305368	1.40341	0.194642	0.836655	0.608889	55303.9	16925.3	13970.9	11321.9	44.56	0.000839868	0	34.391	12	2	729.889	1458.77	2.96382	55.3227	9643	9643	MS2	6/128	20210210-WuCC-iTRAQ-OSCC_relapse-2-Chu-s14.raw
		High	vVAGVANALAHk	Unambiguous	2	2	P68871;P02042	N-Term(iTRAQ4plex); K12(iTRAQ4plex)	CID	1	0	1	1	233888	Redundant	Not Used	0.100369	0.261512	2.71558	0.135861	1.31951	0.496281	8.03579e+06	1.08843e+06	1.73845e+06	1.14829e+06	44.56	0.000376191	0	12.0735	0	3	479.964	1437.88	-0.128671	31.3886	3633	3633	MS2	12/100	20210210-WuCC-iTRAQ-OSCC_relapse-2-Chu-s54.raw
	High		eFTPPVQAAYQk	Unambiguous	1	1	P68871	N-Term(iTRAQ4plex); K12(iTRAQ4plex)	HCD	1	0	1	1	107497	Redundant	Not Used	0.0766324	0.215083	2.92527	0.107623	1.36902	0.477993	3.73285e+07	3.86034e+06	6.64187e+06	4.22543e+06	44.52	0.000787598	0	11.726	0	2	833.958	1666.91	3.16526	27.8837	2590	2590	MS2	9/102	20210210-WuCC-iTRAQ-OSCC_relapse-2-Chu-s26.raw
	High		vVAGVANALAHk	Unambiguous	2	2	P68871;P02042	N-Term(iTRAQ4plex); K12(iTRAQ4plex)	HCD	1	0	1	1	192	Not Unique	Not Used	0.322249	0.194178	0.628029				1106.29	481.095	177.709		44.5	0.000315784	0	38.505	239	3	479.965	1437.88	1.71782	34.7369	1624	1624	MS2	9/100	20210210-WuCC-iTRAQ-OSCC_relapse-2-Chu-s01.raw
		High	lLGNVLVcVLAHHFGk	Unambiguous	1	1	P68871	N-Term(iTRAQ4plex); C8(Methylthio); K16(iTRAQ4plex)	CID	1	0	1	1	254397	No Quan Values	Not Used							201.81				44.48	0.000392096	0	12.3387	160	3	685.395	2054.17	2.24193	55.9154	9606	9606	MS2	10/146	20210210-WuCC-iTRAQ-OSCC_relapse-2-Chu-s58.raw
		High	fFESFGDLSTPDAVMGNPk	Unambiguous	1	1	P68871	N-Term(iTRAQ4plex); K19(iTRAQ4plex)	CID	1	0	1	1	78558	Unique	Used	0.190604	0.440369	2.408	0.373988	1.91269	0.811272	787.515	202.564	286.892	309.774	44.47	0.000721691	0	14.2254	300	3	783.058	2347.16	3.16964	57.9966	9824	9824	MS2	18/166	20210210-WuCC-iTRAQ-OSCC_relapse-2-Chu-s19.raw
		High	vVAGVANALAHk	Unambiguous	2	2	P68871;P02042	N-Term(iTRAQ4plex); K12(iTRAQ4plex)	CID	1	0	1	1	236553	Not Unique	Not Used	0.109445	0.534759	5.09251				736.292	108.748	325.725		44.47	0.000198286	0	14.0664	300	3	479.968	1437.89	7.63927	58.7745	9433	9433	MS2	14/100	20210210-WuCC-iTRAQ-OSCC_relapse-2-Chu-s54.raw
	High		fFESFGDLSTPDAVmGNPk	Unambiguous	1	1	P68871	N-Term(iTRAQ4plex); M15(Oxidation); K19(iTRAQ4plex)	HCD	1	0	1	1	81391	Redundant	Not Used	0.0706733	0.204041	3.00907				435562	41541	73520.7		44.43	0.000681494	0	6.07342	1	2	1182.08	2363.15	0.682479	43.1098	6211	6211	MS2	11/166	20210210-WuCC-iTRAQ-OSCC_relapse-2-Chu-s20.raw
		High	vLGAFSDGLAHLDNLk	Unambiguous	2	2	P68871;P02042	N-Term(iTRAQ4plex); K16(iTRAQ4plex)	CID	1	0	1	1	199572	Redundant	Not Used	0.0648446	0.240319	3.86266	0.106505	1.60109	0.423357	516363	45185.7	102657	57843.2	44.43	0.000593152	0	14.3107	2	3	653.372	1958.1	2.64825	46.3459	7030	7030	MS2	19/138	20210210-WuCC-iTRAQ-OSCC_relapse-2-Chu-s46.raw
	High		vNVDEVGGEALGR	Unambiguous	1	1	P68871	N-Term(iTRAQ4plex)	HCD	1	0	1	1	46425	Redundant	Not Used	0.0418475	0.200715	4.99899				9.945e+06	561624	1.65131e+06		44.41	0.000930965	0	7.02316	0	2	729.888	1458.77	1.3739	27.9877	2586	2586	MS2	6/128	20210210-WuCC-iTRAQ-OSCC_relapse-2-Chu-s13.raw
	High		gTFATLSELHcDk	Unambiguous	1	1	P68871	N-Term(iTRAQ4plex); C11(Methylthio); K13(iTRAQ4plex)	HCD	1	0	1	1	203641	Unique	Used	0.23468	0.411476	1.82743	0.270422	1.12327	0.627801	42219.1	13370.8	14371.3	12008.2	44.41	0.000786067	0	42.4014	56	3	585.962	1755.87	3.19398	42.0997	6281	6281	MS2	16/116	20210210-WuCC-iTRAQ-OSCC_relapse-2-Chu-s47.raw
		High	gTFATLSELHcDk	Unambiguous	1	1	P68871	N-Term(iTRAQ4plex); C11(Methylthio); K13(iTRAQ4plex)	CID	1	0	1	1	204797	Unique	Used	0.166486	0.323279	2.02381	0.177931	1.04182	0.525773	5887.23	1322.7	1574.46	1101.77	44.41	0.000796935	0	11.776	113	3	585.962	1755.87	3.71539	52.534	8782	8782	MS2	7/116	20210210-WuCC-iTRAQ-OSCC_relapse-2-Chu-s47.raw
	High		lLGNVLVcVLAHHFGk	Unambiguous	1	1	P68871	N-Term(iTRAQ4plex); C8(Methylthio); K16(iTRAQ4plex)	HCD	1	0	1	1	267732	Unique	Used	0.151988	0.218889	1.50102	0.164478	1.05491	0.717809	1676.96	343.958	303.663	290.108	44.39	0.000394848	0	26.169	300	3	685.395	2054.17	2.50935	57.2753	9376	9376	MS2	10/146	20210210-WuCC-iTRAQ-OSCC_relapse-2-Chu-s61.raw
		High	gTFATLSELHcDk	Unambiguous	1	1	P68871	N-Term(iTRAQ4plex); C11(Methylthio); K13(iTRAQ4plex)	CID	1	0	1	1	207846	Redundant	Not Used	0.354687	0.583194	1.71372	0.277147	0.761701	0.453965	49676.5	23777.6	23966.7	14480.7	44.28	0.000795023	0	14.0829	15	3	585.96	1755.87	0.899781	40.5083	5663	5663	MS2	8/116	20210210-WuCC-iTRAQ-OSCC_relapse-2-Chu-s48.raw
		High	vLGAFSDGLAHLDNLk	Unambiguous	2	2	P68871;P02042	N-Term(iTRAQ4plex); K16(iTRAQ4plex)	CID	1	0	1	1	204662	Redundant	Not Used	0.168892	0.63018	3.88889	0.21545	1.24352	0.326593	7966.7	1815.77	4153.23	1805.31	44.28	0.000610264	0	47.7911	142	3	653.371	1958.1	1.71314	51.2073	8486	8486	MS2	9/138	20210210-WuCC-iTRAQ-OSCC_relapse-2-Chu-s47.raw
		High	LLGNVLVcVLAHHFGk	Unambiguous	1	1	P68871	C8(Methylthio); K16(iTRAQ4plex)	CID	1	0	1	1	240322	Redundant	Not Used	0.2995	0.536836	1.86817	0.245604	0.799387	0.437037	10031	4054.28	4454.82	2591.24	44.24	0.000704436	0	8.47003	31	3	637.36	1910.07	1.39493	50.9239	8301	8301	MS2	11/146	20210210-WuCC-iTRAQ-OSCC_relapse-2-Chu-s55.raw
		High	lLGNVLVcVLAHHFGk	Unambiguous	1	1	P68871	N-Term(iTRAQ4plex); C8(Methylthio); K16(iTRAQ4plex)	CID	1	0	1	1	303060	Redundant	Not Used	0.192606	0.374302	2.02546	0.13205	0.668326	0.337009	31047.4	8069.85	9613.68	4312.12	44.24	0.000414374	0	9.98764	97	3	685.395	2054.17	2.24193	52.2948	6822	6822	MS2	17/146	20210210-WuCC-iTRAQ-OSCC_relapse-2-Chu-s70.raw
[truncated: 182,955 more rows]
