# Supplementary material for: LCP1 upregulation via EGFR signaling promotes oral cancer progression through the JAK2/STAT3/IL-1β axis
Source: Cancer Cell Int. 2025 Oct 3;25:329. doi: 10.1186/s12935-025-03970-0 (PMC12495854; doi:10.1186/s12935-025-03970-0)
Supplement: Supplementary file 9 — Supplemental Table S4-7 [file 12935_2025_3970_MOESM9_ESM.xlsx]

## Sheet: Table S4-7
Supplemental Table S4-7. List of peptides identified in OSCC #7R and #8R with iTRAQ-based MS analysis
Accession number	Protein name	Sequence coverage (%)	No. of total protein	No. of unique peptide	No. of total peptide	No. of total spectra	RT/RN (115/114) ratio of #7R			116/114			116/115			117/114			117/115			RT/RN (117/116) ratio of #8R			Mascot score	Coverage A(4,7)	# Peptides A(4,7)	# PSM A(4,7)	No. of amino acids	M.W. (kDa)	calc. pI
							ratio	No. of spectra	Variability (%)	ratio	No. of spectra	Variability (%)	ratio	No. of spectra	Variability (%)	ratio	No. of spectra	Variability (%)	ratio	No. of spectra	Variability (%)	ratio	No. of spectra	Variability (%)
P06703	Protein S100-A6 OS=Homo sapiens OX=9606 GN=S100A6 PE=1 SV=1 - [S10A6_HUMAN]	97.78	1	11	11	78	0.674724	37	46.6264	1.09763	36	46.8586	1.64733	41	27.1911	0.615464	36	37.1376	0.891044	42	24.7183	0.558381	40	37.6609	2639.11	97.78	20	78	90	10.1733	5.47803
	A4	A7	Sequence	PSM Ambiguity	# Proteins	# Protein Groups	Protein Group Accessions	Modifications	Activation Type	ΔScore	ΔCn	Rank	Search Engine Rank	QuanResultID	Quan Info	Quan Usage	115/114	116/114	116/115	117/114	117/115	117/116	114	115	116	117	IonScore	Exp Value	# Missed Cleavages	Isolation Interference [%]	Ion Inject Time [ms]	Charge	m/z [Da]	MH+ [Da]	ΔM [ppm]	RT [min]	First Scan	Last Scan	MS Order	Ions Matched	Spectrum File
		High	acPLDQAIGLLVAIFHk	Unambiguous	1	1	P06703	N-Term(iTRAQ4plex); C2(Methylthio); K17(iTRAQ4plex)	CID	1	0	1	1	211072	Unique	Used	1.26596	2.33179	1.86146	0.96084	0.765588	0.414196	2558.93	6499.11	7186.25	5279.56	80.76	9.86365e-08	0	6.39156	45	3	715.072	2143.2	0.287424	56.5169	10281	10281	MS2	13/150	20210215-WuCC-iTRAQ-OSCC_relapse-3-Jan_Wang-s44.raw
		High	acPLDQAIGLLVAIFHk	Unambiguous	1	1	P06703	N-Term(iTRAQ4plex); C2(Methylthio); K17(iTRAQ4plex)	CID	1	0	1	1	196647	Unique	Used	0.423479	0.721621	1.72212				1114.66	947.002	968.74		80.35	1.10247e-07	0	10.8825	90	3	715.073	2143.2	1.14178	56.5503	10214	10214	MS2	13/150	20210215-WuCC-iTRAQ-OSCC_relapse-3-Jan_Wang-s41.raw
	High		NkDQEVNFQEYVTFLGALALIYNEALk	Unambiguous	1	1	P06703	K2(iTRAQ4plex); K27(iTRAQ4plex)	HCD	1	0	1	1	177491	Unique	Used	0.570939	0.806634	1.42781	0.579829	1.02441	0.722548	3507.03	4017.04	3407	4366.45	76.51	2.52394e-07	1	29.3464	79	4	855.456	3418.8	-2.97698	54.6927	9521	9521	MS2	16/302	20210215-WuCC-iTRAQ-OSCC_relapse-3-Jan_Wang-s37.raw
	High		dQEVNFQEYVTFLGALALIYNEALk	Unambiguous	1	1	P06703	N-Term(iTRAQ4plex); K25(iTRAQ4plex)	HCD	1	0	1	1	45496	Unique	Used	0.91103	1.3003	1.44243	0.857576	0.949516	0.662939	15932.6	29120.4	24950.8	29339.2	76.32	2.99849e-07	0	8.51486	18	3	1059.56	3176.66	-5.65223	55.4788	10773	10773	MS2	20/280	20210215-WuCC-iTRAQ-OSCC_relapse-3-Jan_Wang-s10.raw
		High	dQEVNFQEYVTFLGALALIYNEALk	Unambiguous	1	1	P06703	N-Term(iTRAQ4plex); K25(iTRAQ4plex)	CID	1	0	1	1	45496	Redundant	Not Used	0.91103	1.3003	1.44243	0.857576	0.949516	0.662939	15932.6	29120.4	24950.8	29339.2	75.91	3.29536e-07	0	8.51486	18	3	1059.56	3176.66	-5.65223	55.4603	10767	10767	MS2	13/280	20210215-WuCC-iTRAQ-OSCC_relapse-3-Jan_Wang-s10.raw
	High		acPLDQAIGLLVAIFHk	Unambiguous	1	1	P06703	N-Term(iTRAQ4plex); C2(Methylthio); K17(iTRAQ4plex)	HCD	1	0	1	1	201364	Unique	Used	0.764205	1.82033	2.40727	0.608472	0.803143	0.335995	3286.59	5038.87	7205.3	4294.13	74.98	3.73283e-07	0	9.45121	91	3	715.072	2143.2	0.714602	56.4248	10031	10031	MS2	15/150	20210215-WuCC-iTRAQ-OSCC_relapse-3-Jan_Wang-s42.raw
		High	nkDQEVNFQEYVTFLGALALIYNEALk	Unambiguous	1	1	P06703	N-Term(iTRAQ4plex); K2(iTRAQ4plex); K27(iTRAQ4plex)	CID	1	0	1	1	240628	Unique	Used			0.632525		1.23216	1.96181		7699.53	2892.91	10066.6	73.83	3.0636e-07	1	7.19751	13	4	891.489	3562.93	4.60895	54.8308	10010	10010	MS2	18/302	20210215-WuCC-iTRAQ-OSCC_relapse-3-Jan_Wang-s50.raw
	High		acPLDQAIGLLVAIFHk	Unambiguous	1	1	P06703	N-Term(iTRAQ4plex); C2(Methylthio); K17(iTRAQ4plex)	HCD	1	0	1	1	206268	Unique	Used	1.19317	2.27647	1.92816	0.836356	0.70705	0.369295	915.084	2190.49	2508.87	1643.39	71.86	7.52631e-07	0	10.2338	122	3	715.073	2143.2	1.39808	56.4555	10437	10437	MS2	14/150	20210215-WuCC-iTRAQ-OSCC_relapse-3-Jan_Wang-s43.raw
	High		acPLDQAIGLLVAIFHk	Unambiguous	1	1	P06703	N-Term(iTRAQ4plex); C2(Methylthio); K17(iTRAQ4plex)	HCD	1	0	1	1	235870	Unique	Used	0.768015	1.499	1.97249	0.78169	1.02666	0.524176	962.912	1483.66	1738.37	1616.26	71.74	7.90464e-07	0	4.79097	211	3	715.072	2143.2	0.800037	56.5318	10759	10759	MS2	14/150	20210215-WuCC-iTRAQ-OSCC_relapse-3-Jan_Wang-s49.raw
	High		acPLDQAIGLLVAIFHk	Unambiguous	1	1	P06703	N-Term(iTRAQ4plex); C2(Methylthio); K17(iTRAQ4plex)	HCD	1	0	1	1	230792	Unique	Used	0.60876	1.14441	1.89985	0.514823	0.85305	0.452189	989.351	1208.3	1363.6	1093.7	70.17	1.12028e-06	0	13.4662	269	3	715.073	2143.2	1.82526	56.6029	10253	10253	MS2	16/150	20210215-WuCC-iTRAQ-OSCC_relapse-3-Jan_Wang-s48.raw
	High		acPLDQAIGLLVAIFHk	Unambiguous	1	1	P06703	N-Term(iTRAQ4plex); C2(Methylthio); K17(iTRAQ4plex)	HCD	1	0	1	1	211072	Redundant	Not Used	1.26596	2.33179	1.86146	0.96084	0.765588	0.414196	2558.93	6499.11	7186.25	5279.56	69.13	1.43561e-06	0	6.39156	45	3	715.072	2143.2	0.287424	56.5329	10287	10287	MS2	14/150	20210215-WuCC-iTRAQ-OSCC_relapse-3-Jan_Wang-s44.raw
		High	acPLDQAIGLLVAIFHk	Unambiguous	1	1	P06703	N-Term(iTRAQ4plex); C2(Methylthio); K17(iTRAQ4plex)	CID	1	0	1	1	201364	Redundant	Not Used	0.764205	1.82033	2.40727	0.608472	0.803143	0.335995	3286.59	5038.87	7205.3	4294.13	66.75	2.48335e-06	0	9.45121	91	3	715.072	2143.2	0.714602	56.4049	10025	10025	MS2	20/150	20210215-WuCC-iTRAQ-OSCC_relapse-3-Jan_Wang-s42.raw
	High		acPLDQAIGLLVAIFHk	Unambiguous	1	1	P06703	N-Term(iTRAQ4plex); C2(Methylthio); K17(iTRAQ4plex)	HCD	1	0	1	1	216110	Unique	Used	1.1688	2.38327	2.06071	0.544166	0.469628	0.229511	1838.47	4310.97	5276.98	2148.22	66.02	2.95041e-06	0	6.21349	61	3	715.072	2143.2	0.629166	56.575	10621	10621	MS2	16/150	20210215-WuCC-iTRAQ-OSCC_relapse-3-Jan_Wang-s45.raw
		High	acPLDQAIGLLVAIFHk	Unambiguous	1	1	P06703	N-Term(iTRAQ4plex); C2(Methylthio); K17(iTRAQ4plex)	CID	1	0	1	1	216110	Redundant	Not Used	1.1688	2.38327	2.06071	0.544166	0.469628	0.229511	1838.47	4310.97	5276.98	2148.22	65.84	3.07526e-06	0	6.21349	61	3	715.072	2143.2	0.629166	56.5565	10615	10615	MS2	23/150	20210215-WuCC-iTRAQ-OSCC_relapse-3-Jan_Wang-s45.raw
		High	acPLDQAIGLLVAIFHk	Unambiguous	1	1	P06703	N-Term(iTRAQ4plex); C2(Methylthio); K17(iTRAQ4plex)	CID	1	0	1	1	220938	Unique	Used	0.88313	1.33543	1.5282	0.65702	0.750441	0.494541	1373.51	2433.51	2209.06	1937.75	65.74	3.2269e-06	0	11.3594	178	3	715.073	2143.2	1.05634	56.5715	10258	10258	MS2	12/150	20210215-WuCC-iTRAQ-OSCC_relapse-3-Jan_Wang-s46.raw
		High	acPLDQAIGLLVAIFHk	Unambiguous	1	1	P06703	N-Term(iTRAQ4plex); C2(Methylthio); K17(iTRAQ4plex)	CID	1	0	1	1	206268	Redundant	Not Used	1.19317	2.27647	1.92816	0.836356	0.70705	0.369295	915.084	2190.49	2508.87	1643.39	64.64	3.96809e-06	0	10.2338	122	3	715.073	2143.2	1.39808	56.4357	10431	10431	MS2	24/150	20210215-WuCC-iTRAQ-OSCC_relapse-3-Jan_Wang-s43.raw
	High		acPLDQAIGLLVAIFHk	Unambiguous	1	1	P06703	N-Term(iTRAQ4plex); C2(Methylthio); K17(iTRAQ4plex)	HCD	1	0	1	1	220938	Redundant	Not Used	0.88313	1.33543	1.5282	0.65702	0.750441	0.494541	1373.51	2433.51	2209.06	1937.75	64.24	4.55812e-06	0	11.3594	178	3	715.073	2143.2	1.05634	56.5991	10264	10264	MS2	14/150	20210215-WuCC-iTRAQ-OSCC_relapse-3-Jan_Wang-s46.raw
	High		dQEVNFQEYVTFLGALALIYNEALk	Unambiguous	1	1	P06703	N-Term(iTRAQ4plex); K25(iTRAQ4plex)	HCD	1	0	1	1	76696	Unique	Used					1.83903			2251.88		4394.25	63.66	4.92953e-06	0	10.6091	21	3	1059.56	3176.68	0.342424	55.5546	10525	10525	MS2	14/280	20210215-WuCC-iTRAQ-OSCC_relapse-3-Jan_Wang-s16.raw
	High		dQEVNFQEYVTFLGALALIYNEALkG	Unambiguous	1	1	P06703	N-Term(iTRAQ4plex); K25(iTRAQ4plex)	HCD	1	0	1	1	168475	Unique	Used	1.28969	2.20695	1.72938	1.19094	0.931465	0.542427	291.407	753.985	774.546	745.209	63.16	5.24119e-06	1	8.81682	156	3	1078.57	3233.7	0.718325	56.0396	9894	9894	MS2	17/288	20210215-WuCC-iTRAQ-OSCC_relapse-3-Jan_Wang-s35.raw
	High		dQEVNFQEYVTFLGALALIYNEALkG	Unambiguous	1	1	P06703	N-Term(iTRAQ4plex); K25(iTRAQ4plex)	HCD	1	0	1	1	61189	Unique	Used	0.817583	2.11503	2.61438	0.930198	1.14764	0.442082	4017.26	6589.29	10233	8024.06	61	8.61846e-06	1	4.94772	11	3	1078.57	3233.7	0.944822	55.3084	10612	10612	MS2	14/288	20210215-WuCC-iTRAQ-OSCC_relapse-3-Jan_Wang-s13.raw
		High	acPLDQAIGLLVAIFHkYSGR	Unambiguous	1	1	P06703	N-Term(iTRAQ4plex); C2(Methylthio); K17(iTRAQ4plex)	CID	1	0	1	1	276749	Unique	Used	1.42594	1.30304	0.923508	1.11532	0.788966	0.860365	8161.97	23349.3	12808.8	19547.1	60.6	1.04516e-05	1	8.61639	47	4	652.361	2606.42	1.52548	56.3509	11092	11092	MS2	13/218	20210215-WuCC-iTRAQ-OSCC_relapse-3-Jan_Wang-s57.raw
	High		acPLDQAIGLLVAIFHk	Unambiguous	1	1	P06703	N-Term(iTRAQ4plex); C2(Methylthio); K17(iTRAQ4plex)	HCD	1	0	1	1	225924	Unique	Used	0.564682	0.907951	1.62496	0.622537	1.11205	0.689201	807.076	914.314	882.537	1078.87	59.32	1.37416e-05	0	6.88357	120	3	715.072	2143.2	0.714602	56.6095	10568	10568	MS2	15/150	20210215-WuCC-iTRAQ-OSCC_relapse-3-Jan_Wang-s47.raw
	High		AcPLDQAIGLLVAIFHk	Unambiguous	1	1	P06703	C2(Methylthio); K17(iTRAQ4plex)	HCD	1	0	1	1		No Quan Values	Not Used											58.89	2.29837e-05	0	6.45357	41	3	667.039	1999.1	2.35985	56.1784	10623	10623	MS2	8/150	20210215-WuCC-iTRAQ-OSCC_relapse-3-Jan_Wang-s21.raw
	High		nkDQEVNFQEYVTFLGALALIYNEALk	Unambiguous	1	1	P06703	N-Term(iTRAQ4plex); K2(iTRAQ4plex); K27(iTRAQ4plex)	HCD	1	0	1	1	240628	Redundant	Not Used			0.632525		1.23216	1.96181		7699.53	2892.91	10066.6	58.31	1.20721e-05	1	7.19751	13	4	891.489	3562.93	4.60895	54.8475	10016	10016	MS2	16/302	20210215-WuCC-iTRAQ-OSCC_relapse-3-Jan_Wang-s50.raw
		High	acPLDQAIGLLVAIFHk	Unambiguous	1	1	P06703	N-Term(iTRAQ4plex); C2(Methylthio); K17(iTRAQ4plex)	CID	1	0	1	1	225924	Redundant	Not Used	0.564682	0.907951	1.62496	0.622537	1.11205	0.689201	807.076	914.314	882.537	1078.87	56.63	2.55292e-05	0	6.88357	120	3	715.072	2143.2	0.714602	56.5911	10562	10562	MS2	12/150	20210215-WuCC-iTRAQ-OSCC_relapse-3-Jan_Wang-s47.raw
	High		acPLDQAIGLLVAIFHkYSGR	Unambiguous	1	1	P06703	N-Term(iTRAQ4plex); C2(Methylthio); K17(iTRAQ4plex)	HCD	1	0	1	1	276749	Redundant	Not Used	1.42594	1.30304	0.923508	1.11532	0.788966	0.860365	8161.97	23349.3	12808.8	19547.1	55.6	3.30507e-05	1	8.61639	47	4	652.361	2606.42	1.52548	56.3685	11098	11098	MS2	16/218	20210215-WuCC-iTRAQ-OSCC_relapse-3-Jan_Wang-s57.raw
	High		nkDQEVNFQEYVTFLGALALIYNEALk	Unambiguous	1	1	P06703	N-Term(iTRAQ4plex); K2(iTRAQ4plex); K27(iTRAQ4plex)	HCD	1	0	1	1	286815	Unique	Used	0.610456	0.526696	0.871947	0.520319	0.859762	0.99301	3442.35	4215.87	2183.59	3846.05	55	2.59307e-05	1	10.9365	40	4	891.484	3562.91	-0.804321	54.3985	10568	10568	MS2	15/302	20210215-WuCC-iTRAQ-OSCC_relapse-3-Jan_Wang-s59.raw
		High	acPLDQAIGLLVAIFHk	Unambiguous	1	1	P06703	N-Term(iTRAQ4plex); C2(Methylthio); K17(iTRAQ4plex)	CID	1	0	1	1	230792	Redundant	Not Used	0.60876	1.14441	1.89985	0.514823	0.85305	0.452189	989.351	1208.3	1363.6	1093.7	54.89	3.77856e-05	0	13.4662	269	3	715.073	2143.2	1.82526	56.5842	10247	10247	MS2	20/150	20210215-WuCC-iTRAQ-OSCC_relapse-3-Jan_Wang-s48.raw
	High		dQEVNFQEYVTFLGALALIYNEALkG	Unambiguous	1	1	P06703	N-Term(iTRAQ4plex); K25(iTRAQ4plex)	HCD	1	0	1	1	81853	Unique	Used	1.2436	1.38172	1.12285	0.920466	0.746601	0.669626	2968.7	7406.72	4940.16	5867.64	54.74	4.02885e-05	1	4.41342	30	3	1078.57	3233.69	-1.32015	55.6277	10601	10601	MS2	17/288	20210215-WuCC-iTRAQ-OSCC_relapse-3-Jan_Wang-s17.raw
		High	acPLDQAIGLLVAIFHk	Unambiguous	1	1	P06703	N-Term(iTRAQ4plex); C2(Methylthio); K17(iTRAQ4plex)	CID	1	0	1	1	235870	Redundant	Not Used	0.768015	1.499	1.97249	0.78169	1.02666	0.524176	962.912	1483.66	1738.37	1616.26	53.93	4.774e-05	0	4.79097	211	3	715.072	2143.2	0.800037	56.5081	10753	10753	MS2	19/150	20210215-WuCC-iTRAQ-OSCC_relapse-3-Jan_Wang-s49.raw
	High		dQEVNFQEYVTFLGALALIYNEALkG	Unambiguous	1	1	P06703	N-Term(iTRAQ4plex); K25(iTRAQ4plex)	HCD	1	0	1	1	235800	Unique	Used	0.441463	1.49698	3.42694	0.509925	1.16513	0.3424	920.829	815.55	1660.16	1008.26	52.42	6.12892e-05	1	3.53528	107	3	1078.57	3233.7	1.73756	55.7848	10612	10612	MS2	13/288	20210215-WuCC-iTRAQ-OSCC_relapse-3-Jan_Wang-s49.raw
		High	nkDQEVNFQEYVTFLGALALIYNEALk	Unambiguous	1	1	P06703	N-Term(iTRAQ4plex); K2(iTRAQ4plex); K27(iTRAQ4plex)	CID	1	0	1	1	260886	Unique	Used	0.576988	0.859108	1.50475	0.898638	1.57102	1.05143	1663.19	1925.24	1720.86	3209.33	50.84	6.75793e-05	1	12.3484	85	4	891.484	3562.91	-0.804321	54.6459	10459	10459	MS2	17/302	20210215-WuCC-iTRAQ-OSCC_relapse-3-Jan_Wang-s54.raw
	High		dQEVNFQEYVTFLGALALIYNEALkG	Unambiguous	1	1	P06703	N-Term(iTRAQ4plex); K25(iTRAQ4plex)	HCD	1	0	1	1	45504	Unique	Used	0.525575	1.05277	2.02435	0.637481	1.22348	0.608662	50159.4	52888.8	63597.9	68660.7	48.43	0.00016867	1	7.8449	5	3	1078.57	3233.69	-0.867152	55.5658	10795	10795	MS2	18/288	20210215-WuCC-iTRAQ-OSCC_relapse-3-Jan_Wang-s10.raw
	High		acPLDQAIGLLVAIFHk	Unambiguous	1	1	P06703	N-Term(iTRAQ4plex); C2(Methylthio); K17(iTRAQ4plex)	HCD	1	0	1	1	196647	Redundant	Not Used	0.423479	0.721621	1.72212				1114.66	947.002	968.74		48.35	0.00017473	0	10.8825	90	3	715.073	2143.2	1.14178	56.5663	10220	10220	MS2	13/150	20210215-WuCC-iTRAQ-OSCC_relapse-3-Jan_Wang-s41.raw
	High		nkDQEVNFQEYVTFLGALALIYNEALk	Unambiguous	1	1	P06703	N-Term(iTRAQ4plex); K2(iTRAQ4plex); K27(iTRAQ4plex)	HCD	1	0	1	1	245603	Unique	Used	0.475468	0.62891	1.33676	0.316357	0.671149	0.505629	6716.04	6406.36	5086.95	4562.25	47.83	0.000135149	1	5.19852	15	4	891.483	3562.91	-2.03773	54.5798	10227	10227	MS2	16/302	20210215-WuCC-iTRAQ-OSCC_relapse-3-Jan_Wang-s51.raw
		High	eLTIGSk	Unambiguous	1	1	P06703	N-Term(iTRAQ4plex); K7(iTRAQ4plex)	CID	1	0	1	1	97893	Unique	Used	0.369193	0.561192	1.53618	0.322893	0.882201	0.578349	186051	137804	125748	128997	46.58	0.000271436	0	18.9144	10	2	518.319	1035.63	0.918321	21.7009	1661	1661	MS2	6/58	20210215-WuCC-iTRAQ-OSCC_relapse-3-Jan_Wang-s21.raw
	High		dQEVNFQEYVTFLGALALIYNEALkG	Unambiguous	1	1	P06703	N-Term(iTRAQ4plex); K25(iTRAQ4plex)	HCD	1	0	1	1	50903	Unique	Used	1.01541	1.65515	1.64733	1.44874	1.43917	0.879825	4488.8	9144.23	8947.94	13964	46.55	0.000258932	1	4.48264	9	3	1078.57	3233.69	-0.753903	55.5741	10952	10952	MS2	12/288	20210215-WuCC-iTRAQ-OSCC_relapse-3-Jan_Wang-s11.raw
	High		dQEVNFQEYVTFLGALALIYNEALk	Unambiguous	1	1	P06703	N-Term(iTRAQ4plex); K25(iTRAQ4plex)	HCD	1	0	1	1	86894	Unique	Used			0.698336		1.23592	1.78234		2935.37	1217.65	3849.48	46.48	0.000245147	0	2.46029	28	3	1059.57	3176.69	2.8786	55.6949	10340	10340	MS2	11/280	20210215-WuCC-iTRAQ-OSCC_relapse-3-Jan_Wang-s18.raw
	High		nkDQEVNFQEYVTFLGALALIYNEALk	Unambiguous	1	1	P06703	N-Term(iTRAQ4plex); K2(iTRAQ4plex); K27(iTRAQ4plex)	HCD	1	0	1	1	255799	Unique	Used	1.08315	0.72484	0.676298	0.722099	0.672466	1.00138	2094.06	4550.46	1828.05	3246.95	46.37	0.000188705	1	14.4153	33	4	891.489	3562.93	4.60895	54.6517	10496	10496	MS2	13/302	20210215-WuCC-iTRAQ-OSCC_relapse-3-Jan_Wang-s53.raw
	High		dQEVNFQEYVTFLGALALIYNEALk	Unambiguous	1	1	P06703	N-Term(iTRAQ4plex); K25(iTRAQ4plex)	HCD	1	0	1	1	71521	No Quan Values	Not Used								3511.2			45.48	0.000334104	0	3.28943	21	3	1059.56	3176.67	-1.61736	55.3308	10661	10661	MS2	13/280	20210215-WuCC-iTRAQ-OSCC_relapse-3-Jan_Wang-s15.raw
		High	lQDAEIAR	Unambiguous	1	1	P06703	N-Term(iTRAQ4plex)	CID	1	0	1	1	41075	Unique	Used	0.73119	1.20492	1.66538	0.589252	0.812893	0.49157	471707	691958	684522	596846	45.34	0.00057021	0	6.80167	5	2	530.299	1059.59	-1.08973	19.9856	1194	1194	MS2	12/72	20210215-WuCC-iTRAQ-OSCC_relapse-3-Jan_Wang-s10.raw
	High		eLTIGSkLQDAEIAR	Unambiguous	1	1	P06703	N-Term(iTRAQ4plex); K7(iTRAQ4plex)	HCD	1	0	1	1	184301	No Quan Values	Not Used							1089.31				44.9	0.000396402	1	10.8265	32	3	644.705	1932.1	0.289859	32.0583	4219	4219	MS2	15/150	20210215-WuCC-iTRAQ-OSCC_relapse-3-Jan_Wang-s39.raw
		High	dQEVNFQEYVTFLGALALIYNEALk	Unambiguous	1	1	P06703	N-Term(iTRAQ4plex); K25(iTRAQ4plex)	CID	1	0	1	1	71521	No Quan Values	Not Used								3511.2			44.48	0.000420612	0	3.28943	21	3	1059.56	3176.67	-1.61736	55.3125	10655	10655	MS2	14/280	20210215-WuCC-iTRAQ-OSCC_relapse-3-Jan_Wang-s15.raw
	High		eLTIGSk	Unambiguous	1	1	P06703	N-Term(iTRAQ4plex); K7(iTRAQ4plex)	HCD	1	0	1	1	103019	Unique	Used	0.674724	1.01599	1.52176	0.585245	0.874932	0.579018	111711	151217	136692	140386	43.33	0.000608515	0	16.9776	4	2	518.318	1035.63	-0.96761	22.5187	1728	1728	MS2	5/58	20210215-WuCC-iTRAQ-OSCC_relapse-3-Jan_Wang-s22.raw
		High	nkDQEVNFQEYVTFLGALALIYNEALk	Unambiguous	1	1	P06703	N-Term(iTRAQ4plex); K2(iTRAQ4plex); K27(iTRAQ4plex)	CID	1	0	1	1	255799	Redundant	Not Used	1.08315	0.72484	0.676298	0.722099	0.672466	1.00138	2094.06	4550.46	1828.05	3246.95	41.23	0.000557483	1	14.4153	33	4	891.489	3562.93	4.60895	54.635	10490	10490	MS2	22/302	20210215-WuCC-iTRAQ-OSCC_relapse-3-Jan_Wang-s53.raw
	High		LMEDLDR	Unambiguous	1	1	P06703		HCD	1	0	1	1	10573	No Quan Labels	Not Used										1256.28	41.17	0.000624862	0	10.4966	65	2	446.216	891.424	-0.0476437	21.9365	1257	1257	MS2	6/54	20210215-WuCC-iTRAQ-OSCC_relapse-3-Jan_Wang-s04.raw
		High	nkDQEVNFQEYVTFLGALALIYNEALk	Unambiguous	1	1	P06703	N-Term(iTRAQ4plex); K2(iTRAQ4plex); K27(iTRAQ4plex)	CID	1	0	1	1	250722	Unique	Used			1.09149		0.665637	0.614161		3537.48	2293.55	2498.51	41.02	0.00065231	1	5.62741	28	3	1188.31	3562.91	-1.50291	54.7429	10383	10383	MS2	25/302	20210215-WuCC-iTRAQ-OSCC_relapse-3-Jan_Wang-s52.raw
	High		AcPLDQAIGLLVAIFHk	Unambiguous	1	1	P06703	C2(Methylthio); K17(iTRAQ4plex)	HCD	1	0	1	1	107043	Unique	Used			1.7773		0.93774	0.531358		1576.16	1664.01	1568.31	39.55	0.00205197	0	12.0587	80	3	667.039	1999.1	1.53551	56.2686	10444	10444	MS2	6/150	20210215-WuCC-iTRAQ-OSCC_relapse-3-Jan_Wang-s22.raw
		High	dQEVNFQEYVTFLGALALIYNEALk	Unambiguous	1	1	P06703	N-Term(iTRAQ4plex); K25(iTRAQ4plex)	CID	1	0	1	1	76696	Redundant	Not Used					1.83903			2251.88		4394.25	39.21	0.00137343	0	10.6091	21	3	1059.56	3176.68	0.342424	55.5369	10519	10519	MS2	22/280	20210215-WuCC-iTRAQ-OSCC_relapse-3-Jan_Wang-s16.raw
		High	lQDAEIAR	Unambiguous	1	1	P06703	N-Term(iTRAQ4plex)	CID	1	0	1	1	41277	Unique	Used	0.886945	1.03729	1.18193	0.893101	1.0157	0.86545	14202.1	25271.2	17742.3	27235.9	38.98	0.00286463	0	30.5117	71	2	530.298	1059.59	-2.12658	21.5984	1627	1627	MS2	6/72	20210215-WuCC-iTRAQ-OSCC_relapse-3-Jan_Wang-s10.raw
	High		lQDAEIAR	Unambiguous	1	1	P06703	N-Term(iTRAQ4plex)	HCD	1	0	1	1	41075	Redundant	Not Used	0.73119	1.20492	1.66538	0.589252	0.812893	0.49157	471707	691958	684522	596846	38.75	0.00260037	0	6.80167	5	2	530.299	1059.59	-1.08973	19.9984	1200	1200	MS2	7/72	20210215-WuCC-iTRAQ-OSCC_relapse-3-Jan_Wang-s10.raw
	High		nkDQEVNFQEYVTFLGALALIYNEALk	Unambiguous	1	1	P06703	N-Term(iTRAQ4plex); K2(iTRAQ4plex); K27(iTRAQ4plex)	HCD	1	0	1	1	260886	Redundant	Not Used	0.576988	0.859108	1.50475	0.898638	1.57102	1.05143	1663.19	1925.24	1720.86	3209.33	38.27	0.00122128	1	12.3484	85	4	891.484	3562.91	-0.804321	54.6641	10465	10465	MS2	15/302	20210215-WuCC-iTRAQ-OSCC_relapse-3-Jan_Wang-s54.raw
	High		dQEVNFQEYVTFLGALALIYNEALk	Unambiguous	1	1	P06703	N-Term(iTRAQ4plex); K25(iTRAQ4plex)	HCD	1	0	1	1	50882	Unique	Used			0.584846		0.859422	1.47989		3077.08	1068.99	2806.04	37.43	0.00212343	0	11.4117	38	3	1059.56	3176.67	-2.30905	55.378	10903	10903	MS2	13/280	20210215-WuCC-iTRAQ-OSCC_relapse-3-Jan_Wang-s11.raw
		High	eGDkHTLSk	Unambiguous	1	1	P06703	N-Term(iTRAQ4plex); K4(iTRAQ4plex); K9(iTRAQ4plex)	CID	1	0	1	1	321102	Unique	Used	0.913265	1.3195	1.46015	0.689675	0.761746	0.525387	11068.3	20279.3	17589.1	16391.3	37.39	0.00467829	1	10.5298	73	2	723.918	1446.83	0.0871478	10.4856	151	151	MS2	7/88	20210215-WuCC-iTRAQ-OSCC_relapse-3-Jan_Wang-s67.raw
		High	dQEVNFQEYVTFLGALALIYNEALk	Unambiguous	1	1	P06703	N-Term(iTRAQ4plex); K25(iTRAQ4plex)	CID	1	0	1	1	81842	Unique	Used	0.704635			0.711196	1.01809		830	1173.33		1267.52	36.58	0.00251655	0	2.51504	76	3	1059.56	3176.67	-0.695107	55.5042	10570	10570	MS2	14/280	20210215-WuCC-iTRAQ-OSCC_relapse-3-Jan_Wang-s17.raw
	High		dQEVNFQEYVTFLGALALIYNEALkG	Unambiguous	1	1	P06703	N-Term(iTRAQ4plex); K25(iTRAQ4plex)	HCD	1	0	1	1	346698	Unique	Used	0.436413	0.81888	1.8963	0.377818	0.873268	0.463773	1711.87	1498.8	1688.29	1388.81	36.4	0.00296667	1	78.4809	300	3	1078.56	3233.67	-7.32236	55.8986	10323	10323	MS2	9/288	20210215-WuCC-iTRAQ-OSCC_relapse-3-Jan_Wang-s72.raw
	High		eLTIGSk	Unambiguous	1	1	P06703	N-Term(iTRAQ4plex); K7(iTRAQ4plex)	HCD	1	0	1	1	97893	Redundant	Not Used	0.369193	0.561192	1.53618	0.322893	0.882201	0.578349	186051	137804	125748	128997	35.52	0.00346471	0	18.9144	10	2	518.319	1035.63	0.918321	21.7165	1667	1667	MS2	6/58	20210215-WuCC-iTRAQ-OSCC_relapse-3-Jan_Wang-s21.raw
	High		nkDQEVNFQEYVTFLGALALIYNEALk	Unambiguous	1	1	P06703	N-Term(iTRAQ4plex); K2(iTRAQ4plex); K27(iTRAQ4plex)	HCD	1	0	1	1	291822	Unique	Used	0.372816	0.694496	1.88261	0.397143	1.07452	0.574805	2930.41	2191.8	2451.07	2498.99	33.74	0.00345767	1	10.9479	49	4	891.488	3562.93	3.85521	54.7135	10230	10230	MS2	11/302	20210215-WuCC-iTRAQ-OSCC_relapse-3-Jan_Wang-s60.raw
		High	lMEDLDR	Unambiguous	1	1	P06703	N-Term(iTRAQ4plex)	CID	1	0	1	1	36500	Unique	Used	0.620492	1.14808	1.86991	0.55361	0.899976	0.484704	9.05932e+06	1.12774e+07	1.25263e+07	1.07693e+07	33.73	0.0071172	0	4.92672	0	2	518.267	1035.53	0.59554	25.3163	2956	2956	MS2	4/54	20210215-WuCC-iTRAQ-OSCC_relapse-3-Jan_Wang-s09.raw
	High		dQEVNFQEYVTFLGALALIYNEALkG	Unambiguous	1	1	P06703	N-Term(iTRAQ4plex); K25(iTRAQ4plex)	HCD	1	0	1	1	225858	No Quan Values	Not Used									419.159		32.44	0.00604374	1	2.69286	91	3	1078.57	3233.71	3.20978	55.8987	10425	10425	MS2	8/288	20210215-WuCC-iTRAQ-OSCC_relapse-3-Jan_Wang-s47.raw
		High	dQEVNFQEYVTFLGALALIYNEALk	Unambiguous	1	1	P06703	N-Term(iTRAQ4plex); K25(iTRAQ4plex)	CID	1	0	1	1	86894	Redundant	Not Used			0.698336		1.23592	1.78234		2935.37	1217.65	3849.48	31.91	0.00702144	0	2.46029	28	3	1059.57	3176.69	2.8786	55.6765	10334	10334	MS2	21/280	20210215-WuCC-iTRAQ-OSCC_relapse-3-Jan_Wang-s18.raw
	High		eLkELIQk	Unambiguous	1	1	P06703	N-Term(iTRAQ4plex); K3(iTRAQ4plex); K8(iTRAQ4plex)	HCD	1	0	1	1	278278	Unique	Used	0.668016	1.34691	2.03769	0.505796	0.763749	0.377466	7736.72	10368.6	12550.3	8402.74	31.63	0.00562062	1	0	142	2	716.956	1432.9	-4.25996	25.5725	3113	3113	MS2	7/72	20210215-WuCC-iTRAQ-OSCC_relapse-3-Jan_Wang-s58.raw
		High	nkDQEVNFQEYVTFLGALALIYNEALk	Unambiguous	1	1	P06703	N-Term(iTRAQ4plex); K2(iTRAQ4plex); K27(iTRAQ4plex)	CID	1	0	1	1	245603	Redundant	Not Used	0.475468	0.62891	1.33676	0.316357	0.671149	0.505629	6716.04	6406.36	5086.95	4562.25	31.52	0.00577848	1	5.19852	15	4	891.483	3562.91	-2.03773	54.5646	10221	10221	MS2	20/302	20210215-WuCC-iTRAQ-OSCC_relapse-3-Jan_Wang-s51.raw
		High	LMEDLDR	Unambiguous	1	1	P06703		CID	1	0	1	1	10573	No Quan Labels	Not Used										1256.28	30.95	0.00482116	0	10.4966	65	2	446.216	891.424	-0.0476437	21.9226	1251	1251	MS2	6/54	20210215-WuCC-iTRAQ-OSCC_relapse-3-Jan_Wang-s04.raw
		High	nkDQEVNFQEYVTFLGALALIYNEALk	Unambiguous	1	1	P06703	N-Term(iTRAQ4plex); K2(iTRAQ4plex); K27(iTRAQ4plex)	CID	1	0	1	1	286815	Redundant	Not Used	0.610456	0.526696	0.871947	0.520319	0.859762	0.99301	3442.35	4215.87	2183.59	3846.05	30.65	0.00706015	1	10.9365	40	4	891.484	3562.91	-0.804321	54.3814	10562	10562	MS2	15/302	20210215-WuCC-iTRAQ-OSCC_relapse-3-Jan_Wang-s59.raw
	High		dQEVNFQEYVTFLGALALIYNEALkG	Unambiguous	1	1	P06703	N-Term(iTRAQ4plex); K25(iTRAQ4plex)	HCD	1	0	1	1	333473	Unique	Used	0.520015	0.676994	1.31569	0.285238	0.553292	0.423513	863.623	900.985	704.15	528.958	30.62	0.010707	1	0	141	3	1078.57	3233.68	-4.49112	55.8134	8742	8742	MS2	10/288	20210215-WuCC-iTRAQ-OSCC_relapse-3-Jan_Wang-s69.raw
		High	eLTIGSk	Unambiguous	1	1	P06703	N-Term(iTRAQ4plex); K7(iTRAQ4plex)	CID	1	0	1	1	103019	Redundant	Not Used	0.674724	1.01599	1.52176	0.585245	0.874932	0.579018	111711	151217	136692	140386	30.11	0.0127724	0	16.9776	4	2	518.318	1035.63	-0.96761	22.5044	1722	1722	MS2	5/58	20210215-WuCC-iTRAQ-OSCC_relapse-3-Jan_Wang-s22.raw
	High		nkDQEVNFQEYVTFLGALALIYNEALk	Unambiguous	1	1	P06703	N-Term(iTRAQ4plex); K2(iTRAQ4plex); K27(iTRAQ4plex)	HCD	1	0	1	1	235679	Unique	Used	0.443338	0.869939	1.98307	0.227312	0.51719	0.262649	10253.5	9119.79	10742.8	5004.77	30.09	0.00801279	1	5.22547	8	4	891.488	3562.93	3.78669	54.6037	10351	10351	MS2	10/302	20210215-WuCC-iTRAQ-OSCC_relapse-3-Jan_Wang-s49.raw
	High		eGDkHTLSk	Unambiguous	1	1	P06703	N-Term(iTRAQ4plex); K4(iTRAQ4plex); K9(iTRAQ4plex)	HCD	1	0	1	1	321102	Redundant	Not Used	0.913265	1.3195	1.46015	0.689675	0.761746	0.525387	11068.3	20279.3	17589.1	16391.3	30.01	0.025591	1	10.5298	73	2	723.918	1446.83	0.0871478	10.5081	157	157	MS2	7/88	20210215-WuCC-iTRAQ-OSCC_relapse-3-Jan_Wang-s67.raw
	High		LMEDLDR	Unambiguous	1	1	P06703		HCD	1	0	1	1	15422	No Quan Labels	Not Used							242.938	189.616		236.108	29.95	0.0082753	0	37.6445	300	2	446.215	891.423	-0.800806	20.9702	1174	1174	MS2	5/54	20210215-WuCC-iTRAQ-OSCC_relapse-3-Jan_Wang-s05.raw
	High		lQDAEIAR	Unambiguous	1	1	P06703	N-Term(iTRAQ4plex)	HCD	1	0	1	1	41277	Redundant	Not Used	0.886945	1.03729	1.18193	0.893101	1.0157	0.86545	14202.1	25271.2	17742.3	27235.9	29.76	0.0239369	0	30.5117	71	2	530.298	1059.59	-2.12658	21.6172	1633	1633	MS2	5/72	20210215-WuCC-iTRAQ-OSCC_relapse-3-Jan_Wang-s10.raw
	High		LMEDLDR	Unambiguous	1	1	P06703		HCD	1	0	1	1	10650	No Quan Labels	Not Used									459.016		29.66	0.00884675	0	21.8347	150	2	446.216	891.424	-0.321521	22.6487	1418	1418	MS2	5/54	20210215-WuCC-iTRAQ-OSCC_relapse-3-Jan_Wang-s04.raw
	High		nkDQEVNFQEYVTFLGALALIYNEALk	Unambiguous	1	1	P06703	N-Term(iTRAQ4plex); K2(iTRAQ4plex); K27(iTRAQ4plex)	HCD	1	0	1	1	250722	Redundant	Not Used			1.09149		0.665637	0.614161		3537.48	2293.55	2498.51	28.94	0.0105306	1	5.62741	28	3	1188.31	3562.91	-1.50291	54.7616	10389	10389	MS2	10/302	20210215-WuCC-iTRAQ-OSCC_relapse-3-Jan_Wang-s52.raw
	High		AcPLDQAIGLLVAIFHkYSGR	Unambiguous	1	1	P06703	C2(Methylthio); K17(iTRAQ4plex)	HCD	1	0	1	1	220928	Unique	Used	0.729043	0.858639	1.19026	0.786964	1.08884	0.921271	650.351	951.214	672.534	1098.98	28.18	0.0275219	1	18.0573	123	4	616.335	2462.32	1.12396	56.51	10247	10247	MS2	13/218	20210215-WuCC-iTRAQ-OSCC_relapse-3-Jan_Wang-s46.raw
		High	NkDQEVNFQEYVTFLGALALIYNEALk	Unambiguous	1	1	P06703	K2(iTRAQ4plex); K27(iTRAQ4plex)	CID	1	0	1	1	177491	Redundant	Not Used	0.570939	0.806634	1.42781	0.579829	1.02441	0.722548	3507.03	4017.04	3407	4366.45	28.14	0.0173412	1	29.3464	79	4	855.456	3418.8	-2.97698	54.6723	9515	9515	MS2	10/302	20210215-WuCC-iTRAQ-OSCC_relapse-3-Jan_Wang-s37.raw
	High		lmEDLDR	Unambiguous	1	1	P06703	N-Term(iTRAQ4plex); M2(Oxidation)	HCD	1	0	1	1	41063	Unique	Used	0.500269	0.990955	2.00187	0.501778	1.01174	0.50898	118523	118955	141453	127703	27.23	0.0270605	0	19.7469	7	2	526.264	1051.52	-0.730399	19.8989	1174	1174	MS2	5/54	20210215-WuCC-iTRAQ-OSCC_relapse-3-Jan_Wang-s10.raw
		High	eLkELIQk	Unambiguous	1	1	P06703	N-Term(iTRAQ4plex); K3(iTRAQ4plex); K8(iTRAQ4plex)	CID	1	0	1	1	278278	Redundant	Not Used	0.668016	1.34691	2.03769	0.505796	0.763749	0.377466	7736.72	10368.6	12550.3	8402.74	27.19	0.0114591	1	0	142	2	716.956	1432.9	-4.25996	25.5515	3107	3107	MS2	10/72	20210215-WuCC-iTRAQ-OSCC_relapse-3-Jan_Wang-s58.raw
	High		dQEVNFQEYVTFLGALALIYNEALkG	Unambiguous	1	1	P06703	N-Term(iTRAQ4plex); K25(iTRAQ4plex)	HCD	1	0	1	1	306920	Unique	Used	0.212711	0.370222	1.75896	0.414478	1.96551	1.12534	2020.35	862.172	900.834	1798.12	26.35	0.0289674	1	20.9152	109	3	1078.57	3233.69	-1.88639	55.9903	10460	10460	MS2	5/288	20210215-WuCC-iTRAQ-OSCC_relapse-3-Jan_Wang-s63.raw
P68871	Hemoglobin subunit beta OS=Homo sapiens OX=9606 GN=HBB PE=1 SV=2 - [HBB_HUMAN]	97.28	1	14	22	2545	0.0766283	692	101.812	0.519191	851	32.9273	6.87343	696	96.0432	0.0764311	625	110.314	0.961122	602	41.9766	0.15084	626	109.295	95918.4	97.28	41	2545	147	15.9883	7.28369
	A4	A7	Sequence	PSM Ambiguity	# Proteins	# Protein Groups	Protein Group Accessions	Modifications	Activation Type	ΔScore	ΔCn	Rank	Search Engine Rank	QuanResultID	Quan Info	Quan Usage	115/114	116/114	116/115	117/114	117/115	117/116	114	115	116	117	IonScore	Exp Value	# Missed Cleavages	Isolation Interference [%]	Ion Inject Time [ms]	Charge	m/z [Da]	MH+ [Da]	ΔM [ppm]	RT [min]	First Scan	Last Scan	MS Order	Ions Matched	Spectrum File
		High	fFESFGDLSTPDAVMGNPk	Unambiguous	1	1	P68871	N-Term(iTRAQ4plex); K19(iTRAQ4plex)	CID	1	0	1	1	59750	Unique	Used	0.0234034	0.504761	21.7968	0.0196885	0.84859	0.0392077	115686	5431.7	70327	4890.83	115.57	5.11678e-11	0	5.16328	13	2	1174.08	2347.16	1.84917	43.4598	7487	7487	MS2	12/166	20210215-WuCC-iTRAQ-OSCC_relapse-3-Jan_Wang-s13.raw
		High	vVAGVANALAHk	Unambiguous	2	2	P68871;P02042	N-Term(iTRAQ4plex); K12(iTRAQ4plex)	CID	1	0	1	1	240733	Not Unique	Not Used	0.0161179	0.380873	23.8813	0.0330073	2.06569	0.0871108	35636.1	1152.33	16346.6	2525.74	110.6	5.13869e-11	0	15.7938	59	2	719.447	1437.89	5.71726	55.8512	10234	10234	MS2	11/100	20210215-WuCC-iTRAQ-OSCC_relapse-3-Jan_Wang-s50.raw
		High	vLGAFSDGLAHLDNLk	Unambiguous	2	2	P68871;P02042	N-Term(iTRAQ4plex); K16(iTRAQ4plex)	CID	1	0	1	1	214768	Not Unique	Not Used	0.0163242	0.474894	29.4002	0.0584536	3.61196	0.123725	40256.4	1318.39	23024.4	5052.83	109.38	1.77632e-10	0	5.21587	19	2	979.551	1958.09	-0.617795	44.5501	7705	7705	MS2	13/138	20210215-WuCC-iTRAQ-OSCC_relapse-3-Jan_Wang-s45.raw
		High	fFESFGDLSTPDAVMGNPk	Unambiguous	1	1	P68871	N-Term(iTRAQ4plex); K19(iTRAQ4plex)	CID	1	0	1	1	49702	Unique	Used	0.0155971	0.371793	24.0903				189690	5935.6	84937.9		108.11	2.78146e-10	0	5.42686	4	2	1174.08	2347.15	0.496973	45.6832	8345	8345	MS2	14/166	20210215-WuCC-iTRAQ-OSCC_relapse-3-Jan_Wang-s11.raw
		High	lLGNVLVcVLAHHFGk	Unambiguous	1	1	P68871	N-Term(iTRAQ4plex); C8(Methylthio); K16(iTRAQ4plex)	CID	1	0	1	1	296550	Unique	Used	0.0192169	0.69735	36.6735	0.0228398	1.19887	0.0329219	50153.3	1933.57	42121.8	2459.69	107.46	1.95626e-10	0	10.8096	43	2	1027.59	2054.17	2.48618	51.5363	9639	9639	MS2	13/146	20210215-WuCC-iTRAQ-OSCC_relapse-3-Jan_Wang-s61.raw
		High	vLGAFSDGLAHLDNLk	Unambiguous	2	2	P68871;P02042	N-Term(iTRAQ4plex); K16(iTRAQ4plex)	CID	1	0	1	1	199731	Not Unique	Not Used		0.596597					59655.9		42863.8		106.15	3.99177e-10	0	4.72649	7	2	979.552	1958.1	1.1901	42.1664	6488	6488	MS2	13/138	20210215-WuCC-iTRAQ-OSCC_relapse-3-Jan_Wang-s42.raw
	High		vVAGVANALAHk	Unambiguous	2	2	P68871;P02042	N-Term(iTRAQ4plex); K12(iTRAQ4plex)	HCD	1	0	1	1	242615	Not Unique	Not Used	0.05539	0.784492	14.3134				1.04581e+07	1.16215e+06	9.88096e+06		104.11	3.53217e-10	0	9.32738	0	2	719.444	1437.88	1.47248	28.2741	3753	3753	MS2	11/100	20210215-WuCC-iTRAQ-OSCC_relapse-3-Jan_Wang-s51.raw
		High	lLGNVLVcVLAHHFGk	Unambiguous	1	1	P68871	N-Term(iTRAQ4plex); C8(Methylthio); K16(iTRAQ4plex)	CID	1	0	1	1	286227	Unique	Used	0.0398777	0.612688	15.5272	0.0538136	1.36121	0.0882868	998838	79910.2	737039	115419	104.04	4.55598e-10	0	4.16997	1	2	1027.59	2054.16	-0.247401	48.8293	9289	9289	MS2	13/146	20210215-WuCC-iTRAQ-OSCC_relapse-3-Jan_Wang-s59.raw
		High	lLGNVLVcVLAHHFGk	Unambiguous	1	1	P68871	N-Term(iTRAQ4plex); C8(Methylthio); K16(iTRAQ4plex)	CID	1	0	1	1	306468	Unique	Used	0.0495796	0.628004	12.801	0.0590973	1.20234	0.0945908	16744.3	1665.51	12664.4	2124.83	102.24	6.8062e-10	0	0	81	2	1027.59	2054.17	1.89192	51.663	9477	9477	MS2	23/146	20210215-WuCC-iTRAQ-OSCC_relapse-3-Jan_Wang-s63.raw
		High	fFESFGDLSTPDAVMGNPk	Unambiguous	1	1	P68871	N-Term(iTRAQ4plex); K19(iTRAQ4plex)	CID	1	0	1	1	54502	Unique	Used	0.0258588	0.703376	27.4893				8.19335e+06	425057	6.94072e+06		101.74	1.20914e-09	0	6.96722	0	2	1174.08	2347.15	0.705004	43.2374	7165	7165	MS2	13/166	20210215-WuCC-iTRAQ-OSCC_relapse-3-Jan_Wang-s12.raw
		High	fFESFGDLSTPDAVMGNPk	Unambiguous	1	1	P68871	N-Term(iTRAQ4plex); K19(iTRAQ4plex)	CID	1	0	1	1	100746	Unique	Used	0.0303496	0.508742	16.9406				28392.1	1728.73	17396.1		101.33	1.4945e-09	0	7.62211	18	2	1174.09	2347.17	6.00977	45.2713	7839	7839	MS2	22/166	20210215-WuCC-iTRAQ-OSCC_relapse-3-Jan_Wang-s21.raw
		High	vVAGVANALAHk	Unambiguous	2	2	P68871;P02042	N-Term(iTRAQ4plex); K12(iTRAQ4plex)	CID	1	0	1	1	242468	Not Unique	Not Used		0.712456					10247232		8792671		99.72	1.08793e-09	0	9.00477	0	2	719.443	1437.88	0.623522	26.8527	3428	3428	MS2	10/100	20210215-WuCC-iTRAQ-OSCC_relapse-3-Jan_Wang-s51.raw
		High	vVAGVANALAHk	Unambiguous	2	2	P68871;P02042	N-Term(iTRAQ4plex); K12(iTRAQ4plex)	CID	1	0	1	1	237978	Not Unique	Not Used	0.0254422	0.344679	13.6913				1.61507e+06	82437.2	670443		99.61	7.4389e-10	0	11.8104	1	2	719.445	1437.88	3.25529	31.3012	4267	4267	MS2	10/100	20210215-WuCC-iTRAQ-OSCC_relapse-3-Jan_Wang-s50.raw
		High	gTFATLSELHcDk	Unambiguous	1	1	P68871	N-Term(iTRAQ4plex); C11(Methylthio); K13(iTRAQ4plex)	CID	1	0	1	1	194389	Unique	Used	0.0286319	0.447354	15.7901	0.0309704	1.09109	0.0695888	1.95375e+06	112227	1.05263e+06	129929	98.98	2.5105e-09	0	21.7035	1	2	878.435	1755.86	-1.35201	36.0506	5320	5320	MS2	10/116	20210215-WuCC-iTRAQ-OSCC_relapse-3-Jan_Wang-s41.raw
		High	VNVDEVGGEALGR	Unambiguous	1	1	P68871		CID	1	0	1	1	10975	No Quan Labels	Not Used											98.61	2.62358e-09	0	0.0147255	0	2	657.836	1314.66	-0.137563	25.5815	2122	2122	MS2	9/128	20210215-WuCC-iTRAQ-OSCC_relapse-3-Jan_Wang-s04.raw
		High	fFESFGDLSTPDAVMGNPk	Unambiguous	1	1	P68871	N-Term(iTRAQ4plex); K19(iTRAQ4plex)	CID	1	0	1	1	162284	Unique	Used	0.148296	0.794594	5.41501				4331.86	1288.79	4145.49		97.69	3.41283e-09	0	0	62	2	1174.08	2347.16	2.26523	43.0621	6469	6469	MS2	10/166	20210215-WuCC-iTRAQ-OSCC_relapse-3-Jan_Wang-s34.raw
		High	lLGNVLVcVLAHHFGk	Unambiguous	1	1	P68871	N-Term(iTRAQ4plex); C8(Methylthio); K16(iTRAQ4plex)	CID	1	0	1	1	291498	Unique	Used	0.0665665	0.809415	12.2885	0.0482855	0.731684	0.0599638	65155.6	8701.31	63515.4	6755.5	96.38	2.57761e-09	0	4.04187	12	2	1027.59	2054.17	0.822263	51.7295	9522	9522	MS2	22/146	20210215-WuCC-iTRAQ-OSCC_relapse-3-Jan_Wang-s60.raw
		High	fFESFGDLSTPDAVMGNPk	Unambiguous	1	1	P68871	N-Term(iTRAQ4plex); K19(iTRAQ4plex)	CID	1	0	1	1	56325	Unique	Used	0.0699711	0.684959	9.89307	0.0438042	0.63148	0.0642827	1801.96	252.954	1486.51	169.492	96.21	4.30797e-09	0	0	300	2	1174.08	2347.15	0.496973	58.9967	11114	11114	MS2	13/166	20210215-WuCC-iTRAQ-OSCC_relapse-3-Jan_Wang-s12.raw
		High	fFESFGDLSTPDAVMGNPk	Unambiguous	1	1	P68871	N-Term(iTRAQ4plex); K19(iTRAQ4plex)	CID	1	0	1	1	120740	Unique	Used	0.0503373	0.363679	7.30153				12660.4	1278.54	5545.28		95.86	5.27916e-09	0	0	23	2	1174.08	2347.16	2.78531	45.002	7297	7297	MS2	12/166	20210215-WuCC-iTRAQ-OSCC_relapse-3-Jan_Wang-s25.raw
	High		lLGNVLVcVLAHHFGKEFTPPVQAAYQk	Unambiguous	1	1	P68871	N-Term(iTRAQ4plex); C8(Methylthio); K28(iTRAQ4plex)	HCD	1	0	1	1	286217	Unique	Used		0.304875		0.0188184		0.0620448	14000.5		5140.67	565.737	95.85	2.12708e-09	1	0	57	3	1138.62	3413.85	0.193643	48.7276	9271	9271	MS2	18/268	20210215-WuCC-iTRAQ-OSCC_relapse-3-Jan_Wang-s59.raw
		High	vVAGVANALAHk	Unambiguous	2	2	P68871;P02042	N-Term(iTRAQ4plex); K12(iTRAQ4plex)	CID	1	0	1	1	237389	Not Unique	Not Used		0.429254		0.01		0.0214621	9.58051e+06		4.95289e+06	188547	95.83	1.84157e-09	0	10.7346	0	2	719.444	1437.88	2.32144	25.712	2989	2989	MS2	11/100	20210215-WuCC-iTRAQ-OSCC_relapse-3-Jan_Wang-s50.raw
		High	vVAGVANALAHk	Unambiguous	2	2	P68871;P02042	N-Term(iTRAQ4plex); K12(iTRAQ4plex)	CID	1	0	1	1	237692	Not Unique	Not Used	0.01	0.283905	100				1.77929e+07	40220.4	6.0838e+06		95.57	1.88586e-09	0	12.0858	0	2	719.445	1437.88	3.50998	28.5548	3647	3647	MS2	11/100	20210215-WuCC-iTRAQ-OSCC_relapse-3-Jan_Wang-s50.raw
		High	vVAGVANALAHk	Unambiguous	2	2	P68871;P02042	N-Term(iTRAQ4plex); K12(iTRAQ4plex)	CID	1	0	1	1	242759	Not Unique	Not Used	0.0600677	0.592429	9.96736	0.0205181	0.344554	0.0348131	2.85216e+06	343710	2.03501e+06	125661	95.53	1.97328e-09	0	9.69049	0	2	719.444	1437.88	2.23654	29.6602	4059	4059	MS2	11/100	20210215-WuCC-iTRAQ-OSCC_relapse-3-Jan_Wang-s51.raw
		High	gTFATLSELHcDk	Unambiguous	1	1	P68871	N-Term(iTRAQ4plex); C11(Methylthio); K13(iTRAQ4plex)	CID	1	0	1	1	204164	Unique	Used	0.111738	0.723282	6.54172	0.104672	0.944918	0.145468	20241.9	4537.64	17632.6	4549.59	95.51	5.96123e-09	0	12.1836	48	2	878.437	1755.87	0.9422	38.0192	5870	5870	MS2	11/116	20210215-WuCC-iTRAQ-OSCC_relapse-3-Jan_Wang-s43.raw
	High		vLGAFSDGLAHLDNLk	Unambiguous	2	2	P68871;P02042	N-Term(iTRAQ4plex); K16(iTRAQ4plex)	HCD	1	0	1	1	190471	Not Unique	Not Used		0.248936		0.0107001		0.043206	7.18603e+06		2.15444e+06	165108	95.4	4.74423e-09	0	12.0733	2	3	653.372	1958.1	3.20932	44.4666	7050	7050	MS2	10/138	20210215-WuCC-iTRAQ-OSCC_relapse-3-Jan_Wang-s40.raw
		High	vVAGVANALAHk	Unambiguous	2	2	P68871;P02042	N-Term(iTRAQ4plex); K12(iTRAQ4plex)	CID	1	0	1	1	242301	Not Unique	Not Used	0.0250425	0.553988	22.3567	0.0297979	1.20025	0.0540666	1.62391e+06	81586.1	1.08347e+06	103905	95.31	2.00221e-09	0	10.6273	1	2	719.445	1437.88	3.00061	25.4657	3065	3065	MS2	11/100	20210215-WuCC-iTRAQ-OSCC_relapse-3-Jan_Wang-s51.raw
	High		vVAGVANALAHk	Unambiguous	2	2	P68871;P02042	N-Term(iTRAQ4plex); K12(iTRAQ4plex)	HCD	1	0	1	1	237762	Not Unique	Not Used	0.017625	0.299712	17.1854				1.26712e+07	448049	4.57381e+06		95.17	2.48762e-09	0	11.9269	0	2	719.445	1437.88	3.93446	29.2487	3805	3805	MS2	11/100	20210215-WuCC-iTRAQ-OSCC_relapse-3-Jan_Wang-s50.raw
		High	kVLGAFSDGLAHLDNLk	Unambiguous	2	2	P68871;P02042	N-Term(iTRAQ4plex); K17(iTRAQ4plex)	CID	1	0	1	1	279588	Not Unique	Not Used	0.01	0.486666	100	0.0450855	10.429	0.0931214	9022.56	78.9343	5288.31	873.486	94.88	3.46218e-09	1	6.55313	67	2	1043.6	2086.19	-0.579525	37.1208	5943	5943	MS2	12/174	20210215-WuCC-iTRAQ-OSCC_relapse-3-Jan_Wang-s58.raw
		High	vVAGVANALAHk	Unambiguous	2	2	P68871;P02042	N-Term(iTRAQ4plex); K12(iTRAQ4plex)	CID	1	0	1	1	240274	Not Unique	Not Used	0.0488951	0.360517	7.45154	0.0524796	1.08265	0.146321	58774.4	5765.41	25519.4	6623.19	94.84	2.23105e-09	0	27.7354	45	2	719.445	1437.88	3.42508	51.563	9243	9243	MS2	19/100	20210215-WuCC-iTRAQ-OSCC_relapse-3-Jan_Wang-s50.raw
		High	fFESFGDLSTPDAVMGNPk	Unambiguous	1	1	P68871	N-Term(iTRAQ4plex); K19(iTRAQ4plex)	CID	1	0	1	1	55286	Unique	Used	0.099329	0.635237	6.46315	0.110683	1.124	0.175141	36572.5	7287.99	27979.9	8692.08	94.54	6.41598e-09	0	7.68127	17	2	1174.08	2347.15	1.12107	49.7775	8859	8859	MS2	22/166	20210215-WuCC-iTRAQ-OSCC_relapse-3-Jan_Wang-s12.raw
	High		vVAGVANALAHk	Unambiguous	2	2	P68871;P02042	N-Term(iTRAQ4plex); K12(iTRAQ4plex)	HCD	1	0	1	1	242537	Not Unique	Not Used	0.063411	0.720191	11.478	0.0402876	0.64087	0.0562299	8.25087e+06	1.04964e+06	7.15655e+06	713774	94.48	3.65362e-09	0	9.85023	0	2	719.443	1437.88	0.793314	27.5555	3584	3584	MS2	11/100	20210215-WuCC-iTRAQ-OSCC_relapse-3-Jan_Wang-s51.raw
		High	lLGNVLVcVLAHHFGk	Unambiguous	1	1	P68871	N-Term(iTRAQ4plex); C8(Methylthio); K16(iTRAQ4plex)	CID	1	0	1	1	301519	Unique	Used	0.0419036	0.737461	17.7858	0.0617792	1.48715	0.0842067	24748.5	2080.55	21980.8	3283.07	94.41	4.16579e-09	0	12.3223	32	2	1027.59	2054.17	2.01077	51.9397	9471	9471	MS2	14/146	20210215-WuCC-iTRAQ-OSCC_relapse-3-Jan_Wang-s62.raw
		High	vLGAFSDGLAHLDNLk	Unambiguous	2	2	P68871;P02042	N-Term(iTRAQ4plex); K16(iTRAQ4plex)	CID	1	0	1	1	190231	Not Unique	Not Used	0.01	0.417852	78.6871	0.0114049	2.14363	0.0274354	325465	3504.17	163788	7970.47	94.22	6.13077e-09	0	6.45641	4	2	979.555	1958.1	3.6214	42.4176	6524	6524	MS2	21/138	20210215-WuCC-iTRAQ-OSCC_relapse-3-Jan_Wang-s40.raw
		High	vLGAFSDGLAHLDNLk	Unambiguous	2	2	P68871;P02042	N-Term(iTRAQ4plex); K16(iTRAQ4plex)	CID	1	0	1	1	199989	Not Unique	Not Used	0.029891	0.969568	32.781				204307	12251.8	238570		93.62	6.69146e-09	0	11.8584	2	2	979.551	1958.09	-0.555454	44.3825	7047	7047	MS2	12/138	20210215-WuCC-iTRAQ-OSCC_relapse-3-Jan_Wang-s42.raw
		High	vVAGVANALAHk	Unambiguous	2	2	P68871;P02042	N-Term(iTRAQ4plex); K12(iTRAQ4plex)	CID	1	0	1	1	240932	Not Unique	Not Used	0.0237059	0.411194	17.5298	0.0227373	0.967488	0.0555821	10642.3	506.136	5270.33	519.592	93.44	3.01177e-09	0	13.4102	300	2	719.446	1437.88	4.27404	59.4221	10705	10705	MS2	11/100	20210215-WuCC-iTRAQ-OSCC_relapse-3-Jan_Wang-s50.raw
		High	eFTPPVQAAYQk	Unambiguous	1	1	P68871	N-Term(iTRAQ4plex); K12(iTRAQ4plex)	CID	1	0	1	1	88597	Unique	Used	0.0506882	0.617058	12.3028	0.0391384	0.778859	0.0637559	131889	13412	98014.5	11084.1	93.3	1.05708e-08	0	11.2281	8	2	833.959	1666.91	3.75111	27.866	3186	3186	MS2	11/102	20210215-WuCC-iTRAQ-OSCC_relapse-3-Jan_Wang-s19.raw
		High	gTFATLSELHcDk	Unambiguous	1	1	P68871	N-Term(iTRAQ4plex); C11(Methylthio); K13(iTRAQ4plex)	CID	1	0	1	1	198976	Unique	Used	0.06324	1.00985	16.138	0.0289482	0.461734	0.0288143	718227	91123.7	873525	44645	93.22	1.00527e-08	0	7.87393	4	2	878.437	1755.87	1.22028	35.453	4851	4851	MS2	11/116	20210215-WuCC-iTRAQ-OSCC_relapse-3-Jan_Wang-s42.raw
		High	vVAGVANALAHk	Unambiguous	2	2	P68871;P02042	N-Term(iTRAQ4plex); K12(iTRAQ4plex)	CID	1	0	1	1	237762	Redundant	Not Used	0.017625	0.299712	17.1854				1.26712e+07	448049	4.57381e+06		93.09	3.26454e-09	0	11.9269	0	2	719.445	1437.88	3.93446	29.2327	3799	3799	MS2	11/100	20210215-WuCC-iTRAQ-OSCC_relapse-3-Jan_Wang-s50.raw
	High		vVAGVANALAHk	Unambiguous	2	2	P68871;P02042	N-Term(iTRAQ4plex); K12(iTRAQ4plex)	HCD	1	0	1	1	237692	Redundant	Not Used	0.01	0.283905	100				1.77929e+07	40220.4	6.0838e+06		92.07	5.07907e-09	0	12.0858	0	2	719.445	1437.88	3.50998	28.5711	3653	3653	MS2	11/100	20210215-WuCC-iTRAQ-OSCC_relapse-3-Jan_Wang-s50.raw
		High	vLGAFSDGLAHLDNLk	Unambiguous	2	2	P68871;P02042	N-Term(iTRAQ4plex); K16(iTRAQ4plex)	CID	1	0	1	1	204907	Not Unique	Not Used	0.048072	0.783332	16.4679	0.0321682	0.67499	0.0412786	44499	4291.6	41981	3073.73	91.95	1.0659e-08	0	5.96043	17	2	979.553	1958.1	2.31224	44.4968	7481	7481	MS2	14/138	20210215-WuCC-iTRAQ-OSCC_relapse-3-Jan_Wang-s43.raw
	High		VVAGVANALAHk	Unambiguous	2	2	P68871;P02042	K12(iTRAQ4plex)	HCD	1	0	1	1	155659	Not Unique	Not Used	0.0162421	0.500547	31.1449	0.089728	5.57247	0.180188	331782	10811.2	200011	63924.8	91.64	1.36412e-08	0	12.2412	2	2	647.392	1293.78	-0.0524009	25.4247	2282	2282	MS2	10/100	20210215-WuCC-iTRAQ-OSCC_relapse-3-Jan_Wang-s33.raw
		High	vLGAFSDGLAHLDNLk	Unambiguous	2	2	P68871;P02042	N-Term(iTRAQ4plex); K16(iTRAQ4plex)	CID	1	0	1	1	190563	Not Unique	Not Used	0.0117394	0.376376	32.4012	0.0625735	5.3766	0.167114	56953	1341.34	25816.3	7652.37	91.6	1.1346e-08	0	8.20689	9	2	979.554	1958.1	2.998	45.2281	7241	7241	MS2	25/138	20210215-WuCC-iTRAQ-OSCC_relapse-3-Jan_Wang-s40.raw
		High	vVAGVANALAHk	Unambiguous	2	2	P68871;P02042	N-Term(iTRAQ4plex); K12(iTRAQ4plex)	CID	1	0	1	1	242615	Redundant	Not Used	0.05539	0.784492	14.3134				1.04581e+07	1.16215e+06	9.88096e+06		91.48	6.47204e-09	0	9.32738	0	2	719.444	1437.88	1.47248	28.2594	3747	3747	MS2	11/100	20210215-WuCC-iTRAQ-OSCC_relapse-3-Jan_Wang-s51.raw
	High		vNVDEVGGEALGR	Unambiguous	1	1	P68871	N-Term(iTRAQ4plex)	HCD	1	0	1	1	30919	Unique	Used	0.0201041	0.488142	24.5384	0.01	0.292098	0.011988	1.31398e+08	5.2997e+06	7.72489e+07	1.64259e+06	91.38	1.75759e-08	0	5.90858	0	2	729.887	1458.77	-0.550753	23.8974	2146	2146	MS2	12/128	20210215-WuCC-iTRAQ-OSCC_relapse-3-Jan_Wang-s08.raw
		High	vLGAFSDGLAHLDNLk	Unambiguous	2	2	P68871;P02042	N-Term(iTRAQ4plex); K16(iTRAQ4plex)	CID	1	0	1	1	199911	Not Unique	Not Used	0.0374052	0.995448	26.895				1.36554e+06	102474	1.63711e+06		91.2	1.172e-08	0	23.2692	0	2	979.552	1958.1	0.504349	43.6903	6878	6878	MS2	12/138	20210215-WuCC-iTRAQ-OSCC_relapse-3-Jan_Wang-s42.raw
		High	vLGAFSDGLAHLDNLk	Unambiguous	2	2	P68871;P02042	N-Term(iTRAQ4plex); K16(iTRAQ4plex)	CID	1	0	1	1	209704	Not Unique	Not Used	0.0484687	0.783742	16.3417	0.0590815	1.22957	0.0757742	10920.5	1061.89	10307.9	1385.42	90.94	1.32485e-08	0	12.719	38	2	979.553	1958.1	1.9382	44.5872	7317	7317	MS2	12/138	20210215-WuCC-iTRAQ-OSCC_relapse-3-Jan_Wang-s44.raw
		High	vLGAFSDGLAHLDNLk	Unambiguous	2	2	P68871;P02042	N-Term(iTRAQ4plex); K16(iTRAQ4plex)	CID	1	0	1	1	200103	Not Unique	Not Used	0.0655459	1.13695	17.5299	0.0165182	0.254202	0.0146038	22207.8	2920.3	30408.9	787.691	90.83	1.26384e-08	0	22.036	25	2	979.551	1958.09	-0.243747	45.4011	7294	7294	MS2	12/138	20210215-WuCC-iTRAQ-OSCC_relapse-3-Jan_Wang-s42.raw
	High		lLGNVLVcVLAHHFGk	Unambiguous	1	1	P68871	N-Term(iTRAQ4plex); C8(Methylthio); K16(iTRAQ4plex)	HCD	1	0	1	1	286983	Unique	Used	0.0754566	0.484174	6.48468	0.0746051	0.997318	0.154885	15065.1	2280.59	8784.75	2413.4	90.81	9.33582e-09	0	17.7298	91	3	685.394	2054.17	1.17227	56.005	10932	10932	MS2	18/146	20210215-WuCC-iTRAQ-OSCC_relapse-3-Jan_Wang-s59.raw
		High	eFTPPVQAAYQk	Unambiguous	1	1	P68871	N-Term(iTRAQ4plex); K12(iTRAQ4plex)	CID	1	0	1	1	78196	Unique	Used		0.668859					4.20357e+07		3.38617e+07		90.73	1.87229e-08	0	9.70697	0	2	833.958	1666.91	2.21325	25.5117	2675	2675	MS2	11/102	20210215-WuCC-iTRAQ-OSCC_relapse-3-Jan_Wang-s17.raw
		High	vVAGVANALAHk	Unambiguous	2	2	P68871;P02042	N-Term(iTRAQ4plex); K12(iTRAQ4plex)	CID	1	0	1	1	238272	Not Unique	Not Used	0.0259039	0.372943	14.55	0.0315798	1.22972	0.0851158	158913	8258.49	71376.7	10776	90.72	5.63406e-09	0	11.6523	6	2	719.445	1437.88	3.76467	34.051	4904	4904	MS2	11/100	20210215-WuCC-iTRAQ-OSCC_relapse-3-Jan_Wang-s50.raw
		High	vVAGVANALAHk	Unambiguous	2	2	P68871;P02042	N-Term(iTRAQ4plex); K12(iTRAQ4plex)	CID	1	0	1	1	237834	Not Unique	Not Used	0.0520992	0.300309	5.82536				3.72844e+06	389704	1.3485e+06		90.68	5.81445e-09	0	11.9906	0	2	719.445	1437.88	3.1704	29.9206	3955	3955	MS2	11/100	20210215-WuCC-iTRAQ-OSCC_relapse-3-Jan_Wang-s50.raw
		High	vVAGVANALAHk	Unambiguous	2	2	P68871;P02042	N-Term(iTRAQ4plex); K12(iTRAQ4plex)	CID	1	0	1	1	237618	Not Unique	Not Used	0.021122	0.292372	13.9889	0.0222089	1.0606	0.0763546	2.17331e+07	920947	7.65266e+06	1.03642e+06	90.67	6.04212e-09	0	12.0407	0	2	719.444	1437.88	2.23654	27.832	3486	3486	MS2	11/100	20210215-WuCC-iTRAQ-OSCC_relapse-3-Jan_Wang-s50.raw
	High		vLGAFSDGLAHLDNLk	Unambiguous	2	2	P68871;P02042	N-Term(iTRAQ4plex); K16(iTRAQ4plex)	HCD	1	0	1	1	190726	Not Unique	Not Used	0.0266576	0.302485	11.4674	0.0411133	1.55569	0.136622	144767	7742.29	52738.8	12780.3	90.64	1.39803e-08	0	13.6548	12	3	653.372	1958.1	3.58337	46.6438	7599	7599	MS2	19/138	20210215-WuCC-iTRAQ-OSCC_relapse-3-Jan_Wang-s40.raw
		High	eFTPPVQAAYQk	Unambiguous	1	1	P68871	N-Term(iTRAQ4plex); K12(iTRAQ4plex)	CID	1	0	1	1	142320	Unique	Used	0.0743854	0.556244	7.55722	0.0814307	1.10424	0.147152	8780.05	1310.27	5881.91	1535.23	90.61	1.95516e-08	0	0	206	2	833.958	1666.91	2.72587	31.0473	3370	3370	MS2	11/102	20210215-WuCC-iTRAQ-OSCC_relapse-3-Jan_Wang-s30.raw
	High		vVAGVANALAHk	Unambiguous	2	2	P68871;P02042	N-Term(iTRAQ4plex); K12(iTRAQ4plex)	HCD	1	0	1	1	245664	Not Unique	Not Used	0.0994129	0.769086	7.81837	0.0481518	0.488576	0.0629334	24257.7	4838.05	22468.9	2508.14	90.52	7.25745e-09	0	26.3979	41	2	719.445	1437.88	3.84956	55.1559	10358	10358	MS2	11/100	20210215-WuCC-iTRAQ-OSCC_relapse-3-Jan_Wang-s51.raw
		High	vVAGVANALAHk	Unambiguous	2	2	P68871;P02042	N-Term(iTRAQ4plex); K12(iTRAQ4plex)	CID	1	0	1	1	238050	Not Unique	Not Used	0.0186273	0.350839	19.0345	0.0182792	0.989853	0.0523713	881985	32960	372670	34618.4	90.46	5.98166e-09	0	12.4854	1	2	719.446	1437.88	4.10425	31.981	4423	4423	MS2	11/100	20210215-WuCC-iTRAQ-OSCC_relapse-3-Jan_Wang-s50.raw
	High		vLGAFSDGLAHLDNLk	Unambiguous	2	2	P68871;P02042	N-Term(iTRAQ4plex); K16(iTRAQ4plex)	HCD	1	0	1	1	190803	Not Unique	Not Used	0.0318105	0.258455	8.21105	0.0183218	0.580978	0.0712568	69396.4	4428.79	21601.2	2730.2	90.42	1.41166e-08	0	12.5723	26	3	653.373	1958.1	4.7055	47.3174	7767	7767	MS2	19/138	20210215-WuCC-iTRAQ-OSCC_relapse-3-Jan_Wang-s40.raw
	High		vLGAFSDGLAHLDNLk	Unambiguous	2	2	P68871;P02042	N-Term(iTRAQ4plex); K16(iTRAQ4plex)	HCD	1	0	1	1	201300	Not Unique	Not Used	0.0759925	0.863989	11.49	0.0810005	1.07518	0.0942372	19648.4	2995.54	20445.2	3417.46	90.35	1.52686e-08	0	12.7402	80	3	653.371	1958.1	1.4326	55.7507	9890	9890	MS2	19/138	20210215-WuCC-iTRAQ-OSCC_relapse-3-Jan_Wang-s42.raw
	High		vVAGVANALAHk	Unambiguous	2	2	P68871;P02042	N-Term(iTRAQ4plex); K12(iTRAQ4plex)	HCD	1	0	1	1	239712	Not Unique	Not Used	0.0321846	0.41532	13.0412	0.0464238	1.45497	0.112357	41657.4	2689.78	20836.8	4152.62	90.29	7.65216e-09	0	39.0916	41	2	719.446	1437.88	4.18914	46.6399	8029	8029	MS2	11/100	20210215-WuCC-iTRAQ-OSCC_relapse-3-Jan_Wang-s50.raw
		High	vVAGVANALAHk	Unambiguous	2	2	P68871;P02042	N-Term(iTRAQ4plex); K12(iTRAQ4plex)	CID	1	0	1	1	237906	Not Unique	Not Used		0.249064					3.33441e+06		1.0002e+06		90.23	6.44925e-09	0	12.0673	0	2	719.445	1437.88	2.83081	30.6052	4111	4111	MS2	11/100	20210215-WuCC-iTRAQ-OSCC_relapse-3-Jan_Wang-s50.raw
		High	vLGAFSDGLAHLDNLk	Unambiguous	2	2	P68871;P02042	N-Term(iTRAQ4plex); K16(iTRAQ4plex)	CID	1	0	1	1	224450	Not Unique	Not Used	0.0219537	0.574048	26.4256	0.0224603	1.03198	0.0393289	17932.9	789.832	12398.1	864.879	90.15	1.59881e-08	0	37.2959	86	2	979.553	1958.1	1.43947	43.1899	7366	7366	MS2	14/138	20210215-WuCC-iTRAQ-OSCC_relapse-3-Jan_Wang-s47.raw
		High	fFESFGDLSTPDAVMGNPk	Unambiguous	1	1	P68871	N-Term(iTRAQ4plex); K19(iTRAQ4plex)	CID	1	0	1	1	56381	Unique	Used	0.0531184	0.509677	9.69695	0.0314467	0.597163	0.0620188	4156.83	442.981	2551.61	280.69	90.08	1.9684e-08	0	0	293	2	1174.08	2347.16	2.16122	59.7156	11233	11233	MS2	14/166	20210215-WuCC-iTRAQ-OSCC_relapse-3-Jan_Wang-s12.raw
		High	vVAGVANALAHk	Unambiguous	2	2	P68871;P02042	N-Term(iTRAQ4plex); K12(iTRAQ4plex)	CID	1	0	1	1	238345	Not Unique	Not Used	0.0485559	0.376151	7.82896	0.0523553	1.08763	0.139908	114946	11197.3	52072.9	12922.4	90.02	9.05819e-09	0	17.2589	11	2	719.444	1437.88	1.47248	34.7256	5061	5061	MS2	11/100	20210215-WuCC-iTRAQ-OSCC_relapse-3-Jan_Wang-s50.raw
		High	vVAGVANALAHk	Unambiguous	2	2	P68871;P02042	N-Term(iTRAQ4plex); K12(iTRAQ4plex)	CID	1	0	1	1	240919	Not Unique	Not Used	0.01	0.365862	63.5458	0.0267955	4.64524	0.0736186	2071.41	24.1801	912.722	119.183	90.02	6.07197e-09	0	14.3047	300	2	719.448	1437.89	6.90579	58.714	10657	10657	MS2	11/100	20210215-WuCC-iTRAQ-OSCC_relapse-3-Jan_Wang-s50.raw
		High	fFESFGDLSTPDAVMGNPk	Unambiguous	1	1	P68871	N-Term(iTRAQ4plex); K19(iTRAQ4plex)	CID	1	0	1	1	51306	Unique	Used	0.0250992	0.342518	13.7914	0.0283563	1.1396	0.0832166	2795.11	140.746	1153.02	170.191	89.85	2.09099e-08	0	0	300	2	1174.09	2347.16	5.4897	59.8203	11816	11816	MS2	12/166	20210215-WuCC-iTRAQ-OSCC_relapse-3-Jan_Wang-s11.raw
	High		vVAGVANALAHk	Unambiguous	2	2	P68871;P02042	N-Term(iTRAQ4plex); K12(iTRAQ4plex)	HCD	1	0	1	1	238907	Not Unique	Not Used	0.0635991	0.368913	5.86216	0.0661087	1.0485	0.180127	75172.5	9591.52	33399.4	10671	89.8	8.56611e-09	0	24.4709	19	2	719.446	1437.88	4.61362	39.6936	6287	6287	MS2	11/100	20210215-WuCC-iTRAQ-OSCC_relapse-3-Jan_Wang-s50.raw
		High	fFESFGDLSTPDAVMGNPk	Unambiguous	1	1	P68871	N-Term(iTRAQ4plex); K19(iTRAQ4plex)	CID	1	0	1	1	54342	Unique	Used	0.0198904	0.557264	28.3141				483608	19298.1	324571		89.79	1.91017e-08	0	4.63842	2	2	1174.08	2347.15	0.913035	41.8685	6816	6816	MS2	14/166	20210215-WuCC-iTRAQ-OSCC_relapse-3-Jan_Wang-s12.raw
	High		vVAGVANALAHk	Unambiguous	2	2	P68871;P02042	N-Term(iTRAQ4plex); K12(iTRAQ4plex)	HCD	1	0	1	1	242759	Redundant	Not Used	0.0600677	0.592429	9.96736	0.0205181	0.344554	0.0348131	2.85216e+06	343710	2.03501e+06	125661	89.66	8.84675e-09	0	9.69049	0	2	719.444	1437.88	2.23654	29.6769	4065	4065	MS2	11/100	20210215-WuCC-iTRAQ-OSCC_relapse-3-Jan_Wang-s51.raw
	High		vVAGVANALAHk	Unambiguous	2	2	P68871;P02042	N-Term(iTRAQ4plex); K12(iTRAQ4plex)	HCD	1	0	1	1	252872	Not Unique	Not Used	0.0606491	0.551043	9.18218	0.0504502	0.839076	0.0920282	203520	24763.3	135067	22047.5	89.66	8.84675e-09	0	20.9419	11	2	719.445	1437.88	3.34019	28.8331	4153	4153	MS2	10/100	20210215-WuCC-iTRAQ-OSCC_relapse-3-Jan_Wang-s53.raw
		High	lLGNVLVcVLAHHFGk	Unambiguous	1	1	P68871	N-Term(iTRAQ4plex); C8(Methylthio); K16(iTRAQ4plex)	CID	1	0	1	1	315991	Unique	Used	0.0743398	0.664534	9.03401	0.0759304	1.03028	0.114853	12409	1850.7	9931.39	2023.21	89.53	1.28144e-08	0	39.7407	159	2	1027.59	2054.17	2.01077	51.6106	8969	8969	MS2	21/146	20210215-WuCC-iTRAQ-OSCC_relapse-3-Jan_Wang-s65.raw
		High	vLGAFSDGLAHLDNLk	Unambiguous	2	2	P68871;P02042	N-Term(iTRAQ4plex); K16(iTRAQ4plex)	CID	1	0	1	1	219639	Not Unique	Not Used		0.645022		0.0364395		0.0567861	17546.7		13631	1372.96	89.5	1.86816e-08	0	5.48672	24	2	979.554	1958.1	2.49927	45.0995	7447	7447	MS2	13/138	20210215-WuCC-iTRAQ-OSCC_relapse-3-Jan_Wang-s46.raw
	High		vVAGVANALAHk	Unambiguous	2	2	P68871;P02042	N-Term(iTRAQ4plex); K12(iTRAQ4plex)	HCD	1	0	1	1	240733	Redundant	Not Used	0.0161179	0.380873	23.8813	0.0330073	2.06569	0.0871108	35636.1	1152.33	16346.6	2525.74	89.44	9.30645e-09	0	15.7938	59	2	719.447	1437.89	5.71726	55.8688	10240	10240	MS2	10/100	20210215-WuCC-iTRAQ-OSCC_relapse-3-Jan_Wang-s50.raw
	High		vVAGVANALAHk	Unambiguous	2	2	P68871;P02042	N-Term(iTRAQ4plex); K12(iTRAQ4plex)	HCD	1	0	1	1	247863	Not Unique	Not Used	0.0101611	0.540682	53.7755	0.0331201	3.28785	0.0615733	816670	16648.1	531795	58080	89.36	9.47947e-09	0	10.1543	1	2	719.445	1437.88	3.0855	30.2966	4198	4198	MS2	11/100	20210215-WuCC-iTRAQ-OSCC_relapse-3-Jan_Wang-s52.raw
	High		vVAGVANALAHk	Unambiguous	2	2	P68871;P02042	N-Term(iTRAQ4plex); K12(iTRAQ4plex)	HCD	1	0	1	1	313835	Not Unique	Not Used	0.214141	0.606608	2.86281	0.144321	0.679817	0.239147	28952.8	12438.5	21152.2	8972.41	89.31	1.04325e-08	0	12.8158	76	2	719.444	1437.88	1.72717	30.9262	4308	4308	MS2	11/100	20210215-WuCC-iTRAQ-OSCC_relapse-3-Jan_Wang-s65.raw
	High		vVAGVANALAHk	Unambiguous	2	2	P68871;P02042	N-Term(iTRAQ4plex); K12(iTRAQ4plex)	HCD	1	0	1	1	238742	Not Unique	Not Used	0.117788	0.411864	3.53376	0.117748	1.00836	0.287372	77371.8	18283.6	38379	19562.6	89.01	1.0275e-08	0	45.2099	16	2	719.444	1437.88	2.32144	38.2791	5926	5926	MS2	10/100	20210215-WuCC-iTRAQ-OSCC_relapse-3-Jan_Wang-s50.raw
	High		vVAGVANALAHk	Unambiguous	2	2	P68871;P02042	N-Term(iTRAQ4plex); K12(iTRAQ4plex)	HCD	1	0	1	1	240857	Not Unique	Not Used	0.0308457	0.301457	9.87679	0.0466818	1.52657	0.155656	16585.4	1026.35	6021.54	1662.5	88.86	1.06361e-08	0	15.3284	91	2	719.446	1437.89	4.86831	57.3149	10511	10511	MS2	11/100	20210215-WuCC-iTRAQ-OSCC_relapse-3-Jan_Wang-s50.raw
	High		vVAGVANALAHk	Unambiguous	2	2	P68871;P02042	N-Term(iTRAQ4plex); K12(iTRAQ4plex)	HCD	1	0	1	1	245501	Not Unique	Not Used	0.100241	0.704333	7.10094	0.0836636	0.841885	0.119399	24013.1	4829.17	20369.6	4313.94	88.74	1.09341e-08	0	27.0682	54	2	719.445	1437.88	3.67977	53.6775	10006	10006	MS2	11/100	20210215-WuCC-iTRAQ-OSCC_relapse-3-Jan_Wang-s51.raw
		High	fFESFGDLSTPDAVMGNPk	Unambiguous	1	1	P68871	N-Term(iTRAQ4plex); K19(iTRAQ4plex)	CID	1	0	1	1	54928	Unique	Used	0.0319944	0.466711	14.7421	0.0449573	1.41739	0.0968269	75066.8	4818.36	42194.1	7246.65	88.72	2.47069e-08	0	5.14508	6	2	1174.08	2347.16	1.64114	46.878	8088	8088	MS2	15/166	20210215-WuCC-iTRAQ-OSCC_relapse-3-Jan_Wang-s12.raw
		High	vLGAFSDGLAHLDNLk	Unambiguous	2	2	P68871;P02042	N-Term(iTRAQ4plex); K16(iTRAQ4plex)	CID	1	0	1	1	195354	Not Unique	Not Used	0.0407909	0.49813	12.3414				109189	8935.5	65505.4		88.62	2.2603e-08	0	6.9158	4	2	979.552	1958.1	1.06542	44.7329	7412	7412	MS2	21/138	20210215-WuCC-iTRAQ-OSCC_relapse-3-Jan_Wang-s41.raw
		High	vVAGVANALAHk	Unambiguous	2	2	P68871;P02042	N-Term(iTRAQ4plex); K12(iTRAQ4plex)	CID	1	0	1	1	250752	Not Unique	Not Used	0.0410548	0.449549	11.0662	0.0397214	0.97594	0.0888158	157207	12948.3	85114.7	13408.6	88.57	9.45168e-09	0	12.1509	5	2	719.445	1437.88	3.0855	55.0211	10448	10448	MS2	11/100	20210215-WuCC-iTRAQ-OSCC_relapse-3-Jan_Wang-s52.raw
	High		vVAGVANALAHk	Unambiguous	2	2	P68871;P02042	N-Term(iTRAQ4plex); K12(iTRAQ4plex)	HCD	1	0	1	1	339499	Not Unique	Not Used	0.186209	0.693874	3.76587	0.121589	0.658654	0.17614	16636	6214.77	13902.2	4343.42	88.45	1.16892e-08	0	28.4536	300	2	719.445	1437.88	3.25529	31.183	3811	3811	MS2	10/100	20210215-WuCC-iTRAQ-OSCC_relapse-3-Jan_Wang-s71.raw
	High		vLGAFSDGLAHLDNLk	Unambiguous	2	2	P68871;P02042	N-Term(iTRAQ4plex); K16(iTRAQ4plex)	HCD	1	0	1	1	195510	Not Unique	Not Used	0.0347731	0.348505	10.1286	0.0532962	1.54602	0.15372	57651	4021.87	24197.6	6597.69	88.45	2.31481e-08	0	19.4808	15	3	653.372	1958.1	3.30283	46.1412	7756	7756	MS2	17/138	20210215-WuCC-iTRAQ-OSCC_relapse-3-Jan_Wang-s41.raw
	High		vLGAFSDGLAHLDNLk	Unambiguous	2	2	P68871;P02042	N-Term(iTRAQ4plex); K16(iTRAQ4plex)	HCD	1	0	1	1	204845	Not Unique	Not Used	0.0174778	0.557515	32.237	0.024788	1.4306	0.0446917	719463	25227.4	483082	38294.6	88.4	2.34161e-08	0	13.8288	5	3	653.372	1958.1	3.67688	43.9756	7355	7355	MS2	20/138	20210215-WuCC-iTRAQ-OSCC_relapse-3-Jan_Wang-s43.raw
	High		vVAGVANALAHk	Unambiguous	2	2	P68871;P02042	N-Term(iTRAQ4plex); K12(iTRAQ4plex)	HCD	1	0	1	1	245736	Not Unique	Not Used	0.0761539	0.6669	8.85021	0.0651018	0.86231	0.098124	15731.3	2403.44	12635.2	2199.1	88.32	1.20444e-08	0	24.8711	71	2	719.446	1437.88	4.35893	55.8459	10514	10514	MS2	11/100	20210215-WuCC-iTRAQ-OSCC_relapse-3-Jan_Wang-s51.raw
	High		vVAGVANALAHk	Unambiguous	2	2	P68871;P02042	N-Term(iTRAQ4plex); K12(iTRAQ4plex)	HCD	1	0	1	1	242982	Not Unique	Not Used	0.132508	0.765681	5.83968	0.132569	1.00917	0.174036	51657.9	13732.7	47636.6	14705.1	88.17	1.24676e-08	0	22.3607	26	2	719.445	1437.88	3.84956	31.7738	4547	4547	MS2	11/100	20210215-WuCC-iTRAQ-OSCC_relapse-3-Jan_Wang-s51.raw
	High		vLGAFSDGLAHLDNLk	Unambiguous	2	2	P68871;P02042	N-Term(iTRAQ4plex); K16(iTRAQ4plex)	HCD	1	0	1	1	224432	Not Unique	Not Used	0.038303	0.535374	14.1257	0.0791863	2.08535	0.148674	42700.9	3281.31	27532.8	7260.65	88.16	2.5434e-08	0	34.9508	46	3	653.371	1958.1	1.24558	43.0351	7333	7333	MS2	19/138	20210215-WuCC-iTRAQ-OSCC_relapse-3-Jan_Wang-s47.raw
	High		vVAGVANALAHk	Unambiguous	2	2	P68871;P02042	N-Term(iTRAQ4plex); K12(iTRAQ4plex)	HCD	1	0	1	1	242301	Redundant	Not Used	0.0250425	0.553988	22.3567	0.0297979	1.20025	0.0540666	1.62391e+06	81586.1	1.08347e+06	103905	87.85	1.3421e-08	0	10.6273	1	2	719.445	1437.88	3.00061	25.4814	3071	3071	MS2	11/100	20210215-WuCC-iTRAQ-OSCC_relapse-3-Jan_Wang-s51.raw
	High		vVAGVANALAHk	Unambiguous	2	2	P68871;P02042	N-Term(iTRAQ4plex); K12(iTRAQ4plex)	HCD	1	0	1	1	240797	Not Unique	Not Used	0.0257174	0.309893	12.1778	0.0308035	1.20819	0.0999152	23551.2	1215.11	8789.82	1557.76	87.77	1.36705e-08	0	14.9621	69	2	719.446	1437.88	4.52872	56.5939	10381	10381	MS2	11/100	20210215-WuCC-iTRAQ-OSCC_relapse-3-Jan_Wang-s50.raw
		High	lLGNVLVcVLAHHFGk	Unambiguous	1	1	P68871	N-Term(iTRAQ4plex); C8(Methylthio); K16(iTRAQ4plex)	CID	1	0	1	1	286085	Unique	Used	0.0212134	0.673002	32.0621	0.0217749	1.0354	0.0325224	1.8823e+06	80108	1.52567e+06	88010.4	87.77	1.93847e-08	0	4.38434	0	2	1027.59	2054.16	-0.485104	47.4326	8980	8980	MS2	21/146	20210215-WuCC-iTRAQ-OSCC_relapse-3-Jan_Wang-s59.raw
	High		vVAGVANALAHk	Unambiguous	2	2	P68871;P02042	N-Term(iTRAQ4plex); K12(iTRAQ4plex)	HCD	1	0	1	1	239799	Not Unique	Not Used	0.0600318	0.354106	5.96124	0.0495416	0.832437	0.140631	47124.1	5675.46	20097	5013.05	87.64	1.40859e-08	0	35.2198	33	2	719.446	1437.88	4.35893	47.3768	8214	8214	MS2	11/100	20210215-WuCC-iTRAQ-OSCC_relapse-3-Jan_Wang-s50.raw
		High	gTFATLSELHcDk	Unambiguous	1	1	P68871	N-Term(iTRAQ4plex); C11(Methylthio); K13(iTRAQ4plex)	CID	1	0	1	1	194611	Unique	Used	0.059924	0.436074	7.35434	0.0382857	0.644464	0.0882511	40822.1	4907.64	21439.3	3355.99	87.56	3.5253e-08	0	22.0758	25	2	878.435	1755.86	-1.0044	38.0965	5801	5801	MS2	11/116	20210215-WuCC-iTRAQ-OSCC_relapse-3-Jan_Wang-s41.raw
	High		lLGNVLVcVLAHHFGk	Unambiguous	1	1	P68871	N-Term(iTRAQ4plex); C8(Methylthio); K16(iTRAQ4plex)	HCD	1	0	1	1	341328	Unique	Used	0.0539166	0.58241	10.9167	0.0299778	0.560841	0.0517386	38290.4	4141.8	26858	2464.78	87.16	2.21156e-08	0	13.9435	93	3	685.394	2054.17	1.97452	51.7063	7775	7775	MS2	11/146	20210215-WuCC-iTRAQ-OSCC_relapse-3-Jan_Wang-s71.raw
		High	gTFATLSELHcDk	Unambiguous	1	1	P68871	N-Term(iTRAQ4plex); C11(Methylthio); K13(iTRAQ4plex)	CID	1	0	1	1	199132	Unique	Used		0.681435		0.0220276		0.0324927	878750		721184	41564.4	87.05	4.22098e-08	0	9.40113	1	2	878.436	1755.87	0.386029	36.8766	5189	5189	MS2	10/116	20210215-WuCC-iTRAQ-OSCC_relapse-3-Jan_Wang-s42.raw
	High		vVAGVANALAHk	Unambiguous	2	2	P68871;P02042	N-Term(iTRAQ4plex); K12(iTRAQ4plex)	HCD	1	0	1	1	240443	Not Unique	Not Used	0.0415682	0.382464	9.29852	0.0325123	0.78895	0.0854478	45514.6	3795.68	20965.1	3177.52	86.88	1.67797e-08	0	19.3798	74	2	719.446	1437.89	5.12299	53.0981	9614	9614	MS2	11/100	20210215-WuCC-iTRAQ-OSCC_relapse-3-Jan_Wang-s50.raw
	High		vVAGVANALAHk	Unambiguous	2	2	P68871;P02042	N-Term(iTRAQ4plex); K12(iTRAQ4plex)	HCD	1	0	1	1	238823	Not Unique	Not Used	0.189025	0.569042	3.04236	0.233692	1.24706	0.412802	57446.1	21785	39369.6	28826.5	86.82	1.70131e-08	0	51.0011	32	2	719.444	1437.88	2.40634	38.9863	6105	6105	MS2	11/100	20210215-WuCC-iTRAQ-OSCC_relapse-3-Jan_Wang-s50.raw
	High		vVAGVANALAHk	Unambiguous	2	2	P68871;P02042	N-Term(iTRAQ4plex); K12(iTRAQ4plex)	HCD	1	0	1	1	263216	Not Unique	Not Used	0.0952243	0.537697	5.70656	0.0530378	0.561824	0.0991497	116415	22239.9	75388	13258.2	86.82	1.70131e-08	0	15.2571	23	2	719.445	1437.88	3.25529	29.3329	4490	4490	MS2	11/100	20210215-WuCC-iTRAQ-OSCC_relapse-3-Jan_Wang-s55.raw
	High		lLGNVLVcVLAHHFGk	Unambiguous	1	1	P68871	N-Term(iTRAQ4plex); C8(Methylthio); K16(iTRAQ4plex)	HCD	1	0	1	1	315991	Redundant	Not Used	0.0743398	0.664534	9.03401	0.0759304	1.03028	0.114853	12409	1850.7	9931.39	2023.21	86.63	2.49861e-08	0	39.7407	159	2	1027.59	2054.17	2.01077	51.6336	8975	8975	MS2	20/146	20210215-WuCC-iTRAQ-OSCC_relapse-3-Jan_Wang-s65.raw
	High		vVAGVANALAHk	Unambiguous	2	2	P68871;P02042	N-Term(iTRAQ4plex); K12(iTRAQ4plex)	HCD	1	0	1	1	240665	Not Unique	Not Used	0.0486296	0.400321	8.31941	0.0428836	0.889517	0.107678	37350.3	3643.94	18007.7	3439.33	86.59	1.79384e-08	0	21.3697	49	2	719.446	1437.88	4.27404	55.1849	10095	10095	MS2	11/100	20210215-WuCC-iTRAQ-OSCC_relapse-3-Jan_Wang-s50.raw
	High		fFESFGDLSTPDAVMGNPK	Unambiguous	1	1	P68871	N-Term(iTRAQ4plex)	HCD	1	0	1	1	18085	Unique	Used	0.0832062	0.473971	5.75679	0.151142	1.83227	0.320535	94560.2	15784.9	53977.9	30688.9	86.55	3.49669e-08	0	8.73486	9	2	1102.03	2203.05	-0.12989	44.1521	6945	6945	MS2	18/166	20210215-WuCC-iTRAQ-OSCC_relapse-3-Jan_Wang-s05.raw
		High	kVLGAFSDGLAHLDNLk	Unambiguous	2	2	P68871;P02042	N-Term(iTRAQ4plex); K17(iTRAQ4plex)	CID	1	0	1	1	274511	Not Unique	Not Used	0.01	0.320454	44.7424	0.0246832	3.43979	0.0774244	24572.2	356.823	9483.46	1302.37	86.49	2.18778e-08	1	6.9369	55	2	1043.6	2086.2	2.46317	36.4384	6242	6242	MS2	13/174	20210215-WuCC-iTRAQ-OSCC_relapse-3-Jan_Wang-s57.raw
	High		vVAGVANALAHk	Unambiguous	2	2	P68871;P02042	N-Term(iTRAQ4plex); K12(iTRAQ4plex)	HCD	1	0	1	1	239882	Not Unique	Not Used	0.0680219	0.413247	6.13968	0.0977789	1.44997	0.237837	50685.9	6916.92	25226.2	10641.9	86.47	1.8441e-08	0	41.6092	72	2	719.446	1437.88	4.10425	48.101	8395	8395	MS2	11/100	20210215-WuCC-iTRAQ-OSCC_relapse-3-Jan_Wang-s50.raw
	High		vVAGVANALAHk	Unambiguous	2	2	P68871;P02042	N-Term(iTRAQ4plex); K12(iTRAQ4plex)	HCD	1	0	1	1	245802	Not Unique	Not Used	0.130323	0.712155	5.52254	0.0927269	0.717708	0.13088	5248.19	1372.17	4501.32	1044.97	86.38	1.88271e-08	0	22.5539	185	2	719.445	1437.88	3.50998	56.5449	10657	10657	MS2	10/100	20210215-WuCC-iTRAQ-OSCC_relapse-3-Jan_Wang-s51.raw
	High		vVAGVANALAHk	Unambiguous	2	2	P68871;P02042	N-Term(iTRAQ4plex); K12(iTRAQ4plex)	HCD	1	0	1	1	239960	Not Unique	Not Used	0.0402585	0.351853	8.83258	0.0533035	1.33555	0.152278	56145.6	4534.73	23792.1	6426.3	86.26	1.93546e-08	0	12.1023	59	2	719.445	1437.88	3.84956	48.7745	8564	8564	MS2	11/100	20210215-WuCC-iTRAQ-OSCC_relapse-3-Jan_Wang-s50.raw
	High		vVAGVANALAHk	Unambiguous	2	2	P68871;P02042	N-Term(iTRAQ4plex); K12(iTRAQ4plex)	HCD	1	0	1	1	278814	Not Unique	Not Used	0.0960111	0.529597	5.57453	0.0811053	0.8521	0.153939	52013.1	10018.7	33175.2	9058.39	86.23	1.94887e-08	0	18.4065	38	2	719.445	1437.88	3.0855	30.4544	4272	4272	MS2	10/100	20210215-WuCC-iTRAQ-OSCC_relapse-3-Jan_Wang-s58.raw
	High		vVAGVANALAHk	Unambiguous	2	2	P68871;P02042	N-Term(iTRAQ4plex); K12(iTRAQ4plex)	HCD	1	0	1	1	238345	Redundant	Not Used	0.0485559	0.376151	7.82896	0.0523553	1.08763	0.139908	114946	11197.3	52072.9	12922.4	86.12	2.22352e-08	0	17.2589	11	2	719.444	1437.88	1.47248	34.7415	5067	5067	MS2	11/100	20210215-WuCC-iTRAQ-OSCC_relapse-3-Jan_Wang-s50.raw
	High		fFESFGDLSTPDAVMGNPk	Unambiguous	1	1	P68871	N-Term(iTRAQ4plex); K19(iTRAQ4plex)	HCD	1	0	1	1	56381	Redundant	Not Used	0.0531184	0.509677	9.69695	0.0314467	0.597163	0.0620188	4156.83	442.981	2551.61	280.69	85.68	5.42144e-08	0	0	293	2	1174.08	2347.16	2.16122	59.7421	11239	11239	MS2	17/166	20210215-WuCC-iTRAQ-OSCC_relapse-3-Jan_Wang-s12.raw
	High		gTFATLSELHcDk	Unambiguous	1	1	P68871	N-Term(iTRAQ4plex); C11(Methylthio); K13(iTRAQ4plex)	HCD	1	0	1	1	199054	Unique	Used	0.120154	0.918345	7.72416				1.14599e+06	276247	1.26749e+06		85.64	5.84001e-08	0	9.21536	0	2	878.436	1755.87	0.45555	36.1666	5026	5026	MS2	17/116	20210215-WuCC-iTRAQ-OSCC_relapse-3-Jan_Wang-s42.raw
		High	vVAGVANALAHk	Unambiguous	2	2	P68871;P02042	N-Term(iTRAQ4plex); K12(iTRAQ4plex)	CID	1	0	1	1	240443	Redundant	Not Used	0.0415682	0.382464	9.29852	0.0325123	0.78895	0.0854478	45514.6	3795.68	20965.1	3177.52	85.4	1.81694e-08	0	19.3798	74	2	719.446	1437.89	5.12299	53.0812	9608	9608	MS2	11/100	20210215-WuCC-iTRAQ-OSCC_relapse-3-Jan_Wang-s50.raw
	High		vVAGVANALAHk	Unambiguous	2	2	P68871;P02042	N-Term(iTRAQ4plex); K12(iTRAQ4plex)	HCD	1	0	1	1	237389	Redundant	Not Used		0.429254		0.01		0.0214621	9.58051e+06		4.95289e+06	188547	85.33	2.39764e-08	0	10.7346	0	2	719.444	1437.88	2.32144	25.7276	2995	2995	MS2	10/100	20210215-WuCC-iTRAQ-OSCC_relapse-3-Jan_Wang-s50.raw
	High		vVAGVANALAHk	Unambiguous	2	2	P68871;P02042	N-Term(iTRAQ4plex); K12(iTRAQ4plex)	HCD	1	0	1	1	240932	Redundant	Not Used	0.0237059	0.411194	17.5298	0.0227373	0.967488	0.0555821	10642.3	506.136	5270.33	519.592	85.24	2.44784e-08	0	13.4102	300	2	719.446	1437.88	4.27404	59.427	10706	10706	MS2	11/100	20210215-WuCC-iTRAQ-OSCC_relapse-3-Jan_Wang-s50.raw
	High		LLGNVLVcVLAHHFGk	Unambiguous	1	1	P68871	C8(Methylthio); K16(iTRAQ4plex)	HCD	1	0	1	1	260323	Unique	Used	0.0734939	0.551834	7.58825	0.0579995	0.796041	0.105647	44543.8	6567.73	29604.1	5547.53	85.21	5.07692e-08	0	21.2209	17	3	637.361	1910.07	3.31219	49.6349	9244	9244	MS2	10/146	20210215-WuCC-iTRAQ-OSCC_relapse-3-Jan_Wang-s54.raw
		High	lLGNVLVcVLAHHFGk	Unambiguous	1	1	P68871	N-Term(iTRAQ4plex); C8(Methylthio); K16(iTRAQ4plex)	CID	1	0	1	1	286300	Unique	Used	0.038112	0.681863	18.0809	0.012525	0.331498	0.018464	599959	45873.3	492691	16135.8	85.17	3.51222e-08	0	5.15015	1	2	1027.59	2054.16	-0.247401	49.5463	9448	9448	MS2	12/146	20210215-WuCC-iTRAQ-OSCC_relapse-3-Jan_Wang-s59.raw
		High	VLGAFSDGLAHLDNLk	Unambiguous	2	2	P68871;P02042	K16(iTRAQ4plex)	CID	1	0	1	1	105277	Not Unique	Not Used	0.0260432	0.475444	18.4497	0.0480512	1.86111	0.101589	107711	5627.71	61675.8	11113.6	85	7.06769e-08	0	3.37206	6	2	907.502	1814	2.50266	41.3138	6614	6614	MS2	13/138	20210215-WuCC-iTRAQ-OSCC_relapse-3-Jan_Wang-s22.raw
		High	VNVDEVGGEALGR	Unambiguous	1	1	P68871		CID	1	0	1	1	11145	No Quan Labels	Not Used									5399.81		84.99	6.05387e-08	0	1.67848	7	2	657.836	1314.66	-0.694681	26.9846	2488	2488	MS2	19/128	20210215-WuCC-iTRAQ-OSCC_relapse-3-Jan_Wang-s04.raw
	High		vVAGVANALAHk	Unambiguous	2	2	P68871;P02042	N-Term(iTRAQ4plex); K12(iTRAQ4plex)	HCD	1	0	1	1	257941	Not Unique	Not Used	0.0631882	0.462866	7.40295	0.0441739	0.705168	0.0959297	227344	28820.2	126735	21564.5	84.84	2.68401e-08	0	34.1595	6	2	719.444	1437.88	2.15165	29.2533	4083	4083	MS2	11/100	20210215-WuCC-iTRAQ-OSCC_relapse-3-Jan_Wang-s54.raw
		High	gTFATLSELHcDk	Unambiguous	1	1	P68871	N-Term(iTRAQ4plex); C11(Methylthio); K13(iTRAQ4plex)	CID	1	0	1	1	194311	Unique	Used		0.429554					2.51351e+06		1300330		84.8	6.90408e-08	0	9.89262	0	2	878.436	1755.86	-0.239665	35.3187	5151	5151	MS2	22/116	20210215-WuCC-iTRAQ-OSCC_relapse-3-Jan_Wang-s41.raw
	High		vVAGVANALAHk	Unambiguous	2	2	P68871;P02042	N-Term(iTRAQ4plex); K12(iTRAQ4plex)	HCD	1	0	1	1	240274	Redundant	Not Used	0.0488951	0.360517	7.45154	0.0524796	1.08265	0.146321	58774.4	5765.41	25519.4	6623.19	84.72	2.7592e-08	0	27.7354	45	2	719.445	1437.88	3.42508	51.5789	9249	9249	MS2	11/100	20210215-WuCC-iTRAQ-OSCC_relapse-3-Jan_Wang-s50.raw
	High		vVAGVANALAHk	Unambiguous	2	2	P68871;P02042	N-Term(iTRAQ4plex); K12(iTRAQ4plex)	HCD	1	0	1	1	240198	Not Unique	Not Used	0.0426082	0.357737	8.48507	0.0509359	1.20585	0.143121	58668.5	5015.05	25277	6416.78	84.56	2.86275e-08	0	21.694	39	2	719.445	1437.88	2.91571	50.8718	9082	9082	MS2	11/100	20210215-WuCC-iTRAQ-OSCC_relapse-3-Jan_Wang-s50.raw
	High		vVAGVANALAHk	Unambiguous	2	2	P68871;P02042	N-Term(iTRAQ4plex); K12(iTRAQ4plex)	HCD	1	0	1	1	240044	Not Unique	Not Used	0.0569487	0.361439	6.41411	0.0478123	0.846874	0.132968	49749.6	5683.95	21656.1	5107.62	84.54	2.87597e-08	0	9.30731	61	2	719.445	1437.88	3.59487	49.4911	8746	8746	MS2	11/100	20210215-WuCC-iTRAQ-OSCC_relapse-3-Jan_Wang-s50.raw
	High		lLGNVLVcVLAHHFGk	Unambiguous	1	1	P68871	N-Term(iTRAQ4plex); C8(Methylthio); K16(iTRAQ4plex)	HCD	1	0	1	1	333049	Unique	Used	0.0360028	0.594322	16.6829	0.0288677	0.808796	0.048824	55118.2	3981.15	39452.3	3416.61	84.53	3.6118e-08	0	16.4059	69	3	685.395	2054.17	3.13331	51.6774	7828	7828	MS2	11/146	20210215-WuCC-iTRAQ-OSCC_relapse-3-Jan_Wang-s69.raw
	High		vVAGVANALAHk	Unambiguous	2	2	P68871;P02042	N-Term(iTRAQ4plex); K12(iTRAQ4plex)	HCD	1	0	1	1	240118	Not Unique	Not Used	0.0769583	0.360515	4.73427	0.0872501	1.1436	0.243268	58557.6	9040.98	25425.1	10970.8	84.2	3.45972e-08	0	44.7773	89	2	719.444	1437.88	1.47248	50.1666	8911	8911	MS2	11/100	20210215-WuCC-iTRAQ-OSCC_relapse-3-Jan_Wang-s50.raw
	High		vVAGVANALAHk	Unambiguous	2	2	P68871;P02042	N-Term(iTRAQ4plex); K12(iTRAQ4plex)	HCD	1	0	1	1	238122	Not Unique	Not Used	0.01	0.322522	51.7042	0.0226575	3.6254	0.0706149	485769	6143.63	188688	23633.6	84.19	3.11734e-08	0	12.6857	4	2	719.446	1437.88	4.35893	32.6719	4585	4585	MS2	11/100	20210215-WuCC-iTRAQ-OSCC_relapse-3-Jan_Wang-s50.raw
	High		lLGNVLVcVLAHHFGk	Unambiguous	1	1	P68871	N-Term(iTRAQ4plex); C8(Methylthio); K16(iTRAQ4plex)	HCD	1	0	1	1	276192	Unique	Used	0.0535777	0.40917	7.718	0.0721862	1.35904	0.177335	42173.5	4533.16	20782.6	6537.07	83.94	4.64192e-08	0	18.2728	24	3	685.394	2054.17	2.06365	51.1218	9890	9890	MS2	17/146	20210215-WuCC-iTRAQ-OSCC_relapse-3-Jan_Wang-s57.raw
		High	vLGAFSDGLAHLDNLk	Unambiguous	2	2	P68871;P02042	N-Term(iTRAQ4plex); K16(iTRAQ4plex)	CID	1	0	1	1	190477	Not Unique	Not Used		0.226643					857803		234145		83.82	6.82599e-08	0	6.3159	1	2	979.554	1958.1	2.87331	44.5013	7057	7057	MS2	14/138	20210215-WuCC-iTRAQ-OSCC_relapse-3-Jan_Wang-s40.raw
	High		vVAGVANALAHk	Unambiguous	2	2	P68871;P02042	N-Term(iTRAQ4plex); K12(iTRAQ4plex)	HCD	1	0	1	1	273591	Not Unique	Not Used	0.064623	0.455799	7.12806	0.0511893	0.799015	0.112888	128212	16622.3	70381.2	14092.7	83.71	3.48164e-08	0	28.5827	6	2	719.445	1437.88	2.57613	28.5244	4257	4257	MS2	11/100	20210215-WuCC-iTRAQ-OSCC_relapse-3-Jan_Wang-s57.raw
	High		vVAGVANALAHk	Unambiguous	2	2	P68871;P02042	N-Term(iTRAQ4plex); K12(iTRAQ4plex)	HCD	1	0	1	1	309032	Not Unique	Not Used	0.196312	0.582435	2.99837	0.188171	0.966874	0.32475	23179.3	9129.02	16259.4	9365.76	83.67	3.51386e-08	0	23.6818	198	2	719.444	1437.88	2.40634	31.4465	4311	4311	MS2	11/100	20210215-WuCC-iTRAQ-OSCC_relapse-3-Jan_Wang-s64.raw
		High	FFESFGDLSTPDAVMGNPk	Unambiguous	1	1	P68871	K19(iTRAQ4plex)	CID	1	0	1	1	28366	Unique	Used	0.0493518	0.249564	5.11051	0.0944788	1.93105	0.380535	58179.1	5760.33	17486.6	11802.9	83.61	7.03352e-08	0	4.51	8	2	1102.03	2203.05	1.19994	45.4175	8040	8040	MS2	10/166	20210215-WuCC-iTRAQ-OSCC_relapse-3-Jan_Wang-s07.raw
	High		fFESFGDLSTPDAVMGNPk	Unambiguous	1	1	P68871	N-Term(iTRAQ4plex); K19(iTRAQ4plex)	HCD	1	0	1	1	49480	Unique	Used		0.404765		0.0202454		0.0502767	12203820		5.94915e+06	530531	83.57	8.96665e-08	0	8.35573	0	3	783.058	2347.16	3.40367	43.8338	7870	7870	MS2	17/166	20210215-WuCC-iTRAQ-OSCC_relapse-3-Jan_Wang-s11.raw
	High		vLGAFSDGLAHLDNLk	Unambiguous	2	2	P68871;P02042	N-Term(iTRAQ4plex); K16(iTRAQ4plex)	HCD	1	0	1	1	239346	Not Unique	Not Used	0.0160687	0.574728	36.1464	0.0155889	0.97858	0.0272644	913209	29439.4	632104	30568.5	83.34	7.53101e-08	0	10.1344	1	3	653.371	1958.1	1.80665	43.3934	7237	7237	MS2	17/138	20210215-WuCC-iTRAQ-OSCC_relapse-3-Jan_Wang-s50.raw
	High		vVAGVANALAHk	Unambiguous	2	2	P68871;P02042	N-Term(iTRAQ4plex); K12(iTRAQ4plex)	HCD	1	0	1	1	222995	Not Unique	Not Used	0.149685	0.491674	3.31959	0.168053	1.13248	0.343568	109711	32946.2	64965.6	39590.1	83.16	3.9517e-08	0	51.5868	24	2	719.445	1437.88	3.59487	30.5002	4216	4216	MS2	17/100	20210215-WuCC-iTRAQ-OSCC_relapse-3-Jan_Wang-s47.raw
	High		vVAGVANALAHk	Unambiguous	2	2	P68871;P02042	N-Term(iTRAQ4plex); K12(iTRAQ4plex)	HCD	1	0	1	1	245426	Not Unique	Not Used	0.137002	0.656483	4.84264	0.10728	0.789872	0.164263	20493.2	5632.64	16202.7	4720.83	83.15	3.96081e-08	0	36.4304	120	2	719.446	1437.89	5.12299	52.981	9840	9840	MS2	11/100	20210215-WuCC-iTRAQ-OSCC_relapse-3-Jan_Wang-s51.raw
	High		fFESFGDLSTPDAVmGNPk	Unambiguous	1	1	P68871	N-Term(iTRAQ4plex); M15(Oxidation); K19(iTRAQ4plex)	HCD	1	0	1	1	54203	Unique	Used		0.295908		0.0122234		0.0415222	3.5239e+06		1.25584e+06	92492.4	82.84	9.80192e-08	0	5.24883	1	2	1182.08	2363.15	1.8189	40.7813	6522	6522	MS2	16/166	20210215-WuCC-iTRAQ-OSCC_relapse-3-Jan_Wang-s12.raw
		High	vVAGVANALAHk	Unambiguous	2	2	P68871;P02042	N-Term(iTRAQ4plex); K12(iTRAQ4plex)	CID	1	0	1	1	247943	Not Unique	Not Used	0.0524841	0.503703	9.69909	0.0809	1.55483	0.161442	71767.1	7556.67	43536.7	12467	82.83	5.23801e-08	0	16.723	19	2	719.444	1437.88	1.30269	30.9618	4363	4363	MS2	11/100	20210215-WuCC-iTRAQ-OSCC_relapse-3-Jan_Wang-s52.raw
	High		lLGNVLVcVLAHHFGk	Unambiguous	1	1	P68871	N-Term(iTRAQ4plex); C8(Methylthio); K16(iTRAQ4plex)	HCD	1	0	1	1	286687	Unique	Used	0.0514973	0.551952	10.8318	0.0412363	0.807715	0.0750968	51840.2	5355.85	34460.7	4590.24	82.79	5.52318e-08	0	10.1029	14	3	685.395	2054.17	2.95504	53.1922	10293	10293	MS2	15/146	20210215-WuCC-iTRAQ-OSCC_relapse-3-Jan_Wang-s59.raw
		High	vVAGVANALAHk	Unambiguous	2	2	P68871;P02042	N-Term(iTRAQ4plex); K12(iTRAQ4plex)	CID	1	0	1	1	240904	Not Unique	Not Used	0.0178004	0.396057	22.486	0.0435829	2.46973	0.110612	4155.48	148.398	1982.14	388.89	82.73	3.60001e-08	0	12.591	300	2	719.446	1437.88	4.18914	57.9764	10607	10607	MS2	11/100	20210215-WuCC-iTRAQ-OSCC_relapse-3-Jan_Wang-s50.raw
	High		fFESFGDLSTPDAVMGNPk	Unambiguous	1	1	P68871	N-Term(iTRAQ4plex); K19(iTRAQ4plex)	HCD	1	0	1	1	49300	Unique	Used		0.342993					1.33112e+07		5.49868e+06		82.71	9.67113e-08	0	8.14569	0	2	1174.08	2347.15	0.809019	42.2052	7480	7480	MS2	15/166	20210215-WuCC-iTRAQ-OSCC_relapse-3-Jan_Wang-s11.raw
	High		lLGNVLVcVLAHHFGk	Unambiguous	1	1	P68871	N-Term(iTRAQ4plex); C8(Methylthio); K16(iTRAQ4plex)	HCD	1	0	1	1	301519	Redundant	Not Used	0.0419036	0.737461	17.7858	0.0617792	1.48715	0.0842067	24748.5	2080.55	21980.8	3283.07	82.68	6.20437e-08	0	12.3223	32	2	1027.59	2054.17	2.01077	51.9564	9477	9477	MS2	16/146	20210215-WuCC-iTRAQ-OSCC_relapse-3-Jan_Wang-s62.raw
	High		vVAGVANALAHk	Unambiguous	2	2	P68871;P02042	N-Term(iTRAQ4plex); K12(iTRAQ4plex)	HCD	1	0	1	1	218	Not Unique	Not Used	0.230078	0.386795	1.69899	0.092235	0.404375	0.239695	2319.12	1070.47	1080.34	459.311	82.51	5.10554e-08	0	17.6011	300	2	719.444	1437.88	1.47248	32.4213	1497	1497	MS2	10/100	20210215-WuCC-iTRAQ-OSCC_relapse-3-Jan_Wang-s01.raw
	High		GTFATLSELHcDk	Unambiguous	1	1	P68871	C11(Methylthio); K13(iTRAQ4plex)	HCD	1	0	1	1	109749	Unique	Used	0.186054	0.605864	3.29094	0.0872019	0.472769	0.144675	32476	12122.1	23697	6081.04	82.48	8.38931e-08	0	8.50243	16	2	806.385	1611.76	-0.253511	36.0028	5511	5511	MS2	9/116	20210215-WuCC-iTRAQ-OSCC_relapse-3-Jan_Wang-s23.raw
	High		vVAGVANALAHk	Unambiguous	2	2	P68871;P02042	N-Term(iTRAQ4plex); K12(iTRAQ4plex)	HCD	1	0	1	1	250752	Redundant	Not Used	0.0410548	0.449549	11.0662	0.0397214	0.97594	0.0888158	157207	12948.3	85114.7	13408.6	82.45	4.65354e-08	0	12.1509	5	2	719.445	1437.88	3.0855	55.038	10454	10454	MS2	10/100	20210215-WuCC-iTRAQ-OSCC_relapse-3-Jan_Wang-s52.raw
	High		vLGAFSDGLAHLDNLk	Unambiguous	2	2	P68871;P02042	N-Term(iTRAQ4plex); K16(iTRAQ4plex)	HCD	1	0	1	1	195096	Not Unique	Not Used	0.0185891	0.417928	22.721	0.01	0.356751	0.0158126	9.29505e+07	3.46647e+06	4.67853e+07	1.31221e+06	82.43	9.28653e-08	0	9.46924	0	3	653.371	1958.1	1.80665	42.2742	6859	6859	MS2	19/138	20210215-WuCC-iTRAQ-OSCC_relapse-3-Jan_Wang-s41.raw
		High	lLGNVLVcVLAHHFGk	Unambiguous	1	1	P68871	N-Term(iTRAQ4plex); C8(Methylthio); K16(iTRAQ4plex)	CID	1	0	1	1	286157	Unique	Used	0.0304182	0.492157	16.3514				1.86152e+06	113600	1.10339e+06		82.32	6.62336e-08	0	5.08711	0	2	1027.58	2054.16	-0.960511	48.1232	9137	9137	MS2	12/146	20210215-WuCC-iTRAQ-OSCC_relapse-3-Jan_Wang-s59.raw
		High	vVAGVANALAHk	Unambiguous	2	2	P68871;P02042	N-Term(iTRAQ4plex); K12(iTRAQ4plex)	CID	1	0	1	1	239960	Redundant	Not Used	0.0402585	0.351853	8.83258	0.0533035	1.33555	0.152278	56145.6	4534.73	23792.1	6426.3	81.98	4.21523e-08	0	12.1023	59	2	719.445	1437.88	3.84956	48.7561	8558	8558	MS2	11/100	20210215-WuCC-iTRAQ-OSCC_relapse-3-Jan_Wang-s50.raw
	High		fFESFGDLSTPDAVMGNPk	Unambiguous	1	1	P68871	N-Term(iTRAQ4plex); K19(iTRAQ4plex)	HCD	1	0	1	1	95687	Unique	Used	0.0837223	0.65521	7.90905	0.11327	1.3647	0.173772	31911.6	5360.02	25181.7	7761.64	81.92	1.35607e-07	0	24.2682	24	3	783.059	2347.16	4.26179	45.7299	7522	7522	MS2	15/166	20210215-WuCC-iTRAQ-OSCC_relapse-3-Jan_Wang-s20.raw
	High		vVAGVANALAHk	Unambiguous	2	2	P68871;P02042	N-Term(iTRAQ4plex); K12(iTRAQ4plex)	HCD	1	0	1	1	242903	Not Unique	Not Used		0.894818		0.0315275		0.0354159	65807.2		70919.2	4455.05	81.76	6.70141e-08	0	21.0552	6	2	719.444	1437.88	1.30269	31.0649	4377	4377	MS2	9/100	20210215-WuCC-iTRAQ-OSCC_relapse-3-Jan_Wang-s51.raw
	High		vVAGVANALAHk	Unambiguous	2	2	P68871;P02042	N-Term(iTRAQ4plex); K12(iTRAQ4plex)	HCD	1	0	1	1	248032	Not Unique	Not Used	0.184344	0.662685	3.63299	0.194213	1.0627	0.294587	21261	7863.01	16968.6	8866.46	81.76	5.45486e-08	0	26.9108	157	2	719.444	1437.88	2.23654	31.7504	4563	4563	MS2	11/100	20210215-WuCC-iTRAQ-OSCC_relapse-3-Jan_Wang-s52.raw
		High	gTFATLSELHcDk	Unambiguous	1	1	P68871	N-Term(iTRAQ4plex); C11(Methylthio); K13(iTRAQ4plex)	CID	1	0	1	1	199210	Unique	Used	0.0667815	0.96379	14.5852				396175	53078.7	459860		81.53	1.52215e-07	0	8.49803	1	2	878.439	1755.87	3.09736	37.5942	5358	5358	MS2	9/116	20210215-WuCC-iTRAQ-OSCC_relapse-3-Jan_Wang-s42.raw
	High		gTFATLSELHcDk	Unambiguous	1	1	P68871	N-Term(iTRAQ4plex); C11(Methylthio); K13(iTRAQ4plex)	HCD	1	0	1	1	233536	Unique	Used	0.0703172	0.516007	7.41615	0.0686651	0.985002	0.133759	25666.8	3620.85	15950.8	3784.39	81.28	1.58628e-07	0	0	95	2	878.437	1755.87	0.803157	35.9259	5702	5702	MS2	9/116	20210215-WuCC-iTRAQ-OSCC_relapse-3-Jan_Wang-s49.raw
		High	gTFATLSELHcDk	Unambiguous	1	1	P68871	N-Term(iTRAQ4plex); C11(Methylthio); K13(iTRAQ4plex)	CID	1	0	1	1	233536	Redundant	Not Used	0.0703172	0.516007	7.41615	0.0686651	0.985002	0.133759	25666.8	3620.85	15950.8	3784.39	81.27	1.58994e-07	0	0	95	2	878.437	1755.87	0.803157	35.9027	5696	5696	MS2	9/116	20210215-WuCC-iTRAQ-OSCC_relapse-3-Jan_Wang-s49.raw
	High		lLGNVLVcVLAHHFGk	Unambiguous	1	1	P68871	N-Term(iTRAQ4plex); C8(Methylthio); K16(iTRAQ4plex)	HCD	1	0	1	1	291414	Unique	Used	0.0693062	0.985447	14.3697				176787	24581	209817		81.16	8.84264e-08	0	5.3805	3	2	1027.58	2054.16	-1.79247	50.9953	9346	9346	MS2	17/146	20210215-WuCC-iTRAQ-OSCC_relapse-3-Jan_Wang-s60.raw
	High		lLGNVLVcVLAHHFGk	Unambiguous	1	1	P68871	N-Term(iTRAQ4plex); C8(Methylthio); K16(iTRAQ4plex)	HCD	1	0	1	1	286837	Unique	Used	0.0361545	0.514647	14.3857	0.0337393	0.941319	0.0658976	26699.9	1936.64	16549.2	1934.35	81.13	8.67266e-08	0	28.2232	44	3	685.394	2054.17	0.993994	54.6129	10618	10618	MS2	17/146	20210215-WuCC-iTRAQ-OSCC_relapse-3-Jan_Wang-s59.raw
		High	gTFATLSELHcDk	Unambiguous	1	1	P68871	N-Term(iTRAQ4plex); C11(Methylthio); K13(iTRAQ4plex)	CID	1	0	1	1	199054	Redundant	Not Used	0.120154	0.918345	7.72416				1.14599e+06	276247	1.26749e+06		81.12	1.65354e-07	0	9.21536	0	2	878.436	1755.87	0.45555	36.1497	5020	5020	MS2	10/116	20210215-WuCC-iTRAQ-OSCC_relapse-3-Jan_Wang-s42.raw
		High	vVAGVANALAHk	Unambiguous	2	2	P68871;P02042	N-Term(iTRAQ4plex); K12(iTRAQ4plex)	CID	1	0	1	1	242903	Redundant	Not Used		0.894818		0.0315275		0.0354159	65807.2		70919.2	4455.05	81.06	7.87347e-08	0	21.0552	6	2	719.444	1437.88	1.30269	31.0493	4371	4371	MS2	11/100	20210215-WuCC-iTRAQ-OSCC_relapse-3-Jan_Wang-s51.raw
		High	vVAGVANALAHk	Unambiguous	2	2	P68871;P02042	N-Term(iTRAQ4plex); K12(iTRAQ4plex)	CID	1	0	1	1	252872	Redundant	Not Used	0.0606491	0.551043	9.18218	0.0504502	0.839076	0.0920282	203520	24763.3	135067	22047.5	81.01	5.38901e-08	0	20.9419	11	2	719.445	1437.88	3.34019	28.8175	4147	4147	MS2	17/100	20210215-WuCC-iTRAQ-OSCC_relapse-3-Jan_Wang-s53.raw
	High		vVAGVANALAHk	Unambiguous	2	2	P68871;P02042	N-Term(iTRAQ4plex); K12(iTRAQ4plex)	HCD	1	0	1	1	242687	Not Unique	Not Used	0.0443934	0.808294	18.4007	0.0455123	1.03412	0.0565982	1.07343e+07	956024	1.04496e+07	1.04904e+06	80.93	7.18439e-08	0	9.49755	0	2	719.444	1437.88	2.06675	28.9574	3909	3909	MS2	10/100	20210215-WuCC-iTRAQ-OSCC_relapse-3-Jan_Wang-s51.raw
		High	vVAGVANALAHk	Unambiguous	2	2	P68871;P02042	N-Term(iTRAQ4plex); K12(iTRAQ4plex)	CID	1	0	1	1	237465	Not Unique	Not Used	0.0314884	0.38165	12.249				7.00164e+06	442311	3.21826e+06		80.93	5.69101e-08	0	11.4663	0	2	719.445	1437.88	2.66102	26.3924	3154	3154	MS2	20/100	20210215-WuCC-iTRAQ-OSCC_relapse-3-Jan_Wang-s50.raw
	High		kVLGAFSDGLAHLDNLk	Unambiguous	2	2	P68871;P02042	K1(iTRAQ4plex); K17(iTRAQ4plex)	HCD	1	0	1	1	274731	Not Unique	Not Used	0.0123458	0.435748	35.6699	0.0214802	1.75502	0.0495502	363321	8998.84	190670	16757.8	80.91	7.13646e-08	1	13.0056	6	3	696.07	2086.2	3.24665	38.4434	6727	6727	MS2	20/174	20210215-WuCC-iTRAQ-OSCC_relapse-3-Jan_Wang-s57.raw
	High		vVAGVANALAHk	Unambiguous	2	2	P68871;P02042	N-Term(iTRAQ4plex); K12(iTRAQ4plex)	HCD	1	0	1	1	238441	Not Unique	Not Used	0.0941345	0.391458	4.20263	0.107	1.14656	0.274751	108896	20565.5	51339.9	25019.8	80.85	6.72642e-08	0	23.5189	14	2	719.446	1437.88	4.10425	35.6019	5275	5275	MS2	10/100	20210215-WuCC-iTRAQ-OSCC_relapse-3-Jan_Wang-s50.raw
		High	vVAGVANALAHk	Unambiguous	2	2	P68871;P02042	N-Term(iTRAQ4plex); K12(iTRAQ4plex)	CID	1	0	1	1	242537	Redundant	Not Used	0.063411	0.720191	11.478	0.0402876	0.64087	0.0562299	8.25087e+06	1.04964e+06	7.15655e+06	713774	80.74	8.64418e-08	0	9.85023	0	2	719.443	1437.88	0.793314	27.5418	3578	3578	MS2	20/100	20210215-WuCC-iTRAQ-OSCC_relapse-3-Jan_Wang-s51.raw
	High		vVAGVANALAHk	Unambiguous	2	2	P68871;P02042	N-Term(iTRAQ4plex); K12(iTRAQ4plex)	HCD	1	0	1	1	240904	Redundant	Not Used	0.0178004	0.396057	22.486	0.0435829	2.46973	0.110612	4155.48	148.398	1982.14	388.89	80.59	7.14141e-08	0	12.591	300	2	719.446	1437.88	4.18914	58.0019	10611	10611	MS2	16/100	20210215-WuCC-iTRAQ-OSCC_relapse-3-Jan_Wang-s50.raw
	High		eFTPPVQAAYQk	Unambiguous	1	1	P68871	N-Term(iTRAQ4plex); K12(iTRAQ4plex)	HCD	1	0	1	1	98651	Unique	Used	0.0423836	0.581221	13.8589	0.0372463	0.886439	0.0644148	35171.6	2990.66	24620	2812.96	80.56	1.90308e-07	0	7.35435	42	2	833.957	1666.91	1.70063	27.9801	3307	3307	MS2	9/102	20210215-WuCC-iTRAQ-OSCC_relapse-3-Jan_Wang-s21.raw
	High		fFESFGDLSTPDAVMGNPk	Unambiguous	1	1	P68871	N-Term(iTRAQ4plex); K19(iTRAQ4plex)	HCD	1	0	1	1	54928	Redundant	Not Used	0.0319944	0.466711	14.7421	0.0449573	1.41739	0.0968269	75066.8	4818.36	42194.1	7246.65	80.55	1.62113e-07	0	5.14508	6	2	1174.08	2347.16	1.64114	46.8942	8094	8094	MS2	15/166	20210215-WuCC-iTRAQ-OSCC_relapse-3-Jan_Wang-s12.raw
	High		vVAGVANALAHk	Unambiguous	2	2	P68871;P02042	N-Term(iTRAQ4plex); K12(iTRAQ4plex)	HCD	1	0	1	1	240588	Not Unique	Not Used	0.0379546	0.295244	7.86143	0.066254	1.7608	0.225566	33946.6	2584.87	12070.7	4829.45	80.51	7.91389e-08	0	20.6435	26	2	719.444	1437.88	1.55738	54.4659	9927	9927	MS2	10/100	20210215-WuCC-iTRAQ-OSCC_relapse-3-Jan_Wang-s50.raw
	High		fFESFGDLSTPDAVMGNPk	Unambiguous	1	1	P68871	N-Term(iTRAQ4plex); K19(iTRAQ4plex)	HCD	1	0	1	1	56325	Redundant	Not Used	0.0699711	0.684959	9.89307	0.0438042	0.63148	0.0642827	1801.96	252.954	1486.51	169.492	80.4	1.64162e-07	0	0	300	2	1174.08	2347.15	0.496973	59.0217	11120	11120	MS2	14/166	20210215-WuCC-iTRAQ-OSCC_relapse-3-Jan_Wang-s12.raw
		High	vVAGVANALAHk	Unambiguous	2	2	P68871;P02042	N-Term(iTRAQ4plex); K12(iTRAQ4plex)	CID	1	0	1	1	238441	Redundant	Not Used	0.0941345	0.391458	4.20263	0.107	1.14656	0.274751	108896	20565.5	51339.9	25019.8	80.37	6.10691e-08	0	23.5189	14	2	719.446	1437.88	4.10425	35.5856	5269	5269	MS2	11/100	20210215-WuCC-iTRAQ-OSCC_relapse-3-Jan_Wang-s50.raw
	High		lLGNVLVcVLAHHFGk	Unambiguous	1	1	P68871	N-Term(iTRAQ4plex); C8(Methylthio); K16(iTRAQ4plex)	HCD	1	0	1	1	311316	Unique	Used	0.0516344	0.488078	9.55289	0.0702679	1.37272	0.144714	60349.4	6251.57	35474.6	9105.81	80.14	1.00217e-07	0	29.02	12	3	685.396	2054.17	3.579	52.0016	9261	9261	MS2	16/146	20210215-WuCC-iTRAQ-OSCC_relapse-3-Jan_Wang-s64.raw
	High		fFESFGDLSTPDAVmGNPk	Unambiguous	1	1	P68871	N-Term(iTRAQ4plex); M15(Oxidation); K19(iTRAQ4plex)	HCD	1	0	1	1	711	Unique	Used	0.075565	0.21152	2.82888	0.0495752	0.661769	0.23559	2311.41	350.409	588.822	246.054	80.14	1.83005e-07	0	8.90226	300	3	788.388	2363.15	1.01255	43.2252	2727	2727	MS2	16/166	20210215-WuCC-iTRAQ-OSCC_relapse-3-Jan_Wang-s01.raw
	High		fFESFGDLSTPDAVMGNPk	Unambiguous	1	1	P68871	N-Term(iTRAQ4plex); K19(iTRAQ4plex)	HCD	1	0	1	1	55106	Unique	Used	0.124627	0.604808	4.90445	0.136703	1.10645	0.227198	48209.1	12053.6	35115.8	14151.3	80.06	2.00708e-07	0	19.6475	17	2	1174.08	2347.16	2.6813	48.333	8475	8475	MS2	14/166	20210215-WuCC-iTRAQ-OSCC_relapse-3-Jan_Wang-s12.raw
	High		lLGNVLVcVLAHHFGk	Unambiguous	1	1	P68871	N-Term(iTRAQ4plex); C8(Methylthio); K16(iTRAQ4plex)	HCD	1	0	1	1	276418	Unique	Used	0.0206485	0.28531	13.9642	0.0398545	1.94694	0.140412	71854.6	2976.59	24690.4	6149.23	80.05	1.11212e-07	0	31.6349	14	3	685.394	2054.17	1.08313	53.2142	10382	10382	MS2	16/146	20210215-WuCC-iTRAQ-OSCC_relapse-3-Jan_Wang-s57.raw
		High	VVAGVANALAHk	Unambiguous	2	2	P68871;P02042	K12(iTRAQ4plex)	CID	1	0	1	1	155659	Redundant	Not Used	0.0162421	0.500547	31.1449	0.089728	5.57247	0.180188	331782	10811.2	200011	63924.8	79.85	2.05993e-07	0	12.2412	2	2	647.392	1293.78	-0.0524009	25.4095	2276	2276	MS2	10/100	20210215-WuCC-iTRAQ-OSCC_relapse-3-Jan_Wang-s33.raw
	High		VVAGVANALAHk	Unambiguous	2	2	P68871;P02042	K12(iTRAQ4plex)	HCD	1	0	1	1	155737	Not Unique	Not Used	0.189936	1.00977	5.3728	0.405923	2.15576	0.404077	12761.8	4862.9	15519.9	11123.6	79.83	1.81986e-07	0	10.8374	12	2	647.393	1293.78	1.36288	26.131	2451	2451	MS2	9/100	20210215-WuCC-iTRAQ-OSCC_relapse-3-Jan_Wang-s33.raw
	High		lLGNVLVcVLAHHFGk	Unambiguous	1	1	P68871	N-Term(iTRAQ4plex); C8(Methylthio); K16(iTRAQ4plex)	HCD	1	0	1	1	296596	Unique	Used	0.0857794	0.824414	9.71287	0.115084	1.3533	0.140318	61048.4	10505.9	60614.4	15086.1	79.82	9.8499e-08	0	8.77697	7	3	685.397	2054.18	5.36176	52.0068	9747	9747	MS2	15/146	20210215-WuCC-iTRAQ-OSCC_relapse-3-Jan_Wang-s61.raw
	High		vVAGVANALAHk	Unambiguous	2	2	P68871;P02042	N-Term(iTRAQ4plex); K12(iTRAQ4plex)	HCD	1	0	1	1	240919	Redundant	Not Used	0.01	0.365862	63.5458	0.0267955	4.64524	0.0736186	2071.41	24.1801	912.722	119.183	79.81	8.54641e-08	0	14.3047	300	2	719.448	1437.89	6.90579	58.72	10658	10658	MS2	10/100	20210215-WuCC-iTRAQ-OSCC_relapse-3-Jan_Wang-s50.raw
	High		fFESFGDLSTPDAVMGNPk	Unambiguous	1	1	P68871	N-Term(iTRAQ4plex); K19(iTRAQ4plex)	HCD	1	0	1	1	59750	Redundant	Not Used	0.0234034	0.504761	21.7968	0.0196885	0.84859	0.0392077	115686	5431.7	70327	4890.83	79.69	1.98151e-07	0	5.16328	13	2	1174.08	2347.16	1.84917	43.4778	7493	7493	MS2	15/166	20210215-WuCC-iTRAQ-OSCC_relapse-3-Jan_Wang-s13.raw
	High		vVAGVANALAHk	Unambiguous	2	2	P68871;P02042	N-Term(iTRAQ4plex); K12(iTRAQ4plex)	HCD	1	0	1	1	242468	Redundant	Not Used		0.712456					10247232		8792671		79.6	1.11841e-07	0	9.00477	0	2	719.443	1437.88	0.623522	26.8683	3434	3434	MS2	9/100	20210215-WuCC-iTRAQ-OSCC_relapse-3-Jan_Wang-s51.raw
	High		vNVDEVGGEALGR	Unambiguous	1	1	P68871	N-Term(iTRAQ4plex)	HCD	1	0	1	1	34585	Unique	Used	0.0265056	0.414178	15.7919	0.0296442	1.12815	0.0719444	192487	10235.7	96016.1	12252.7	79.57	2.78228e-07	0	19.3522	7	2	729.888	1458.77	0.871815	53.855	10089	10089	MS2	11/128	20210215-WuCC-iTRAQ-OSCC_relapse-3-Jan_Wang-s08.raw
	High		vVAGVANALAHk	Unambiguous	2	2	P68871;P02042	N-Term(iTRAQ4plex); K12(iTRAQ4plex)	HCD	1	0	1	1	238194	Not Unique	Not Used	0.0330509	0.340434	10.4096	0.0449911	1.37311	0.132842	204527	13561.6	83857.2	19759.1	79.35	9.50132e-08	0	14.8796	5	2	719.445	1437.88	3.93446	33.3456	4741	4741	MS2	10/100	20210215-WuCC-iTRAQ-OSCC_relapse-3-Jan_Wang-s50.raw
		High	fFESFGDLSTPDAVMGNPk	Unambiguous	1	1	P68871	N-Term(iTRAQ4plex); K19(iTRAQ4plex)	CID	1	0	1	1	49788	Unique	Used		0.251309					275893		83503.7		79.33	2.12943e-07	0	5.79538	4	2	1174.08	2347.15	1.01705	46.3728	8529	8529	MS2	23/166	20210215-WuCC-iTRAQ-OSCC_relapse-3-Jan_Wang-s11.raw
	High		vLGAFSDGLAHLDNLk	Unambiguous	2	2	P68871;P02042	N-Term(iTRAQ4plex); K16(iTRAQ4plex)	HCD	1	0	1	1	340720	Not Unique	Not Used	0.0894467	0.478834	5.4101	0.0657665	0.741657	0.138058	28545.8	5122.52	16462	4031.21	79.25	1.86001e-07	0	31.0906	79	3	653.372	1958.1	4.05092	44.788	6460	6460	MS2	15/138	20210215-WuCC-iTRAQ-OSCC_relapse-3-Jan_Wang-s71.raw
	High		vNVDEVGGEALGR	Unambiguous	1	1	P68871	N-Term(iTRAQ4plex)	HCD	1	0	1	1	32341	Unique	Used	0.0408711	0.393858	9.73884	0.041229	1.01753	0.105222	527663	43266.4	250295	46714.2	78.93	2.93618e-07	0	7.33046	2	2	729.886	1458.77	-1.2202	35.7608	5227	5227	MS2	11/128	20210215-WuCC-iTRAQ-OSCC_relapse-3-Jan_Wang-s08.raw
	High		gTFATLSELHcDk	Unambiguous	1	1	P68871	N-Term(iTRAQ4plex); C11(Methylthio); K13(iTRAQ4plex)	HCD	1	0	1	1	198976	Redundant	Not Used	0.06324	1.00985	16.138	0.0289482	0.461734	0.0288143	718227	91123.7	873525	44645	78.88	2.73075e-07	0	7.87393	4	2	878.437	1755.87	1.22028	35.4672	4857	4857	MS2	11/116	20210215-WuCC-iTRAQ-OSCC_relapse-3-Jan_Wang-s42.raw
		High	gTFATLSELHcDk	Unambiguous	1	1	P68871	N-Term(iTRAQ4plex); C11(Methylthio); K13(iTRAQ4plex)	CID	1	0	1	1	194234	Unique	Used	0.0127714	0.497579	39.3738				3.26584e+06	83677.9	1.9571e+06		78.85	2.7562e-07	0	8.77958	1	2	878.437	1755.87	1.01172	34.6213	4983	4983	MS2	12/116	20210215-WuCC-iTRAQ-OSCC_relapse-3-Jan_Wang-s41.raw
	High		gTFATLSELHcDk	Unambiguous	1	1	P68871	N-Term(iTRAQ4plex); C11(Methylthio); K13(iTRAQ4plex)	HCD	1	0	1	1	200500	Unique	Used	0.0697748	0.870798	12.6126	0.0310784	0.449286	0.0358744	40412.2	5657.03	42382.4	2696.87	78.83	2.78856e-07	0	8.32837	12	3	585.96	1755.87	0.795499	48.794	8159	8159	MS2	16/116	20210215-WuCC-iTRAQ-OSCC_relapse-3-Jan_Wang-s42.raw
	High		vVAGVANALAHKYH	Unambiguous	2	2	P68871;P02042	N-Term(iTRAQ4plex)	HCD	1	0	1	1	247829	Not Unique	Not Used	0.115835	0.322674	2.8152	0.150712	1.31241	0.469491	39420.6	9160.96	15319.5	12757.4	78.81	2.88692e-07	1	14.6008	37	2	797.455	1593.9	2.23144	29.9906	4122	4122	MS2	10/116	20210215-WuCC-iTRAQ-OSCC_relapse-3-Jan_Wang-s52.raw
	High		vLGAFSDGLAHLDNLk	Unambiguous	2	2	P68871;P02042	N-Term(iTRAQ4plex); K16(iTRAQ4plex)	HCD	1	0	1	1	200367	Not Unique	Not Used	0.058378	0.861032	14.9058	0.0647477	1.11876	0.0755872	97690.1	11441.3	101304	13582	78.8	2.15535e-07	0	9.23949	12	3	653.371	1958.1	1.71314	47.6862	7872	7872	MS2	15/138	20210215-WuCC-iTRAQ-OSCC_relapse-3-Jan_Wang-s42.raw
		High	fFESFGDLSTPDAVmGNPk	Unambiguous	1	1	P68871	N-Term(iTRAQ4plex); M15(Oxidation); K19(iTRAQ4plex)	CID	1	0	1	1	95441	Unique	Used		0.582388					7200.89		5050.73		78.8	2.49151e-07	0	4.94379	36	2	1182.08	2363.15	2.33546	43.6528	6983	6983	MS2	13/166	20210215-WuCC-iTRAQ-OSCC_relapse-3-Jan_Wang-s20.raw
		High	VNVDEVGGEALGR	Unambiguous	1	1	P68871		CID	1	0	1	1	20784	No Quan Labels	Not Used							1404.17	4925.65	3612.29	5397.09	78.77	2.58178e-07	0	6.79664	27	2	657.836	1314.67	0.140995	26.2667	2286	2286	MS2	9/128	20210215-WuCC-iTRAQ-OSCC_relapse-3-Jan_Wang-s06.raw
		High	vVAGVANALAHk	Unambiguous	2	2	P68871;P02042	N-Term(iTRAQ4plex); K12(iTRAQ4plex)	CID	1	0	1	1	238122	Redundant	Not Used	0.01	0.322522	51.7042	0.0226575	3.6254	0.0706149	485769	6143.63	188688	23633.6	78.7	8.9706e-08	0	12.6857	4	2	719.446	1437.88	4.35893	32.6551	4579	4579	MS2	20/100	20210215-WuCC-iTRAQ-OSCC_relapse-3-Jan_Wang-s50.raw
		High	vNVDEVGGEALGR	Unambiguous	1	1	P68871	N-Term(iTRAQ4plex)	CID	1	0	1	1	31159	Unique	Used	0.0324507	0.41711	12.9901	0.01	0.285491	0.0221333	5.77458e+07	3.75942e+06	2.90086e+07	1.13884e+06	78.64	3.15261e-07	0	6.20728	0	2	729.886	1458.76	-1.47124	26.0126	2660	2660	MS2	10/128	20210215-WuCC-iTRAQ-OSCC_relapse-3-Jan_Wang-s08.raw
	High		lLGNVLVcVLAHHFGk	Unambiguous	1	1	P68871	N-Term(iTRAQ4plex); C8(Methylthio); K16(iTRAQ4plex)	HCD	1	0	1	1	286157	Redundant	Not Used	0.0304182	0.492157	16.3514				1.86152e+06	113600	1.10339e+06		78.55	1.5779e-07	0	5.08711	0	2	1027.58	2054.16	-0.960511	48.1396	9143	9143	MS2	17/146	20210215-WuCC-iTRAQ-OSCC_relapse-3-Jan_Wang-s59.raw
	High		vVAGVANALAHk	Unambiguous	2	2	P68871;P02042	N-Term(iTRAQ4plex); K12(iTRAQ4plex)	HCD	1	0	1	1	238050	Redundant	Not Used	0.0186273	0.350839	19.0345	0.0182792	0.989853	0.0523713	881985	32960	372670	34618.4	78.54	1.14494e-07	0	12.4854	1	2	719.446	1437.88	4.10425	31.9974	4429	4429	MS2	10/100	20210215-WuCC-iTRAQ-OSCC_relapse-3-Jan_Wang-s50.raw
		High	eFTPPVQAAYQk	Unambiguous	1	1	P68871	N-Term(iTRAQ4plex); K12(iTRAQ4plex)	CID	1	0	1	1	183914	Unique	Used	0.022532	0.578527	25.9483	0.0324005	1.45049	0.0562951	26085.3	1179.16	18175.1	1814.83	78.37	3.22384e-07	0	9.96569	42	2	833.958	1666.91	2.28648	28.5068	3371	3371	MS2	10/102	20210215-WuCC-iTRAQ-OSCC_relapse-3-Jan_Wang-s39.raw
		High	gTFATLSELHcDk	Unambiguous	1	1	P68871	N-Term(iTRAQ4plex); C11(Methylthio); K13(iTRAQ4plex)	CID	1	0	1	1	194461	Unique	Used		0.474426		0.01		0.0182883	1.23566e+06		706031	22902.7	78.37	3.0783e-07	0	11.0148	1	2	878.437	1755.87	1.01172	36.7283	5476	5476	MS2	10/116	20210215-WuCC-iTRAQ-OSCC_relapse-3-Jan_Wang-s41.raw
	High		lLGNVLVcVLAHHFGk	Unambiguous	1	1	P68871	N-Term(iTRAQ4plex); C8(Methylthio); K16(iTRAQ4plex)	HCD	1	0	1	1	271327	Unique	Used	0.0427272	0.528206	12.4935	0.0258045	0.609192	0.0491061	36463.1	3125.61	23196	2020.4	78.26	1.73164e-07	0	8.21814	112	3	685.393	2054.16	-0.521363	54.6783	10540	10540	MS2	17/146	20210215-WuCC-iTRAQ-OSCC_relapse-3-Jan_Wang-s56.raw
		High	eFTPPVQAAYQk	Unambiguous	1	1	P68871	N-Term(iTRAQ4plex); K12(iTRAQ4plex)	CID	1	0	1	1	73279	Unique	Used	0.0432021	0.33245	7.7769	0.0129385	0.302095	0.0391203	768996	66650.9	307898	21364.8	78.05	3.53302e-07	0	11.8318	1	2	833.96	1666.91	5.06927	27.8488	3119	3119	MS2	10/102	20210215-WuCC-iTRAQ-OSCC_relapse-3-Jan_Wang-s16.raw
	High		vLGAFSDGLAHLDNLk	Unambiguous	2	2	P68871;P02042	N-Term(iTRAQ4plex); K16(iTRAQ4plex)	HCD	1	0	1	1	185765	Not Unique	Not Used		0.284978		0.0235821		0.0831792	302489		103819	15317.3	77.95	2.44495e-07	0	11.318	6	3	653.372	1958.1	3.77039	44.8574	7391	7391	MS2	17/138	20210215-WuCC-iTRAQ-OSCC_relapse-3-Jan_Wang-s39.raw
		High	vVAGVANALAHk	Unambiguous	2	2	P68871;P02042	N-Term(iTRAQ4plex); K12(iTRAQ4plex)	CID	1	0	1	1	237543	Not Unique	Not Used		0.331969					10192049		4.07488e+06		77.95	1.60325e-07	0	11.7987	0	2	719.444	1437.88	1.21779	27.12	3323	3323	MS2	11/100	20210215-WuCC-iTRAQ-OSCC_relapse-3-Jan_Wang-s50.raw
		High	kVLGAFSDGLAHLDNLk	Unambiguous	2	2	P68871;P02042	N-Term(iTRAQ4plex); K1(iTRAQ4plex); K17(iTRAQ4plex)	CID	1	0	1	1	309980	Not Unique	Not Used		1.34941					12281		19958.7		77.71	1.00813e-07	1	0	22	2	1115.65	2230.29	-0.109696	40.0309	6359	6359	MS2	14/174	20210215-WuCC-iTRAQ-OSCC_relapse-3-Jan_Wang-s64.raw
		High	fFESFGDLSTPDAVMGNPk	Unambiguous	1	1	P68871	N-Term(iTRAQ4plex); K19(iTRAQ4plex)	CID	1	0	1	1	49534	Unique	Used		0.284616					1.22647e+06		420409		77.68	3.1136e-07	0	7.19726	1	2	1174.08	2347.15	1.01705	44.2868	7981	7981	MS2	13/166	20210215-WuCC-iTRAQ-OSCC_relapse-3-Jan_Wang-s11.raw
	High		vVAGVANALAHk	Unambiguous	2	2	P68871;P02042	N-Term(iTRAQ4plex); K12(iTRAQ4plex)	HCD	1	0	1	1	247943	Redundant	Not Used	0.0524841	0.503703	9.69909	0.0809	1.55483	0.161442	71767.1	7556.67	43536.7	12467	77.65	1.7265e-07	0	16.723	19	2	719.444	1437.88	1.30269	30.9789	4369	4369	MS2	10/100	20210215-WuCC-iTRAQ-OSCC_relapse-3-Jan_Wang-s52.raw
		High	fFESFGDLSTPDAVMGNPk	Unambiguous	1	1	P68871	N-Term(iTRAQ4plex); K19(iTRAQ4plex)	CID	1	0	1	1	49456	Unique	Used	0.0341939	0.419503	12.3985				3.56535e+06	244584	1.80133e+06		77.58	3.22104e-07	0	8.36846	0	2	1174.08	2347.16	1.3291	43.6015	7812	7812	MS2	12/166	20210215-WuCC-iTRAQ-OSCC_relapse-3-Jan_Wang-s11.raw
		High	VVAGVANALAHk	Unambiguous	2	2	P68871;P02042	K12(iTRAQ4plex)	CID	1	0	1	1	155737	Redundant	Not Used	0.189936	1.00977	5.3728	0.405923	2.15576	0.404077	12761.8	4862.9	15519.9	11123.6	77.52	3.09769e-07	0	10.8374	12	2	647.393	1293.78	1.36288	26.1154	2445	2445	MS2	10/100	20210215-WuCC-iTRAQ-OSCC_relapse-3-Jan_Wang-s33.raw
	High		vVAGVANALAHk	Unambiguous	2	2	P68871;P02042	N-Term(iTRAQ4plex); K12(iTRAQ4plex)	HCD	1	0	1	1	242197	Not Unique	Not Used	0.153949	0.599804	3.93748	0.143929	0.943051	0.241203	96070.9	29671.9	69399.7	29691.3	77.45	1.47158e-07	0	39.9411	23	2	719.446	1437.88	4.01935	24.5889	2841	2841	MS2	11/100	20210215-WuCC-iTRAQ-OSCC_relapse-3-Jan_Wang-s51.raw
		High	vLGAFSDGLAHLDNLk	Unambiguous	2	2	P68871;P02042	N-Term(iTRAQ4plex); K16(iTRAQ4plex)	CID	1	0	1	1	201512	Not Unique	Not Used	0.0479361	0.832714	17.5557	0.0497925	1.04776	0.060105	3119.18	299.971	3128.18	333.497	77.4	2.94792e-07	0	28.1497	300	3	653.372	1958.1	3.30283	59.2269	10376	10376	MS2	20/138	20210215-WuCC-iTRAQ-OSCC_relapse-3-Jan_Wang-s42.raw
		High	vVAGVANALAHk	Unambiguous	2	2	P68871;P02042	N-Term(iTRAQ4plex); K12(iTRAQ4plex)	CID	1	0	1	1	278814	Redundant	Not Used	0.0960111	0.529597	5.57453	0.0811053	0.8521	0.153939	52013.1	10018.7	33175.2	9058.39	77.39	1.24025e-07	0	18.4065	38	2	719.445	1437.88	3.0855	30.4342	4266	4266	MS2	17/100	20210215-WuCC-iTRAQ-OSCC_relapse-3-Jan_Wang-s58.raw
	High		VVAGVANALAHk	Unambiguous	2	2	P68871;P02042	K12(iTRAQ4plex)	HCD	1	0	1	1	151064	Not Unique	Not Used	0.142327			0.387653	2.74738		36914.8	10540.6		30727.9	77.36	3.30577e-07	0	24.0361	5	2	647.393	1293.78	2.77815	26.4483	2259	2259	MS2	10/100	20210215-WuCC-iTRAQ-OSCC_relapse-3-Jan_Wang-s32.raw
	High		lLGNVLVcVLAHHFGk	Unambiguous	1	1	P68871	N-Term(iTRAQ4plex); C8(Methylthio); K16(iTRAQ4plex)	HCD	1	0	1	1	286239	Unique	Used		0.557018					13257164		8893570		77.3	2.07623e-07	0	7.50985	0	3	685.393	2054.17	0.280885	48.9538	9321	9321	MS2	15/146	20210215-WuCC-iTRAQ-OSCC_relapse-3-Jan_Wang-s59.raw
	High		VNVDEVGGEALGR	Unambiguous	1	1	P68871		HCD	1	0	1	1	20784	No Quan Labels	Not Used							1404.17	4925.65	3612.29	5397.09	77.19	3.71466e-07	0	6.79664	27	2	657.836	1314.67	0.140995	26.2848	2292	2292	MS2	11/128	20210215-WuCC-iTRAQ-OSCC_relapse-3-Jan_Wang-s06.raw
	High		gTFATLSELHcDk	Unambiguous	1	1	P68871	N-Term(iTRAQ4plex); C11(Methylthio); K13(iTRAQ4plex)	HCD	1	0	1	1	194234	Redundant	Not Used	0.0127714	0.497579	39.3738				3.26584e+06	83677.9	1.9571e+06		77.19	4.03934e-07	0	8.77958	1	2	878.437	1755.87	1.01172	34.6382	4989	4989	MS2	9/116	20210215-WuCC-iTRAQ-OSCC_relapse-3-Jan_Wang-s41.raw
	High		gTFATLSELHcDk	Unambiguous	1	1	P68871	N-Term(iTRAQ4plex); C11(Methylthio); K13(iTRAQ4plex)	HCD	1	0	1	1	194533	Unique	Used	0.0293683	0.4408	15.1687				561867	33104.7	298285		77.09	4.36795e-07	0	21.7419	2	2	878.438	1755.87	2.74975	37.4362	5638	5638	MS2	10/116	20210215-WuCC-iTRAQ-OSCC_relapse-3-Jan_Wang-s41.raw
		High	vVAGVANALAHk	Unambiguous	2	2	P68871;P02042	N-Term(iTRAQ4plex); K12(iTRAQ4plex)	CID	1	0	1	1	240665	Redundant	Not Used	0.0486296	0.400321	8.31941	0.0428836	0.889517	0.107678	37350.3	3643.94	18007.7	3439.33	77.09	1.29964e-07	0	21.3697	49	2	719.446	1437.88	4.27404	55.1674	10089	10089	MS2	20/100	20210215-WuCC-iTRAQ-OSCC_relapse-3-Jan_Wang-s50.raw
		High	vVAGVANALAHk	Unambiguous	2	2	P68871;P02042	N-Term(iTRAQ4plex); K12(iTRAQ4plex)	CID	1	0	1	1	242831	Not Unique	Not Used		0.689236					692999		575250		76.99	1.99986e-07	0	9.44261	0	2	719.443	1437.88	1.1329	30.341	4215	4215	MS2	11/100	20210215-WuCC-iTRAQ-OSCC_relapse-3-Jan_Wang-s51.raw
		High	gTFATLSELHcDk	Unambiguous	1	1	P68871	N-Term(iTRAQ4plex); C11(Methylthio); K13(iTRAQ4plex)	CID	1	0	1	1	199444	Unique	Used	0.0947143	0.781695	8.34078	0.113264	1.20626	0.145646	34157.3	6490.48	32157.2	8307.4	76.98	4.00894e-07	0	16.9311	27	2	878.435	1755.86	-0.656794	39.6813	5865	5865	MS2	11/116	20210215-WuCC-iTRAQ-OSCC_relapse-3-Jan_Wang-s42.raw
		High	vVAGVANALAHk	Unambiguous	2	2	P68871;P02042	N-Term(iTRAQ4plex); K12(iTRAQ4plex)	CID	1	0	1	1	245802	Redundant	Not Used	0.130323	0.712155	5.52254	0.0927269	0.717708	0.13088	5248.19	1372.17	4501.32	1044.97	76.96	1.36933e-07	0	22.5539	185	2	719.445	1437.88	3.50998	56.5255	10651	10651	MS2	11/100	20210215-WuCC-iTRAQ-OSCC_relapse-3-Jan_Wang-s51.raw
	High		gTFATLSELHcDk	Unambiguous	1	1	P68871	N-Term(iTRAQ4plex); C11(Methylthio); K13(iTRAQ4plex)	HCD	1	0	1	1	198975	Unique	Used	0.0589193	0.888598	15.2417	0.0289526	0.495669	0.032751	1.02456e+07	1.21108e+06	1.09647e+07	636961	76.92	4.34924e-07	0	6.6371	0	3	585.96	1755.87	0.482653	35.4644	4856	4856	MS2	18/116	20210215-WuCC-iTRAQ-OSCC_relapse-3-Jan_Wang-s42.raw
	High		fFESFGDLSTPDAVMGNPk	Unambiguous	1	1	P68871	N-Term(iTRAQ4plex); K19(iTRAQ4plex)	HCD	1	0	1	1	54574	Unique	Used		0.482511					9041678		5254268		76.86	4.15217e-07	0	7.13221	0	3	783.057	2347.16	2.54555	43.8943	7327	7327	MS2	16/166	20210215-WuCC-iTRAQ-OSCC_relapse-3-Jan_Wang-s12.raw
	High		vNVDEVGGEALGR	Unambiguous	1	1	P68871	N-Term(iTRAQ4plex)	HCD	1	0	1	1	174632	Unique	Used	0.0748658	0.452716	6.11121	0.0573555	0.772778	0.127348	60383.4	9069.39	32923	7436.73	76.85	5.31835e-07	0	29.5665	41	2	729.888	1458.77	1.20654	29.2125	3330	3330	MS2	12/128	20210215-WuCC-iTRAQ-OSCC_relapse-3-Jan_Wang-s37.raw
	High		LLGNVLVcVLAHHFGk	Unambiguous	1	1	P68871	C8(Methylthio); K16(iTRAQ4plex)	HCD	1	0	1	1	255400	Unique	Used	0.290226	0.812002	2.82752	0.2745	0.954044	0.339804	4674.08	2721.5	4570.97	2755.03	76.75	3.64577e-07	0	25.4888	95	3	637.361	1910.07	2.73701	51.058	9628	9628	MS2	9/146	20210215-WuCC-iTRAQ-OSCC_relapse-3-Jan_Wang-s53.raw
	High		fFESFGDLSTPDAVMGNPk	Unambiguous	1	1	P68871	N-Term(iTRAQ4plex); K19(iTRAQ4plex)	HCD	1	0	1	1	49324	Unique	Used		0.267322					20831356		6706701		76.74	4.25791e-07	0	8.37518	0	3	783.057	2347.16	2.46754	42.4195	7532	7532	MS2	16/166	20210215-WuCC-iTRAQ-OSCC_relapse-3-Jan_Wang-s11.raw
	High		vLGAFSDGLAHLDNLk	Unambiguous	2	2	P68871;P02042	N-Term(iTRAQ4plex); K16(iTRAQ4plex)	HCD	1	0	1	1	234503	Not Unique	Not Used	0.0150207	0.489171	32.9121				301450	9084.1	177595		76.72	3.33054e-07	0	9.74265	3	3	653.373	1958.1	4.14444	44.35	7803	7803	MS2	16/138	20210215-WuCC-iTRAQ-OSCC_relapse-3-Jan_Wang-s49.raw
	High		vVAGVANALAHk	Unambiguous	2	2	P68871;P02042	N-Term(iTRAQ4plex); K12(iTRAQ4plex)	HCD	1	0	1	1	238639	Not Unique	Not Used	0.136708	0.395017	2.92016	0.134165	0.98994	0.341403	118416	32477.3	56335.3	34114.4	76.71	1.74495e-07	0	38.4758	21	2	719.445	1437.88	2.66102	37.369	5704	5704	MS2	16/100	20210215-WuCC-iTRAQ-OSCC_relapse-3-Jan_Wang-s50.raw
	High		fFESFGDLSTPDAVMGNPk	Unambiguous	1	1	P68871	N-Term(iTRAQ4plex); K19(iTRAQ4plex)	HCD	1	0	1	1	55240	Unique	Used	0.0685323	0.571952	8.43431	0.13812	2.03294	0.242739	81541.7	11211.2	56168.9	24183.9	76.71	3.9248e-07	0	27.1792	4	3	783.057	2347.16	1.5314	49.4398	8770	8770	MS2	16/166	20210215-WuCC-iTRAQ-OSCC_relapse-3-Jan_Wang-s12.raw
	High		vLGAFSDGLAHLDNLk	Unambiguous	2	2	P68871;P02042	N-Term(iTRAQ4plex); K16(iTRAQ4plex)	HCD	1	0	1	1	190213	Not Unique	Not Used	0.01	0.344905	46.2882	0.012283	1.64533	0.0357971	1.20973e+06	18276	502511	31906.8	76.69	3.35362e-07	0	17.3992	3	3	653.373	1958.1	4.51848	42.278	6491	6491	MS2	18/138	20210215-WuCC-iTRAQ-OSCC_relapse-3-Jan_Wang-s40.raw
	High		vVAGVANALAHk	Unambiguous	2	2	P68871;P02042	N-Term(iTRAQ4plex); K12(iTRAQ4plex)	HCD	1	0	1	1	237618	Redundant	Not Used	0.021122	0.292372	13.9889	0.0222089	1.0606	0.0763546	2.17331e+07	920947	7.65266e+06	1.03642e+06	76.67	1.7611e-07	0	12.0407	0	2	719.444	1437.88	2.23654	27.8474	3492	3492	MS2	10/100	20210215-WuCC-iTRAQ-OSCC_relapse-3-Jan_Wang-s50.raw
	High		vVAGVANALAHk	Unambiguous	2	2	P68871;P02042	N-Term(iTRAQ4plex); K12(iTRAQ4plex)	HCD	1	0	1	1	237834	Redundant	Not Used	0.0520992	0.300309	5.82536				3.72844e+06	389704	1.3485e+06		76.56	1.80627e-07	0	11.9906	0	2	719.445	1437.88	3.1704	29.9358	3961	3961	MS2	9/100	20210215-WuCC-iTRAQ-OSCC_relapse-3-Jan_Wang-s50.raw
		High	fFESFGDLSTPDAVMGNPk	Unambiguous	1	1	P68871	N-Term(iTRAQ4plex); K19(iTRAQ4plex)	CID	1	0	1	1	54580	Unique	Used	0.0468041	0.540204	11.6643	0.0498693	1.07476	0.0927936	4.2949e+06	403287	2.79426e+06	459912	76.5	3.90657e-07	0	7.33296	0	2	1174.08	2347.15	0.184926	43.9309	7334	7334	MS2	14/166	20210215-WuCC-iTRAQ-OSCC_relapse-3-Jan_Wang-s12.raw
		High	vVAGVANALAHk	Unambiguous	2	2	P68871;P02042	N-Term(iTRAQ4plex); K12(iTRAQ4plex)	CID	1	0	1	1	245501	Redundant	Not Used	0.100241	0.704333	7.10094	0.0836636	0.841885	0.119399	24013.1	4829.17	20369.6	4313.94	76.47	1.49907e-07	0	27.0682	54	2	719.445	1437.88	3.67977	53.6622	10000	10000	MS2	16/100	20210215-WuCC-iTRAQ-OSCC_relapse-3-Jan_Wang-s51.raw
		High	sAVTALWGk	Unambiguous	1	1	P68871	N-Term(iTRAQ4plex); K9(iTRAQ4plex)	CID	1	0	1	1	109314	Unique	Used	0.0390141	0.674003	17.4592	0.0259757	0.671596	0.038739	4.10778e+07	3.21519e+06	3.33446e+07	2.2912e+06	76.42	3.62574e-07	0	10.4323	0	2	610.867	1220.73	2.0011	32.3208	4566	4566	MS2	8/70	20210215-WuCC-iTRAQ-OSCC_relapse-3-Jan_Wang-s23.raw
		High	eFTPPVQAAYQk	Unambiguous	1	1	P68871	N-Term(iTRAQ4plex); K12(iTRAQ4plex)	CID	1	0	1	1	78364	Unique	Used	0.0217459	0.589349	27.3892	0.0131022	0.607756	0.0223468	1.22286e+07	533498	8.67973e+06	344042	76.42	4.93694e-07	0	10.135	0	2	833.957	1666.91	1.99356	26.9531	3039	3039	MS2	11/102	20210215-WuCC-iTRAQ-OSCC_relapse-3-Jan_Wang-s17.raw
		High	sAVTALWGk	Unambiguous	1	1	P68871	N-Term(iTRAQ4plex); K9(iTRAQ4plex)	CID	1	0	1	1	109392	Unique	Used	0.0454879	0.636559	14.1425	0.0303292	0.672555	0.0478923	1.64338e+07	1.49972e+06	1.25989e+07	1.07025e+06	76.38	3.65929e-07	0	10.3104	0	2	610.867	1220.73	2.0011	33.0071	4735	4735	MS2	8/70	20210215-WuCC-iTRAQ-OSCC_relapse-3-Jan_Wang-s23.raw
		High	sAVTALWGk	Unambiguous	1	1	P68871	N-Term(iTRAQ4plex); K9(iTRAQ4plex)	CID	1	0	1	1	107028	No Quan Values	Not Used											76.3	3.44602e-07	0	12.2679	15	2	610.869	1220.73	4.60104	56.1309	10409	10409	MS2	8/70	20210215-WuCC-iTRAQ-OSCC_relapse-3-Jan_Wang-s22.raw
	High		vLGAFSDGLAHLDNLk	Unambiguous	2	2	P68871;P02042	N-Term(iTRAQ4plex); K16(iTRAQ4plex)	HCD	1	0	1	1	199965	Not Unique	Not Used	0.0395265	0.831292	21.2544	0.0365084	0.93168	0.0441451	2.63304e+07	2.08797e+06	2.63613e+07	2.06414e+06	76.18	4.03659e-07	0	7.39769	0	3	653.37	1958.1	0.778018	44.1744	7001	7001	MS2	17/138	20210215-WuCC-iTRAQ-OSCC_relapse-3-Jan_Wang-s42.raw
	High		gTFATLSELHcDk	Unambiguous	1	1	P68871	N-Term(iTRAQ4plex); C11(Methylthio); K13(iTRAQ4plex)	HCD	1	0	1	1	195559	Unique	Used	0.0548966	0.432817	7.9679	0.0343936	0.631968	0.0798761	30662.6	3377.01	15983.4	2264.52	76.17	5.42271e-07	0	28.5311	43	3	585.963	1755.87	4.65392	46.5676	7861	7861	MS2	16/116	20210215-WuCC-iTRAQ-OSCC_relapse-3-Jan_Wang-s41.raw
		High	fFESFGDLSTPDAVMGNPk	Unambiguous	1	1	P68871	N-Term(iTRAQ4plex); K19(iTRAQ4plex)	CID	1	0	1	1	49300	Redundant	Not Used		0.342993					1.33112e+07		5.49868e+06		76.08	4.4512e-07	0	8.14569	0	2	1174.08	2347.15	0.809019	42.1894	7474	7474	MS2	11/166	20210215-WuCC-iTRAQ-OSCC_relapse-3-Jan_Wang-s11.raw
	High		fFESFGDLSTPDAVMGNPk	Unambiguous	1	1	P68871	N-Term(iTRAQ4plex); K19(iTRAQ4plex)	HCD	1	0	1	1	115954	Unique	Used	0.102742	0.439846	4.32652	0.103597	1.0171	0.23675	79808.1	16450.2	42277	17753.5	76.05	4.96627e-07	0	29.2968	8	3	783.057	2347.16	1.99947	45.6368	7888	7888	MS2	16/166	20210215-WuCC-iTRAQ-OSCC_relapse-3-Jan_Wang-s24.raw
		High	fFESFGDLSTPDAVMGNPk	Unambiguous	1	1	P68871	N-Term(iTRAQ4plex); K19(iTRAQ4plex)	CID	1	0	1	1	49378	Unique	Used		0.278884					4.89579e+06		1.64438e+06		75.99	4.54441e-07	0	8.04074	0	2	1174.08	2347.15	0.809019	42.8944	7643	7643	MS2	11/166	20210215-WuCC-iTRAQ-OSCC_relapse-3-Jan_Wang-s11.raw
	High		fFESFGDLSTPDAVmGNPk	Unambiguous	1	1	P68871	N-Term(iTRAQ4plex); M15(Oxidation); K19(iTRAQ4plex)	HCD	1	0	1	1	59410	Unique	Used		0.275061					12049741		3991738		75.94	4.94085e-07	0	8.06977	0	3	788.391	2363.16	4.65427	40.7118	6761	6761	MS2	15/166	20210215-WuCC-iTRAQ-OSCC_relapse-3-Jan_Wang-s13.raw
		High	fFESFGDLSTPDAVMGNPk	Unambiguous	1	1	P68871	N-Term(iTRAQ4plex); K19(iTRAQ4plex)	CID	1	0	1	1	49222	Unique	Used		0.318185					10407384		3.98821e+06		75.91	4.66736e-07	0	8.2997	0	2	1174.08	2347.15	0.913035	41.4926	7305	7305	MS2	11/166	20210215-WuCC-iTRAQ-OSCC_relapse-3-Jan_Wang-s11.raw
		High	fFESFGDLSTPDAVmGNPk	Unambiguous	1	1	P68871	N-Term(iTRAQ4plex); M15(Oxidation); K19(iTRAQ4plex)	CID	1	0	1	1	54203	Redundant	Not Used		0.295908		0.0122234		0.0415222	3.5239e+06		1.25584e+06	92492.4	75.84	4.9126e-07	0	5.24883	1	2	1182.08	2363.15	1.8189	40.7653	6516	6516	MS2	11/166	20210215-WuCC-iTRAQ-OSCC_relapse-3-Jan_Wang-s12.raw
	High		vVAGVANALAHkYH	Unambiguous	2	2	P68871;P02042	N-Term(iTRAQ4plex); K12(iTRAQ4plex)	HCD	1	0	1	1	281	Not Unique	Not Used	0.377537	0.629526	1.68515	0.10953	0.292642	0.17489	1012.29	766.729	767.493	238.083	75.62	4.11236e-07	1	39.9772	300	3	580.006	1738	1.25907	34.6252	1690	1690	MS2	13/116	20210215-WuCC-iTRAQ-OSCC_relapse-3-Jan_Wang-s01.raw
		High	vVAGVANALAHk	Unambiguous	2	2	P68871;P02042	N-Term(iTRAQ4plex); K12(iTRAQ4plex)	CID	1	0	1	1	242687	Redundant	Not Used	0.0443934	0.808294	18.4007	0.0455123	1.03412	0.0565982	1.07343e+07	956024	1.04496e+07	1.04904e+06	75.55	2.47965e-07	0	9.49755	0	2	719.444	1437.88	2.06675	28.9417	3903	3903	MS2	19/100	20210215-WuCC-iTRAQ-OSCC_relapse-3-Jan_Wang-s51.raw
	High		gTFATLSELHcDk	Unambiguous	1	1	P68871	N-Term(iTRAQ4plex); C11(Methylthio); K13(iTRAQ4plex)	HCD	1	0	1	1	194460	Unique	Used		0.454307		0.01		0.0124491	1.91905e+07		1.05001e+07	231856	75.48	6.11581e-07	0	9.74889	0	3	585.961	1755.87	1.9426	36.7412	5481	5481	MS2	17/116	20210215-WuCC-iTRAQ-OSCC_relapse-3-Jan_Wang-s41.raw
	High		vLGAFSDGLAHLDNLk	Unambiguous	2	2	P68871;P02042	N-Term(iTRAQ4plex); K16(iTRAQ4plex)	HCD	1	0	1	1	196310	Not Unique	Not Used	0.0201097	0.495548	24.9038	0.0412342	2.0683	0.0836402	29164.4	1176.62	17405.8	2582.25	75.27	4.65066e-07	0	16.2913	78	3	653.373	1958.1	4.14444	53.1008	9487	9487	MS2	16/138	20210215-WuCC-iTRAQ-OSCC_relapse-3-Jan_Wang-s41.raw
	High		lLGNVLVcVLAHHFGk	Unambiguous	1	1	P68871	N-Term(iTRAQ4plex); C8(Methylthio); K16(iTRAQ4plex)	HCD	1	0	1	1	286615	Unique	Used	0.0512851	0.565102	11.1358	0.0413409	0.813115	0.0735354	54443.6	5601.64	37053.6	4832.99	75.27	3.12025e-07	0	13.4153	18	3	685.395	2054.17	2.8659	52.5006	10137	10137	MS2	16/146	20210215-WuCC-iTRAQ-OSCC_relapse-3-Jan_Wang-s59.raw
		High	fFESFGDLSTPDAVMGNPk	Unambiguous	1	1	P68871	N-Term(iTRAQ4plex); K19(iTRAQ4plex)	CID	1	0	1	1	56192	Unique	Used	0.0556626	0.503091	9.13413	0.0902899	1.63621	0.1804	6055.76	676.253	3669.2	1174.08	75.24	5.49081e-07	0	0	120	2	1174.08	2347.16	1.43311	57.3772	10822	10822	MS2	13/166	20210215-WuCC-iTRAQ-OSCC_relapse-3-Jan_Wang-s12.raw
	High		fFESFGDLSTPDAVmGNPk	Unambiguous	1	1	P68871	N-Term(iTRAQ4plex); M15(Oxidation); K19(iTRAQ4plex)	HCD	1	0	1	1	59428	Unique	Used	0.0169122	0.362828	21.6813	0.0269198	1.60558	0.0745785	4.3802e+06	148618	1.91404e+06	253194	75.23	5.69841e-07	0	6.88449	0	2	1182.08	2363.15	2.43877	40.8641	6800	6800	MS2	16/166	20210215-WuCC-iTRAQ-OSCC_relapse-3-Jan_Wang-s13.raw
		High	fFESFGDLSTPDAVMGNPk	Unambiguous	1	1	P68871	N-Term(iTRAQ4plex); K19(iTRAQ4plex)	CID	1	0	1	1	55711	Unique	Used	0.0930713	0.636834	6.91505	0.0867593	0.940293	0.136941	24687.8	4609.72	18934.9	4599.25	75.1	5.7016e-07	0	11.0396	24	2	1174.08	2347.16	1.3291	53.264	9781	9781	MS2	19/166	20210215-WuCC-iTRAQ-OSCC_relapse-3-Jan_Wang-s12.raw
		High	gTFATLSELHcDk	Unambiguous	1	1	P68871	N-Term(iTRAQ4plex); C11(Methylthio); K13(iTRAQ4plex)	CID	1	0	1	1	218707	Unique	Used	0.0683619	0.676409	9.99954	0.0915787	1.35127	0.136091	41293.6	5663.35	33639.4	8120.19	75.06	6.7368e-07	0	12.632	11	2	878.438	1755.87	1.84598	37.0607	5423	5423	MS2	10/116	20210215-WuCC-iTRAQ-OSCC_relapse-3-Jan_Wang-s46.raw
	High		lLGNVLVcVLAHHFGk	Unambiguous	1	1	P68871	N-Term(iTRAQ4plex); C8(Methylthio); K16(iTRAQ4plex)	HCD	1	0	1	1	286760	Unique	Used	0.0456464	0.629146	13.9293	0.0507668	1.12185	0.0811094	25432.9	2329.05	19270.9	2772.45	74.9	3.30066e-07	0	16.8263	28	3	685.395	2054.17	3.22245	53.8983	10450	10450	MS2	16/146	20210215-WuCC-iTRAQ-OSCC_relapse-3-Jan_Wang-s59.raw
	High		fFESFGDLSTPDAVMGNPk	Unambiguous	1	1	P68871	N-Term(iTRAQ4plex); K19(iTRAQ4plex)	HCD	1	0	1	1	125512	Unique	Used	0.0421244	0.514667	12.3475	0.0640043	1.53263	0.125004	71932.7	6079.07	44587.1	9886.08	74.82	6.88884e-07	0	8.45463	7	3	783.058	2347.16	3.79373	45.6399	7246	7246	MS2	16/166	20210215-WuCC-iTRAQ-OSCC_relapse-3-Jan_Wang-s26.raw
		High	vVAGVANALAHk	Unambiguous	2	2	P68871;P02042	N-Term(iTRAQ4plex); K12(iTRAQ4plex)	CID	1	0	1	1	238907	Redundant	Not Used	0.0635991	0.368913	5.86216	0.0661087	1.0485	0.180127	75172.5	9591.52	33399.4	10671	74.66	2.23997e-07	0	24.4709	19	2	719.446	1437.88	4.61362	39.6784	6281	6281	MS2	20/100	20210215-WuCC-iTRAQ-OSCC_relapse-3-Jan_Wang-s50.raw
	High		vLGAFSDGLAHLDNLk	Unambiguous	2	2	P68871;P02042	N-Term(iTRAQ4plex); K16(iTRAQ4plex)	HCD	1	0	1	1	201512	Redundant	Not Used	0.0479361	0.832714	17.5557	0.0497925	1.04776	0.060105	3119.18	299.971	3128.18	333.497	74.59	5.63009e-07	0	28.1497	300	3	653.372	1958.1	3.30283	59.2317	10377	10377	MS2	14/138	20210215-WuCC-iTRAQ-OSCC_relapse-3-Jan_Wang-s42.raw
	High		vVAGVANALAHK	Unambiguous	2	2	P68871;P02042	N-Term(iTRAQ4plex)	HCD	1	0	1	1	142421	Not Unique	Not Used	0.0967894	0.573077	5.9837	0.100855	1.05107	0.1769	25079.5	4869.94	17309.6	5431.31	74.47	6.25227e-07	0	36.7291	99	2	647.393	1293.78	1.55158	32.0061	3596	3596	MS2	10/100	20210215-WuCC-iTRAQ-OSCC_relapse-3-Jan_Wang-s30.raw
		High	eFTPPVQAAYQk	Unambiguous	1	1	P68871	N-Term(iTRAQ4plex); K12(iTRAQ4plex)	CID	1	0	1	1	73189	Unique	Used		0.212367					9321701		2.38418e+06		74.44	8.11235e-07	0	12.1307	0	2	833.959	1666.91	4.26372	27.1294	2924	2924	MS2	11/102	20210215-WuCC-iTRAQ-OSCC_relapse-3-Jan_Wang-s16.raw
		High	vNVDEVGGEALGR	Unambiguous	1	1	P68871	N-Term(iTRAQ4plex)	CID	1	0	1	1	31825	Unique	Used	0.0461588	0.481935	10.5516	0.0612111	1.33764	0.127669	773079	71590.6	448713	101612	74.4	9.14957e-07	0	6.34985	1	2	729.888	1458.77	0.704454	31.601	4103	4103	MS2	9/128	20210215-WuCC-iTRAQ-OSCC_relapse-3-Jan_Wang-s08.raw
		High	vNVDEVGGEALGR	Unambiguous	1	1	P68871	N-Term(iTRAQ4plex)	CID	1	0	1	1	34999	Unique	Used	0.0367987	0.39736	10.9128	0.01	0.213024	0.0196588	111641	8242.02	53427.4	1862.99	74.35	9.43916e-07	0	7.82977	15	2	729.888	1458.77	1.45758	57.3184	10980	10980	MS2	10/128	20210215-WuCC-iTRAQ-OSCC_relapse-3-Jan_Wang-s08.raw
	High		vVAGVANALAHk	Unambiguous	2	2	P68871;P02042	N-Term(iTRAQ4plex); K12(iTRAQ4plex)	HCD	1	0	1	1	237978	Redundant	Not Used	0.0254422	0.344679	13.6913				1.61507e+06	82437.2	670443		74.24	3.08165e-07	0	11.8104	1	2	719.445	1437.88	3.25529	31.3179	4273	4273	MS2	10/100	20210215-WuCC-iTRAQ-OSCC_relapse-3-Jan_Wang-s50.raw
		High	fFESFGDLSTPDAVMGNPk	Unambiguous	1	1	P68871	N-Term(iTRAQ4plex); K19(iTRAQ4plex)	CID	1	0	1	1	54424	Unique	Used	0.0239687	0.660973	27.8691	0.0417478	1.75691	0.0634881	1.03019e+07	495383	8.20085e+06	923509	74.22	6.94442e-07	0	7.58377	0	2	1174.08	2347.16	1.43311	42.5517	6996	6996	MS2	14/166	20210215-WuCC-iTRAQ-OSCC_relapse-3-Jan_Wang-s12.raw
	High		fFESFGDLSTPDAVMGNPk	Unambiguous	1	1	P68871	N-Term(iTRAQ4plex); K19(iTRAQ4plex)	HCD	1	0	1	1	56096	Unique	Used	0.0895065	0.688092	7.76921	0.0853861	0.962266	0.124734	9526.25	1710.62	7894.5	1746.62	74.17	7.80962e-07	0	0	103	2	1174.08	2347.16	3.4094	56.5024	10620	10620	MS2	15/166	20210215-WuCC-iTRAQ-OSCC_relapse-3-Jan_Wang-s12.raw
	High		vLGAFSDGLAHLDNLk	Unambiguous	2	2	P68871;P02042	N-Term(iTRAQ4plex); K16(iTRAQ4plex)	HCD	1	0	1	1	191410	Not Unique	Not Used	0.0472449	0.259498	5.55091	0.0561416	1.19865	0.217467	19114.2	1811.71	5973.76	2304.26	74.04	6.50855e-07	0	16.511	77	3	653.372	1958.1	3.0223	52.4715	9081	9081	MS2	17/138	20210215-WuCC-iTRAQ-OSCC_relapse-3-Jan_Wang-s40.raw
	High		vLGAFSDGLAHLDNLk	Unambiguous	2	2	P68871;P02042	N-Term(iTRAQ4plex); K16(iTRAQ4plex)	HCD	1	0	1	1	190231	Redundant	Not Used	0.01	0.417852	78.6871	0.0114049	2.14363	0.0274354	325465	3504.17	163788	7970.47	74.03	6.40494e-07	0	6.45641	4	2	979.555	1958.1	3.6214	42.4332	6530	6530	MS2	9/138	20210215-WuCC-iTRAQ-OSCC_relapse-3-Jan_Wang-s40.raw
	High		VVAGVANALAHk	Unambiguous	2	2	P68871;P02042	K12(iTRAQ4plex)	HCD	1	0	1	1	151146	Not Unique	Not Used	0.352146	0.515946	1.4807	0.553656	1.58592	1.07865	11502.5	8126.32	7147.49	13674.9	74.01	6.59338e-07	0	18.9495	32	2	647.393	1293.78	2.40074	27.1388	2432	2432	MS2	9/100	20210215-WuCC-iTRAQ-OSCC_relapse-3-Jan_Wang-s32.raw
		High	vNVDEVGGEALGR	Unambiguous	1	1	P68871	N-Term(iTRAQ4plex)	CID	1	0	1	1	151590	Unique	Used	0.0821838	0.398041	4.8947	0.0490791	0.602382	0.12394	94750.6	15622.3	45422	9985.44	74.01	1.00092e-06	0	10.2527	37	2	729.888	1458.77	0.537093	30.9863	3388	3388	MS2	10/128	20210215-WuCC-iTRAQ-OSCC_relapse-3-Jan_Wang-s32.raw
	High		vVAGVANALAHk	Unambiguous	2	2	P68871;P02042	N-Term(iTRAQ4plex); K12(iTRAQ4plex)	HCD	1	0	1	1	240515	Not Unique	Not Used	0.0517242	0.314942	6.15349	0.0763367	1.48868	0.243639	25536.7	2649.94	9686.16	4185.89	74	3.25675e-07	0	36.9729	46	2	719.446	1437.88	4.44383	53.7925	9770	9770	MS2	10/100	20210215-WuCC-iTRAQ-OSCC_relapse-3-Jan_Wang-s50.raw
	High		gTFATLSELHcDk	Unambiguous	1	1	P68871	N-Term(iTRAQ4plex); C11(Methylthio); K13(iTRAQ4plex)	HCD	1	0	1	1	195886	Unique	Used	0.0357495	0.417964	11.8155	0.0408239	1.15188	0.0981792	15597.2	1118.65	7851.29	1367.26	73.99	8.31967e-07	0	13.9331	45	3	585.961	1755.87	1.73404	49.3875	8566	8566	MS2	12/116	20210215-WuCC-iTRAQ-OSCC_relapse-3-Jan_Wang-s41.raw
	High		vLGAFSDGLAHLDNLk	Unambiguous	2	2	P68871;P02042	N-Term(iTRAQ4plex); K16(iTRAQ4plex)	HCD	1	0	1	1	841	Not Unique	Not Used	0.109584	0.265468	2.44822	0.0607151	0.558873	0.229894	3405.52	748.699	1088.81	443.986	73.91	6.64535e-07	0	13.0378	300	3	653.371	1958.1	1.71314	45.3493	3014	3014	MS2	16/138	20210215-WuCC-iTRAQ-OSCC_relapse-3-Jan_Wang-s01.raw
		High	vLGAFSDGLAHLDNLk	Unambiguous	2	2	P68871;P02042	N-Term(iTRAQ4plex); K16(iTRAQ4plex)	CID	1	0	1	1	195324	Not Unique	Not Used		0.371098					4.53699e+06		2.02774e+06		73.89	6.30853e-07	0	9.69733	0	3	653.37	1958.1	0.310458	44.4519	7347	7347	MS2	21/138	20210215-WuCC-iTRAQ-OSCC_relapse-3-Jan_Wang-s41.raw
	High		vVAGVANALAHk	Unambiguous	2	2	P68871;P02042	N-Term(iTRAQ4plex); K12(iTRAQ4plex)	HCD	1	0	1	1	245594	Not Unique	Not Used	0.100169	0.709947	7.16269	0.115432	1.1624	0.163434	18430.1	3703.73	15758.3	4568.18	73.85	3.37119e-07	0	32.6274	34	2	719.445	1437.88	3.50998	54.4814	10204	10204	MS2	15/100	20210215-WuCC-iTRAQ-OSCC_relapse-3-Jan_Wang-s51.raw
		High	vVAGVANALAHk	Unambiguous	2	2	P68871;P02042	N-Term(iTRAQ4plex); K12(iTRAQ4plex)	CID	1	0	1	1	240044	Redundant	Not Used	0.0569487	0.361439	6.41411	0.0478123	0.846874	0.132968	49749.6	5683.95	21656.1	5107.62	73.72	2.88741e-07	0	9.30731	61	2	719.445	1437.88	3.59487	49.4719	8740	8740	MS2	11/100	20210215-WuCC-iTRAQ-OSCC_relapse-3-Jan_Wang-s50.raw
		High	gTFATLSELHcDk	Unambiguous	1	1	P68871	N-Term(iTRAQ4plex); C11(Methylthio); K13(iTRAQ4plex)	CID	1	0	1	1	198849	Unique	Used	0.0345051	0.595469	17.4406	0.0688037	2.01137	0.116144	46713.3	3233.7	33500.8	6901.46	73.69	9.25674e-07	0	13.3589	12	2	878.439	1755.87	3.09736	34.3909	4577	4577	MS2	10/116	20210215-WuCC-iTRAQ-OSCC_relapse-3-Jan_Wang-s42.raw
	High		lLGNVLVcVLAHHFGk	Unambiguous	1	1	P68871	N-Term(iTRAQ4plex); C8(Methylthio); K16(iTRAQ4plex)	HCD	1	0	1	1	306468	Redundant	Not Used	0.0495796	0.628004	12.801	0.0590973	1.20234	0.0945908	16744.3	1665.51	12664.4	2124.83	73.48	5.1157e-07	0	0	81	2	1027.59	2054.17	1.89192	51.6842	9483	9483	MS2	18/146	20210215-WuCC-iTRAQ-OSCC_relapse-3-Jan_Wang-s63.raw
		High	vVAGVANALAHk	Unambiguous	2	2	P68871;P02042	N-Term(iTRAQ4plex); K12(iTRAQ4plex)	CID	1	0	1	1	240797	Redundant	Not Used	0.0257174	0.309893	12.1778	0.0308035	1.20819	0.0999152	23551.2	1215.11	8789.82	1557.76	73.46	2.95285e-07	0	14.9621	69	2	719.446	1437.88	4.52872	56.5767	10375	10375	MS2	10/100	20210215-WuCC-iTRAQ-OSCC_relapse-3-Jan_Wang-s50.raw
	High		gTFATLSELHcDk	Unambiguous	1	1	P68871	N-Term(iTRAQ4plex); C11(Methylthio); K13(iTRAQ4plex)	HCD	1	0	1	1	289766	Unique	Used	0.115185	0.635076	5.57206	0.0809655	0.709035	0.12815	46644.7	10778.9	35676.6	8109.44	73.29	9.93884e-07	0	31.8255	54	3	585.961	1755.87	1.21263	36.5924	5773	5773	MS2	13/116	20210215-WuCC-iTRAQ-OSCC_relapse-3-Jan_Wang-s60.raw
		High	vNVDEVGGEALGR	Unambiguous	1	1	P68871	N-Term(iTRAQ4plex)	CID	1	0	1	1	156217	Unique	Used	0.0469985	0.383014	8.23599	0.0410919	0.881933	0.107841	102750	9688.18	47397.2	9066.23	73.2	1.23247e-06	0	12.7217	26	2	729.888	1458.77	1.20654	30.3666	3485	3485	MS2	18/128	20210215-WuCC-iTRAQ-OSCC_relapse-3-Jan_Wang-s33.raw
		High	sAVTALWGk	Unambiguous	1	1	P68871	N-Term(iTRAQ4plex); K9(iTRAQ4plex)	CID	1	0	1	1	109554	Unique	Used	0.0596965	0.625092	10.5823	0.0263148	0.444646	0.0423155	5.04503e+06	604214	3.79808e+06	285071	73.1	7.17526e-07	0	10.914	0	2	610.868	1220.73	3.30107	34.3858	5086	5086	MS2	8/70	20210215-WuCC-iTRAQ-OSCC_relapse-3-Jan_Wang-s23.raw
		High	vVAGVANALAHk	Unambiguous	2	2	P68871;P02042	N-Term(iTRAQ4plex); K12(iTRAQ4plex)	CID	1	0	1	1	247863	Redundant	Not Used	0.0101611	0.540682	53.7755	0.0331201	3.28785	0.0615733	816670	16648.1	531795	58080	73.08	3.34587e-07	0	10.1543	1	2	719.445	1437.88	3.0855	30.2815	4192	4192	MS2	19/100	20210215-WuCC-iTRAQ-OSCC_relapse-3-Jan_Wang-s52.raw
	High		sAVTALWGk	Unambiguous	1	1	P68871	N-Term(iTRAQ4plex); K9(iTRAQ4plex)	HCD	1	0	1	1	107100	Unique	Used	0.0125194	0.280794	22.6667	0.0157815	1.27153	0.0564941	67908.6	1705.63	22965.1	2301.24	73.07	7.225e-07	0	11.688	22	2	610.869	1220.73	6.001	56.8422	10571	10571	MS2	8/70	20210215-WuCC-iTRAQ-OSCC_relapse-3-Jan_Wang-s22.raw
	High		gTFATLSELHcDk	Unambiguous	1	1	P68871	N-Term(iTRAQ4plex); C11(Methylthio); K13(iTRAQ4plex)	HCD	1	0	1	1	223764	Unique	Used	0.0260855	0.492493	19.0803	0.0128908	0.498475	0.0263101	205290	10743.5	121765	5682.46	73.03	1.11244e-06	0	21.4856	5	3	585.961	1755.87	2.88114	37.2899	5888	5888	MS2	15/116	20210215-WuCC-iTRAQ-OSCC_relapse-3-Jan_Wang-s47.raw
	High		fFESFGDLSTPDAVMGNPk	Unambiguous	1	1	P68871	N-Term(iTRAQ4plex); K19(iTRAQ4plex)	HCD	1	0	1	1	100731	Unique	Used	0.0542782	0.492681	9.17329	0.0938638	1.74436	0.191503	94729.4	10315.4	56209.1	19092.9	73.02	1.0302e-06	0	15.3371	6	3	783.062	2347.17	7.9283	45.1835	7816	7816	MS2	14/166	20210215-WuCC-iTRAQ-OSCC_relapse-3-Jan_Wang-s21.raw
		High	vLGAFSDGLAHLDNLk	Unambiguous	2	2	P68871;P02042	N-Term(iTRAQ4plex); K16(iTRAQ4plex)	CID	1	0	1	1	195012	Not Unique	Not Used	0.0203726	0.687986	34.1286				2.91287e+06	119054	2.41355e+06		72.97	8.30168e-07	0	8.82024	0	3	653.372	1958.1	2.92879	41.5728	6671	6671	MS2	19/138	20210215-WuCC-iTRAQ-OSCC_relapse-3-Jan_Wang-s41.raw
	High		vLGAFSDGLAHLDNLk	Unambiguous	2	2	P68871;P02042	N-Term(iTRAQ4plex); K16(iTRAQ4plex)	HCD	1	0	1	1	204582	Not Unique	Not Used	0.0822286	0.615878	7.56931	0.0797555	0.978363	0.130169	51642	8519.29	38304.9	8844.08	72.95	8.3907e-07	0	29.7075	18	3	653.372	1958.1	2.83528	41.7139	6784	6784	MS2	17/138	20210215-WuCC-iTRAQ-OSCC_relapse-3-Jan_Wang-s43.raw
		High	sAVTALWGk	Unambiguous	1	1	P68871	N-Term(iTRAQ4plex); K9(iTRAQ4plex)	CID	1	0	1	1	109470	Unique	Used	0.0424508	0.708561	16.8685	0.0247688	0.588548	0.0351376	1.10856e+07	944111	9.46004e+06	589596	72.91	7.49614e-07	0	10.3139	0	2	610.867	1220.73	2.80108	33.681	4904	4904	MS2	8/70	20210215-WuCC-iTRAQ-OSCC_relapse-3-Jan_Wang-s23.raw
	High		LLGNVLVcVLAHHFGk	Unambiguous	1	1	P68871	C8(Methylthio); K16(iTRAQ4plex)	HCD	1	0	1	1	270731	Unique	Used		0.478027					49167.8		28306.7		72.88	9.63478e-07	0	11.7105	5	3	637.36	1910.07	1.49079	49.441	9251	9251	MS2	9/146	20210215-WuCC-iTRAQ-OSCC_relapse-3-Jan_Wang-s56.raw
	High		vNVDEVGGEALGR	Unambiguous	1	1	P68871	N-Term(iTRAQ4plex)	HCD	1	0	1	1	31315	Unique	Used	0.0189578	0.404188	21.5467	0.0272921	1.45215	0.0678731	4.61719e+07	1.75607e+06	2.24759e+07	2.70585e+06	72.85	1.28403e-06	0	6.13022	0	2	729.887	1458.77	-0.04867	27.418	3004	3004	MS2	11/128	20210215-WuCC-iTRAQ-OSCC_relapse-3-Jan_Wang-s08.raw
		High	VVAGVANALAHk	Unambiguous	2	2	P68871;P02042	K12(iTRAQ4plex)	CID	1	0	1	1	151146	Redundant	Not Used	0.352146	0.515946	1.4807	0.553656	1.58592	1.07865	11502.5	8126.32	7147.49	13674.9	72.85	8.61208e-07	0	18.9495	32	2	647.393	1293.78	2.40074	27.1189	2426	2426	MS2	10/100	20210215-WuCC-iTRAQ-OSCC_relapse-3-Jan_Wang-s32.raw
		High	sAVTALWGk	Unambiguous	1	1	P68871	N-Term(iTRAQ4plex); K9(iTRAQ4plex)	CID	1	0	1	1	104226	Unique	Used	0.0108019	0.290033	27.1351	0.012174	1.13683	0.0421921	6.89888e+07	1.49505e+06	2.4098e+07	1.80344e+06	72.82	7.60086e-07	0	12.9403	0	2	610.868	1220.73	3.60107	32.421	4338	4338	MS2	8/70	20210215-WuCC-iTRAQ-OSCC_relapse-3-Jan_Wang-s22.raw
	High		vLGAFSDGLAHLDNLk	Unambiguous	2	2	P68871;P02042	N-Term(iTRAQ4plex); K16(iTRAQ4plex)	HCD	1	0	1	1	200199	Not Unique	Not Used	0.0592314	0.747183	12.7485	0.0275359	0.468933	0.0370438	135392	16088.7	121836	8005.37	72.79	8.67928e-07	0	8.82821	6	3	653.371	1958.1	1.33909	46.2524	7508	7508	MS2	16/138	20210215-WuCC-iTRAQ-OSCC_relapse-3-Jan_Wang-s42.raw
	High		vVAGVANALAHKYH	Unambiguous	2	2	P68871;P02042	N-Term(iTRAQ4plex)	HCD	1	0	1	1	247844	Not Unique	Not Used		0.33237		0.0598828		0.181102	431170		172594	55442.2	72.69	1.21649e-06	1	17.3346	1	3	531.972	1593.9	1.99325	30.1323	4158	4158	MS2	15/116	20210215-WuCC-iTRAQ-OSCC_relapse-3-Jan_Wang-s52.raw
	High		lLGNVLVcVLAHHFGk	Unambiguous	1	1	P68871	N-Term(iTRAQ4plex); C8(Methylthio); K16(iTRAQ4plex)	HCD	1	0	1	1	316011	Unique	Used	0.109501	0.656875	6.06246	0.048701	0.448624	0.0745244	21141.8	4644.49	16725.6	2210.9	72.67	5.9483e-07	0	26.7348	27	3	685.395	2054.17	2.42021	51.8844	9023	9023	MS2	14/146	20210215-WuCC-iTRAQ-OSCC_relapse-3-Jan_Wang-s65.raw
		High	vVAGVANALAHk	Unambiguous	2	2	P68871;P02042	N-Term(iTRAQ4plex); K12(iTRAQ4plex)	CID	1	0	1	1	240588	Redundant	Not Used	0.0379546	0.295244	7.86143	0.066254	1.7608	0.225566	33946.6	2584.87	12070.7	4829.45	72.67	4.81271e-07	0	20.6435	26	2	719.444	1437.88	1.55738	54.4496	9921	9921	MS2	11/100	20210215-WuCC-iTRAQ-OSCC_relapse-3-Jan_Wang-s50.raw
	High		lLGNVLVcVLAHHFGk	Unambiguous	1	1	P68871	N-Term(iTRAQ4plex); C8(Methylthio); K16(iTRAQ4plex)	HCD	1	0	1	1	286300	Redundant	Not Used	0.038112	0.681863	18.0809	0.012525	0.331498	0.018464	599959	45873.3	492691	16135.8	72.65	6.27454e-07	0	5.15015	1	2	1027.59	2054.16	-0.247401	49.5649	9454	9454	MS2	16/146	20210215-WuCC-iTRAQ-OSCC_relapse-3-Jan_Wang-s59.raw
	High		LLGNVLVcVLAHHFGk	Unambiguous	1	1	P68871	C8(Methylthio); K16(iTRAQ4plex)	HCD	1	0	1	1	341188	Unique	Used	0.0815671	0.539717	6.68707	0.109472	1.35379	0.203883	6260.27	1024.44	4069.25	1471.59	72.63	1.01511e-06	0	22.8185	86	3	637.359	1910.06	0.340428	50.2032	7474	7474	MS2	9/146	20210215-WuCC-iTRAQ-OSCC_relapse-3-Jan_Wang-s71.raw
	High		lLGNVLVcVLAHHFGk	Unambiguous	1	1	P68871	N-Term(iTRAQ4plex); C8(Methylthio); K16(iTRAQ4plex)	HCD	1	0	1	1	287095	Unique	Used	0.226302	0.722665	3.22725	0.183635	0.818521	0.255425	6554.52	2975.82	5704.71	2584.56	72.61	5.23605e-07	0	11.9585	146	3	685.396	2054.17	4.7378	57.3745	11175	11175	MS2	15/146	20210215-WuCC-iTRAQ-OSCC_relapse-3-Jan_Wang-s59.raw
		High	vNVDEVGGEALGR	Unambiguous	1	1	P68871	N-Term(iTRAQ4plex)	CID	1	0	1	1	33979	Unique	Used	0.0284047	0.424567	15.1057	0.029586	1.05065	0.070046	374107	21318.8	191293	23766.9	72.56	1.38379e-06	0	14.7449	6	2	729.887	1458.77	0.286052	48.9058	8770	8770	MS2	11/128	20210215-WuCC-iTRAQ-OSCC_relapse-3-Jan_Wang-s08.raw
	High		vLGAFSDGLAHLDNLk	Unambiguous	2	2	P68871;P02042	N-Term(iTRAQ4plex); K16(iTRAQ4plex)	HCD	1	0	1	1	196564	Not Unique	Not Used	0.0438828	0.351607	8.09745	0.0573538	1.31835	0.163964	8035.06	707.393	3402.54	989.557	72.52	9.20801e-07	0	32.5704	112	3	653.372	1958.1	2.92879	55.5088	10035	10035	MS2	15/138	20210215-WuCC-iTRAQ-OSCC_relapse-3-Jan_Wang-s41.raw
		High	vNVDEVGGEALGR	Unambiguous	1	1	P68871	N-Term(iTRAQ4plex)	CID	1	0	1	1	31315	Redundant	Not Used	0.0189578	0.404188	21.5467	0.0272921	1.45215	0.0678731	4.61719e+07	1.75607e+06	2.24759e+07	2.70585e+06	72.5	1.39179e-06	0	6.13022	0	2	729.887	1458.77	-0.04867	27.4031	2998	2998	MS2	10/128	20210215-WuCC-iTRAQ-OSCC_relapse-3-Jan_Wang-s08.raw
	High		lLGNVLVcVLAHHFGkEFTPPVQAAYQk	Unambiguous	1	1	P68871	N-Term(iTRAQ4plex); C8(Methylthio); K16(iTRAQ4plex); K28(iTRAQ4plex)	HCD	1	0	1	1	324673	Unique	Used	0.0682059	0.606314	8.98382	0.0450133	0.665705	0.0746253	31106.3	4256.45	22714.5	3006.62	72.46	4.64284e-07	1	22.8646	57	4	890.246	3557.96	3.52372	50.9641	7912	7912	MS2	21/268	20210215-WuCC-iTRAQ-OSCC_relapse-3-Jan_Wang-s67.raw
		High	fFESFGDLSTPDAVMGNPk	Unambiguous	1	1	P68871	N-Term(iTRAQ4plex); K19(iTRAQ4plex)	CID	1	0	1	1	49619	No Quan Values	Not Used											72.45	1.02678e-06	0	9.03478	5	2	1174.08	2347.15	0.809019	44.9934	8164	8164	MS2	18/166	20210215-WuCC-iTRAQ-OSCC_relapse-3-Jan_Wang-s11.raw
		High	vVAGVANALAHk	Unambiguous	2	2	P68871;P02042	N-Term(iTRAQ4plex); K12(iTRAQ4plex)	CID	1	0	1	1	257941	Redundant	Not Used	0.0631882	0.462866	7.40295	0.0441739	0.705168	0.0959297	227344	28820.2	126735	21564.5	72.35	4.10383e-07	0	34.1595	6	2	719.444	1437.88	2.15165	29.2378	4077	4077	MS2	11/100	20210215-WuCC-iTRAQ-OSCC_relapse-3-Jan_Wang-s54.raw
	High		fFESFGDLSTPDAVMGNPk	Unambiguous	1	1	P68871	N-Term(iTRAQ4plex); K19(iTRAQ4plex)	HCD	1	0	1	1	49402	Unique	Used		0.364758					16087328		7067161		72.31	1.20142e-06	0	8.34096	0	3	783.058	2347.16	3.32566	43.1282	7701	7701	MS2	16/166	20210215-WuCC-iTRAQ-OSCC_relapse-3-Jan_Wang-s11.raw
		High	sAVTALWGk	Unambiguous	1	1	P68871	N-Term(iTRAQ4plex); K9(iTRAQ4plex)	CID	1	0	1	1	105156	Unique	Used	0.0329094	0.242785	7.45567	0.0831399	2.54831	0.344216	865590	57149.1	253099	154529	72.31	8.63609e-07	0	29.7587	4	2	610.868	1220.73	4.50104	40.3174	6353	6353	MS2	8/70	20210215-WuCC-iTRAQ-OSCC_relapse-3-Jan_Wang-s22.raw
	High		lLGNVLVcVLAHHFGk	Unambiguous	1	1	P68871	N-Term(iTRAQ4plex); C8(Methylthio); K16(iTRAQ4plex)	HCD	1	0	1	1	286085	Redundant	Not Used	0.0212134	0.673002	32.0621	0.0217749	1.0354	0.0325224	1.8823e+06	80108	1.52567e+06	88010.4	72.29	6.84633e-07	0	4.38434	0	2	1027.59	2054.16	-0.485104	47.4487	8986	8986	MS2	19/146	20210215-WuCC-iTRAQ-OSCC_relapse-3-Jan_Wang-s59.raw
	High		kVLGAFSDGLAHLDNLk	Unambiguous	2	2	P68871;P02042	N-Term(iTRAQ4plex); K1(iTRAQ4plex); K17(iTRAQ4plex)	HCD	1	0	1	1	306177	Not Unique	Not Used	0.0466693	0.402427	8.71447	0.107854	2.33115	0.269398	5541.63	518.855	2685.85	1283.41	72.28	4.83931e-07	1	17.9543	136	4	558.331	2230.3	4.53052	48.9447	8856	8856	MS2	17/174	20210215-WuCC-iTRAQ-OSCC_relapse-3-Jan_Wang-s63.raw
		High	vNVDEVGGEALGR	Unambiguous	1	1	P68871	N-Term(iTRAQ4plex)	CID	1	0	1	1	32341	Redundant	Not Used	0.0408711	0.393858	9.73884	0.041229	1.01753	0.105222	527663	43266.4	250295	46714.2	72.19	1.38606e-06	0	7.33046	2	2	729.886	1458.77	-1.2202	35.7476	5221	5221	MS2	10/128	20210215-WuCC-iTRAQ-OSCC_relapse-3-Jan_Wang-s08.raw
	High		lLGNVLVcVLAHHFGk	Unambiguous	1	1	P68871	N-Term(iTRAQ4plex); C8(Methylthio); K16(iTRAQ4plex)	HCD	1	0	1	1	337222	Unique	Used	0.0487417	0.588444	12.2008	0.0301091	0.623102	0.0514322	50430.3	4931.39	35739.9	3260.45	72.13	7.04203e-07	0	17.5586	50	3	685.394	2054.17	2.06365	51.9013	7750	7750	MS2	16/146	20210215-WuCC-iTRAQ-OSCC_relapse-3-Jan_Wang-s70.raw
	High		vLGAFSDGLAHLDNLk	Unambiguous	2	2	P68871;P02042	N-Term(iTRAQ4plex); K16(iTRAQ4plex)	HCD	1	0	1	1	200971	Not Unique	Not Used	0.0696644	0.791465	11.4817	0.0463139	0.670599	0.0588197	41069.9	5740	39148.2	4084.36	72.07	1.01512e-06	0	16.376	35	3	653.371	1958.1	1.71314	52.7915	9176	9176	MS2	15/138	20210215-WuCC-iTRAQ-OSCC_relapse-3-Jan_Wang-s42.raw
	High		vLGAFSDGLAHLDNLk	Unambiguous	2	2	P68871;P02042	N-Term(iTRAQ4plex); K16(iTRAQ4plex)	HCD	1	0	1	1	196230	Not Unique	Not Used	0.0353581	0.440631	12.5942	0.0636262	1.81514	0.145146	20905	1482.91	11093.8	2856.11	71.97	1.0483e-06	0	30.3658	52	3	653.372	1958.1	3.0223	52.4041	9316	9316	MS2	16/138	20210215-WuCC-iTRAQ-OSCC_relapse-3-Jan_Wang-s41.raw
	High		gTFATLSELHcDKLHVDPENFR	Unambiguous	1	1	P68871	N-Term(iTRAQ4plex); C11(Methylthio)	HCD	1	0	1	1	254133	Unique	Used	0.0457077	0.261777	5.78797	0.0590458	1.30305	0.226726	51488.6	4721.48	16233	6528.13	71.97	1.03241e-06	1	1.74986	27	3	907.109	2719.31	1.75763	40.1141	6884	6884	MS2	19/220	20210215-WuCC-iTRAQ-OSCC_relapse-3-Jan_Wang-s53.raw
		High	vVAGVANALAHk	Unambiguous	2	2	P68871;P02042	N-Term(iTRAQ4plex); K12(iTRAQ4plex)	CID	1	0	1	1	238194	Redundant	Not Used	0.0330509	0.340434	10.4096	0.0449911	1.37311	0.132842	204527	13561.6	83857.2	19759.1	71.97	4.22495e-07	0	14.8796	5	2	719.445	1437.88	3.93446	33.3305	4735	4735	MS2	10/100	20210215-WuCC-iTRAQ-OSCC_relapse-3-Jan_Wang-s50.raw
		High	vNVDEVGGEALGR	Unambiguous	1	1	P68871	N-Term(iTRAQ4plex)	CID	1	0	1	1	31735	Unique	Used	0.0257773	0.409135	16.0404	0.0239885	0.938704	0.0589359	1.52107e+06	78661.7	749500	78350.4	71.9	1.61091e-06	0	6.26148	1	2	729.887	1458.77	0.369732	30.8831	3908	3908	MS2	9/128	20210215-WuCC-iTRAQ-OSCC_relapse-3-Jan_Wang-s08.raw
		High	vNVDEVGGEALGR	Unambiguous	1	1	P68871	N-Term(iTRAQ4plex)	CID	1	0	1	1	33379	Unique	Used	0.037459	0.469833	12.6757	0.0356861	0.960961	0.0763483	390448	29342.5	220934	29919.3	71.86	1.62581e-06	0	37.3976	3	2	729.887	1458.77	0.369732	44.0691	7470	7470	MS2	10/128	20210215-WuCC-iTRAQ-OSCC_relapse-3-Jan_Wang-s08.raw
		High	lLGNVLVcVLAHHFGk	Unambiguous	1	1	P68871	N-Term(iTRAQ4plex); C8(Methylthio); K16(iTRAQ4plex)	CID	1	0	1	1	291414	Redundant	Not Used	0.0693062	0.985447	14.3697				176787	24581	209817		71.86	7.52631e-07	0	5.3805	3	2	1027.58	2054.16	-1.79247	50.9807	9340	9340	MS2	23/146	20210215-WuCC-iTRAQ-OSCC_relapse-3-Jan_Wang-s60.raw
	High		fFESFGDLSTPDAVMGNPk	Unambiguous	1	1	P68871	N-Term(iTRAQ4plex); K19(iTRAQ4plex)	HCD	1	0	1	1	54580	Redundant	Not Used	0.0468041	0.540204	11.6643	0.0498693	1.07476	0.0927936	4.2949e+06	403287	2.79426e+06	459912	71.85	1.13971e-06	0	7.33296	0	2	1174.08	2347.15	0.184926	43.9458	7340	7340	MS2	13/166	20210215-WuCC-iTRAQ-OSCC_relapse-3-Jan_Wang-s12.raw
		High	vVAGVANALAHk	Unambiguous	2	2	P68871;P02042	N-Term(iTRAQ4plex); K12(iTRAQ4plex)	CID	1	0	1	1	239799	Redundant	Not Used	0.0600318	0.354106	5.96124	0.0495416	0.832437	0.140631	47124.1	5675.46	20097	5013.05	71.79	4.40374e-07	0	35.2198	33	2	719.446	1437.88	4.35893	47.3583	8208	8208	MS2	11/100	20210215-WuCC-iTRAQ-OSCC_relapse-3-Jan_Wang-s50.raw
	High		vLGAFSDGLAHLDNLk	Unambiguous	2	2	P68871;P02042	N-Term(iTRAQ4plex); K16(iTRAQ4plex)	HCD	1	0	1	1	195180	Not Unique	Not Used	0.01	0.425815	100	0.0142608	4.30181	0.0336639	4.86056e+07	326075	2.49266e+07	1.48839e+06	71.78	1.09186e-06	0	9.80298	0	3	653.372	1958.1	2.64825	43.0725	7041	7041	MS2	14/138	20210215-WuCC-iTRAQ-OSCC_relapse-3-Jan_Wang-s41.raw
		High	vVAGVANALAHk	Unambiguous	2	2	P68871;P02042	N-Term(iTRAQ4plex); K12(iTRAQ4plex)	CID	1	0	1	1	242885	Not Unique	Not Used	0.0524754	0.601342	11.5811				117282	12347.1	84939.6		71.78	4.67939e-07	0	9.112	2	3	479.965	1437.88	2.35454	30.8847	4332	4332	MS2	10/100	20210215-WuCC-iTRAQ-OSCC_relapse-3-Jan_Wang-s51.raw
	High		gTFATLSELHcDk	Unambiguous	1	1	P68871	N-Term(iTRAQ4plex); C11(Methylthio); K13(iTRAQ4plex)	HCD	1	0	1	1	195327	Unique	Used	0.0400213	0.363478	9.1785	0.0639389	1.61153	0.17682	23602.3	1895.05	10332.1	3240.47	71.76	1.4203e-06	0	17.9096	38	3	585.96	1755.86	0.0655242	44.4772	7356	7356	MS2	14/116	20210215-WuCC-iTRAQ-OSCC_relapse-3-Jan_Wang-s41.raw
	High		lLGNVLVcVLAHHFGk	Unambiguous	1	1	P68871	N-Term(iTRAQ4plex); C8(Methylthio); K16(iTRAQ4plex)	HCD	1	0	1	1	296550	Redundant	Not Used	0.0192169	0.69735	36.6735	0.0228398	1.19887	0.0329219	50153.3	1933.57	42121.8	2459.69	71.7	7.3693e-07	0	10.8096	43	2	1027.59	2054.17	2.48618	51.5539	9645	9645	MS2	19/146	20210215-WuCC-iTRAQ-OSCC_relapse-3-Jan_Wang-s61.raw
	High		vNVDEVGGEALGR	Unambiguous	1	1	P68871	N-Term(iTRAQ4plex)	HCD	1	0	1	1	34501	Unique	Used	0.0247306	0.423184	17.2933	0.0175738	0.716792	0.0417426	236501	11734	120536	8924.56	71.65	1.70978e-06	0	31.3869	4	2	729.887	1458.77	-0.216031	53.1659	9907	9907	MS2	10/128	20210215-WuCC-iTRAQ-OSCC_relapse-3-Jan_Wang-s08.raw
	High		vLGAFSDGLAHLDNLk	Unambiguous	2	2	P68871;P02042	N-Term(iTRAQ4plex); K16(iTRAQ4plex)	HCD	1	0	1	1	201215	Not Unique	Not Used	0.069748	1.05529	15.2906	0.029413	0.425373	0.0280164	21970.1	3074.26	27922.8	1387.59	71.62	1.1225e-06	0	7.12609	37	3	653.371	1958.1	2.08718	54.9706	9707	9707	MS2	14/138	20210215-WuCC-iTRAQ-OSCC_relapse-3-Jan_Wang-s42.raw
		High	sAVTALWGk	Unambiguous	1	1	P68871	N-Term(iTRAQ4plex); K9(iTRAQ4plex)	CID	1	0	1	1	103913	Unique	Used	0.0715275	0.307397	4.34321	0.107383	1.51434	0.351139	1.36929e+06	196493	506934	315733	71.57	1.02404e-06	0	16.4216	0	2	610.869	1220.73	5.30102	29.6285	3659	3659	MS2	8/70	20210215-WuCC-iTRAQ-OSCC_relapse-3-Jan_Wang-s22.raw
	High		vLGAFSDGLAHLDNLk	Unambiguous	2	2	P68871;P02042	N-Term(iTRAQ4plex); K16(iTRAQ4plex)	HCD	1	0	1	1	196622	Not Unique	Not Used	0.054938	0.383097	7.04726	0.0540621	0.992619	0.141849	5149.28	567.541	2375.81	597.762	71.55	1.15124e-06	0	11.9641	190	3	653.372	1958.1	3.20932	56.2249	10163	10163	MS2	14/138	20210215-WuCC-iTRAQ-OSCC_relapse-3-Jan_Wang-s41.raw
		High	lLGNVLVcVLAHHFGK	Unambiguous	1	1	P68871	N-Term(iTRAQ4plex); C8(Methylthio)	CID	1	0	1	1	240304	Unique	Used				0.307228			21438.2			14142.9	71.54	1.30471e-06	0	5.99519	3	3	637.359	1910.06	0.244564	51.8288	9308	9308	MS2	12/146	20210215-WuCC-iTRAQ-OSCC_relapse-3-Jan_Wang-s50.raw
		High	vLGAFSDGLAHLDNLk	Unambiguous	2	2	P68871;P02042	N-Term(iTRAQ4plex); K16(iTRAQ4plex)	CID	1	0	1	1	190326	Not Unique	Not Used	0.0472367	0.518276	11.0883	0.0840972	1.79583	0.163104	19786.3	1875.09	12350.4	3573.02	71.4	1.18807e-06	0	5.55068	59	2	979.554	1958.1	2.68629	43.1883	6724	6724	MS2	14/138	20210215-WuCC-iTRAQ-OSCC_relapse-3-Jan_Wang-s40.raw
	High		lLGNVLVcVLAHHFGk	Unambiguous	1	1	P68871	N-Term(iTRAQ4plex); C8(Methylthio); K16(iTRAQ4plex)	HCD	1	0	1	1	301515	Unique	Used	0.0411883	0.637009	15.6299	0.0202894	0.496887	0.032016	862052	71233.6	661355	37557	71.37	7.18516e-07	0	8.67702	4	3	685.396	2054.17	3.66814	51.9127	9466	9466	MS2	17/146	20210215-WuCC-iTRAQ-OSCC_relapse-3-Jan_Wang-s62.raw
	High		sAVTALWGk	Unambiguous	1	1	P68871	N-Term(iTRAQ4plex); K9(iTRAQ4plex)	HCD	1	0	1	1	189344	No Quan Values	Not Used											71.35	1.06626e-06	0	34.8498	23	2	610.868	1220.73	3.90106	34.631	4607	4607	MS2	8/70	20210215-WuCC-iTRAQ-OSCC_relapse-3-Jan_Wang-s40.raw
		High	eFTPPVQAAYQk	Unambiguous	1	1	P68871	N-Term(iTRAQ4plex); K12(iTRAQ4plex)	CID	1	0	1	1	98651	Redundant	Not Used	0.0423836	0.581221	13.8589	0.0372463	0.886439	0.0644148	35171.6	2990.66	24620	2812.96	71.28	1.61234e-06	0	7.35435	42	2	833.957	1666.91	1.70063	27.961	3301	3301	MS2	11/102	20210215-WuCC-iTRAQ-OSCC_relapse-3-Jan_Wang-s21.raw
		High	eFTPPVQAAYQk	Unambiguous	1	1	P68871	N-Term(iTRAQ4plex); K12(iTRAQ4plex)	CID	1	0	1	1	118845	Unique	Used	0.0499679	0.58988	11.9305	0.0446097	0.900534	0.0760166	27256.2	2732.33	19363.6	2610.86	71.07	1.74303e-06	0	0	94	2	833.958	1666.91	3.16526	28.2421	3190	3190	MS2	10/102	20210215-WuCC-iTRAQ-OSCC_relapse-3-Jan_Wang-s25.raw
		High	vNVDEVGGEALGR	Unambiguous	1	1	P68871	N-Term(iTRAQ4plex)	CID	1	0	1	1	32257	Unique	Used	0.0480783	0.451529	9.4912	0.0349466	0.733193	0.0777969	524491	50590	285220	39357.9	71.05	1.90027e-06	0	7.11883	2	2	729.886	1458.77	-1.05284	35.069	5039	5039	MS2	11/128	20210215-WuCC-iTRAQ-OSCC_relapse-3-Jan_Wang-s08.raw
	High		vLGAFSDGLAHLDNLk	Unambiguous	2	2	P68871;P02042	N-Term(iTRAQ4plex); K16(iTRAQ4plex)	HCD	1	0	1	1	191118	Not Unique	Not Used	0.0602759	0.321475	5.39	0.0710449	1.18892	0.222141	46455.3	5617.67	17986.2	7086.92	71.03	1.23062e-06	0	22.9418	32	3	653.373	1958.1	4.42497	49.9776	8446	8446	MS2	14/138	20210215-WuCC-iTRAQ-OSCC_relapse-3-Jan_Wang-s40.raw
	High		vNVDEVGGEALGR	Unambiguous	1	1	P68871	N-Term(iTRAQ4plex)	HCD	1	0	1	1	34999	Redundant	Not Used	0.0367987	0.39736	10.9128	0.01	0.213024	0.0196588	111641	8242.02	53427.4	1862.99	70.96	2.06031e-06	0	7.82977	15	2	729.888	1458.77	1.45758	57.3333	10986	10986	MS2	11/128	20210215-WuCC-iTRAQ-OSCC_relapse-3-Jan_Wang-s08.raw
	High		fFESFGDLSTPDAVMGNPk	Unambiguous	1	1	P68871	N-Term(iTRAQ4plex); K19(iTRAQ4plex)	HCD	1	0	1	1	49162	Unique	Used		0.465162					1.17682e+07		6.59278e+06		70.95	1.41421e-06	0	9.75876	0	3	783.056	2347.15	0.283213	41.0242	7181	7181	MS2	16/166	20210215-WuCC-iTRAQ-OSCC_relapse-3-Jan_Wang-s11.raw
		High	vVAGVANALAHk	Unambiguous	2	2	P68871;P02042	N-Term(iTRAQ4plex); K12(iTRAQ4plex)	CID	1	0	1	1	263216	Redundant	Not Used	0.0952243	0.537697	5.70656	0.0530378	0.561824	0.0991497	116415	22239.9	75388	13258.2	70.92	5.50185e-07	0	15.2571	23	2	719.445	1437.88	3.25529	29.3157	4484	4484	MS2	9/100	20210215-WuCC-iTRAQ-OSCC_relapse-3-Jan_Wang-s55.raw
		High	fFESFGDLSTPDAVMGNPk	Unambiguous	1	1	P68871	N-Term(iTRAQ4plex); K19(iTRAQ4plex)	CID	1	0	1	1	49134	Unique	Used	0.01	0.272026	43.8473				676082	8504.11	221496		70.84	1.51229e-06	0	5.05998	1	2	1174.08	2347.16	1.43311	40.7805	7112	7112	MS2	13/166	20210215-WuCC-iTRAQ-OSCC_relapse-3-Jan_Wang-s11.raw
	High		gTFATLSELHcDk	Unambiguous	1	1	P68871	N-Term(iTRAQ4plex); C11(Methylthio); K13(iTRAQ4plex)	HCD	1	0	1	1	194611	Redundant	Not Used	0.059924	0.436074	7.35434	0.0382857	0.644464	0.0882511	40822.1	4907.64	21439.3	3355.99	70.81	1.668e-06	0	22.0758	25	2	878.435	1755.86	-1.0044	38.1135	5807	5807	MS2	17/116	20210215-WuCC-iTRAQ-OSCC_relapse-3-Jan_Wang-s41.raw
	High		vLGAFSDGLAHLDNLk	Unambiguous	2	2	P68871;P02042	N-Term(iTRAQ4plex); K16(iTRAQ4plex)	HCD	1	0	1	1	196155	Not Unique	Not Used	0.0487401	0.438602	9.0943	0.0593463	1.2282	0.136009	19529.1	1909.61	10315.9	2488.65	70.81	1.26967e-06	0	19.6229	70	3	653.373	1958.1	4.23795	51.7112	9150	9150	MS2	17/138	20210215-WuCC-iTRAQ-OSCC_relapse-3-Jan_Wang-s41.raw
		High	vNVDEVGGEALGR	Unambiguous	1	1	P68871	N-Term(iTRAQ4plex)	CID	1	0	1	1	32173	Unique	Used	0.0466112	0.413429	8.96387	0.0672793	1.45598	0.163578	696265	65109.1	346682	100588	70.81	2.13687e-06	0	15.3116	1	2	729.887	1458.77	0.453413	34.3896	4857	4857	MS2	11/128	20210215-WuCC-iTRAQ-OSCC_relapse-3-Jan_Wang-s08.raw
	High		vLGAFSDGLAHLDNLk	Unambiguous	2	2	P68871;P02042	N-Term(iTRAQ4plex); K16(iTRAQ4plex)	HCD	1	0	1	1	176349	Not Unique	Not Used	0.0398233	0.523004	13.2725	0.055196	1.39808	0.106083	51382.8	4105.18	32365.3	6089.95	70.8	1.27676e-06	0	15.7109	13	3	653.373	1958.11	5.26657	44.6922	7049	7049	MS2	14/138	20210215-WuCC-iTRAQ-OSCC_relapse-3-Jan_Wang-s37.raw
		High	vVAGVANALAHk	Unambiguous	2	2	P68871;P02042	N-Term(iTRAQ4plex); K12(iTRAQ4plex)	CID	1	0	1	1	245426	Redundant	Not Used	0.137002	0.656483	4.84264	0.10728	0.789872	0.164263	20493.2	5632.64	16202.7	4720.83	70.8	5.24011e-07	0	36.4304	120	2	719.446	1437.89	5.12299	52.9619	9834	9834	MS2	9/100	20210215-WuCC-iTRAQ-OSCC_relapse-3-Jan_Wang-s51.raw
		High	fFESFGDLSTPDAVMGNPk	Unambiguous	1	1	P68871	N-Term(iTRAQ4plex); K19(iTRAQ4plex)	CID	1	0	1	1	157627	Unique	Used	0.0590237	0.436751	7.47811	0.0128428	0.21948	0.0295575	29163.7	3453.4	15340.3	804.249	70.73	1.69478e-06	0	7.23551	29	2	1174.08	2347.16	2.26523	42.7163	6540	6540	MS2	12/166	20210215-WuCC-iTRAQ-OSCC_relapse-3-Jan_Wang-s33.raw
	High		vNVDEVGGEALGR	Unambiguous	1	1	P68871	N-Term(iTRAQ4plex)	HCD	1	0	1	1	198204	Unique	Used	0.0885797	0.527908	6.02295	0.0869963	0.990671	0.165648	20737.2	3685.2	13184.5	3873.83	70.61	2.23323e-06	0	24.7301	172	2	729.888	1458.77	1.45758	28.7443	3182	3182	MS2	12/128	20210215-WuCC-iTRAQ-OSCC_relapse-3-Jan_Wang-s42.raw
	High		gTFATLSELHcDk	Unambiguous	1	1	P68871	N-Term(iTRAQ4plex); C11(Methylthio); K13(iTRAQ4plex)	HCD	1	0	1	1	196288	Unique	Used	0.0513518	0.467824	9.20686	0.03636	0.714218	0.0781241	19839.2	2043.89	11178	1548.95	70.59	1.98165e-06	0	11.1396	43	3	585.962	1755.87	3.92395	52.8977	9437	9437	MS2	15/116	20210215-WuCC-iTRAQ-OSCC_relapse-3-Jan_Wang-s41.raw
	High		lLGNVLVcVLAHHFGk	Unambiguous	1	1	P68871	N-Term(iTRAQ4plex); C8(Methylthio); K16(iTRAQ4plex)	HCD	1	0	1	1	281719	Unique	Used	0.046748	0.501835	10.8488	0.0620541	1.33897	0.124295	19651.1	1843.01	11876.9	2618.46	70.52	8.47234e-07	0	34.4838	70	3	685.396	2054.17	4.7378	55.6905	10572	10572	MS2	15/146	20210215-WuCC-iTRAQ-OSCC_relapse-3-Jan_Wang-s58.raw
		High	vNVDEVGGEALGR	Unambiguous	1	1	P68871	N-Term(iTRAQ4plex)	CID	1	0	1	1	31237	Unique	Used	0.0150822	0.38871	26.0462	0.0249367	1.66777	0.0644848	1.09085e+08	3.3007e+06	5.10676e+07	5.84106e+06	70.45	2.24942e-06	0	6.15893	0	2	729.887	1458.77	0.118691	26.6993	2829	2829	MS2	10/128	20210215-WuCC-iTRAQ-OSCC_relapse-3-Jan_Wang-s08.raw
		High	vVAGVANALAHK	Unambiguous	2	2	P68871;P02042	N-Term(iTRAQ4plex)	CID	1	0	1	1	137789	Not Unique	Not Used	0.12104	0.410403	3.42662	0.111014	0.925144	0.2719	24969.1	6063.31	12341.6	5952.07	70.44	1.50006e-06	0	22.9942	45	2	647.393	1293.78	2.30639	30.9188	3557	3557	MS2	9/100	20210215-WuCC-iTRAQ-OSCC_relapse-3-Jan_Wang-s29.raw
		High	vNVDEVGGEALGR	Unambiguous	1	1	P68871	N-Term(iTRAQ4plex)	CID	1	0	1	1	31081	Unique	Used	0.0263122	0.457641	17.5773	0.0161872	0.620551	0.0355542	1.16799e+08	6.16557e+06	6.43754e+07	4.05976e+06	70.38	2.22642e-06	0	6.08727	0	2	729.887	1458.77	-0.383392	25.3027	2491	2491	MS2	10/128	20210215-WuCC-iTRAQ-OSCC_relapse-3-Jan_Wang-s08.raw
		High	sAVTALWGk	Unambiguous	1	1	P68871	N-Term(iTRAQ4plex); K9(iTRAQ4plex)	CID	1	0	1	1	104724	Unique	Used	0.01	0.304759	75.366	0.0114376	2.82314	0.0377244	1.39558e+06	11441.9	512233	34275.2	70.36	1.33005e-06	0	13.0104	2	2	610.869	1220.73	4.80103	36.7034	5417	5417	MS2	8/70	20210215-WuCC-iTRAQ-OSCC_relapse-3-Jan_Wang-s22.raw
	High		gTFATLSELHcDk	Unambiguous	1	1	P68871	N-Term(iTRAQ4plex); C11(Methylthio); K13(iTRAQ4plex)	HCD	1	0	1	1	199132	Redundant	Not Used		0.681435		0.0220276		0.0324927	878750		721184	41564.4	70.33	1.98342e-06	0	9.40113	1	2	878.436	1755.87	0.386029	36.8932	5195	5195	MS2	10/116	20210215-WuCC-iTRAQ-OSCC_relapse-3-Jan_Wang-s42.raw
	High		sAVTALWGk	Unambiguous	1	1	P68871	N-Term(iTRAQ4plex); K9(iTRAQ4plex)	HCD	1	0	1	1	112026	Unique	Used	0.0808508	0.831633	10.3952	0.0245822	0.306689	0.029712	51541.2	8360.2	51622.9	2720.59	70.27	1.49416e-06	0	12.3961	23	2	610.867	1220.73	2.2011	55.0392	10448	10448	MS2	8/70	20210215-WuCC-iTRAQ-OSCC_relapse-3-Jan_Wang-s23.raw
	High		vLGAFSDGLAHLDNLk	Unambiguous	2	2	P68871;P02042	N-Term(iTRAQ4plex); K16(iTRAQ4plex)	HCD	1	0	1	1	200285	Not Unique	Not Used	0.105947	0.799786	7.62906	0.0763177	0.726609	0.0959168	37312.5	7930.83	35940.5	6114.61	70.25	1.55298e-06	0	12.3527	16	3	653.37	1958.1	0.965042	46.9794	7692	7692	MS2	16/138	20210215-WuCC-iTRAQ-OSCC_relapse-3-Jan_Wang-s42.raw
		High	lLGNVLVcVLAHHFGk	Unambiguous	1	1	P68871	N-Term(iTRAQ4plex); C8(Methylthio); K16(iTRAQ4plex)	CID	1	0	1	1	271327	Redundant	Not Used	0.0427272	0.528206	12.4935	0.0258045	0.609192	0.0491061	36463.1	3125.61	23196	2020.4	70.25	1.09511e-06	0	8.21814	112	3	685.393	2054.16	-0.521363	54.6578	10534	10534	MS2	21/146	20210215-WuCC-iTRAQ-OSCC_relapse-3-Jan_Wang-s56.raw
	High		sAVTALWGk	Unambiguous	1	1	P68871	N-Term(iTRAQ4plex); K9(iTRAQ4plex)	HCD	1	0	1	1	106782	Unique	Used	0.0345921	0.316847	9.25674	0.0254588	0.742376	0.0807665	210309	14595.2	80253.4	11497	70.22	1.39739e-06	0	13.9707	10	2	610.869	1220.73	4.60104	54.0005	9882	9882	MS2	8/70	20210215-WuCC-iTRAQ-OSCC_relapse-3-Jan_Wang-s22.raw
		High	sAVTALWGk	Unambiguous	1	1	P68871	N-Term(iTRAQ4plex); K9(iTRAQ4plex)	CID	1	0	1	1	106447	Unique	Used	0.0357884	0.334352	9.44159	0.0391547	1.10358	0.117713	231526	16623.4	93230.8	19465.8	70.22	1.39739e-06	0	12.9354	10	2	610.869	1220.73	4.60104	51.1566	9149	9149	MS2	8/70	20210215-WuCC-iTRAQ-OSCC_relapse-3-Jan_Wang-s22.raw
		High	sAVTALWGk	Unambiguous	1	1	P68871	N-Term(iTRAQ4plex); K9(iTRAQ4plex)	CID	1	0	1	1	112249	Unique	Used	0.0644492	0.751592	11.7855	0.0529101	0.828101	0.0707619	13621.2	1761.21	12329.7	1547.54	70.21	1.41014e-06	0	14.2561	102	2	610.868	1220.73	3.50107	57.1336	10924	10924	MS2	8/70	20210215-WuCC-iTRAQ-OSCC_relapse-3-Jan_Wang-s23.raw
	High		sAVTALWGk	Unambiguous	1	1	P68871	N-Term(iTRAQ4plex); K9(iTRAQ4plex)	HCD	1	0	1	1	116359	Unique	Used	0.0740975	0.440928	6.0138	0.0823602	1.12118	0.187756	137570	20450.5	73054.6	24329.3	70.15	1.53119e-06	0	23.8149	13	2	610.867	1220.73	2.60109	48.9767	8769	8769	MS2	8/70	20210215-WuCC-iTRAQ-OSCC_relapse-3-Jan_Wang-s24.raw
		High	vNVDEVGGEALGR	Unambiguous	1	1	P68871	N-Term(iTRAQ4plex)	CID	1	0	1	1	31909	Unique	Used	0.0483515	0.369763	7.72856	0.0558565	1.16527	0.151843	875555	84931.9	389909	105014	70.13	2.44569e-06	0	10.0201	1	2	729.888	1458.77	0.704454	32.2759	4285	4285	MS2	10/128	20210215-WuCC-iTRAQ-OSCC_relapse-3-Jan_Wang-s08.raw
	High		sAVTALWGk	Unambiguous	1	1	P68871	N-Term(iTRAQ4plex); K9(iTRAQ4plex)	HCD	1	0	1	1	106280	Unique	Used	0.0511336	0.330881	6.53959	0.0397142	0.783432	0.120647	136491	14001.9	54391.5	11639.6	70.11	1.43323e-06	0	23.6977	13	2	610.869	1220.73	5.30102	49.767	8792	8792	MS2	8/70	20210215-WuCC-iTRAQ-OSCC_relapse-3-Jan_Wang-s22.raw
	High		sAVTALWGk	Unambiguous	1	1	P68871	N-Term(iTRAQ4plex); K9(iTRAQ4plex)	HCD	1	0	1	1	104388	Unique	Used	0.0115444	0.304621	26.6671	0.01	0.356308	0.013456	1.6625e+07	385043	6.09928e+06	145574	70.1	1.46097e-06	0	12.7735	0	2	610.868	1220.73	3.40107	33.8677	4695	4695	MS2	8/70	20210215-WuCC-iTRAQ-OSCC_relapse-3-Jan_Wang-s22.raw
	High		sAVTALWGk	Unambiguous	1	1	P68871	N-Term(iTRAQ4plex); K9(iTRAQ4plex)	HCD	1	0	1	1	112104	Unique	Used	0.0660442	0.613563	9.38877	0.0525782	0.803033	0.086137	51370.9	6806.58	37960.5	5799.78	70.08	1.42844e-06	0	12.5605	37	2	610.868	1220.73	3.80106	55.7629	10617	10617	MS2	8/70	20210215-WuCC-iTRAQ-OSCC_relapse-3-Jan_Wang-s23.raw
	High		sAVTALWGk	Unambiguous	1	1	P68871	N-Term(iTRAQ4plex); K9(iTRAQ4plex)	HCD	1	0	1	1	111446	Unique	Used	0.0691793	0.81082	11.8449	0.0461499	0.672911	0.0572124	45504.7	6315.53	44436.2	4509.38	70.07	1.43174e-06	0	14.9072	25	2	610.867	1220.73	1.50111	50.1266	9189	9189	MS2	8/70	20210215-WuCC-iTRAQ-OSCC_relapse-3-Jan_Wang-s23.raw
	High		sAVTALWGk	Unambiguous	1	1	P68871	N-Term(iTRAQ4plex); K9(iTRAQ4plex)	HCD	1	0	1	1	111863	Unique	Used	0.055472	0.619612	11.2884	0.0300102	0.545704	0.0486846	68993.5	7678.19	51485.4	4445.96	70.07	1.44158e-06	0	20.3757	20	2	610.867	1220.73	2.90108	53.6256	10089	10089	MS2	8/70	20210215-WuCC-iTRAQ-OSCC_relapse-3-Jan_Wang-s23.raw
	High		sAVTALWGk	Unambiguous	1	1	P68871	N-Term(iTRAQ4plex); K9(iTRAQ4plex)	HCD	1	0	1	1	152251	Unique	Used	0.0298274	0.411061	13.9276	0.0269812	0.91245	0.0659778	305991	18310.5	151485	17727.9	70.01	1.46163e-06	0	18.9446	11	2	610.868	1220.73	3.30107	36.8729	4832	4832	MS2	8/70	20210215-WuCC-iTRAQ-OSCC_relapse-3-Jan_Wang-s32.raw
	High		sAVTALWGk	Unambiguous	1	1	P68871	N-Term(iTRAQ4plex); K9(iTRAQ4plex)	HCD	1	0	1	1	104071	Unique	Used	0.01	0.262191	32.2686	0.0133882	1.64461	0.0513273	1.21973e+08	2.00938e+06	3.85156e+07	3.5065e+06	69.99	1.46838e-06	0	13.0263	0	2	610.868	1220.73	3.10108	31.0679	4008	4008	MS2	8/70	20210215-WuCC-iTRAQ-OSCC_relapse-3-Jan_Wang-s22.raw
		High	sAVTALWGk	Unambiguous	1	1	P68871	N-Term(iTRAQ4plex); K9(iTRAQ4plex)	CID	1	0	1	1	109230	Unique	Used	0.0679173	0.750557	11.1683	0.0199051	0.295629	0.0266578	5.14212e+07	7.00647e+06	4.64817e+07	2.19784e+06	69.98	1.47176e-06	0	10.4348	0	2	610.867	1220.73	1.80111	31.5994	4384	4384	MS2	8/70	20210215-WuCC-iTRAQ-OSCC_relapse-3-Jan_Wang-s23.raw
	High		sAVTALWGk	Unambiguous	1	1	P68871	N-Term(iTRAQ4plex); K9(iTRAQ4plex)	HCD	1	0	1	1	112249	Redundant	Not Used	0.0644492	0.751592	11.7855	0.0529101	0.828101	0.0707619	13621.2	1761.21	12329.7	1547.54	69.97	1.49026e-06	0	14.2561	102	2	610.868	1220.73	3.50107	57.1522	10930	10930	MS2	8/70	20210215-WuCC-iTRAQ-OSCC_relapse-3-Jan_Wang-s23.raw
		High	vVAGVANALAHk	Unambiguous	2	2	P68871;P02042	N-Term(iTRAQ4plex); K12(iTRAQ4plex)	CID	1	0	1	1	245736	Redundant	Not Used	0.0761539	0.6669	8.85021	0.0651018	0.86231	0.098124	15731.3	2403.44	12635.2	2199.1	69.97	6.6961e-07	0	24.8711	71	2	719.446	1437.88	4.35893	55.8282	10508	10508	MS2	11/100	20210215-WuCC-iTRAQ-OSCC_relapse-3-Jan_Wang-s51.raw
	High		eFTPPVQAAYQk	Unambiguous	1	1	P68871	N-Term(iTRAQ4plex); K12(iTRAQ4plex)	HCD	1	0	1	1	174628	Unique	Used	0.0440062	0.509715	11.7057	0.0389216	0.892153	0.0767551	20743.7	1831.37	12734.1	1733.66	69.96	2.3011e-06	0	14.9366	59	2	833.959	1666.91	3.9708	29.1654	3319	3319	MS2	10/102	20210215-WuCC-iTRAQ-OSCC_relapse-3-Jan_Wang-s37.raw
		High	sAVTALWGk	Unambiguous	1	1	P68871	N-Term(iTRAQ4plex); K9(iTRAQ4plex)	CID	1	0	1	1	104640	Unique	Used	0.01	0.338007	62.008	0.0294015	5.38356	0.0874355	1.04243e+06	11520.9	424353	65811.9	69.96	1.47856e-06	0	18.7079	1	2	610.868	1220.73	3.20108	35.9911	5235	5235	MS2	8/70	20210215-WuCC-iTRAQ-OSCC_relapse-3-Jan_Wang-s22.raw
	High		sAVTALWGk	Unambiguous	1	1	P68871	N-Term(iTRAQ4plex); K9(iTRAQ4plex)	HCD	1	0	1	1	108992	Unique	Used	0.0521923	0.553274	10.7132	0.0456504	0.882269	0.0829368	536612	56188.1	357567	52601	69.9	1.48889e-06	0	28.7311	6	2	610.867	1220.73	1.60111	29.5818	3872	3872	MS2	8/70	20210215-WuCC-iTRAQ-OSCC_relapse-3-Jan_Wang-s23.raw
		High	sAVTALWGk	Unambiguous	1	1	P68871	N-Term(iTRAQ4plex); K9(iTRAQ4plex)	CID	1	0	1	1	104556	Unique	Used	0.011498	0.297412	26.1409	0.0209263	1.83583	0.0707256	5.87598e+06	135544	2.10472e+06	264034	69.9	1.47866e-06	0	25.6022	1	2	610.869	1220.73	5.00103	35.2934	5053	5053	MS2	8/70	20210215-WuCC-iTRAQ-OSCC_relapse-3-Jan_Wang-s22.raw
	High		sAVTALWGk	Unambiguous	1	1	P68871	N-Term(iTRAQ4plex); K9(iTRAQ4plex)	HCD	1	0	1	1	111695	Unique	Used	0.0760527	0.680477	9.04239	0.0550465	0.730093	0.081313	57843.6	8825.65	47405	6837.13	69.87	1.49921e-06	0	14.8543	43	2	610.868	1220.73	3.60107	52.1948	9725	9725	MS2	8/70	20210215-WuCC-iTRAQ-OSCC_relapse-3-Jan_Wang-s23.raw
	High		sAVTALWGk	Unambiguous	1	1	P68871	N-Term(iTRAQ4plex); K9(iTRAQ4plex)	HCD	1	0	1	1	106531	Unique	Used	0.0328277	0.290297	8.93692	0.02367	0.727313	0.0819595	239665	15784.2	83792.4	12181.3	69.86	1.50267e-06	0	11.6233	16	2	610.868	1220.73	4.30105	51.8763	9337	9337	MS2	8/70	20210215-WuCC-iTRAQ-OSCC_relapse-3-Jan_Wang-s22.raw
	High		sAVTALWGk	Unambiguous	1	1	P68871	N-Term(iTRAQ4plex); K9(iTRAQ4plex)	HCD	1	0	1	1	203665	Unique	Used	0.0763787	0.590262	7.81011	0.0765588	1.01108	0.130375	125053	19162.2	88898.8	20557.9	69.85	1.54754e-06	0	27.4757	17	2	610.868	1220.73	3.40107	33.6425	4796	4796	MS2	8/70	20210215-WuCC-iTRAQ-OSCC_relapse-3-Jan_Wang-s43.raw
	High		kVLGAFSDGLAHLDNLk	Unambiguous	2	2	P68871;P02042	K1(iTRAQ4plex); K17(iTRAQ4plex)	HCD	1	0	1	1	274344	Not Unique	Not Used	0.3344	0.515186	1.55698	0.205091	0.618647	0.400153	25945.4	17406.2	16098.3	11426	69.85	8.95398e-07	1	48.9158	66	3	696.071	2086.2	3.59773	35.0006	5885	5885	MS2	20/174	20210215-WuCC-iTRAQ-OSCC_relapse-3-Jan_Wang-s57.raw
	High		sAVTALWGk	Unambiguous	1	1	P68871	N-Term(iTRAQ4plex); K9(iTRAQ4plex)	HCD	1	0	1	1	104556	Redundant	Not Used	0.011498	0.297412	26.1409	0.0209263	1.83583	0.0707256	5.87598e+06	135544	2.10472e+06	264034	69.84	1.49923e-06	0	25.6022	1	2	610.869	1220.73	5.00103	35.3059	5059	5059	MS2	8/70	20210215-WuCC-iTRAQ-OSCC_relapse-3-Jan_Wang-s22.raw
	High		gTFATLSELHcDk	Unambiguous	1	1	P68871	N-Term(iTRAQ4plex); C11(Methylthio); K13(iTRAQ4plex)	HCD	1	0	1	1	175574	Unique	Used	0.102971	0.587736	5.76835	0.108017	1.05813	0.184736	23135.5	4779.37	16376.3	5366.1	69.84	2.36556e-06	0	12.0959	72	3	585.962	1755.87	4.13251	37.8933	5371	5371	MS2	16/116	20210215-WuCC-iTRAQ-OSCC_relapse-3-Jan_Wang-s37.raw
	High		sAVTALWGk	Unambiguous	1	1	P68871	N-Term(iTRAQ4plex); K9(iTRAQ4plex)	HCD	1	0	1	1	111774	Unique	Used	0.0918378	0.597621	6.57642	0.0749769	0.823509	0.126109	54705.2	10079.2	39374.1	8807.33	69.82	1.527e-06	0	33.9591	38	2	610.868	1220.73	3.00108	52.8987	9902	9902	MS2	8/70	20210215-WuCC-iTRAQ-OSCC_relapse-3-Jan_Wang-s23.raw
	High		vLGAFSDGLAHLDNLk	Unambiguous	2	2	P68871;P02042	N-Term(iTRAQ4plex); K16(iTRAQ4plex)	HCD	1	0	1	1	190913	Not Unique	Not Used	0.0237544	0.285457	12.1445	0.0595631	2.52927	0.209739	41633.1	1984.09	14313.2	5324.82	69.81	1.69245e-06	0	34.701	27	3	653.372	1958.1	3.58337	48.2412	8003	8003	MS2	15/138	20210215-WuCC-iTRAQ-OSCC_relapse-3-Jan_Wang-s40.raw
	High		sAVTALWGk	Unambiguous	1	1	P68871	N-Term(iTRAQ4plex); K9(iTRAQ4plex)	HCD	1	0	1	1	147570	Unique	Used	0.0629791	0.572994	9.19472	0.0432667	0.692978	0.0759008	76034.6	9606.94	52470.8	7064.05	69.75	1.54121e-06	0	35.2443	46	2	610.868	1220.73	3.60107	36.1612	4920	4920	MS2	8/70	20210215-WuCC-iTRAQ-OSCC_relapse-3-Jan_Wang-s31.raw
	High		sAVTALWGk	Unambiguous	1	1	P68871	N-Term(iTRAQ4plex); K9(iTRAQ4plex)	HCD	1	0	1	1	129090	Unique	Used	0.0547312	0.563642	10.4077	0.0579202	1.06748	0.103293	93813.7	10301	63683.3	11667.7	69.72	1.56256e-06	0	22.9266	90	2	610.867	1220.73	1.80111	34.9561	4832	4832	MS2	8/70	20210215-WuCC-iTRAQ-OSCC_relapse-3-Jan_Wang-s27.raw
	High		sAVTALWGk	Unambiguous	1	1	P68871	N-Term(iTRAQ4plex); K9(iTRAQ4plex)	HCD	1	0	1	1	170658	Unique	Used	0.061643	0.497625	8.15837	0.0587451	0.961283	0.118662	35519.8	4392.69	21287.7	4480.55	69.7	1.70372e-06	0	34.7907	93	2	610.867	1220.73	2.2011	35.2079	4438	4438	MS2	8/70	20210215-WuCC-iTRAQ-OSCC_relapse-3-Jan_Wang-s36.raw
		High	vNVDEVGGEALGR	Unambiguous	1	1	P68871	N-Term(iTRAQ4plex)	CID	1	0	1	1	32943	Unique	Used	0.0381967	0.384722	10.179	0.0627774	1.65783	0.164021	555472	42566.2	257374	74878	69.65	2.63394e-06	0	13.4005	2	2	729.887	1458.77	-0.383392	40.5806	6523	6523	MS2	7/128	20210215-WuCC-iTRAQ-OSCC_relapse-3-Jan_Wang-s08.raw
	High		sAVTALWGk	Unambiguous	1	1	P68871	N-Term(iTRAQ4plex); K9(iTRAQ4plex)	HCD	1	0	1	1	156852	Unique	Used	0.0653113	0.485281	7.50913	0.060476	0.934024	0.125266	109051	14288.8	63735.3	14161.3	69.61	1.60265e-06	0	33.7284	25	2	610.867	1220.73	2.80108	36.065	4868	4868	MS2	8/70	20210215-WuCC-iTRAQ-OSCC_relapse-3-Jan_Wang-s33.raw
		High	sAVTALWGk	Unambiguous	1	1	P68871	N-Term(iTRAQ4plex); K9(iTRAQ4plex)	CID	1	0	1	1	106195	Unique	Used	0.0442445	0.314468	7.18294	0.0481265	1.0972	0.153833	137492	12204.3	52072.6	14208.5	69.59	1.59905e-06	0	22.3509	12	2	610.868	1220.73	4.30105	49.0379	8603	8603	MS2	8/70	20210215-WuCC-iTRAQ-OSCC_relapse-3-Jan_Wang-s22.raw
		High	sAVTALWGk	Unambiguous	1	1	P68871	N-Term(iTRAQ4plex); K9(iTRAQ4plex)	CID	1	0	1	1	104304	Unique	Used	0.01	0.306067	62.9922	0.0111574	2.29198	0.0366429	4.37686e+07	431175	1.61337e+07	1.04861e+06	69.58	1.60274e-06	0	12.9391	0	2	610.868	1220.73	4.30105	33.1069	4507	4507	MS2	8/70	20210215-WuCC-iTRAQ-OSCC_relapse-3-Jan_Wang-s22.raw
	High		sAVTALWGk	Unambiguous	1	1	P68871	N-Term(iTRAQ4plex); K9(iTRAQ4plex)	HCD	1	0	1	1	166166	Unique	Used	0.0812517	0.565255	7.03067	0.0596078	0.740002	0.105999	46412.8	7565.67	31596.4	5940.58	69.55	1.63049e-06	0	48.265	58	2	610.869	1220.73	4.60104	35.6935	4890	4890	MS2	8/70	20210215-WuCC-iTRAQ-OSCC_relapse-3-Jan_Wang-s35.raw
	High		vNVDEVGGEALGR	Unambiguous	1	1	P68871	N-Term(iTRAQ4plex)	HCD	1	0	1	1	33470	Unique	Used	0.0576752	0.430584	7.54491	0.0438846	0.767512	0.102446	395403	45751.6	205047	37259.8	69.51	2.88255e-06	0	13.5419	3	2	729.887	1458.77	0.453413	44.8069	7672	7672	MS2	10/128	20210215-WuCC-iTRAQ-OSCC_relapse-3-Jan_Wang-s08.raw
	High		vVAGVANALAHk	Unambiguous	2	2	P68871;P02042	N-Term(iTRAQ4plex); K12(iTRAQ4plex)	HCD	1	0	1	1	237906	Redundant	Not Used		0.249064					3.33441e+06		1.0002e+06		69.43	9.3279e-07	0	12.0673	0	2	719.445	1437.88	2.83081	30.6212	4117	4117	MS2	9/100	20210215-WuCC-iTRAQ-OSCC_relapse-3-Jan_Wang-s50.raw
	High		sAVTALWGk	Unambiguous	1	1	P68871	N-Term(iTRAQ4plex); K9(iTRAQ4plex)	HCD	1	0	1	1	179806	Unique	Used	0.078136	0.489962	6.33717	0.0771561	0.996052	0.158289	35035.7	5492.11	20674.2	5804.57	69.39	1.69168e-06	0	42.8591	179	2	610.869	1220.73	4.60104	34.8147	4530	4530	MS2	8/70	20210215-WuCC-iTRAQ-OSCC_relapse-3-Jan_Wang-s38.raw
	High		vNVDEVGGEALGR	Unambiguous	1	1	P68871	N-Term(iTRAQ4plex)	HCD	1	0	1	1	62894	Unique	Used	0.0438633	0.441148	10.1641	0.0366718	0.843322	0.0835585	293785	25852.8	156088	23134	69.39	2.80795e-06	0	17.2784	13	2	729.889	1458.77	2.6291	27.6352	3021	3021	MS2	12/128	20210215-WuCC-iTRAQ-OSCC_relapse-3-Jan_Wang-s14.raw
	High		sAVTALWGk	Unambiguous	1	1	P68871	N-Term(iTRAQ4plex); K9(iTRAQ4plex)	HCD	1	0	1	1	304424	Unique	Used	0.114679	0.455271	4.01208	0.0739964	0.65086	0.163374	63857.2	14691.7	35013.6	10146.3	69.33	1.85523e-06	0	21.8385	44	2	610.867	1220.73	2.1011	32.8724	5055	5055	MS2	8/70	20210215-WuCC-iTRAQ-OSCC_relapse-3-Jan_Wang-s63.raw
	High		gTFATLSELHcDk	Unambiguous	1	1	P68871	N-Term(iTRAQ4plex); C11(Methylthio); K13(iTRAQ4plex)	HCD	1	0	1	1	200093	Unique	Used	0.081874	1.26119	15.5675	0.0410886	0.506219	0.032748	39781.1	6534.31	60424.4	3509.84	69.32	2.62553e-06	0	15.8991	9	3	585.961	1755.87	2.46401	45.3197	7276	7276	MS2	14/116	20210215-WuCC-iTRAQ-OSCC_relapse-3-Jan_Wang-s42.raw
		High	vNVDEVGGEALGR	Unambiguous	1	1	P68871	N-Term(iTRAQ4plex)	CID	1	0	1	1	31069	No Quan Values	Not Used							478596				69.31	2.95393e-06	0	5.9578	0	3	486.928	1458.77	0.778917	25.2004	2465	2465	MS2	8/128	20210215-WuCC-iTRAQ-OSCC_relapse-3-Jan_Wang-s08.raw
		High	VNVDEVGGEALGR	Unambiguous	1	1	P68871		CID	1	0	1	1		No Quan Labels	Not Used											69.3	2.31455e-06	0	16.7479	25	2	657.836	1314.67	0.419553	25.6306	2204	2204	MS2	9/128	20210215-WuCC-iTRAQ-OSCC_relapse-3-Jan_Wang-s05.raw
		High	eFTPPVQAAYQk	Unambiguous	1	1	P68871	N-Term(iTRAQ4plex); K12(iTRAQ4plex)	CID	1	0	1	1		No Quan Values	Not Used											69.29	2.62606e-06	0	9.8519	51	2	833.958	1666.91	3.16526	29.9285	3492	3492	MS2	10/102	20210215-WuCC-iTRAQ-OSCC_relapse-3-Jan_Wang-s35.raw
	High		kVLGAFSDGLAHLDNLk	Unambiguous	2	2	P68871;P02042	N-Term(iTRAQ4plex); K1(iTRAQ4plex); K17(iTRAQ4plex)	HCD	1	0	1	1	305301	Not Unique	Not Used	0.0398571	0.611739	15.5112	0.0386416	0.977939	0.0634939	66749.8	5337.44	49178.1	5538.52	69.19	9.85789e-07	1	16.1057	17	3	744.104	2230.3	1.77256	40.9382	6958	6958	MS2	19/174	20210215-WuCC-iTRAQ-OSCC_relapse-3-Jan_Wang-s63.raw
	High		vVAGVANALAHk	Unambiguous	2	2	P68871;P02042	N-Term(iTRAQ4plex); K12(iTRAQ4plex)	HCD	1	0	1	1	238193	Not Unique	Not Used		0.306548					533549		196983		69.18	9.88061e-07	0	11.5645	2	3	479.966	1437.88	3.94633	33.3427	4740	4740	MS2	15/100	20210215-WuCC-iTRAQ-OSCC_relapse-3-Jan_Wang-s50.raw
	High		LLGNVLVcVLAHHFGk	Unambiguous	1	1	P68871	C8(Methylthio); K16(iTRAQ4plex)	HCD	1	0	1	1	281060	Unique	Used	0.101593	0.512266	5.09586				18305.3	3730.93	11293.5		69.18	2.26465e-06	0	11.8881	14	3	637.36	1910.06	1.2032	49.8386	9143	9143	MS2	9/146	20210215-WuCC-iTRAQ-OSCC_relapse-3-Jan_Wang-s58.raw
		High	vNVDEVGGEALGR	Unambiguous	1	1	P68871	N-Term(iTRAQ4plex)	CID	1	0	1	1	118871	Unique	Used	0.0597698	0.364323	6.16013	0.0605085	1.02117	0.166945	43338.3	5196.73	19015.8	5630.89	69.17	3.11124e-06	0	8.59351	34	2	729.888	1458.77	1.54126	28.4922	3251	3251	MS2	10/128	20210215-WuCC-iTRAQ-OSCC_relapse-3-Jan_Wang-s25.raw
	High		lLGNVLVcVLAHHFGk	Unambiguous	1	1	P68871	N-Term(iTRAQ4plex); C8(Methylthio); K16(iTRAQ4plex)	HCD	1	0	1	1	306460	Unique	Used	0.0398567	0.647582	16.4202	0.0174795	0.442376	0.0271318	151511	12115	118167	5686.74	69.14	1.40793e-06	0	14.29	18	3	685.394	2054.17	1.43969	51.6194	9468	9468	MS2	17/146	20210215-WuCC-iTRAQ-OSCC_relapse-3-Jan_Wang-s63.raw
		High	vNVDEVGGEALGR	Unambiguous	1	1	P68871	N-Term(iTRAQ4plex)	CID	1	0	1	1	52522	Unique	Used	0.0356	0.404188	11.4741	0.023459	0.664695	0.0583404	580971	41493.6	282810	29265.3	69.14	3.08404e-06	0	9.36035	4	2	729.889	1458.77	1.95966	27.0295	2875	2875	MS2	9/128	20210215-WuCC-iTRAQ-OSCC_relapse-3-Jan_Wang-s12.raw
	High		LLGNVLVcVLAHHFGk	Unambiguous	1	1	P68871	C8(Methylthio); K16(iTRAQ4plex)	HCD	1	0	1	1	320367	Unique	Used	0.142605	0.476355	3.37582	0.103114	0.72936	0.217585	13432.1	3842.89	7706.04	2974.06	69.03	2.1567e-06	0	13.4853	35	3	637.361	1910.07	2.73701	50.4099	8283	8283	MS2	9/146	20210215-WuCC-iTRAQ-OSCC_relapse-3-Jan_Wang-s66.raw
		High	vVAGVANALAHk	Unambiguous	2	2	P68871;P02042	N-Term(iTRAQ4plex); K12(iTRAQ4plex)	CID	1	0	1	1	244671	Not Unique	Not Used	0.127335	0.688128	5.46143	0.0898027	0.711385	0.131179	12291	3139.87	10186.2	2370.1	68.96	1.13081e-06	0	5.12609	122	3	479.965	1437.88	1.97251	46.3915	8197	8197	MS2	9/100	20210215-WuCC-iTRAQ-OSCC_relapse-3-Jan_Wang-s51.raw
		High	vVAGVANALAHk	Unambiguous	2	2	P68871;P02042	N-Term(iTRAQ4plex); K12(iTRAQ4plex)	CID	1	0	1	1	239712	Redundant	Not Used	0.0321846	0.41532	13.0412	0.0464238	1.45497	0.112357	41657.4	2689.78	20836.8	4152.62	68.86	8.77614e-07	0	39.0916	41	2	719.446	1437.88	4.18914	46.6225	8023	8023	MS2	9/100	20210215-WuCC-iTRAQ-OSCC_relapse-3-Jan_Wang-s50.raw
	High		vLGAFSDGLAHLDNLk	Unambiguous	2	2	P68871;P02042	N-Term(iTRAQ4plex); K16(iTRAQ4plex)	HCD	1	0	1	1	195589	Not Unique	Not Used	0.0311734	0.394162	12.7784	0.056227	1.81938	0.143388	48032	3003.94	22801.4	5799.15	68.83	2.10778e-06	0	12.8542	15	3	653.372	1958.1	3.39634	46.8444	7926	7926	MS2	14/138	20210215-WuCC-iTRAQ-OSCC_relapse-3-Jan_Wang-s41.raw
	High		lLGNVLVcVLAHHFGk	Unambiguous	1	1	P68871	N-Term(iTRAQ4plex); C8(Methylthio); K16(iTRAQ4plex)	HCD	1	0	1	1	286526	Unique	Used	0.0693792	0.635371	9.25513	0.131577	1.913	0.20816	15416.8	2145.86	11797.2	4355.77	68.81	1.47963e-06	0	0	47	2	1027.59	2054.17	1.05997	51.6643	9943	9943	MS2	15/146	20210215-WuCC-iTRAQ-OSCC_relapse-3-Jan_Wang-s59.raw
		High	vNVDEVGGEALGR	Unambiguous	1	1	P68871	N-Term(iTRAQ4plex)	CID	1	0	1	1	113891	Unique	Used	0.16153	0.426475	2.66824	0.0982941	0.613814	0.231674	30813.5	9985.54	15826.7	6503.66	68.81	3.38013e-06	0	15.1185	17	2	729.888	1458.77	1.54126	28.7148	3411	3411	MS2	7/128	20210215-WuCC-iTRAQ-OSCC_relapse-3-Jan_Wang-s24.raw
		High	fFESFGDLSTPDAVMGNPk	Unambiguous	1	1	P68871	N-Term(iTRAQ4plex); K19(iTRAQ4plex)	CID	1	0	1	1	55106	Redundant	Not Used	0.124627	0.604808	4.90445	0.136703	1.10645	0.227198	48209.1	12053.6	35115.8	14151.3	68.76	2.70747e-06	0	19.6475	17	2	1174.08	2347.16	2.6813	48.3149	8469	8469	MS2	14/166	20210215-WuCC-iTRAQ-OSCC_relapse-3-Jan_Wang-s12.raw
	High		vLGAFSDGLAHLDNLk	Unambiguous	2	2	P68871;P02042	N-Term(iTRAQ4plex); K16(iTRAQ4plex)	HCD	1	0	1	1	209685	Not Unique	Not Used	0.120905	1.19905	10.0226	0.02699	0.225176	0.022626	85010	20620.1	122762	4926.76	68.74	2.05836e-06	0	16.4642	8	3	653.369	1958.09	-0.624662	44.4472	7283	7283	MS2	14/138	20210215-WuCC-iTRAQ-OSCC_relapse-3-Jan_Wang-s44.raw
	High		vVAGVANALAHk	Unambiguous	2	2	P68871;P02042	N-Term(iTRAQ4plex); K12(iTRAQ4plex)	HCD	1	0	1	1	327029	Not Unique	Not Used	0.32223	0.69137	2.16835	0.257299	0.805443	0.374085	8682.65	5613	7229.68	4797.1	68.73	1.09593e-06	0	29.7225	300	2	719.445	1437.88	3.34019	31.0852	3785	3785	MS2	9/100	20210215-WuCC-iTRAQ-OSCC_relapse-3-Jan_Wang-s68.raw
	High		vVAGVANALAHk	Unambiguous	2	2	P68871;P02042	N-Term(iTRAQ4plex); K12(iTRAQ4plex)	HCD	1	0	1	1	237833	Not Unique	Not Used		0.225745					5488888		1.49231e+06		68.72	1.09846e-06	0	11.8826	0	3	479.966	1437.88	3.18227	29.933	3960	3960	MS2	13/100	20210215-WuCC-iTRAQ-OSCC_relapse-3-Jan_Wang-s50.raw
	High		vNVDEVGGEALGR	Unambiguous	1	1	P68871	N-Term(iTRAQ4plex)	HCD	1	0	1	1	52522	Redundant	Not Used	0.0356	0.404188	11.4741	0.023459	0.664695	0.0583404	580971	41493.6	282810	29265.3	68.68	3.42863e-06	0	9.36035	4	2	729.889	1458.77	1.95966	27.0431	2881	2881	MS2	11/128	20210215-WuCC-iTRAQ-OSCC_relapse-3-Jan_Wang-s12.raw
	High		vLGAFSDGLAHLDNLk	Unambiguous	2	2	P68871;P02042	N-Term(iTRAQ4plex); K16(iTRAQ4plex)	HCD	1	0	1	1	204716	Not Unique	Not Used	0.119545	0.694489	5.87107	0.0912696	0.770116	0.1321	67029.7	16076	56064.6	13136.6	68.67	2.23443e-06	0	29.2719	20	3	653.372	1958.1	2.92879	42.8703	7072	7072	MS2	17/138	20210215-WuCC-iTRAQ-OSCC_relapse-3-Jan_Wang-s43.raw
	High		kVLGAFSDGLAHLDNLk	Unambiguous	2	2	P68871;P02042	N-Term(iTRAQ4plex); K1(iTRAQ4plex); K17(iTRAQ4plex)	HCD	1	0	1	1	309708	Not Unique	Not Used	0.155456	1.06743	6.9393	0.146773	0.952358	0.138213	37142.9	11584.1	47749.8	11706.1	68.64	1.11888e-06	1	45.3747	66	3	744.104	2230.3	2.10095	37.6386	5771	5771	MS2	20/174	20210215-WuCC-iTRAQ-OSCC_relapse-3-Jan_Wang-s64.raw
	High		sAVTALWGk	Unambiguous	1	1	P68871	N-Term(iTRAQ4plex); K9(iTRAQ4plex)	HCD	1	0	1	1	106700	Unique	Used	0.0242398	0.326456	13.6107				37980.2	1846.99	14932.7		68.6	2.00846e-06	0	16.366	17	2	610.868	1220.73	4.30105	53.2997	9702	9702	MS2	8/70	20210215-WuCC-iTRAQ-OSCC_relapse-3-Jan_Wang-s22.raw
		High	eFTPPVQAAYQk	Unambiguous	1	1	P68871	N-Term(iTRAQ4plex); K12(iTRAQ4plex)	CID	1	0	1	1	123679	Unique	Used	0.0420835	0.554307	13.3114	0.0291362	0.698368	0.0528356	37465.5	3163.16	25011.4	2343.98	68.6	3.10586e-06	0	12.712	85	2	833.958	1666.91	2.72587	29.6243	3265	3265	MS2	10/102	20210215-WuCC-iTRAQ-OSCC_relapse-3-Jan_Wang-s26.raw
	High		gTFATLSELHcDk	Unambiguous	1	1	P68871	N-Term(iTRAQ4plex); C11(Methylthio); K13(iTRAQ4plex)	HCD	1	0	1	1	199367	Unique	Used	0.127359	0.763436	6.05798	0.133016	1.05351	0.175136	40663	10389.8	37387.7	11614.3	68.59	3.10611e-06	0	14.3851	23	2	878.438	1755.87	2.40215	39.018	5703	5703	MS2	8/116	20210215-WuCC-iTRAQ-OSCC_relapse-3-Jan_Wang-s42.raw
	High		lLGNVLVcVLAHHFGk	Unambiguous	1	1	P68871	N-Term(iTRAQ4plex); C8(Methylthio); K16(iTRAQ4plex)	HCD	1	0	1	1	286227	Redundant	Not Used	0.0398777	0.612688	15.5272	0.0538136	1.36121	0.0882868	998838	79910.2	737039	115419	68.59	1.59802e-06	0	4.16997	1	2	1027.59	2054.16	-0.247401	48.8455	9295	9295	MS2	15/146	20210215-WuCC-iTRAQ-OSCC_relapse-3-Jan_Wang-s59.raw
	High		sAVTALWGk	Unambiguous	1	1	P68871	N-Term(iTRAQ4plex); K9(iTRAQ4plex)	HCD	1	0	1	1	81830	Unique	Used	0.121951	0.467706	3.87588	0.137737	1.13927	0.29602	11802.2	2887.52	6647.99	3490.61	68.58	2.20494e-06	0	32.4659	111	2	610.867	1220.73	2.2011	55.4177	10550	10550	MS2	8/70	20210215-WuCC-iTRAQ-OSCC_relapse-3-Jan_Wang-s17.raw
	High		vLGAFSDGLAHLDNLk	Unambiguous	2	2	P68871;P02042	N-Term(iTRAQ4plex); K16(iTRAQ4plex)	HCD	1	0	1	1	195432	Not Unique	Not Used	0.0107431	0.389376	36.6289	0.0179958	1.68968	0.0464565	278788	6008.72	130737	10773	68.58	2.17027e-06	0	12.0873	5	3	653.372	1958.1	4.05092	45.4538	7587	7587	MS2	15/138	20210215-WuCC-iTRAQ-OSCC_relapse-3-Jan_Wang-s41.raw
	High		vLGAFSDGLAHLDNLk	Unambiguous	2	2	P68871;P02042	N-Term(iTRAQ4plex); K16(iTRAQ4plex)	HCD	1	0	1	1	214756	Not Unique	Not Used	0.052843	0.512195	9.79564	0.0377466	0.720532	0.0740775	109780	11638.2	67719.6	8897.95	68.55	2.30401e-06	0	26.9636	17	3	653.372	1958.1	3.0223	44.469	7685	7685	MS2	17/138	20210215-WuCC-iTRAQ-OSCC_relapse-3-Jan_Wang-s45.raw
		High	eFTPPVQAAYQk	Unambiguous	1	1	P68871	N-Term(iTRAQ4plex); K12(iTRAQ4plex)	CID	1	0	1	1	83550	Unique	Used	0.178503	1.9322	10.9394	0.098515	0.556698	0.0512499	1.59093e+06	569734	3.70219e+06	336544	68.51	3.15681e-06	0	3.80143	0	2	833.958	1666.91	3.23849	28.3572	3091	3091	MS2	9/102	20210215-WuCC-iTRAQ-OSCC_relapse-3-Jan_Wang-s18.raw
	High		LLGNVLVcVLAHHFGk	Unambiguous	1	1	P68871	C8(Methylthio); K16(iTRAQ4plex)	HCD	1	0	1	1	328803	Unique	Used	0.15293	0.591453	3.90852	0.127709	0.84235	0.217043	6179.34	1895.88	4401.68	1694.55	68.47	2.39662e-06	0	45.0115	286	3	637.361	1910.07	3.59978	50.1647	7629	7629	MS2	9/146	20210215-WuCC-iTRAQ-OSCC_relapse-3-Jan_Wang-s68.raw
	High		fFESFGDLSTPDAVMGNPk	Unambiguous	1	1	P68871	N-Term(iTRAQ4plex); K19(iTRAQ4plex)	HCD	1	0	1	1	54424	Redundant	Not Used	0.0239687	0.660973	27.8691	0.0417478	1.75691	0.0634881	1.03019e+07	495383	8.20085e+06	923509	68.4	2.65238e-06	0	7.58377	0	2	1174.08	2347.16	1.43311	42.5676	7002	7002	MS2	13/166	20210215-WuCC-iTRAQ-OSCC_relapse-3-Jan_Wang-s12.raw
	High		fFESFGDLSTPDAVMGNPk	Unambiguous	1	1	P68871	N-Term(iTRAQ4plex); K19(iTRAQ4plex)	HCD	1	0	1	1	49246	Unique	Used		0.315023					21971212		8335885		68.39	3.05691e-06	0	8.51797	0	3	783.059	2347.16	4.10577	41.7119	7363	7363	MS2	14/166	20210215-WuCC-iTRAQ-OSCC_relapse-3-Jan_Wang-s11.raw
	High		vLGAFSDGLAHLDNLk	Unambiguous	2	2	P68871;P02042	N-Term(iTRAQ4plex); K16(iTRAQ4plex)	HCD	1	0	1	1	191003	Not Unique	Not Used	0.046923	0.377097	8.12179	0.0794434	1.70779	0.211762	43840.7	4127.06	19910.7	7478.67	68.38	2.26529e-06	0	20.3792	32	3	653.373	1958.1	4.42497	49.0097	8198	8198	MS2	14/138	20210215-WuCC-iTRAQ-OSCC_relapse-3-Jan_Wang-s40.raw
	High		VLGAFSDGLAHLDNLk	Unambiguous	2	2	P68871;P02042	K16(iTRAQ4plex)	HCD	1	0	1	1	105277	Redundant	Not Used	0.0260432	0.475444	18.4497	0.0480512	1.86111	0.101589	107711	5627.71	61675.8	11113.6	68.33	3.28305e-06	0	3.37206	6	2	907.502	1814	2.50266	41.329	6620	6620	MS2	9/138	20210215-WuCC-iTRAQ-OSCC_relapse-3-Jan_Wang-s22.raw
	High		sAVTALWGk	Unambiguous	1	1	P68871	N-Term(iTRAQ4plex); K9(iTRAQ4plex)	HCD	1	0	1	1	106950	No Quan Values	Not Used											68.28	2.16204e-06	0	13.1387	9	2	610.868	1220.73	3.80106	55.416	10246	10246	MS2	8/70	20210215-WuCC-iTRAQ-OSCC_relapse-3-Jan_Wang-s22.raw
		High	vNVDEVGGEALGR	Unambiguous	1	1	P68871	N-Term(iTRAQ4plex)	CID	1	0	1	1	31567	Unique	Used	0.01	0.41415	56.0841				3.5685e+06	53427.5	1.77991e+06		68.27	3.75319e-06	0	5.97112	0	2	729.888	1458.77	0.955495	29.5247	3544	3544	MS2	10/128	20210215-WuCC-iTRAQ-OSCC_relapse-3-Jan_Wang-s08.raw
		High	lLGNVLVcVLAHHFGk	Unambiguous	1	1	P68871	N-Term(iTRAQ4plex); C8(Methylthio); K16(iTRAQ4plex)	CID	1	0	1	1	328950	Unique	Used	0.0252163	0.540311	21.6544	0.0331195	1.32484	0.0616147	45757.1	2314.82	29775.4	3254.1	68.19	1.72944e-06	0	14.9608	22	3	685.394	2054.17	1.88538	51.7902	7945	7945	MS2	14/146	20210215-WuCC-iTRAQ-OSCC_relapse-3-Jan_Wang-s68.raw
	High		LLGNVLVcVLAHHFGk	Unambiguous	1	1	P68871	C8(Methylthio); K16(iTRAQ4plex)	HCD	1	0	1	1	255138	Unique	Used		0.662492					926364		739125		68.18	2.66856e-06	0	4.09009	0	3	637.361	1910.07	2.35356	48.7309	9065	9065	MS2	9/146	20210215-WuCC-iTRAQ-OSCC_relapse-3-Jan_Wang-s53.raw
	High		sAVTALWGk	Unambiguous	1	1	P68871	N-Term(iTRAQ4plex); K9(iTRAQ4plex)	HCD	1	0	1	1	112318	Unique	Used	0.101944	0.669382	6.63586	0.0679125	0.671972	0.101981	4057.22	829.788	3270.83	591.654	68.11	2.27152e-06	0	12.9159	300	2	610.869	1220.73	4.60104	57.9064	11076	11076	MS2	7/70	20210215-WuCC-iTRAQ-OSCC_relapse-3-Jan_Wang-s23.raw
	High		eFTPPVQAAYQk	Unambiguous	1	1	P68871	N-Term(iTRAQ4plex); K12(iTRAQ4plex)	HCD	1	0	1	1	156219	Unique	Used	0.0326267	0.623584	19.3155	0.0571488	1.76684	0.0921203	33527.9	2194.61	25180.1	4114.36	68.05	3.46252e-06	0	10.4476	40	2	833.958	1666.91	2.87233	30.3888	3493	3493	MS2	8/102	20210215-WuCC-iTRAQ-OSCC_relapse-3-Jan_Wang-s33.raw
	High		sAVTALWGk	Unambiguous	1	1	P68871	N-Term(iTRAQ4plex); K9(iTRAQ4plex)	HCD	1	0	1	1	111167	Unique	Used	0.0740523	0.447543	6.10775	0.0473051	0.644365	0.106247	62323.5	9259.07	33592.5	6330.65	68.04	2.32414e-06	0	16.0098	19	2	610.868	1220.73	3.50107	47.7608	8581	8581	MS2	7/70	20210215-WuCC-iTRAQ-OSCC_relapse-3-Jan_Wang-s23.raw
	High		lLGNVLVcVLAHHFGk	Unambiguous	1	1	P68871	N-Term(iTRAQ4plex); C8(Methylthio); K16(iTRAQ4plex)	HCD	1	0	1	1	301610	Unique	Used	0.0711973	0.606247	8.6054	0.113018	1.60121	0.187388	24637.1	3519.08	17988.5	5978.98	68.02	1.57761e-06	0	38.4133	59	3	685.396	2054.17	3.93555	52.7789	9673	9673	MS2	15/146	20210215-WuCC-iTRAQ-OSCC_relapse-3-Jan_Wang-s62.raw
		High	fFESFGDLSTPDAVmGNPk	Unambiguous	1	1	P68871	N-Term(iTRAQ4plex); M15(Oxidation); K19(iTRAQ4plex)	CID	1	0	1	1	59428	Redundant	Not Used	0.0169122	0.362828	21.6813	0.0269198	1.60558	0.0745785	4.3802e+06	148618	1.91404e+06	253194	68.01	3.00437e-06	0	6.88449	0	2	1182.08	2363.15	2.43877	40.8492	6794	6794	MS2	14/166	20210215-WuCC-iTRAQ-OSCC_relapse-3-Jan_Wang-s13.raw
		High	vVAGVANALAHk	Unambiguous	2	2	P68871;P02042	N-Term(iTRAQ4plex); K12(iTRAQ4plex)	CID	1	0	1	1	284034	Not Unique	Not Used	0.161332	0.556275	3.4846	0.118382	0.740164	0.213914	89856.8	29083.7	60200	22841.6	67.98	1.41707e-06	0	25.4092	22	3	479.965	1437.88	1.84516	29.7984	4535	4535	MS2	10/100	20210215-WuCC-iTRAQ-OSCC_relapse-3-Jan_Wang-s59.raw
	High		vNVDEVGGEALGR	Unambiguous	1	1	P68871	N-Term(iTRAQ4plex)	HCD	1	0	1	1	136	Unique	Used	0.239505	0.187	0.789061	0.0383436	0.161488	0.206108	3080.56	1480.21	693.788	253.637	67.97	4.02162e-06	0	6.18284	300	2	729.888	1458.77	0.788134	28.7105	1188	1188	MS2	10/128	20210215-WuCC-iTRAQ-OSCC_relapse-3-Jan_Wang-s01.raw
	High		sAVTALWGk	Unambiguous	1	1	P68871	N-Term(iTRAQ4plex); K9(iTRAQ4plex)	HCD	1	0	1	1	105072	Unique	Used	0.128534	0.431938	3.39615	0.0930298	0.730072	0.216493	133721	34482.1	69562.6	26712.2	67.96	2.34335e-06	0	46.1653	6	2	610.868	1220.73	3.00108	39.6147	6177	6177	MS2	8/70	20210215-WuCC-iTRAQ-OSCC_relapse-3-Jan_Wang-s22.raw
		High	gTFATLSELHcDk	Unambiguous	1	1	P68871	N-Term(iTRAQ4plex); C11(Methylthio); K13(iTRAQ4plex)	CID	1	0	1	1	199610	No Quan Values	Not Used										1750.19	67.92	3.18029e-06	0	28.6857	52	2	878.434	1755.86	-1.97771	41.1178	6220	6220	MS2	10/116	20210215-WuCC-iTRAQ-OSCC_relapse-3-Jan_Wang-s42.raw
	High		gTFATLSELHcDk	Unambiguous	1	1	P68871	N-Term(iTRAQ4plex); C11(Methylthio); K13(iTRAQ4plex)	HCD	1	0	1	1	199610	No Quan Values	Not Used										1750.19	67.9	3.19497e-06	0	28.6857	52	2	878.434	1755.86	-1.97771	41.1374	6226	6226	MS2	17/116	20210215-WuCC-iTRAQ-OSCC_relapse-3-Jan_Wang-s42.raw
	High		gTFATLSELHcDk	Unambiguous	1	1	P68871	N-Term(iTRAQ4plex); C11(Methylthio); K13(iTRAQ4plex)	HCD	1	0	1	1	243465	Unique	Used	0.096827	0.597177	6.23292	0.0989743	1.03107	0.166595	30961.3	6014.41	22267.9	6580.07	67.84	3.50251e-06	0	26.8238	115	3	585.96	1755.87	0.795499	36.0453	5590	5590	MS2	17/116	20210215-WuCC-iTRAQ-OSCC_relapse-3-Jan_Wang-s51.raw
		High	VNVDEVGGEALGR	Unambiguous	1	1	P68871		CID	1	0	1	1	1782	No Quan Labels	Not Used											67.83	2.95021e-06	0	14.5818	224	2	657.835	1314.66	-0.973239	27.1877	1415	1415	MS2	9/128	20210215-WuCC-iTRAQ-OSCC_relapse-3-Jan_Wang-s02.raw
	High		LLGNVLVcVLAHHFGk	Unambiguous	1	1	P68871	C8(Methylthio); K16(iTRAQ4plex)	HCD	1	0	1	1	276009	Unique	Used	0.381909	0.61948	1.63928	0.242345	0.640083	0.393233	6743	5166.42	5030.8	3508.94	67.79	3.01909e-06	0	36.3394	49	3	637.36	1910.07	1.58665	49.5274	9497	9497	MS2	9/146	20210215-WuCC-iTRAQ-OSCC_relapse-3-Jan_Wang-s57.raw
	High		vVAGVANALAHk	Unambiguous	2	2	P68871;P02042	N-Term(iTRAQ4plex); K12(iTRAQ4plex)	HCD	1	0	1	1	237977	Not Unique	Not Used	0.0137728	0.450183	33.0332	0.0190842	1.3977	0.0426116	3.60808e+06	99695.5	1.95623e+06	147856	67.77	1.36705e-06	0	11.6234	0	3	479.966	1437.88	3.1186	31.3151	4272	4272	MS2	14/100	20210215-WuCC-iTRAQ-OSCC_relapse-3-Jan_Wang-s50.raw
	High		vLGAFSDGLAHLDNLk	Unambiguous	2	2	P68871;P02042	N-Term(iTRAQ4plex); K16(iTRAQ4plex)	HCD	1	0	1	1	185459	Not Unique	Not Used	0.01	0.213684	32.9943	0.0317561	4.89411	0.149382	161995	2127.14	41689.8	11046.3	67.77	2.55677e-06	0	24.762	9	3	653.373	1958.1	4.33146	42.2399	6728	6728	MS2	16/138	20210215-WuCC-iTRAQ-OSCC_relapse-3-Jan_Wang-s39.raw
	High		vVAGVANALAHk	Unambiguous	2	2	P68871;P02042	N-Term(iTRAQ4plex); K12(iTRAQ4plex)	HCD	1	0	1	1	233390	Not Unique	Not Used	0.0624194	0.606567	9.82074	0.0730705	1.18082	0.12109	125171	15674.8	91440.6	19639.7	67.59	1.4249e-06	0	27.3701	13	3	479.966	1437.88	4.32836	34.7179	5388	5388	MS2	15/100	20210215-WuCC-iTRAQ-OSCC_relapse-3-Jan_Wang-s49.raw
	High		lLGNVLVcVLAHHFGk	Unambiguous	1	1	P68871	N-Term(iTRAQ4plex); C8(Methylthio); K16(iTRAQ4plex)	HCD	1	0	1	1	320520	Unique	Used	0.0508416	0.64529	12.8269	0.0419814	0.832915	0.0653951	41001.2	4182.08	31864.5	3696.09	67.58	1.83311e-06	0	43.1408	197	3	685.395	2054.17	2.77676	51.9455	8611	8611	MS2	16/146	20210215-WuCC-iTRAQ-OSCC_relapse-3-Jan_Wang-s66.raw
		High	sAVTALWGk	Unambiguous	1	1	P68871	N-Term(iTRAQ4plex); K9(iTRAQ4plex)	CID	1	0	1	1	104388	Redundant	Not Used	0.0115444	0.304621	26.6671	0.01	0.356308	0.013456	1.6625e+07	385043	6.09928e+06	145574	67.58	2.61e-06	0	12.7735	0	2	610.868	1220.73	3.40107	33.8547	4689	4689	MS2	8/70	20210215-WuCC-iTRAQ-OSCC_relapse-3-Jan_Wang-s22.raw
		High	vNVDEVGGEALGR	Unambiguous	1	1	P68871	N-Term(iTRAQ4plex)	CID	1	0	1	1	31484	Unique	Used	0.0389834	0.386657	10.0238	0.0217063	0.561655	0.0564293	2.86719e+06	224240	1.33518e+06	133639	67.52	4.24826e-06	0	5.99106	0	2	729.887	1458.77	-0.801795	28.8395	3363	3363	MS2	11/128	20210215-WuCC-iTRAQ-OSCC_relapse-3-Jan_Wang-s08.raw
	High		sAVTALWGk	Unambiguous	1	1	P68871	N-Term(iTRAQ4plex); K9(iTRAQ4plex)	HCD	1	0	1	1	112179	Unique	Used	0.0861747	0.694127	8.14036	0.0439425	0.51436	0.0636339	23238.5	4017.59	19426.9	2192.71	67.47	2.60533e-06	0	12.2134	62	2	610.868	1220.73	3.60107	56.4766	10776	10776	MS2	8/70	20210215-WuCC-iTRAQ-OSCC_relapse-3-Jan_Wang-s23.raw
	High		vVAGVANALAHk	Unambiguous	2	2	P68871;P02042	N-Term(iTRAQ4plex); K12(iTRAQ4plex)	HCD	1	0	1	1	242519	Not Unique	Not Used	0.0469236	0.804895	17.3353				8.56832e+06	806612	8.30599e+06		67.47	1.79956e-06	0	9.08868	0	3	479.965	1437.88	1.33579	27.3858	3545	3545	MS2	14/100	20210215-WuCC-iTRAQ-OSCC_relapse-3-Jan_Wang-s51.raw
	High		sAVTALWGk	Unambiguous	1	1	P68871	N-Term(iTRAQ4plex); K9(iTRAQ4plex)	HCD	1	0	1	1	111530	Unique	Used	0.0952352	0.577398	6.12721	0.0585409	0.620047	0.101912	68630.3	13112.7	47725.2	8627.1	67.44	2.85778e-06	0	10.3992	22	2	610.867	1220.73	2.60109	50.819	9371	9371	MS2	8/70	20210215-WuCC-iTRAQ-OSCC_relapse-3-Jan_Wang-s23.raw
	High		FFESFGDLSTPDAVMGNPk	Unambiguous	1	1	P68871	K19(iTRAQ4plex)	HCD	1	0	1	1	28366	Redundant	Not Used	0.0493518	0.249564	5.11051	0.0944788	1.93105	0.380535	58179.1	5760.33	17486.6	11802.9	67.42	2.92531e-06	0	4.51	8	2	1102.03	2203.05	1.19994	45.4367	8046	8046	MS2	9/166	20210215-WuCC-iTRAQ-OSCC_relapse-3-Jan_Wang-s07.raw
	High		vVAGVANALAHk	Unambiguous	2	2	P68871;P02042	N-Term(iTRAQ4plex); K12(iTRAQ4plex)	HCD	1	0	1	1	238272	Redundant	Not Used	0.0259039	0.372943	14.55	0.0315798	1.22972	0.0851158	158913	8258.49	71376.7	10776	67.4	1.48862e-06	0	11.6523	6	2	719.445	1437.88	3.76467	34.0677	4910	4910	MS2	9/100	20210215-WuCC-iTRAQ-OSCC_relapse-3-Jan_Wang-s50.raw
	High		vVAGVANALAHk	Unambiguous	2	2	P68871;P02042	N-Term(iTRAQ4plex); K12(iTRAQ4plex)	HCD	1	0	1	1	242669	Not Unique	Not Used	0.063763	0.888096	14.0759	0.0305842	0.483828	0.0346163	1.14092e+07	1.45949e+06	1.22031e+07	749275	67.39	1.83302e-06	0	9.38925	0	3	479.965	1437.88	1.33579	28.7866	3870	3870	MS2	15/100	20210215-WuCC-iTRAQ-OSCC_relapse-3-Jan_Wang-s51.raw
	High		vVAGVANALAHk	Unambiguous	2	2	P68871;P02042	N-Term(iTRAQ4plex); K12(iTRAQ4plex)	HCD	1	0	1	1	244768	Not Unique	Not Used	0.128575	0.659257	5.18185	0.068899	0.540531	0.105051	9016.32	2325.74	7158.8	1333.92	67.38	1.49549e-06	0	49.2438	151	3	479.966	1437.88	2.80024	47.234	8412	8412	MS2	16/100	20210215-WuCC-iTRAQ-OSCC_relapse-3-Jan_Wang-s51.raw
	High		sAVTALWGk	Unambiguous	1	1	P68871	N-Term(iTRAQ4plex); K9(iTRAQ4plex)	HCD	1	0	1	1	138367	Unique	Used	0.0595254	0.500669	8.50028	0.0443307	0.751216	0.0890014	179444	21429.3	108202	17081.4	67.36	2.69971e-06	0	20.3775	13	2	610.868	1220.73	4.50104	36.2055	4820	4820	MS2	8/70	20210215-WuCC-iTRAQ-OSCC_relapse-3-Jan_Wang-s29.raw
	High		vNVDEVGGEALGR	Unambiguous	1	1	P68871	N-Term(iTRAQ4plex)	HCD	1	0	1	1	156217	Redundant	Not Used	0.0469985	0.383014	8.23599	0.0410919	0.881933	0.107841	102750	9688.18	47397.2	9066.23	67.36	4.72909e-06	0	12.7217	26	2	729.888	1458.77	1.20654	30.3822	3491	3491	MS2	11/128	20210215-WuCC-iTRAQ-OSCC_relapse-3-Jan_Wang-s33.raw
	High		gTFATLSELHcDk	Unambiguous	1	1	P68871	N-Term(iTRAQ4plex); C11(Methylthio); K13(iTRAQ4plex)	HCD	1	0	1	1	194461	Redundant	Not Used		0.474426		0.01		0.0182883	1.23566e+06		706031	22902.7	67.34	3.90221e-06	0	11.0148	1	2	878.437	1755.87	1.01172	36.744	5482	5482	MS2	18/116	20210215-WuCC-iTRAQ-OSCC_relapse-3-Jan_Wang-s41.raw
	High		vLGAFSDGLAHLDNLk	Unambiguous	2	2	P68871;P02042	N-Term(iTRAQ4plex); K16(iTRAQ4plex)	HCD	1	0	1	1	195838	Not Unique	Not Used	0.077773	0.621637	8.07779	0.0689865	0.894741	0.11155	31623	4934.11	23675.3	4684.42	67.29	2.8369e-06	0	32.7752	40	3	653.372	1958.1	3.8639	48.9808	8462	8462	MS2	16/138	20210215-WuCC-iTRAQ-OSCC_relapse-3-Jan_Wang-s41.raw
		High	sAVTALWGk	Unambiguous	1	1	P68871	N-Term(iTRAQ4plex); K9(iTRAQ4plex)	CID	1	0	1	1	106950	No Quan Values	Not Used											67.29	2.71558e-06	0	13.1387	9	2	610.868	1220.73	3.80106	55.4005	10240	10240	MS2	8/70	20210215-WuCC-iTRAQ-OSCC_relapse-3-Jan_Wang-s22.raw
		High	eFTPPVQAAYQk	Unambiguous	1	1	P68871	N-Term(iTRAQ4plex); K12(iTRAQ4plex)	CID	1	0	1	1	113850	Unique	Used	0.0495505	0.525446	10.7168	0.0223049	0.454062	0.0426693	44829.3	4456.44	28369.2	2147.1	67.28	4.21839e-06	0	6.09597	27	2	833.959	1666.91	4.33696	28.3801	3321	3321	MS2	11/102	20210215-WuCC-iTRAQ-OSCC_relapse-3-Jan_Wang-s24.raw
	High		sAVTALWGk	Unambiguous	1	1	P68871	N-Term(iTRAQ4plex); K9(iTRAQ4plex)	HCD	1	0	1	1	233173	Unique	Used	0.0864509	0.558834	6.53278	0.0935396	1.09141	0.16825	67716.3	11744.6	45575.6	13601.2	67.25	2.75955e-06	0	43.4437	58	2	610.868	1220.73	3.30107	32.8671	4919	4919	MS2	7/70	20210215-WuCC-iTRAQ-OSCC_relapse-3-Jan_Wang-s49.raw
		High	sAVTALWGk	Unambiguous	1	1	P68871	N-Term(iTRAQ4plex); K9(iTRAQ4plex)	CID	1	0	1	1	124340	Unique	Used	0.0591989	0.514325	8.78029	0.0509431	0.868029	0.0995614	170537	20253.9	105636	18654.8	67.23	2.77228e-06	0	29.0167	20	2	610.867	1220.73	2.90108	35.3882	4696	4696	MS2	8/70	20210215-WuCC-iTRAQ-OSCC_relapse-3-Jan_Wang-s26.raw
		High	gTFATLSELHcDk	Unambiguous	1	1	P68871	N-Term(iTRAQ4plex); C11(Methylthio); K13(iTRAQ4plex)	CID	1	0	1	1	233549	Unique	Used	0.143076	0.552317	3.90128	0.106125	0.748191	0.193139	68627.4	19698.8	45650.1	15638.8	67.23	4.16316e-06	0	14.4541	7	3	585.962	1755.87	3.71539	36.0441	5730	5730	MS2	9/116	20210215-WuCC-iTRAQ-OSCC_relapse-3-Jan_Wang-s49.raw
		High	vVAGVANALAHk	Unambiguous	2	2	P68871;P02042	N-Term(iTRAQ4plex); K12(iTRAQ4plex)	CID	1	0	1	1	239341	Not Unique	Not Used	0.0103948	0.340139	33.0694	0.0539777	5.23797	0.159515	72027.8	1502.07	29506.2	8348.4	67.22	1.28976e-06	0	11.896	14	3	479.966	1437.88	2.86391	43.3307	7219	7219	MS2	7/100	20210215-WuCC-iTRAQ-OSCC_relapse-3-Jan_Wang-s50.raw
	High		kVLGAFSDGLAHLDNLk	Unambiguous	2	2	P68871;P02042	K1(iTRAQ4plex); K17(iTRAQ4plex)	HCD	1	0	1	1	279559	Not Unique	Not Used	0.0985271	0.653946	6.70766	0.0858006	0.87841	0.131884	91012.5	17990.1	71680.2	16768	67.21	1.88207e-06	1	25.8786	13	3	696.069	2086.19	1.40349	36.9167	5892	5892	MS2	16/174	20210215-WuCC-iTRAQ-OSCC_relapse-3-Jan_Wang-s58.raw
		High	fFESFGDLSTPDAVMGNPk	Unambiguous	1	1	P68871	N-Term(iTRAQ4plex); K19(iTRAQ4plex)	CID	1	0	1	1	55875	Unique	Used	0.170171	0.693587	4.11908	0.122767	0.727708	0.177919	10163.8	3469.92	8490.12	2679.33	67.2	3.43936e-06	0	17.9651	43	2	1174.08	2347.15	0.809019	54.6017	10134	10134	MS2	11/166	20210215-WuCC-iTRAQ-OSCC_relapse-3-Jan_Wang-s12.raw
	High		vVAGVANALAHk	Unambiguous	2	2	P68871;P02042	N-Term(iTRAQ4plex); K12(iTRAQ4plex)	HCD	1	0	1	1	237245	Not Unique	Not Used	0.01	0.247413	79.4699	0.022281	7.1432	0.0905222	5.30752e+06	33502.2	1.5815e+06	253931	67.18	1.56597e-06	0	26.4074	0	3	479.965	1437.88	2.54555	24.4028	2683	2683	MS2	16/100	20210215-WuCC-iTRAQ-OSCC_relapse-3-Jan_Wang-s50.raw
		High	sAVTALWGk	Unambiguous	1	1	P68871	N-Term(iTRAQ4plex); K9(iTRAQ4plex)	CID	1	0	1	1	152251	Redundant	Not Used	0.0298274	0.411061	13.9276	0.0269812	0.91245	0.0659778	305991	18310.5	151485	17727.9	67.17	2.81085e-06	0	18.9446	11	2	610.868	1220.73	3.30107	36.8588	4826	4826	MS2	8/70	20210215-WuCC-iTRAQ-OSCC_relapse-3-Jan_Wang-s32.raw
	High		sAVTALWGk	Unambiguous	1	1	P68871	N-Term(iTRAQ4plex); K9(iTRAQ4plex)	HCD	1	0	1	1	175071	Unique	Used	0.0436695	0.504395	11.6729	0.0432832	0.99978	0.0862566	59358.6	5200.42	36058.7	5516.86	67.15	2.80455e-06	0	16.8496	142	2	610.868	1220.73	3.60107	33.0962	4280	4280	MS2	8/70	20210215-WuCC-iTRAQ-OSCC_relapse-3-Jan_Wang-s37.raw
		High	lLGNVLVcVLAHHFGk	Unambiguous	1	1	P68871	N-Term(iTRAQ4plex); C8(Methylthio); K16(iTRAQ4plex)	CID	1	0	1	1	286369	Unique	Used	0.0625663	0.737479	11.9122				331532	41614.3	294463		67.15	2.21665e-06	0	5.07084	1	2	1027.59	2054.16	-0.603955	50.2277	9598	9598	MS2	13/146	20210215-WuCC-iTRAQ-OSCC_relapse-3-Jan_Wang-s59.raw
	High		vLGAFSDGLAHLDNLk	Unambiguous	2	2	P68871;P02042	N-Term(iTRAQ4plex); K16(iTRAQ4plex)	HCD	1	0	1	1	229484	Not Unique	Not Used	0.0744947	0.449199	6.09394	0.0764283	1.03488	0.171025	20420.1	3051.82	11047.2	3351.2	67.14	3.17809e-06	0	30.3852	41	3	653.37	1958.1	0.965042	44.7195	7419	7419	MS2	13/138	20210215-WuCC-iTRAQ-OSCC_relapse-3-Jan_Wang-s48.raw
	High		sAVTALWGk	Unambiguous	1	1	P68871	N-Term(iTRAQ4plex); K9(iTRAQ4plex)	HCD	1	0	1	1	124415	Unique	Used	0.0738309	0.457054	6.25624	0.0816477	1.1155	0.179564	53500.1	7924.47	29449.5	9379.67	67.13	2.79813e-06	0	27.7885	35	2	610.869	1220.73	4.90103	36.0941	4868	4868	MS2	8/70	20210215-WuCC-iTRAQ-OSCC_relapse-3-Jan_Wang-s26.raw
	High		kVLGAFSDGLAHLDNLk	Unambiguous	2	2	P68871;P02042	K1(iTRAQ4plex); K17(iTRAQ4plex)	HCD	1	0	1	1	274498	Not Unique	Not Used	0.0279311	0.433783	15.6953	0.0198418	0.716564	0.045978	323982	18154.6	169258	13803.5	67.11	1.71192e-06	1	11.2504	2	3	696.07	2086.2	3.24665	36.3468	6221	6221	MS2	14/174	20210215-WuCC-iTRAQ-OSCC_relapse-3-Jan_Wang-s57.raw
	High		gTFATLSELHcDk	Unambiguous	1	1	P68871	N-Term(iTRAQ4plex); C11(Methylthio); K13(iTRAQ4plex)	HCD	1	0	1	1	194610	Unique	Used		0.451933					193986		105585		67.1	4.03618e-06	0	9.69664	1	3	585.961	1755.87	1.31691	38.1107	5806	5806	MS2	12/116	20210215-WuCC-iTRAQ-OSCC_relapse-3-Jan_Wang-s41.raw
		High	vVAGVANALAHkYH	Unambiguous	2	2	P68871;P02042	N-Term(iTRAQ4plex); K12(iTRAQ4plex)	CID	1	0	1	1	284251	Not Unique	Not Used	0.152841	0.550749	3.64166	0.0425778	0.281	0.0777092	32792.6	10055.2	21751.3	2998.11	67.09	3.00968e-06	1	27.8961	22	2	869.506	1738	2.32034	31.6776	5004	5004	MS2	12/116	20210215-WuCC-iTRAQ-OSCC_relapse-3-Jan_Wang-s59.raw
	High		vVAGVANALAHk	Unambiguous	2	2	P68871;P02042	N-Term(iTRAQ4plex); K12(iTRAQ4plex)	HCD	1	0	1	1	255773	Not Unique	Not Used	0.100111	0.618635	6.24507	0.0886747	0.893471	0.144082	10070.9	2022.69	7503.44	1917.6	67.08	2.10576e-06	0	21.8857	208	3	479.964	1437.88	-0.0649987	54.386	10435	10435	MS2	16/100	20210215-WuCC-iTRAQ-OSCC_relapse-3-Jan_Wang-s53.raw
		High	sAVTALWGk	Unambiguous	1	1	P68871	N-Term(iTRAQ4plex); K9(iTRAQ4plex)	CID	1	0	1	1	189344	No Quan Values	Not Used											67.08	2.85012e-06	0	34.8498	23	2	610.868	1220.73	3.90106	34.6144	4601	4601	MS2	8/70	20210215-WuCC-iTRAQ-OSCC_relapse-3-Jan_Wang-s40.raw
	High		gTFATLSELHcDk	Unambiguous	1	1	P68871	N-Term(iTRAQ4plex); C11(Methylthio); K13(iTRAQ4plex)	HCD	1	0	1	1	200585	Unique	Used	0.105831	0.854916	8.16382	0.046455	0.442772	0.05462	40508.3	8600.74	41708.4	4040.78	67.07	4.09361e-06	0	7.77225	11	3	585.96	1755.86	-0.247323	49.5107	8342	8342	MS2	15/116	20210215-WuCC-iTRAQ-OSCC_relapse-3-Jan_Wang-s42.raw
	High		gTFATLSELHcDk	Unambiguous	1	1	P68871	N-Term(iTRAQ4plex); C11(Methylthio); K13(iTRAQ4plex)	HCD	1	0	1	1	199599	Unique	Used	0.12347	0.839919	6.87481	0.10255	0.837792	0.122727	99444	24633	100594	21897.9	67.02	4.11122e-06	0	18.9105	4	3	585.961	1755.87	1.42119	41.0727	6208	6208	MS2	14/116	20210215-WuCC-iTRAQ-OSCC_relapse-3-Jan_Wang-s42.raw
	High		sAVTALWGk	Unambiguous	1	1	P68871	N-Term(iTRAQ4plex); K9(iTRAQ4plex)	HCD	1	0	1	1	106447	Redundant	Not Used	0.0357884	0.334352	9.44159	0.0391547	1.10358	0.117713	231526	16623.4	93230.8	19465.8	66.98	2.94657e-06	0	12.9354	10	2	610.869	1220.73	4.60104	51.1717	9155	9155	MS2	8/70	20210215-WuCC-iTRAQ-OSCC_relapse-3-Jan_Wang-s22.raw
		High	sAVTALWGk	Unambiguous	1	1	P68871	N-Term(iTRAQ4plex); K9(iTRAQ4plex)	CID	1	0	1	1	203665	Redundant	Not Used	0.0763787	0.590262	7.81011	0.0765588	1.01108	0.130375	125053	19162.2	88898.8	20557.9	66.92	3.03837e-06	0	27.4757	17	2	610.868	1220.73	3.40107	33.6257	4790	4790	MS2	8/70	20210215-WuCC-iTRAQ-OSCC_relapse-3-Jan_Wang-s43.raw
		High	vLGAFSDGLAHLDNLK	Unambiguous	2	2	P68871;P02042	N-Term(iTRAQ4plex)	CID	1	0	1	1	100663	No Quan Values	Not Used											66.91	4.48149e-06	0	18.4948	21	2	907.508	1814.01	8.22257	44.5841	7658	7658	MS2	21/138	20210215-WuCC-iTRAQ-OSCC_relapse-3-Jan_Wang-s21.raw
	High		vLGAFSDGLAHLDNLk	Unambiguous	2	2	P68871;P02042	N-Term(iTRAQ4plex); K16(iTRAQ4plex)	HCD	1	0	1	1	190555	Not Unique	Not Used	0.010789	0.172557	16.1635	0.0127106	1.18835	0.0740414	3.72405e+06	80607.3	773936	101641	66.89	3.1106e-06	0	11.6113	0	3	653.372	1958.1	3.95741	45.1874	7232	7232	MS2	17/138	20210215-WuCC-iTRAQ-OSCC_relapse-3-Jan_Wang-s40.raw
	High		vVAGVANALAHk	Unambiguous	2	2	P68871;P02042	N-Term(iTRAQ4plex); K12(iTRAQ4plex)	HCD	1	0	1	1	284034	Redundant	Not Used	0.161332	0.556275	3.4846	0.118382	0.740164	0.213914	89856.8	29083.7	60200	22841.6	66.88	1.82553e-06	0	25.4092	22	3	479.965	1437.88	1.84516	29.8152	4541	4541	MS2	16/100	20210215-WuCC-iTRAQ-OSCC_relapse-3-Jan_Wang-s59.raw
		High	VVAGVANALAHk	Unambiguous	2	2	P68871;P02042	K12(iTRAQ4plex)	CID	1	0	1	1	151064	Redundant	Not Used	0.142327			0.387653	2.74738		36914.8	10540.6		30727.9	66.88	3.69209e-06	0	24.0361	5	2	647.393	1293.78	2.77815	26.434	2253	2253	MS2	9/100	20210215-WuCC-iTRAQ-OSCC_relapse-3-Jan_Wang-s32.raw
	High		vLGAFSDGLAHLDNLk	Unambiguous	2	2	P68871;P02042	N-Term(iTRAQ4plex); K16(iTRAQ4plex)	HCD	1	0	1	1	195750	Not Unique	Not Used	0.0430716	0.399064	9.36346	0.0997708	2.33655	0.251307	29113.5	2515.72	13992.4	6237.16	66.86	3.2867e-06	0	24.1654	23	3	653.371	1958.1	2.18069	48.2582	8276	8276	MS2	15/138	20210215-WuCC-iTRAQ-OSCC_relapse-3-Jan_Wang-s41.raw
	High		vLGAFSDGLAHLDNLk	Unambiguous	2	2	P68871;P02042	N-Term(iTRAQ4plex); K16(iTRAQ4plex)	HCD	1	0	1	1	200043	Not Unique	Not Used	0.053407	1.16815	22.1048	0.0535238	1.01091	0.0460565	2.98221e+06	319531	4.19559e+06	342747	66.84	3.36398e-06	0	7.31439	0	3	653.371	1958.1	1.80665	44.8876	7170	7170	MS2	15/138	20210215-WuCC-iTRAQ-OSCC_relapse-3-Jan_Wang-s42.raw
		High	sAVTALWGk	Unambiguous	1	1	P68871	N-Term(iTRAQ4plex); K9(iTRAQ4plex)	CID	1	0	1	1	156852	Redundant	Not Used	0.0653113	0.485281	7.50913	0.060476	0.934024	0.125266	109051	14288.8	63735.3	14161.3	66.81	3.05378e-06	0	33.7284	25	2	610.867	1220.73	2.80108	36.0503	4862	4862	MS2	8/70	20210215-WuCC-iTRAQ-OSCC_relapse-3-Jan_Wang-s33.raw
		High	sAVTALWGk	Unambiguous	1	1	P68871	N-Term(iTRAQ4plex); K9(iTRAQ4plex)	CID	1	0	1	1	184553	Unique	Used	0.0703797	0.543812	7.80883	0.0451292	0.646804	0.0834165	149670	21133	98025.9	14503.8	66.8	3.07127e-06	0	29.9459	14	2	610.869	1220.73	4.60104	34.2592	4759	4759	MS2	8/70	20210215-WuCC-iTRAQ-OSCC_relapse-3-Jan_Wang-s39.raw
	High		vHLTPEEk	Unambiguous	2	2	P68871;P02042	N-Term(iTRAQ4plex); K8(iTRAQ4plex)	HCD	1	0	1	1	251312	Not Unique	Not Used	0.0274307	0.493474	18.1807	0.0292189	1.07446	0.0595172	9.49886e+06	522740	5.64536e+06	595970	66.78	4.36579e-06	0	10.776	0	2	620.862	1240.72	1.41736	14.6513	774	774	MS2	7/62	20210215-WuCC-iTRAQ-OSCC_relapse-3-Jan_Wang-s53.raw
	High		vVAGVANALAHK	Unambiguous	2	2	P68871;P02042	N-Term(iTRAQ4plex)	HCD	1	0	1	1	137779	Not Unique	Not Used	0.249893	0.558319	2.25794	0.187279	0.755958	0.337171	30166	15123.4	20284.1	12131	66.73	3.73691e-06	0	34.0724	38	3	431.931	1293.78	1.82424	30.8718	3546	3546	MS2	12/100	20210215-WuCC-iTRAQ-OSCC_relapse-3-Jan_Wang-s29.raw
		High	eFTPPVQAAYQk	Unambiguous	1	1	P68871	N-Term(iTRAQ4plex); K12(iTRAQ4plex)	CID	1	0	1	1	78280	Unique	Used	0.0129078	0.540528	42.3205	0.0131381	1.0267	0.024432	3.14088e+07	813355	2.04468e+07	886082	66.71	4.72469e-06	0	10.0352	0	2	833.958	1666.91	3.09203	26.2328	2857	2857	MS2	9/102	20210215-WuCC-iTRAQ-OSCC_relapse-3-Jan_Wang-s17.raw
	High		vVAGVANALAHk	Unambiguous	2	2	P68871;P02042	N-Term(iTRAQ4plex); K12(iTRAQ4plex)	HCD	1	0	1	1	223861	Not Unique	Not Used	0.0220309	0.266683	12.2334	0.0276496	1.26596	0.104217	30870.7	1364.44	9915.11	1832.84	66.68	1.75705e-06	0	16.4175	171	3	479.966	1437.88	4.71039	38.1232	6097	6097	MS2	15/100	20210215-WuCC-iTRAQ-OSCC_relapse-3-Jan_Wang-s47.raw
		High	fFESFGDLSTPDAVMGNPk	Unambiguous	1	1	P68871	N-Term(iTRAQ4plex); K19(iTRAQ4plex)	CID	1	0	1	1	70117	Unique	Used	0.0143023	0.34752	24.5561	0.0213708	1.50723	0.0618135	43874.4	1258.91	18363.2	2013.36	66.67	3.87501e-06	0	11.5301	16	2	1174.08	2347.15	-1.89539	43.7858	7613	7613	MS2	18/166	20210215-WuCC-iTRAQ-OSCC_relapse-3-Jan_Wang-s15.raw
	High		lLGNVLVcVLAHHFGk	Unambiguous	1	1	P68871	N-Term(iTRAQ4plex); C8(Methylthio); K16(iTRAQ4plex)	HCD	1	0	1	1	286381	Unique	Used	0.0277512	0.631492	22.997				5.96929e+06	332340	4.5399e+06		66.6	2.45029e-06	0	7.43868	0	3	685.393	2054.17	0.191747	50.3601	9630	9630	MS2	15/146	20210215-WuCC-iTRAQ-OSCC_relapse-3-Jan_Wang-s59.raw
	High		vVAGVANALAHk	Unambiguous	2	2	P68871;P02042	N-Term(iTRAQ4plex); K12(iTRAQ4plex)	HCD	1	0	1	1	238523	Not Unique	Not Used	0.0248083	0.234474	9.55171	0.0257776	1.04811	0.110507	118546	5900.12	33476.2	6561.71	66.59	1.79384e-06	0	13.6816	6	3	479.965	1437.88	2.54555	36.3523	5455	5455	MS2	13/100	20210215-WuCC-iTRAQ-OSCC_relapse-3-Jan_Wang-s50.raw
	High		sAVTALWGk	Unambiguous	1	1	P68871	N-Term(iTRAQ4plex); K9(iTRAQ4plex)	HCD	1	0	1	1	105494	Unique	Used	0.0713978	0.359828	5.09325	0.0686015	0.969195	0.191638	287584	41193.2	124628	42363	66.55	3.24218e-06	0	38.4598	8	2	610.869	1220.73	6.001	43.1203	7089	7089	MS2	8/70	20210215-WuCC-iTRAQ-OSCC_relapse-3-Jan_Wang-s22.raw
	High		vLGAFSDGLAHLDNLk	Unambiguous	2	2	P68871;P02042	N-Term(iTRAQ4plex); K16(iTRAQ4plex)	HCD	1	0	1	1	201472	Not Unique	Not Used	0.0733264	0.928173	12.7924	0.0457972	0.630001	0.0495968	2361.09	347.335	2639.35	232.188	66.54	3.64893e-06	0	6.60841	291	3	653.372	1958.1	3.20932	57.8354	10265	10265	MS2	14/138	20210215-WuCC-iTRAQ-OSCC_relapse-3-Jan_Wang-s42.raw
	High		gTFATLSELHcDk	Unambiguous	1	1	P68871	N-Term(iTRAQ4plex); C11(Methylthio); K13(iTRAQ4plex)	HCD	1	0	1	1	201227	Unique	Used	0.0453557	0.76681	17.086	0.0421688	0.937827	0.0552774	18637.1	1695.85	17211.6	1687.56	66.53	4.9691e-06	0	10.3721	22	3	585.961	1755.87	2.88114	55.0816	9733	9733	MS2	13/116	20210215-WuCC-iTRAQ-OSCC_relapse-3-Jan_Wang-s42.raw
	High		sAVTALWGk	Unambiguous	1	1	P68871	N-Term(iTRAQ4plex); K9(iTRAQ4plex)	HCD	1	0	1	1	105326	Unique	Used	0.124309	0.388892	3.16164	0.118617	0.962519	0.306593	171530	42777.8	80338.7	43689.5	66.51	3.28335e-06	0	26.3884	12	2	610.868	1220.73	4.50104	41.7154	6725	6725	MS2	8/70	20210215-WuCC-iTRAQ-OSCC_relapse-3-Jan_Wang-s22.raw
	High		sAVTALWGk	Unambiguous	1	1	P68871	N-Term(iTRAQ4plex); K9(iTRAQ4plex)	HCD	1	0	1	1	111083	Unique	Used	0.173384	0.681116	3.97005	0.16495	0.959634	0.243431	17826.8	6200.98	14623.5	6314.15	66.48	3.36234e-06	0	28.8055	56	2	610.868	1220.73	3.40107	47.0677	8399	8399	MS2	8/70	20210215-WuCC-iTRAQ-OSCC_relapse-3-Jan_Wang-s23.raw
	High		fFESFGDLSTPDAVMGNPk	Unambiguous	1	1	P68871	N-Term(iTRAQ4plex); K19(iTRAQ4plex)	HCD	1	0	1	1	55324	Unique	Used	0.113061	0.713216	6.37519	0.164731	1.46969	0.232165	85859.1	19474.9	73750.2	30370.3	66.48	4.10452e-06	0	27.2234	6	3	783.056	2347.15	1.14134	50.1282	8952	8952	MS2	15/166	20210215-WuCC-iTRAQ-OSCC_relapse-3-Jan_Wang-s12.raw
		High	lLGNVLVcVLAHHFGk	Unambiguous	1	1	P68871	N-Term(iTRAQ4plex); C8(Methylthio); K16(iTRAQ4plex)	CID	1	0	1	1	286239	Redundant	Not Used		0.557018					13257164		8893570		66.46	2.51927e-06	0	7.50985	0	3	685.393	2054.17	0.280885	48.9383	9315	9315	MS2	11/146	20210215-WuCC-iTRAQ-OSCC_relapse-3-Jan_Wang-s59.raw
	High		sAVTALWGk	Unambiguous	1	1	P68871	N-Term(iTRAQ4plex); K9(iTRAQ4plex)	HCD	1	0	1	1	129167	Unique	Used	0.0983774	0.569329	5.8486	0.0874541	0.896701	0.154405	39045.3	7706.22	26772.4	7332.26	66.45	3.3177e-06	0	19.209	51	2	610.867	1220.73	1.9011	35.6589	5000	5000	MS2	8/70	20210215-WuCC-iTRAQ-OSCC_relapse-3-Jan_Wang-s27.raw
	High		sAVTALWGk	Unambiguous	1	1	P68871	N-Term(iTRAQ4plex); K9(iTRAQ4plex)	HCD	1	0	1	1	194108	Unique	Used	0.0531495	0.518277	9.8548	0.109099	2.07055	0.211594	256521	27352.6	160118	60094.4	66.43	3.33302e-06	0	47.975	18	2	610.868	1220.73	3.00108	33.5871	4716	4716	MS2	8/70	20210215-WuCC-iTRAQ-OSCC_relapse-3-Jan_Wang-s41.raw
	High		vVAGVANALAHk	Unambiguous	2	2	P68871;P02042	N-Term(iTRAQ4plex); K12(iTRAQ4plex)	HCD	1	0	1	1	339491	Not Unique	Not Used	0.111836	0.629876	5.69189	0.119504	1.07785	0.190708	11126.8	2496.5	8440.76	2855.23	66.43	1.86116e-06	0	44.7836	300	3	479.966	1437.88	3.24594	31.0902	3796	3796	MS2	16/100	20210215-WuCC-iTRAQ-OSCC_relapse-3-Jan_Wang-s71.raw
	High		gTFATLSELHcDk	Unambiguous	1	1	P68871	N-Term(iTRAQ4plex); C11(Methylthio); K13(iTRAQ4plex)	HCD	1	0	1	1	274427	Unique	Used	0.0867519	0.61697	7.18737	0.0621167	0.722257	0.101202	76165.2	13256	56594.8	10159.1	66.39	5.06301e-06	0	18.9887	13	3	585.961	1755.87	2.56829	35.721	6066	6066	MS2	16/116	20210215-WuCC-iTRAQ-OSCC_relapse-3-Jan_Wang-s57.raw
	High		vHLTPEEk	Unambiguous	2	2	P68871;P02042	N-Term(iTRAQ4plex); K8(iTRAQ4plex)	HCD	1	0	1	1	256483	Not Unique	Not Used	0.120868	1.23972	10.3657	0.0739923	0.617503	0.0599936	66052.8	16016.9	98621.5	10494.6	66.35	4.91288e-06	0	17.6674	60	2	620.861	1240.72	1.1222	16.5869	924	924	MS2	7/62	20210215-WuCC-iTRAQ-OSCC_relapse-3-Jan_Wang-s54.raw
	High		vLGAFSDGLAHLDNLk	Unambiguous	2	2	P68871;P02042	N-Term(iTRAQ4plex); K16(iTRAQ4plex)	HCD	1	0	1	1	195672	Not Unique	Not Used	0.0444614	0.476407	10.8288	0.0268597	0.60937	0.0566717	50531.4	4507.35	28993.2	2914.42	66.34	3.86736e-06	0	11.3176	20	3	653.371	1958.1	2.36772	47.5757	8107	8107	MS2	14/138	20210215-WuCC-iTRAQ-OSCC_relapse-3-Jan_Wang-s41.raw
		High	vNVDEVGGEALGR	Unambiguous	1	1	P68871	N-Term(iTRAQ4plex)	CID	1	0	1	1	34922	Unique	Used	0.0245635	0.378603	15.5768	0.01	0.342792	0.0221624	131933	6501.63	60158.2	2364.84	66.34	5.8533e-06	0	9.1289	10	2	729.888	1458.77	0.788134	56.6171	10812	10812	MS2	12/128	20210215-WuCC-iTRAQ-OSCC_relapse-3-Jan_Wang-s08.raw
		High	eFTPPVQAAYQk	Unambiguous	1	1	P68871	N-Term(iTRAQ4plex); K12(iTRAQ4plex)	CID	1	0	1	1	103641	Unique	Used	0.053523	0.487374	9.20252	0.0333042	0.627655	0.0686878	75842	8143.8	44517.2	5423.72	66.32	5.20361e-06	0	16.0552	11	2	833.958	1666.91	2.94556	27.4433	3065	3065	MS2	9/102	20210215-WuCC-iTRAQ-OSCC_relapse-3-Jan_Wang-s22.raw
	High		vNVDEVGGEALGR	Unambiguous	1	1	P68871	N-Term(iTRAQ4plex)	HCD	1	0	1	1	31909	Redundant	Not Used	0.0483515	0.369763	7.72856	0.0558565	1.16527	0.151843	875555	84931.9	389909	105014	66.3	5.90746e-06	0	10.0201	1	2	729.888	1458.77	0.704454	32.2896	4291	4291	MS2	10/128	20210215-WuCC-iTRAQ-OSCC_relapse-3-Jan_Wang-s08.raw
	High		vNVDEVGGEALGR	Unambiguous	1	1	P68871	N-Term(iTRAQ4plex)	HCD	1	0	1	1	47215	Unique	Used	0.0342357	0.420072	12.4002	0.054152	1.5955	0.129579	292874	20115.8	148170	34055.3	66.3	5.94262e-06	0	23.0301	5	2	729.888	1458.77	1.03918	25.1535	2959	2959	MS2	11/128	20210215-WuCC-iTRAQ-OSCC_relapse-3-Jan_Wang-s11.raw
	High		lLGNVLVcVLAHHFGk	Unambiguous	1	1	P68871	N-Term(iTRAQ4plex); C8(Methylthio); K16(iTRAQ4plex)	HCD	1	0	1	1	291498	Redundant	Not Used	0.0665665	0.809415	12.2885	0.0482855	0.731684	0.0599638	65155.6	8701.31	63515.4	6755.5	66.28	2.63766e-06	0	4.04187	12	2	1027.59	2054.17	0.822263	51.7454	9528	9528	MS2	15/146	20210215-WuCC-iTRAQ-OSCC_relapse-3-Jan_Wang-s60.raw
	High		kVLGAFSDGLAHLDNLk	Unambiguous	2	2	P68871;P02042	K1(iTRAQ4plex); K17(iTRAQ4plex)	HCD	1	0	1	1	274511	Redundant	Not Used	0.01	0.320454	44.7424	0.0246832	3.43979	0.0774244	24572.2	356.823	9483.46	1302.37	66.25	2.31209e-06	1	6.9369	55	2	1043.6	2086.2	2.46317	36.4576	6248	6248	MS2	17/174	20210215-WuCC-iTRAQ-OSCC_relapse-3-Jan_Wang-s57.raw
	High		vVAGVANALAHkYH	Unambiguous	2	2	P68871;P02042	N-Term(iTRAQ4plex); K12(iTRAQ4plex)	HCD	1	0	1	1	289146	Not Unique	Not Used	0.0403274	0.567672	14.226	0.0461911	1.15537	0.0817908	1.5706e+07	1.2707e+06	1.07379e+07	1.55781e+06	66.23	3.57348e-06	1	18.1027	0	3	580.006	1738	1.25907	31.1069	4432	4432	MS2	14/116	20210215-WuCC-iTRAQ-OSCC_relapse-3-Jan_Wang-s60.raw
	High		sAVTALWGk	Unambiguous	1	1	P68871	N-Term(iTRAQ4plex); K9(iTRAQ4plex)	HCD	1	0	1	1	110065	Unique	Used	0.191558	0.705051	3.71968	0.212171	1.11725	0.302489	87998.4	33818.3	74722.4	40091.3	66.21	3.45834e-06	0	49.9275	21	2	610.869	1220.73	4.90103	38.6198	6198	6198	MS2	8/70	20210215-WuCC-iTRAQ-OSCC_relapse-3-Jan_Wang-s23.raw
	High		vVAGVANALAHk	Unambiguous	2	2	P68871;P02042	N-Term(iTRAQ4plex); K12(iTRAQ4plex)	HCD	1	0	1	1	239257	Not Unique	Not Used	0.0395736	0.335726	8.57362	0.0430155	1.09643	0.12879	77967.2	6190.05	31524.8	7201.54	66.21	2.41725e-06	0	11.9294	9	3	479.965	1437.88	1.46313	42.6594	7043	7043	MS2	13/100	20210215-WuCC-iTRAQ-OSCC_relapse-3-Jan_Wang-s50.raw
	High		vNVDEVGGEALGR	Unambiguous	1	1	P68871	N-Term(iTRAQ4plex)	HCD	1	0	1	1	32425	Unique	Used	0.0701724	0.334091	4.81153	0.0604672	0.869193	0.181928	394116	55484	158579	51172.1	66.2	5.82916e-06	0	22.9775	4	2	729.887	1458.77	-0.299711	36.4359	5409	5409	MS2	10/128	20210215-WuCC-iTRAQ-OSCC_relapse-3-Jan_Wang-s08.raw
		High	eFTPPVQAAYQk	Unambiguous	1	1	P68871	N-Term(iTRAQ4plex); K12(iTRAQ4plex)	CID	1	0	1	1	156219	Redundant	Not Used	0.0326267	0.623584	19.3155	0.0571488	1.76684	0.0921203	33527.9	2194.61	25180.1	4114.36	66.2	5.30142e-06	0	10.4476	40	2	833.958	1666.91	2.87233	30.3708	3487	3487	MS2	9/102	20210215-WuCC-iTRAQ-OSCC_relapse-3-Jan_Wang-s33.raw
	High		vVAGVANALAHk	Unambiguous	2	2	P68871;P02042	N-Term(iTRAQ4plex); K12(iTRAQ4plex)	HCD	1	0	1	1	238049	Not Unique	Not Used	0.01	0.285898	81.9627				3.87776e+06	27424.4	1.33521e+06		66.09	2.01272e-06	0	11.3844	0	3	479.966	1437.88	4.20102	31.9946	4428	4428	MS2	15/100	20210215-WuCC-iTRAQ-OSCC_relapse-3-Jan_Wang-s50.raw
	High		vLGAFSDGLAHLDNLk	Unambiguous	2	2	P68871;P02042	N-Term(iTRAQ4plex); K16(iTRAQ4plex)	HCD	1	0	1	1	200806	Not Unique	Not Used	0.0808645	0.898609	11.2305	0.0525907	0.656015	0.0588276	30060.5	4876.75	32532.9	3394.64	66.08	4.0813e-06	0	12.346	24	3	653.371	1958.1	1.52611	51.3692	8822	8822	MS2	14/138	20210215-WuCC-iTRAQ-OSCC_relapse-3-Jan_Wang-s42.raw
	High		gTFATLSELHcDk	Unambiguous	1	1	P68871	N-Term(iTRAQ4plex); C11(Methylthio); K13(iTRAQ4plex)	HCD	1	0	1	1	319072	Unique	Used	0.215583	0.588032	2.75658	0.136569	0.639	0.233451	22141.7	9576.42	15680.8	6493.12	66.07	5.45015e-06	0	26.9146	81	3	585.961	1755.87	2.56829	37.7279	5476	5476	MS2	16/116	20210215-WuCC-iTRAQ-OSCC_relapse-3-Jan_Wang-s66.raw
	High		vVAGVANALAHkYH	Unambiguous	2	2	P68871;P02042	N-Term(iTRAQ4plex); K12(iTRAQ4plex)	HCD	1	0	1	1	289224	Not Unique	Not Used	0.0430422	0.478746	11.2407	0.0451745	1.05867	0.0948487	5.88678e+06	508335	3.39421e+06	571032	66.06	3.84e-06	1	12.4691	0	3	580.006	1738	2.20725	31.8055	4601	4601	MS2	13/116	20210215-WuCC-iTRAQ-OSCC_relapse-3-Jan_Wang-s60.raw
	High		kVLGAFSDGLAHLDNLk	Unambiguous	2	2	P68871;P02042	N-Term(iTRAQ4plex); K1(iTRAQ4plex); K17(iTRAQ4plex)	HCD	1	0	1	1	304891	Not Unique	Not Used	0.0689072	0.484627	7.10767	0.0497014	0.727557	0.103087	24496	3386.39	14297.4	2614.28	66.05	2.03135e-06	1	35.684	25	4	558.329	2230.3	1.35603	37.028	6068	6068	MS2	17/174	20210215-WuCC-iTRAQ-OSCC_relapse-3-Jan_Wang-s63.raw
	High		vNVDEVGGEALGR	Unambiguous	1	1	P68871	N-Term(iTRAQ4plex)	HCD	1	0	1	1	32083	Unique	Used	0.0515848	0.348587	6.82927	0.0464294	0.907891	0.133883	781964	80925.6	328288	77959.5	65.98	6.49796e-06	0	6.47596	2	2	729.887	1458.77	0.453413	33.6909	4668	4668	MS2	10/128	20210215-WuCC-iTRAQ-OSCC_relapse-3-Jan_Wang-s08.raw
	High		vNVDEVGGEALGR	Unambiguous	1	1	P68871	N-Term(iTRAQ4plex)	HCD	1	0	1	1	217777	Unique	Used	0.0738478	0.428326	5.86167	0.0731512	0.999187	0.171668	17962.4	2661.21	9266.05	2821.47	65.98	6.48535e-06	0	14.0977	76	2	729.888	1458.77	1.54126	29.0714	3414	3414	MS2	10/128	20210215-WuCC-iTRAQ-OSCC_relapse-3-Jan_Wang-s46.raw
	High		gTFATLSELHcDk	Unambiguous	1	1	P68871	N-Term(iTRAQ4plex); C11(Methylthio); K13(iTRAQ4plex)	HCD	1	0	1	1	200913	Unique	Used	0.0375086	0.751272	20.2419	0.0464754	1.24984	0.0621826	34558.5	2600.54	31268.6	3448.8	65.92	5.52655e-06	0	8.27535	10	3	585.961	1755.87	1.83832	52.2994	9055	9055	MS2	13/116	20210215-WuCC-iTRAQ-OSCC_relapse-3-Jan_Wang-s42.raw
		High	vNVDEVGGEALGR	Unambiguous	1	1	P68871	N-Term(iTRAQ4plex)	CID	1	0	1	1	35077	Unique	Used	0.0167078	0.471057	28.493				79432	2662.51	45063.5		65.9	6.1818e-06	0	7.94952	12	2	729.89	1458.77	3.80062	58.0366	11149	11149	MS2	11/128	20210215-WuCC-iTRAQ-OSCC_relapse-3-Jan_Wang-s08.raw
	High		vVAGVANALAHK	Unambiguous	2	2	P68871;P02042	N-Term(iTRAQ4plex)	HCD	1	0	1	1	137789	Redundant	Not Used	0.12104	0.410403	3.42662	0.111014	0.925144	0.2719	24969.1	6063.31	12341.6	5952.07	65.87	4.29643e-06	0	22.9942	45	2	647.393	1293.78	2.30639	30.938	3563	3563	MS2	9/100	20210215-WuCC-iTRAQ-OSCC_relapse-3-Jan_Wang-s29.raw
		High	lLGNVLVcVLAHHFGk	Unambiguous	1	1	P68871	N-Term(iTRAQ4plex); C8(Methylthio); K16(iTRAQ4plex)	CID	1	0	1	1	286447	Unique	Used	0.0268641	0.75139	28.2669				82918.7	4468.91	75036.8		65.84	3.32285e-06	0	4.37946	6	2	1027.58	2054.16	-3.2187	50.9393	9767	9767	MS2	14/146	20210215-WuCC-iTRAQ-OSCC_relapse-3-Jan_Wang-s59.raw
	High		sAVTALWGk	Unambiguous	1	1	P68871	N-Term(iTRAQ4plex); K9(iTRAQ4plex)	HCD	1	0	1	1	114577	Unique	Used	0.232212	0.42354	1.84329	0.100462	0.436396	0.238425	1.53252e+06	713950	781728	330596	65.83	3.82682e-06	0	37.8865	2	2	610.867	1220.73	1.9011	34.2912	4908	4908	MS2	8/70	20210215-WuCC-iTRAQ-OSCC_relapse-3-Jan_Wang-s24.raw
	High		vVAGVANALAHk	Unambiguous	2	2	P68871;P02042	N-Term(iTRAQ4plex); K12(iTRAQ4plex)	HCD	1	0	1	1	239812	Not Unique	Not Used	0.0220523	0.355684	16.3003	0.0454057	2.07692	0.128319	39270.5	1737.39	16822.3	3828.83	65.82	2.14182e-06	0	12.0923	27	3	479.966	1437.88	3.18227	47.5195	8248	8248	MS2	14/100	20210215-WuCC-iTRAQ-OSCC_relapse-3-Jan_Wang-s50.raw
	High		vNVDEVGGEALGR	Unambiguous	1	1	P68871	N-Term(iTRAQ4plex)	HCD	1	0	1	1	41941	Unique	Used	0.0416238	0.475454	11.5439	0.093036	2.25461	0.196692	134158	11203	76821.1	26801.3	65.8	6.39155e-06	0	32.3546	7	2	729.887	1458.77	-0.467073	26.9216	3074	3074	MS2	11/128	20210215-WuCC-iTRAQ-OSCC_relapse-3-Jan_Wang-s10.raw
	High		vVAGVANALAHkYH	Unambiguous	2	2	P68871;P02042	N-Term(iTRAQ4plex); K12(iTRAQ4plex)	HCD	1	0	1	1	289507	Not Unique	Not Used	0.177486	0.527235	3.0021	0.135999	0.77292	0.259284	54529.1	19416.4	34624.9	15924	65.8	3.87965e-06	1	32.0193	34	3	580.006	1738	1.89119	34.3087	5213	5213	MS2	18/116	20210215-WuCC-iTRAQ-OSCC_relapse-3-Jan_Wang-s60.raw
	High		vVAGVANALAHk	Unambiguous	2	2	P68871;P02042	N-Term(iTRAQ4plex); K12(iTRAQ4plex)	HCD	1	0	1	1	238121	Not Unique	Not Used	0.0113712	0.236634	21.0308				574799	13112.9	163813		65.78	2.16164e-06	0	11.8271	2	3	479.966	1437.88	4.26469	32.6691	4584	4584	MS2	14/100	20210215-WuCC-iTRAQ-OSCC_relapse-3-Jan_Wang-s50.raw
		High	vVAGVANALAHk	Unambiguous	2	2	P68871;P02042	N-Term(iTRAQ4plex); K12(iTRAQ4plex)	CID	1	0	1	1	223916	Not Unique	Not Used	0.155425	0.432044	2.80925	0.0756933	0.491245	0.176105	20263	6318.35	10543.6	3293.45	65.75	1.76938e-06	0	22.9376	19	2	719.445	1437.88	3.76467	38.5976	6209	6209	MS2	9/100	20210215-WuCC-iTRAQ-OSCC_relapse-3-Jan_Wang-s47.raw
	High		vVAGVANALAHk	Unambiguous	2	2	P68871;P02042	N-Term(iTRAQ4plex); K12(iTRAQ4plex)	HCD	1	0	1	1	245405	Not Unique	Not Used	0.117128	0.736424	6.35409	0.0581214	0.50054	0.0793325	16092.9	3781.55	14273.1	2008.44	65.73	2.18667e-06	0	9.77987	46	3	479.966	1437.88	3.1186	52.811	9798	9798	MS2	15/100	20210215-WuCC-iTRAQ-OSCC_relapse-3-Jan_Wang-s51.raw
		High	sAVTALWGk	Unambiguous	1	1	P68871	N-Term(iTRAQ4plex); K9(iTRAQ4plex)	CID	1	0	1	1	106615	Unique	Used	0.0345822	0.302192	8.83112	0.0190321	0.555133	0.0633062	199305	13827.6	72536.8	8145.06	65.72	3.89819e-06	0	12.7384	9	2	610.868	1220.73	3.80106	52.5659	9513	9513	MS2	13/70	20210215-WuCC-iTRAQ-OSCC_relapse-3-Jan_Wang-s22.raw
	High		gTFATLSELHcDk	Unambiguous	1	1	P68871	N-Term(iTRAQ4plex); C11(Methylthio); K13(iTRAQ4plex)	HCD	1	0	1	1	201423	Unique	Used	0.113518	0.876417	7.80247				8397.18	1912.38	8863.4		65.69	5.93503e-06	0	8.68161	43	3	585.962	1755.87	3.61111	57.1678	10160	10160	MS2	14/116	20210215-WuCC-iTRAQ-OSCC_relapse-3-Jan_Wang-s42.raw
	High		gTFATLSELHcDk	Unambiguous	1	1	P68871	N-Term(iTRAQ4plex); C11(Methylthio); K13(iTRAQ4plex)	HCD	1	0	1	1	198849	Redundant	Not Used	0.0345051	0.595469	17.4406	0.0688037	2.01137	0.116144	46713.3	3233.7	33500.8	6901.46	65.67	5.86756e-06	0	13.3589	12	2	878.439	1755.87	3.09736	34.4058	4583	4583	MS2	15/116	20210215-WuCC-iTRAQ-OSCC_relapse-3-Jan_Wang-s42.raw
	High		vLGAFSDGLAHLDNLk	Unambiguous	2	2	P68871;P02042	N-Term(iTRAQ4plex); K16(iTRAQ4plex)	HCD	1	0	1	1	264878	Not Unique	Not Used	0.0557365	0.36111	6.54763				135982	15205.4	59139.4		65.66	4.46854e-06	0	11.9626	4	3	653.372	1958.1	3.20932	43.4087	8091	8091	MS2	15/138	20210215-WuCC-iTRAQ-OSCC_relapse-3-Jan_Wang-s55.raw
		High	vNVDEVGGEALGR	Unambiguous	1	1	P68871	N-Term(iTRAQ4plex)	CID	1	0	1	1	142331	Unique	Used	0.0677198	0.42711	6.37394	0.037922	0.564857	0.0892474	39251.8	5332.76	20190.8	3196.24	65.62	6.90877e-06	0	2.77703	80	2	729.888	1458.77	0.704454	31.1694	3395	3395	MS2	10/128	20210215-WuCC-iTRAQ-OSCC_relapse-3-Jan_Wang-s30.raw
		High	fFESFGDLSTPDAVmGNPk	Unambiguous	1	1	P68871	N-Term(iTRAQ4plex); M15(Oxidation); K19(iTRAQ4plex)	CID	1	0	1	1	59513	Unique	Used		0.609161					49883		36596.6		65.59	5.21749e-06	0	5.54803	5	2	1182.08	2363.15	0.992413	41.5512	6977	6977	MS2	13/166	20210215-WuCC-iTRAQ-OSCC_relapse-3-Jan_Wang-s13.raw
	High		vVAGVANALAHk	Unambiguous	2	2	P68871;P02042	N-Term(iTRAQ4plex); K12(iTRAQ4plex)	HCD	1	0	1	1	242963	Not Unique	Not Used	0.0592833	0.818049	13.9454	0.0881751	1.50029	0.108345	57137.9	6795.7	56293.7	10818.3	65.58	2.46258e-06	0	9.49833	14	3	479.965	1437.88	1.90883	31.6078	4507	4507	MS2	15/100	20210215-WuCC-iTRAQ-OSCC_relapse-3-Jan_Wang-s51.raw
		High	vVAGVANALAHk	Unambiguous	2	2	P68871;P02042	N-Term(iTRAQ4plex); K12(iTRAQ4plex)	CID	1	0	1	1	243045	Not Unique	Not Used	0.146487	0.798885	5.5115	0.164404	1.13208	0.206858	20862.5	6131.14	20072.7	7364.9	65.57	1.95519e-06	0	7.8272	79	3	479.965	1437.88	2.22719	32.2741	4674	4674	MS2	9/100	20210215-WuCC-iTRAQ-OSCC_relapse-3-Jan_Wang-s51.raw
		High	vNVDEVGGEALGR	Unambiguous	1	1	P68871	N-Term(iTRAQ4plex)	CID	1	0	1	1	34669	Unique	Used	0.0268709	0.352557	13.2597	0.0345274	1.29612	0.0984416	284572	15340.9	120831	21098.2	65.54	6.9674e-06	0	23.4344	8	2	729.887	1458.77	0.202371	54.5268	10265	10265	MS2	12/128	20210215-WuCC-iTRAQ-OSCC_relapse-3-Jan_Wang-s08.raw
	High		gTFATLSELHcDk	Unambiguous	1	1	P68871	N-Term(iTRAQ4plex); C11(Methylthio); K13(iTRAQ4plex)	HCD	1	0	1	1	196513	Unique	Used	0.0210692	0.493163	23.6553	0.0301777	1.44478	0.061509	11540.4	487.804	6854.38	747.818	65.49	6.11587e-06	0	10.9873	93	3	585.962	1755.87	3.0897	54.9905	9928	9928	MS2	15/116	20210215-WuCC-iTRAQ-OSCC_relapse-3-Jan_Wang-s41.raw
	High		lLGNVLVcVLAHHFGk	Unambiguous	1	1	P68871	N-Term(iTRAQ4plex); C8(Methylthio); K16(iTRAQ4plex)	HCD	1	0	1	1	286369	Redundant	Not Used	0.0625663	0.737479	11.9122				331532	41614.3	294463		65.49	3.24861e-06	0	5.07084	1	2	1027.59	2054.16	-0.603955	50.2447	9604	9604	MS2	14/146	20210215-WuCC-iTRAQ-OSCC_relapse-3-Jan_Wang-s59.raw
	High		vVAGVANALAHkYH	Unambiguous	2	2	P68871;P02042	N-Term(iTRAQ4plex); K12(iTRAQ4plex)	HCD	1	0	1	1	327164	Not Unique	Not Used	0.13156	0.448115	3.4423	0.0974638	0.747276	0.218624	39569.9	10444	21355.5	8281.28	65.46	4.38047e-06	1	19.4056	49	3	580.006	1738	2.3126	32.5459	4081	4081	MS2	16/116	20210215-WuCC-iTRAQ-OSCC_relapse-3-Jan_Wang-s68.raw
	High		fFESFGDLSTPDAVMGNPk	Unambiguous	1	1	P68871	N-Term(iTRAQ4plex); K19(iTRAQ4plex)	HCD	1	0	1	1	55925	Unique	Used	0.0286531	0.798664	28.1694	0.0729676	2.56875	0.0918352	36832	2117.26	35427.9	5770.92	65.46	5.70314e-06	0	20.147	8	3	783.057	2347.16	1.92146	55.0549	10253	10253	MS2	13/166	20210215-WuCC-iTRAQ-OSCC_relapse-3-Jan_Wang-s12.raw
		High	vVAGVANALAHk	Unambiguous	2	2	P68871;P02042	N-Term(iTRAQ4plex); K12(iTRAQ4plex)	CID	1	0	1	1	240515	Redundant	Not Used	0.0517242	0.314942	6.15349	0.0763367	1.48868	0.243639	25536.7	2649.94	9686.16	4185.89	65.45	1.89593e-06	0	36.9729	46	2	719.446	1437.88	4.44383	53.7753	9764	9764	MS2	10/100	20210215-WuCC-iTRAQ-OSCC_relapse-3-Jan_Wang-s50.raw
		High	vVAGVANALAHk	Unambiguous	2	2	P68871;P02042	N-Term(iTRAQ4plex); K12(iTRAQ4plex)	CID	1	0	1	1	238193	Redundant	Not Used		0.306548					533549		196983		65.43	1.90468e-06	0	11.5645	2	3	479.966	1437.88	3.94633	33.3286	4734	4734	MS2	8/100	20210215-WuCC-iTRAQ-OSCC_relapse-3-Jan_Wang-s50.raw
	High		vVAGVANALAHk	Unambiguous	2	2	P68871;P02042	N-Term(iTRAQ4plex); K12(iTRAQ4plex)	HCD	1	0	1	1	309026	Not Unique	Not Used	0.222751	0.559226	2.53718	0.136312	0.617271	0.245013	41652.6	18614	28053.4	12191.7	65.41	2.35388e-06	0	30.741	51	3	479.965	1437.88	2.60922	31.388	4298	4298	MS2	15/100	20210215-WuCC-iTRAQ-OSCC_relapse-3-Jan_Wang-s64.raw
	High		kVLGAFSDGLAHLDNLk	Unambiguous	2	2	P68871;P02042	N-Term(iTRAQ4plex); K1(iTRAQ4plex); K17(iTRAQ4plex)	HCD	1	0	1	1	306326	Not Unique	Not Used	0.0664588	0.51124	7.77423	0.0601885	0.913533	0.11834	12114	1615.16	7458.78	1565.63	65.41	2.35388e-06	1	20.2138	143	4	558.331	2230.3	3.76427	50.3293	9173	9173	MS2	17/174	20210215-WuCC-iTRAQ-OSCC_relapse-3-Jan_Wang-s63.raw
	High		vNVDEVGGEALGR	Unambiguous	1	1	P68871	N-Term(iTRAQ4plex)	HCD	1	0	1	1	31484	Redundant	Not Used	0.0389834	0.386657	10.0238	0.0217063	0.561655	0.0564293	2.86719e+06	224240	1.33518e+06	133639	65.36	6.98572e-06	0	5.99106	0	2	729.887	1458.77	-0.801795	28.8553	3369	3369	MS2	7/128	20210215-WuCC-iTRAQ-OSCC_relapse-3-Jan_Wang-s08.raw
		High	sAVTALWGk	Unambiguous	1	1	P68871	N-Term(iTRAQ4plex); K9(iTRAQ4plex)	CID	1	0	1	1	107255	Unique	Used	0.013507	0.298673	22.3471				5079.99	137.657	1827.32		65.33	4.2791e-06	0	24.7001	107	2	610.87	1220.73	7.50096	58.9193	10907	10907	MS2	13/70	20210215-WuCC-iTRAQ-OSCC_relapse-3-Jan_Wang-s22.raw
	High		kVLGAFSDGLAHLDNLk	Unambiguous	2	2	P68871;P02042	N-Term(iTRAQ4plex); K1(iTRAQ4plex); K17(iTRAQ4plex)	HCD	1	0	1	1	327937	Not Unique	Not Used	0.162917	0.51117	3.17091	0.124754	0.772418	0.245321	12514.8	4090.43	7704.54	3352.51	65.31	2.40871e-06	1	45.8186	145	4	558.331	2230.3	5.18731	40.6369	5755	5755	MS2	15/174	20210215-WuCC-iTRAQ-OSCC_relapse-3-Jan_Wang-s68.raw
	High		fFESFGDLSTPDAVMGNPk	Unambiguous	1	1	P68871	N-Term(iTRAQ4plex); K19(iTRAQ4plex)	HCD	1	0	1	1	54342	Redundant	Not Used	0.0198904	0.557264	28.3141				483608	19298.1	324571		65.31	5.35885e-06	0	4.63842	2	2	1174.08	2347.15	0.913035	41.8848	6822	6822	MS2	14/166	20210215-WuCC-iTRAQ-OSCC_relapse-3-Jan_Wang-s12.raw
	High		gTFATLSELHcDk	Unambiguous	1	1	P68871	N-Term(iTRAQ4plex); C11(Methylthio); K13(iTRAQ4plex)	HCD	1	0	1	1	204164	Redundant	Not Used	0.111738	0.723282	6.54172	0.104672	0.944918	0.145468	20241.9	4537.64	17632.6	4549.59	65.3	6.25656e-06	0	12.1836	48	2	878.437	1755.87	0.9422	38.0374	5876	5876	MS2	10/116	20210215-WuCC-iTRAQ-OSCC_relapse-3-Jan_Wang-s43.raw
		High	lLGNVLVcVLAHHFGk	Unambiguous	1	1	P68871	N-Term(iTRAQ4plex); C8(Methylthio); K16(iTRAQ4plex)	CID	1	0	1	1	311322	Unique	Used		0.893966					10116.8		10892.3		65.29	3.01717e-06	0	7.7693	5	4	514.298	2054.17	3.12677	52.0381	9268	9268	MS2	11/146	20210215-WuCC-iTRAQ-OSCC_relapse-3-Jan_Wang-s64.raw
		High	eFTPPVQAAYQk	Unambiguous	1	1	P68871	N-Term(iTRAQ4plex); K12(iTRAQ4plex)	CID	1	0	1	1	146917	Unique	Used	0.0145414	0.442377	30.7448	0.0159307	1.10507	0.036198	30189.6	880.724	16084.4	1032.71	65.27	6.43366e-06	0	8.03599	34	2	833.957	1666.91	1.77386	30.3071	3498	3498	MS2	10/102	20210215-WuCC-iTRAQ-OSCC_relapse-3-Jan_Wang-s31.raw
	High		kVLGAFSDGLAHLDNLk	Unambiguous	2	2	P68871;P02042	N-Term(iTRAQ4plex); K1(iTRAQ4plex); K17(iTRAQ4plex)	HCD	1	0	1	1	306204	Not Unique	Not Used	0.19908	0.526243	2.67143	0.173141	0.877274	0.330717	8678.02	3465.97	5500	3226.33	65.25	2.44221e-06	1	57.4083	122	3	744.106	2230.3	4.48182	49.1867	8911	8911	MS2	17/174	20210215-WuCC-iTRAQ-OSCC_relapse-3-Jan_Wang-s63.raw
	High		vNVDEVGGEALGR	Unambiguous	1	1	P68871	N-Term(iTRAQ4plex)	HCD	1	0	1	1	33121	Unique	Used	0.0569404	0.510058	9.05281	0.100272	1.77632	0.197607	248278	28362	152516	53457.3	65.23	7.28796e-06	0	19.6097	4	2	729.887	1458.77	-0.467073	42.026	6917	6917	MS2	10/128	20210215-WuCC-iTRAQ-OSCC_relapse-3-Jan_Wang-s08.raw
	High		vVAGVANALAHk	Unambiguous	2	2	P68871;P02042	N-Term(iTRAQ4plex); K12(iTRAQ4plex)	HCD	1	0	1	1	242741	Not Unique	Not Used	0.0550528	0.809591	14.8618				6.31e+06	696925	6.1525e+06		65.22	2.45914e-06	0	9.3816	0	3	479.965	1437.88	2.35454	29.4934	4026	4026	MS2	15/100	20210215-WuCC-iTRAQ-OSCC_relapse-3-Jan_Wang-s51.raw
	High		gTFATLSELHcDk	Unambiguous	1	1	P68871	N-Term(iTRAQ4plex); C11(Methylthio); K13(iTRAQ4plex)	HCD	1	0	1	1	194311	Redundant	Not Used		0.429554					2.51351e+06		1300330		65.19	6.31111e-06	0	9.89262	0	2	878.436	1755.86	-0.239665	35.3358	5157	5157	MS2	14/116	20210215-WuCC-iTRAQ-OSCC_relapse-3-Jan_Wang-s41.raw
	High		lLGNVLVcVLAHHFGk	Unambiguous	1	1	P68871	N-Term(iTRAQ4plex); C8(Methylthio); K16(iTRAQ4plex)	HCD	1	0	1	1	296673	Unique	Used	0.155389	0.635318	4.13195	0.151487	0.983372	0.239678	11691.8	3644.84	8945.98	3803.16	65.1	3.52294e-06	0	47.4768	137	3	685.392	2054.16	-1.23447	52.7016	9908	9908	MS2	16/146	20210215-WuCC-iTRAQ-OSCC_relapse-3-Jan_Wang-s61.raw
		High	gTFATLSELHcDk	Unambiguous	1	1	P68871	N-Term(iTRAQ4plex); C11(Methylthio); K13(iTRAQ4plex)	CID	1	0	1	1	199367	Redundant	Not Used	0.127359	0.763436	6.05798	0.133016	1.05351	0.175136	40663	10389.8	37387.7	11614.3	65.08	6.96974e-06	0	14.3851	23	2	878.438	1755.87	2.40215	39.0014	5697	5697	MS2	22/116	20210215-WuCC-iTRAQ-OSCC_relapse-3-Jan_Wang-s42.raw
		High	vVAGVANALAHk	Unambiguous	2	2	P68871;P02042	N-Term(iTRAQ4plex); K12(iTRAQ4plex)	CID	1	0	1	1	257934	Not Unique	Not Used	0.0736254	0.518619	7.11878	0.128728	1.76363	0.249498	152292	22494.7	95121.8	42095.7	65.07	3.12727e-06	0	30.6657	7	3	479.965	1437.88	1.33579	29.1877	4063	4063	MS2	10/100	20210215-WuCC-iTRAQ-OSCC_relapse-3-Jan_Wang-s54.raw
	High		vNVDEVGGEALGR	Unambiguous	1	1	P68871	N-Term(iTRAQ4plex)	HCD	1	0	1	1	31825	Redundant	Not Used	0.0461588	0.481935	10.5516	0.0612111	1.33764	0.127669	773079	71590.6	448713	101612	65.04	7.89588e-06	0	6.34985	1	2	729.888	1458.77	0.704454	31.615	4109	4109	MS2	7/128	20210215-WuCC-iTRAQ-OSCC_relapse-3-Jan_Wang-s08.raw
		High	vVAGVANALAHk	Unambiguous	2	2	P68871;P02042	N-Term(iTRAQ4plex); K12(iTRAQ4plex)	CID	1	0	1	1	245907	Not Unique	Not Used	0.161273	0.749959	4.69959	0.101262	0.633353	0.135722	1019.6	329.888	920.919	221.698	65.01	2.80795e-06	0	12.8861	300	2	719.444	1437.88	1.98186	58.0808	10881	10881	MS2	10/100	20210215-WuCC-iTRAQ-OSCC_relapse-3-Jan_Wang-s51.raw
	High		vVAGVANALAHk	Unambiguous	2	2	P68871;P02042	N-Term(iTRAQ4plex); K12(iTRAQ4plex)	HCD	1	0	1	1	335347	Not Unique	Not Used	0.095055	0.489933	5.2089	0.116997	1.24154	0.240039	14318	2730.45	8448.39	3597.04	64.99	2.59289e-06	0	37.4633	137	3	479.965	1437.88	2.29086	31.2411	3691	3691	MS2	15/100	20210215-WuCC-iTRAQ-OSCC_relapse-3-Jan_Wang-s70.raw
	High		kVLGAFSDGLAHLDNLk	Unambiguous	2	2	P68871;P02042	N-Term(iTRAQ4plex); K1(iTRAQ4plex); K17(iTRAQ4plex)	HCD	1	0	1	1	306812	Not Unique	Not Used	0.0971863	0.48102	5.002	0.113824	1.18138	0.237855	10197.1	1988.2	5907.4	2492.29	64.97	2.60486e-06	1	8.19493	75	4	558.33	2230.3	3.10748	54.9257	10226	10226	MS2	15/174	20210215-WuCC-iTRAQ-OSCC_relapse-3-Jan_Wang-s63.raw
	High		LLGNVLVcVLAHHFGk	Unambiguous	1	1	P68871	C8(Methylthio); K16(iTRAQ4plex)	HCD	1	0	1	1	250034	Unique	Used		0.482321					1.25832e+06		730944		64.94	5.89954e-06	0	4.60983	0	3	637.36	1910.07	1.87424	48.8201	8903	8903	MS2	9/146	20210215-WuCC-iTRAQ-OSCC_relapse-3-Jan_Wang-s52.raw
		High	vVAGVANALAHk	Unambiguous	2	2	P68871;P02042	N-Term(iTRAQ4plex); K12(iTRAQ4plex)	CID	1	0	1	1	238823	Redundant	Not Used	0.189025	0.569042	3.04236	0.233692	1.24706	0.412802	57446.1	21785	39369.6	28826.5	64.9	2.28134e-06	0	51.0011	32	2	719.444	1437.88	2.40634	38.9712	6099	6099	MS2	9/100	20210215-WuCC-iTRAQ-OSCC_relapse-3-Jan_Wang-s50.raw
	High		sAVTALWGk	Unambiguous	1	1	P68871	N-Term(iTRAQ4plex); K9(iTRAQ4plex)	HCD	1	0	1	1	133788	Unique	Used	0.0417533	0.52382	12.6787	0.0502542	1.21407	0.0964347	143777	12043.6	90704.2	15514.9	64.88	4.76253e-06	0	32.8892	32	2	610.867	1220.73	1.80111	36.2537	4649	4649	MS2	8/70	20210215-WuCC-iTRAQ-OSCC_relapse-3-Jan_Wang-s28.raw
	High		sAVTALWGk	Unambiguous	1	1	P68871	N-Term(iTRAQ4plex); K9(iTRAQ4plex)	HCD	1	0	1	1	124340	Redundant	Not Used	0.0591989	0.514325	8.78029	0.0509431	0.868029	0.0995614	170537	20253.9	105636	18654.8	64.84	4.8066e-06	0	29.0167	20	2	610.867	1220.73	2.90108	35.4067	4702	4702	MS2	8/70	20210215-WuCC-iTRAQ-OSCC_relapse-3-Jan_Wang-s26.raw
	High		vNVDEVGGEALGR	Unambiguous	1	1	P68871	N-Term(iTRAQ4plex)	HCD	1	0	1	1	32000	Unique	Used	0.0466019	0.479169	10.3913	0.0477836	1.03428	0.100238	840899	78618.5	485276	86280.3	64.83	8.46793e-06	0	6.18202	1	2	729.887	1458.77	0.453413	33.0115	4487	4487	MS2	7/128	20210215-WuCC-iTRAQ-OSCC_relapse-3-Jan_Wang-s08.raw
		High	fFESFGDLSTPDAVmGNPk	Unambiguous	1	1	P68871	N-Term(iTRAQ4plex); M15(Oxidation); K19(iTRAQ4plex)	CID	1	0	1	1	59349	Unique	Used		0.356664					130730		56155.3		64.83	6.11664e-06	0	4.90871	5	2	1182.08	2363.15	1.50897	40.1692	6617	6617	MS2	14/166	20210215-WuCC-iTRAQ-OSCC_relapse-3-Jan_Wang-s13.raw
	High		vNVDEVGGEALGR	Unambiguous	1	1	P68871	N-Term(iTRAQ4plex)	HCD	1	0	1	1	31159	Redundant	Not Used	0.0324507	0.41711	12.9901	0.01	0.285491	0.0221333	5.77458e+07	3.75942e+06	2.90086e+07	1.13884e+06	64.82	7.5975e-06	0	6.20728	0	2	729.886	1458.76	-1.47124	26.0272	2666	2666	MS2	7/128	20210215-WuCC-iTRAQ-OSCC_relapse-3-Jan_Wang-s08.raw
	High		vNVDEVGGEALGR	Unambiguous	1	1	P68871	N-Term(iTRAQ4plex)	HCD	1	0	1	1	36542	Unique	Used	0.0485882	0.875338	18.2067	0.0413177	0.857765	0.0474464	9.89557e+06	964603	1.04321e+07	877942	64.81	8.37487e-06	0	4.63544	0	2	729.889	1458.77	2.12702	25.6726	3053	3053	MS2	7/128	20210215-WuCC-iTRAQ-OSCC_relapse-3-Jan_Wang-s09.raw
		High	sAVTALWGk	Unambiguous	1	1	P68871	N-Term(iTRAQ4plex); K9(iTRAQ4plex)	CID	1	0	1	1	111360	Unique	Used	0.0728713	0.653282	9.06001	0.0510592	0.706773	0.0785627	96313	14080.5	75777.7	10559.6	64.81	5.23636e-06	0	28.3512	20	2	610.867	1220.73	2.60109	49.4032	8999	8999	MS2	8/70	20210215-WuCC-iTRAQ-OSCC_relapse-3-Jan_Wang-s23.raw
	High		vVAGVANALAHk	Unambiguous	2	2	P68871;P02042	N-Term(iTRAQ4plex); K12(iTRAQ4plex)	HCD	1	0	1	1	313823	Not Unique	Not Used	0.156011	0.578457	3.74714	0.132391	0.855987	0.230055	37788.1	11827.4	26325.8	10742.5	64.8	3.37754e-06	0	42.4559	33	3	479.964	1437.88	-0.447032	30.8067	4282	4282	MS2	15/100	20210215-WuCC-iTRAQ-OSCC_relapse-3-Jan_Wang-s65.raw
	High		VNVDEVGGEALGR	Unambiguous	1	1	P68871		HCD	1	0	1	1	10975	No Quan Labels	Not Used											64.78	6.33716e-06	0	0.0147255	0	2	657.836	1314.66	-0.137563	25.595	2128	2128	MS2	10/128	20210215-WuCC-iTRAQ-OSCC_relapse-3-Jan_Wang-s04.raw
	High		vNVDEVGGEALGR	Unambiguous	1	1	P68871	N-Term(iTRAQ4plex)	HCD	1	0	1	1	33379	Redundant	Not Used	0.037459	0.469833	12.6757	0.0356861	0.960961	0.0763483	390448	29342.5	220934	29919.3	64.78	8.29986e-06	0	37.3976	3	2	729.887	1458.77	0.369732	44.0847	7476	7476	MS2	7/128	20210215-WuCC-iTRAQ-OSCC_relapse-3-Jan_Wang-s08.raw
	High		vNVDEVGGEALGR	Unambiguous	1	1	P68871	N-Term(iTRAQ4plex)	HCD	1	0	1	1	32510	Unique	Used	0.0340169	0.430695	12.7956	0.0671963	1.99257	0.156826	436736	29805.1	226540	63016.4	64.77	8.43569e-06	0	11.6794	2	2	729.888	1458.77	1.87598	37.1228	5592	5592	MS2	7/128	20210215-WuCC-iTRAQ-OSCC_relapse-3-Jan_Wang-s08.raw
	High		gTFATLSELHcDk	Unambiguous	1	1	P68871	N-Term(iTRAQ4plex); C11(Methylthio); K13(iTRAQ4plex)	HCD	1	0	1	1	340032	Unique	Used	0.0665156	0.523155	7.94862	0.0981477	1.4884	0.188579	23764.7	3171.27	14973.3	5008.43	64.73	7.40325e-06	0	25.4236	60	3	585.962	1755.87	3.71539	37.3973	4967	4967	MS2	14/116	20210215-WuCC-iTRAQ-OSCC_relapse-3-Jan_Wang-s71.raw
	High		kVLGAFSDGLAHLDNLk	Unambiguous	2	2	P68871;P02042	N-Term(iTRAQ4plex); K1(iTRAQ4plex); K17(iTRAQ4plex)	HCD	1	0	1	1	310003	Not Unique	Not Used	0.126261	0.978303	7.83049	0.103835	0.82954	0.106688	27266.6	6906.81	32126.3	6079.45	64.73	2.75286e-06	1	39.5584	38	3	744.103	2230.29	1.03366	40.2706	6416	6416	MS2	17/174	20210215-WuCC-iTRAQ-OSCC_relapse-3-Jan_Wang-s64.raw
		High	vNVDEVGGEALGR	Unambiguous	1	1	P68871	N-Term(iTRAQ4plex)	CID	1	0	1	1	31399	Unique	Used	0.0214025	0.438266	20.6947				1.60265e+07	688145	8.45926e+06		64.73	8.39596e-06	0	6.10435	0	2	729.887	1458.77	0.286052	28.1297	3180	3180	MS2	18/128	20210215-WuCC-iTRAQ-OSCC_relapse-3-Jan_Wang-s08.raw
	High		sAVTALWGk	Unambiguous	1	1	P68871	N-Term(iTRAQ4plex); K9(iTRAQ4plex)	HCD	1	0	1	1	106003	Unique	Used	0.0443213	0.319155	7.27736	0.0314788	0.71642	0.0991423	245451	21825	94345.9	16591	64.7	4.8963e-06	0	12.4431	8	2	610.869	1220.73	5.00103	47.419	8193	8193	MS2	8/70	20210215-WuCC-iTRAQ-OSCC_relapse-3-Jan_Wang-s22.raw
	High		LLGNVLVcVLAHHFGk	Unambiguous	1	1	P68871	C8(Methylthio); K16(iTRAQ4plex)	HCD	1	0	1	1	346047	Unique	Used	0.0961135	0.422862	4.4463	0.0977815	1.02621	0.232435	6142.04	1184.33	3128.01	1289.61	64.69	5.9774e-06	0	0	132	4	478.271	1910.06	-0.337657	49.5769	8911	8911	MS2	8/146	20210215-WuCC-iTRAQ-OSCC_relapse-3-Jan_Wang-s72.raw
		High	vVAGVANALAHk	Unambiguous	2	2	P68871;P02042	N-Term(iTRAQ4plex); K12(iTRAQ4plex)	CID	1	0	1	1	239728	Not Unique	Not Used	0.0236095	0.425261	18.2035	0.0305269	1.30425	0.0721557	53692.9	2543.2	27499.7	3519.57	64.69	2.39436e-06	0	9.54564	17	3	479.965	1437.88	2.48188	46.7774	8060	8060	MS2	14/100	20210215-WuCC-iTRAQ-OSCC_relapse-3-Jan_Wang-s50.raw
	High		fFESFGDLSTPDAVMGNPk	Unambiguous	1	1	P68871	N-Term(iTRAQ4plex); K19(iTRAQ4plex)	HCD	1	0	1	1	64890	Unique	Used	0.0710615	0.82855	11.7834	0.112561	1.59777	0.136556	18151.9	2587.82	18113.3	4387.31	64.68	6.87625e-06	0	32.2154	25	3	783.058	2347.16	3.16964	43.8342	7348	7348	MS2	15/166	20210215-WuCC-iTRAQ-OSCC_relapse-3-Jan_Wang-s14.raw
		High	lLGNVLVcVLAHHFGk	Unambiguous	1	1	P68871	N-Term(iTRAQ4plex); C8(Methylthio); K16(iTRAQ4plex)	CID	1	0	1	1	301515	Redundant	Not Used	0.0411883	0.637009	15.6299	0.0202894	0.496887	0.032016	862052	71233.6	661355	37557	64.68	3.35302e-06	0	8.67702	4	3	685.396	2054.17	3.66814	51.8964	9460	9460	MS2	21/146	20210215-WuCC-iTRAQ-OSCC_relapse-3-Jan_Wang-s62.raw
		High	lLGNVLVcVLAHHFGk	Unambiguous	1	1	P68871	N-Term(iTRAQ4plex); C8(Methylthio); K16(iTRAQ4plex)	CID	1	0	1	1	333049	Redundant	Not Used	0.0360028	0.594322	16.6829	0.0288677	0.808796	0.048824	55118.2	3981.15	39452.3	3416.61	64.66	3.50529e-06	0	16.4059	69	3	685.395	2054.17	3.13331	51.6594	7822	7822	MS2	20/146	20210215-WuCC-iTRAQ-OSCC_relapse-3-Jan_Wang-s69.raw
	High		sAVTALWGk	Unambiguous	1	1	P68871	N-Term(iTRAQ4plex); K9(iTRAQ4plex)	HCD	1	0	1	1	142964	Unique	Used	0.0616998	0.49932	8.17861	0.0649111	1.0612	0.130672	112818	13965	67844.3	15724.9	64.65	4.98727e-06	0	47.106	44	2	610.868	1220.73	3.70106	36.93	4776	4776	MS2	8/70	20210215-WuCC-iTRAQ-OSCC_relapse-3-Jan_Wang-s30.raw
		High	vVAGVANALAHk	Unambiguous	2	2	P68871;P02042	N-Term(iTRAQ4plex); K12(iTRAQ4plex)	CID	1	0	1	1	240118	Redundant	Not Used	0.0769583	0.360515	4.73427	0.0872501	1.1436	0.243268	58557.6	9040.98	25425.1	10970.8	64.65	3.11919e-06	0	44.7773	89	2	719.444	1437.88	1.47248	50.1498	8905	8905	MS2	18/100	20210215-WuCC-iTRAQ-OSCC_relapse-3-Jan_Wang-s50.raw
	High		fFESFGDLSTPDAVMGNPk	Unambiguous	1	1	P68871	N-Term(iTRAQ4plex); K19(iTRAQ4plex)	HCD	1	0	1	1	144095	Unique	Used	0.100755	0.444982	4.46334	0.0393322	0.393771	0.0888482	49217.9	9948.73	26376.8	4156.81	64.62	6.3679e-06	0	10.5666	14	3	783.057	2347.16	1.84344	46.6494	7223	7223	MS2	15/166	20210215-WuCC-iTRAQ-OSCC_relapse-3-Jan_Wang-s30.raw
		High	vVAGVANALAHk	Unambiguous	2	2	P68871;P02042	N-Term(iTRAQ4plex); K12(iTRAQ4plex)	CID	1	0	1	1	245857	Not Unique	Not Used	0.196998	0.741663	3.80478	0.10061	0.515159	0.136357	523.59	206.933	467.685	113.115	64.62	2.34698e-06	0	24.0953	300	2	719.445	1437.88	3.00061	57.2409	10769	10769	MS2	18/100	20210215-WuCC-iTRAQ-OSCC_relapse-3-Jan_Wang-s51.raw
	High		sAVTALWGk	Unambiguous	1	1	P68871	N-Term(iTRAQ4plex); K9(iTRAQ4plex)	HCD	1	0	1	1	107028	No Quan Values	Not Used											64.61	5.08531e-06	0	12.2679	15	2	610.869	1220.73	4.60104	56.1456	10415	10415	MS2	7/70	20210215-WuCC-iTRAQ-OSCC_relapse-3-Jan_Wang-s22.raw
		High	lLGNVLVcVLAHHFGk	Unambiguous	1	1	P68871	N-Term(iTRAQ4plex); C8(Methylthio); K16(iTRAQ4plex)	CID	1	0	1	1	276418	Redundant	Not Used	0.0206485	0.28531	13.9642	0.0398545	1.94694	0.140412	71854.6	2976.59	24690.4	6149.23	64.57	3.92783e-06	0	31.6349	14	3	685.394	2054.17	1.08313	53.1967	10376	10376	MS2	11/146	20210215-WuCC-iTRAQ-OSCC_relapse-3-Jan_Wang-s57.raw
		High	kVLGAFSDGLAHLDNLk	Unambiguous	2	2	P68871;P02042	N-Term(iTRAQ4plex); K1(iTRAQ4plex); K17(iTRAQ4plex)	CID	1	0	1	1	306724	Not Unique	Not Used	0.0581917	0.597241	10.3723	0.079648	1.38063	0.134051	13963.7	1630.2	10044	2388.17	64.54	1.77538e-06	1	14.2202	74	4	558.33	2230.3	3.21694	54.1362	10034	10034	MS2	19/174	20210215-WuCC-iTRAQ-OSCC_relapse-3-Jan_Wang-s63.raw
		High	vNVDEVGGEALGR	Unambiguous	1	1	P68871	N-Term(iTRAQ4plex)	CID	1	0	1	1	36542	Redundant	Not Used	0.0485882	0.875338	18.2067	0.0413177	0.857765	0.0474464	9.89557e+06	964603	1.04321e+07	877942	64.52	8.95319e-06	0	4.63544	0	2	729.889	1458.77	2.12702	25.6586	3047	3047	MS2	12/128	20210215-WuCC-iTRAQ-OSCC_relapse-3-Jan_Wang-s09.raw
	High		vNVDEVGGEALGR	Unambiguous	1	1	P68871	N-Term(iTRAQ4plex)	HCD	1	0	1	1	108711	Unique	Used	0.0836262	0.401465	4.85166	0.072039	0.868936	0.180369	122298	20518.1	59131.9	18918	64.49	9.13972e-06	0	9.94396	11	2	729.888	1458.77	1.3739	27.3476	3262	3262	MS2	7/128	20210215-WuCC-iTRAQ-OSCC_relapse-3-Jan_Wang-s23.raw
	High		LLGNVLVcVLAHHFGk	Unambiguous	1	1	P68871	C8(Methylthio); K16(iTRAQ4plex)	HCD	1	0	1	1	250683	Unique	Used	0.262826	0.68539	2.63545	0.275916	1.05894	0.404652	6134.15	3234.45	5063.47	3634.29	64.42	6.75836e-06	0	24.5582	42	3	637.36	1910.07	1.39493	54.4402	10308	10308	MS2	8/146	20210215-WuCC-iTRAQ-OSCC_relapse-3-Jan_Wang-s52.raw
		High	sAVTALWGk	Unambiguous	1	1	P68871	N-Term(iTRAQ4plex); K9(iTRAQ4plex)	CID	1	0	1	1	106531	Redundant	Not Used	0.0328277	0.290297	8.93692	0.02367	0.727313	0.0819595	239665	15784.2	83792.4	12181.3	64.36	5.33167e-06	0	11.6233	16	2	610.868	1220.73	4.30105	51.8598	9331	9331	MS2	8/70	20210215-WuCC-iTRAQ-OSCC_relapse-3-Jan_Wang-s22.raw
	High		vNVDEVGGEALGR	Unambiguous	1	1	P68871	N-Term(iTRAQ4plex)	HCD	1	0	1	1	137714	Unique	Used	0.0757367	0.428985	5.72428	0.0644815	0.8588	0.15109	33566.7	5100.26	17342.3	4647.65	64.31	9.54503e-06	0	16.2731	23	2	729.888	1458.77	1.20654	30.2579	3404	3404	MS2	7/128	20210215-WuCC-iTRAQ-OSCC_relapse-3-Jan_Wang-s29.raw
	High		gTFATLSELHcDk	Unambiguous	1	1	P68871	N-Term(iTRAQ4plex); C11(Methylthio); K13(iTRAQ4plex)	HCD	1	0	1	1	199444	Redundant	Not Used	0.0947143	0.781695	8.34078	0.113264	1.20626	0.145646	34157.3	6490.48	32157.2	8307.4	64.28	7.465e-06	0	16.9311	27	2	878.435	1755.86	-0.656794	39.6978	5871	5871	MS2	10/116	20210215-WuCC-iTRAQ-OSCC_relapse-3-Jan_Wang-s42.raw
	High		VNVDEVGGEALGR	Unambiguous	1	1	P68871		HCD	1	0	1	1	6031	No Quan Labels	Not Used							1127.65	1523.13	1055.1	1697.65	64.25	6.97178e-06	0	34.9811	55	2	657.836	1314.66	-0.416122	25.7011	2280	2280	MS2	9/128	20210215-WuCC-iTRAQ-OSCC_relapse-3-Jan_Wang-s03.raw
		High	eFTPPVQAAYQk	Unambiguous	1	1	P68871	N-Term(iTRAQ4plex); K12(iTRAQ4plex)	CID	1	0	1	1	160847	Unique	Used	0.0257975	0.540706	21.1821	0.0277699	1.08582	0.0516246	50852.1	2631.87	33115.1	3032.31	64.25	8.49393e-06	0	10.6507	39	2	833.959	1666.91	3.60464	30.5887	3359	3359	MS2	9/102	20210215-WuCC-iTRAQ-OSCC_relapse-3-Jan_Wang-s34.raw
	High		vLGAFSDGLAHLDNLk	Unambiguous	2	2	P68871;P02042	N-Term(iTRAQ4plex); K16(iTRAQ4plex)	HCD	1	0	1	1	190326	Redundant	Not Used	0.0472367	0.518276	11.0883	0.0840972	1.79583	0.163104	19786.3	1875.09	12350.4	3573.02	64.21	6.22077e-06	0	5.55068	59	2	979.554	1958.1	2.68629	43.2088	6730	6730	MS2	16/138	20210215-WuCC-iTRAQ-OSCC_relapse-3-Jan_Wang-s40.raw
	High		vLGAFSDGLAHLDNLk	Unambiguous	2	2	P68871;P02042	N-Term(iTRAQ4plex); K16(iTRAQ4plex)	HCD	1	0	1	1	200103	Redundant	Not Used	0.0655459	1.13695	17.5299	0.0165182	0.254202	0.0146038	22207.8	2920.3	30408.9	787.691	64.2	5.8169e-06	0	22.036	25	2	979.551	1958.09	-0.243747	45.4166	7300	7300	MS2	16/138	20210215-WuCC-iTRAQ-OSCC_relapse-3-Jan_Wang-s42.raw
	High		lLGNVLVcVLAHHFGk	Unambiguous	1	1	P68871	N-Term(iTRAQ4plex); C8(Methylthio); K16(iTRAQ4plex)	HCD	1	0	1	1	286097	Unique	Used	0.01	0.534033	86.1287				1.74692e+07	219612	1.12356e+07		64.17	4.30678e-06	0	7.60228	0	3	685.393	2054.17	0.370024	47.5465	9012	9012	MS2	15/146	20210215-WuCC-iTRAQ-OSCC_relapse-3-Jan_Wang-s59.raw
	High		vNVDEVGGEALGR	Unambiguous	1	1	P68871	N-Term(iTRAQ4plex)	HCD	1	0	1	1	30907	Unique	Used		0.438327					637055		336303		64.13	9.71713e-06	0	7.85204	0	3	486.928	1458.77	1.02996	23.8079	2120	2120	MS2	10/128	20210215-WuCC-iTRAQ-OSCC_relapse-3-Jan_Wang-s08.raw
		High	sAVTALWGk	Unambiguous	1	1	P68871	N-Term(iTRAQ4plex); K9(iTRAQ4plex)	CID	1	0	1	1	111612	Unique	Used	0.073771	0.660864	9.05339	0.0520626	0.711874	0.0791875	36212.2	5359.42	28822	4048.28	64.13	5.66028e-06	0	13.0592	50	2	610.867	1220.73	2.80108	51.4924	9545	9545	MS2	8/70	20210215-WuCC-iTRAQ-OSCC_relapse-3-Jan_Wang-s23.raw
		High	vVAGVANALAHkYH	Unambiguous	2	2	P68871;P02042	N-Term(iTRAQ4plex); K12(iTRAQ4plex)	CID	1	0	1	1	289236	Not Unique	Not Used	0.0728106	0.574872	7.97923	0.0611439	0.847072	0.106912	72348.7	10568.3	50090.8	9498.89	64.12	5.80886e-06	1	6.94774	14	2	869.505	1738	1.2668	31.8992	4621	4621	MS2	18/116	20210215-WuCC-iTRAQ-OSCC_relapse-3-Jan_Wang-s60.raw
	High		vVAGVANALAHkYH	Unambiguous	2	2	P68871;P02042	N-Term(iTRAQ4plex); K12(iTRAQ4plex)	HCD	1	0	1	1	289598	Not Unique	Not Used	0.194658	0.5836	3.0299	0.141286	0.732135	0.243348	6409.09	2502.91	4504.72	1944.4	64.11	6.01633e-06	1	47.0377	55	3	580.006	1738	2.20725	35.0917	5409	5409	MS2	15/116	20210215-WuCC-iTRAQ-OSCC_relapse-3-Jan_Wang-s60.raw
		High	vVAGVANALAHK	Unambiguous	2	2	P68871;P02042	N-Term(iTRAQ4plex)	CID	1	0	1	1	137779	Redundant	Not Used	0.249893	0.558319	2.25794	0.187279	0.755958	0.337171	30166	15123.4	20284.1	12131	64.1	6.84719e-06	0	34.0724	38	3	431.931	1293.78	1.82424	30.8559	3540	3540	MS2	7/100	20210215-WuCC-iTRAQ-OSCC_relapse-3-Jan_Wang-s29.raw
		High	vNVDEVGGEALGR	Unambiguous	1	1	P68871	N-Term(iTRAQ4plex)	CID	1	0	1	1	34231	Unique	Used	0.0306606	0.472149	15.5626	0.0366605	1.20609	0.0780483	241300	14842.8	137212	18995.3	64.08	9.75148e-06	0	14.3024	6	2	729.887	1458.77	0.202371	50.9684	9316	9316	MS2	7/128	20210215-WuCC-iTRAQ-OSCC_relapse-3-Jan_Wang-s08.raw
	High		gTFATLSELHcDk	Unambiguous	1	1	P68871	N-Term(iTRAQ4plex); C11(Methylthio); K13(iTRAQ4plex)	HCD	1	0	1	1	199288	Unique	Used	0.0671247	0.657538	9.89974				100981	13598.8	79968.4		64.07	8.28534e-06	0	13.5679	4	2	878.437	1755.87	1.08124	38.3056	5533	5533	MS2	8/116	20210215-WuCC-iTRAQ-OSCC_relapse-3-Jan_Wang-s42.raw
	High		gTFATLSELHcDk	Unambiguous	1	1	P68871	N-Term(iTRAQ4plex); C11(Methylthio); K13(iTRAQ4plex)	HCD	1	0	1	1	273514	Unique	Used	0.283517	0.681145	2.42798	0.171002	0.608394	0.252351	78924.9	44892.1	64745.5	28980.4	64.05	8.50068e-06	0	47.6378	27	3	585.961	1755.87	1.83832	27.8773	4089	4089	MS2	10/116	20210215-WuCC-iTRAQ-OSCC_relapse-3-Jan_Wang-s57.raw
	High		kVLGAFSDGLAHLDNLk	Unambiguous	2	2	P68871;P02042	N-Term(iTRAQ4plex); K1(iTRAQ4plex); K17(iTRAQ4plex)	HCD	1	0	1	1	336175	Not Unique	Not Used	0.0737469	0.479584	6.57213	0.0483719	0.661625	0.101384	34471.2	5100.08	19910.3	3580.45	64.05	3.21947e-06	1	30.6138	15	4	558.331	2230.3	5.29677	40.6153	5485	5485	MS2	14/174	20210215-WuCC-iTRAQ-OSCC_relapse-3-Jan_Wang-s70.raw
	High		vVAGVANALAHk	Unambiguous	2	2	P68871;P02042	N-Term(iTRAQ4plex); K12(iTRAQ4plex)	HCD	1	0	1	1	255698	Not Unique	Not Used	0.0912388	0.710855	7.87383	0.0608197	0.672399	0.0860016	7684.59	1406.62	6578.97	1003.58	64.02	3.24178e-06	0	48.6671	173	3	479.967	1437.89	5.28343	53.7015	10276	10276	MS2	15/100	20210215-WuCC-iTRAQ-OSCC_relapse-3-Jan_Wang-s53.raw
		High	vVAGVANALAHk	Unambiguous	2	2	P68871;P02042	N-Term(iTRAQ4plex); K12(iTRAQ4plex)	CID	1	0	1	1	252871	Not Unique	Not Used	0.128113	0.724467	5.71493	0.0802043	0.631491	0.111281	253576	65174.6	221250	43671.2	64.02	3.52687e-06	0	15.3612	4	3	479.965	1437.88	1.90883	28.8155	4146	4146	MS2	10/100	20210215-WuCC-iTRAQ-OSCC_relapse-3-Jan_Wang-s53.raw
	High		vVAGVANALAHk	Unambiguous	2	2	P68871;P02042	N-Term(iTRAQ4plex); K12(iTRAQ4plex)	HCD	1	0	1	1	239650	Not Unique	Not Used	0.0322578	0.45898	14.3795				55223.6	3573.85	30526.3		64.01	3.24926e-06	0	10.2739	12	3	479.965	1437.88	2.16352	46.1152	7897	7897	MS2	14/100	20210215-WuCC-iTRAQ-OSCC_relapse-3-Jan_Wang-s50.raw
		High	lLGNVLVcVLAHHFGk	Unambiguous	1	1	P68871	N-Term(iTRAQ4plex); C8(Methylthio); K16(iTRAQ4plex)	CID	1	0	1	1	341328	Redundant	Not Used	0.0539166	0.58241	10.9167	0.0299778	0.560841	0.0517386	38290.4	4141.8	26858	2464.78	63.98	4.59936e-06	0	13.9435	93	3	685.394	2054.17	1.97452	51.687	7769	7769	MS2	14/146	20210215-WuCC-iTRAQ-OSCC_relapse-3-Jan_Wang-s71.raw
	High		vVAGVANALAHk	Unambiguous	2	2	P68871;P02042	N-Term(iTRAQ4plex); K12(iTRAQ4plex)	HCD	1	0	1	1	240984	Not Unique	Not Used	0.0559429	0.260641	4.70849	0.056261	1.01444	0.216974	1883.84	211.43	591.346	227.583	63.91	3.32494e-06	0	29.892	300	3	479.966	1437.88	3.05493	11.5095	203	203	MS2	13/100	20210215-WuCC-iTRAQ-OSCC_relapse-3-Jan_Wang-s51.raw
	High		vVAGVANALAHk	Unambiguous	2	2	P68871;P02042	N-Term(iTRAQ4plex); K12(iTRAQ4plex)	HCD	1	0	1	1	239011	Not Unique	Not Used	0.0154555	0.36162	23.6458				40716.9	1262.51	17733		63.87	3.35571e-06	0	14.9518	13	3	479.965	1437.88	2.41821	40.5872	6510	6510	MS2	14/100	20210215-WuCC-iTRAQ-OSCC_relapse-3-Jan_Wang-s50.raw
	High		vVAGVANALAHk	Unambiguous	2	2	P68871;P02042	N-Term(iTRAQ4plex); K12(iTRAQ4plex)	HCD	1	0	1	1	244671	Redundant	Not Used	0.127335	0.688128	5.46143	0.0898027	0.711385	0.131179	12291	3139.87	10186.2	2370.1	63.85	3.66767e-06	0	5.12609	122	3	479.965	1437.88	1.97251	46.414	8203	8203	MS2	16/100	20210215-WuCC-iTRAQ-OSCC_relapse-3-Jan_Wang-s51.raw
		High	sAVTALWGk	Unambiguous	1	1	P68871	N-Term(iTRAQ4plex); K9(iTRAQ4plex)	CID	1	0	1	1	124415	Redundant	Not Used	0.0738309	0.457054	6.25624	0.0816477	1.1155	0.179564	53500.1	7924.47	29449.5	9379.67	63.85	5.95481e-06	0	27.7885	35	2	610.869	1220.73	4.90103	36.0767	4862	4862	MS2	8/70	20210215-WuCC-iTRAQ-OSCC_relapse-3-Jan_Wang-s26.raw
		High	eFTPPVQAAYQk	Unambiguous	1	1	P68871	N-Term(iTRAQ4plex); K12(iTRAQ4plex)	CID	1	0	1	1	133129	Unique	Used	0.0249456	0.521431	21.1246				20412.1	1021.55	12818.6		63.8	9.23366e-06	0	9.86276	35	2	833.958	1666.91	2.21325	30.0961	3214	3214	MS2	9/102	20210215-WuCC-iTRAQ-OSCC_relapse-3-Jan_Wang-s28.raw
		High	sAVTALWGk	Unambiguous	1	1	P68871	N-Term(iTRAQ4plex); K9(iTRAQ4plex)	CID	1	0	1	1	105326	Redundant	Not Used	0.124309	0.388892	3.16164	0.118617	0.962519	0.306593	171530	42777.8	80338.7	43689.5	63.76	6.18468e-06	0	26.3884	12	2	610.868	1220.73	4.50104	41.6994	6719	6719	MS2	8/70	20210215-WuCC-iTRAQ-OSCC_relapse-3-Jan_Wang-s22.raw
	High		sAVTALWGk	Unambiguous	1	1	P68871	N-Term(iTRAQ4plex); K9(iTRAQ4plex)	HCD	1	0	1	1	184553	Redundant	Not Used	0.0703797	0.543812	7.80883	0.0451292	0.646804	0.0834165	149670	21133	98025.9	14503.8	63.75	6.19894e-06	0	29.9459	14	2	610.869	1220.73	4.60104	34.2756	4765	4765	MS2	8/70	20210215-WuCC-iTRAQ-OSCC_relapse-3-Jan_Wang-s39.raw
		High	vLGAFSDGLAHLDNLk	Unambiguous	2	2	P68871;P02042	N-Term(iTRAQ4plex); K16(iTRAQ4plex)	CID	1	0	1	1	204923	Not Unique	Not Used		0.446254					180510		97014.9		63.73	6.86302e-06	0	10.0668	3	3	653.372	1958.1	3.48986	44.6451	7518	7518	MS2	19/138	20210215-WuCC-iTRAQ-OSCC_relapse-3-Jan_Wang-s43.raw
		High	vNVDEVGGEALGR	Unambiguous	1	1	P68871	N-Term(iTRAQ4plex)	CID	1	0	1	1	31003	Unique	Used	0.0117545	0.458106	39.3865				1.39848e+08	3.2979e+06	7.71577e+07		63.71	1.05761e-05	0	6.11219	0	2	729.887	1458.77	-0.13235	24.6056	2322	2322	MS2	11/128	20210215-WuCC-iTRAQ-OSCC_relapse-3-Jan_Wang-s08.raw
	High		vVAGVANALAHkYH	Unambiguous	2	2	P68871;P02042	N-Term(iTRAQ4plex); K12(iTRAQ4plex)	HCD	1	0	1	1	331355	Not Unique	Not Used	0.177236	0.603051	3.43864	0.131017	0.745655	0.218382	21063.8	7489.73	15298.4	5925.89	63.67	6.18532e-06	1	46.913	236	3	580.008	1738.01	4.41967	32.8809	4153	4153	MS2	15/116	20210215-WuCC-iTRAQ-OSCC_relapse-3-Jan_Wang-s69.raw
	High		gTFATLSELHcDk	Unambiguous	1	1	P68871	N-Term(iTRAQ4plex); C11(Methylthio); K13(iTRAQ4plex)	HCD	1	0	1	1	195253	Unique	Used	0.0543072	0.44972	8.36892	0.0859152	1.59579	0.192031	26636.9	2902.14	14427.2	4914.08	63.65	8.93244e-06	0	10.2732	38	3	585.961	1755.87	1.52547	43.7631	7198	7198	MS2	15/116	20210215-WuCC-iTRAQ-OSCC_relapse-3-Jan_Wang-s41.raw
		High	vVAGVANALAHkYH	Unambiguous	2	2	P68871;P02042	N-Term(iTRAQ4plex); K12(iTRAQ4plex)	CID	1	0	1	1	289158	Not Unique	Not Used	0.0899761	0.549914	6.17663	0.0637484	0.714668	0.116525	308373	55664.9	204234	42211.9	63.65	6.64539e-06	1	12.8723	3	2	869.505	1738	0.985858	31.1935	4452	4452	MS2	20/116	20210215-WuCC-iTRAQ-OSCC_relapse-3-Jan_Wang-s60.raw
		High	vVAGVANALAHk	Unambiguous	2	2	P68871;P02042	N-Term(iTRAQ4plex); K12(iTRAQ4plex)	CID	1	0	1	1	309032	Redundant	Not Used	0.196312	0.582435	2.99837	0.188171	0.966874	0.32475	23179.3	9129.02	16259.4	9365.76	63.61	3.07036e-06	0	23.6818	198	2	719.444	1437.88	2.40634	31.4269	4305	4305	MS2	16/100	20210215-WuCC-iTRAQ-OSCC_relapse-3-Jan_Wang-s64.raw
	High		vVAGVANALAHkYH	Unambiguous	2	2	P68871;P02042	N-Term(iTRAQ4plex); K12(iTRAQ4plex)	HCD	1	0	1	1	289236	Redundant	Not Used	0.0728106	0.574872	7.97923	0.0611439	0.847072	0.106912	72348.7	10568.3	50090.8	9498.89	63.59	6.56283e-06	1	6.94774	14	2	869.505	1738	1.2668	31.9151	4627	4627	MS2	18/116	20210215-WuCC-iTRAQ-OSCC_relapse-3-Jan_Wang-s60.raw
		High	lLGNVLVcVLAHHFGk	Unambiguous	1	1	P68871	N-Term(iTRAQ4plex); C8(Methylthio); K16(iTRAQ4plex)	CID	1	0	1	1	286526	Redundant	Not Used	0.0693792	0.635371	9.25513	0.131577	1.913	0.20816	15416.8	2145.86	11797.2	4355.77	63.54	4.97912e-06	0	0	47	2	1027.59	2054.17	1.05997	51.6466	9937	9937	MS2	11/146	20210215-WuCC-iTRAQ-OSCC_relapse-3-Jan_Wang-s59.raw
	High		fFESFGDLSTPDAVMGNPk	Unambiguous	1	1	P68871	N-Term(iTRAQ4plex); K19(iTRAQ4plex)	HCD	1	0	1	1	110867	Unique	Used	0.0729796	0.526758	7.29448	0.107487	1.48565	0.20511	40576.2	5940.87	25741.8	9365.17	63.53	8.0515e-06	0	28.9943	21	3	783.056	2347.15	0.829294	45.2675	7931	7931	MS2	15/166	20210215-WuCC-iTRAQ-OSCC_relapse-3-Jan_Wang-s23.raw
	High		vNVDEVGGEALGR	Unambiguous	1	1	P68871	N-Term(iTRAQ4plex)	HCD	1	0	1	1	222685	Unique	Used	0.0992574	0.557255	5.67382	0.0712777	0.724358	0.128571	22709	4522.08	15240.8	3475.68	63.51	1.10746e-05	0	35.5183	58	2	729.887	1458.77	-0.13235	27.8448	3549	3549	MS2	7/128	20210215-WuCC-iTRAQ-OSCC_relapse-3-Jan_Wang-s47.raw
	High		FFESFGDLSTPDAVmGNPk	Unambiguous	1	1	P68871	M15(Oxidation); K19(iTRAQ4plex)	HCD	1	0	1	1	27396	Unique	Used		0.417802					23102.4		11624.8		63.49	7.9693e-06	0	2.90527	10	2	1110.03	2219.04	-0.25788	37.6904	5949	5949	MS2	10/166	20210215-WuCC-iTRAQ-OSCC_relapse-3-Jan_Wang-s07.raw
		High	vNVDEVGGEALGR	Unambiguous	1	1	P68871	N-Term(iTRAQ4plex)	CID	1	0	1	1	31651	Unique	Used	0.01	0.364069	47.2672	0.0252526	3.27236	0.0697214	1.53824e+06	24022	674472	83410.2	63.49	1.08794e-05	0	6.07228	1	2	729.887	1458.77	-0.299711	30.2007	3726	3726	MS2	10/128	20210215-WuCC-iTRAQ-OSCC_relapse-3-Jan_Wang-s08.raw
		High	vNVDEVGGEALGR	Unambiguous	1	1	P68871	N-Term(iTRAQ4plex)	CID	1	0	1	1	34147	Unique	Used	0.063533	0.363813	5.78714	0.0318977	0.506434	0.0881301	255882	32614.9	112118	17526.2	63.49	1.11704e-05	0	34.5719	5	2	729.887	1458.77	0.369732	50.2854	9134	9134	MS2	7/128	20210215-WuCC-iTRAQ-OSCC_relapse-3-Jan_Wang-s08.raw
		High	vNVDEVGGEALGR	Unambiguous	1	1	P68871	N-Term(iTRAQ4plex)	CID	1	0	1	1	136	Redundant	Not Used	0.239505	0.187	0.789061	0.0383436	0.161488	0.206108	3080.56	1480.21	693.788	253.637	63.46	1.13606e-05	0	6.18284	300	2	729.888	1458.77	0.788134	28.7031	1187	1187	MS2	17/128	20210215-WuCC-iTRAQ-OSCC_relapse-3-Jan_Wang-s01.raw
	High		vNVDEVGGEALGR	Unambiguous	1	1	P68871	N-Term(iTRAQ4plex)	HCD	1	0	1	1	34315	Unique	Used	0.0272192	0.371795	13.8043	0.0493385	1.82841	0.133391	341153	18629.5	152759	36142.9	63.44	1.1413e-05	0	13.8396	4	2	729.888	1458.77	0.788134	51.6546	9504	9504	MS2	10/128	20210215-WuCC-iTRAQ-OSCC_relapse-3-Jan_Wang-s08.raw
		High	vVAGVANALAHk	Unambiguous	2	2	P68871;P02042	N-Term(iTRAQ4plex); K12(iTRAQ4plex)	CID	1	0	1	1	242444	Not Unique	Not Used	0.0686878	1.00071	14.7236	0.0398992	0.585932	0.0400772	4.88438e+06	673080	5.88675e+06	418468	63.35	4.11519e-06	0	16.9946	0	3	479.965	1437.88	2.03618	26.6612	3376	3376	MS2	7/100	20210215-WuCC-iTRAQ-OSCC_relapse-3-Jan_Wang-s51.raw
		High	lLGNVLVcVLAHHFGk	Unambiguous	1	1	P68871	N-Term(iTRAQ4plex); C8(Methylthio); K16(iTRAQ4plex)	CID	1	0	1	1	286097	Redundant	Not Used	0.01	0.534033	86.1287				1.74692e+07	219612	1.12356e+07		63.35	5.20179e-06	0	7.60228	0	3	685.393	2054.17	0.370024	47.5312	9006	9006	MS2	22/146	20210215-WuCC-iTRAQ-OSCC_relapse-3-Jan_Wang-s59.raw
		High	vNVDEVGGEALGR	Unambiguous	1	1	P68871	N-Term(iTRAQ4plex)	CID	1	0	1	1	62894	Redundant	Not Used	0.0438633	0.441148	10.1641	0.0366718	0.843322	0.0835585	293785	25852.8	156088	23134	63.33	1.13342e-05	0	17.2784	13	2	729.889	1458.77	2.6291	27.6176	3015	3015	MS2	11/128	20210215-WuCC-iTRAQ-OSCC_relapse-3-Jan_Wang-s14.raw
	High		vVAGVANALAHk	Unambiguous	2	2	P68871;P02042	N-Term(iTRAQ4plex); K12(iTRAQ4plex)	HCD	1	0	1	1	244964	Not Unique	Not Used	0.0869614	0.653515	7.59476	0.0804688	0.933392	0.12377	15427.1	2691.46	12142.2	2665.63	63.3	4.65396e-06	0	0	75	3	479.965	1437.88	1.01743	48.914	8839	8839	MS2	16/100	20210215-WuCC-iTRAQ-OSCC_relapse-3-Jan_Wang-s51.raw
		High	vNVDEVGGEALGR	Unambiguous	1	1	P68871	N-Term(iTRAQ4plex)	CID	1	0	1	1	47215	Redundant	Not Used	0.0342357	0.420072	12.4002	0.054152	1.5955	0.129579	292874	20115.8	148170	34055.3	63.29	1.18844e-05	0	23.0301	5	2	729.888	1458.77	1.03918	25.1379	2953	2953	MS2	11/128	20210215-WuCC-iTRAQ-OSCC_relapse-3-Jan_Wang-s11.raw
		High	fFESFGDLSTPDAVMGNPk	Unambiguous	1	1	P68871	N-Term(iTRAQ4plex); K19(iTRAQ4plex)	CID	1	0	1	1	56096	Redundant	Not Used	0.0895065	0.688092	7.76921	0.0853861	0.962266	0.124734	9526.25	1710.62	7894.5	1746.62	63.27	9.60794e-06	0	0	103	2	1174.08	2347.16	3.4094	56.4792	10614	10614	MS2	13/166	20210215-WuCC-iTRAQ-OSCC_relapse-3-Jan_Wang-s12.raw
	High		vVAGVANALAHk	Unambiguous	2	2	P68871;P02042	N-Term(iTRAQ4plex); K12(iTRAQ4plex)	HCD	1	0	1	1	243201	Not Unique	Not Used	0.192569	0.695998	3.65263	0.161843	0.847752	0.233738	14759.6	5702.16	12372	5129.29	63.18	3.93354e-06	0	14.3452	80	3	479.966	1437.88	3.62797	33.734	5018	5018	MS2	15/100	20210215-WuCC-iTRAQ-OSCC_relapse-3-Jan_Wang-s51.raw
	High		lLGNVLVcVLAHHFGk	Unambiguous	1	1	P68871	N-Term(iTRAQ4plex); C8(Methylthio); K16(iTRAQ4plex)	HCD	1	0	1	1	324752	Unique	Used	0.0498741	0.527167	10.6821	0.0259396	0.524627	0.0494604	35048.2	3506.86	22252	1952.17	63.17	4.93996e-06	0	6.88727	18	3	685.395	2054.17	3.04417	51.831	8082	8082	MS2	14/146	20210215-WuCC-iTRAQ-OSCC_relapse-3-Jan_Wang-s67.raw
	High		fFESFGDLSTPDAVMGNPk	Unambiguous	1	1	P68871	N-Term(iTRAQ4plex); K19(iTRAQ4plex)	HCD	1	0	1	1	70117	Redundant	Not Used	0.0143023	0.34752	24.5561	0.0213708	1.50723	0.0618135	43874.4	1258.91	18363.2	2013.36	63.11	8.79574e-06	0	11.5301	16	2	1174.08	2347.15	-1.89539	43.8033	7619	7619	MS2	13/166	20210215-WuCC-iTRAQ-OSCC_relapse-3-Jan_Wang-s15.raw
	High		VVAGVANALAHk	Unambiguous	2	2	P68871;P02042	K12(iTRAQ4plex)	HCD	1	0	1	1	160323	Not Unique	Not Used	0.328894	0.299026	0.918836	0.407963	1.2512	1.37137	7745.29	5110.59	2789.35	6784.96	63.1	9.64864e-06	0	10.6112	18	2	647.39	1293.77	-2.2225	26.0034	2232	2232	MS2	8/100	20210215-WuCC-iTRAQ-OSCC_relapse-3-Jan_Wang-s34.raw
	High		fFESFGDLSTPDAVMGNPk	Unambiguous	1	1	P68871	N-Term(iTRAQ4plex); K19(iTRAQ4plex)	HCD	1	0	1	1	56011	Unique	Used	0.0737168	0.542133	7.43232	0.0408743	0.559302	0.0757857	49126.4	7265.38	32075.7	4311.75	63.07	9.09906e-06	0	14.9186	9	3	783.057	2347.16	1.76543	55.7606	10437	10437	MS2	15/166	20210215-WuCC-iTRAQ-OSCC_relapse-3-Jan_Wang-s12.raw
		High	sAVTALWGk	Unambiguous	1	1	P68871	N-Term(iTRAQ4plex); K9(iTRAQ4plex)	CID	1	0	1	1	104472	Unique	Used		0.291822					4.61013e+06		1.62027e+06		63.02	7.25877e-06	0	13.011	0	2	610.868	1220.73	4.40105	34.5683	4871	4871	MS2	8/70	20210215-WuCC-iTRAQ-OSCC_relapse-3-Jan_Wang-s22.raw
	High		fFESFGDLSTPDAVMGNPk	Unambiguous	1	1	P68871	N-Term(iTRAQ4plex); K19(iTRAQ4plex)	HCD	1	0	1	1	56092	Unique	Used	0.0581783	0.419323	7.28403				43808.4	5113.23	22123.9		62.99	9.21799e-06	0	14.1056	11	3	783.057	2347.16	1.60941	56.4871	10616	10616	MS2	14/166	20210215-WuCC-iTRAQ-OSCC_relapse-3-Jan_Wang-s12.raw
		High	VNVDEVGGEALGR	Unambiguous	1	1	P68871		CID	1	0	1	1		No Quan Labels	Not Used											62.96	9.05426e-06	0	0.0866629	1	2	657.836	1314.66	-0.880386	26.3011	2304	2304	MS2	18/128	20210215-WuCC-iTRAQ-OSCC_relapse-3-Jan_Wang-s04.raw
	High		vLGAFSDGLAHLDNLk	Unambiguous	2	2	P68871;P02042	N-Term(iTRAQ4plex); K16(iTRAQ4plex)	HCD	1	0	1	1	219627	Not Unique	Not Used	0.0435148	0.494386	11.4819	0.0231232	0.536011	0.0470138	251387	21946	149680	12481.9	62.94	7.82566e-06	0	14.263	5	3	653.37	1958.1	0.684506	45.0175	7427	7427	MS2	16/138	20210215-WuCC-iTRAQ-OSCC_relapse-3-Jan_Wang-s46.raw
	High		vLGAFSDGLAHLDNLk	Unambiguous	2	2	P68871;P02042	N-Term(iTRAQ4plex); K16(iTRAQ4plex)	HCD	1	0	1	1	209704	Redundant	Not Used	0.0484687	0.783742	16.3417	0.0590815	1.22957	0.0757742	10920.5	1061.89	10307.9	1385.42	62.91	8.41717e-06	0	12.719	38	2	979.553	1958.1	1.9382	44.6032	7323	7323	MS2	14/138	20210215-WuCC-iTRAQ-OSCC_relapse-3-Jan_Wang-s44.raw
	High		fFESFGDLSTPDAVMGNPk	Unambiguous	1	1	P68871	N-Term(iTRAQ4plex); K19(iTRAQ4plex)	HCD	1	0	1	1	49895	Unique	Used	0.0505457	0.292387	5.84598				145377	14742	51192.7		62.88	9.50597e-06	0	11.5655	3	3	783.057	2347.16	1.68742	47.2684	8768	8768	MS2	13/166	20210215-WuCC-iTRAQ-OSCC_relapse-3-Jan_Wang-s11.raw
		High	vNVDEVGGEALGR	Unambiguous	1	1	P68871	N-Term(iTRAQ4plex)	CID	1	0	1	1	35191	Unique	Used	0.0147464	0.409177	28.042	0.0310001	2.1205	0.0761544	66141	1956.75	32594	4402.74	62.87	1.30653e-05	0	6.78935	8	2	729.888	1458.77	1.87598	59.4616	11396	11396	MS2	11/128	20210215-WuCC-iTRAQ-OSCC_relapse-3-Jan_Wang-s08.raw
	High		lLGNVLVcVLAHHFGk	Unambiguous	1	1	P68871	N-Term(iTRAQ4plex); C8(Methylthio); K16(iTRAQ4plex)	HCD	1	0	1	1	328950	Redundant	Not Used	0.0252163	0.540311	21.6544	0.0331195	1.32484	0.0616147	45757.1	2314.82	29775.4	3254.1	62.85	5.91432e-06	0	14.9608	22	3	685.394	2054.17	1.88538	51.808	7951	7951	MS2	14/146	20210215-WuCC-iTRAQ-OSCC_relapse-3-Jan_Wang-s68.raw
	High		vLGAFSDGLAHLDNLk	Unambiguous	2	2	P68871;P02042	N-Term(iTRAQ4plex); K16(iTRAQ4plex)	HCD	1	0	1	1	224450	Redundant	Not Used	0.0219537	0.574048	26.4256	0.0224603	1.03198	0.0393289	17932.9	789.832	12398.1	864.879	62.81	8.66559e-06	0	37.2959	86	2	979.553	1958.1	1.43947	43.2102	7372	7372	MS2	15/138	20210215-WuCC-iTRAQ-OSCC_relapse-3-Jan_Wang-s47.raw
		High	sAVTALWGk	Unambiguous	1	1	P68871	N-Term(iTRAQ4plex); K9(iTRAQ4plex)	CID	1	0	1	1	106866	Unique	Used	0.01	0.327728	34.7039	0.0187127	1.97778	0.0573939	252939	4842.99	99835.7	10163.5	62.8	7.63595e-06	0	15.8669	7	2	610.868	1220.73	4.00106	54.6933	10058	10058	MS2	8/70	20210215-WuCC-iTRAQ-OSCC_relapse-3-Jan_Wang-s22.raw
		High	vVAGVANALAHk	Unambiguous	2	2	P68871;P02042	N-Term(iTRAQ4plex); K12(iTRAQ4plex)	CID	1	0	1	1	240987	No Quan Values	Not Used							543.442				62.79	3.70842e-06	0	18.8505	300	2	719.445	1437.88	2.66102	11.5577	207	207	MS2	17/100	20210215-WuCC-iTRAQ-OSCC_relapse-3-Jan_Wang-s51.raw
	High		vVAGVANALAHk	Unambiguous	2	2	P68871;P02042	N-Term(iTRAQ4plex); K12(iTRAQ4plex)	HCD	1	0	1	1	242444	Redundant	Not Used	0.0686878	1.00071	14.7236	0.0398992	0.585932	0.0400772	4.88438e+06	673080	5.88675e+06	418468	62.78	4.69235e-06	0	16.9946	0	3	479.965	1437.88	2.03618	26.6758	3382	3382	MS2	15/100	20210215-WuCC-iTRAQ-OSCC_relapse-3-Jan_Wang-s51.raw
	High		vNVDEVGGEALGR	Unambiguous	1	1	P68871	N-Term(iTRAQ4plex)	HCD	1	0	1	1	151590	Redundant	Not Used	0.0821838	0.398041	4.8947	0.0490791	0.602382	0.12394	94750.6	15622.3	45422	9985.44	62.73	1.344e-05	0	10.2527	37	2	729.888	1458.77	0.537093	31.0056	3394	3394	MS2	12/128	20210215-WuCC-iTRAQ-OSCC_relapse-3-Jan_Wang-s32.raw
	High		vNVDEVGGEALGR	Unambiguous	1	1	P68871	N-Term(iTRAQ4plex)	HCD	1	0	1	1	142331	Redundant	Not Used	0.0677198	0.42711	6.37394	0.037922	0.564857	0.0892474	39251.8	5332.76	20190.8	3196.24	62.7	1.35332e-05	0	2.77703	80	2	729.888	1458.77	0.704454	31.1884	3401	3401	MS2	11/128	20210215-WuCC-iTRAQ-OSCC_relapse-3-Jan_Wang-s30.raw
	High		gTFATLSELHcDk	Unambiguous	1	1	P68871	N-Term(iTRAQ4plex); C11(Methylthio); K13(iTRAQ4plex)	HCD	1	0	1	1	194389	Redundant	Not Used	0.0286319	0.447354	15.7901	0.0309704	1.09109	0.0695888	1.95375e+06	112227	1.05263e+06	129929	62.7	1.06601e-05	0	21.7035	1	2	878.435	1755.86	-1.35201	36.0676	5326	5326	MS2	16/116	20210215-WuCC-iTRAQ-OSCC_relapse-3-Jan_Wang-s41.raw
		High	sAVTALWGk	Unambiguous	1	1	P68871	N-Term(iTRAQ4plex); K9(iTRAQ4plex)	CID	1	0	1	1	103993	Unique	Used	0.01	0.33836	52.1559	0.0221178	3.40286	0.0657062	1.01815e+08	1.33921e+06	4.14903e+07	4.83551e+06	62.67	7.92205e-06	0	12.9352	0	2	610.867	1220.73	2.80108	30.3369	3833	3833	MS2	8/70	20210215-WuCC-iTRAQ-OSCC_relapse-3-Jan_Wang-s22.raw
	High		lLGNVLVcVLAHHFGkEFTPPVQAAYQk	Unambiguous	1	1	P68871	N-Term(iTRAQ4plex); C8(Methylthio); K16(iTRAQ4plex); K28(iTRAQ4plex)	HCD	1	0	1	1	311102	Unique	Used	0.0433497	0.588655	13.7233	0.0288201	0.670615	0.0492129	267418	23257	189587	16549.2	62.64	4.45435e-06	1	5.50528	3	3	1186.66	3557.95	1.24595	50.029	8796	8796	MS2	17/268	20210215-WuCC-iTRAQ-OSCC_relapse-3-Jan_Wang-s64.raw
	High		vVAGVANALAHk	Unambiguous	2	2	P68871;P02042	N-Term(iTRAQ4plex); K12(iTRAQ4plex)	HCD	1	0	1	1	238560	Not Unique	Not Used	0.0692387	0.354541	5.1749	0.0624029	0.909114	0.176922	48554.9	6744.64	20732.7	6506.18	62.61	4.48522e-06	0	27.9226	17	2	719.446	1437.88	4.52872	36.6748	5534	5534	MS2	8/100	20210215-WuCC-iTRAQ-OSCC_relapse-3-Jan_Wang-s50.raw
		High	vVAGVANALAHk	Unambiguous	2	2	P68871;P02042	N-Term(iTRAQ4plex); K12(iTRAQ4plex)	CID	1	0	1	1	239011	Redundant	Not Used	0.0154555	0.36162	23.6458				40716.9	1262.51	17733		62.55	3.91913e-06	0	14.9518	13	3	479.965	1437.88	2.41821	40.5709	6504	6504	MS2	8/100	20210215-WuCC-iTRAQ-OSCC_relapse-3-Jan_Wang-s50.raw
	High		lLGNVLVcVLAHHFGkEFTPPVQAAYQk	Unambiguous	1	1	P68871	N-Term(iTRAQ4plex); C8(Methylthio); K16(iTRAQ4plex); K28(iTRAQ4plex)	HCD	1	0	1	1	332958	Unique	Used	0.0528931	0.538062	10.2806	0.0262558	0.500714	0.0490497	19723.5	2092.96	12781.2	1111.99	62.54	4.5581e-06	1	30.9457	53	4	890.245	3557.96	2.35721	50.6267	7632	7632	MS2	18/268	20210215-WuCC-iTRAQ-OSCC_relapse-3-Jan_Wang-s69.raw
	High		sAVTALWGk	Unambiguous	1	1	P68871	N-Term(iTRAQ4plex); K9(iTRAQ4plex)	HCD	1	0	1	1	104724	Redundant	Not Used	0.01	0.304759	75.366	0.0114376	2.82314	0.0377244	1.39558e+06	11441.9	512233	34275.2	62.5	8.12583e-06	0	13.0104	2	2	610.869	1220.73	4.80103	36.7179	5423	5423	MS2	8/70	20210215-WuCC-iTRAQ-OSCC_relapse-3-Jan_Wang-s22.raw
	High		vVAGVANALAHk	Unambiguous	2	2	P68871;P02042	N-Term(iTRAQ4plex); K12(iTRAQ4plex)	HCD	1	0	1	1	239171	Not Unique	Not Used	0.0179137	0.369378	20.8386	0.0232249	1.30777	0.0632013	103296	3712.32	45952.5	5151.39	62.47	5.63408e-06	0	11.9988	11	3	479.965	1437.88	1.01743	41.9613	6859	6859	MS2	13/100	20210215-WuCC-iTRAQ-OSCC_relapse-3-Jan_Wang-s50.raw
		High	sAVTALWGk	Unambiguous	1	1	P68871	N-Term(iTRAQ4plex); K9(iTRAQ4plex)	CID	1	0	1	1	112026	Redundant	Not Used	0.0808508	0.831633	10.3952	0.0245822	0.306689	0.029712	51541.2	8360.2	51622.9	2720.59	62.47	9.0032e-06	0	12.3961	23	2	610.867	1220.73	2.2011	55.0236	10442	10442	MS2	8/70	20210215-WuCC-iTRAQ-OSCC_relapse-3-Jan_Wang-s23.raw
		High	fFESFGDLSTPDAVmGNPk	Unambiguous	1	1	P68871	N-Term(iTRAQ4plex); M15(Oxidation); K19(iTRAQ4plex)	CID	1	0	1	1	711	Redundant	Not Used	0.075565	0.21152	2.82888	0.0495752	0.661769	0.23559	2311.41	350.409	588.822	246.054	62.47	1.07019e-05	0	8.90226	300	3	788.388	2363.15	1.01255	43.1996	2721	2721	MS2	14/166	20210215-WuCC-iTRAQ-OSCC_relapse-3-Jan_Wang-s01.raw
	High		lLGNVLVcVLAHHFGkEFTPPVQAAYQk	Unambiguous	1	1	P68871	N-Term(iTRAQ4plex); C8(Methylthio); K16(iTRAQ4plex); K28(iTRAQ4plex)	HCD	1	0	1	1	311716	Unique	Used	0.0684474	0.521781	7.70398	0.0764311	1.12636	0.14724	11422.8	1568.58	7178.21	1874.7	62.43	4.67502e-06	1	27.4256	47	4	890.245	3557.96	2.63169	55.7531	10123	10123	MS2	14/268	20210215-WuCC-iTRAQ-OSCC_relapse-3-Jan_Wang-s64.raw
	High		sAVTALWGk	Unambiguous	1	1	P68871	N-Term(iTRAQ4plex); K9(iTRAQ4plex)	HCD	1	0	1	1	109314	Redundant	Not Used	0.0390141	0.674003	17.4592	0.0259757	0.671596	0.038739	4.10778e+07	3.21519e+06	3.33446e+07	2.2912e+06	62.42	9.10746e-06	0	10.4323	0	2	610.867	1220.73	2.0011	32.3334	4572	4572	MS2	8/70	20210215-WuCC-iTRAQ-OSCC_relapse-3-Jan_Wang-s23.raw
	High		vVAGVANALAHk	Unambiguous	2	2	P68871;P02042	N-Term(iTRAQ4plex); K12(iTRAQ4plex)	HCD	1	0	1	1	237543	Redundant	Not Used		0.331969					10192049		4.07488e+06		62.38	5.78096e-06	0	11.7987	0	2	719.444	1437.88	1.21779	27.1367	3329	3329	MS2	15/100	20210215-WuCC-iTRAQ-OSCC_relapse-3-Jan_Wang-s50.raw
	High		vNVDEVGGEALGR	Unambiguous	1	1	P68871	N-Term(iTRAQ4plex)	HCD	1	0	1	1	33979	Redundant	Not Used	0.0284047	0.424567	15.1057	0.029586	1.05065	0.070046	374107	21318.8	191293	23766.9	62.33	1.45905e-05	0	14.7449	6	2	729.887	1458.77	0.286052	48.9215	8776	8776	MS2	11/128	20210215-WuCC-iTRAQ-OSCC_relapse-3-Jan_Wang-s08.raw
	High		sAVTALWGk	Unambiguous	1	1	P68871	N-Term(iTRAQ4plex); K9(iTRAQ4plex)	HCD	1	0	1	1	105156	Redundant	Not Used	0.0329094	0.242785	7.45567	0.0831399	2.54831	0.344216	865590	57149.1	253099	154529	62.31	8.63609e-06	0	29.7587	4	2	610.868	1220.73	4.50104	40.3319	6359	6359	MS2	7/70	20210215-WuCC-iTRAQ-OSCC_relapse-3-Jan_Wang-s22.raw
	High		vVAGVANALAHk	Unambiguous	2	2	P68871;P02042	N-Term(iTRAQ4plex); K12(iTRAQ4plex)	HCD	1	0	1	1	245483	Not Unique	Not Used	0.0824473	0.800618	9.81372				27990.7	4629.85	26989.5		62.29	4.82818e-06	0	10.892	15	3	479.966	1437.88	2.73657	53.5233	9967	9967	MS2	15/100	20210215-WuCC-iTRAQ-OSCC_relapse-3-Jan_Wang-s51.raw
	High		vVAGVANALAHk	Unambiguous	2	2	P68871;P02042	N-Term(iTRAQ4plex); K12(iTRAQ4plex)	HCD	1	0	1	1	237691	Not Unique	Not Used		0.323993					18458826		7202698		62.27	4.85047e-06	0	11.7734	0	3	479.966	1437.88	3.24594	28.5683	3652	3652	MS2	14/100	20210215-WuCC-iTRAQ-OSCC_relapse-3-Jan_Wang-s50.raw
	High		vVAGVANALAHk	Unambiguous	2	2	P68871;P02042	N-Term(iTRAQ4plex); K12(iTRAQ4plex)	HCD	1	0	1	1	240901	Not Unique	Not Used		0.381488					12292.4		5647.73		62.25	4.87286e-06	0	14.4959	65	3	479.966	1437.88	2.92758	57.9822	10608	10608	MS2	13/100	20210215-WuCC-iTRAQ-OSCC_relapse-3-Jan_Wang-s50.raw
		High	sAVTALWGk	Unambiguous	1	1	P68871	N-Term(iTRAQ4plex); K9(iTRAQ4plex)	CID	1	0	1	1	109722	Unique	Used	0.0679243	0.585139	8.706	0.0701919	1.04238	0.120579	193836	26414.2	136600	29215.4	62.18	8.80771e-06	0	22.0332	3	2	610.868	1220.73	4.00106	35.7885	5450	5450	MS2	8/70	20210215-WuCC-iTRAQ-OSCC_relapse-3-Jan_Wang-s23.raw
		High	sAVTALWGk	Unambiguous	1	1	P68871	N-Term(iTRAQ4plex); K9(iTRAQ4plex)	CID	1	0	1	1	105494	Redundant	Not Used	0.0713978	0.359828	5.09325	0.0686015	0.969195	0.191638	287584	41193.2	124628	42363	62.18	8.86824e-06	0	38.4598	8	2	610.869	1220.73	6.001	43.1035	7083	7083	MS2	8/70	20210215-WuCC-iTRAQ-OSCC_relapse-3-Jan_Wang-s22.raw
	High		sAVTALWGk	Unambiguous	1	1	P68871	N-Term(iTRAQ4plex); K9(iTRAQ4plex)	HCD	1	0	1	1	335593	Unique	Used	0.143801	0.519962	3.65421	0.14503	1.01732	0.280368	19770.2	5703.62	12380.5	6156.82	62.17	9.64711e-06	0	61.5341	274	2	610.867	1220.73	2.40109	34.0167	4224	4224	MS2	8/70	20210215-WuCC-iTRAQ-OSCC_relapse-3-Jan_Wang-s70.raw
	High		sAVTALWGk	Unambiguous	1	1	P68871	N-Term(iTRAQ4plex); K9(iTRAQ4plex)	HCD	1	0	1	1	99315	Unique	Used	0.187155	0.408893	2.20797	0.168985	0.91077	0.415414	78442.5	29453	38629.3	28463.5	62.1	7.92325e-06	0	46.8946	33	2	610.871	1220.74	9.30089	33.3858	4748	4748	MS2	7/70	20210215-WuCC-iTRAQ-OSCC_relapse-3-Jan_Wang-s21.raw
	High		gTFATLSELHcDk	Unambiguous	1	1	P68871	N-Term(iTRAQ4plex); C11(Methylthio); K13(iTRAQ4plex)	HCD	1	0	1	1	194388	Unique	Used	0.0412741	0.449731	11.0118	0.0213712	0.522291	0.0477659	1.20934e+07	1.00139e+06	6.55022e+06	554963	62.1	1.31951e-05	0	9.76766	0	3	585.96	1755.87	0.169806	36.0648	5325	5325	MS2	13/116	20210215-WuCC-iTRAQ-OSCC_relapse-3-Jan_Wang-s41.raw
	High		fFESFGDLSTPDAVMGNPk	Unambiguous	1	1	P68871	N-Term(iTRAQ4plex); K19(iTRAQ4plex)	HCD	1	0	1	1	134902	Unique	Used	0.176954	0.489649	2.79646	0.182684	1.04136	0.375024	45766.7	16247.6	26989.2	17953.1	62.1	1.23627e-05	0	28.4281	15	3	783.057	2347.16	1.92146	46.2908	7058	7058	MS2	17/166	20210215-WuCC-iTRAQ-OSCC_relapse-3-Jan_Wang-s28.raw
	High		vVAGVANALAHk	Unambiguous	2	2	P68871;P02042	N-Term(iTRAQ4plex); K12(iTRAQ4plex)	HCD	1	0	1	1	245139	Not Unique	Not Used	0.108945	0.858475	7.96355				6660.23	1455.7	6886.09		62.08	5.06738e-06	0	9.54249	55	3	479.966	1437.88	4.26469	50.4229	9217	9217	MS2	13/100	20210215-WuCC-iTRAQ-OSCC_relapse-3-Jan_Wang-s51.raw
	High		gTFATLSELHcDk	Unambiguous	1	1	P68871	N-Term(iTRAQ4plex); C11(Methylthio); K13(iTRAQ4plex)	HCD	1	0	1	1	200249	Unique	Used	0.084089	0.720564	8.66	0.0481542	0.57764	0.0671746	37751	6368.61	32761	3903.47	62.08	1.34109e-05	0	9.65029	19	3	585.96	1755.87	0.586935	46.6704	7614	7614	MS2	14/116	20210215-WuCC-iTRAQ-OSCC_relapse-3-Jan_Wang-s42.raw
	High		vNVDEVGGEALGR	Unambiguous	1	1	P68871	N-Term(iTRAQ4plex)	HCD	1	0	1	1	31237	Redundant	Not Used	0.0150822	0.38871	26.0462	0.0249367	1.66777	0.0644848	1.09085e+08	3.3007e+06	5.10676e+07	5.84106e+06	62.07	1.54907e-05	0	6.15893	0	2	729.887	1458.77	0.118691	26.7126	2835	2835	MS2	20/128	20210215-WuCC-iTRAQ-OSCC_relapse-3-Jan_Wang-s08.raw
	High		gTFATLSELHcDk	Unambiguous	1	1	P68871	N-Term(iTRAQ4plex); C11(Methylthio); K13(iTRAQ4plex)	HCD	1	0	1	1	194310	Unique	Used		0.449659					37681144		20406252		62.07	1.32866e-05	0	9.60113	0	3	585.96	1755.87	0.378371	35.333	5156	5156	MS2	15/116	20210215-WuCC-iTRAQ-OSCC_relapse-3-Jan_Wang-s41.raw
	High		vVAGVANALAHk	Unambiguous	2	2	P68871;P02042	N-Term(iTRAQ4plex); K12(iTRAQ4plex)	HCD	1	0	1	1	327020	Not Unique	Not Used	0.118026	0.492092	4.21359	0.0827769	0.707445	0.169085	15804.5	3742.29	9366.63	2809.18	62.02	5.13788e-06	0	40.8013	85	3	479.966	1437.88	3.30961	30.996	3769	3769	MS2	14/100	20210215-WuCC-iTRAQ-OSCC_relapse-3-Jan_Wang-s68.raw
	High		kVLGAFSDGLAHLDNLk	Unambiguous	2	2	P68871;P02042	N-Term(iTRAQ4plex); K1(iTRAQ4plex); K17(iTRAQ4plex)	HCD	1	0	1	1	305533	Not Unique	Not Used	0.0677015	0.490513	7.32212	0.0712675	1.06183	0.146044	26192.6	3557.57	15473.4	4008.29	62.02	5.13788e-06	1	24.5284	56	4	558.33	2230.3	2.23175	42.9634	7456	7456	MS2	19/174	20210215-WuCC-iTRAQ-OSCC_relapse-3-Jan_Wang-s63.raw
		High	vVAGVANALAHk	Unambiguous	2	2	P68871;P02042	N-Term(iTRAQ4plex); K12(iTRAQ4plex)	CID	1	0	1	1	242519	Redundant	Not Used	0.0469236	0.804895	17.3353				8.56832e+06	806612	8.30599e+06		61.99	6.35574e-06	0	9.08868	0	3	479.965	1437.88	1.33579	27.369	3539	3539	MS2	10/100	20210215-WuCC-iTRAQ-OSCC_relapse-3-Jan_Wang-s51.raw
	High		vVAGVANALAHk	Unambiguous	2	2	P68871;P02042	N-Term(iTRAQ4plex); K12(iTRAQ4plex)	HCD	1	0	1	1	244846	Not Unique	Not Used	0.0731516	0.69622	9.6185	0.0728261	1.00421	0.105144	10148.3	1489.35	8509.37	1586.98	61.95	6.51029e-06	0	12.1989	97	3	479.965	1437.88	0.890082	47.9179	8581	8581	MS2	15/100	20210215-WuCC-iTRAQ-OSCC_relapse-3-Jan_Wang-s51.raw
		High	vNVDEVGGEALGR	Unambiguous	1	1	P68871	N-Term(iTRAQ4plex)	CID	1	0	1	1	128393	Unique	Used	0.102301	0.459443	4.53876	0.0588238	0.580011	0.128696	34998.9	7183.08	19366.1	4420.75	61.81	1.65123e-05	0	6.2864	33	2	729.888	1458.77	1.7923	28.6609	3317	3317	MS2	15/128	20210215-WuCC-iTRAQ-OSCC_relapse-3-Jan_Wang-s27.raw
		High	eFTPPVQAAYQk	Unambiguous	1	1	P68871	N-Term(iTRAQ4plex); K12(iTRAQ4plex)	CID	1	0	1	1	217770	Unique	Used	0.101645	0.570609	5.67333	0.077812	0.77219	0.137073	12037.9	2454.78	8272.65	2011.34	61.79	1.47343e-05	0	6.91917	112	2	833.958	1666.91	2.06679	28.9894	3394	3394	MS2	9/102	20210215-WuCC-iTRAQ-OSCC_relapse-3-Jan_Wang-s46.raw
	High		vLGAFSDGLAHLDNLK	Unambiguous	2	2	P68871;P02042	N-Term(iTRAQ4plex)	HCD	1	0	1	1	100653	Not Unique	Not Used	0.0358016	0.579289	16.3522	0.032653	0.919989	0.0566593	126790	9106.75	88457.4	8889.87	61.72	1.45026e-05	0	7.78543	7	3	605.34	1814.01	6.73471	44.5419	7647	7647	MS2	19/138	20210215-WuCC-iTRAQ-OSCC_relapse-3-Jan_Wang-s21.raw
		High	gTFATLSELHcDk	Unambiguous	1	1	P68871	N-Term(iTRAQ4plex); C11(Methylthio); K13(iTRAQ4plex)	CID	1	0	1	1	243489	Unique	Used	0.143132	0.690126	4.87279	0.170184	1.19935	0.247876	12538.2	3600.39	10421.3	4581.9	61.64	1.48065e-05	0	16.835	110	2	878.438	1755.87	1.84598	36.2417	5636	5636	MS2	9/116	20210215-WuCC-iTRAQ-OSCC_relapse-3-Jan_Wang-s51.raw
	High		kVLGAFSDGLAHLDNLk	Unambiguous	2	2	P68871;P02042	N-Term(iTRAQ4plex); K1(iTRAQ4plex); K17(iTRAQ4plex)	HCD	1	0	1	1	306724	Redundant	Not Used	0.0581917	0.597241	10.3723	0.079648	1.38063	0.134051	13963.7	1630.2	10044	2388.17	61.59	5.67262e-06	1	14.2202	74	4	558.33	2230.3	3.21694	54.1549	10040	10040	MS2	15/174	20210215-WuCC-iTRAQ-OSCC_relapse-3-Jan_Wang-s63.raw
		High	vVAGVANALAHk	Unambiguous	2	2	P68871;P02042	N-Term(iTRAQ4plex); K12(iTRAQ4plex)	CID	1	0	1	1	232775	Not Unique	Not Used		0.148884					554916		99501.7		61.59	6.17149e-06	0	16.7781	1	2	719.444	1437.88	1.89696	29.387	4053	4053	MS2	17/100	20210215-WuCC-iTRAQ-OSCC_relapse-3-Jan_Wang-s49.raw
	High		vHLTPEEk	Unambiguous	2	2	P68871;P02042	N-Term(iTRAQ4plex); K8(iTRAQ4plex)	HCD	1	0	1	1	251448	Not Unique	Not Used	0.0453515	0.458772	10.2233	0.0395909	0.880576	0.0867444	238936	21739.5	132019	20312.6	61.58	1.47345e-05	0	16.6972	4	2	620.865	1240.72	7.12377	16.0423	1069	1069	MS2	7/62	20210215-WuCC-iTRAQ-OSCC_relapse-3-Jan_Wang-s53.raw
		High	vLGAFSDGLAHLDNLk	Unambiguous	2	2	P68871;P02042	N-Term(iTRAQ4plex); K16(iTRAQ4plex)	CID	1	0	1	1	204582	Redundant	Not Used	0.0822286	0.615878	7.56931	0.0797555	0.978363	0.130169	51642	8519.29	38304.9	8844.08	61.53	1.16358e-05	0	29.7075	18	3	653.372	1958.1	2.83528	41.6967	6778	6778	MS2	20/138	20210215-WuCC-iTRAQ-OSCC_relapse-3-Jan_Wang-s43.raw
	High		vNVDEVGGEALGR	Unambiguous	1	1	P68871	N-Term(iTRAQ4plex)	HCD	1	0	1	1	35077	Redundant	Not Used	0.0167078	0.471057	28.493				79432	2662.51	45063.5		61.52	1.69479e-05	0	7.94952	12	2	729.89	1458.77	3.80062	58.0539	11155	11155	MS2	9/128	20210215-WuCC-iTRAQ-OSCC_relapse-3-Jan_Wang-s08.raw
	High		sAVTALWGk	Unambiguous	1	1	P68871	N-Term(iTRAQ4plex); K9(iTRAQ4plex)	HCD	1	0	1	1	232225	Unique	Used	0.105622	0.437808	4.18904	0.123394	1.17843	0.283306	49576.5	10505.2	26140.6	13135.9	61.51	1.12304e-05	0	36.6761	32	2	610.867	1220.73	2.40109	24.6298	2865	2865	MS2	7/70	20210215-WuCC-iTRAQ-OSCC_relapse-3-Jan_Wang-s49.raw
	High		VNVDEVGGEALGR	Unambiguous	1	1	P68871		HCD	1	0	1	1	11237	No Quan Labels	Not Used							2407.64	6215.98	4725.77	5575.45	61.49	1.40851e-05	0	9.66831	15	2	657.837	1314.67	0.790964	27.7179	2691	2691	MS2	9/128	20210215-WuCC-iTRAQ-OSCC_relapse-3-Jan_Wang-s04.raw
		High	vVAGVANALAHk	Unambiguous	2	2	P68871;P02042	N-Term(iTRAQ4plex); K12(iTRAQ4plex)	CID	1	0	1	1	239171	Redundant	Not Used	0.0179137	0.369378	20.8386	0.0232249	1.30777	0.0632013	103296	3712.32	45952.5	5151.39	61.49	7.0603e-06	0	11.9988	11	3	479.965	1437.88	1.01743	41.9451	6853	6853	MS2	9/100	20210215-WuCC-iTRAQ-OSCC_relapse-3-Jan_Wang-s50.raw
	High		kVLGAFSDGLAHLDNLk	Unambiguous	2	2	P68871;P02042	N-Term(iTRAQ4plex); K1(iTRAQ4plex); K17(iTRAQ4plex)	HCD	1	0	1	1	300174	Not Unique	Not Used	0.0406914	0.362994	9.01534	0.0644892	1.59863	0.178579	33306.8	2719.02	14560.9	4612.2	61.47	5.83155e-06	1	30.6884	43	3	744.104	2230.3	2.59355	40.0302	6557	6557	MS2	17/174	20210215-WuCC-iTRAQ-OSCC_relapse-3-Jan_Wang-s62.raw
	High		vVAGVANALAHk	Unambiguous	2	2	P68871;P02042	N-Term(iTRAQ4plex); K12(iTRAQ4plex)	HCD	1	0	1	1	266133	Not Unique	Not Used	0.201431	0.640366	3.21282	0.174006	0.871367	0.273137	10275.9	4152.63	7925.08	3839.49	61.43	5.88551e-06	0	18.7598	194	3	479.965	1437.88	2.6729	54.2192	10809	10809	MS2	15/100	20210215-WuCC-iTRAQ-OSCC_relapse-3-Jan_Wang-s55.raw
	High		vNVDEVGGEALGR	Unambiguous	1	1	P68871	N-Term(iTRAQ4plex)	HCD	1	0	1	1	188709	Unique	Used	0.0919755	0.453264	4.98039	0.0844129	0.925762	0.187198	25881.8	4775.78	14128.7	4691.3	61.42	1.81719e-05	0	14.9198	69	2	729.888	1458.77	0.537093	29.0215	3230	3230	MS2	11/128	20210215-WuCC-iTRAQ-OSCC_relapse-3-Jan_Wang-s40.raw
	High		vLGAFSDGLAHLDNLk	Unambiguous	2	2	P68871;P02042	N-Term(iTRAQ4plex); K16(iTRAQ4plex)	HCD	1	0	1	1	196076	Not Unique	Not Used	0.0883204	0.354041	4.05113	0.113427	1.29544	0.322037	19173.8	3397.4	8175.55	4669.94	61.4	1.17359e-05	0	37.1234	68	3	653.372	1958.1	3.67688	51.0107	8980	8980	MS2	13/138	20210215-WuCC-iTRAQ-OSCC_relapse-3-Jan_Wang-s41.raw
	High		gTFATLSELHcDk	Unambiguous	1	1	P68871	N-Term(iTRAQ4plex); C11(Methylthio); K13(iTRAQ4plex)	HCD	1	0	1	1	180801	Unique	Used	0.01	0.411408	44.7104	0.0292326	3.1709	0.0714231	130331	2431.49	64576.6	8180.95	61.39	1.50304e-05	0	32.0893	67	3	585.961	1755.87	1.62975	43.6476	6687	6687	MS2	17/116	20210215-WuCC-iTRAQ-OSCC_relapse-3-Jan_Wang-s38.raw
	High		vVAGVANALAHk	Unambiguous	2	2	P68871;P02042	N-Term(iTRAQ4plex); K12(iTRAQ4plex)	HCD	1	0	1	1	242885	Redundant	Not Used	0.0524754	0.601342	11.5811				117282	12347.1	84939.6		61.32	6.03648e-06	0	9.112	2	3	479.965	1437.88	2.35454	30.9008	4338	4338	MS2	12/100	20210215-WuCC-iTRAQ-OSCC_relapse-3-Jan_Wang-s51.raw
	High		vNVDEVGGEALGR	Unambiguous	1	1	P68871	N-Term(iTRAQ4plex)	HCD	1	0	1	1	34922	Redundant	Not Used	0.0245635	0.378603	15.5768	0.01	0.342792	0.0221624	131933	6501.63	60158.2	2364.84	61.31	1.86381e-05	0	9.1289	10	2	729.888	1458.77	0.788134	56.6328	10818	10818	MS2	9/128	20210215-WuCC-iTRAQ-OSCC_relapse-3-Jan_Wang-s08.raw
	High		gTFATLSELHcDk	Unambiguous	1	1	P68871	N-Term(iTRAQ4plex); C11(Methylthio); K13(iTRAQ4plex)	HCD	1	0	1	1	194532	Unique	Used		0.383779					3.49711e+06		1.61639e+06		61.31	1.64192e-05	0	9.94983	0	3	585.963	1755.87	4.86248	37.4335	5637	5637	MS2	10/116	20210215-WuCC-iTRAQ-OSCC_relapse-3-Jan_Wang-s41.raw
	High		vLGAFSDGLAHLDNLk	Unambiguous	2	2	P68871;P02042	N-Term(iTRAQ4plex); K16(iTRAQ4plex)	HCD	1	0	1	1	204923	Redundant	Not Used		0.446254					180510		97014.9		61.3	1.20092e-05	0	10.0668	3	3	653.372	1958.1	3.48986	44.6612	7524	7524	MS2	13/138	20210215-WuCC-iTRAQ-OSCC_relapse-3-Jan_Wang-s43.raw
		High	vVAGVANALAHk	Unambiguous	2	2	P68871;P02042	N-Term(iTRAQ4plex); K12(iTRAQ4plex)	CID	1	0	1	1	240208	Not Unique	Not Used		0.292951					24291.9		8570.64		61.28	5.25036e-06	0	10.5929	13	3	479.965	1437.88	2.48188	50.9583	9100	9100	MS2	8/100	20210215-WuCC-iTRAQ-OSCC_relapse-3-Jan_Wang-s50.raw
	High		LLGNVLVcVLAHHFGk	Unambiguous	1	1	P68871	C8(Methylthio); K16(iTRAQ4plex)	HCD	1	0	1	1	250275	Unique	Used	0.181535	0.637096	3.54674	0.0817643	0.454325	0.129004	57557.2	20962.2	44163.2	10105.4	61.24	1.36795e-05	0	10.005	4	3	637.36	1910.06	0.915609	50.9068	9424	9424	MS2	8/146	20210215-WuCC-iTRAQ-OSCC_relapse-3-Jan_Wang-s52.raw
	High		vVAGVANALAHk	Unambiguous	2	2	P68871;P02042	N-Term(iTRAQ4plex); K12(iTRAQ4plex)	HCD	1	0	1	1	245217	Not Unique	Not Used	0.0761571	0.679295	9.01432	0.0663521	0.878835	0.0981837	17823.2	2723.16	14581.4	2539.39	61.21	7.60617e-06	0	19.3537	97	3	479.965	1437.88	1.39946	51.1137	9386	9386	MS2	14/100	20210215-WuCC-iTRAQ-OSCC_relapse-3-Jan_Wang-s51.raw
	High		lLGNVLVcVLAHHFGk	Unambiguous	1	1	P68871	N-Term(iTRAQ4plex); C8(Methylthio); K16(iTRAQ4plex)	HCD	1	0	1	1	281313	Unique	Used	0.038085	0.263569	6.994	0.0337063	0.892729	0.128546	56508.1	4317.59	17937.5	4089.88	61.19	8.59169e-06	0	36.6535	17	3	685.394	2054.17	0.726578	52	9690	9690	MS2	13/146	20210215-WuCC-iTRAQ-OSCC_relapse-3-Jan_Wang-s58.raw
		High	eFTPPVQAAYQk	Unambiguous	1	1	P68871	N-Term(iTRAQ4plex); K12(iTRAQ4plex)	CID	1	0	1	1	212890	Unique	Used	0.164485	0.662643	4.07135	0.100909	0.618823	0.153071	11502.8	3795.83	9179.92	2492.42	61.18	1.65752e-05	0	21.8101	62	2	833.957	1666.91	1.48093	28.2081	3636	3636	MS2	9/102	20210215-WuCC-iTRAQ-OSCC_relapse-3-Jan_Wang-s45.raw
	High		vLGAFSDGLAHLDNLk	Unambiguous	2	2	P68871;P02042	N-Term(iTRAQ4plex); K16(iTRAQ4plex)	HCD	1	0	1	1	191833	Not Unique	Not Used	0.0340805	0.329242	9.76326	0.0530217	1.56932	0.161876	8529.24	583.167	3382.07	971.076	61.17	1.1954e-05	0	14.1255	139	3	653.372	1958.1	4.05092	56.2519	10001	10001	MS2	15/138	20210215-WuCC-iTRAQ-OSCC_relapse-3-Jan_Wang-s40.raw
		High	sAVTALWGk	Unambiguous	1	1	P68871	N-Term(iTRAQ4plex); K9(iTRAQ4plex)	CID	1	0	1	1	106087	Unique	Used	0.0193974	0.275621	14.36	0.0208237	1.08287	0.0759434	179546	6987.08	59599.6	8028.29	61.14	1.11139e-05	0	12.0113	10	2	610.869	1220.73	5.10103	48.0919	8369	8369	MS2	6/70	20210215-WuCC-iTRAQ-OSCC_relapse-3-Jan_Wang-s22.raw
		High	vVAGVANALAHk	Unambiguous	2	2	P68871;P02042	N-Term(iTRAQ4plex); K12(iTRAQ4plex)	CID	1	0	1	1	242963	Redundant	Not Used	0.0592833	0.818049	13.9454	0.0881751	1.50029	0.108345	57137.9	6795.7	56293.7	10818.3	61.08	6.94049e-06	0	9.49833	14	3	479.965	1437.88	1.90883	31.5919	4501	4501	MS2	10/100	20210215-WuCC-iTRAQ-OSCC_relapse-3-Jan_Wang-s51.raw
		High	eFTPPVQAAYQk	Unambiguous	1	1	P68871	N-Term(iTRAQ4plex); K12(iTRAQ4plex)	CID	1	0	1	1	174628	Redundant	Not Used	0.0440062	0.509715	11.7057	0.0389216	0.892153	0.0767551	20743.7	1831.37	12734.1	1733.66	61.02	1.80275e-05	0	14.9366	59	2	833.959	1666.91	3.9708	29.147	3313	3313	MS2	9/102	20210215-WuCC-iTRAQ-OSCC_relapse-3-Jan_Wang-s37.raw
		High	lLGNVLVcVLAHHFGk	Unambiguous	1	1	P68871	N-Term(iTRAQ4plex); C8(Methylthio); K16(iTRAQ4plex)	CID	1	0	1	1	286837	Redundant	Not Used	0.0361545	0.514647	14.3857	0.0337393	0.941319	0.0658976	26699.9	1936.64	16549.2	1934.35	61.01	8.91564e-06	0	28.2232	44	3	685.394	2054.17	0.993994	54.5957	10612	10612	MS2	14/146	20210215-WuCC-iTRAQ-OSCC_relapse-3-Jan_Wang-s59.raw
	High		vVAGVANALAHk	Unambiguous	2	2	P68871;P02042	N-Term(iTRAQ4plex); K12(iTRAQ4plex)	HCD	1	0	1	1	237905	Not Unique	Not Used		0.398939					6998569		3362577		60.97	6.5431e-06	0	11.6821	0	3	479.966	1437.88	2.86391	30.6185	4116	4116	MS2	13/100	20210215-WuCC-iTRAQ-OSCC_relapse-3-Jan_Wang-s50.raw
	High		vNVDEVGGEALGR	Unambiguous	1	1	P68871	N-Term(iTRAQ4plex)	HCD	1	0	1	1	33078	Unique	Used	0.263722	0.331675	1.27102	0.366586	1.40214	1.11098	9316.72	4929.32	3721.62	7333.78	60.97	2.04758e-05	0	8.88058	20	3	486.927	1458.77	0.402355	41.6617	6818	6818	MS2	11/128	20210215-WuCC-iTRAQ-OSCC_relapse-3-Jan_Wang-s08.raw
	High		lLGNVLVcVLAHHFGk	Unambiguous	1	1	P68871	N-Term(iTRAQ4plex); C8(Methylthio); K16(iTRAQ4plex)	HCD	1	0	1	1	286169	Unique	Used		0.538756					9065460		5.88218e+06		60.97	8.99814e-06	0	7.66254	0	3	685.393	2054.17	0.370024	48.2463	9169	9169	MS2	12/146	20210215-WuCC-iTRAQ-OSCC_relapse-3-Jan_Wang-s59.raw
		High	gTFATLSELHcDk	Unambiguous	1	1	P68871	N-Term(iTRAQ4plex); C11(Methylthio); K13(iTRAQ4plex)	CID	1	0	1	1	200913	Redundant	Not Used	0.0375086	0.751272	20.2419	0.0464754	1.24984	0.0621826	34558.5	2600.54	31268.6	3448.8	60.97	1.72764e-05	0	8.27535	10	3	585.961	1755.87	1.83832	52.2842	9049	9049	MS2	8/116	20210215-WuCC-iTRAQ-OSCC_relapse-3-Jan_Wang-s42.raw
	High		sAVTALWGk	Unambiguous	1	1	P68871	N-Term(iTRAQ4plex); K9(iTRAQ4plex)	HCD	1	0	1	1	104148	Unique	Used		0.263182		0.0145282		0.0554879	7.82903e+07		2.48154e+07	2.44236e+06	60.95	1.16913e-05	0	13.1162	0	2	610.868	1220.73	3.90106	31.742	4175	4175	MS2	8/70	20210215-WuCC-iTRAQ-OSCC_relapse-3-Jan_Wang-s22.raw
	High		eFTPPVQAAYQk	Unambiguous	1	1	P68871	N-Term(iTRAQ4plex); K12(iTRAQ4plex)	HCD	1	0	1	1	128380	Unique	Used	0.0484128	0.573416	11.97	0.0438084	0.912766	0.0767946	55384.7	5379.32	38248.6	5209.98	60.94	1.79599e-05	0	9.69409	25	2	833.958	1666.91	2.7991	28.5764	3296	3296	MS2	8/102	20210215-WuCC-iTRAQ-OSCC_relapse-3-Jan_Wang-s27.raw
	High		vVAGVANALAHk	Unambiguous	2	2	P68871;P02042	N-Term(iTRAQ4plex); K12(iTRAQ4plex)	HCD	1	0	1	1	237761	Not Unique	Not Used	0.01	0.392201	86.8759	0.0131009	2.89647	0.0335764	3.21913e+07	294652	1.52056e+07	905579	60.93	6.60365e-06	0	11.9606	0	3	479.966	1437.88	3.69164	29.246	3804	3804	MS2	15/100	20210215-WuCC-iTRAQ-OSCC_relapse-3-Jan_Wang-s50.raw
	High		vLGAFSDGLAHLDNLk	Unambiguous	2	2	P68871;P02042	N-Term(iTRAQ4plex); K16(iTRAQ4plex)	HCD	1	0	1	1	191321	Not Unique	Not Used	0.0543764	0.284784	5.29285	0.0674264	1.25078	0.23799	21753.6	2373.11	7461.08	3149.56	60.93	1.30772e-05	0	20.7386	40	3	653.372	1958.1	3.67688	51.7093	8887	8887	MS2	16/138	20210215-WuCC-iTRAQ-OSCC_relapse-3-Jan_Wang-s40.raw
	High		vVAGVANALAHkYH	Unambiguous	2	2	P68871;P02042	N-Term(iTRAQ4plex); K12(iTRAQ4plex)	HCD	1	0	1	1	294400	Not Unique	Not Used	0.0786589	0.536634	6.8947				189793	29950.6	122664		60.92	1.24601e-05	1	23.5569	2	3	580.006	1738	2.3126	32.16	4989	4989	MS2	13/116	20210215-WuCC-iTRAQ-OSCC_relapse-3-Jan_Wang-s61.raw
	High		gTFATLSELHcDk	Unambiguous	1	1	P68871	N-Term(iTRAQ4plex); C11(Methylthio); K13(iTRAQ4plex)	HCD	1	0	1	1	199683	Unique	Used	0.154977	0.943338	6.15155	0.0790894	0.51477	0.0842742	51292.7	15947.8	58274.5	8710.89	60.89	1.78013e-05	0	19.0283	6	3	585.962	1755.87	3.50682	41.7888	6390	6390	MS2	13/116	20210215-WuCC-iTRAQ-OSCC_relapse-3-Jan_Wang-s42.raw
	High		VLGAFSDGLAHLDNLk	Unambiguous	2	2	P68871;P02042	K16(iTRAQ4plex)	HCD	1	0	1	1	110334	Not Unique	Not Used	0.0334271	0.384099	11.6126				182843	12261.8	84581.7		60.86	1.73094e-05	0	3.0353	2	2	907.5	1813.99	0.0128008	40.876	6782	6782	MS2	8/138	20210215-WuCC-iTRAQ-OSCC_relapse-3-Jan_Wang-s23.raw
	High		lLGNVLVcVLAHHFGk	Unambiguous	1	1	P68871	N-Term(iTRAQ4plex); C8(Methylthio); K16(iTRAQ4plex)	HCD	1	0	1	1	287141	Unique	Used	0.0320663	0.624993	19.6975	0.0538943	1.69534	0.0866784	2156.31	138.72	1623.09	249.542	60.84	8.24138e-06	0	10.0857	300	3	685.396	2054.17	3.93555	59.5149	11312	11312	MS2	16/146	20210215-WuCC-iTRAQ-OSCC_relapse-3-Jan_Wang-s59.raw
	High		vLGAFSDGLAHLDNLk	Unambiguous	2	2	P68871;P02042	N-Term(iTRAQ4plex); K16(iTRAQ4plex)	HCD	1	0	1	1	199989	Redundant	Not Used	0.029891	0.969568	32.781				204307	12251.8	238570		60.81	1.27797e-05	0	11.8584	2	2	979.551	1958.09	-0.555454	44.3986	7053	7053	MS2	14/138	20210215-WuCC-iTRAQ-OSCC_relapse-3-Jan_Wang-s42.raw
		High	vNVDEVGGEALGR	Unambiguous	1	1	P68871	N-Term(iTRAQ4plex)	CID	1	0	1	1	31816	Unique	Used	0.411485	0.466528	1.1458	0.321711	0.788633	0.693157	12936.7	10679.6	7268.74	8936.76	60.75	2.09928e-05	0	10.2448	9	3	486.927	1458.77	0.151314	31.5119	4080	4080	MS2	14/128	20210215-WuCC-iTRAQ-OSCC_relapse-3-Jan_Wang-s08.raw
		High	sAVTALWGk	Unambiguous	1	1	P68871	N-Term(iTRAQ4plex); K9(iTRAQ4plex)	CID	1	0	1	1	106362	Unique	Used	0.0582712	0.332901	5.77358	0.053391	0.924223	0.161212	113219	13235.8	45393.1	12980.1	60.74	1.2397e-05	0	13.6574	10	2	610.868	1220.73	4.50104	50.4511	8966	8966	MS2	8/70	20210215-WuCC-iTRAQ-OSCC_relapse-3-Jan_Wang-s22.raw
	High		lLGNVLVcVLAHHFGk	Unambiguous	1	1	P68871	N-Term(iTRAQ4plex); C8(Methylthio); K16(iTRAQ4plex)	HCD	1	0	1	1	286447	Redundant	Not Used	0.0268641	0.75139	28.2669				82918.7	4468.91	75036.8		60.7	1.0852e-05	0	4.37946	6	2	1027.58	2054.16	-3.2187	50.9566	9773	9773	MS2	14/146	20210215-WuCC-iTRAQ-OSCC_relapse-3-Jan_Wang-s59.raw
		High	vNVDEVGGEALGR	Unambiguous	1	1	P68871	N-Term(iTRAQ4plex)	CID	1	0	1	1	34754	Unique	Used	0.038112	0.45534	12.0742	0.031698	0.838944	0.0699744	217939	16663.8	119516	14833.9	60.67	2.17259e-05	0	18.1875	7	2	729.888	1458.77	1.03918	55.2215	10448	10448	MS2	9/128	20210215-WuCC-iTRAQ-OSCC_relapse-3-Jan_Wang-s08.raw
		High	gTFATLSELHcDk	Unambiguous	1	1	P68871	N-Term(iTRAQ4plex); C11(Methylthio); K13(iTRAQ4plex)	CID	1	0	1	1	194533	Redundant	Not Used	0.0293683	0.4408	15.1687				561867	33104.7	298285		60.67	1.91548e-05	0	21.7419	2	2	878.438	1755.87	2.74975	37.4193	5632	5632	MS2	9/116	20210215-WuCC-iTRAQ-OSCC_relapse-3-Jan_Wang-s41.raw
	High		vVAGVANALAHk	Unambiguous	2	2	P68871;P02042	N-Term(iTRAQ4plex); K12(iTRAQ4plex)	HCD	1	0	1	1	239890	Not Unique	Not Used	0.0362629	0.341283	9.51125				43907.7	3194.33	18047.3		60.64	7.05966e-06	0	9.76551	20	3	479.965	1437.88	2.48188	48.1918	8417	8417	MS2	13/100	20210215-WuCC-iTRAQ-OSCC_relapse-3-Jan_Wang-s50.raw
	High		LLGNVLVcVLAHHFGk	Unambiguous	1	1	P68871	C8(Methylthio); K16(iTRAQ4plex)	HCD	1	0	1	1	337070	Unique	Used	0.0377869	0.396354	10.6005				5651.69	428.447	2697.85		60.61	1.52937e-05	0	10.3858	82	4	478.271	1910.06	-0.273748	50.2854	7423	7423	MS2	8/146	20210215-WuCC-iTRAQ-OSCC_relapse-3-Jan_Wang-s70.raw
	High		vVAGVANALAHkYH	Unambiguous	2	2	P68871;P02042	N-Term(iTRAQ4plex); K12(iTRAQ4plex)	HCD	1	0	1	1	289302	Not Unique	Not Used	0.124316	0.493621	4.01284				444721	110915	264385		60.59	1.28763e-05	1	18.2653	1	3	580.006	1738	1.89119	32.5044	4770	4770	MS2	13/116	20210215-WuCC-iTRAQ-OSCC_relapse-3-Jan_Wang-s60.raw
		High	lLGNVLVcVLAHHFGk	Unambiguous	1	1	P68871	N-Term(iTRAQ4plex); C8(Methylthio); K16(iTRAQ4plex)	CID	1	0	1	1	286306	Unique	Used	0.0503384	0.620535	12.4581				9.25707e+06	934868	6.91824e+06		60.58	9.84357e-06	0	7.52687	0	3	685.393	2054.17	0.370024	49.6163	9461	9461	MS2	11/146	20210215-WuCC-iTRAQ-OSCC_relapse-3-Jan_Wang-s59.raw
		High	vVAGVANALAHk	Unambiguous	2	2	P68871;P02042	N-Term(iTRAQ4plex); K12(iTRAQ4plex)	CID	1	0	1	1	239970	Not Unique	Not Used		0.332229					46799.2		18725.4		60.57	7.80531e-06	0	11.6137	14	3	479.965	1437.88	2.03618	48.8529	8582	8582	MS2	14/100	20210215-WuCC-iTRAQ-OSCC_relapse-3-Jan_Wang-s50.raw
		High	fFESFGDLSTPDAVMGNPk	Unambiguous	1	1	P68871	N-Term(iTRAQ4plex); K19(iTRAQ4plex)	CID	1	0	1	1	54496	Unique	Used	0.0447581	0.627193	14.1617				9.50707e+06	853682	7.18132e+06		60.56	1.60422e-05	0	7.04235	0	3	783.056	2347.15	1.06333	43.1856	7152	7152	MS2	18/166	20210215-WuCC-iTRAQ-OSCC_relapse-3-Jan_Wang-s12.raw
	High		fFESFGDLSTPDAVmGNPk	Unambiguous	1	1	P68871	N-Term(iTRAQ4plex); M15(Oxidation); K19(iTRAQ4plex)	HCD	1	0	1	1	59330	Unique	Used	0.0687936	0.373441	5.48604	0.117635	1.72485	0.316635	89850.3	12400.7	40410.8	22695.8	60.54	1.66019e-05	0	14.3975	6	3	788.389	2363.15	2.09732	40.0383	6583	6583	MS2	14/166	20210215-WuCC-iTRAQ-OSCC_relapse-3-Jan_Wang-s13.raw
	High		LLGNVLVcVLAHHFGk	Unambiguous	1	1	P68871	C8(Methylthio); K16(iTRAQ4plex)	HCD	1	0	1	1	301337	Unique	Used	0.103551	0.486128	4.74441	0.0871076	0.848527	0.180114	10176	2114.01	5957.77	1903.36	60.53	1.5578e-05	0	8.13269	120	4	478.272	1910.07	2.2187	50.2947	9078	9078	MS2	8/146	20210215-WuCC-iTRAQ-OSCC_relapse-3-Jan_Wang-s62.raw
		High	sAVTALWGk	Unambiguous	1	1	P68871	N-Term(iTRAQ4plex); K9(iTRAQ4plex)	CID	1	0	1	1	133788	Redundant	Not Used	0.0417533	0.52382	12.6787	0.0502542	1.21407	0.0964347	143777	12043.6	90704.2	15514.9	60.52	1.29968e-05	0	32.8892	32	2	610.867	1220.73	1.80111	36.2377	4643	4643	MS2	6/70	20210215-WuCC-iTRAQ-OSCC_relapse-3-Jan_Wang-s28.raw
	High		sAVTALWGk	Unambiguous	1	1	P68871	N-Term(iTRAQ4plex); K9(iTRAQ4plex)	HCD	1	0	1	1	109152	Unique	Used	0.0616368	0.690877	11.3278	0.0219286	0.358866	0.0319045	7.14401e+07	8.83405e+06	5.94428e+07	3.36388e+06	60.51	1.5072e-05	0	10.5536	0	2	610.865	1220.72	-1.29884	30.9394	4221	4221	MS2	8/70	20210215-WuCC-iTRAQ-OSCC_relapse-3-Jan_Wang-s23.raw
	High		kVLGAFSDGLAHLDNLK	Unambiguous	2	2	P68871;P02042	N-Term(iTRAQ4plex); K1(iTRAQ4plex)	HCD	1	0	1	1	279830	Not Unique	Not Used	0.274676	0.854737	3.14482	0.228923	0.84068	0.269215	36573.4	20154.1	37649	17978.1	60.51	8.89201e-06	1	38.4919	16	3	696.07	2086.19	2.01788	39.3292	6478	6478	MS2	18/174	20210215-WuCC-iTRAQ-OSCC_relapse-3-Jan_Wang-s58.raw
	High		fFESFGDLSTPDAVMGNPk	Unambiguous	1	1	P68871	N-Term(iTRAQ4plex); K19(iTRAQ4plex)	HCD	1	0	1	1	130268	Unique	Used	0.0682295	0.360684	5.34244				61418.7	8407.18	26679.9		60.5	1.64436e-05	0	9.35089	7	3	783.057	2347.16	1.37538	45.4863	7389	7389	MS2	13/166	20210215-WuCC-iTRAQ-OSCC_relapse-3-Jan_Wang-s27.raw
	High		sAVTALWGk	Unambiguous	1	1	P68871	N-Term(iTRAQ4plex); K9(iTRAQ4plex)	HCD	1	0	1	1	109074	Unique	Used	0.0528504	0.822227	15.7227	0.0400469	0.764333	0.0489576	6.56719e+07	6.96314e+06	6.5032e+07	5.64725e+06	60.49	1.30869e-05	0	9.25556	0	2	610.867	1220.73	1.70111	30.2577	4052	4052	MS2	8/70	20210215-WuCC-iTRAQ-OSCC_relapse-3-Jan_Wang-s23.raw
		High	eFTPPVQAAYQk	Unambiguous	1	1	P68871	N-Term(iTRAQ4plex); K12(iTRAQ4plex)	CID	1	0	1	1		No Quan Values	Not Used											60.49	1.99207e-05	0	9.66418	47	2	833.958	1666.91	2.94556	27.7808	3533	3533	MS2	9/102	20210215-WuCC-iTRAQ-OSCC_relapse-3-Jan_Wang-s47.raw
	High		sAVTALWGk	Unambiguous	1	1	P68871	N-Term(iTRAQ4plex); K9(iTRAQ4plex)	HCD	1	0	1	1	111947	Unique	Used	0.0548429	0.694373	12.7955	0.0459115	0.844431	0.0664618	56926.1	6263.38	47605.9	5612.06	60.48	1.30276e-05	0	14.6213	26	2	610.867	1220.73	1.50111	54.3347	10271	10271	MS2	8/70	20210215-WuCC-iTRAQ-OSCC_relapse-3-Jan_Wang-s23.raw
	High		gTFATLSELHcDk	Unambiguous	1	1	P68871	N-Term(iTRAQ4plex); C11(Methylthio); K13(iTRAQ4plex)	HCD	1	0	1	1	199210	Redundant	Not Used	0.0667815	0.96379	14.5852				396175	53078.7	459860		60.48	1.93846e-05	0	8.49803	1	2	878.439	1755.87	3.09736	37.6097	5364	5364	MS2	8/116	20210215-WuCC-iTRAQ-OSCC_relapse-3-Jan_Wang-s42.raw
	High		fFESFGDLSTPDAVMGNPk	Unambiguous	1	1	P68871	N-Term(iTRAQ4plex); K19(iTRAQ4plex)	HCD	1	0	1	1	49619	No Quan Values	Not Used											60.41	1.64239e-05	0	9.03478	5	2	1174.08	2347.15	0.809019	45.0099	8170	8170	MS2	13/166	20210215-WuCC-iTRAQ-OSCC_relapse-3-Jan_Wang-s11.raw
	High		vLGAFSDGLAHLDNLk	Unambiguous	2	2	P68871;P02042	N-Term(iTRAQ4plex); K16(iTRAQ4plex)	HCD	1	0	1	1	191502	Not Unique	Not Used	0.0247019	0.380064	15.5493	0.0737559	3.01182	0.195067	20593.3	1020.55	9426.24	3261.46	60.39	1.43059e-05	0	20.5559	55	3	653.372	1958.1	4.05092	53.2548	9278	9278	MS2	15/138	20210215-WuCC-iTRAQ-OSCC_relapse-3-Jan_Wang-s40.raw
	High		vNVDEVGGEALGR	Unambiguous	1	1	P68871	N-Term(iTRAQ4plex)	HCD	1	0	1	1	31735	Redundant	Not Used	0.0257773	0.409135	16.0404	0.0239885	0.938704	0.0589359	1.52107e+06	78661.7	749500	78350.4	60.38	2.28597e-05	0	6.26148	1	2	729.887	1458.77	0.369732	30.8974	3914	3914	MS2	7/128	20210215-WuCC-iTRAQ-OSCC_relapse-3-Jan_Wang-s08.raw
	High		vVAGVANALAHk	Unambiguous	2	2	P68871;P02042	N-Term(iTRAQ4plex); K12(iTRAQ4plex)	HCD	1	0	1	1	239728	Redundant	Not Used	0.0236095	0.425261	18.2035	0.0305269	1.30425	0.0721557	53692.9	2543.2	27499.7	3519.57	60.36	7.52981e-06	0	9.54564	17	3	479.965	1437.88	2.48188	46.7935	8066	8066	MS2	15/100	20210215-WuCC-iTRAQ-OSCC_relapse-3-Jan_Wang-s50.raw
	High		sAVTALWGk	Unambiguous	1	1	P68871	N-Term(iTRAQ4plex); K9(iTRAQ4plex)	HCD	1	0	1	1	106087	Redundant	Not Used	0.0193974	0.275621	14.36	0.0208237	1.08287	0.0759434	179546	6987.08	59599.6	8028.29	60.3	1.34855e-05	0	12.0113	10	2	610.869	1220.73	5.10103	48.1069	8375	8375	MS2	8/70	20210215-WuCC-iTRAQ-OSCC_relapse-3-Jan_Wang-s22.raw
	High		vVAGVANALAHk	Unambiguous	2	2	P68871;P02042	N-Term(iTRAQ4plex); K12(iTRAQ4plex)	HCD	1	0	1	1	247941	Not Unique	Not Used	0.0286582	0.612915	21.614				61125.6	3514.38	45121		60.3	7.63456e-06	0	25.0549	6	3	479.965	1437.88	2.48188	30.9731	4367	4367	MS2	13/100	20210215-WuCC-iTRAQ-OSCC_relapse-3-Jan_Wang-s52.raw
	High		lLGNVLVcVLAHHFGk	Unambiguous	1	1	P68871	N-Term(iTRAQ4plex); C8(Methylthio); K16(iTRAQ4plex)	HCD	1	0	1	1	281492	Unique	Used	0.0520782	0.456206	8.85297				115491	12066.5	63454.7		60.3	1.02658e-05	0	15.1449	7	3	685.395	2054.17	2.33107	53.6254	10079	10079	MS2	14/146	20210215-WuCC-iTRAQ-OSCC_relapse-3-Jan_Wang-s58.raw
		High	gTFATLSELHcDk	Unambiguous	1	1	P68871	N-Term(iTRAQ4plex); C11(Methylthio); K13(iTRAQ4plex)	CID	1	0	1	1	200500	Redundant	Not Used	0.0697748	0.870798	12.6126	0.0310784	0.449286	0.0358744	40412.2	5657.03	42382.4	2696.87	60.27	2.00161e-05	0	8.32837	12	3	585.96	1755.87	0.795499	48.7786	8153	8153	MS2	10/116	20210215-WuCC-iTRAQ-OSCC_relapse-3-Jan_Wang-s42.raw
	High		vLGAFSDGLAHLDNLk	Unambiguous	2	2	P68871;P02042	N-Term(iTRAQ4plex); K16(iTRAQ4plex)	HCD	1	0	1	1	200634	Not Unique	Not Used	0.0937869	0.75833	8.17148	0.0512124	0.550802	0.0678829	50962.6	9588.94	46544.2	5604.23	60.26	1.5447e-05	0	9.21252	18	3	653.372	1958.1	3.11581	49.9162	8447	8447	MS2	14/138	20210215-WuCC-iTRAQ-OSCC_relapse-3-Jan_Wang-s42.raw
	High		vLGAFSDGLAHLDNLk	Unambiguous	2	2	P68871;P02042	N-Term(iTRAQ4plex); K16(iTRAQ4plex)	HCD	1	0	1	1	200724	Not Unique	Not Used	0.0924596	0.994255	10.8675	0.135712	1.48057	0.137203	26904.5	4990.61	32216.5	7840.26	60.25	1.44913e-05	0	13.2708	24	3	653.368	1958.09	-2.49491	50.6663	8642	8642	MS2	13/138	20210215-WuCC-iTRAQ-OSCC_relapse-3-Jan_Wang-s42.raw
	High		kVLGAFSDGLAHLDNLk	Unambiguous	2	2	P68871;P02042	N-Term(iTRAQ4plex); K1(iTRAQ4plex); K17(iTRAQ4plex)	HCD	1	0	1	1	306651	Not Unique	Not Used	0.157626	0.470356	3.01566	0.15949	1.02063	0.34084	18363.5	5807.14	10402.5	6288.96	60.25	7.72296e-06	1	30.7779	57	4	558.332	2230.31	6.50088	53.4507	9883	9883	MS2	16/174	20210215-WuCC-iTRAQ-OSCC_relapse-3-Jan_Wang-s63.raw
	High		vVAGVANALAHk	Unambiguous	2	2	P68871;P02042	N-Term(iTRAQ4plex); K12(iTRAQ4plex)	HCD	1	0	1	1	239341	Redundant	Not Used	0.0103948	0.340139	33.0694	0.0539777	5.23797	0.159515	72027.8	1502.07	29506.2	8348.4	60.24	7.74076e-06	0	11.896	14	3	479.966	1437.88	2.86391	43.3466	7225	7225	MS2	13/100	20210215-WuCC-iTRAQ-OSCC_relapse-3-Jan_Wang-s50.raw
		High	vVAGVANALAHk	Unambiguous	2	2	P68871;P02042	N-Term(iTRAQ4plex); K12(iTRAQ4plex)	CID	1	0	1	1	237617	Not Unique	Not Used	0.01	0.388883	100	0.0108783	4.24138	0.0281179	3.52652e+07	183037	1.65166e+07	823748	60.24	8.42151e-06	0	11.8004	0	3	479.965	1437.88	1.78149	27.8301	3485	3485	MS2	9/100	20210215-WuCC-iTRAQ-OSCC_relapse-3-Jan_Wang-s50.raw
	High		vVAGVANALAHk	Unambiguous	2	2	P68871;P02042	N-Term(iTRAQ4plex); K12(iTRAQ4plex)	HCD	1	0	1	1	239423	Not Unique	Not Used	0.0412876	0.36065	8.82777				65541.8	5428.94	28468.2		60.22	8.46038e-06	0	11.0084	13	3	479.965	1437.88	1.59047	44.0538	7405	7405	MS2	13/100	20210215-WuCC-iTRAQ-OSCC_relapse-3-Jan_Wang-s50.raw
	High		vLGAFSDGLAHLDNLk	Unambiguous	2	2	P68871;P02042	N-Term(iTRAQ4plex); K16(iTRAQ4plex)	HCD	1	0	1	1	200537	Not Unique	Not Used	0.146967	0.640632	4.40529	0.0175638	0.120548	0.0275583	67199	19813.4	51847.5	2534.37	60.22	1.54473e-05	0	5.88386	10	3	653.371	1958.1	1.80665	49.105	8238	8238	MS2	16/138	20210215-WuCC-iTRAQ-OSCC_relapse-3-Jan_Wang-s42.raw
		High	sAVTALWGKVNVDEVGGEALGR	Unambiguous	1	1	P68871	N-Term(iTRAQ4plex)	CID	1	0	1	1	74935	Unique	Used	0.107216	0.30582	2.88264				282328	60728.4	103986		60.21	1.3625e-05	1	9.07458	1	3	791.431	2372.28	3.64243	41.2471	6707	6707	MS2	13/228	20210215-WuCC-iTRAQ-OSCC_relapse-3-Jan_Wang-s16.raw
	High		vVAGVANALAHk	Unambiguous	2	2	P68871;P02042	N-Term(iTRAQ4plex); K12(iTRAQ4plex)	HCD	1	0	1	1	223954	Not Unique	Not Used	0.0125869	0.255694	20.5299	0.0246818	1.97798	0.0970283	76897.1	1941.8	23680.3	4075.45	60.19	7.8304e-06	0	12.7089	51	3	479.966	1437.88	4.13734	38.9331	6295	6295	MS2	13/100	20210215-WuCC-iTRAQ-OSCC_relapse-3-Jan_Wang-s47.raw
	High		vNVDEVGGEALGR	Unambiguous	1	1	P68871	N-Term(iTRAQ4plex)	HCD	1	0	1	1	31725	Unique	Used	0.394856	0.552474	1.41403	0.429857	1.09812	0.782088	25099.1	19882.7	16700.4	23167.1	60.19	2.43606e-05	0	18.6961	6	3	486.927	1458.77	0.527875	30.8084	3890	3890	MS2	11/128	20210215-WuCC-iTRAQ-OSCC_relapse-3-Jan_Wang-s08.raw
	High		sAVTALWGk	Unambiguous	1	1	P68871	N-Term(iTRAQ4plex); K9(iTRAQ4plex)	HCD	1	0	1	1	109470	Redundant	Not Used	0.0424508	0.708561	16.8685	0.0247688	0.588548	0.0351376	1.10856e+07	944111	9.46004e+06	589596	60.17	1.40876e-05	0	10.3139	0	2	610.867	1220.73	2.80108	33.695	4910	4910	MS2	8/70	20210215-WuCC-iTRAQ-OSCC_relapse-3-Jan_Wang-s23.raw
	High		vVAGVANALAHk	Unambiguous	2	2	P68871;P02042	N-Term(iTRAQ4plex); K12(iTRAQ4plex)	HCD	1	0	1	1	218131	Not Unique	Not Used	0.30192	0.46369	1.5521	0.327342	1.09363	0.709605	14087.3	8532.88	7867.03	9901.87	60.15	7.90285e-06	0	51.7552	87	2	719.446	1437.88	4.10425	32.2046	4181	4181	MS2	10/100	20210215-WuCC-iTRAQ-OSCC_relapse-3-Jan_Wang-s46.raw
	High		vNVDEVGGEALGR	Unambiguous	1	1	P68871	N-Term(iTRAQ4plex)	HCD	1	0	1	1	1956	Unique	Used	0.158983	0.222955	1.41726	0.0520853	0.330466	0.234823	3235.95	1032.12	868.909	361.914	60.15	2.44894e-05	0	21.7417	300	2	729.889	1458.77	2.12702	29.6169	1798	1798	MS2	7/128	20210215-WuCC-iTRAQ-OSCC_relapse-3-Jan_Wang-s02.raw
	High		fFESFGDLSTPDAVMGNPk	Unambiguous	1	1	P68871	N-Term(iTRAQ4plex); K19(iTRAQ4plex)	HCD	1	0	1	1	148724	Unique	Used	0.0759889	0.434002	5.77201	0.0694626	0.92207	0.16088	45129	6879.92	23588.7	6731.25	60.14	1.94624e-05	0	57.1973	14	3	783.057	2347.16	2.07748	46.1447	7418	7418	MS2	16/166	20210215-WuCC-iTRAQ-OSCC_relapse-3-Jan_Wang-s31.raw
	High		fFESFGDLSTPDAVMGNPk	Unambiguous	1	1	P68871	N-Term(iTRAQ4plex); K19(iTRAQ4plex)	HCD	1	0	1	1	54496	Redundant	Not Used	0.0447581	0.627193	14.1617				9.50707e+06	853682	7.18132e+06		60.12	1.77526e-05	0	7.04235	0	3	783.056	2347.15	1.06333	43.2019	7158	7158	MS2	13/166	20210215-WuCC-iTRAQ-OSCC_relapse-3-Jan_Wang-s12.raw
		High	vVAGVANALAHk	Unambiguous	2	2	P68871;P02042	N-Term(iTRAQ4plex); K12(iTRAQ4plex)	CID	1	0	1	1	237464	Not Unique	Not Used	0.01	0.294257	32.3814				1.70645e+07	314403	6.0475e+06		60.07	6.83888e-06	0	11.5545	0	3	479.966	1437.88	2.73657	26.3904	3153	3153	MS2	7/100	20210215-WuCC-iTRAQ-OSCC_relapse-3-Jan_Wang-s50.raw
		High	lLGNVLVcVLAHHFGk	Unambiguous	1	1	P68871	N-Term(iTRAQ4plex); C8(Methylthio); K16(iTRAQ4plex)	CID	1	0	1	1	301610	Redundant	Not Used	0.0711973	0.606247	8.6054	0.113018	1.60121	0.187388	24637.1	3519.08	17988.5	5978.98	60.07	9.84011e-06	0	38.4133	59	3	685.396	2054.17	3.93555	52.7614	9667	9667	MS2	20/146	20210215-WuCC-iTRAQ-OSCC_relapse-3-Jan_Wang-s62.raw
	High		lLGNVLVcVLAHHFGkEFTPPVQAAYQk	Unambiguous	1	1	P68871	N-Term(iTRAQ4plex); C8(Methylthio); K16(iTRAQ4plex); K28(iTRAQ4plex)	HCD	1	0	1	1	315874	Unique	Used	0.100234	0.780319	7.86761	0.0333968	0.336089	0.0430206	241680	48599.6	227128	17331.5	60.03	8.12426e-06	1	13.8639	5	4	890.243	3557.95	0.367287	50.4763	8725	8725	MS2	15/268	20210215-WuCC-iTRAQ-OSCC_relapse-3-Jan_Wang-s65.raw
		High	fFESFGDLSTPDAVMGNPk	Unambiguous	1	1	P68871	N-Term(iTRAQ4plex); K19(iTRAQ4plex)	CID	1	0	1	1	49965	Unique	Used	0.0202293	0.346091	17.29	0.0278753	1.38996	0.0809604	33313.5	1352	13885.7	1994.02	60.01	1.78089e-05	0	8.44189	20	2	1174.08	2347.15	-1.16728	47.7977	8909	8909	MS2	19/166	20210215-WuCC-iTRAQ-OSCC_relapse-3-Jan_Wang-s11.raw
	High		vVAGVANALAHk	Unambiguous	2	2	P68871;P02042	N-Term(iTRAQ4plex); K12(iTRAQ4plex)	HCD	1	0	1	1	238850	Not Unique	Not Used	0.12034	0.324521	2.72531	0.0330714	0.277207	0.102436	155797	37613.8	60891.5	11063.7	59.99	8.19943e-06	0	15.7229	7	3	479.965	1437.88	2.54555	39.1958	6160	6160	MS2	14/100	20210215-WuCC-iTRAQ-OSCC_relapse-3-Jan_Wang-s50.raw
	High		vNVDEVGGEALGR	Unambiguous	1	1	P68871	N-Term(iTRAQ4plex)	HCD	1	0	1	1	31003	Redundant	Not Used	0.0117545	0.458106	39.3865				1.39848e+08	3.2979e+06	7.71577e+07		59.99	2.49073e-05	0	6.11219	0	2	729.887	1458.77	-0.13235	24.6187	2328	2328	MS2	7/128	20210215-WuCC-iTRAQ-OSCC_relapse-3-Jan_Wang-s08.raw
	High		kVLGAFSDGLAHLDNLk	Unambiguous	2	2	P68871;P02042	N-Term(iTRAQ4plex); K1(iTRAQ4plex); K17(iTRAQ4plex)	HCD	1	0	1	1	323669	Not Unique	Not Used	0.0350597	0.526794	15.1851	0.0276749	0.796234	0.0528066	38499.8	2707.97	24426.2	2287.88	59.95	8.2753e-06	1	18.6091	45	4	558.331	2230.3	4.42106	40.0558	5737	5737	MS2	17/174	20210215-WuCC-iTRAQ-OSCC_relapse-3-Jan_Wang-s67.raw
		High	vVAGVANALAHk	Unambiguous	2	2	P68871;P02042	N-Term(iTRAQ4plex); K12(iTRAQ4plex)	CID	1	0	1	1	240664	Not Unique	Not Used	0.0268217	0.440566	16.6001	0.0249036	0.936566	0.056819	33525.4	1804	17788.6	1792.77	59.93	6.91049e-06	0	11.4584	16	3	479.966	1437.88	3.24594	55.1651	10088	10088	MS2	15/100	20210215-WuCC-iTRAQ-OSCC_relapse-3-Jan_Wang-s50.raw
	High		vVAGVANALAHk	Unambiguous	2	2	P68871;P02042	N-Term(iTRAQ4plex); K12(iTRAQ4plex)	HCD	1	0	1	1	331153	Not Unique	Not Used	0.0970684	0.529529	5.51311	0.0854303	0.887762	0.162168	27635.3	5381.71	17624.2	5069.51	59.92	8.33266e-06	0	20.6507	80	3	479.965	1437.88	2.54555	30.7328	3720	3720	MS2	13/100	20210215-WuCC-iTRAQ-OSCC_relapse-3-Jan_Wang-s69.raw
	High		vLGAFSDGLAHLDNLk	Unambiguous	2	2	P68871;P02042	N-Term(iTRAQ4plex); K16(iTRAQ4plex)	HCD	1	0	1	1	196818	Not Unique	Not Used	0.037125	0.484152	13.1795	0.0286717	0.779021	0.0595271	4166.4	310.316	2429.4	256.509	59.91	1.55183e-05	0	34.7349	300	3	653.373	1958.11	5.36008	59.7883	10624	10624	MS2	15/138	20210215-WuCC-iTRAQ-OSCC_relapse-3-Jan_Wang-s41.raw
	High		vVAGVANALAHk	Unambiguous	2	2	P68871;P02042	N-Term(iTRAQ4plex); K12(iTRAQ4plex)	HCD	1	0	1	1	238602	Not Unique	Not Used	0.0581993	0.435351	7.55973	0.058959	1.02187	0.13613	83877.4	9793.55	43978.5	10619	59.9	1.02841e-05	0	25.2248	12	3	479.965	1437.88	1.27211	37.054	5625	5625	MS2	15/100	20210215-WuCC-iTRAQ-OSCC_relapse-3-Jan_Wang-s50.raw
		High	vNVDEVGGEALGR	Unambiguous	1	1	P68871	N-Term(iTRAQ4plex)	CID	1	0	1	1	30991	Unique	Used		0.517734					1.40773e+06		877771		59.88	2.47238e-05	0	5.39428	0	3	486.927	1458.77	-0.915613	24.4927	2296	2296	MS2	13/128	20210215-WuCC-iTRAQ-OSCC_relapse-3-Jan_Wang-s08.raw
		High	gTFATLSELHcDk	Unambiguous	1	1	P68871	N-Term(iTRAQ4plex); C11(Methylthio); K13(iTRAQ4plex)	CID	1	0	1	1	199288	Redundant	Not Used	0.0671247	0.657538	9.89974				100981	13598.8	79968.4		59.88	2.17425e-05	0	13.5679	4	2	878.437	1755.87	1.08124	38.29	5527	5527	MS2	10/116	20210215-WuCC-iTRAQ-OSCC_relapse-3-Jan_Wang-s42.raw
	High		vNVDEVGGEALGR	Unambiguous	1	1	P68871	N-Term(iTRAQ4plex)	HCD	1	0	1	1	34231	Redundant	Not Used	0.0306606	0.472149	15.5626	0.0366605	1.20609	0.0780483	241300	14842.8	137212	18995.3	59.87	2.57081e-05	0	14.3024	6	2	729.887	1458.77	0.202371	50.9839	9322	9322	MS2	7/128	20210215-WuCC-iTRAQ-OSCC_relapse-3-Jan_Wang-s08.raw
		High	eFTPPVQAAYQk	Unambiguous	1	1	P68871	N-Term(iTRAQ4plex); K12(iTRAQ4plex)	CID	1	0	1	1	227622	Unique	Used	0.117078	0.639704	5.52189	0.106644	0.918804	0.167572	13923.6	3270.44	10727.2	3188.44	59.86	2.28757e-05	0	8.62425	73	2	833.958	1666.91	2.35971	28.4212	3374	3374	MS2	9/102	20210215-WuCC-iTRAQ-OSCC_relapse-3-Jan_Wang-s48.raw
	High		vVAGVANALAHk	Unambiguous	2	2	P68871;P02042	N-Term(iTRAQ4plex); K12(iTRAQ4plex)	HCD	1	0	1	1	255849	Not Unique	Not Used	0.0857428	0.686417	8.0905	0.0828587	0.974772	0.121337	7218.03	1241.63	5967.1	1284.24	59.84	9.234e-06	0	32.5347	158	3	479.965	1437.88	1.59047	55.1174	10602	10602	MS2	15/100	20210215-WuCC-iTRAQ-OSCC_relapse-3-Jan_Wang-s53.raw
	High		vNVDEVGGEALGR	Unambiguous	1	1	P68871	N-Term(iTRAQ4plex)	HCD	1	0	1	1	32773	Unique	Used	0.0579541	0.460497	8.03021	0.0285023	0.496087	0.0622151	404934	47081.1	224578	24783	59.83	2.5946e-05	0	11.1162	2	2	729.887	1458.77	0.118691	39.2252	6163	6163	MS2	9/128	20210215-WuCC-iTRAQ-OSCC_relapse-3-Jan_Wang-s08.raw
		High	vVAGVANALAHk	Unambiguous	2	2	P68871;P02042	N-Term(iTRAQ4plex); K12(iTRAQ4plex)	CID	1	0	1	1	255849	Redundant	Not Used	0.0857428	0.686417	8.0905	0.0828587	0.974772	0.121337	7218.03	1241.63	5967.1	1284.24	59.83	9.25529e-06	0	32.5347	158	3	479.965	1437.88	1.59047	55.0967	10596	10596	MS2	9/100	20210215-WuCC-iTRAQ-OSCC_relapse-3-Jan_Wang-s53.raw
		High	sAVTALWGk	Unambiguous	1	1	P68871	N-Term(iTRAQ4plex); K9(iTRAQ4plex)	CID	1	0	1	1	111947	Redundant	Not Used	0.0548429	0.694373	12.7955	0.0459115	0.844431	0.0664618	56926.1	6263.38	47605.9	5612.06	59.81	1.52007e-05	0	14.6213	26	2	610.867	1220.73	1.50111	54.3169	10265	10265	MS2	8/70	20210215-WuCC-iTRAQ-OSCC_relapse-3-Jan_Wang-s23.raw
	High		vNVDEVGGEALGR	Unambiguous	1	1	P68871	N-Term(iTRAQ4plex)	HCD	1	0	1	1	34754	Redundant	Not Used	0.038112	0.45534	12.0742	0.031698	0.838944	0.0699744	217939	16663.8	119516	14833.9	59.79	2.66059e-05	0	18.1875	7	2	729.888	1458.77	1.03918	55.2376	10454	10454	MS2	7/128	20210215-WuCC-iTRAQ-OSCC_relapse-3-Jan_Wang-s08.raw
	High		lLGNVLVcVLAHHFGK	Unambiguous	1	1	P68871	N-Term(iTRAQ4plex); C8(Methylthio)	HCD	1	0	1	1	230343	Unique	Used		0.575899		0.0717335		0.125204	5066.24		3513.89	780.362	59.79	1.91017e-05	0	10.0314	50	4	478.272	1910.06	0.876615	52.2333	9279	9279	MS2	13/146	20210215-WuCC-iTRAQ-OSCC_relapse-3-Jan_Wang-s48.raw
	High		vVAGVANALAHk	Unambiguous	2	2	P68871;P02042	N-Term(iTRAQ4plex); K12(iTRAQ4plex)	HCD	1	0	1	1	239259	Not Unique	Not Used	0.0964061	0.477817	5.00889	0.149863	1.56802	0.315265	51342.5	9930.23	29545.7	16521.9	59.77	1.08075e-05	0	57.6129	24	2	719.443	1437.88	0.368834	42.6654	7045	7045	MS2	10/100	20210215-WuCC-iTRAQ-OSCC_relapse-3-Jan_Wang-s50.raw
	High		vNVDEVGGEALGR	Unambiguous	1	1	P68871	N-Term(iTRAQ4plex)	HCD	1	0	1	1	34837	Unique	Used	0.0181341	0.366834	20.4436	0.0168596	0.937809	0.0461979	256261	9323.01	113216	9277.27	59.75	2.66932e-05	0	8.96347	4	2	729.888	1458.77	0.788134	55.9209	10635	10635	MS2	7/128	20210215-WuCC-iTRAQ-OSCC_relapse-3-Jan_Wang-s08.raw
		High	vNVDEVGGEALGR	Unambiguous	1	1	P68871	N-Term(iTRAQ4plex)	CID	1	0	1	1	146913	Unique	Used	0.0712299	0.452148	6.41508	0.0335466	0.47506	0.0745781	44511.5	6360.8	24238.6	3206.34	59.75	2.66932e-05	0	6.85509	21	2	729.888	1458.77	0.537093	30.2993	3494	3494	MS2	11/128	20210215-WuCC-iTRAQ-OSCC_relapse-3-Jan_Wang-s31.raw
	High		kVLGAFSDGLAHLDNLk	Unambiguous	2	2	P68871;P02042	N-Term(iTRAQ4plex); K1(iTRAQ4plex); K17(iTRAQ4plex)	HCD	1	0	1	1	306887	Not Unique	Not Used	0.091263	0.487125	5.39423	0.0673857	0.744793	0.13905	8813.53	1613.7	5170.66	1275.28	59.71	8.74548e-06	1	12.3115	108	4	558.329	2230.29	0.91817	55.6842	10392	10392	MS2	15/174	20210215-WuCC-iTRAQ-OSCC_relapse-3-Jan_Wang-s63.raw
		High	vVAGVANALAHk	Unambiguous	2	2	P68871;P02042	N-Term(iTRAQ4plex); K12(iTRAQ4plex)	CID	1	0	1	1	238121	Redundant	Not Used	0.0113712	0.236634	21.0308				574799	13112.9	163813		59.7	7.23276e-06	0	11.8271	2	3	479.966	1437.88	4.26469	32.6532	4578	4578	MS2	7/100	20210215-WuCC-iTRAQ-OSCC_relapse-3-Jan_Wang-s50.raw
	High		vVAGVANALAHk	Unambiguous	2	2	P68871;P02042	N-Term(iTRAQ4plex); K12(iTRAQ4plex)	HCD	1	0	1	1	239970	Redundant	Not Used		0.332229					46799.2		18725.4		59.67	9.60263e-06	0	11.6137	14	3	479.965	1437.88	2.03618	48.8688	8588	8588	MS2	13/100	20210215-WuCC-iTRAQ-OSCC_relapse-3-Jan_Wang-s50.raw
	High		vNVDEVGGEALGR	Unambiguous	1	1	P68871	N-Term(iTRAQ4plex)	HCD	1	0	1	1	35137	Unique	Used	0.0304088	0.456776	15.1806	0.0209883	0.696213	0.0461869	65297	3983.54	35921.3	2942.8	59.64	2.61285e-05	0	8.31456	17	2	729.89	1458.77	4.3027	58.7555	11285	11285	MS2	7/128	20210215-WuCC-iTRAQ-OSCC_relapse-3-Jan_Wang-s08.raw
		High	vNVDEVGGEALGR	Unambiguous	1	1	P68871	N-Term(iTRAQ4plex)	CID	1	0	1	1	31303	No Quan Values	Not Used							277989				59.58	2.81994e-05	0	5.38023	0	3	486.927	1458.77	0.402355	27.3014	2972	2972	MS2	8/128	20210215-WuCC-iTRAQ-OSCC_relapse-3-Jan_Wang-s08.raw
	High		fFESFGDLSTPDAVMGNPk	Unambiguous	1	1	P68871	N-Term(iTRAQ4plex); K19(iTRAQ4plex)	HCD	1	0	1	1	50803	Unique	Used	0.147409	0.59912	4.10747	0.144911	0.991609	0.243126	17909.9	5296.55	12923	5572.92	59.57	2.2468e-05	0	20.1756	27	3	783.058	2347.16	2.77958	54.7039	10733	10733	MS2	13/166	20210215-WuCC-iTRAQ-OSCC_relapse-3-Jan_Wang-s11.raw
	High		vNVDEVGGEALGR	Unambiguous	1	1	P68871	N-Term(iTRAQ4plex)	HCD	1	0	1	1	32943	Redundant	Not Used	0.0381967	0.384722	10.179	0.0627774	1.65783	0.164021	555472	42566.2	257374	74878	59.54	2.70151e-05	0	13.4005	2	2	729.887	1458.77	-0.383392	40.5968	6529	6529	MS2	7/128	20210215-WuCC-iTRAQ-OSCC_relapse-3-Jan_Wang-s08.raw
	High		vNVDEVGGEALGR	Unambiguous	1	1	P68871	N-Term(iTRAQ4plex)	HCD	1	0	1	1	32593	Unique	Used	0.0680823	0.498642	7.40183	0.0579236	0.85819	0.116764	423321	57820.4	254223	52651.9	59.52	2.8145e-05	0	15.5301	2	2	729.888	1458.77	0.620773	37.7962	5773	5773	MS2	9/128	20210215-WuCC-iTRAQ-OSCC_relapse-3-Jan_Wang-s08.raw
		High	vNVDEVGGEALGR	Unambiguous	1	1	P68871	N-Term(iTRAQ4plex)	CID	1	0	1	1	83595	Unique	Used	0.0881428	0.556749	6.38348				53280.3	9421.74	35725.9		59.47	2.90922e-05	0	7.58301	6	2	729.888	1458.77	1.29022	28.7078	3185	3185	MS2	9/128	20210215-WuCC-iTRAQ-OSCC_relapse-3-Jan_Wang-s18.raw
		High	eFTPPVQAAYQk	Unambiguous	1	1	P68871	N-Term(iTRAQ4plex); K12(iTRAQ4plex)	CID	1	0	1	1	83549	Unique	Used	0.173878	1.52823	8.88238	0.199644	1.15818	0.131314	858308	299409	1.57975e+06	367949	59.41	2.56595e-05	0	9.40942	0	3	556.308	1666.91	3.37688	28.3551	3090	3090	MS2	9/102	20210215-WuCC-iTRAQ-OSCC_relapse-3-Jan_Wang-s18.raw
		High	vVAGVANALAHk	Unambiguous	2	2	P68871;P02042	N-Term(iTRAQ4plex); K12(iTRAQ4plex)	CID	1	0	1	1	244768	Redundant	Not Used	0.128575	0.659257	5.18185	0.068899	0.540531	0.105051	9016.32	2325.74	7158.8	1333.92	59.33	7.93431e-06	0	49.2438	151	3	479.966	1437.88	2.80024	47.2123	8406	8406	MS2	10/100	20210215-WuCC-iTRAQ-OSCC_relapse-3-Jan_Wang-s51.raw
		High	vVAGVANALAHk	Unambiguous	2	2	P68871;P02042	N-Term(iTRAQ4plex); K12(iTRAQ4plex)	CID	1	0	1	1	237833	Redundant	Not Used		0.225745					5488888		1.49231e+06		59.32	7.9526e-06	0	11.8826	0	3	479.966	1437.88	3.18227	29.9187	3954	3954	MS2	10/100	20210215-WuCC-iTRAQ-OSCC_relapse-3-Jan_Wang-s50.raw
	High		vVAGVANALAHk	Unambiguous	2	2	P68871;P02042	N-Term(iTRAQ4plex); K12(iTRAQ4plex)	HCD	1	0	1	1	238764	Not Unique	Not Used	0.0452766	0.455408	10.1651	0.0663311	1.47777	0.146406	93335	8478.05	51191.9	13293.8	59.31	9.58923e-06	0	12.5473	7	3	479.965	1437.88	2.41821	38.4736	5976	5976	MS2	13/100	20210215-WuCC-iTRAQ-OSCC_relapse-3-Jan_Wang-s50.raw
		High	sAVTALWGk	Unambiguous	1	1	P68871	N-Term(iTRAQ4plex); K9(iTRAQ4plex)	CID	1	0	1	1	105661	Unique	Used	0.0256106	0.258536	10.202	0.0583321	2.29747	0.226793	133232	6845.49	41484.4	16688	59.31	1.70554e-05	0	12.6579	8	2	610.868	1220.73	3.60107	44.4979	7446	7446	MS2	7/70	20210215-WuCC-iTRAQ-OSCC_relapse-3-Jan_Wang-s22.raw
		High	LLGNVLVcVLAHHFGk	Unambiguous	1	1	P68871	C8(Methylthio); K16(iTRAQ4plex)	CID	1	0	1	1	245027	No Quan Values	Not Used							50113.2				59.31	1.99859e-05	0	5.65407	2	3	637.361	1910.07	2.54528	49.4586	8973	8973	MS2	10/146	20210215-WuCC-iTRAQ-OSCC_relapse-3-Jan_Wang-s51.raw
	High		lLGNVLVcVLAHHFGk	Unambiguous	1	1	P68871	N-Term(iTRAQ4plex); C8(Methylthio); K16(iTRAQ4plex)	HCD	1	0	1	1	346224	Unique	Used	0.0470207	0.603087	12.9621	0.0369766	0.793233	0.0616297	109942	10371.2	79854.5	8729.3	59.29	1.36013e-05	0	12.6865	6	3	685.394	2054.17	1.35055	51.2537	9298	9298	MS2	15/146	20210215-WuCC-iTRAQ-OSCC_relapse-3-Jan_Wang-s72.raw
	High		fFESFGDLSTPDAVMGNPk	Unambiguous	1	1	P68871	N-Term(iTRAQ4plex); K19(iTRAQ4plex)	HCD	1	0	1	1	134652	Unique	Used	0.0358552	0.383249	10.8022	0.0325915	0.916885	0.0854805	42684	3070.4	19701.6	2987.17	59.16	2.45105e-05	0	12.9279	18	3	783.057	2347.16	2.31151	44.1654	6521	6521	MS2	15/166	20210215-WuCC-iTRAQ-OSCC_relapse-3-Jan_Wang-s28.raw
	High		gTFATLSELHcDk	Unambiguous	1	1	P68871	N-Term(iTRAQ4plex); C11(Methylthio); K13(iTRAQ4plex)	HCD	1	0	1	1	196442	Unique	Used	0.0441825	0.39543	9.0449				9654.83	855.801	4598.01		59.15	2.65737e-05	0	14.8362	35	3	585.962	1755.87	3.40254	54.2962	9773	9773	MS2	12/116	20210215-WuCC-iTRAQ-OSCC_relapse-3-Jan_Wang-s41.raw
		High	vVAGVANALAHk	Unambiguous	2	2	P68871;P02042	N-Term(iTRAQ4plex); K12(iTRAQ4plex)	CID	1	0	1	1	237691	Redundant	Not Used		0.323993					18458826		7202698		59.13	8.30824e-06	0	11.7734	0	3	479.966	1437.88	3.24594	28.5528	3646	3646	MS2	10/100	20210215-WuCC-iTRAQ-OSCC_relapse-3-Jan_Wang-s50.raw
		High	eFTPPVQAAYQk	Unambiguous	1	1	P68871	N-Term(iTRAQ4plex); K12(iTRAQ4plex)	CID	1	0	1	1	78527	Unique	Used	0.0812086	0.581816	7.2405	0.0762741	0.947409	0.131775	329933	53753.2	231189	54037	59.05	2.69437e-05	0	20.8878	2	2	833.957	1666.91	1.99356	28.3261	3391	3391	MS2	9/102	20210215-WuCC-iTRAQ-OSCC_relapse-3-Jan_Wang-s17.raw
	High		sAVTALWGk	Unambiguous	1	1	P68871	N-Term(iTRAQ4plex); K9(iTRAQ4plex)	HCD	1	0	1	1	111360	Redundant	Not Used	0.0728713	0.653282	9.06001	0.0510592	0.706773	0.0785627	96313	14080.5	75777.7	10559.6	59.04	1.9771e-05	0	28.3512	20	2	610.867	1220.73	2.60109	49.418	9005	9005	MS2	8/70	20210215-WuCC-iTRAQ-OSCC_relapse-3-Jan_Wang-s23.raw
	High		fFESFGDLSTPDAVMGNPk	Unambiguous	1	1	P68871	N-Term(iTRAQ4plex); K19(iTRAQ4plex)	HCD	1	0	1	1	54412	Unique	Used		0.59769					16334953		11758440		58.99	2.52996e-05	0	6.96713	0	3	783.057	2347.16	2.2335	42.4618	6976	6976	MS2	15/166	20210215-WuCC-iTRAQ-OSCC_relapse-3-Jan_Wang-s12.raw
		High	sAVTALWGk	Unambiguous	1	1	P68871	N-Term(iTRAQ4plex); K9(iTRAQ4plex)	CID	1	0	1	1	107166	Unique	Used	0.0284143	0.241709	8.59688	0.0269119	0.955367	0.111917	39644.3	2259.93	11540.6	2290.95	58.97	1.83176e-05	0	13.163	33	2	610.869	1220.73	4.80103	57.5145	10708	10708	MS2	8/70	20210215-WuCC-iTRAQ-OSCC_relapse-3-Jan_Wang-s22.raw
		High	vNVDEVGGEALGR	Unambiguous	1	1	P68871	N-Term(iTRAQ4plex)	CID	1	0	1	1	32510	Redundant	Not Used	0.0340169	0.430695	12.7956	0.0671963	1.99257	0.156826	436736	29805.1	226540	63016.4	58.97	3.20716e-05	0	11.6794	2	2	729.888	1458.77	1.87598	37.1077	5586	5586	MS2	9/128	20210215-WuCC-iTRAQ-OSCC_relapse-3-Jan_Wang-s08.raw
	High		lLGNVLVcVLAHHFGk	Unambiguous	1	1	P68871	N-Term(iTRAQ4plex); C8(Methylthio); K16(iTRAQ4plex)	HCD	1	0	1	1	291380	Unique	Used	0.117805	0.771041	6.61451	0.0984333	0.84283	0.128324	11466.2	2709.96	10647.7	2423.55	58.96	1.43575e-05	0	27.0155	71	4	514.297	2054.17	1.70056	50.6903	9270	9270	MS2	14/146	20210215-WuCC-iTRAQ-OSCC_relapse-3-Jan_Wang-s60.raw
	High		vVAGVANALAHk	Unambiguous	2	2	P68871;P02042	N-Term(iTRAQ4plex); K12(iTRAQ4plex)	HCD	1	0	1	1	238931	Not Unique	Not Used	0.0429735	0.314109	7.38693	0.0396615	0.930959	0.126921	125374	10809	47429	10677.4	58.95	1.13342e-05	0	11.2793	8	3	479.965	1437.88	1.90883	39.9056	6339	6339	MS2	14/100	20210215-WuCC-iTRAQ-OSCC_relapse-3-Jan_Wang-s50.raw
	High		lLGNVLVcVLAHHFGkEFTPPVQAAYQk	Unambiguous	1	1	P68871	N-Term(iTRAQ4plex); C8(Methylthio); K16(iTRAQ4plex); K28(iTRAQ4plex)	HCD	1	0	1	1	306381	Unique	Used	0.0196045	0.390271	20.1185	0.0287119	1.4773	0.0739501	26448.5	1040.24	12431.5	1630.61	58.95	1.0418e-05	1	11.7569	23	4	890.245	3557.96	2.21998	50.8789	9298	9298	MS2	17/268	20210215-WuCC-iTRAQ-OSCC_relapse-3-Jan_Wang-s63.raw
	High		vVAGVANALAHk	Unambiguous	2	2	P68871;P02042	N-Term(iTRAQ4plex); K12(iTRAQ4plex)	HCD	1	0	1	1	240664	Redundant	Not Used	0.0268217	0.440566	16.6001	0.0249036	0.936566	0.056819	33525.4	1804	17788.6	1792.77	58.94	1.0442e-05	0	11.4584	16	3	479.966	1437.88	3.24594	55.1818	10094	10094	MS2	15/100	20210215-WuCC-iTRAQ-OSCC_relapse-3-Jan_Wang-s50.raw
	High		fFESFGDLSTPDAVMGNPk	Unambiguous	1	1	P68871	N-Term(iTRAQ4plex); K19(iTRAQ4plex)	HCD	1	0	1	1	328373	Unique	Used	0.262667	0.61859	2.38003	0.185311	0.711638	0.301122	4502.46	2372.65	3354.35	1791.6	58.91	2.59628e-05	0	30.3107	213	3	783.058	2347.16	3.09163	45.4186	6702	6702	MS2	13/166	20210215-WuCC-iTRAQ-OSCC_relapse-3-Jan_Wang-s68.raw
	High		eFTPPVQAAYQk	Unambiguous	1	1	P68871	N-Term(iTRAQ4plex); K12(iTRAQ4plex)	HCD	1	0	1	1		No Quan Values	Not Used											58.85	2.90606e-05	0	9.66418	47	2	833.958	1666.91	2.94556	27.8016	3539	3539	MS2	8/102	20210215-WuCC-iTRAQ-OSCC_relapse-3-Jan_Wang-s47.raw
	High		fFESFGDLSTPDAVMGNPk	Unambiguous	1	1	P68871	N-Term(iTRAQ4plex); K19(iTRAQ4plex)	HCD	1	0	1	1	54652	Unique	Used	0.0749267	0.509493	6.87204				3.23287e+06	485962	1.98373e+06		58.85	2.67149e-05	0	6.88209	0	3	783.058	2347.16	3.55969	44.5755	7496	7496	MS2	14/166	20210215-WuCC-iTRAQ-OSCC_relapse-3-Jan_Wang-s12.raw
		High	sAVTALWGk	Unambiguous	1	1	P68871	N-Term(iTRAQ4plex); K9(iTRAQ4plex)	CID	1	0	1	1	170658	Redundant	Not Used	0.061643	0.497625	8.15837	0.0587451	0.961283	0.118662	35519.8	4392.69	21287.7	4480.55	58.84	2.07681e-05	0	34.7907	93	2	610.867	1220.73	2.2011	35.1918	4432	4432	MS2	8/70	20210215-WuCC-iTRAQ-OSCC_relapse-3-Jan_Wang-s36.raw
	High		vVAGVANALAHk	Unambiguous	2	2	P68871;P02042	N-Term(iTRAQ4plex); K12(iTRAQ4plex)	HCD	1	0	1	1	245961	Not Unique	Not Used	0.140498	0.619579	4.45669	0.130519	0.937062	0.211749	1708.37	481.535	1274.78	478.791	58.82	1.07346e-05	0	11.0327	300	2	719.446	1437.88	4.01935	59.4806	11027	11027	MS2	13/100	20210215-WuCC-iTRAQ-OSCC_relapse-3-Jan_Wang-s51.raw
	High		gTFATLSELHcDk	Unambiguous	1	1	P68871	N-Term(iTRAQ4plex); C11(Methylthio); K13(iTRAQ4plex)	HCD	1	0	1	1	195803	Unique	Used	0.0304258	0.306706	10.1875	0.0480476	1.59291	0.157468	32087.1	1958.61	11852.5	3310.47	58.82	2.94589e-05	0	20.9784	27	3	585.961	1755.87	2.77685	48.6814	8385	8385	MS2	13/116	20210215-WuCC-iTRAQ-OSCC_relapse-3-Jan_Wang-s41.raw
		High	vNVDEVGGEALGR	Unambiguous	1	1	P68871	N-Term(iTRAQ4plex)	CID	1	0	1	1	34315	Redundant	Not Used	0.0272192	0.371795	13.8043	0.0493385	1.82841	0.133391	341153	18629.5	152759	36142.9	58.8	3.32201e-05	0	13.8396	4	2	729.888	1458.77	0.788134	51.6401	9498	9498	MS2	9/128	20210215-WuCC-iTRAQ-OSCC_relapse-3-Jan_Wang-s08.raw
		High	sAVTALWGk	Unambiguous	1	1	P68871	N-Term(iTRAQ4plex); K9(iTRAQ4plex)	CID	1	0	1	1	116359	Redundant	Not Used	0.0740975	0.440928	6.0138	0.0823602	1.12118	0.187756	137570	20450.5	73054.6	24329.3	58.79	2.09425e-05	0	23.8149	13	2	610.867	1220.73	2.60109	48.961	8763	8763	MS2	7/70	20210215-WuCC-iTRAQ-OSCC_relapse-3-Jan_Wang-s24.raw
	High		kVLGAFSDGLAHLDNLk	Unambiguous	2	2	P68871;P02042	N-Term(iTRAQ4plex); K1(iTRAQ4plex); K17(iTRAQ4plex)	HCD	1	0	1	1	306408	Not Unique	Not Used	0.0461605	0.510389	11.1742	0.0288942	0.631396	0.0569052	11697.7	1083.3	7190.48	725.771	58.78	1.08339e-05	1	11.9077	122	4	558.331	2230.3	4.31159	51.1144	9353	9353	MS2	16/174	20210215-WuCC-iTRAQ-OSCC_relapse-3-Jan_Wang-s63.raw
	High		sAVTALWGk	Unambiguous	1	1	P68871	N-Term(iTRAQ4plex); K9(iTRAQ4plex)	HCD	1	0	1	1	109230	Redundant	Not Used	0.0679173	0.750557	11.1683	0.0199051	0.295629	0.0266578	5.14212e+07	7.00647e+06	4.64817e+07	2.19784e+06	58.76	1.94912e-05	0	10.4348	0	2	610.867	1220.73	1.80111	31.614	4390	4390	MS2	8/70	20210215-WuCC-iTRAQ-OSCC_relapse-3-Jan_Wang-s23.raw
		High	vNVDEVGGEALGR	Unambiguous	1	1	P68871	N-Term(iTRAQ4plex)	CID	1	0	1	1	30907	Redundant	Not Used		0.438327					637055		336303		58.75	3.35381e-05	0	7.85204	0	3	486.928	1458.77	1.02996	23.7938	2114	2114	MS2	7/128	20210215-WuCC-iTRAQ-OSCC_relapse-3-Jan_Wang-s08.raw
	High		kVLGAFSDGLAHLDNLk	Unambiguous	2	2	P68871;P02042	N-Term(iTRAQ4plex); K1(iTRAQ4plex); K17(iTRAQ4plex)	HCD	1	0	1	1	299896	Not Unique	Not Used	0.103233	0.524715	5.13676	0.100397	0.980991	0.192327	25339.3	5247.95	16013	5462.65	58.72	1.09846e-05	1	37.1895	73	4	558.329	2230.29	0.370842	37.5078	5957	5957	MS2	14/174	20210215-WuCC-iTRAQ-OSCC_relapse-3-Jan_Wang-s62.raw
	High		vVAGVANALAHk	Unambiguous	2	2	P68871;P02042	N-Term(iTRAQ4plex); K12(iTRAQ4plex)	HCD	1	0	1	1	252871	Redundant	Not Used	0.128113	0.724467	5.71493	0.0802043	0.631491	0.111281	253576	65174.6	221250	43671.2	58.7	1.20058e-05	0	15.3612	4	3	479.965	1437.88	1.90883	28.8303	4152	4152	MS2	14/100	20210215-WuCC-iTRAQ-OSCC_relapse-3-Jan_Wang-s53.raw
	High		lLGNVLVcVLAHHFGk	Unambiguous	1	1	P68871	N-Term(iTRAQ4plex); C8(Methylthio); K16(iTRAQ4plex)	HCD	1	0	1	1	346218	Unique	Used	0.0292217	0.625055	21.6171	0.0150664	0.520077	0.024229	79997.7	4689.86	60221.5	2588.07	58.68	1.51781e-05	0	9.3895	22	4	514.297	2054.16	0.155488	51.2006	9285	9285	MS2	14/146	20210215-WuCC-iTRAQ-OSCC_relapse-3-Jan_Wang-s72.raw
	High		fFESFGDLSTPDAVMGNPk	Unambiguous	1	1	P68871	N-Term(iTRAQ4plex); K19(iTRAQ4plex)	HCD	1	0	1	1	49788	Redundant	Not Used		0.251309					275893		83503.7		58.68	2.47322e-05	0	5.79538	4	2	1174.08	2347.15	1.01705	46.3897	8535	8535	MS2	12/166	20210215-WuCC-iTRAQ-OSCC_relapse-3-Jan_Wang-s11.raw
	High		lLGNVLVcVLAHHFGk	Unambiguous	1	1	P68871	N-Term(iTRAQ4plex); C8(Methylthio); K16(iTRAQ4plex)	HCD	1	0	1	1	276662	Unique	Used	0.18927	0.367534	1.96246	0.19299	1.02853	0.527815	6902.02	2620.8	3055.13	2860.23	58.66	1.30699e-05	0	12.6237	103	3	685.396	2054.17	4.29211	55.46	10906	10906	MS2	13/146	20210215-WuCC-iTRAQ-OSCC_relapse-3-Jan_Wang-s57.raw
	High		vVAGVANALAHk	Unambiguous	2	2	P68871;P02042	N-Term(iTRAQ4plex); K12(iTRAQ4plex)	HCD	1	0	1	1	245783	Not Unique	Not Used	0.0751717	0.72239	9.71185	0.0783977	1.05199	0.109087	8918.44	1344.99	7759.2	1501.35	58.6	1.12923e-05	0	19.4465	43	3	479.965	1437.88	2.48188	56.3468	10617	10617	MS2	13/100	20210215-WuCC-iTRAQ-OSCC_relapse-3-Jan_Wang-s51.raw
	High		vNVDEVGGEALGR	Unambiguous	1	1	P68871	N-Term(iTRAQ4plex)	HCD	1	0	1	1	32789	Unique	Used	0.140218	0.339695	2.44832	0.275334	1.98069	0.814731	14588.2	4103.79	5968.26	8624.85	58.58	3.45996e-05	0	34.0359	22	3	486.927	1458.77	0.276834	39.334	6193	6193	MS2	12/128	20210215-WuCC-iTRAQ-OSCC_relapse-3-Jan_Wang-s08.raw
	High		gTFATLSELHcDk	Unambiguous	1	1	P68871	N-Term(iTRAQ4plex); C11(Methylthio); K13(iTRAQ4plex)	HCD	1	0	1	1	243489	Redundant	Not Used	0.143132	0.690126	4.87279	0.170184	1.19935	0.247876	12538.2	3600.39	10421.3	4581.9	58.58	2.99539e-05	0	16.835	110	2	878.438	1755.87	1.84598	36.2638	5642	5642	MS2	18/116	20210215-WuCC-iTRAQ-OSCC_relapse-3-Jan_Wang-s51.raw
		High	vVAGVANALAHk	Unambiguous	2	2	P68871;P02042	N-Term(iTRAQ4plex); K12(iTRAQ4plex)	CID	1	0	1	1	327020	Redundant	Not Used	0.118026	0.492092	4.21359	0.0827769	0.707445	0.169085	15804.5	3742.29	9366.63	2809.18	58.58	9.42994e-06	0	40.8013	85	3	479.966	1437.88	3.30961	30.9761	3763	3763	MS2	10/100	20210215-WuCC-iTRAQ-OSCC_relapse-3-Jan_Wang-s68.raw
		High	vNVDEVGGEALGR	Unambiguous	1	1	P68871	N-Term(iTRAQ4plex)	CID	1	0	1	1	33728	Unique	Used	0.0532399	0.292242	5.54741	0.0474985	0.899923	0.163373	208968	22320	73549.5	21313.2	58.57	3.46793e-05	0	9.06623	3	2	729.887	1458.77	0.202371	46.8657	8225	8225	MS2	9/128	20210215-WuCC-iTRAQ-OSCC_relapse-3-Jan_Wang-s08.raw
		High	vNVDEVGGEALGR	Unambiguous	1	1	P68871	N-Term(iTRAQ4plex)	CID	1	0	1	1	203001	Unique	Used	0.0842519	0.500913	6.00852	0.0781385	0.935509	0.1568	32482.1	5490.36	19595.8	5450.02	58.5	3.63728e-05	0	4.14492	80	2	729.888	1458.77	1.29022	27.7501	3349	3349	MS2	10/128	20210215-WuCC-iTRAQ-OSCC_relapse-3-Jan_Wang-s43.raw
		High	vLGAFSDGLAHLDNLk	Unambiguous	2	2	P68871;P02042	N-Term(iTRAQ4plex); K16(iTRAQ4plex)	CID	1	0	1	1	190471	Redundant	Not Used		0.248936		0.0107001		0.043206	7.18603e+06		2.15444e+06	165108	58.49	2.32898e-05	0	12.0733	2	3	653.372	1958.1	3.20932	44.4505	7044	7044	MS2	19/138	20210215-WuCC-iTRAQ-OSCC_relapse-3-Jan_Wang-s40.raw
		High	vVAGVANALAHk	Unambiguous	2	2	P68871;P02042	N-Term(iTRAQ4plex); K12(iTRAQ4plex)	CID	1	0	1	1	245664	Redundant	Not Used	0.0994129	0.769086	7.81837	0.0481518	0.488576	0.0629334	24257.7	4838.05	22468.9	2508.14	58.48	9.43673e-06	0	26.3979	41	2	719.445	1437.88	3.84956	55.1386	10352	10352	MS2	17/100	20210215-WuCC-iTRAQ-OSCC_relapse-3-Jan_Wang-s51.raw
		High	vVAGVANALAHk	Unambiguous	2	2	P68871;P02042	N-Term(iTRAQ4plex); K12(iTRAQ4plex)	CID	1	0	1	1	237388	Not Unique	Not Used	0.0311723	0.539688	17.4968				1.08466e+07	678331	7.05008e+06		58.41	1.01669e-05	0	10.8423	0	3	479.965	1437.88	2.54555	25.71	2988	2988	MS2	10/100	20210215-WuCC-iTRAQ-OSCC_relapse-3-Jan_Wang-s50.raw
	High		gTFATLSELHcDk	Unambiguous	1	1	P68871	N-Term(iTRAQ4plex); C11(Methylthio); K13(iTRAQ4plex)	HCD	1	0	1	1	424	Unique	Used	0.108594	0.24568	2.28638	0.050402	0.468171	0.206215	2573.43	560.654	761.444	278.515	58.4	3.23056e-05	0	36.2341	300	3	585.961	1755.87	2.88114	38.4458	2077	2077	MS2	14/116	20210215-WuCC-iTRAQ-OSCC_relapse-3-Jan_Wang-s01.raw
		High	vNVDEVGGEALGR	Unambiguous	1	1	P68871	N-Term(iTRAQ4plex)	CID	1	0	1	1	36554	Unique	Used	0.177258	0.753894	4.29824				147998	52630.6	134376		58.39	3.50603e-05	0	6.7891	1	3	486.928	1458.77	2.47344	25.7538	3073	3073	MS2	13/128	20210215-WuCC-iTRAQ-OSCC_relapse-3-Jan_Wang-s09.raw
	High		eFTPPVQAAYQk	Unambiguous	1	1	P68871	N-Term(iTRAQ4plex); K12(iTRAQ4plex)	HCD	1	0	1	1	142320	Redundant	Not Used	0.0743854	0.556244	7.55722	0.0814307	1.10424	0.147152	8780.05	1310.27	5881.91	1535.23	58.37	3.27478e-05	0	0	206	2	833.958	1666.91	2.72587	31.0713	3376	3376	MS2	8/102	20210215-WuCC-iTRAQ-OSCC_relapse-3-Jan_Wang-s30.raw
	High		vVAGVANALAHk	Unambiguous	2	2	P68871;P02042	N-Term(iTRAQ4plex); K12(iTRAQ4plex)	HCD	1	0	1	1	237542	Not Unique	Not Used	0.01	0.306856	75.2941				2.03036e+07	167768	7.50351e+06		58.36	1.45152e-05	0	11.9595	0	3	479.965	1437.88	1.0811	27.134	3328	3328	MS2	14/100	20210215-WuCC-iTRAQ-OSCC_relapse-3-Jan_Wang-s50.raw
	High		gTFATLSELHcDk	Unambiguous	1	1	P68871	N-Term(iTRAQ4plex); C11(Methylthio); K13(iTRAQ4plex)	HCD	1	0	1	1	195636	Unique	Used	0.027723	0.453671	16.5381	0.0490821	1.78586	0.108749	36413.6	2025.26	19895.8	3837.74	58.36	3.20939e-05	0	8.28849	34	3	585.962	1755.87	3.61111	47.2593	8029	8029	MS2	14/116	20210215-WuCC-iTRAQ-OSCC_relapse-3-Jan_Wang-s41.raw
		High	vNVDEVGGEALGR	Unambiguous	1	1	P68871	N-Term(iTRAQ4plex)	CID	1	0	1	1	32000	Redundant	Not Used	0.0466019	0.479169	10.3913	0.0477836	1.03428	0.100238	840899	78618.5	485276	86280.3	58.35	3.76511e-05	0	6.18202	1	2	729.887	1458.77	0.453413	32.9961	4481	4481	MS2	11/128	20210215-WuCC-iTRAQ-OSCC_relapse-3-Jan_Wang-s08.raw
	High		gTFATLSELHcDk	Unambiguous	1	1	P68871	N-Term(iTRAQ4plex); C11(Methylthio); K13(iTRAQ4plex)	HCD	1	0	1	1	196130	Unique	Used	0.0181813	0.445318	24.7531	0.0426461	2.36601	0.0962616	26581.4	969.575	14256.2	2434.15	58.33	3.28305e-05	0	10.2655	26	3	585.962	1755.87	2.98542	51.4901	9097	9097	MS2	12/116	20210215-WuCC-iTRAQ-OSCC_relapse-3-Jan_Wang-s41.raw
	High		gTFATLSELHcDk	Unambiguous	1	1	P68871	N-Term(iTRAQ4plex); C11(Methylthio); K13(iTRAQ4plex)	HCD	1	0	1	1	196579	Unique	Used	0.029773	0.491459	16.682	0.0342129	1.15912	0.0699753	11983.8	715.805	7093.13	880.385	58.28	3.22448e-05	0	9.54455	89	3	585.962	1755.87	3.19398	55.6864	10071	10071	MS2	14/116	20210215-WuCC-iTRAQ-OSCC_relapse-3-Jan_Wang-s41.raw
	High		sAVTALWGKVNVDEVGGEALGR	Unambiguous	1	1	P68871	N-Term(iTRAQ4plex)	HCD	1	0	1	1	85261	Unique	Used	0.453342	0.519191	1.1574	0.384789	0.856168	0.744971	17441.3	15862.9	10905.9	14410.9	58.22	2.25238e-05	1	20.4553	9	3	791.43	2372.27	2.09872	42.2877	6803	6803	MS2	11/228	20210215-WuCC-iTRAQ-OSCC_relapse-3-Jan_Wang-s18.raw
	High		vVAGVANALAHk	Unambiguous	2	2	P68871;P02042	N-Term(iTRAQ4plex); K12(iTRAQ4plex)	HCD	1	0	1	1	263213	Not Unique	Not Used	0.0502653	0.564444	11.3485	0.0591719	1.18744	0.105375	72641.6	7325.38	49381.3	9229.74	58.18	1.2439e-05	0	20.5345	19	3	479.966	1437.88	3.43696	29.2917	4480	4480	MS2	13/100	20210215-WuCC-iTRAQ-OSCC_relapse-3-Jan_Wang-s55.raw
		High	vNVDEVGGEALGR	Unambiguous	1	1	P68871	N-Term(iTRAQ4plex)	CID	1	0	1	1	188709	Redundant	Not Used	0.0919755	0.453264	4.98039	0.0844129	0.925762	0.187198	25881.8	4775.78	14128.7	4691.3	58.17	3.84061e-05	0	14.9198	69	2	729.888	1458.77	0.537093	29.0034	3224	3224	MS2	9/128	20210215-WuCC-iTRAQ-OSCC_relapse-3-Jan_Wang-s40.raw
	High		sAVTALWGk	Unambiguous	1	1	P68871	N-Term(iTRAQ4plex); K9(iTRAQ4plex)	HCD	1	0	1	1	111612	Redundant	Not Used	0.073771	0.660864	9.05339	0.0520626	0.711874	0.0791875	36212.2	5359.42	28822	4048.28	58.16	2.23788e-05	0	13.0592	50	2	610.867	1220.73	2.80108	51.5082	9551	9551	MS2	8/70	20210215-WuCC-iTRAQ-OSCC_relapse-3-Jan_Wang-s23.raw
	High		vVAGVANALAHk	Unambiguous	2	2	P68871;P02042	N-Term(iTRAQ4plex); K12(iTRAQ4plex)	HCD	1	0	1	1	240130	Not Unique	Not Used		0.384224		0.0381602		0.0998319	47556.8		22006.6	3896.83	58.16	1.24964e-05	0	10.5264	15	3	479.966	1437.88	2.99125	50.2811	8937	8937	MS2	14/100	20210215-WuCC-iTRAQ-OSCC_relapse-3-Jan_Wang-s50.raw
	High		fFESFGDLSTPDAVmGNPk	Unambiguous	1	1	P68871	N-Term(iTRAQ4plex); M15(Oxidation); K19(iTRAQ4plex)	HCD	1	0	1	1	85366	Unique	Used	0.0547964	0.402879	7.43032	0.127696	2.35065	0.3186	72884.3	8012.41	35364.3	19984.9	58.15	3.00859e-05	0	20.3628	7	3	788.391	2363.16	4.9642	43.1232	7027	7027	MS2	13/166	20210215-WuCC-iTRAQ-OSCC_relapse-3-Jan_Wang-s18.raw
	High		vVAGVANALAHkYH	Unambiguous	2	2	P68871;P02042	N-Term(iTRAQ4plex); K12(iTRAQ4plex)	HCD	1	0	1	1	309245	Not Unique	Not Used	0.207719	0.65731	3.19799	0.23157	1.12452	0.354124	28223.6	11761.6	22342.8	14034	58.13	2.2534e-05	1	60.9752	98	3	580.006	1738	1.78583	33.4533	4769	4769	MS2	14/116	20210215-WuCC-iTRAQ-OSCC_relapse-3-Jan_Wang-s64.raw
		High	vVAGVANALAHk	Unambiguous	2	2	P68871;P02042	N-Term(iTRAQ4plex); K12(iTRAQ4plex)	CID	1	0	1	1	247941	Redundant	Not Used	0.0286582	0.612915	21.614				61125.6	3514.38	45121		58.1	1.09192e-05	0	25.0549	6	3	479.965	1437.88	2.48188	30.9577	4361	4361	MS2	8/100	20210215-WuCC-iTRAQ-OSCC_relapse-3-Jan_Wang-s52.raw
		High	VNVDEVGGEALGR	Unambiguous	1	1	P68871		CID	1	0	1	1		No Quan Labels	Not Used											58.08	3.08859e-05	0	4.53473	10	2	657.837	1314.67	0.790964	23.9526	1719	1719	MS2	8/128	20210215-WuCC-iTRAQ-OSCC_relapse-3-Jan_Wang-s04.raw
	High		gTFATLSELHcDk	Unambiguous	1	1	P68871	N-Term(iTRAQ4plex); C11(Methylthio); K13(iTRAQ4plex)	HCD	1	0	1	1	201148	Unique	Used	0.0686288	0.806064	11.8699	0.0460561	0.67693	0.057433	44740.2	6160	43433.3	4424.6	58.06	3.54835e-05	0	10.4711	21	3	585.962	1755.87	3.92395	54.3703	9563	9563	MS2	14/116	20210215-WuCC-iTRAQ-OSCC_relapse-3-Jan_Wang-s42.raw
	High		fFESFGDLSTPDAVMGNPk	Unambiguous	1	1	P68871	N-Term(iTRAQ4plex); K19(iTRAQ4plex)	HCD	1	0	1	1	49702	Redundant	Not Used	0.0155971	0.371793	24.0903				189690	5935.6	84937.9		58.06	2.81367e-05	0	5.42686	4	2	1174.08	2347.15	0.496973	45.698	8351	8351	MS2	12/166	20210215-WuCC-iTRAQ-OSCC_relapse-3-Jan_Wang-s11.raw
	High		fFESFGDLSTPDAVMGNPk	Unambiguous	1	1	P68871	N-Term(iTRAQ4plex); K19(iTRAQ4plex)	HCD	1	0	1	1	56192	Redundant	Not Used	0.0556626	0.503091	9.13413	0.0902899	1.63621	0.1804	6055.76	676.253	3669.2	1174.08	58.06	2.86838e-05	0	0	120	2	1174.08	2347.16	1.43311	57.399	10828	10828	MS2	12/166	20210215-WuCC-iTRAQ-OSCC_relapse-3-Jan_Wang-s12.raw
	High		fFESFGDLSTPDAVMGNPk	Unambiguous	1	1	P68871	N-Term(iTRAQ4plex); K19(iTRAQ4plex)	HCD	1	0	1	1	54502	Redundant	Not Used	0.0258588	0.703376	27.4893				8.19335e+06	425057	6.94072e+06		58.02	2.84759e-05	0	6.96722	0	2	1174.08	2347.15	0.705004	43.2529	7171	7171	MS2	12/166	20210215-WuCC-iTRAQ-OSCC_relapse-3-Jan_Wang-s12.raw
	High		fFESFGDLSTPDAVmGNPk	Unambiguous	1	1	P68871	N-Term(iTRAQ4plex); M15(Oxidation); K19(iTRAQ4plex)	HCD	1	0	1	1	75051	Unique	Used	0.152834	0.457136	3.0228	0.197511	1.30356	0.434299	68042.2	20863	37461.1	28857.5	58.02	2.96591e-05	0	16.4471	7	3	788.389	2363.15	2.09732	42.1796	6962	6962	MS2	14/166	20210215-WuCC-iTRAQ-OSCC_relapse-3-Jan_Wang-s16.raw
		High	vNVDEVGGEALGR	Unambiguous	1	1	P68871	N-Term(iTRAQ4plex)	CID	1	0	1	1	30919	Redundant	Not Used	0.0201041	0.488142	24.5384	0.01	0.292098	0.011988	1.31398e+08	5.2997e+06	7.72489e+07	1.64259e+06	58.01	3.81871e-05	0	5.90858	0	2	729.887	1458.77	-0.550753	23.8843	2140	2140	MS2	11/128	20210215-WuCC-iTRAQ-OSCC_relapse-3-Jan_Wang-s08.raw
	High		fFESFGDLSTPDAVMGNPk	Unambiguous	1	1	P68871	N-Term(iTRAQ4plex); K19(iTRAQ4plex)	HCD	1	0	1	1	51306	Redundant	Not Used	0.0250992	0.342518	13.7914	0.0283563	1.1396	0.0832166	2795.11	140.746	1153.02	170.191	57.92	3.261e-05	0	0	300	2	1174.09	2347.16	5.4897	59.8593	11822	11822	MS2	12/166	20210215-WuCC-iTRAQ-OSCC_relapse-3-Jan_Wang-s11.raw
	High		vLGAFSDGLAHLDNLk	Unambiguous	2	2	P68871;P02042	N-Term(iTRAQ4plex); K16(iTRAQ4plex)	HCD	1	0	1	1	244371	Not Unique	Not Used	0.0641793	0.511881	8.06044	0.107401	1.68802	0.210903	10568.8	1360.81	6515.55	2437.38	57.85	2.65776e-05	0	10.4069	35	4	490.28	1958.1	2.11149	43.8956	7553	7553	MS2	7/138	20210215-WuCC-iTRAQ-OSCC_relapse-3-Jan_Wang-s51.raw
		High	sAVTALWGkVNVDEVGGEALGR	Unambiguous	1	1	P68871	N-Term(iTRAQ4plex); K9(iTRAQ4plex)	CID	1	0	1	1	157716	Unique	Used	0.0582762	0.524803	9.101	0.0616772	1.06757	0.118133	227698	26621.3	143917	30156	57.83	1.70585e-05	1	9.50669	6	3	839.464	2516.38	2.24049	43.4903	6734	6734	MS2	17/228	20210215-WuCC-iTRAQ-OSCC_relapse-3-Jan_Wang-s33.raw
	High		kVLGAFSDGLAHLDNLk	Unambiguous	2	2	P68871;P02042	K1(iTRAQ4plex); K17(iTRAQ4plex)	HCD	1	0	1	1	279588	Redundant	Not Used	0.01	0.486666	100	0.0450855	10.429	0.0931214	9022.56	78.9343	5288.31	873.486	57.8	1.76746e-05	1	6.55313	67	2	1043.6	2086.19	-0.579525	37.1429	5949	5949	MS2	14/174	20210215-WuCC-iTRAQ-OSCC_relapse-3-Jan_Wang-s58.raw
		High	lLGNVLVcVLAHHFGKEFTPPVQAAYQk	Unambiguous	1	1	P68871	N-Term(iTRAQ4plex); C8(Methylthio); K28(iTRAQ4plex)	CID	1	0	1	1	286217	Redundant	Not Used		0.304875		0.0188184		0.0620448	14000.5		5140.67	565.737	57.79	1.26419e-05	1	0	57	3	1138.62	3413.85	0.193643	48.7103	9266	9266	MS2	32/268	20210215-WuCC-iTRAQ-OSCC_relapse-3-Jan_Wang-s59.raw
	High		vVAGVANALAHk	Unambiguous	2	2	P68871;P02042	N-Term(iTRAQ4plex); K12(iTRAQ4plex)	HCD	1	0	1	1	237465	Redundant	Not Used	0.0314884	0.38165	12.249				7.00164e+06	442311	3.21826e+06		57.78	1.3639e-05	0	11.4663	0	2	719.445	1437.88	2.66102	26.4097	3160	3160	MS2	8/100	20210215-WuCC-iTRAQ-OSCC_relapse-3-Jan_Wang-s50.raw
		High	VLGAFSDGLAHLDNLk	Unambiguous	2	2	P68871;P02042	K16(iTRAQ4plex)	CID	1	0	1	1	110334	Redundant	Not Used	0.0334271	0.384099	11.6126				182843	12261.8	84581.7		57.75	3.54228e-05	0	3.0353	2	2	907.5	1813.99	0.0128008	40.8604	6776	6776	MS2	11/138	20210215-WuCC-iTRAQ-OSCC_relapse-3-Jan_Wang-s23.raw
		High	vLGAFSDGLAHLDNLk	Unambiguous	2	2	P68871;P02042	N-Term(iTRAQ4plex); K16(iTRAQ4plex)	CID	1	0	1	1	190297	Not Unique	Not Used		0.373991					386073		173895		57.73	2.58886e-05	0	9.84522	1	3	653.373	1958.11	5.26657	42.9728	6667	6667	MS2	18/138	20210215-WuCC-iTRAQ-OSCC_relapse-3-Jan_Wang-s40.raw
		High	vVAGVANALAHk	Unambiguous	2	2	P68871;P02042	N-Term(iTRAQ4plex); K12(iTRAQ4plex)	CID	1	0	1	1	223861	Redundant	Not Used	0.0220309	0.266683	12.2334	0.0276496	1.26596	0.104217	30870.7	1364.44	9915.11	1832.84	57.71	1.10979e-05	0	16.4175	171	3	479.966	1437.88	4.71039	38.1037	6091	6091	MS2	9/100	20210215-WuCC-iTRAQ-OSCC_relapse-3-Jan_Wang-s47.raw
	High		vVAGVANALAHk	Unambiguous	2	2	P68871;P02042	N-Term(iTRAQ4plex); K12(iTRAQ4plex)	HCD	1	0	1	1	239093	Not Unique	Not Used	0.0189686	0.494268	26.3337	0.0484116	2.5744	0.0984533	70539.4	2684.38	41990.4	7332.81	57.67	1.39889e-05	0	11.8723	6	3	479.965	1437.88	2.29086	41.2866	6690	6690	MS2	11/100	20210215-WuCC-iTRAQ-OSCC_relapse-3-Jan_Wang-s50.raw
		High	vNVDEVGGEALGR	Unambiguous	1	1	P68871	N-Term(iTRAQ4plex)	CID	1	0	1	1	33032	Unique	Used	0.0249464	0.470938	19.0784	0.0392552	1.58728	0.083787	493170	24682	279715	41570.2	57.67	4.30924e-05	0	7.14205	3	2	729.888	1458.77	0.537093	41.2955	6717	6717	MS2	11/128	20210215-WuCC-iTRAQ-OSCC_relapse-3-Jan_Wang-s08.raw
	High		gTFATLSELHcDkLHVDPENFR	Unambiguous	1	1	P68871	N-Term(iTRAQ4plex); C11(Methylthio); K13(iTRAQ4plex)	HCD	1	0	1	1	290098	Unique	Used	0.119664	0.634865	5.3617	0.116111	0.978749	0.183837	14443.9	3467.56	11043.9	3601.18	57.65	2.67135e-05	1	3.72087	80	3	955.143	2863.41	0.940186	39.4889	6490	6490	MS2	19/220	20210215-WuCC-iTRAQ-OSCC_relapse-3-Jan_Wang-s60.raw
	High		vLGAFSDGLAHLDNLk	Unambiguous	2	2	P68871;P02042	N-Term(iTRAQ4plex); K16(iTRAQ4plex)	HCD	1	0	1	1	195252	Not Unique	Not Used		0.423256		0.0101674		0.0241462	2.25276e+07		1.14835e+07	491827	57.64	2.74638e-05	0	9.4138	0	3	653.371	1958.1	2.27421	43.7603	7197	7197	MS2	13/138	20210215-WuCC-iTRAQ-OSCC_relapse-3-Jan_Wang-s41.raw
		High	fFESFGDLSTPDAVMGNPk	Unambiguous	1	1	P68871	N-Term(iTRAQ4plex); K19(iTRAQ4plex)	CID	1	0	1	1	49246	Redundant	Not Used		0.315023					21971212		8335885		57.63	3.64152e-05	0	8.51797	0	3	783.059	2347.16	4.10577	41.697	7357	7357	MS2	21/166	20210215-WuCC-iTRAQ-OSCC_relapse-3-Jan_Wang-s11.raw
	High		vVAGVANALAHk	Unambiguous	2	2	P68871;P02042	N-Term(iTRAQ4plex); K12(iTRAQ4plex)	HCD	1	0	1	1	243045	Redundant	Not Used	0.146487	0.798885	5.5115	0.164404	1.13208	0.206858	20862.5	6131.14	20072.7	7364.9	57.62	1.41509e-05	0	7.8272	79	3	479.965	1437.88	2.22719	32.2946	4680	4680	MS2	13/100	20210215-WuCC-iTRAQ-OSCC_relapse-3-Jan_Wang-s51.raw
	High		vVAGVANALAHk	Unambiguous	2	2	P68871;P02042	N-Term(iTRAQ4plex); K12(iTRAQ4plex)	HCD	1	0	1	1	266212	Not Unique	Not Used	0.171569	0.709661	4.1802	0.144351	0.848676	0.204461	7869.22	2708.62	6725.72	2439.15	57.57	1.43148e-05	0	15.7972	157	3	479.966	1437.88	3.05493	54.9372	10979	10979	MS2	13/100	20210215-WuCC-iTRAQ-OSCC_relapse-3-Jan_Wang-s55.raw
	High		fFESFGDLSTPDAVMGNPk	Unambiguous	1	1	P68871	N-Term(iTRAQ4plex); K19(iTRAQ4plex)	HCD	1	0	1	1	139216	Unique	Used	0.0193967	0.529783	27.6029	0.01	0.445052	0.0162376	71172.1	2769.59	45411.3	1307.9	57.54	3.58562e-05	0	0	18	2	1174.08	2347.16	2.78531	43.7596	6656	6656	MS2	13/166	20210215-WuCC-iTRAQ-OSCC_relapse-3-Jan_Wang-s29.raw
	High		vVAGVANALAHk	Unambiguous	2	2	P68871;P02042	N-Term(iTRAQ4plex); K12(iTRAQ4plex)	HCD	1	0	1	1	245332	Not Unique	Not Used	0.103417	0.845407	8.26148	0.12	1.17045	0.142679	13435.9	2787.63	13680	3462.08	57.52	1.44805e-05	0	22.8549	73	3	479.965	1437.88	2.60922	52.1318	9634	9634	MS2	14/100	20210215-WuCC-iTRAQ-OSCC_relapse-3-Jan_Wang-s51.raw
	High		sAVTALWGk	Unambiguous	1	1	P68871	N-Term(iTRAQ4plex); K9(iTRAQ4plex)	HCD	1	0	1	1	103993	Redundant	Not Used	0.01	0.33836	52.1559	0.0221178	3.40286	0.0657062	1.01815e+08	1.33921e+06	4.14903e+07	4.83551e+06	57.49	2.61118e-05	0	12.9352	0	2	610.867	1220.73	2.80108	30.351	3839	3839	MS2	7/70	20210215-WuCC-iTRAQ-OSCC_relapse-3-Jan_Wang-s22.raw
	High		lLGNVLVcVLAHHFGk	Unambiguous	1	1	P68871	N-Term(iTRAQ4plex); C8(Methylthio); K16(iTRAQ4plex)	HCD	1	0	1	1	286459	Unique	Used	0.0320979	0.47454	14.941	0.0373109	1.17252	0.0790325	2.39317e+06	154109	1.36774e+06	191733	57.48	2.0098e-05	0	7.77547	0	3	685.393	2054.17	0.548301	51.0719	9799	9799	MS2	13/146	20210215-WuCC-iTRAQ-OSCC_relapse-3-Jan_Wang-s59.raw
	High		lLGNVLVcVLAHHFGk	Unambiguous	1	1	P68871	N-Term(iTRAQ4plex); C8(Methylthio); K16(iTRAQ4plex)	HCD	1	0	1	1	281834	Unique	Used	0.0770746	0.457346	5.99678	0.0488957	0.639915	0.107466	8606.16	1330.75	4740.34	903.585	57.47	1.71898e-05	0	20.0024	65	3	685.396	2054.17	4.38124	56.7243	10820	10820	MS2	11/146	20210215-WuCC-iTRAQ-OSCC_relapse-3-Jan_Wang-s58.raw
	High		VNVDEVGGEALGR	Unambiguous	1	1	P68871		HCD	1	0	1	1	1782	No Quan Labels	Not Used											57.46	3.21257e-05	0	14.5818	224	2	657.835	1314.66	-0.973239	27.2138	1421	1421	MS2	9/128	20210215-WuCC-iTRAQ-OSCC_relapse-3-Jan_Wang-s02.raw
		High	sAVTALWGk	Unambiguous	1	1	P68871	N-Term(iTRAQ4plex); K9(iTRAQ4plex)	CID	1	0	1	1	104071	Redundant	Not Used	0.01	0.262191	32.2686	0.0133882	1.64461	0.0513273	1.21973e+08	2.00938e+06	3.85156e+07	3.5065e+06	57.46	2.62928e-05	0	13.0263	0	2	610.868	1220.73	3.10108	31.0536	4002	4002	MS2	8/70	20210215-WuCC-iTRAQ-OSCC_relapse-3-Jan_Wang-s22.raw
		High	vLGAFSDGLAHLDNLk	Unambiguous	2	2	P68871;P02042	N-Term(iTRAQ4plex); K16(iTRAQ4plex)	CID	1	0	1	1	195838	Redundant	Not Used	0.077773	0.621637	8.07779	0.0689865	0.894741	0.11155	31623	4934.11	23675.3	4684.42	57.46	2.728e-05	0	32.7752	40	3	653.372	1958.1	3.8639	48.9618	8456	8456	MS2	16/138	20210215-WuCC-iTRAQ-OSCC_relapse-3-Jan_Wang-s41.raw
	High		vVAGVANALAHkYH	Unambiguous	2	2	P68871;P02042	N-Term(iTRAQ4plex); K12(iTRAQ4plex)	HCD	1	0	1	1	289158	Redundant	Not Used	0.0899761	0.549914	6.17663	0.0637484	0.714668	0.116525	308373	55664.9	204234	42211.9	57.45	2.77026e-05	1	12.8723	3	2	869.505	1738	0.985858	31.2094	4458	4458	MS2	15/116	20210215-WuCC-iTRAQ-OSCC_relapse-3-Jan_Wang-s60.raw
	High		SAVTALWGk	Unambiguous	1	1	P68871	K9(iTRAQ4plex)	HCD	1	0	1	1	47782	Unique	Used		0.433529		0.0760664		0.176367	2.4071e+06		1.25681e+06	393166	57.44	3.67816e-05	0	6.66449	0	2	538.816	1076.63	3.30073	29.768	4191	4191	MS2	6/70	20210215-WuCC-iTRAQ-OSCC_relapse-3-Jan_Wang-s11.raw
	High		vNVDEVGGEALGR	Unambiguous	1	1	P68871	N-Term(iTRAQ4plex)	HCD	1	0	1	1	339187	Unique	Used	0.190476	0.592061	3.14131	0.201065	1.06478	0.34136	9524.36	3639.59	6791.39	4112.07	57.43	4.41854e-05	0	24.8851	300	2	729.889	1458.77	2.54542	27.6197	3135	3135	MS2	7/128	20210215-WuCC-iTRAQ-OSCC_relapse-3-Jan_Wang-s71.raw
	High		kVLGAFSDGLAHLDNLk	Unambiguous	2	2	P68871;P02042	N-Term(iTRAQ4plex); K1(iTRAQ4plex); K17(iTRAQ4plex)	HCD	1	0	1	1	309721	Not Unique	Not Used	0.298542	0.890783	3.01544	0.158506	0.535555	0.178862	42746	25602.2	45858.8	14548.9	57.42	1.48178e-05	1	47.1726	8	4	558.331	2230.3	3.87373	37.7786	5805	5805	MS2	15/174	20210215-WuCC-iTRAQ-OSCC_relapse-3-Jan_Wang-s64.raw
	High		sAVTALWGk	Unambiguous	1	1	P68871	N-Term(iTRAQ4plex); K9(iTRAQ4plex)	HCD	1	0	1	1	104226	Redundant	Not Used	0.0108019	0.290033	27.1351	0.012174	1.13683	0.0421921	6.89888e+07	1.49505e+06	2.4098e+07	1.80344e+06	57.41	2.64158e-05	0	12.9403	0	2	610.868	1220.73	3.60107	32.4357	4344	4344	MS2	7/70	20210215-WuCC-iTRAQ-OSCC_relapse-3-Jan_Wang-s22.raw
	High		vVAGVANALAHk	Unambiguous	2	2	P68871;P02042	N-Term(iTRAQ4plex); K12(iTRAQ4plex)	HCD	1	0	1	1	240929	Not Unique	Not Used		0.294667					9323.77		3308.87		57.4	1.48862e-05	0	13.0239	41	3	479.966	1437.88	3.81899	59.3785	10701	10701	MS2	11/100	20210215-WuCC-iTRAQ-OSCC_relapse-3-Jan_Wang-s50.raw
		High	vVAGVANALAHk	Unambiguous	2	2	P68871;P02042	N-Term(iTRAQ4plex); K12(iTRAQ4plex)	CID	1	0	1	1	273591	Redundant	Not Used	0.064623	0.455799	7.12806	0.0511893	0.799015	0.112888	128212	16622.3	70381.2	14092.7	57.4	1.28289e-05	0	28.5827	6	2	719.445	1437.88	2.57613	28.5089	4251	4251	MS2	10/100	20210215-WuCC-iTRAQ-OSCC_relapse-3-Jan_Wang-s57.raw
		High	vVAGVANALAHk	Unambiguous	2	2	P68871;P02042	N-Term(iTRAQ4plex); K12(iTRAQ4plex)	CID	1	0	1	1	242982	Redundant	Not Used	0.132508	0.765681	5.83968	0.132569	1.00917	0.174036	51657.9	13732.7	47636.6	14705.1	57.36	1.2213e-05	0	22.3607	26	2	719.445	1437.88	3.84956	31.757	4541	4541	MS2	11/100	20210215-WuCC-iTRAQ-OSCC_relapse-3-Jan_Wang-s51.raw
		High	vLGAFSDGLAHLDNLk	Unambiguous	2	2	P68871;P02042	N-Term(iTRAQ4plex); K16(iTRAQ4plex)	CID	1	0	1	1	195252	Redundant	Not Used		0.423256		0.0101674		0.0241462	2.25276e+07		1.14835e+07	491827	57.35	2.93603e-05	0	9.4138	0	3	653.371	1958.1	2.27421	43.7433	7191	7191	MS2	16/138	20210215-WuCC-iTRAQ-OSCC_relapse-3-Jan_Wang-s41.raw
		High	vLGAFSDGLAHLDNLk	Unambiguous	2	2	P68871;P02042	N-Term(iTRAQ4plex); K16(iTRAQ4plex)	CID	1	0	1	1	191410	Redundant	Not Used	0.0472449	0.259498	5.55091	0.0561416	1.19865	0.217467	19114.2	1811.71	5973.76	2304.26	57.35	3.03727e-05	0	16.511	77	3	653.372	1958.1	3.0223	52.4517	9075	9075	MS2	16/138	20210215-WuCC-iTRAQ-OSCC_relapse-3-Jan_Wang-s40.raw
	High		sAVTALWGk	Unambiguous	1	1	P68871	N-Term(iTRAQ4plex); K9(iTRAQ4plex)	HCD	1	0	1	1	111272	Unique	Used	0.138087	0.711295	5.20575	0.170453	1.24514	0.240879	31554.7	8741.65	27031.5	11549.4	57.34	2.6845e-05	0	54.1033	30	2	610.868	1220.73	3.60107	48.6665	8812	8812	MS2	8/70	20210215-WuCC-iTRAQ-OSCC_relapse-3-Jan_Wang-s23.raw
	High		vVAGVANALAHk	Unambiguous	2	2	P68871;P02042	N-Term(iTRAQ4plex); K12(iTRAQ4plex)	HCD	1	0	1	1	245056	Not Unique	Not Used	0.0752443	0.699609	9.39651	0.0700705	0.939344	0.100675	13514.7	2040.12	11387.2	2033.43	57.34	1.50933e-05	0	37.3851	52	3	479.965	1437.88	2.60922	49.6957	9036	9036	MS2	13/100	20210215-WuCC-iTRAQ-OSCC_relapse-3-Jan_Wang-s51.raw
		High	sAVTALWGk	Unambiguous	1	1	P68871	N-Term(iTRAQ4plex); K9(iTRAQ4plex)	CID	1	0	1	1	106782	Redundant	Not Used	0.0345921	0.316847	9.25674	0.0254588	0.742376	0.0807665	210309	14595.2	80253.4	11497	57.33	2.71842e-05	0	13.9707	10	2	610.869	1220.73	4.60104	53.9842	9876	9876	MS2	8/70	20210215-WuCC-iTRAQ-OSCC_relapse-3-Jan_Wang-s22.raw
		High	vLGAFSDGLAHLDNLk	Unambiguous	2	2	P68871;P02042	N-Term(iTRAQ4plex); K16(iTRAQ4plex)	CID	1	0	1	1	201363	Not Unique	Not Used	0.109668	0.740711	6.82579				3238.44	712.515	2888.96		57.32	3.08613e-05	0	7.67483	99	3	653.371	1958.1	2.46123	56.4024	10024	10024	MS2	14/138	20210215-WuCC-iTRAQ-OSCC_relapse-3-Jan_Wang-s42.raw
	High		VHLTPEEKSAVTALWGk	Unambiguous	1	1	P68871	K17(iTRAQ4plex)	HCD	1	0	1	1	248447	Unique	Used	0.352349	0.590056	1.6924	0.364464	1.04338	0.620876	27696.1	19578	19681.9	21675.1	57.29	3.12619e-05	1	27.298	22	3	670.711	2010.12	2.33034	35.3219	5461	5461	MS2	13/162	20210215-WuCC-iTRAQ-OSCC_relapse-3-Jan_Wang-s52.raw
	High		sAVTALWGk	Unambiguous	1	1	P68871	N-Term(iTRAQ4plex); K9(iTRAQ4plex)	HCD	1	0	1	1	104304	Redundant	Not Used	0.01	0.306067	62.9922	0.0111574	2.29198	0.0366429	4.37686e+07	431175	1.61337e+07	1.04861e+06	57.25	2.74071e-05	0	12.9391	0	2	610.868	1220.73	4.30105	33.1209	4513	4513	MS2	7/70	20210215-WuCC-iTRAQ-OSCC_relapse-3-Jan_Wang-s22.raw
		High	vVAGVANALAHk	Unambiguous	2	2	P68871;P02042	N-Term(iTRAQ4plex); K12(iTRAQ4plex)	CID	1	0	1	1	218	Redundant	Not Used	0.230078	0.386795	1.69899	0.092235	0.404375	0.239695	2319.12	1070.47	1080.34	459.311	57.25	1.71412e-05	0	17.6011	300	2	719.444	1437.88	1.47248	32.397	1493	1493	MS2	10/100	20210215-WuCC-iTRAQ-OSCC_relapse-3-Jan_Wang-s01.raw
	High		sAVTALWGk	Unambiguous	1	1	P68871	N-Term(iTRAQ4plex); K9(iTRAQ4plex)	HCD	1	0	1	1	109808	Unique	Used	0.0884077	0.693742	7.93035	0.0778766	0.888544	0.112837	124224	22033	103791	20773.1	57.24	3.00191e-05	0	32.8815	8	2	610.867	1220.73	2.3011	36.4911	5640	5640	MS2	7/70	20210215-WuCC-iTRAQ-OSCC_relapse-3-Jan_Wang-s23.raw
		High	vLGAFSDGLAHLDNLk	Unambiguous	2	2	P68871;P02042	N-Term(iTRAQ4plex); K16(iTRAQ4plex)	CID	1	0	1	1	239346	Redundant	Not Used	0.0160687	0.574728	36.1464	0.0155889	0.97858	0.0272644	913209	29439.4	632104	30568.5	57.24	3.06799e-05	0	10.1344	1	3	653.371	1958.1	1.80665	43.3769	7231	7231	MS2	18/138	20210215-WuCC-iTRAQ-OSCC_relapse-3-Jan_Wang-s50.raw
		High	vNVDEVGGEALGR	Unambiguous	1	1	P68871	N-Term(iTRAQ4plex)	CID	1	0	1	1	33812	No Quan Values	Not Used							11458.9				57.23	4.7214e-05	0	9.6598	3	2	729.887	1458.77	0.286052	47.5543	8407	8407	MS2	9/128	20210215-WuCC-iTRAQ-OSCC_relapse-3-Jan_Wang-s08.raw
		High	vNVDEVGGEALGR	Unambiguous	1	1	P68871	N-Term(iTRAQ4plex)	CID	1	0	1	1	137714	Redundant	Not Used	0.0757367	0.428985	5.72428	0.0644815	0.8588	0.15109	33566.7	5100.26	17342.3	4647.65	57.22	4.88402e-05	0	16.2731	23	2	729.888	1458.77	1.20654	30.2427	3398	3398	MS2	15/128	20210215-WuCC-iTRAQ-OSCC_relapse-3-Jan_Wang-s29.raw
	High		vVAGVANALAHk	Unambiguous	2	2	P68871;P02042	N-Term(iTRAQ4plex); K12(iTRAQ4plex)	HCD	1	0	1	1	245949	Not Unique	Not Used	0.0671701	0.619786	9.32503	0.0646362	0.970651	0.104828	1964.37	264.714	1466.3	272.64	57.16	1.5732e-05	0	40.6609	300	3	479.966	1437.88	4.07367	59.1393	10993	10993	MS2	14/100	20210215-WuCC-iTRAQ-OSCC_relapse-3-Jan_Wang-s51.raw
	High		gTFATLSELHcDk	Unambiguous	1	1	P68871	N-Term(iTRAQ4plex); C11(Methylthio); K13(iTRAQ4plex)	HCD	1	0	1	1	299874	Unique	Used	0.186559	0.644631	3.49203	0.159968	0.864923	0.249439	25012.4	9361.58	19418.8	8591.63	57.15	4.01889e-05	0	40.6692	71	3	585.96	1755.86	-0.247323	37.2995	5907	5907	MS2	11/116	20210215-WuCC-iTRAQ-OSCC_relapse-3-Jan_Wang-s62.raw
		High	gTFATLSELHcDk	Unambiguous	1	1	P68871	N-Term(iTRAQ4plex); C11(Methylthio); K13(iTRAQ4plex)	CID	1	0	1	1	200331	Unique	Used	0.0422449	0.995231	23.8086	0.0658007	1.57116	0.0664584	27154.7	2301.42	32548.1	3836.76	57.13	4.26013e-05	0	10.2649	12	3	585.961	1755.87	2.04688	47.3631	7788	7788	MS2	9/116	20210215-WuCC-iTRAQ-OSCC_relapse-3-Jan_Wang-s42.raw
	High		vVAGVANALAHk	Unambiguous	2	2	P68871;P02042	N-Term(iTRAQ4plex); K12(iTRAQ4plex)	HCD	1	0	1	1	240054	Not Unique	Not Used	0.0152215	0.244151	16.2101				52968.6	1617.53	15575.2		57.12	1.58776e-05	0	9.77351	14	3	479.966	1437.88	3.37328	49.5867	8770	8770	MS2	13/100	20210215-WuCC-iTRAQ-OSCC_relapse-3-Jan_Wang-s50.raw
	High		LLGNVLVcVLAHHFGk	Unambiguous	1	1	P68871	C8(Methylthio); K16(iTRAQ4plex)	HCD	1	0	1	1	250869	Unique	Used	0.300854	0.533216	1.79115	0.256853	0.861177	0.4842	2028.39	1224.29	1302.6	1118.73	57.12	3.52271e-05	0	29.8519	134	3	637.36	1910.07	1.58665	56.2487	10711	10711	MS2	8/146	20210215-WuCC-iTRAQ-OSCC_relapse-3-Jan_Wang-s52.raw
		High	fFESFGDLSTPDAVMGNPk	Unambiguous	1	1	P68871	N-Term(iTRAQ4plex); K19(iTRAQ4plex)	CID	1	0	1	1	54658	Unique	Used		0.536366					523533		338190		57.12	3.56153e-05	0	6.25601	0	2	1174.08	2347.16	1.43311	44.6106	7503	7503	MS2	13/166	20210215-WuCC-iTRAQ-OSCC_relapse-3-Jan_Wang-s12.raw
		High	vVAGVANALAHk	Unambiguous	2	2	P68871;P02042	N-Term(iTRAQ4plex); K12(iTRAQ4plex)	CID	1	0	1	1	238049	Redundant	Not Used	0.01	0.285898	81.9627				3.87776e+06	27424.4	1.33521e+06		57.08	1.32222e-05	0	11.3844	0	3	479.966	1437.88	4.20102	31.9791	4422	4422	MS2	15/100	20210215-WuCC-iTRAQ-OSCC_relapse-3-Jan_Wang-s50.raw
	High		sAVTALWGk	Unambiguous	1	1	P68871	N-Term(iTRAQ4plex); K9(iTRAQ4plex)	HCD	1	0	1	1	107220	Unique	Used	0.0342918	0.313869	9.25002	0.0375257	1.10383	0.120178	17069.4	1174.32	6452.42	1375.42	57.07	2.75852e-05	0	16.603	127	2	610.869	1220.73	6.101	58.2329	10831	10831	MS2	8/70	20210215-WuCC-iTRAQ-OSCC_relapse-3-Jan_Wang-s22.raw
	High		LLGNVLVcVLAHHFGk	Unambiguous	1	1	P68871	C8(Methylthio); K16(iTRAQ4plex)	HCD	1	0	1	1	306292	Unique	Used	0.0470567	0.365828	7.8567	0.0360146	0.772005	0.0989567	7222.61	681.856	3182.2	558.55	57.07	3.54387e-05	0	1.5985	145	4	478.271	1910.06	-1.04066	50.0218	9104	9104	MS2	8/146	20210215-WuCC-iTRAQ-OSCC_relapse-3-Jan_Wang-s63.raw
	High		gTFATLSELHcDk	Unambiguous	1	1	P68871	N-Term(iTRAQ4plex); C11(Methylthio); K13(iTRAQ4plex)	HCD	1	0	1	1	200415	Unique	Used	0.0781857	0.962662	12.4432	0.0563135	0.726521	0.0588006	55317	8676.88	64134.1	6688.99	57.06	4.25063e-05	0	13.8422	9	3	585.96	1755.87	0.691217	48.0949	7976	7976	MS2	13/116	20210215-WuCC-iTRAQ-OSCC_relapse-3-Jan_Wang-s42.raw
	High		LLGNVLVcVLAHHFGk	Unambiguous	1	1	P68871	C8(Methylthio); K16(iTRAQ4plex)	HCD	1	0	1	1	240080	Unique	Used	0.215993	0.576832	2.69895	0.186824	0.872479	0.325556	12314	5336.02	8554.72	4939.94	57.06	3.67995e-05	0	42.8199	80	3	637.36	1910.07	1.39493	49.799	8824	8824	MS2	8/146	20210215-WuCC-iTRAQ-OSCC_relapse-3-Jan_Wang-s50.raw
	High		vVAGVANALAHk	Unambiguous	2	2	P68871;P02042	N-Term(iTRAQ4plex); K12(iTRAQ4plex)	HCD	1	0	1	1	248238	Not Unique	Not Used	0.188945	0.61101	3.26812	0.196041	1.04659	0.322509	14954.2	5668.61	11004.5	6295.07	57.04	1.61727e-05	0	46.3406	92	3	479.966	1437.88	3.18227	33.5598	5007	5007	MS2	15/100	20210215-WuCC-iTRAQ-OSCC_relapse-3-Jan_Wang-s52.raw
		High	eFTPPVQAAYQk	Unambiguous	1	1	P68871	N-Term(iTRAQ4plex); K12(iTRAQ4plex)	CID	1	0	1	1	108707	Unique	Used	0.0299027	0.601839	20.3401	0.0274533	0.926075	0.0458519	105135	6307.16	76204.8	6197.68	57.04	4.48772e-05	0	15.2398	14	2	833.958	1666.91	2.65264	27.2883	3245	3245	MS2	14/102	20210215-WuCC-iTRAQ-OSCC_relapse-3-Jan_Wang-s23.raw
	High		sAVTALWGk	Unambiguous	1	1	P68871	N-Term(iTRAQ4plex); K9(iTRAQ4plex)	HCD	1	0	1	1	104976	Unique	Used	0.0322945	0.380525	11.908	0.0312564	0.976277	0.0825657	372605	24141	170761	25007.9	57.02	2.86991e-05	0	20.4372	4	2	610.869	1220.73	5.10103	38.8081	5969	5969	MS2	7/70	20210215-WuCC-iTRAQ-OSCC_relapse-3-Jan_Wang-s22.raw
		High	vVAGVANALAHk	Unambiguous	2	2	P68871;P02042	N-Term(iTRAQ4plex); K12(iTRAQ4plex)	CID	1	0	1	1	242597	Not Unique	Not Used	0.058972	0.776159	13.3012				6.98067e+06	825886	6.52535e+06		56.98	2.00447e-05	0	9.50238	0	3	479.965	1437.88	1.20844	28.0846	3708	3708	MS2	9/100	20210215-WuCC-iTRAQ-OSCC_relapse-3-Jan_Wang-s51.raw
	High		eFTPPVQAAYQk	Unambiguous	1	1	P68871	N-Term(iTRAQ4plex); K12(iTRAQ4plex)	HCD	1	0	1	1	83550	Redundant	Not Used	0.178503	1.9322	10.9394	0.098515	0.556698	0.0512499	1.59093e+06	569734	3.70219e+06	336544	56.96	4.51074e-05	0	3.80143	0	2	833.958	1666.91	3.23849	28.373	3097	3097	MS2	9/102	20210215-WuCC-iTRAQ-OSCC_relapse-3-Jan_Wang-s18.raw
		High	vNVDEVGGEALGR	Unambiguous	1	1	P68871	N-Term(iTRAQ4plex)	CID	1	0	1	1	33470	Redundant	Not Used	0.0576752	0.430584	7.54491	0.0438846	0.767512	0.102446	395403	45751.6	205047	37259.8	56.95	5.19729e-05	0	13.5419	3	2	729.887	1458.77	0.453413	44.7911	7666	7666	MS2	9/128	20210215-WuCC-iTRAQ-OSCC_relapse-3-Jan_Wang-s08.raw
	High		kVLGAFSDGLAHLDNLk	Unambiguous	2	2	P68871;P02042	N-Term(iTRAQ4plex); K1(iTRAQ4plex); K17(iTRAQ4plex)	HCD	1	0	1	1	306104	Not Unique	Not Used	0.129728	0.545041	4.24601	0.132456	1.02991	0.244278	9099.37	2368.22	5973.06	2588.04	56.92	1.66258e-05	1	45.866	184	3	744.105	2230.3	3.41453	48.2338	8692	8692	MS2	19/174	20210215-WuCC-iTRAQ-OSCC_relapse-3-Jan_Wang-s63.raw
	High		gTFATLSELHcDk	Unambiguous	1	1	P68871	N-Term(iTRAQ4plex); C11(Methylthio); K13(iTRAQ4plex)	HCD	1	0	1	1	194232	Unique	Used		0.486697		0.0258521		0.0533926	15929414		9.33715e+06	884270	56.89	4.23614e-05	0	9.06602	0	3	585.961	1755.87	1.42119	34.6327	4987	4987	MS2	13/116	20210215-WuCC-iTRAQ-OSCC_relapse-3-Jan_Wang-s41.raw
		High	vNVDEVGGEALGR	Unambiguous	1	1	P68871	N-Term(iTRAQ4plex)	CID	1	0	1	1	32773	Redundant	Not Used	0.0579541	0.460497	8.03021	0.0285023	0.496087	0.0622151	404934	47081.1	224578	24783	56.85	5.15312e-05	0	11.1162	2	2	729.887	1458.77	0.118691	39.2104	6157	6157	MS2	9/128	20210215-WuCC-iTRAQ-OSCC_relapse-3-Jan_Wang-s08.raw
		High	sAVTALWGK	Unambiguous	1	1	P68871	N-Term(iTRAQ4plex)	CID	1	0	1	1	42296	Unique	Used	0.0559596	0.425056	7.67638	0.0770697	1.38922	0.182256	236946	26601.2	121298	39212.3	56.82	4.36736e-05	0	32.7024	5	2	538.815	1076.62	0.919703	29.7039	3836	3836	MS2	8/70	20210215-WuCC-iTRAQ-OSCC_relapse-3-Jan_Wang-s10.raw
		High	vVAGVANALAHk	Unambiguous	2	2	P68871;P02042	N-Term(iTRAQ4plex); K12(iTRAQ4plex)	CID	1	0	1	1	245139	Redundant	Not Used	0.108945	0.858475	7.96355				6660.23	1455.7	6886.09		56.82	1.4038e-05	0	9.54249	55	3	479.966	1437.88	4.26469	50.4031	9211	9211	MS2	9/100	20210215-WuCC-iTRAQ-OSCC_relapse-3-Jan_Wang-s51.raw
	High		vLGAFSDGLAHLDNLk	Unambiguous	2	2	P68871;P02042	N-Term(iTRAQ4plex); K16(iTRAQ4plex)	HCD	1	0	1	1	199900	Not Unique	Not Used	0.0287059	0.878267	30.92	0.110051	3.86711	0.125954	406528	23412	430004	96067	56.8	3.43689e-05	0	6.72142	1	4	490.28	1958.1	1.05169	43.6126	6859	6859	MS2	12/138	20210215-WuCC-iTRAQ-OSCC_relapse-3-Jan_Wang-s42.raw
	High		fFESFGDLSTPDAVMGNPk	Unambiguous	1	1	P68871	N-Term(iTRAQ4plex); K19(iTRAQ4plex)	HCD	1	0	1	1	50967	Unique	Used	0.145542	0.546409	3.79415	0.230485	1.59742	0.424003	13222	3860.66	8701.03	6543.79	56.8	4.19949e-05	0	21.0094	37	3	783.057	2347.16	2.46754	56.1068	11086	11086	MS2	14/166	20210215-WuCC-iTRAQ-OSCC_relapse-3-Jan_Wang-s11.raw
		High	sAVTALWGk	Unambiguous	1	1	P68871	N-Term(iTRAQ4plex); K9(iTRAQ4plex)	CID	1	0	1	1	107284	Unique	Used	0.0208395	0.380701	18.4621	0.0240875	1.16592	0.0635991	30487.8	1274.65	13978.7	1576.91	56.8	3.07127e-05	0	12.4827	38	2	610.869	1220.73	5.50102	59.6025	10978	10978	MS2	7/70	20210215-WuCC-iTRAQ-OSCC_relapse-3-Jan_Wang-s22.raw
	High		sAVTALWGKVNVDEVGGEALGR	Unambiguous	1	1	P68871	N-Term(iTRAQ4plex)	HCD	1	0	1	1	74935	Redundant	Not Used	0.107216	0.30582	2.88264				282328	60728.4	103986		56.77	3.0084e-05	1	9.07458	1	3	791.431	2372.28	3.64243	41.263	6713	6713	MS2	11/228	20210215-WuCC-iTRAQ-OSCC_relapse-3-Jan_Wang-s16.raw
		High	sAVTALWGk	Unambiguous	1	1	P68871	N-Term(iTRAQ4plex); K9(iTRAQ4plex)	CID	1	0	1	1	166166	Redundant	Not Used	0.0812517	0.565255	7.03067	0.0596078	0.740002	0.105999	46412.8	7565.67	31596.4	5940.58	56.73	3.12117e-05	0	48.265	58	2	610.869	1220.73	4.60104	35.6741	4884	4884	MS2	8/70	20210215-WuCC-iTRAQ-OSCC_relapse-3-Jan_Wang-s35.raw
		High	vVAGVANALAHk	Unambiguous	2	2	P68871;P02042	N-Term(iTRAQ4plex); K12(iTRAQ4plex)	CID	1	0	1	1	222995	Redundant	Not Used	0.149685	0.491674	3.31959	0.168053	1.13248	0.343568	109711	32946.2	64965.6	39590.1	56.71	1.45047e-05	0	51.5868	24	2	719.445	1437.88	3.59487	30.4808	4210	4210	MS2	17/100	20210215-WuCC-iTRAQ-OSCC_relapse-3-Jan_Wang-s47.raw
		High	sAVTALWGk	Unambiguous	1	1	P68871	N-Term(iTRAQ4plex); K9(iTRAQ4plex)	CID	1	0	1	1	106280	Redundant	Not Used	0.0511336	0.330881	6.53959	0.0397142	0.783432	0.120647	136491	14001.9	54391.5	11639.6	56.66	3.17188e-05	0	23.6977	13	2	610.869	1220.73	5.30102	49.7504	8786	8786	MS2	13/70	20210215-WuCC-iTRAQ-OSCC_relapse-3-Jan_Wang-s22.raw
		High	vVAGVANALAHk	Unambiguous	2	2	P68871;P02042	N-Term(iTRAQ4plex); K12(iTRAQ4plex)	CID	1	0	1	1	313835	Redundant	Not Used	0.214141	0.606608	2.86281	0.144321	0.679817	0.239147	28952.8	12438.5	21152.2	8972.41	56.64	1.92926e-05	0	12.8158	76	2	719.444	1437.88	1.72717	30.9105	4302	4302	MS2	14/100	20210215-WuCC-iTRAQ-OSCC_relapse-3-Jan_Wang-s65.raw
		High	sAVTALWGk	Unambiguous	1	1	P68871	N-Term(iTRAQ4plex); K9(iTRAQ4plex)	CID	1	0	1	1	233173	Redundant	Not Used	0.0864509	0.558834	6.53278	0.0935396	1.09141	0.16825	67716.3	11744.6	45575.6	13601.2	56.63	3.18301e-05	0	43.4437	58	2	610.868	1220.73	3.30107	32.8505	4913	4913	MS2	8/70	20210215-WuCC-iTRAQ-OSCC_relapse-3-Jan_Wang-s49.raw
		High	vLGAFSDGLAHLDNLk	Unambiguous	2	2	P68871;P02042	N-Term(iTRAQ4plex); K16(iTRAQ4plex)	CID	1	0	1	1	219627	Redundant	Not Used	0.0435148	0.494386	11.4819	0.0231232	0.536011	0.0470138	251387	21946	149680	12481.9	56.57	3.39251e-05	0	14.263	5	3	653.37	1958.1	0.684506	45.0019	7421	7421	MS2	17/138	20210215-WuCC-iTRAQ-OSCC_relapse-3-Jan_Wang-s46.raw
		High	vNVDEVGGEALGR	Unambiguous	1	1	P68871	N-Term(iTRAQ4plex)	CID	1	0	1	1	34417	Unique	Used	0.0258626	0.422114	16.4946	0.0489001	1.90721	0.116446	170487	8845.88	86671.6	17901.5	56.55	5.53274e-05	0	15.9219	6	2	729.887	1458.77	-0.216031	52.4635	9719	9719	MS2	10/128	20210215-WuCC-iTRAQ-OSCC_relapse-3-Jan_Wang-s08.raw
		High	vNVDEVGGEALGR	Unambiguous	1	1	P68871	N-Term(iTRAQ4plex)	CID	1	0	1	1	34501	Redundant	Not Used	0.0247306	0.423184	17.2933	0.0175738	0.716792	0.0417426	236501	11734	120536	8924.56	56.52	5.57109e-05	0	31.3869	4	2	729.887	1458.77	-0.216031	53.1517	9901	9901	MS2	17/128	20210215-WuCC-iTRAQ-OSCC_relapse-3-Jan_Wang-s08.raw
	High		lLGNVLVcVLAHHFGkEFTPPVQAAYQk	Unambiguous	1	1	P68871	N-Term(iTRAQ4plex); C8(Methylthio); K16(iTRAQ4plex); K28(iTRAQ4plex)	HCD	1	0	1	1	311304	Unique	Used	0.0188235	0.475177	25.5118	0.077673	4.16229	0.164308	125184	4727.43	71640.7	20878.9	56.51	1.82719e-05	1	7.32234	3	4	890.246	3557.96	3.4551	51.9007	9235	9235	MS2	13/268	20210215-WuCC-iTRAQ-OSCC_relapse-3-Jan_Wang-s64.raw
		High	kVLGAFSDGLAHLDNLk	Unambiguous	2	2	P68871;P02042	N-Term(iTRAQ4plex); K1(iTRAQ4plex); K17(iTRAQ4plex)	CID	1	0	1	1	305307	Not Unique	Not Used		0.661733					16677.7		13291.6		56.42	1.10597e-05	1	15.1448	8	4	558.331	2230.3	4.42106	40.9762	6965	6965	MS2	11/174	20210215-WuCC-iTRAQ-OSCC_relapse-3-Jan_Wang-s63.raw
	High		gTFATLSELHcDk	Unambiguous	1	1	P68871	N-Term(iTRAQ4plex); C11(Methylthio); K13(iTRAQ4plex)	HCD	1	0	1	1	200014	Unique	Used	0.0621519	0.883803	14.371				34171	4260.78	36372.1		56.41	4.83404e-05	0	14.8222	15	3	585.96	1755.87	1.10835	44.6227	7106	7106	MS2	14/116	20210215-WuCC-iTRAQ-OSCC_relapse-3-Jan_Wang-s42.raw
	High		eFTPPVQAAYQk	Unambiguous	1	1	P68871	N-Term(iTRAQ4plex); K12(iTRAQ4plex)	HCD	1	0	1	1	118845	Redundant	Not Used	0.0499679	0.58988	11.9305	0.0446097	0.900534	0.0760166	27256.2	2732.33	19363.6	2610.86	56.4	5.10863e-05	0	0	94	2	833.958	1666.91	3.16526	28.2643	3196	3196	MS2	7/102	20210215-WuCC-iTRAQ-OSCC_relapse-3-Jan_Wang-s25.raw
		High	vNVDEVGGEALGR	Unambiguous	1	1	P68871	N-Term(iTRAQ4plex)	CID	1	0	1	1	34066	Unique	Used	0.168392	0.376138	2.25741	0.241075	1.44409	0.644241	6961.79	2351.9	3153.73	3603.82	56.36	5.72236e-05	0	16.335	23	3	486.927	1458.77	-0.0369675	49.6005	8955	8955	MS2	14/128	20210215-WuCC-iTRAQ-OSCC_relapse-3-Jan_Wang-s08.raw
	High		vVAGVANALAHkYH	Unambiguous	2	2	P68871;P02042	N-Term(iTRAQ4plex); K12(iTRAQ4plex)	HCD	1	0	1	1	314076	Not Unique	Not Used	0.116617	0.56362	4.88439	0.12316	1.0653	0.219648	43968.4	10286.8	29845.8	11627.9	56.31	3.6252e-05	1	48.3422	18	3	580.006	1738	2.20725	33.3387	4829	4829	MS2	13/116	20210215-WuCC-iTRAQ-OSCC_relapse-3-Jan_Wang-s65.raw
		High	lLGNVLVcVLAHHFGk	Unambiguous	1	1	P68871	N-Term(iTRAQ4plex); C8(Methylthio); K16(iTRAQ4plex)	CID	1	0	1	1	287141	Redundant	Not Used	0.0320663	0.624993	19.6975	0.0538943	1.69534	0.0866784	2156.31	138.72	1623.09	249.542	56.31	2.33884e-05	0	10.0857	300	3	685.396	2054.17	3.93555	59.5082	11311	11311	MS2	18/146	20210215-WuCC-iTRAQ-OSCC_relapse-3-Jan_Wang-s59.raw
		High	sAVTALWGk	Unambiguous	1	1	P68871	N-Term(iTRAQ4plex); K9(iTRAQ4plex)	CID	1	0	1	1	109808	Redundant	Not Used	0.0884077	0.693742	7.93035	0.0778766	0.888544	0.112837	124224	22033	103791	20773.1	56.28	3.74453e-05	0	32.8815	8	2	610.867	1220.73	2.3011	36.4744	5634	5634	MS2	8/70	20210215-WuCC-iTRAQ-OSCC_relapse-3-Jan_Wang-s23.raw
	High		vVAGVANALAHk	Unambiguous	2	2	P68871;P02042	N-Term(iTRAQ4plex); K12(iTRAQ4plex)	HCD	1	0	1	1	242597	Redundant	Not Used	0.058972	0.776159	13.3012				6.98067e+06	825886	6.52535e+06		56.23	2.38232e-05	0	9.50238	0	3	479.965	1437.88	1.20844	28.1013	3714	3714	MS2	13/100	20210215-WuCC-iTRAQ-OSCC_relapse-3-Jan_Wang-s51.raw
	High		vVAGVANALAHK	Unambiguous	2	2	P68871;P02042	N-Term(iTRAQ4plex)	HCD	1	0	1	1	147031	Not Unique	Not Used	0.236408	0.666523	2.8493	0.240667	1.02688	0.362949	16395.4	7776.08	13161.1	8472.81	56.22	3.96377e-05	0	57.1577	104	2	647.393	1293.78	2.40074	31.3568	3751	3751	MS2	9/100	20210215-WuCC-iTRAQ-OSCC_relapse-3-Jan_Wang-s31.raw
		High	vVAGVANALAHk	Unambiguous	2	2	P68871;P02042	N-Term(iTRAQ4plex); K12(iTRAQ4plex)	CID	1	0	1	1	239572	Not Unique	Not Used	0.0208539	0.388576	18.831				62959.6	2634.07	29464.2		56.22	2.37587e-05	0	10.0615	10	3	479.965	1437.88	1.01743	45.4057	7722	7722	MS2	7/100	20210215-WuCC-iTRAQ-OSCC_relapse-3-Jan_Wang-s50.raw
	High		VVAGVANALAHKYH	Unambiguous	2	2	P68871;P02042		HCD	1	0	1	1	183373	No Quan Labels	Not Used							2556.42	4196.64	2907.38	5757.69	56.19	7.00872e-05	1	18.4018	84	3	483.937	1449.8	-0.220902	23.6923	2206	2206	MS2	9/116	20210215-WuCC-iTRAQ-OSCC_relapse-3-Jan_Wang-s39.raw
	High		vLGAFSDGLAHLDNLk	Unambiguous	2	2	P68871;P02042	N-Term(iTRAQ4plex); K16(iTRAQ4plex)	HCD	1	0	1	1	290592	Not Unique	Not Used	0.126181	0.377625	3.02449	0.0903018	0.721883	0.240369	74484.8	18855.5	33875.4	14442.9	56.19	3.83496e-05	0	29.9292	7	3	653.371	1958.1	2.27421	43.7302	7565	7565	MS2	9/138	20210215-WuCC-iTRAQ-OSCC_relapse-3-Jan_Wang-s60.raw
	High		gTFATLSELHcDk	Unambiguous	1	1	P68871	N-Term(iTRAQ4plex); C11(Methylthio); K13(iTRAQ4plex)	HCD	1	0	1	1	199131	Unique	Used	0.125925	0.83143	6.67264				6.95537e+06	1.75716e+06	6.9647e+06		56.18	4.9885e-05	0	7.60895	0	3	585.961	1755.87	1.42119	36.8904	5194	5194	MS2	11/116	20210215-WuCC-iTRAQ-OSCC_relapse-3-Jan_Wang-s42.raw
	High		kVLGAFSDGLAHLDNLk	Unambiguous	2	2	P68871;P02042	N-Term(iTRAQ4plex); K1(iTRAQ4plex); K17(iTRAQ4plex)	HCD	1	0	1	1	305608	Not Unique	Not Used	0.228566	0.621563	2.74827	0.154431	0.681533	0.249743	11220.5	5145.19	8399.53	3720.81	56.15	1.98511e-05	1	6.54148	76	4	558.33	2230.3	2.34122	43.6392	7622	7622	MS2	17/174	20210215-WuCC-iTRAQ-OSCC_relapse-3-Jan_Wang-s63.raw
	High		LLGNVLVcVLAHHFGk	Unambiguous	1	1	P68871	C8(Methylthio); K16(iTRAQ4plex)	HCD	1	0	1	1	260438	Unique	Used	0.428402	0.733279	1.72983	0.488223	1.14956	0.669256	7818.74	6719.94	6904.98	8196.8	56.14	4.47526e-05	0	51.1525	41	3	637.36	1910.07	1.87424	50.6097	9492	9492	MS2	8/146	20210215-WuCC-iTRAQ-OSCC_relapse-3-Jan_Wang-s54.raw
	High		vVAGVANALAHk	Unambiguous	2	2	P68871;P02042	N-Term(iTRAQ4plex); K12(iTRAQ4plex)	HCD	1	0	1	1	228835	Not Unique	Not Used	0.0776898	0.480895	6.25563	0.0390696	0.507268	0.0816643	63498.3	9897	36776.3	5327.09	56.11	2.00347e-05	0	17.0227	17	3	479.966	1437.88	3.81899	38.9976	6014	6014	MS2	13/100	20210215-WuCC-iTRAQ-OSCC_relapse-3-Jan_Wang-s48.raw
		High	lLGNVLVcVLAHHFGk	Unambiguous	1	1	P68871	N-Term(iTRAQ4plex); C8(Methylthio); K16(iTRAQ4plex)	CID	1	0	1	1	286760	Redundant	Not Used	0.0456464	0.629146	13.9293	0.0507668	1.12185	0.0811094	25432.9	2329.05	19270.9	2772.45	56.1	2.5038e-05	0	16.8263	28	3	685.395	2054.17	3.22245	53.8822	10444	10444	MS2	19/146	20210215-WuCC-iTRAQ-OSCC_relapse-3-Jan_Wang-s59.raw
	High		eFTPPVQAAYQk	Unambiguous	1	1	P68871	N-Term(iTRAQ4plex); K12(iTRAQ4plex)	HCD	1	0	1	1	160847	Redundant	Not Used	0.0257975	0.540706	21.1821	0.0277699	1.08582	0.0516246	50852.1	2631.87	33115.1	3032.31	56.09	5.56043e-05	0	10.6507	39	2	833.959	1666.91	3.60464	30.6073	3365	3365	MS2	7/102	20210215-WuCC-iTRAQ-OSCC_relapse-3-Jan_Wang-s34.raw
	High		vLGAFSDGLAHLDNLk	Unambiguous	2	2	P68871;P02042	N-Term(iTRAQ4plex); K16(iTRAQ4plex)	HCD	1	0	1	1	279617	Not Unique	Not Used	0.0809811	0.535981	6.68883	0.0848494	1.05688	0.159126	45643.5	7415.49	29463.5	8316.04	56.05	4.03509e-05	0	20.1168	55	3	653.371	1958.1	1.80665	37.4107	6013	6013	MS2	17/138	20210215-WuCC-iTRAQ-OSCC_relapse-3-Jan_Wang-s58.raw
		High	fFESFGDLSTPDAVMGNPK	Unambiguous	1	1	P68871	N-Term(iTRAQ4plex)	CID	1	0	1	1	18085	Redundant	Not Used	0.0832062	0.473971	5.75679	0.151142	1.83227	0.320535	94560.2	15784.9	53977.9	30688.9	56.04	3.93239e-05	0	8.73486	9	2	1102.03	2203.05	-0.12989	44.1348	6939	6939	MS2	14/166	20210215-WuCC-iTRAQ-OSCC_relapse-3-Jan_Wang-s05.raw
		High	lLGNVLVcVLAHHFGk	Unambiguous	1	1	P68871	N-Term(iTRAQ4plex); C8(Methylthio); K16(iTRAQ4plex)	CID	1	0	1	1	291462	Unique	Used	0.0194841	1.08218	56.131				1.8819e+06	73562.4	2.45275e+06		56.04	2.82485e-05	0	6.82519	0	3	685.393	2054.16	0.0134696	51.4036	9444	9444	MS2	19/146	20210215-WuCC-iTRAQ-OSCC_relapse-3-Jan_Wang-s60.raw
	High		VNVDEVGGEALGR	Unambiguous	1	1	P68871		HCD	1	0	1	1	11410	No Quan Labels	Not Used							5854.93	8873.27	5843.65	10013.1	56.01	4.32304e-05	0	26.7702	32	2	657.835	1314.66	-1.53036	29.1394	3067	3067	MS2	11/128	20210215-WuCC-iTRAQ-OSCC_relapse-3-Jan_Wang-s04.raw
	High		vVAGVANALAHkYH	Unambiguous	2	2	P68871;P02042	N-Term(iTRAQ4plex); K12(iTRAQ4plex)	HCD	1	0	1	1	289900	Not Unique	Not Used	0.263571	0.706049	2.70722	0.239727	0.917452	0.341292	15207.3	8041.28	12931.3	7828.12	56.01	3.85941e-05	1	51.7161	65	3	580.006	1738	2.3126	37.7712	6061	6061	MS2	13/116	20210215-WuCC-iTRAQ-OSCC_relapse-3-Jan_Wang-s60.raw
	High		gTFATLSELHcDk	Unambiguous	1	1	P68871	N-Term(iTRAQ4plex); C11(Methylthio); K13(iTRAQ4plex)	HCD	1	0	1	1	269171	Unique	Used	0.177598	0.596655	3.39524	0.130325	0.740208	0.219558	41612.6	14826.5	29902.3	11645.1	56	5.1996e-05	0	20.136	10	3	585.961	1755.87	1.42119	35.9968	5871	5871	MS2	11/116	20210215-WuCC-iTRAQ-OSCC_relapse-3-Jan_Wang-s56.raw
		High	VNVDEVGGEALGR	Unambiguous	1	1	P68871		CID	1	0	1	1	6031	No Quan Labels	Not Used							1127.65	1523.13	1055.1	1697.65	56	4.65955e-05	0	34.9811	55	2	657.836	1314.66	-0.416122	25.6852	2274	2274	MS2	13/128	20210215-WuCC-iTRAQ-OSCC_relapse-3-Jan_Wang-s03.raw
		High	vNVDEVGGEALGR	Unambiguous	1	1	P68871	N-Term(iTRAQ4plex)	CID	1	0	1	1	35137	Redundant	Not Used	0.0304088	0.456776	15.1806	0.0209883	0.696213	0.0461869	65297	3983.54	35921.3	2942.8	55.99	6.05501e-05	0	8.31456	17	2	729.89	1458.77	4.3027	58.7356	11279	11279	MS2	9/128	20210215-WuCC-iTRAQ-OSCC_relapse-3-Jan_Wang-s08.raw
		High	gTFATLSELHcDk	Unambiguous	1	1	P68871	N-Term(iTRAQ4plex); C11(Methylthio); K13(iTRAQ4plex)	CID	1	0	1	1	194610	Redundant	Not Used		0.451933					193986		105585		55.98	5.22361e-05	0	9.69664	1	3	585.961	1755.87	1.31691	38.0944	5800	5800	MS2	7/116	20210215-WuCC-iTRAQ-OSCC_relapse-3-Jan_Wang-s41.raw
	High		vVAGVANALAHk	Unambiguous	2	2	P68871;P02042	N-Term(iTRAQ4plex); K12(iTRAQ4plex)	HCD	1	0	1	1	232887	Not Unique	Not Used	0.123619	0.270888	2.21457	0.141076	1.15115	0.523488	15687.1	3890.48	5117.85	4752.08	55.94	2.08345e-05	0	11.3647	94	3	479.966	1437.88	4.58304	30.3635	4297	4297	MS2	12/100	20210215-WuCC-iTRAQ-OSCC_relapse-3-Jan_Wang-s49.raw
		High	vLGAFSDGLAHLDNLk	Unambiguous	2	2	P68871;P02042	N-Term(iTRAQ4plex); K16(iTRAQ4plex)	CID	1	0	1	1	224432	Redundant	Not Used	0.038303	0.535374	14.1257	0.0791863	2.08535	0.148674	42700.9	3281.31	27532.8	7260.65	55.93	4.25025e-05	0	34.9508	46	3	653.371	1958.1	1.24558	43.0167	7327	7327	MS2	20/138	20210215-WuCC-iTRAQ-OSCC_relapse-3-Jan_Wang-s47.raw
	High		vNVDEVGGEALGR	Unambiguous	1	1	P68871	N-Term(iTRAQ4plex)	HCD	1	0	1	1	33728	Redundant	Not Used	0.0532399	0.292242	5.54741	0.0474985	0.899923	0.163373	208968	22320	73549.5	21313.2	55.9	6.41314e-05	0	9.06623	3	2	729.887	1458.77	0.202371	46.8803	8231	8231	MS2	7/128	20210215-WuCC-iTRAQ-OSCC_relapse-3-Jan_Wang-s08.raw
	High		gTFATLSELHcDk	Unambiguous	1	1	P68871	N-Term(iTRAQ4plex); C11(Methylthio); K13(iTRAQ4plex)	HCD	1	0	1	1	201069	Unique	Used	0.0538514	0.744006	13.9625	0.0762374	1.42802	0.102999	40811	4409.12	36568.7	6680.89	55.9	5.55205e-05	0	7.9496	10	3	585.961	1755.87	1.9426	53.6684	9393	9393	MS2	12/116	20210215-WuCC-iTRAQ-OSCC_relapse-3-Jan_Wang-s42.raw
	High		eFTPPVQAAYQk	Unambiguous	1	1	P68871	N-Term(iTRAQ4plex); K12(iTRAQ4plex)	HCD	1	0	1	1	227622	Redundant	Not Used	0.117078	0.639704	5.52189	0.106644	0.918804	0.167572	13923.6	3270.44	10727.2	3188.44	55.84	5.77263e-05	0	8.62425	73	2	833.958	1666.91	2.35971	28.4432	3380	3380	MS2	7/102	20210215-WuCC-iTRAQ-OSCC_relapse-3-Jan_Wang-s48.raw
		High	vLGAFSDGLAHLDNLk	Unambiguous	2	2	P68871;P02042	N-Term(iTRAQ4plex); K16(iTRAQ4plex)	CID	1	0	1	1	234503	Redundant	Not Used	0.0150207	0.489171	32.9121				301450	9084.1	177595		55.83	4.08803e-05	0	9.74265	3	3	653.373	1958.1	4.14444	44.3341	7797	7797	MS2	20/138	20210215-WuCC-iTRAQ-OSCC_relapse-3-Jan_Wang-s49.raw
		High	vNVDEVGGEALGR	Unambiguous	1	1	P68871	N-Term(iTRAQ4plex)	CID	1	0	1	1	34585	Redundant	Not Used	0.0265056	0.414178	15.7919	0.0296442	1.12815	0.0719444	192487	10235.7	96016.1	12252.7	55.82	6.59782e-05	0	19.3522	7	2	729.888	1458.77	0.871815	53.839	10083	10083	MS2	10/128	20210215-WuCC-iTRAQ-OSCC_relapse-3-Jan_Wang-s08.raw
		High	vNVDEVGGEALGR	Unambiguous	1	1	P68871	N-Term(iTRAQ4plex)	CID	1	0	1	1	1956	Redundant	Not Used	0.158983	0.222955	1.41726	0.0520853	0.330466	0.234823	3235.95	1032.12	868.909	361.914	55.8	6.66773e-05	0	21.7417	300	2	729.889	1458.77	2.12702	29.5923	1792	1792	MS2	10/128	20210215-WuCC-iTRAQ-OSCC_relapse-3-Jan_Wang-s02.raw
		High	sAVTALWGk	Unambiguous	1	1	P68871	N-Term(iTRAQ4plex); K9(iTRAQ4plex)	CID	1	0	1	1	104976	Redundant	Not Used	0.0322945	0.380525	11.908	0.0312564	0.976277	0.0825657	372605	24141	170761	25007.9	55.78	3.81828e-05	0	20.4372	4	2	610.869	1220.73	5.10103	38.7938	5963	5963	MS2	8/70	20210215-WuCC-iTRAQ-OSCC_relapse-3-Jan_Wang-s22.raw
	High		sAVTALWGkVNVDEVGGEALGR	Unambiguous	1	1	P68871	N-Term(iTRAQ4plex); K9(iTRAQ4plex)	HCD	1	0	1	1	148414	Unique	Used	0.0660625	0.326116	4.98886	0.0542466	0.828286	0.167203	58441.9	7745.62	22953.7	6807.47	55.68	2.8662e-05	1	13.3287	16	3	839.463	2516.37	0.930708	43.4833	6751	6751	MS2	14/228	20210215-WuCC-iTRAQ-OSCC_relapse-3-Jan_Wang-s31.raw
		High	vVAGVANALAHk	Unambiguous	2	2	P68871;P02042	N-Term(iTRAQ4plex); K12(iTRAQ4plex)	CID	1	0	1	1	245717	Not Unique	Not Used	0.0850712	0.865445	10.2812	0.0647667	0.767948	0.0752238	16405.6	2799.96	17099.7	2281.57	55.66	1.91509e-05	0	7.52371	31	3	479.965	1437.88	2.41821	55.6527	10468	10468	MS2	9/100	20210215-WuCC-iTRAQ-OSCC_relapse-3-Jan_Wang-s51.raw
	High		vLGAFSDGLAHLDNLk	Unambiguous	2	2	P68871;P02042	N-Term(iTRAQ4plex); K16(iTRAQ4plex)	HCD	1	0	1	1	191734	Not Unique	Not Used	0.0747256	0.401254	5.42668	0.110039	1.48539	0.275658	58463.7	8764.62	28252.8	13814.1	55.65	4.16573e-05	0	20.27	29	3	653.373	1958.1	4.23795	55.3058	9783	9783	MS2	16/138	20210215-WuCC-iTRAQ-OSCC_relapse-3-Jan_Wang-s40.raw
	High		vVAGVANALAHkYH	Unambiguous	2	2	P68871;P02042	N-Term(iTRAQ4plex); K12(iTRAQ4plex)	HCD	1	0	1	1	284243	Not Unique	Not Used	0.0343451	0.375236	11.0414	0.0710565	2.0869	0.190345	153819	10598.7	69513.8	23469.5	55.61	4.12184e-05	1	9.90634	5	4	435.256	1738	1.25133	31.6393	4995	4995	MS2	11/116	20210215-WuCC-iTRAQ-OSCC_relapse-3-Jan_Wang-s59.raw
	High		vNVDEVGGEALGR	Unambiguous	1	1	P68871	N-Term(iTRAQ4plex)	HCD	1	0	1	1	34669	Redundant	Not Used	0.0268709	0.352557	13.2597	0.0345274	1.29612	0.0984416	284572	15340.9	120831	21098.2	55.6	6.8718e-05	0	23.4344	8	2	729.887	1458.77	0.202371	54.5425	10271	10271	MS2	10/128	20210215-WuCC-iTRAQ-OSCC_relapse-3-Jan_Wang-s08.raw
	High		fFESFGDLSTPDAVMGNPk	Unambiguous	1	1	P68871	N-Term(iTRAQ4plex); K19(iTRAQ4plex)	HCD	1	0	1	1	55711	Redundant	Not Used	0.0930713	0.636834	6.91505	0.0867593	0.940293	0.136941	24687.8	4609.72	18934.9	4599.25	55.6	5.08155e-05	0	11.0396	24	2	1174.08	2347.16	1.3291	53.2825	9787	9787	MS2	12/166	20210215-WuCC-iTRAQ-OSCC_relapse-3-Jan_Wang-s12.raw
		High	vNVDEVGGEALGR	Unambiguous	1	1	P68871	N-Term(iTRAQ4plex)	CID	1	0	1	1	217777	Redundant	Not Used	0.0738478	0.428326	5.86167	0.0731512	0.999187	0.171668	17962.4	2661.21	9266.05	2821.47	55.6	7.07837e-05	0	14.0977	76	2	729.888	1458.77	1.54126	29.0505	3408	3408	MS2	9/128	20210215-WuCC-iTRAQ-OSCC_relapse-3-Jan_Wang-s46.raw
		High	fFESFGDLSTPDAVMGNPk	Unambiguous	1	1	P68871	N-Term(iTRAQ4plex); K19(iTRAQ4plex)	CID	1	0	1	1	64931	Unique	Used	0.0755221	0.766861	10.2619				238049	36067.6	219856		55.59	5.09327e-05	0	9.0447	1	2	1174.08	2347.16	1.74516	44.1757	7432	7432	MS2	8/166	20210215-WuCC-iTRAQ-OSCC_relapse-3-Jan_Wang-s14.raw
		High	vLGAFSDGLAHLDNLk	Unambiguous	2	2	P68871;P02042	N-Term(iTRAQ4plex); K16(iTRAQ4plex)	CID	1	0	1	1	200285	Redundant	Not Used	0.105947	0.799786	7.62906	0.0763177	0.726609	0.0959168	37312.5	7930.83	35940.5	6114.61	55.57	4.56211e-05	0	12.3527	16	3	653.37	1958.1	0.965042	46.963	7686	7686	MS2	18/138	20210215-WuCC-iTRAQ-OSCC_relapse-3-Jan_Wang-s42.raw
		High	vVAGVANALAHk	Unambiguous	2	2	P68871;P02042	N-Term(iTRAQ4plex); K12(iTRAQ4plex)	CID	1	0	1	1	245217	Redundant	Not Used	0.0761571	0.679295	9.01432	0.0663521	0.878835	0.0981837	17823.2	2723.16	14581.4	2539.39	55.55	2.80005e-05	0	19.3537	97	3	479.965	1437.88	1.39946	51.0927	9380	9380	MS2	9/100	20210215-WuCC-iTRAQ-OSCC_relapse-3-Jan_Wang-s51.raw
		High	gTFATLSELHcDk	Unambiguous	1	1	P68871	N-Term(iTRAQ4plex); C11(Methylthio); K13(iTRAQ4plex)	CID	1	0	1	1	223764	Redundant	Not Used	0.0260855	0.492493	19.0803	0.0128908	0.498475	0.0263101	205290	10743.5	121765	5682.46	55.54	6.24134e-05	0	21.4856	5	3	585.961	1755.87	2.88114	37.2745	5882	5882	MS2	10/116	20210215-WuCC-iTRAQ-OSCC_relapse-3-Jan_Wang-s47.raw
	High		sAVTALWGk	Unambiguous	1	1	P68871	N-Term(iTRAQ4plex); K9(iTRAQ4plex)	HCD	1	0	1	1	109392	Redundant	Not Used	0.0454879	0.636559	14.1425	0.0303292	0.672555	0.0478923	1.64338e+07	1.49972e+06	1.25989e+07	1.07025e+06	55.52	4.46064e-05	0	10.3104	0	2	610.867	1220.73	2.0011	33.0201	4741	4741	MS2	6/70	20210215-WuCC-iTRAQ-OSCC_relapse-3-Jan_Wang-s23.raw
		High	vNVDEVGGEALGR	Unambiguous	1	1	P68871	N-Term(iTRAQ4plex)	CID	1	0	1	1	273258	Unique	Used	0.119308	0.437721	3.70777	0.0875222	0.739966	0.200985	19405.4	4644.81	10230	3646.94	55.51	7.01569e-05	0	0	70	2	729.887	1458.77	0.118691	25.5451	3526	3526	MS2	9/128	20210215-WuCC-iTRAQ-OSCC_relapse-3-Jan_Wang-s57.raw
		High	vLGAFSDGLAHLDNLk	Unambiguous	2	2	P68871;P02042	N-Term(iTRAQ4plex); K16(iTRAQ4plex)	CID	1	0	1	1	190213	Redundant	Not Used	0.01	0.344905	46.2882	0.012283	1.64533	0.0357971	1.20973e+06	18276	502511	31906.8	55.47	4.44134e-05	0	17.3992	3	3	653.373	1958.1	4.51848	42.2623	6485	6485	MS2	15/138	20210215-WuCC-iTRAQ-OSCC_relapse-3-Jan_Wang-s40.raw
	High		vNVDEVGGEALGR	Unambiguous	1	1	P68871	N-Term(iTRAQ4plex)	HCD	1	0	1	1	31399	Redundant	Not Used	0.0214025	0.438266	20.6947				1.60265e+07	688145	8.45926e+06		55.45	7.11329e-05	0	6.10435	0	2	729.887	1458.77	0.286052	28.1432	3186	3186	MS2	9/128	20210215-WuCC-iTRAQ-OSCC_relapse-3-Jan_Wang-s08.raw
	High		gTFATLSELHcDk	Unambiguous	1	1	P68871	N-Term(iTRAQ4plex); C11(Methylthio); K13(iTRAQ4plex)	HCD	1	0	1	1	201513	Unique	Used	0.0767291	0.811101	10.6832	0.0460567	0.605474	0.057077	3232.31	497.566	3157.5	319.665	55.4	6.34487e-05	0	40.9625	136	3	585.962	1755.87	3.71539	59.2967	10383	10383	MS2	12/116	20210215-WuCC-iTRAQ-OSCC_relapse-3-Jan_Wang-s42.raw
	High		vVAGVANALAHk	Unambiguous	2	2	P68871;P02042	N-Term(iTRAQ4plex); K12(iTRAQ4plex)	HCD	1	0	1	1	242813	Not Unique	Not Used	0.044712	0.806035	18.2186				1.48912e+06	133577	1.44557e+06		55.36	2.38113e-05	0	9.31251	0	3	479.966	1437.88	2.73657	30.1876	4182	4182	MS2	12/100	20210215-WuCC-iTRAQ-OSCC_relapse-3-Jan_Wang-s51.raw
	High		vNVDEVGGEALGR	Unambiguous	1	1	P68871	N-Term(iTRAQ4plex)	HCD	1	0	1	1	32376	Unique	Used	0.690902	0.849056	1.24195	0.608876	0.888944	0.720835	19051.6	26407.3	19481.5	24908.5	55.34	6.71093e-05	0	21.6498	17	3	486.927	1458.77	-1.29218	36.016	5297	5297	MS2	13/128	20210215-WuCC-iTRAQ-OSCC_relapse-3-Jan_Wang-s08.raw
	High		gTFATLSELHcDk	Unambiguous	1	1	P68871	N-Term(iTRAQ4plex); C11(Methylthio); K13(iTRAQ4plex)	HCD	1	0	1	1	195406	Unique	Used	0.0543038	0.394395	7.33983	0.0341799	0.634897	0.087113	28984.7	3157.74	13767.5	2127.3	55.31	6.35995e-05	0	15.5464	31	3	585.961	1755.87	1.9426	45.1973	7526	7526	MS2	11/116	20210215-WuCC-iTRAQ-OSCC_relapse-3-Jan_Wang-s41.raw
		High	sAVTALWGk	Unambiguous	1	1	P68871	N-Term(iTRAQ4plex); K9(iTRAQ4plex)	CID	1	0	1	1	81590	Unique	Used	0.0822645	0.589378	7.24046	0.0754757	0.925459	0.128723	54368	8972.91	38591.7	8811.29	55.3	4.32352e-05	0	44.4293	18	2	610.868	1220.73	3.30107	53.3811	10024	10024	MS2	8/70	20210215-WuCC-iTRAQ-OSCC_relapse-3-Jan_Wang-s17.raw
	High		lLGNVLVcVLAHHFGkEFTPPVQAAYQk	Unambiguous	1	1	P68871	N-Term(iTRAQ4plex); C8(Methylthio); K16(iTRAQ4plex); K28(iTRAQ4plex)	HCD	1	0	1	1	324685	Unique	Used	0.0847231	0.752683	8.97832	0.0446692	0.531825	0.0596539	5857.45	995.606	5309.78	561.83	55.27	2.43099e-05	1	0	131	3	1186.66	3557.96	2.584	51.0944	7938	7938	MS2	17/268	20210215-WuCC-iTRAQ-OSCC_relapse-3-Jan_Wang-s67.raw
	High		fFESFGDLSTPDAVMGNPk	Unambiguous	1	1	P68871	N-Term(iTRAQ4plex); K19(iTRAQ4plex)	HCD	1	0	1	1	64980	Unique	Used	0.0849791	0.515394	6.12932				84086.4	14335.6	52194.1		55.24	6.08926e-05	0	8.21858	4	3	783.058	2347.16	2.70157	44.5909	7543	7543	MS2	12/166	20210215-WuCC-iTRAQ-OSCC_relapse-3-Jan_Wang-s14.raw
		High	sAVTALWGk	Unambiguous	1	1	P68871	N-Term(iTRAQ4plex); K9(iTRAQ4plex)	CID	1	0	1	1	129090	Redundant	Not Used	0.0547312	0.563642	10.4077	0.0579202	1.06748	0.103293	93813.7	10301	63683.3	11667.7	55.24	4.38367e-05	0	22.9266	90	2	610.867	1220.73	1.80111	34.9343	4826	4826	MS2	6/70	20210215-WuCC-iTRAQ-OSCC_relapse-3-Jan_Wang-s27.raw
	High		gTFATLSELHcDk	Unambiguous	1	1	P68871	N-Term(iTRAQ4plex); C11(Methylthio); K13(iTRAQ4plex)	HCD	1	0	1	1	199936	Unique	Used	0.0922475	0.907519	9.94228	0.0967618	1.05806	0.107174	42333	7834.49	46269.1	8795.73	55.23	6.47819e-05	0	16.3666	7	3	585.96	1755.87	0.691217	43.916	6937	6937	MS2	12/116	20210215-WuCC-iTRAQ-OSCC_relapse-3-Jan_Wang-s42.raw
		High	sAVTALWGk	Unambiguous	1	1	P68871	N-Term(iTRAQ4plex); K9(iTRAQ4plex)	CID	1	0	1	1	147570	Redundant	Not Used	0.0629791	0.572994	9.19472	0.0432667	0.692978	0.0759008	76034.6	9606.94	52470.8	7064.05	55.2	4.39403e-05	0	35.2443	46	2	610.868	1220.73	3.60107	36.1432	4914	4914	MS2	6/70	20210215-WuCC-iTRAQ-OSCC_relapse-3-Jan_Wang-s31.raw
	High		VVAGVANALAHk	Unambiguous	2	2	P68871;P02042	K12(iTRAQ4plex)	HCD	1	0	1	1	146368	Not Unique	Not Used	0.247667	0.33473	1.36588	0.191244	0.778903	0.574298	18543	9213.52	7475.34	7614.79	55.15	5.37666e-05	0	18.5477	8	3	431.931	1293.78	1.82424	25.5213	2318	2318	MS2	7/100	20210215-WuCC-iTRAQ-OSCC_relapse-3-Jan_Wang-s31.raw
	High		sAVTALWGk	Unambiguous	1	1	P68871	N-Term(iTRAQ4plex); K9(iTRAQ4plex)	HCD	1	0	1	1	109554	Redundant	Not Used	0.0596965	0.625092	10.5823	0.0263148	0.444646	0.0423155	5.04503e+06	604214	3.79808e+06	285071	55.13	4.49612e-05	0	10.914	0	2	610.868	1220.73	3.30107	34.3997	5092	5092	MS2	7/70	20210215-WuCC-iTRAQ-OSCC_relapse-3-Jan_Wang-s23.raw
		High	vNVDEVGGEALGR	Unambiguous	1	1	P68871	N-Term(iTRAQ4plex)	CID	1	0	1	1	33121	Redundant	Not Used	0.0569404	0.510058	9.05281	0.100272	1.77632	0.197607	248278	28362	152516	53457.3	55.11	7.49215e-05	0	19.6097	4	2	729.887	1458.77	-0.467073	42.0109	6911	6911	MS2	9/128	20210215-WuCC-iTRAQ-OSCC_relapse-3-Jan_Wang-s08.raw
	High		gTFATLSELHcDk	Unambiguous	1	1	P68871	N-Term(iTRAQ4plex); C11(Methylthio); K13(iTRAQ4plex)	HCD	1	0	1	1	204174	Unique	Used		0.700285		0.0678551		0.0973981	82921.6		69935.7	12082	55.1	6.67504e-05	0	13.1896	3	3	585.961	1755.87	1.9426	38.1369	5900	5900	MS2	11/116	20210215-WuCC-iTRAQ-OSCC_relapse-3-Jan_Wang-s43.raw
		High	kVLGAFSDGLAHLDNLk	Unambiguous	2	2	P68871;P02042	N-Term(iTRAQ4plex); K17(iTRAQ4plex)	CID	1	0	1	1	269401	Not Unique	Not Used	0.0858941	0.387843	4.56329	0.0659037	0.773943	0.170803	199445	34368.7	93161.1	28224.2	55.08	3.01142e-05	1	41.0564	8	3	696.07	2086.19	2.36896	37.9466	6361	6361	MS2	16/174	20210215-WuCC-iTRAQ-OSCC_relapse-3-Jan_Wang-s56.raw
		High	sAVTALWGk	Unambiguous	1	1	P68871	N-Term(iTRAQ4plex); K9(iTRAQ4plex)	CID	1	0	1	1	138367	Redundant	Not Used	0.0595254	0.500669	8.50028	0.0443307	0.751216	0.0890014	179444	21429.3	108202	17081.4	55.04	4.60593e-05	0	20.3775	13	2	610.868	1220.73	4.50104	36.189	4814	4814	MS2	6/70	20210215-WuCC-iTRAQ-OSCC_relapse-3-Jan_Wang-s29.raw
	High		gTFATLSELHcDk	Unambiguous	1	1	P68871	N-Term(iTRAQ4plex); C11(Methylthio); K13(iTRAQ4plex)	HCD	1	0	1	1	199209	Unique	Used		1.00113		0.036956		0.0371055	4.84976e+06		5.84745e+06	384853	54.99	7.19492e-05	0	7.79058	0	3	585.962	1755.87	3.81967	37.6069	5363	5363	MS2	14/116	20210215-WuCC-iTRAQ-OSCC_relapse-3-Jan_Wang-s42.raw
		High	vLGAFSDGLAHLDNLk	Unambiguous	2	2	P68871;P02042	N-Term(iTRAQ4plex); K16(iTRAQ4plex)	CID	1	0	1	1	195672	Redundant	Not Used	0.0444614	0.476407	10.8288	0.0268597	0.60937	0.0566717	50531.4	4507.35	28993.2	2914.42	54.97	5.30169e-05	0	11.3176	20	3	653.371	1958.1	2.36772	47.56	8101	8101	MS2	13/138	20210215-WuCC-iTRAQ-OSCC_relapse-3-Jan_Wang-s41.raw
		High	sAVTALWGk	Unambiguous	1	1	P68871	N-Term(iTRAQ4plex); K9(iTRAQ4plex)	CID	1	0	1	1	111530	Redundant	Not Used	0.0952352	0.577398	6.12721	0.0585409	0.620047	0.101912	68630.3	13112.7	47725.2	8627.1	54.94	5.08194e-05	0	10.3992	22	2	610.867	1220.73	2.60109	50.803	9365	9365	MS2	6/70	20210215-WuCC-iTRAQ-OSCC_relapse-3-Jan_Wang-s23.raw
	High		vVAGVANALAHk	Unambiguous	2	2	P68871;P02042	N-Term(iTRAQ4plex); K12(iTRAQ4plex)	HCD	1	0	1	1	257934	Redundant	Not Used	0.0736254	0.518619	7.11878	0.128728	1.76363	0.249498	152292	22494.7	95121.8	42095.7	54.93	3.22973e-05	0	30.6657	7	3	479.965	1437.88	1.33579	29.203	4069	4069	MS2	15/100	20210215-WuCC-iTRAQ-OSCC_relapse-3-Jan_Wang-s54.raw
	High		sAVTALWGk	Unambiguous	1	1	P68871	N-Term(iTRAQ4plex); K9(iTRAQ4plex)	HCD	1	0	1	1	105409	Unique	Used	0.0468914	0.322985	6.96105	0.0429753	0.924461	0.133746	239933	22571.5	93331.5	22141	54.92	4.73497e-05	0	38.8067	13	2	610.869	1220.73	5.40102	42.411	6906	6906	MS2	8/70	20210215-WuCC-iTRAQ-OSCC_relapse-3-Jan_Wang-s22.raw
		High	vVAGVANALAHk	Unambiguous	2	2	P68871;P02042	N-Term(iTRAQ4plex); K12(iTRAQ4plex)	CID	1	0	1	1	247862	Not Unique	Not Used	0.0195885	0.414676	21.3941				785714	30877.5	392401		54.89	2.20551e-05	0	10.3399	1	3	479.966	1437.88	2.86391	30.2796	4191	4191	MS2	9/100	20210215-WuCC-iTRAQ-OSCC_relapse-3-Jan_Wang-s52.raw
	High		sAVTALWGk	Unambiguous	1	1	P68871	N-Term(iTRAQ4plex); K9(iTRAQ4plex)	HCD	1	0	1	1	106195	Redundant	Not Used	0.0442445	0.314468	7.18294	0.0481265	1.0972	0.153833	137492	12204.3	52072.6	14208.5	54.87	4.74092e-05	0	22.3509	12	2	610.868	1220.73	4.30105	49.053	8609	8609	MS2	6/70	20210215-WuCC-iTRAQ-OSCC_relapse-3-Jan_Wang-s22.raw
	High		vVAGVANALAHk	Unambiguous	2	2	P68871;P02042	N-Term(iTRAQ4plex); K12(iTRAQ4plex)	HCD	1	0	1	1	240442	Not Unique	Not Used		0.43067					40462.3		20987		54.87	2.66553e-05	0	11.67	19	3	479.966	1437.88	3.5643	53.095	9613	9613	MS2	14/100	20210215-WuCC-iTRAQ-OSCC_relapse-3-Jan_Wang-s50.raw
	High		sAVTALWGk	Unambiguous	1	1	P68871	N-Term(iTRAQ4plex); K9(iTRAQ4plex)	HCD	1	0	1	1	107166	Redundant	Not Used	0.0284143	0.241709	8.59688	0.0269119	0.955367	0.111917	39644.3	2259.93	11540.6	2290.95	54.78	4.80693e-05	0	13.163	33	2	610.869	1220.73	4.80103	57.5307	10714	10714	MS2	6/70	20210215-WuCC-iTRAQ-OSCC_relapse-3-Jan_Wang-s22.raw
		High	vLGAFSDGLAHLDNLK	Unambiguous	2	2	P68871;P02042	N-Term(iTRAQ4plex)	CID	1	0	1	1	100653	Redundant	Not Used	0.0358016	0.579289	16.3522	0.032653	0.919989	0.0566593	126790	9106.75	88457.4	8889.87	54.75	7.21851e-05	0	7.78543	7	3	605.34	1814.01	6.73471	44.5269	7641	7641	MS2	15/138	20210215-WuCC-iTRAQ-OSCC_relapse-3-Jan_Wang-s21.raw
		High	vVAGVANALAHk	Unambiguous	2	2	P68871;P02042	N-Term(iTRAQ4plex); K12(iTRAQ4plex)	CID	1	0	1	1	240857	Redundant	Not Used	0.0308457	0.301457	9.87679	0.0466818	1.52657	0.155656	16585.4	1026.35	6021.54	1662.5	54.73	2.20415e-05	0	15.3284	91	2	719.446	1437.89	4.86831	57.2966	10505	10505	MS2	10/100	20210215-WuCC-iTRAQ-OSCC_relapse-3-Jan_Wang-s50.raw
	High		sAVTALWGk	Unambiguous	1	1	P68871	N-Term(iTRAQ4plex); K9(iTRAQ4plex)	HCD	1	0	1	1	81590	Redundant	Not Used	0.0822645	0.589378	7.24046	0.0754757	0.925459	0.128723	54368	8972.91	38591.7	8811.29	54.72	4.94126e-05	0	44.4293	18	2	610.868	1220.73	3.30107	53.3984	10030	10030	MS2	7/70	20210215-WuCC-iTRAQ-OSCC_relapse-3-Jan_Wang-s17.raw
	High		sAVTALWGkVNVDEVGGEALGR	Unambiguous	1	1	P68871	N-Term(iTRAQ4plex); K9(iTRAQ4plex)	HCD	1	0	1	1	157716	Redundant	Not Used	0.0582762	0.524803	9.101	0.0616772	1.06757	0.118133	227698	26621.3	143917	30156	54.7	3.50704e-05	1	9.50669	6	3	839.464	2516.38	2.24049	43.5068	6740	6740	MS2	19/228	20210215-WuCC-iTRAQ-OSCC_relapse-3-Jan_Wang-s33.raw
		High	sAVTALWGk	Unambiguous	1	1	P68871	N-Term(iTRAQ4plex); K9(iTRAQ4plex)	CID	1	0	1	1	111446	Redundant	Not Used	0.0691793	0.81082	11.8449	0.0461499	0.672911	0.0572124	45504.7	6315.53	44436.2	4509.38	54.7	4.93018e-05	0	14.9072	25	2	610.867	1220.73	1.50111	50.1095	9183	9183	MS2	6/70	20210215-WuCC-iTRAQ-OSCC_relapse-3-Jan_Wang-s23.raw
		High	vVAGVANALAHk	Unambiguous	2	2	P68871;P02042	N-Term(iTRAQ4plex); K12(iTRAQ4plex)	CID	1	0	1	1	244846	Redundant	Not Used	0.0731516	0.69622	9.6185	0.0728261	1.00421	0.105144	10148.3	1489.35	8509.37	1586.98	54.67	3.48017e-05	0	12.1989	97	3	479.965	1437.88	0.890082	47.8958	8575	8575	MS2	15/100	20210215-WuCC-iTRAQ-OSCC_relapse-3-Jan_Wang-s51.raw
		High	gTFATLSELHcDk	Unambiguous	1	1	P68871	N-Term(iTRAQ4plex); C11(Methylthio); K13(iTRAQ4plex)	CID	1	0	1	1	194460	Redundant	Not Used		0.454307		0.01		0.0124491	1.91905e+07		1.05001e+07	231856	54.67	7.36977e-05	0	9.74889	0	3	585.961	1755.87	1.9426	36.7262	5475	5475	MS2	9/116	20210215-WuCC-iTRAQ-OSCC_relapse-3-Jan_Wang-s41.raw
		High	vLGAFSDGLAHLDNLk	Unambiguous	2	2	P68871;P02042	N-Term(iTRAQ4plex); K16(iTRAQ4plex)	CID	1	0	1	1	195589	Redundant	Not Used	0.0311734	0.394162	12.7784	0.056227	1.81938	0.143388	48032	3003.94	22801.4	5799.15	54.64	5.53128e-05	0	12.8542	15	3	653.372	1958.1	3.39634	46.8277	7920	7920	MS2	17/138	20210215-WuCC-iTRAQ-OSCC_relapse-3-Jan_Wang-s41.raw
	High		vVAGVANALAHk	Unambiguous	2	2	P68871;P02042	N-Term(iTRAQ4plex); K12(iTRAQ4plex)	HCD	1	0	1	1	247182	Not Unique	Not Used	0.190529	0.701287	3.7198	0.194204	1.02816	0.278359	23782.6	9090.7	20086.8	9917.57	54.54	3.44529e-05	0	23.8692	78	3	479.963	1437.87	-2.3572	24.4105	2719	2719	MS2	14/100	20210215-WuCC-iTRAQ-OSCC_relapse-3-Jan_Wang-s52.raw
	High		fFESFGDLSTPDAVMGNPk	Unambiguous	1	1	P68871	N-Term(iTRAQ4plex); K19(iTRAQ4plex)	HCD	1	0	1	1	55072	Unique	Used	0.117387	0.583356	5.02223				105677	24887.4	74245.4		54.52	7.09898e-05	0	18.14	2	3	783.057	2347.16	2.46754	48.0743	8406	8406	MS2	12/166	20210215-WuCC-iTRAQ-OSCC_relapse-3-Jan_Wang-s12.raw
		High	vVAGVANALAHk	Unambiguous	2	2	P68871;P02042	N-Term(iTRAQ4plex); K12(iTRAQ4plex)	CID	1	0	1	1	233390	Redundant	Not Used	0.0624194	0.606567	9.82074	0.0730705	1.18082	0.12109	125171	15674.8	91440.6	19639.7	54.49	2.36495e-05	0	27.3701	13	3	479.966	1437.88	4.32836	34.7008	5382	5382	MS2	10/100	20210215-WuCC-iTRAQ-OSCC_relapse-3-Jan_Wang-s49.raw
		High	lLGNVLVcVLAHHFGkEFTPPVQAAYQk	Unambiguous	1	1	P68871	N-Term(iTRAQ4plex); C8(Methylthio); K16(iTRAQ4plex); K28(iTRAQ4plex)	CID	1	0	1	1	315937	Unique	Used	0.106838	0.589974	5.58074	0.088046	0.831278	0.15001	2963.78	635.257	2105.89	560.331	54.49	2.00932e-05	1	16.3493	192	3	1186.65	3557.95	-0.503818	51.0444	8852	8852	MS2	26/268	20210215-WuCC-iTRAQ-OSCC_relapse-3-Jan_Wang-s65.raw
	High		gTFATLSELHcDk	Unambiguous	1	1	P68871	N-Term(iTRAQ4plex); C11(Methylthio); K13(iTRAQ4plex)	HCD	1	0	1	1	199053	Unique	Used		0.839679					10683521		10803976		54.46	7.57374e-05	0	8.23623	0	3	585.96	1755.87	1.00406	36.1639	5025	5025	MS2	11/116	20210215-WuCC-iTRAQ-OSCC_relapse-3-Jan_Wang-s42.raw
	High		fFESFGDLSTPDAVMGNPk	Unambiguous	1	1	P68871	N-Term(iTRAQ4plex); K19(iTRAQ4plex)	HCD	1	0	1	1	55157	Unique	Used		0.847206		0.118477		0.140569	111858		114134	28457.2	54.44	6.54744e-05	0	24.8828	2	3	783.056	2347.15	1.21935	48.7648	8589	8589	MS2	12/166	20210215-WuCC-iTRAQ-OSCC_relapse-3-Jan_Wang-s12.raw
	High		lLGNVLVcVLAHHFGk	Unambiguous	1	1	P68871	N-Term(iTRAQ4plex); C8(Methylthio); K16(iTRAQ4plex)	HCD	1	0	1	1	306459	Unique	Used	0.0287577	0.624651	21.9517	0.0220918	0.77489	0.0355498	195831	11298.3	147325	9289.72	54.42	4.12007e-05	0	8.26304	5	4	514.298	2054.17	1.93826	51.6166	9467	9467	MS2	14/146	20210215-WuCC-iTRAQ-OSCC_relapse-3-Jan_Wang-s63.raw
	High		vVAGVANALAHk	Unambiguous	2	2	P68871;P02042	N-Term(iTRAQ4plex); K12(iTRAQ4plex)	HCD	1	0	1	1	245561	Not Unique	Not Used	0.0724636	0.857987	11.9659				41763.5	6071.47	43155.3		54.39	2.97703e-05	0	10.8321	9	3	479.965	1437.88	2.41821	54.2051	10136	10136	MS2	12/100	20210215-WuCC-iTRAQ-OSCC_relapse-3-Jan_Wang-s51.raw
		High	vLGAFSDGLAHLDNLk	Unambiguous	2	2	P68871;P02042	N-Term(iTRAQ4plex); K16(iTRAQ4plex)	CID	1	0	1	1	191734	Redundant	Not Used	0.0747256	0.401254	5.42668	0.110039	1.48539	0.275658	58463.7	8764.62	28252.8	13814.1	54.38	5.58074e-05	0	20.27	29	3	653.373	1958.1	4.23795	55.2872	9777	9777	MS2	18/138	20210215-WuCC-iTRAQ-OSCC_relapse-3-Jan_Wang-s40.raw
	High		vLGAFSDGLAHLDNLk	Unambiguous	2	2	P68871;P02042	N-Term(iTRAQ4plex); K16(iTRAQ4plex)	HCD	1	0	1	1	190297	Redundant	Not Used		0.373991					386073		173895		54.37	5.61188e-05	0	9.84522	1	3	653.373	1958.11	5.26657	42.989	6673	6673	MS2	13/138	20210215-WuCC-iTRAQ-OSCC_relapse-3-Jan_Wang-s40.raw
	High		sAVTALWGk	Unambiguous	1	1	P68871	N-Term(iTRAQ4plex); K9(iTRAQ4plex)	HCD	1	0	1	1	109975	Unique	Used	0.369575	0.667841	1.82623	0.30021	0.819381	0.451851	34875.3	25858.1	28050.9	22481.9	54.32	5.381e-05	0	47.4955	40	2	610.868	1220.73	4.40105	37.8441	6003	6003	MS2	8/70	20210215-WuCC-iTRAQ-OSCC_relapse-3-Jan_Wang-s23.raw
		High	vVAGVANALAHk	Unambiguous	2	2	P68871;P02042	N-Term(iTRAQ4plex); K12(iTRAQ4plex)	CID	1	0	1	1	240929	Redundant	Not Used		0.294667					9323.77		3308.87		54.32	2.45936e-05	0	13.0239	41	3	479.966	1437.88	3.81899	59.3671	10698	10698	MS2	13/100	20210215-WuCC-iTRAQ-OSCC_relapse-3-Jan_Wang-s50.raw
		High	sAVTALWGk	Unambiguous	1	1	P68871	N-Term(iTRAQ4plex); K9(iTRAQ4plex)	CID	1	0	1	1	112179	Redundant	Not Used	0.0861747	0.694127	8.14036	0.0439425	0.51436	0.0636339	23238.5	4017.59	19426.9	2192.71	54.3	5.40584e-05	0	12.2134	62	2	610.868	1220.73	3.60107	56.4594	10770	10770	MS2	8/70	20210215-WuCC-iTRAQ-OSCC_relapse-3-Jan_Wang-s23.raw
		High	vVAGVANALAHk	Unambiguous	2	2	P68871;P02042	N-Term(iTRAQ4plex); K12(iTRAQ4plex)	CID	1	0	1	1	240198	Redundant	Not Used	0.0426082	0.357737	8.48507	0.0509359	1.20585	0.143121	58668.5	5015.05	25277	6416.78	54.3	2.52644e-05	0	21.694	39	2	719.445	1437.88	2.91571	50.8539	9076	9076	MS2	10/100	20210215-WuCC-iTRAQ-OSCC_relapse-3-Jan_Wang-s50.raw
		High	kVLGAFSDGLAHLDNLk	Unambiguous	2	2	P68871;P02042	K1(iTRAQ4plex); K17(iTRAQ4plex)	CID	1	0	1	1	274498	Redundant	Not Used	0.0279311	0.433783	15.6953	0.0198418	0.716564	0.045978	323982	18154.6	169258	13803.5	54.27	3.29217e-05	1	11.2504	2	3	696.07	2086.2	3.24665	36.3302	6215	6215	MS2	13/174	20210215-WuCC-iTRAQ-OSCC_relapse-3-Jan_Wang-s57.raw
	High		sAVTALWGkVNVDEVGGEALGR	Unambiguous	1	1	P68871	N-Term(iTRAQ4plex); K9(iTRAQ4plex)	HCD	1	0	1	1	157636	Unique	Used	0.0533677	0.392081	7.42476	0.054042	1.02145	0.138547	59883.5	6411.55	28277.4	6949.08	54.26	4.03096e-05	1	8.49502	40	3	839.462	2516.37	0.421349	42.7949	6562	6562	MS2	20/228	20210215-WuCC-iTRAQ-OSCC_relapse-3-Jan_Wang-s33.raw
		High	vLGAFSDGLAHLDNLk	Unambiguous	2	2	P68871;P02042	N-Term(iTRAQ4plex); K16(iTRAQ4plex)	CID	1	0	1	1	195246	Not Unique	Not Used		0.537409					143369		92793.4		54.26	6.2058e-05	0	9.19259	1	4	490.28	1958.1	1.42573	43.6856	7178	7178	MS2	9/138	20210215-WuCC-iTRAQ-OSCC_relapse-3-Jan_Wang-s41.raw
		High	vNVDEVGGEALGR	Unambiguous	1	1	P68871	N-Term(iTRAQ4plex)	CID	1	0	1	1	34837	Redundant	Not Used	0.0181341	0.366834	20.4436	0.0168596	0.937809	0.0461979	256261	9323.01	113216	9277.27	54.25	9.4711e-05	0	8.96347	4	2	729.888	1458.77	0.788134	55.9053	10629	10629	MS2	16/128	20210215-WuCC-iTRAQ-OSCC_relapse-3-Jan_Wang-s08.raw
	High		lHVDPENFR	Unambiguous	2	2	P68871;P02042	N-Term(iTRAQ4plex)	HCD	1	0	1	1	171024	Not Unique	Not Used	0.100811	0.644701	6.46303	0.093046	0.931008	0.145072	21575.9	4363.67	16752.6	4310.77	54.24	8.55118e-05	0	0	58	2	635.837	1270.67	0.744087	38.4917	5231	5231	MS2	6/72	20210215-WuCC-iTRAQ-OSCC_relapse-3-Jan_Wang-s36.raw
		High	vLGAFSDGLAHLDNLk	Unambiguous	2	2	P68871;P02042	N-Term(iTRAQ4plex); K16(iTRAQ4plex)	CID	1	0	1	1	200806	Redundant	Not Used	0.0808645	0.898609	11.2305	0.0525907	0.656015	0.0588276	30060.5	4876.75	32532.9	3394.64	54.2	6.29213e-05	0	12.346	24	3	653.371	1958.1	1.52611	51.3525	8816	8816	MS2	11/138	20210215-WuCC-iTRAQ-OSCC_relapse-3-Jan_Wang-s42.raw
	High		vVAGVANALAHk	Unambiguous	2	2	P68871;P02042	N-Term(iTRAQ4plex); K12(iTRAQ4plex)	HCD	1	0	1	1	232807	Not Unique	Not Used	0.111417	0.396277	3.59446	0.117869	1.06711	0.29898	45962.6	10273.8	21936.1	11633	54.15	3.14618e-05	0	17.3117	38	3	479.967	1437.89	5.02875	29.657	4126	4126	MS2	15/100	20210215-WuCC-iTRAQ-OSCC_relapse-3-Jan_Wang-s49.raw
		High	vLGAFSDGLAHLDNLk	Unambiguous	2	2	P68871;P02042	N-Term(iTRAQ4plex); K16(iTRAQ4plex)	CID	1	0	1	1	191118	Redundant	Not Used	0.0602759	0.321475	5.39	0.0710449	1.18892	0.222141	46455.3	5617.67	17986.2	7086.92	54.14	6.01346e-05	0	22.9418	32	3	653.373	1958.1	4.42497	49.9586	8440	8440	MS2	19/138	20210215-WuCC-iTRAQ-OSCC_relapse-3-Jan_Wang-s40.raw
	High		kVLGAFSDGLAHLDNLK	Unambiguous	2	2	P68871;P02042	N-Term(iTRAQ4plex); K1(iTRAQ4plex)	HCD	1	0	1	1		No Quan Values	Not Used											54.13	3.80571e-05	1	16.3324	22	4	522.304	2086.19	1.10448	39.3351	6480	6480	MS2	14/174	20210215-WuCC-iTRAQ-OSCC_relapse-3-Jan_Wang-s58.raw
		High	lLGNVLVcVLAHHFGk	Unambiguous	1	1	P68871	N-Term(iTRAQ4plex); C8(Methylthio); K16(iTRAQ4plex)	CID	1	0	1	1	281255	Unique	Used	0.0727204	0.419121	5.82463	0.0881058	1.22211	0.211304	41227.2	6014.74	20810.3	7799.68	54.13	4.34663e-05	0	21.42	16	2	1027.59	2054.17	1.05997	51.4711	9556	9556	MS2	17/146	20210215-WuCC-iTRAQ-OSCC_relapse-3-Jan_Wang-s58.raw
		High	eFTPPVQAAYQk	Unambiguous	1	1	P68871	N-Term(iTRAQ4plex); K12(iTRAQ4plex)	CID	1	0	1	1	78442	Unique	Used	0.01	0.546428	100	0.0169817	13.0676	0.0312386	6.50833e+06	17115.7	4.2831e+06	237323	54.11	8.81101e-05	0	11.2769	0	2	833.958	1666.91	2.65264	27.6291	3208	3208	MS2	10/102	20210215-WuCC-iTRAQ-OSCC_relapse-3-Jan_Wang-s17.raw
		High	vLGAFSDGLAHLDNLk	Unambiguous	2	2	P68871;P02042	N-Term(iTRAQ4plex); K16(iTRAQ4plex)	CID	1	0	1	1	196622	Redundant	Not Used	0.054938	0.383097	7.04726	0.0540621	0.992619	0.141849	5149.28	567.541	2375.81	597.762	54.09	6.41455e-05	0	11.9641	190	3	653.372	1958.1	3.20932	56.2015	10157	10157	MS2	16/138	20210215-WuCC-iTRAQ-OSCC_relapse-3-Jan_Wang-s41.raw
	High		vVAGVANALAHk	Unambiguous	2	2	P68871;P02042	N-Term(iTRAQ4plex); K12(iTRAQ4plex)	HCD	1	0	1	1	232775	Redundant	Not Used		0.148884					554916		99501.7		54.06	3.49454e-05	0	16.7781	1	2	719.444	1437.88	1.89696	29.4025	4059	4059	MS2	11/100	20210215-WuCC-iTRAQ-OSCC_relapse-3-Jan_Wang-s49.raw
	High		vVAGVANALAHk	Unambiguous	2	2	P68871;P02042	N-Term(iTRAQ4plex); K12(iTRAQ4plex)	HCD	1	0	1	1	243124	Not Unique	Not Used	0.172168	0.764987	4.49042	0.170128	0.996752	0.223545	13437.4	4641.37	12380.2	4908.87	54.05	3.95518e-05	0	21.8746	71	3	479.965	1437.88	1.27211	33.0146	4850	4850	MS2	12/100	20210215-WuCC-iTRAQ-OSCC_relapse-3-Jan_Wang-s51.raw
	High		vLGAFSDGLAHLDNLk	Unambiguous	2	2	P68871;P02042	N-Term(iTRAQ4plex); K16(iTRAQ4plex)	HCD	1	0	1	1	214768	Redundant	Not Used	0.0163242	0.474894	29.4002	0.0584536	3.61196	0.123725	40256.4	1318.39	23024.4	5052.83	54.04	6.07464e-05	0	5.21587	19	2	979.551	1958.09	-0.617795	44.5685	7711	7711	MS2	15/138	20210215-WuCC-iTRAQ-OSCC_relapse-3-Jan_Wang-s45.raw
		High	vVAGVANALAHk	Unambiguous	2	2	P68871;P02042	N-Term(iTRAQ4plex); K12(iTRAQ4plex)	CID	1	0	1	1	223954	Redundant	Not Used	0.0125869	0.255694	20.5299	0.0246818	1.97798	0.0970283	76897.1	1941.8	23680.3	4075.45	54.04	2.66259e-05	0	12.7089	51	3	479.966	1437.88	4.13734	38.9129	6289	6289	MS2	7/100	20210215-WuCC-iTRAQ-OSCC_relapse-3-Jan_Wang-s47.raw
		High	vLGAFSDGLAHLDNLk	Unambiguous	2	2	P68871;P02042	N-Term(iTRAQ4plex); K16(iTRAQ4plex)	CID	1	0	1	1	200634	Redundant	Not Used	0.0937869	0.75833	8.17148	0.0512124	0.550802	0.0678829	50962.6	9588.94	46544.2	5604.23	54.02	6.49896e-05	0	9.21252	18	3	653.372	1958.1	3.11581	49.8995	8441	8441	MS2	10/138	20210215-WuCC-iTRAQ-OSCC_relapse-3-Jan_Wang-s42.raw
	High		vHLTPEEk	Unambiguous	2	2	P68871;P02042	N-Term(iTRAQ4plex); K8(iTRAQ4plex)	HCD	1	0	1	1	246131	Not Unique	Not Used	0.0141825	0.435539	31.0355	0.033437	2.37814	0.0771692	9298.3	264.566	4877.38	667.606	54.01	8.32116e-05	0	14.4063	293	2	620.863	1240.72	3.68025	14.1897	443	443	MS2	6/62	20210215-WuCC-iTRAQ-OSCC_relapse-3-Jan_Wang-s52.raw
	High		vLGAFSDGLAHLDNLk	Unambiguous	2	2	P68871;P02042	N-Term(iTRAQ4plex); K16(iTRAQ4plex)	HCD	1	0	1	1	191957	Not Unique	Not Used	0.0477932	0.355574	7.51879	0.0925943	1.95425	0.261757	1745.62	167.376	747.542	347.075	53.95	6.1213e-05	0	8.44328	300	3	653.373	1958.11	5.36008	57.771	10264	10264	MS2	13/138	20210215-WuCC-iTRAQ-OSCC_relapse-3-Jan_Wang-s40.raw
		High	LLGNVLVcVLAHHFGk	Unambiguous	1	1	P68871	C8(Methylthio); K16(iTRAQ4plex)	CID	1	0	1	1	250443	Unique	Used	0.424726	0.378935	0.901655	0.404499	0.960665	1.07299	13858.3	11808.6	6324.58	12037	53.95	7.4704e-05	0	39.7778	12	3	637.358	1910.06	-1.76857	52.3358	9782	9782	MS2	12/146	20210215-WuCC-iTRAQ-OSCC_relapse-3-Jan_Wang-s52.raw
	High		vLGAFSDGLAHLDNLk	Unambiguous	2	2	P68871;P02042	N-Term(iTRAQ4plex); K16(iTRAQ4plex)	HCD	1	0	1	1	196499	Not Unique	Not Used	0.0545989	0.487469	9.02293	0.0524878	0.9697	0.108232	9092.45	995.959	5338.06	1024.77	53.89	6.20645e-05	0	14.4585	85	3	653.372	1958.1	3.95741	54.8345	9893	9893	MS2	12/138	20210215-WuCC-iTRAQ-OSCC_relapse-3-Jan_Wang-s41.raw
		High	vVAGVANALAHk	Unambiguous	2	2	P68871;P02042	N-Term(iTRAQ4plex); K12(iTRAQ4plex)	CID	1	0	1	1	238523	Redundant	Not Used	0.0248083	0.234474	9.55171	0.0257776	1.04811	0.110507	118546	5900.12	33476.2	6561.71	53.89	2.87865e-05	0	13.6816	6	3	479.965	1437.88	2.54555	36.3363	5449	5449	MS2	8/100	20210215-WuCC-iTRAQ-OSCC_relapse-3-Jan_Wang-s50.raw
		High	gTFATLSELHcDk	Unambiguous	1	1	P68871	N-Term(iTRAQ4plex); C11(Methylthio); K13(iTRAQ4plex)	CID	1	0	1	1	199053	Redundant	Not Used		0.839679					10683521		10803976		53.89	8.63596e-05	0	8.23623	0	3	585.96	1755.87	1.00406	36.1476	5019	5019	MS2	8/116	20210215-WuCC-iTRAQ-OSCC_relapse-3-Jan_Wang-s42.raw
	High		LLGNVLVcVLAHHFGk	Unambiguous	1	1	P68871	C8(Methylthio); K16(iTRAQ4plex)	HCD	1	0	1	1	296382	Unique	Used	0.0849144	0.452865	5.38979	0.0894687	1.0628	0.198585	7005.78	1193.48	3821.03	1345.91	53.86	6.92787e-05	0	5.02439	126	4	478.273	1910.07	3.24124	49.9177	9281	9281	MS2	8/146	20210215-WuCC-iTRAQ-OSCC_relapse-3-Jan_Wang-s61.raw
		High	kVLGAFSDGLAHLDNLK	Unambiguous	2	2	P68871;P02042	N-Term(iTRAQ4plex); K1(iTRAQ4plex)	CID	1	0	1	1		No Quan Values	Not Used											53.85	4.05916e-05	1	16.3324	22	4	522.304	2086.19	1.10448	39.3165	6474	6474	MS2	18/174	20210215-WuCC-iTRAQ-OSCC_relapse-3-Jan_Wang-s58.raw
		High	vVAGVANALAHk	Unambiguous	2	2	P68871;P02042	N-Term(iTRAQ4plex); K12(iTRAQ4plex)	CID	1	0	1	1	237245	Redundant	Not Used	0.01	0.247413	79.4699	0.022281	7.1432	0.0905222	5.30752e+06	33502.2	1.5815e+06	253931	53.81	2.93217e-05	0	26.4074	0	3	479.965	1437.88	2.54555	24.3873	2677	2677	MS2	8/100	20210215-WuCC-iTRAQ-OSCC_relapse-3-Jan_Wang-s50.raw
	High		vHLTPEEk	Unambiguous	2	2	P68871;P02042	N-Term(iTRAQ4plex); K8(iTRAQ4plex)	HCD	1	0	1	1	251641	Not Unique	Not Used	0.0450383	0.397102	8.91054	0.0522629	1.17051	0.132292	49270.3	4451.89	23563.7	5529.26	53.8	8.6292e-05	0	37.511	37	2	620.864	1240.72	4.66412	17.8179	1486	1486	MS2	6/62	20210215-WuCC-iTRAQ-OSCC_relapse-3-Jan_Wang-s53.raw
	High		fFESFGDLSTPDAVMGNPk	Unambiguous	1	1	P68871	N-Term(iTRAQ4plex); K19(iTRAQ4plex)	HCD	1	0	1	1	55668	Unique	Used	0.218281	0.585063	2.70876	0.132596	0.612739	0.227809	45840.8	20074.6	32300.6	13051.8	53.79	7.58362e-05	0	16.59	5	3	783.056	2347.15	0.907306	52.9333	9695	9695	MS2	13/166	20210215-WuCC-iTRAQ-OSCC_relapse-3-Jan_Wang-s12.raw
	High		vVAGVANALAHk	Unambiguous	2	2	P68871;P02042	N-Term(iTRAQ4plex); K12(iTRAQ4plex)	HCD	1	0	1	1	247379	Not Unique	Not Used	0.344356	0.869537	2.55191	0.291964	0.855234	0.337509	31340.2	21651.5	32820.6	19648.1	53.78	3.42597e-05	0	29.5197	16	3	479.966	1437.88	2.99125	26.1248	3147	3147	MS2	13/100	20210215-WuCC-iTRAQ-OSCC_relapse-3-Jan_Wang-s52.raw
	High		lLGNVLVcVLAHHFGk	Unambiguous	1	1	P68871	N-Term(iTRAQ4plex); C8(Methylthio); K16(iTRAQ4plex)	HCD	1	0	1	1	311251	Unique	Used	0.0545375	0.71637	13.2748	0.0421683	0.779927	0.0591688	16733.2	1830.85	14436.9	1515.15	53.78	4.18794e-05	0	10.0843	251	4	514.299	2054.17	3.95872	51.3786	9119	9119	MS2	14/146	20210215-WuCC-iTRAQ-OSCC_relapse-3-Jan_Wang-s64.raw
		High	vVAGVANALAHk	Unambiguous	2	2	P68871;P02042	N-Term(iTRAQ4plex); K12(iTRAQ4plex)	CID	1	0	1	1	250749	No Quan Values	Not Used							71531.9				53.78	2.91062e-05	0	14.932	2	3	479.966	1437.88	2.73657	55.0148	10445	10445	MS2	13/100	20210215-WuCC-iTRAQ-OSCC_relapse-3-Jan_Wang-s52.raw
		High	vVAGVANALAHk	Unambiguous	2	2	P68871;P02042	N-Term(iTRAQ4plex); K12(iTRAQ4plex)	CID	1	0	1	1	238764	Redundant	Not Used	0.0452766	0.455408	10.1651	0.0663311	1.47777	0.146406	93335	8478.05	51191.9	13293.8	53.77	2.9593e-05	0	12.5473	7	3	479.965	1437.88	2.41821	38.4569	5970	5970	MS2	18/100	20210215-WuCC-iTRAQ-OSCC_relapse-3-Jan_Wang-s50.raw
	High		vVAGVANALAHkYH	Unambiguous	2	2	P68871;P02042	N-Term(iTRAQ4plex); K12(iTRAQ4plex)	HCD	1	0	1	1	335545	Not Unique	Not Used	0.159111	0.450446	2.86107	0.107528	0.681689	0.239952	4821.55	1539.09	2615.69	1113.27	53.74	6.23436e-05	1	14.962	157	4	435.256	1738	1.88345	33.471	4120	4120	MS2	12/116	20210215-WuCC-iTRAQ-OSCC_relapse-3-Jan_Wang-s70.raw
		High	vVAGVANALAHk	Unambiguous	2	2	P68871;P02042	N-Term(iTRAQ4plex); K12(iTRAQ4plex)	CID	1	0	1	1	245405	Redundant	Not Used	0.117128	0.736424	6.35409	0.0581214	0.50054	0.0793325	16092.9	3781.55	14273.1	2008.44	53.7	2.90074e-05	0	9.77987	46	3	479.966	1437.88	3.1186	52.7955	9792	9792	MS2	9/100	20210215-WuCC-iTRAQ-OSCC_relapse-3-Jan_Wang-s51.raw
[truncated: 199,057+ more rows]
