# Supplementary material for: LCP1 upregulation via EGFR signaling promotes oral cancer progression through the JAK2/STAT3/IL-1β axis
Source: Cancer Cell Int. 2025 Oct 3;25:329. doi: 10.1186/s12935-025-03970-0 (PMC12495854; doi:10.1186/s12935-025-03970-0)
Supplement: Supplementary file 10 — Supplemental Table S5 [file 12935_2025_3970_MOESM10_ESM.xlsx]

## Sheet: Table S5-1
Supplemental Table S5-1. List of proteins quantified in OSCC #1 with iTRAQ-based MS analysis a Proteins with log2 ratio larger than the mean + SD (0.872) were deemed overexpressed, whereas proteins with values less than the mean - SD (-1.164) were considered underexpressed.
Accession No.		Protein name	Gene name	M.W. (kDa)	Sequence coverage (%)	Mascot score	No. of unique peptide	No. of total peptide	No. of total spectra	115/114a				No. of amino acids	calc. pI
UniProt	Swiss-Prot									ratio	log2 ratio	No. of spectra	Variability (%)
Q6XPR3	RPTN_HUMAN	Repetin	RPTN	90.6772	2.68	91	2	2	2	7.63921	2.93342	2	234.814	784	6.91748
P57730	CAR18_HUMAN	Caspase recruitment domain-containing protein 18	CARD18	10.1312	70	462.976	4	4	13	6.3179	2.65944	7	31.8773	90	6.75635
Q07092	COGA1_HUMAN	Collagen alpha-1(XVI) chain	COL16A1	157.653	1.62	133.717	2	2	5	5.60706	2.48724	3	54.8988	1604	7.84033
P42224	STAT1_HUMAN	Signal transducer and activator of transcription 1-alpha/beta	STAT1	87.2795	57.6	5255.1	37	37	154	5.03457	2.33187	67	112.694	750	6.04932
Q9BV86	NTM1A_HUMAN	N-terminal Xaa-Pro-Lys N-methyltransferase 1	NTMT1	25.3708	11.66	330.451	2	2	4	4.92143	2.29908	3	76.2322	223	5.51611
O43795	MYO1B_HUMAN	Unconventional myosin-Ib	MYO1B	131.902	29.49	2331.16	26	26	69	4.50856	2.17267	37	139.47	1136	9.37842
Q15021	CND1_HUMAN	Condensin complex subunit 1	NCAPD2	157.082	2	83.93	2	2	2	4.48928	2.16649	2	11.5668	1401	6.60986
Q9Y4R8	TELO2_HUMAN	Telomere length regulation protein TEL2 homolog	TELO2	91.6892	1.67	93.5977	2	2	2	4.41501	2.14242	2	5.83099	837	5.75732
P09914	IFIT1_HUMAN	Interferon-induced protein with tetratricopeptide repeats 1	IFIT1	55.3252	31.17	1000.27	10	10	29	4.30089	2.10463	16	75.7919	478	7.1958
Q6NYC1	JMJD6_HUMAN	Bifunctional arginine demethylase and lysyl-hydroxylase JMJD6	JMJD6	46.4331	9.43	207.622	3	3	5	4.25949	2.09068	2	56.7392	403	8.68994
Q13753	LAMC2_HUMAN	Laminin subunit gamma-2	LAMC2	130.892	20.62	2346.95	21	21	61	4.24735	2.08656	32	187.918	1193	6.18896
P22532	SPR2D_HUMAN	Small proline-rich protein 2D	SPRR2D	7.89962	79.17	754.34	3	5	31	4.23948	2.08389	10	84.2047	72	8.36768
Q7Z7A3	CTU1_HUMAN	Cytoplasmic tRNA 2-thiolation protein 1	CTU1	36.4269	10.34	198.202	2	2	4	4.23721	2.08311	2	7.61288	348	9.20264
Q15050	RRS1_HUMAN	Ribosome biogenesis regulatory protein homolog	RRS1	41.1682	9.04	102.523	3	3	4	4.23188	2.0813	3	16.8726	365	10.6968
Q96PP8	GBP5_HUMAN	Guanylate-binding protein 5	GBP5	66.575	13.99	574.886	6	7	15	4.21514	2.07558	6	36.1223	586	5.5542
P20591	MX1_HUMAN	Interferon-induced GTP-binding protein Mx1	MX1	75.4732	41.09	1648.01	20	20	51	4.1654	2.05846	24	56.8117	662	5.8335
A1L390	PKHG3_HUMAN	Pleckstrin homology domain-containing family G member 3	PLEKHG3	134.329	3.28	113.728	3	3	3	4.08531	2.03044	3	51.0396	1219	6.55127
Q6NYC8	PPR18_HUMAN	Phostensin	PPP1R18	67.9015	22.68	535.847	9	9	17	3.98288	1.99381	10	98.6296	613	5.40186
P54687	BCAT1_HUMAN	Branched-chain-amino-acid aminotransferase, cytosolic	BCAT1	42.9385	25.39	582.26	6	6	16	3.9486	1.98134	8	58.0442	386	5.30029
P09455	RET1_HUMAN	Retinol-binding protein 1	RBP1	15.8399	83.7	1917.72	11	11	61	3.85505	1.94675	31	120.425	135	5.10986
Q9Y3Y2	CHTOP_HUMAN	Chromatin target of PRMT1 protein	CHTOP	26.3803	16.94	737.096	3	3	18	3.80929	1.92952	9	37.0447	248	12.2349
Q9Y6K5	OAS3_HUMAN	2'-5'-oligoadenylate synthase 3	OAS3	121.093	13.98	882.548	12	12	27	3.80339	1.92728	13	51.2131	1087	8.39697
Q9HAV7	GRPE1_HUMAN	GrpE protein homolog 1, mitochondrial	GRPEL1	24.2639	52.07	1099.62	10	10	30	3.74648	1.90554	17	23.1569	217	8.11865
P52292	IMA1_HUMAN	Importin subunit alpha-1	KPNA2	57.8259	26.28	678.431	10	10	20	3.67866	1.87918	9	53.1082	529	5.40186
O15226	NKRF_HUMAN	NF-kappa-B-repressing factor	NKRF	77.6242	2.75	144.158	2	2	4	3.66448	1.87361	2	27.2685	690	8.79248
O95999	BCL10_HUMAN	B-cell lymphoma/leukemia 10	BCL10	26.2353	10.73	181.132	3	3	8	3.65699	1.87066	5	41.7744	233	5.74463
Q9NYT0	PLEK2_HUMAN	Pleckstrin-2	PLEK2	39.9458	26.91	315.895	6	6	10	3.64082	1.86427	6	299.994	353	9.40771
Q13951	PEBB_HUMAN	Core-binding factor subunit beta	CBFB	21.4947	15.93	394.981	2	2	8	3.63126	1.86047	4	30.4405	182	6.59521
Q32P28	P3H1_HUMAN	Prolyl 3-hydroxylase 1	P3H1	83.3411	23.64	1075.22	13	13	32	3.62592	1.85835	18	138.641	736	5.13525
P43405	KSYK_HUMAN	Tyrosine-protein kinase SYK	SYK	72.0203	14.02	367.684	6	6	12	3.6043	1.84972	5	31.2639	635	8.25049
P68371	TBB4B_HUMAN	Tubulin beta-4B chain	TUBB4B	49.799	70.79	16030.2	2	28	518	3.59466	1.84585	6	33.3744	445	4.89404
Q9H3N1	TMX1_HUMAN	Thioredoxin-related transmembrane protein 1	TMX1	31.7708	12.86	425.525	3	3	12	3.59153	1.8446	6	80.8605	280	4.98291
Q9BQL6	FERM1_HUMAN	Fermitin family homolog 1	FERMT1	77.3874	31.61	1345.21	18	19	46	3.5109	1.81184	20	192.166	677	6.27783
Q13751	LAMB3_HUMAN	Laminin subunit beta-3	LAMB3	129.489	27.99	2766.92	25	25	76	3.49953	1.80716	33	134.246	1172	7.21045
O75718	CRTAP_HUMAN	Cartilage-associated protein	CRTAP	46.5319	24.94	335.42	9	9	13	3.48238	1.80007	9	121.91	401	5.73193
Q9BQE5	APOL2_HUMAN	Apolipoprotein L2	APOL2	37.0554	20.47	574.046	6	6	18	3.47509	1.79705	9	72.933	337	6.7417
P18283	GPX2_HUMAN	Glutathione peroxidase 2	GPX2	21.9411	71.58	1082.71	12	12	33	3.45009	1.78663	17	116.714	190	7.78174
Q14574	DSC3_HUMAN	Desmocollin-3	DSC3	99.9063	25	1783.53	17	17	51	3.447	1.78534	24	74.0082	896	6.1001
P32455	GBP1_HUMAN	Guanylate-binding protein 1	GBP1	67.8877	42.23	2159.69	18	20	68	3.41847	1.77335	20	90.3631	592	6.31592
P27144	KAD4_HUMAN	Adenylate kinase 4, mitochondrial	AK4	25.2522	67.71	865.809	11	11	27	3.39603	1.76385	18	43.6343	223	8.39697
Q16787	LAMA3_HUMAN	Laminin subunit alpha-3	LAMA3	366.384	15.36	3310.7	34	34	92	3.39454	1.76322	40	93.8695	3333	7.23975
Q56VL3	OCAD2_HUMAN	OCIA domain-containing protein 2	OCIAD2	16.9426	19.48	136.171	3	3	5	3.37344	1.75422	2	19.394	154	9.02686
P19957	ELAF_HUMAN	Elafin	PI3	12.2614	35.9	480.001	5	5	21	3.34376	1.74147	11	68.8393	117	8.82178
P17275	JUNB_HUMAN	Transcription factor JunB	JUNB	35.8572	19.88	165.432	3	3	5	3.34059	1.7401	2	125.394	347	9.21729
Q8TD16	BICD2_HUMAN	Protein bicaudal D homolog 2	BICD2	93.476	38.83	3009.87	27	27	81	3.33003	1.73553	40	93.8362	824	5.43994
O43272	PROD_HUMAN	Proline dehydrogenase 1, mitochondrial	PRODH	67.9586	22.33	995.152	9	9	27	3.31334	1.72829	10	86.1712	600	7.86963
Q96PZ0	PUS7_HUMAN	Pseudouridylate synthase 7 homolog	PUS7	74.9882	22.69	563.303	12	12	18	3.28157	1.71439	11	76.3694	661	6.3667
Q96AY3	FKB10_HUMAN	Peptidyl-prolyl cis-trans isomerase FKBP10	FKBP10	64.2042	30.58	1408.69	14	14	46	3.26564	1.70737	27	54.603	582	5.61768
Q5T0W9	FA83B_HUMAN	Protein FAM83B	FAM83B	114.729	8.9	388.403	8	8	13	3.25238	1.7015	7	91.5823	1011	8.96826
Q86TX2	ACOT1_HUMAN	Acyl-coenzyme A thioesterase 1	ACOT1	46.2481	36.34	2663.81	10	10	132	3.2416	1.6967	79	62.0202	421	7.34229
Q6ICG6	K0930_HUMAN	Uncharacterized protein KIAA0930	KIAA0930	45.7647	6.19	208.688	2	2	5	3.23895	1.69553	2	26.6697	404	7.94287
Q08AD1	CAMP2_HUMAN	Calmodulin-regulated spectrin-associated protein 2	CAMSAP2	167.984	1.48	151.061	2	2	4	3.2318	1.69234	2	56.5591	1489	6.80029
P01889	HLAB_HUMAN	HLA class I histocompatibility antigen, B alpha chain	HLA-B	40.435	40.61	1755.66	3	10	52	3.21479	1.68472	11	49.0203	362	5.84619
Q15645	PCH2_HUMAN	Pachytene checkpoint protein 2 homolog	TRIP13	48.5205	6.94	81.8213	2	2	2	3.20856	1.68193	2	293.244	432	6.0874
Q9P2E3	ZNFX1_HUMAN	NFX1-type zinc finger-containing protein 1	ZNFX1	220.084	1.67	174.47	2	2	4	3.19907	1.67765	2	30.136	1918	7.29834
Q9Y3T9	NOC2L_HUMAN	Nucleolar complex protein 2 homolog	NOC2L	84.8662	2.67	114.554	2	2	4	3.15461	1.65746	2	38.5783	749	5.61768
Q9NRF9	DPOE3_HUMAN	DNA polymerase epsilon subunit 3	POLE3	16.8493	20.41	117.552	2	2	2	3.1536	1.657	2	20.8914	147	4.7417
Q99829	CPNE1_HUMAN	Copine-1	CPNE1	59.0215	33.89	1250.48	11	11	34	3.14034	1.65092	12	66.0185	537	5.8335
Q9UKM9	RALY_HUMAN	RNA-binding protein Raly	RALY	32.4436	40.2	1374.7	14	14	51	3.1315	1.64686	26	83.4605	306	9.17334
P23497	SP100_HUMAN	Nuclear autoantigen Sp-100	SP100	100.354	9.78	536.404	5	6	17	3.09524	1.63005	8	40.4665	879	8.22119
P29558	RBMS1_HUMAN	RNA-binding motif, single-stranded-interacting protein 1	RBMS1	44.4769	9.85	165.66	3	3	6	3.04647	1.60714	3	13.9499	406	8.79248
Q9Y446	PKP3_HUMAN	Plakophilin-3	PKP3	87.029	37.26	2794.74	23	23	86	3.03081	1.5997	34	62.6965	797	9.31982
P11166	GTR1_HUMAN	Solute carrier family 2, facilitated glucose transporter member 1	SLC2A1	54.0485	15.85	870.604	7	7	27	3.02336	1.59615	14	70.1459	492	8.71924
P10321	HLAC_HUMAN	HLA class I histocompatibility antigen, C alpha chain	HLA-C	40.6229	28.69	1050.62	2	7	29	3.01757	1.59339	4	10.1892	366	6.03662
P39748	FEN1_HUMAN	Flap endonuclease 1	FEN1	42.5661	19.74	415.361	6	6	14	3.01413	1.59174	7	54.4778	380	8.6167
P05161	ISG15_HUMAN	Ubiquitin-like protein ISG15	ISG15	17.8763	38.18	717.88	5	5	23	2.98626	1.57834	10	115.575	165	7.44482
P52789	HXK2_HUMAN	Hexokinase-2	HK2	102.313	39.26	2658.38	26	29	77	2.96329	1.5672	33	64.2305	917	6.04932
Q9BQE3	TBA1C_HUMAN	Tubulin alpha-1C chain	TUBA1C	49.8635	79.73	19007.4	4	29	481	2.96	1.5656	17	91.471	449	5.09717
Q9GZU8	PIP30_HUMAN	PSME3-interacting protein	PSME3IP1	28.8945	18.9	465.501	5	5	14	2.9589	1.56506	7	105.712	254	5.45264
Q9UJA5	TRM6_HUMAN	tRNA (adenine(58)-N(1))-methyltransferase non-catalytic subunit TRM6	TRMT6	55.7643	28.97	727.278	12	12	25	2.9377	1.55469	15	74.4251	497	7.54736
Q8IVF2	AHNK2_HUMAN	Protein AHNAK2	AHNAK2	616.242	61.79	21810.6	172	174	617	2.93227	1.55202	292	91.693	5795	5.36377
O76021	RL1D1_HUMAN	Ribosomal L1 domain-containing protein 1	RSL1D1	54.9389	35.1	947.139	15	15	31	2.92589	1.54888	18	45.6133	490	10.1255
Q96QA5	GSDMA_HUMAN	Gasdermin-A	GSDMA	49.3338	51.46	1636.33	17	17	51	2.89016	1.53115	22	163.004	445	5.2876
P52630	STAT2_HUMAN	Signal transducer and activator of transcription 2	STAT2	97.8546	11.52	431.966	7	7	12	2.88424	1.52819	8	53.2877	851	5.49072
Q9UHB6	LIMA1_HUMAN	LIM domain and actin-binding protein 1	LIMA1	85.1734	35.05	1744.3	23	23	49	2.86315	1.51761	29	88.4224	759	6.84424
P07093	GDN_HUMAN	Glia-derived nexin	SERPINE2	43.9742	27.39	774.339	7	7	19	2.85719	1.5146	10	96.7233	398	9.29053
Q8WVC0	LEO1_HUMAN	RNA polymerase-associated protein LEO1	LEO1	75.3593	3.6	78.3934	2	2	2	2.85658	1.51429	2	23.1754	666	4.51318
O95347	SMC2_HUMAN	Structural maintenance of chromosomes protein 2	SMC2	135.572	7.44	487.981	8	8	15	2.85625	1.51412	9	62.6347	1197	8.42627
Q9H4L5	OSBL3_HUMAN	Oxysterol-binding protein-related protein 3	OSBPL3	101.16	3.27	163.872	2	2	2	2.85189	1.51192	2	63.205	887	6.87354
Q71RC2	LARP4_HUMAN	La-related protein 4	LARP4	80.5458	6.63	237.188	3	3	6	2.84874	1.51032	3	38.2069	724	6.60986
Q9BZ67	FRMD8_HUMAN	FERM domain-containing protein 8	FRMD8	51.1862	10.34	203.323	3	3	6	2.83443	1.50306	3	26.5445	464	6.22705
Q9ULV3	CIZ1_HUMAN	Cip1-interacting zinc finger protein	CIZ1	99.9828	5.12	166.439	3	3	5	2.83412	1.5029	3	8.14259	898	6.11279
Q96CU9	FXRD1_HUMAN	FAD-dependent oxidoreductase domain-containing protein 1	FOXRED1	53.7777	13.79	279.007	5	5	11	2.83213	1.50189	6	43.3725	486	7.78174
O43776	SYNC_HUMAN	Asparagine--tRNA ligase, cytoplasmic	NARS1	62.9025	49.64	2800.13	24	24	87	2.8254	1.49846	47	66.6344	548	6.25244
Q96EK9	KTI12_HUMAN	Protein KTI12 homolog	KTI12	38.5919	9.6	249.413	2	2	4	2.82377	1.49762	2	41.0808	354	6.94678
Q9BY32	ITPA_HUMAN	Inosine triphosphate pyrophosphatase	ITPA	21.4319	43.3	460.663	5	5	16	2.81496	1.49311	6	87.1025	194	5.65576
Q99661	KIF2C_HUMAN	Kinesin-like protein KIF2C	KIF2C	81.2612	2.62	173.393	2	2	4	2.80032	1.48559	2	81.3498	725	7.82568
P13674	P4HA1_HUMAN	Prolyl 4-hydroxylase subunit alpha-1	P4HA1	61.011	37.83	1185.92	14	14	33	2.79155	1.48107	17	45.6366	534	6.01123
P54577	SYYC_HUMAN	Tyrosine--tRNA ligase, cytoplasmic	YARS1	59.1061	42.05	1349.64	18	18	47	2.77835	1.47423	22	68.4796	528	7.04932
Q9P0L2	MARK1_HUMAN	Serine/threonine-protein kinase MARK1	MARK1	88.9472	5.41	163.386	2	3	4	2.77811	1.4741	2	6.42125	795	9.36377
Q9NWS0	PIHD1_HUMAN	PIH1 domain-containing protein 1	PIH1D1	32.3424	20.69	194.014	4	4	5	2.77168	1.47076	3	23.0178	290	5.13525
Q9H3U1	UN45A_HUMAN	Protein unc-45 homolog A	UNC45A	103.011	28.07	1682.22	20	20	50	2.75222	1.46059	26	65.982	944	6.07471
Q9BUP3	HTAI2_HUMAN	Oxidoreductase HTATIP2	HTATIP2	27.032	30.17	421.504	6	6	11	2.75038	1.45963	6	47.0102	242	8.38232
Q01105	SET_HUMAN	Protein SET	SET	33.4687	37.93	2270.08	9	9	65	2.74985	1.45936	36	71.1517	290	4.32275
O94925	GLSK_HUMAN	Glutaminase kidney isoform, mitochondrial	GLS	73.4139	41.26	2427.54	19	19	65	2.72907	1.44841	34	113.474	669	7.76709
P35568	IRS1_HUMAN	Insulin receptor substrate 1	IRS1	131.509	2.9	177.833	3	3	5	2.72595	1.44676	3	39.4265	1242	8.54346
Q02809	PLOD1_HUMAN	Procollagen-lysine,2-oxoglutarate 5-dioxygenase 1	PLOD1	83.4974	28.61	1388.93	16	16	43	2.72422	1.44584	25	90.7986	727	6.94678
O00148	DX39A_HUMAN	ATP-dependent RNA helicase DDX39A	DDX39A	49.098	34.66	1107.71	4	12	36	2.72395	1.4457	4	68.7324	427	5.68115
Q14137	BOP1_HUMAN	Ribosome biogenesis protein BOP1	BOP1	83.5772	18.5	394.997	7	7	11	2.71641	1.4417	5	7.46608	746	6.18896
Q13509	TBB3_HUMAN	Tubulin beta-3 chain	TUBB3	50.4003	50.89	8983.8	3	20	277	2.71131	1.43899	6	45.2185	450	4.93213
P60985	KTDAP_HUMAN	Keratinocyte differentiation-associated protein	KRTDAP	11.0429	28.28	932.833	4	4	30	2.69419	1.42985	16	200.239	99	7.41553
P50583	AP4A_HUMAN	Bis(5'-nucleosyl)-tetraphosphatase [asymmetrical]	NUDT2	16.8186	67.35	1093.39	9	9	31	2.6805	1.4225	16	27.1503	147	5.35107
Q9P2B4	CT2NL_HUMAN	CTTNBP2 N-terminal-like protein	CTTNBP2NL	70.1148	10.02	347.355	5	5	9	2.67728	1.42077	5	55.6911	639	8.06006
Q9NRN7	ADPPT_HUMAN	L-aminoadipate-semialdehyde dehydrogenase-phosphopantetheinyl transferase	AASDHPPT	35.7531	22.33	396.66	6	6	15	2.66405	1.41362	6	19.4312	309	6.80029
P50454	SERPH_HUMAN	Serpin H1	SERPINH1	46.4112	62.44	3904.22	22	22	113	2.66204	1.41253	48	81.7087	418	8.68994
Q14512	FGFP1_HUMAN	Fibroblast growth factor-binding protein 1	FGFBP1	26.2475	24.79	733.091	4	4	22	2.65895	1.41086	10	131.154	234	9.1001
Q9UGI8	TES_HUMAN	Testin	TES	47.9639	50.36	3001.67	22	22	96	2.64612	1.40388	52	66.5901	421	7.6792
Q9NVH2	INT7_HUMAN	Integrator complex subunit 7	INTS7	106.766	2.39	146.542	2	2	2	2.63499	1.3978	2	95.5401	962	8.01611
Q8N1Q8	THEM5_HUMAN	Acyl-coenzyme A thioesterase THEM5	THEM5	27.659	40.08	245.849	5	5	8	2.63178	1.39604	3	219.793	247	7.72314
P52735	VAV2_HUMAN	Guanine nucleotide exchange factor VAV2	VAV2	101.224	8.77	227.991	6	6	8	2.6266	1.3932	6	74.4703	878	7.07861
P32320	CDD_HUMAN	Cytidine deaminase	CDA	16.1739	47.95	429.859	4	4	15	2.62494	1.39229	7	105.818	146	6.91748
Q8IZW8	TENS4_HUMAN	Tensin-4	TNS4	76.715	5.31	281.889	4	4	9	2.60724	1.38252	5	58.4959	715	7.34229
A6NFQ2	TCAF2_HUMAN	TRPM8 channel-associated factor 2	TCAF2	100.841	16.54	447.035	11	11	17	2.6003	1.37868	9	80.4647	919	7.1665
P53985	MOT1_HUMAN	Monocarboxylate transporter 1	SLC16A1	53.9089	2.6	279.939	2	2	7	2.60022	1.37864	4	218.138	500	8.66064
Q9UN81	LORF1_HUMAN	LINE-1 retrotransposable element ORF1 protein	L1RE1	40.0307	7.99	92.9502	3	3	3	2.59583	1.37619	3	6.98592	338	9.51025
P48729	KC1A_HUMAN	Casein kinase I isoform alpha	CSNK1A1	38.8899	45.99	1371.75	11	11	37	2.59265	1.37443	17	69.5588	337	9.56885
Q9NSA3	CNBP1_HUMAN	Beta-catenin-interacting protein 1	CTNNBIP1	9.16454	69.14	680.787	4	4	20	2.58884	1.37231	9	44.7982	81	5.41455
O00469	PLOD2_HUMAN	Procollagen-lysine,2-oxoglutarate 5-dioxygenase 2	PLOD2	84.6316	10.04	404.354	5	5	10	2.58805	1.37186	5	16.2327	737	6.7124
P02795	MT2_HUMAN	Metallothionein-2	MT2A	6.0372	32.79	331.29	2	2	18	2.5677	1.36048	8	100.631	61	7.82568
Q9UPU7	TBD2B_HUMAN	TBC1 domain family member 2B	TBC1D2B	109.812	12.25	600.121	8	8	15	2.56703	1.3601	9	36.1061	963	6.16357
Q9UBP6	TRMB_HUMAN	tRNA (guanine-N(7)-)-methyltransferase	METTL1	31.4511	16.67	277.89	3	3	7	2.56418	1.3585	4	78.7023	276	7.63525
O75676	KS6A4_HUMAN	Ribosomal protein S6 kinase alpha-4	RPS6KA4	85.5523	4.27	133.102	2	2	4	2.56249	1.35755	2	16.9497	772	8.27979
Q8WVM0	TFB1M_HUMAN	Dimethyladenosine transferase 1, mitochondrial	TFB1M	39.518	8.38	137.739	2	2	4	2.55887	1.35551	2	57.9219	346	9.26123
P54652	HSP72_HUMAN	Heat shock-related 70 kDa protein 2	HSPA2	69.9779	66.51	10316.5	24	38	323	2.55268	1.35201	80	100.496	639	5.74463
P45452	MMP13_HUMAN	Collagenase 3	MMP13	53.7855	13.59	257.044	4	4	7	2.54082	1.34529	4	1.65445	471	5.60498
O00193	SMAP_HUMAN	Small acidic protein	SMAP	20.3202	25.14	541.602	3	3	13	2.53946	1.34452	6	20.9622	183	4.71631
Q86VM9	ZCH18_HUMAN	Zinc finger CCCH domain-containing protein 18	ZC3H18	106.316	4.3	240.749	3	3	6	2.53846	1.34395	3	30.7927	953	8.32373
O95433	AHSA1_HUMAN	Activator of 90 kDa heat shock protein ATPase homolog 1	AHSA1	38.2503	38.17	1139.85	10	10	33	2.53749	1.3434	19	46.8738	338	5.52881
Q9BUF5	TBB6_HUMAN	Tubulin beta-6 chain	TUBB6	49.825	63.45	7316.37	10	22	240	2.53499	1.34198	27	87.8587	446	4.88135
P20908	CO5A1_HUMAN	Collagen alpha-1(V) chain	COL5A1	183.447	5.6	562.265	7	7	16	2.53465	1.34179	6	92.0344	1838	5.05908
Q9UJZ1	STML2_HUMAN	Stomatin-like protein 2, mitochondrial	STOML2	38.5102	43.54	1664.77	10	10	45	2.52875	1.33842	20	104.001	356	7.38623
Q00534	CDK6_HUMAN	Cyclin-dependent kinase 6	CDK6	36.915	35.28	584.606	9	9	17	2.52781	1.33789	10	69.8053	326	6.45557
Q9NXH9	TRM1_HUMAN	tRNA (guanine(26)-N(2))-dimethyltransferase	TRMT1	72.1884	19.27	783.822	9	9	21	2.52752	1.33772	9	47.6035	659	7.63525
P22676	CALB2_HUMAN	Calretinin	CALB2	31.5196	60.15	2269.06	15	15	71	2.52035	1.33363	34	71.6539	271	5.14795
P98179	RBM3_HUMAN	RNA-binding protein 3	RBM3	17.16	49.04	785.34	4	4	22	2.51625	1.33127	9	30.8846	157	8.90967
O15296	LX15B_HUMAN	Polyunsaturated fatty acid lipoxygenase ALOX15B	ALOX15B	75.8088	17.9	554.607	8	8	16	2.50681	1.32585	8	77.2704	676	6.1001
P68366	TBA4A_HUMAN	Tubulin alpha-4A chain	TUBA4A	49.8924	66.74	16460.5	6	26	428	2.50541	1.32505	11	69.4105	448	5.05908
Q9BST9	RTKN_HUMAN	Rhotekin	RTKN	62.6277	25.93	450.675	8	8	13	2.50481	1.3247	6	114.703	563	7.44482
Q9UNN8	EPCR_HUMAN	Endothelial protein C receptor	PROCR	26.6546	20.59	299.481	4	4	9	2.50442	1.32448	3	25.0699	238	7.18115
Q16254	E2F4_HUMAN	Transcription factor E2F4	E2F4	43.9333	6.05	107.918	2	2	2	2.49842	1.32101	2	7.47899	413	4.75439
Q9H8W4	PKHF2_HUMAN	Pleckstrin homology domain-containing family F member 2	PLEKHF2	27.7798	30.12	423.136	5	5	11	2.49789	1.32071	7	48.6695	249	8.20654
O76031	CLPX_HUMAN	ATP-dependent Clp protease ATP-binding subunit clpX-like, mitochondrial	CLPX	69.1807	17.54	519.719	10	10	17	2.49228	1.31746	10	72.0093	633	7.57666
O75342	LX12B_HUMAN	Arachidonate 12-lipoxygenase, 12R-type	ALOX12B	80.304	7.56	161.669	3	3	5	2.4712	1.30521	3	21.2945	701	7.63525
P55287	CAD11_HUMAN	Cadherin-11	CDH11	87.9108	18.59	710.629	9	9	19	2.46789	1.30328	11	78.6013	796	4.90674
Q15527	SURF2_HUMAN	Surfeit locus protein 2	SURF2	29.599	25.78	269.696	4	4	7	2.46276	1.30028	5	65.2717	256	9.21729
O60869	EDF1_HUMAN	Endothelial differentiation-related factor 1	EDF1	16.3589	35.14	376.162	5	5	14	2.45981	1.29855	7	24.9112	148	9.94971
P29508	SPB3_HUMAN	Serpin B3	SERPINB3	44.5365	81.03	7869.08	31	31	246	2.45497	1.2957	108	72.9116	390	6.81494
Q99848	EBP2_HUMAN	Probable rRNA-processing protein EBP2	EBNA1BP2	34.8304	2.94	84.9101	2	2	2	2.44899	1.29219	2	6.62054	306	10.0962
Q9ULP0	NDRG4_HUMAN	Protein NDRG4	NDRG4	38.4341	35.8	575.104	7	7	16	2.44852	1.29191	9	108.163	352	6.21436
Q99615	DNJC7_HUMAN	DnaJ homolog subfamily C member 7	DNAJC7	56.4047	24.09	702.299	11	11	26	2.44851	1.2919	15	61.363	494	6.96143
Q96FX7	TRM61_HUMAN	tRNA (adenine(58)-N(1))-methyltransferase catalytic subunit TRMT61A	TRMT61A	31.3619	30.45	619.778	6	6	17	2.44818	1.29171	7	62.5828	289	7.35693
O60911	CATL2_HUMAN	Cathepsin L2	CTSV	37.3051	24.25	453.086	6	7	18	2.44815	1.29169	7	97.1329	334	8.76318
P09238	MMP10_HUMAN	Stromelysin-2	MMP10	54.1168	9.87	253.995	4	4	8	2.44296	1.28863	4	64.1521	476	5.79541
O60828	PQBP1_HUMAN	Polyglutamine-binding protein 1	PQBP1	30.454	16.6	209.235	2	2	6	2.44119	1.28759	2	30.5409	265	6.32861
Q15063	POSTN_HUMAN	Periostin	POSTN	93.2553	36.72	2608.29	23	23	80	2.43665	1.2849	39	39.6807	836	7.53271
Q14978	NOLC1_HUMAN	Nucleolar and coiled-body phosphoprotein 1	NOLC1	73.5596	15.31	703.042	10	10	25	2.43389	1.28326	16	29.7584	699	9.46631
P49662	CASP4_HUMAN	Caspase-4	CASP4	43.2345	35.01	929.982	9	9	22	2.43147	1.28183	12	60.6857	377	5.99854
P61289	PSME3_HUMAN	Proteasome activator complex subunit 3	PSME3	29.4876	60.63	1337.41	13	13	36	2.42111	1.27567	19	53.152	254	5.94775
Q9BRT2	UQCC2_HUMAN	Ubiquinol-cytochrome-c reductase complex assembly factor 2	UQCC2	14.8654	46.03	297.854	4	4	7	2.41729	1.27339	3	20.9843	126	7.37158
Q13835	PKP1_HUMAN	Plakophilin-1	PKP1	82.8078	44.44	3033.05	24	24	80	2.40916	1.26853	32	77.6294	747	9.12939
Q5SRE5	NU188_HUMAN	Nucleoporin NUP188	NUP188	195.917	1.94	148.716	2	2	4	2.40722	1.26737	2	3.94993	1749	6.72705
Q9NX58	LYAR_HUMAN	Cell growth-regulating nucleolar protein	LYAR	43.6069	25.07	611.312	7	7	17	2.4051	1.2661	9	20.5417	379	9.56885
Q9NUU7	DD19A_HUMAN	ATP-dependent RNA helicase DDX19A	DDX19A	53.9408	40.17	1882.38	15	15	48	2.39732	1.26142	22	74.7283	478	6.58057
P31689	DNJA1_HUMAN	DnaJ homolog subfamily A member 1	DNAJA1	44.8395	36.27	1336.55	10	10	40	2.39419	1.25954	15	68.4583	397	7.07861
O00515	LAD1_HUMAN	Ladinin-1	LAD1	57.0968	38.88	2695.97	19	19	83	2.39077	1.25747	39	75.0757	517	9.67139
O75038	PLCH2_HUMAN	1-phosphatidylinositol 4,5-bisphosphate phosphodiesterase eta-2	PLCH2	154.572	8.05	669.595	7	7	16	2.38839	1.25604	6	111.182	1416	7.84033
P49750	YLPM1_HUMAN	YLP motif-containing protein 1	YLPM1	241.495	3.63	424.979	6	6	12	2.38795	1.25577	7	54.2296	2146	6.55127
Q92688	AN32B_HUMAN	Acidic leucine-rich nuclear phosphoprotein 32 family member B	ANP32B	28.7703	31.47	1360.75	4	8	40	2.38554	1.25432	16	60.5219	251	4.05615
P04637	P53_HUMAN	Cellular tumor antigen p53	TP53	43.6254	5.85	86.1653	2	2	2	2.3788	1.25023	2	41.9695	393	6.78564
P68036	UB2L3_HUMAN	Ubiquitin-conjugating enzyme E2 L3	UBE2L3	17.8502	57.79	872.546	8	8	28	2.37636	1.24875	13	43.6443	154	8.51416
Q9NQG5	RPR1B_HUMAN	Regulation of nuclear pre-mRNA domain-containing protein 1B	RPRD1B	36.8772	50.31	1093.9	11	11	30	2.3713	1.24568	17	69.2759	326	5.97314
Q9Y6E2	5MP1_HUMAN	eIF5-mimic protein 1	BZW2	48.132	20.53	741.694	7	8	22	2.367	1.24306	10	45.8736	419	6.68311
P40261	NNMT_HUMAN	Nicotinamide N-methyltransferase	NNMT	29.5551	20.08	364.778	5	5	13	2.36613	1.24253	7	38.8219	264	5.74463
Q9H6T0	ESRP2_HUMAN	Epithelial splicing regulatory protein 2	ESRP2	78.3511	26.13	853.168	13	14	29	2.36476	1.24169	12	93.9438	727	6.7124
A6ND36	FA83G_HUMAN	Protein FAM83G	FAM83G	90.7787	17.86	595.379	11	11	20	2.36103	1.23942	11	112.346	823	6.39209
Q9UMD9	COHA1_HUMAN	Collagen alpha-1(XVII) chain	COL17A1	150.326	11.29	1028.88	13	13	30	2.35972	1.23862	16	96.6772	1497	8.79248
O15533	TPSN_HUMAN	Tapasin	TAPBP	47.5406	9.6	271.137	4	4	8	2.35774	1.2374	5	34.3832	448	6.99072
Q5VYS8	TUT7_HUMAN	Terminal uridylyltransferase 7	TUT7	171.122	6.49	388.971	8	8	12	2.35339	1.23474	8	34.7718	1495	6.82959
P30419	NMT1_HUMAN	Glycylpeptide N-tetradecanoyltransferase 1	NMT1	56.7699	31.45	1348.57	12	12	35	2.35049	1.23296	19	44.654	496	7.79639
P49841	GSK3B_HUMAN	Glycogen synthase kinase-3 beta	GSK3B	46.7149	24.05	259.03	4	5	8	2.34041	1.22676	2	21.9639	420	8.77783
Q9C0C2	TB182_HUMAN	182 kDa tankyrase-1-binding protein	TNKS1BP1	181.685	51.13	7546.4	56	56	202	2.3373	1.22484	101	60.2766	1729	4.85596
Q02750	MP2K1_HUMAN	Dual specificity mitogen-activated protein kinase kinase 1	MAP2K1	43.4113	21.63	384.896	4	7	13	2.33639	1.22428	4	18.008	393	6.62451
Q9BWJ5	SF3B5_HUMAN	Splicing factor 3B subunit 5	SF3B5	10.1288	51.16	112.665	3	3	3	2.33469	1.22323	3	0.794297	86	6.354
Q03518	TAP1_HUMAN	Antigen peptide transporter 1	TAP1	80.9136	3.61	238.753	2	2	6	2.32909	1.21977	3	49.3219	748	7.31299
Q63HN8	RN213_HUMAN	E3 ubiquitin-protein ligase RNF213	RNF213	591.03	5.15	1234.61	23	23	40	2.32672	1.2183	23	32.6709	5207	6.48096
Q8WXE9	STON2_HUMAN	Stonin-2	STON2	101.102	8.51	469.207	6	6	12	2.32284	1.21589	7	63.2796	905	5.38916
Q9NUQ9	CYRIB_HUMAN	CYFIP-related Rac1 interactor B	CYRIB	36.7246	62.96	1525.89	14	14	47	2.3197	1.21394	26	54.7469	324	6.06201
Q9Y587	AP4S1_HUMAN	AP-4 complex subunit sigma-1	AP4S1	16.9937	13.19	153.796	2	2	2	2.31709	1.21231	2	31.9384	144	5.18604
P29034	S10A2_HUMAN	Protein S100-A2	S100A2	11.1094	46.94	2965.04	7	7	114	2.31394	1.21035	65	52.1729	98	4.77979
Q9BY43	CHM4A_HUMAN	Charged multivesicular body protein 4a	CHMP4A	25.0828	18.92	283.123	3	3	6	2.31309	1.20982	3	33.9426	222	4.70361
Q9BQP7	MGME1_HUMAN	Mitochondrial genome maintenance exonuclease 1	MGME1	39.396	8.72	89.3622	3	3	4	2.31258	1.2095	3	11.1527	344	7.6792
Q15628	TRADD_HUMAN	Tumor necrosis factor receptor type 1-associated DEATH domain protein	TRADD	34.2258	27.56	803.191	7	7	21	2.30951	1.20759	6	68.0411	312	6.26514
P49585	PCY1A_HUMAN	Choline-phosphate cytidylyltransferase A	PCYT1A	41.7048	39.51	1073.46	11	11	32	2.30875	1.20711	18	62.917	367	7.25439
Q12965	MYO1E_HUMAN	Unconventional myosin-Ie	MYO1E	126.982	13.54	750.236	12	12	23	2.30296	1.20349	14	23.4214	1108	8.92432
P33991	MCM4_HUMAN	DNA replication licensing factor MCM4	MCM4	96.4976	24.45	1028.67	14	14	27	2.29949	1.20131	13	55.754	863	6.7417
O14933	UB2L6_HUMAN	Ubiquitin/ISG15-conjugating enzyme E2 L6	UBE2L6	17.7572	27.45	250.315	3	3	4	2.2963	1.19931	4	44.3651	153	7.88428
Q7L3T8	SYPM_HUMAN	Probable proline--tRNA ligase, mitochondrial	PARS2	53.2281	6.95	96.2432	2	2	2	2.29569	1.19893	2	11.0184	475	8.104
Q9Y266	NUDC_HUMAN	Nuclear migration protein nudC	NUDC	38.2191	44.11	1613.31	16	16	54	2.29468	1.19829	34	40.2834	331	5.37646
Q15691	MARE1_HUMAN	Microtubule-associated protein RP/EB family member 1	MAPRE1	29.9802	43.28	1026.01	13	13	36	2.29348	1.19754	23	91.7354	268	5.13525
P84085	ARF5_HUMAN	ADP-ribosylation factor 5	ARF5	20.5166	56.11	1703.42	4	9	49	2.28421	1.1917	8	62.9353	180	6.78564
Q96IF1	AJUBA_HUMAN	LIM domain-containing protein ajuba	AJUBA	56.8971	21	329.194	7	7	10	2.28287	1.19085	7	98.387	538	7.13721
P09913	IFIT2_HUMAN	Interferon-induced protein with tetratricopeptide repeats 2	IFIT2	54.5975	7.84	122.575	2	3	3	2.28287	1.19085	2	28.0262	472	6.75635
Q27J81	INF2_HUMAN	Inverted formin-2	INF2	135.54	26.5	2129.04	22	22	59	2.28206	1.19034	29	92.1373	1249	5.37646
Q9BWU0	NADAP_HUMAN	Kanadaptin	SLC4A1AP	88.759	11.31	414.102	6	6	14	2.27943	1.18868	7	67.2137	796	5.18604
P60842	IF4A1_HUMAN	Eukaryotic initiation factor 4A-I	EIF4A1	46.1246	60.59	4369.5	12	22	124	2.27724	1.18729	40	33.2353	406	5.47803
O95302	FKBP9_HUMAN	Peptidyl-prolyl cis-trans isomerase FKBP9	FKBP9	63.0435	33.51	1413.04	17	17	51	2.26817	1.18153	31	97.5433	570	5.08447
P29590	PML_HUMAN	Protein PML	PML	97.4889	36.39	1810.5	25	25	58	2.26752	1.18111	29	49.187	882	6.21436
Q92990	GLMN_HUMAN	Glomulin	GLMN	68.1646	11.95	409.452	5	5	12	2.26323	1.17838	6	34.5598	594	5.32568
P49458	SRP09_HUMAN	Signal recognition particle 9 kDa protein	SRP9	10.1051	45.35	333.278	4	4	13	2.25923	1.17583	9	87.3683	86	7.97217
P49790	NU153_HUMAN	Nuclear pore complex protein Nup153	NUP153	153.843	3.32	234.418	5	5	8	2.2586	1.17543	6	46.9683	1475	8.73389
Q07866	KLC1_HUMAN	Kinesin light chain 1	KLC1	65.2689	34.21	1795.64	14	18	52	2.25802	1.17506	19	57.6836	573	6.20166
O60245	PCDH7_HUMAN	Protocadherin-7	PCDH7	116	3.37	312.68	3	3	6	2.25332	1.17205	3	3.17307	1069	5.18604
Q9H583	HEAT1_HUMAN	HEAT repeat-containing protein 1	HEATR1	242.215	1.35	162.62	3	3	7	2.25076	1.17041	2	92.251	2144	6.53662
P36639	8ODP_HUMAN	Oxidized purine nucleoside triphosphate hydrolase	NUDT1	17.94	23.72	403.754	3	3	11	2.25006	1.16996	6	96.2186	156	5.08447
Q53H96	P5CR3_HUMAN	Pyrroline-5-carboxylate reductase 3	PYCR3	28.6449	48.54	1559.28	10	10	45	2.2477	1.16845	18	64.0372	274	7.72314
Q53RT3	APRV1_HUMAN	Retroviral-like aspartic protease 1	ASPRV1	36.9681	49.85	2019.68	11	11	62	2.24718	1.16811	21	91.7542	343	5.43994
P12081	HARS1_HUMAN	Histidine--tRNA ligase, cytoplasmic	HARS1	57.3742	45.58	1279.27	18	18	41	2.24383	1.16596	23	45.7144	509	5.88428
Q9UI42	CBPA4_HUMAN	Carboxypeptidase A4	CPA4	47.3217	28.03	668.686	9	9	20	2.24228	1.16497	10	8.15664	421	6.69775
Q13492	PICAL_HUMAN	Phosphatidylinositol-binding clathrin assembly protein	PICALM	70.71	11.5	568.65	7	7	15	2.24097	1.16412	8	36.4483	652	7.89893
P17900	SAP3_HUMAN	Ganglioside GM2 activator	GM2A	20.8247	29.02	555.171	5	5	17	2.23964	1.16327	10	55.1697	193	5.31299
Q8WX92	NELFB_HUMAN	Negative elongation factor B	NELFB	65.6554	12.59	478.865	6	6	13	2.23867	1.16264	7	109.616	580	6.12549
Q92888	ARHG1_HUMAN	Rho guanine nucleotide exchange factor 1	ARHGEF1	102.371	26.32	1189.07	20	20	39	2.23447	1.15993	25	68.7395	912	5.65576
Q96T37	RBM15_HUMAN	RNA-binding protein 15	RBM15	107.124	7.06	284.903	5	5	8	2.23445	1.15992	5	54.623	977	10.0815
P37108	SRP14_HUMAN	Signal recognition particle 14 kDa protein	SRP14	14.5608	61.76	1063.48	7	7	27	2.23053	1.15739	14	48.7566	136	10.0376
Q96CW6	S7A6O_HUMAN	Probable RNA polymerase II nuclear localization protein SLC7A6OS	SLC7A6OS	35.0067	8.41	125.184	2	2	2	2.22393	1.15311	3	100.156	309	4.60205
Q6DKI1	RL7L_HUMAN	60S ribosomal protein L7-like 1	RPL7L1	29.6506	20	305.095	4	4	9	2.22327	1.15268	5	28.8961	255	10.521
Q9Y606	PUS1_HUMAN	Pseudouridylate synthase 1 homolog	PUS1	47.4399	19.91	463.009	7	7	14	2.22259	1.15224	7	66.6307	427	8.41162
Q9NSC5	HOME3_HUMAN	Homer protein homolog 3	HOMER3	39.8123	26.59	256.995	5	5	9	2.22205	1.15189	4	25.4554	361	5.45264
O75635	SPB7_HUMAN	Serpin B7	SERPINB7	42.8775	25.26	612.305	10	10	23	2.22071	1.15102	14	89.3229	380	6.80029
P26639	SYTC_HUMAN	Threonine--tRNA ligase 1, cytoplasmic	TARS1	83.3819	43.02	2010.21	25	25	64	2.21807	1.1493	32	59.8325	723	6.66846
Q9BTT0	AN32E_HUMAN	Acidic leucine-rich nuclear phosphoprotein 32 family member E	ANP32E	30.6738	23.13	755.363	5	5	20	2.21732	1.14882	10	45.916	268	3.85303
Q14C86	GAPD1_HUMAN	GTPase-activating protein and VPS9 domain-containing protein 1	GAPVD1	164.877	11.5	854.639	13	13	26	2.21381	1.14653	15	92.8546	1478	5.22412
Q8N9N2	ASCC1_HUMAN	Activating signal cointegrator 1 complex subunit 1	ASCC1	45.4806	4.5	149.392	2	2	4	2.21341	1.14627	2	12.2401	400	5.5415
Q14699	RFTN1_HUMAN	Raftlin	RFTN1	63.1065	4.67	134.9	2	2	5	2.2134	1.14626	3	30.8859	578	5.66846
P31944	CASPE_HUMAN	Caspase-14	CASP14	27.662	81.82	4773.65	20	20	134	2.2134	1.14626	53	143.513	242	5.57959
Q14919	NC2A_HUMAN	Dr1-associated corepressor	DRAP1	22.3359	22.44	364.761	5	5	13	2.21279	1.14586	6	24.7595	205	5.17334
P78527	PRKDC_HUMAN	DNA-dependent protein kinase catalytic subunit	PRKDC	468.788	26.62	6718.45	92	92	216	2.20339	1.13972	128	57.1418	4128	7.12256
Q86Y79	PTH_HUMAN	Probable peptidyl-tRNA hydrolase	PTRH1	22.9221	11.68	84.1963	2	2	2	2.20086	1.13807	2	118.235	214	10.5649
O43172	PRP4_HUMAN	U4/U6 small nuclear ribonucleoprotein Prp4	PRPF4	58.4124	11.3	225.566	4	4	7	2.19719	1.13566	4	5.66076	522	7.41553
Q86TB9	PATL1_HUMAN	Protein PAT1 homolog 1	PATL1	86.7956	4.29	229.48	4	4	9	2.19651	1.13522	5	19.7828	770	6.66846
P04839	CY24B_HUMAN	Cytochrome b-245 heavy chain	CYBB	65.2936	3.86	130.805	2	2	2	2.1958	1.13475	2	46.7091	570	8.63135
Q92597	NDRG1_HUMAN	Protein NDRG1	NDRG1	42.8077	71.32	8749.9	15	15	229	2.19443	1.13384	88	91.848	394	5.8208
Q3ZCQ8	TIM50_HUMAN	Mitochondrial import inner membrane translocase subunit TIM50	TIMM50	39.6215	11.05	249.033	3	3	7	2.19194	1.13221	4	4.0819	353	8.36768
P05198	IF2A_HUMAN	Eukaryotic translation initiation factor 2 subunit 1	EIF2S1	36.0894	63.49	2371.72	20	20	72	2.1894	1.13054	37	68.5533	315	5.08447
P62995	TRA2B_HUMAN	Transformer-2 protein homolog beta	TRA2B	33.6456	23.61	560.384	5	5	15	2.18072	1.1248	8	39.5957	288	11.2534
P07942	LAMB1_HUMAN	Laminin subunit beta-1	LAMB1	197.909	17.41	1752.28	26	26	56	2.17962	1.12408	31	39.7811	1786	4.94482
Q9P107	GMIP_HUMAN	GEM-interacting protein	GMIP	106.617	4.02	120.865	2	2	4	2.17611	1.12175	2	82.2783	970	5.71924
P54252	ATX3_HUMAN	Ataxin-3	ATXN3	41.2241	32.96	922.572	8	8	21	2.17433	1.12057	10	47.1671	361	4.77979
Q7L8W6	DPH6_HUMAN	Diphthine--ammonia ligase	DPH6	30.2873	26.97	172.8	5	5	6	2.16727	1.11588	5	2.31816	267	5.40186
Q6PJG6	BRAT1_HUMAN	BRCA1-associated ATM activator 1	BRAT1	88.0629	6.46	439.859	4	4	10	2.15993	1.11099	5	11.1368	821	5.2749
Q32P41	TRM5_HUMAN	tRNA (guanine(37)-N1)-methyltransferase	TRMT5	58.2092	21.22	514.496	8	8	17	2.1446	1.10071	9	55.0006	509	8.6167
Q6ZRV2	FA83H_HUMAN	Protein FAM83H	FAM83H	127.044	26.46	2450.7	23	23	60	2.14266	1.0994	30	130.426	1179	6.97607
Q6ZS17	RIPR1_HUMAN	Rho family-interacting cell polarization regulator 1	RIPOR1	132.225	2.7	106.296	3	3	4	2.14254	1.09932	2	13.5659	1223	6.27783
Q92625	ANS1A_HUMAN	Ankyrin repeat and SAM domain-containing protein 1A	ANKS1A	123.032	8.82	403.421	7	7	11	2.14136	1.09853	7	65.7669	1134	6.37939
Q08J23	NSUN2_HUMAN	RNA cytosine C(5)-methyltransferase NSUN2	NSUN2	86.4158	37.42	1934.21	21	21	52	2.13829	1.09645	27	72.6452	767	6.771
Q8N9T8	KRI1_HUMAN	Protein KRI1 homolog	KRI1	82.5475	7.4	349.015	4	4	12	2.13621	1.09506	6	59.6004	703	5.13525
Q16363	LAMA4_HUMAN	Laminin subunit alpha-4	LAMA4	202.397	8.56	675.045	13	13	21	2.13579	1.09477	13	37.5855	1823	6.27783
Q14566	MCM6_HUMAN	DNA replication licensing factor MCM6	MCM6	92.8312	23.51	1396.13	17	17	42	2.13465	1.094	24	45.6183	821	5.41455
Q9H2P9	DPH5_HUMAN	Diphthine methyl ester synthase	DPH5	31.6313	15.09	236.448	4	4	8	2.13295	1.09285	5	5.35252	285	5.31299
Q8IY63	AMOL1_HUMAN	Angiomotin-like protein 1	AMOTL1	106.508	3.45	82.53	2	2	2	2.13192	1.09215	2	15.1222	956	7.10791
P23381	SYWC_HUMAN	Tryptophan--tRNA ligase, cytoplasmic	WARS1	53.1316	64.76	5143.09	25	25	137	2.1289	1.09011	64	69.3415	471	6.22705
P22223	CADH3_HUMAN	Cadherin-3	CDH3	91.3616	16.41	652.082	6	8	24	2.12336	1.08635	5	25.1847	829	4.75439
Q9NYH9	UTP6_HUMAN	U3 small nucleolar RNA-associated protein 6 homolog	UTP6	70.1488	4.36	107.465	2	2	2	2.12102	1.08476	2	17.4834	597	7.28369
O75592	MYCB2_HUMAN	E3 ubiquitin-protein ligase MYCBP2	MYCBP2	513.309	2.42	462.569	9	9	13	2.12095	1.08471	8	9.42122	4678	7.02002
Q9H6T3	RPAP3_HUMAN	RNA polymerase II-associated protein 3	RPAP3	75.6719	4.36	150.779	3	3	5	2.11935	1.08362	2	31.1902	665	6.84424
Q9H0W8	SMG9_HUMAN	Nonsense-mediated mRNA decay factor SMG9	SMG9	57.6141	4.62	89.412	2	2	2	2.11822	1.08285	2	45.4907	520	7.00537
O43516	WIPF1_HUMAN	WAS/WASL-interacting protein family member 1	WIPF1	51.2274	3.98	55.4562	2	2	2	2.11757	1.08241	2	58.2126	503	11.4731
Q92743	HTRA1_HUMAN	Serine protease HTRA1	HTRA1	51.2546	19.38	519.94	7	7	15	2.11629	1.08153	8	45.7868	480	7.82568
Q9NW13	RBM28_HUMAN	RNA-binding protein 28	RBM28	85.6847	10.54	493.494	7	7	17	2.11082	1.0778	10	50.3838	759	9.21729
P50895	BCAM_HUMAN	Basal cell adhesion molecule	BCAM	67.3626	40.92	2104.29	17	17	56	2.11051	1.07759	32	77.7673	628	5.80811
P31947	1433S_HUMAN	14-3-3 protein sigma	SFN	27.7567	87.1	73414.5	24	27	2134	2.10734	1.07542	803	77.0354	248	4.7417
O43823	AKAP8_HUMAN	A-kinase anchor protein 8	AKAP8	76.0611	4.19	211.166	2	2	3	2.10699	1.07518	2	3.22111	692	5.14795
Q13671	RIN1_HUMAN	Ras and Rab interactor 1	RIN1	84.0465	15.45	571.88	7	7	18	2.10026	1.07057	9	55.3184	783	8.01611
O00422	SAP18_HUMAN	Histone deacetylase complex subunit SAP18	SAP18	17.55	18.95	96.4753	2	2	2	2.09637	1.0679	2	34.0616	153	9.34912
Q9Y679	AUP1_HUMAN	Lipid droplet-regulating VLDL assembly factor AUP1	AUP1	45.758	4.63	174.178	2	2	5	2.0948	1.06681	3	9.07115	410	8.646
Q9HB71	CYBP_HUMAN	Calcyclin-binding protein	CACYBP	26.1936	51.75	642.909	10	10	22	2.09425	1.06644	12	31.0321	228	8.25049
Q15370	ELOB_HUMAN	Elongin-B	ELOB	13.1246	46.61	364.228	4	4	12	2.09348	1.0659	7	38.6825	118	4.88135
Q9H444	CHM4B_HUMAN	Charged multivesicular body protein 4b	CHMP4B	24.9346	33.04	769.636	8	9	22	2.09266	1.06534	11	41.2418	224	4.81787
Q96P11	NSUN5_HUMAN	28S rRNA (cytosine-C(5))-methyltransferase	NSUN5	46.6623	9.32	228.061	3	3	6	2.09222	1.06503	3	28.7022	429	8.6167
Q9Y6M1	IF2B2_HUMAN	Insulin-like growth factor 2 mRNA-binding protein 2	IGF2BP2	66.0806	17.86	939.77	9	9	25	2.09037	1.06376	13	73.5213	599	8.45557
Q9NWM8	FKB14_HUMAN	Peptidyl-prolyl cis-trans isomerase FKBP14	FKBP14	24.1564	12.8	83.282	2	2	2	2.08976	1.06333	2	15.3967	211	6.07471
Q08554	DSC1_HUMAN	Desmocollin-1	DSC1	99.9238	35.12	3551.93	23	23	97	2.08945	1.06312	36	62.8518	894	5.42725
O95470	SGPL1_HUMAN	Sphingosine-1-phosphate lyase 1	SGPL1	63.4827	4.75	136.919	2	2	3	2.08509	1.06011	3	15.7502	568	9.15869
P67809	YBOX1_HUMAN	Y-box-binding protein 1	YBX1	35.9027	47.22	2023.97	7	10	55	2.08386	1.05926	13	87.0591	324	9.87646
Q15054	DPOD3_HUMAN	DNA polymerase delta subunit 3	POLD3	51.3683	4.72	116.352	2	2	4	2.08282	1.05854	2	23.1014	466	9.34912
P09234	RU1C_HUMAN	U1 small nuclear ribonucleoprotein C	SNRPC	17.3812	24.53	326.456	3	3	11	2.08225	1.05814	6	27.3526	159	9.67139
Q9NSD9	SYFB_HUMAN	Phenylalanine--tRNA ligase beta subunit	FARSB	66.0735	29.2	1249.79	15	15	39	2.08186	1.05787	23	36.1398	589	6.84424
Q9Y2H0	DLGP4_HUMAN	Disks large-associated protein 4	DLGAP4	107.945	15.83	1174.02	11	11	32	2.06888	1.04885	19	71.2893	992	7.07861
Q8WYA6	CTBL1_HUMAN	Beta-catenin-like protein 1	CTNNBL1	65.1321	11.37	279.867	6	6	12	2.06718	1.04767	5	25.9045	563	5.04639
Q9NQW6	ANLN_HUMAN	Anillin	ANLN	124.122	2.76	97.132	2	2	2	2.06712	1.04762	2	61.5634	1124	8.07471
P61604	CH10_HUMAN	10 kDa heat shock protein, mitochondrial	HSPE1	10.9249	77.45	2160.63	10	10	71	2.06682	1.04741	51	62.6424	102	8.92432
O96008	TOM40_HUMAN	Mitochondrial import receptor subunit TOM40 homolog	TOMM40	37.8691	6.65	146.873	2	2	4	2.06653	1.04721	2	123.856	361	7.25439
Q8WUP2	FBLI1_HUMAN	Filamin-binding LIM protein 1	FBLIM1	40.6427	26.01	611.53	8	8	19	2.06561	1.04657	10	46.1038	373	6.02393
P07996	TSP1_HUMAN	Thrombospondin-1	THBS1	129.3	18.55	1496.17	17	18	43	2.06327	1.04493	23	71.0251	1170	4.94482
Q6E0U4	DMKN_HUMAN	Dermokine	DMKN	47.0541	14.92	702.09	5	5	16	2.06276	1.04458	6	60.7342	476	7.28369
O60825	F262_HUMAN	6-phosphofructo-2-kinase/fructose-2,6-bisphosphatase 2	PFKFB2	58.4397	43.76	1599.91	20	20	52	2.06237	1.0443	30	103.238	505	8.38232
P26038	MOES_HUMAN	Moesin	MSN	67.7778	72.62	8104.79	34	47	273	2.05834	1.04148	92	49.8869	577	6.40479
Q14562	DHX8_HUMAN	ATP-dependent RNA helicase DHX8	DHX8	139.227	1.97	151.969	2	2	3	2.05479	1.03899	3	41.4928	1220	8.32373
Q3KQU3	MA7D1_HUMAN	MAP7 domain-containing protein 1	MAP7D1	92.7641	13.56	575.717	8	8	19	2.05302	1.03775	10	53.7418	841	10.1108
Q5UIP0	RIF1_HUMAN	Telomere-associated protein RIF1	RIF1	274.294	1.09	108.025	2	2	2	2.05135	1.03657	2	240.049	2472	5.51611
P14923	PLAK_HUMAN	Junction plakoglobin	JUP	81.6927	68.32	10495.5	34	39	293	2.04641	1.03309	121	76.0774	745	6.13818
Q8IY22	CMIP_HUMAN	C-Maf-inducing protein	CMIP	86.2751	3.75	176.737	2	2	4	2.04418	1.03152	2	323.001	773	6.69775
P40222	TXLNA_HUMAN	Alpha-taxilin	TXLNA	61.8532	25.82	766.803	10	10	25	2.04411	1.03148	13	56.5312	546	6.52197
O94985	CSTN1_HUMAN	Calsyntenin-1	CLSTN1	109.724	17.23	610.496	10	10	17	2.04216	1.0301	8	69.5052	981	4.90674
O14879	IFIT3_HUMAN	Interferon-induced protein with tetratricopeptide repeats 3	IFIT3	55.9495	34.29	969.823	12	13	28	2.03955	1.02825	15	83.6044	490	5.19873
Q96JP5	ZFP91_HUMAN	E3 ubiquitin-protein ligase ZFP91	ZFP91	63.4057	8.25	145.711	2	2	4	2.03665	1.0262	2	86.3094	570	7.35693
Q14134	TRI29_HUMAN	Tripartite motif-containing protein 29	TRIM29	65.7933	42.35	2381.24	24	24	81	2.03645	1.02606	51	107.89	588	7.15186
Q08AM6	VAC14_HUMAN	Protein VAC14 homolog	VAC14	87.9167	5.24	146.377	4	4	6	2.03535	1.02528	4	101.969	782	6.12549
Q7Z4V5	HDGR2_HUMAN	Hepatoma-derived growth factor-related protein 2	HDGFL2	74.2722	4.92	147.91	3	3	5	2.03436	1.02458	3	130.145	671	7.48877
Q8TF05	PP4R1_HUMAN	Serine/threonine-protein phosphatase 4 regulatory subunit 1	PPP4R1	106.936	15.37	589.752	11	11	21	2.03124	1.02236	11	45.489	950	4.76709
Q9Y3C4	TPRKB_HUMAN	EKC/KEOPS complex subunit TPRKB	TPRKB	19.6485	14.29	201.727	2	2	3	2.03054	1.02186	2	71.5469	175	6.78564
O15498	YKT6_HUMAN	Synaptobrevin homolog YKT6	YKT6	22.4034	39.9	1150.57	7	7	31	2.03027	1.02167	14	97.5556	198	6.91748
Q9NXF1	TEX10_HUMAN	Testis-expressed protein 10	TEX10	105.608	9.9	322.613	6	6	10	2.02262	1.01622	4	77.442	929	9.36377
Q8IWA0	WDR75_HUMAN	WD repeat-containing protein 75	WDR75	94.4385	6.27	221.636	3	3	5	2.02007	1.01441	2	12.3116	830	5.96045
Q9UM00	TMCO1_HUMAN	Calcium load-activated calcium channel	TMCO1	27.0614	10.46	145.394	2	2	4	2.01529	1.01099	2	11.9042	239	10.2573
Q6VN20	RBP10_HUMAN	Ran-binding protein 10	RANBP10	67.2143	6.61	201.736	3	3	5	2.01338	1.00962	3	17.9478	620	6.771
P62306	RUXF_HUMAN	Small nuclear ribonucleoprotein F	SNRPF	9.71878	15.12	1078.29	2	2	26	2.01335	1.0096	10	47.1272	86	4.66553
B7ZAP0	RBG10_HUMAN	Rab GTPase-activating protein 1-like, isoform 10	RABGAP1L	29.0198	14.62	284.847	2	3	9	2.01227	1.00882	2	3.99039	253	5.32568
P11047	LAMC1_HUMAN	Laminin subunit gamma-1	LAMC1	177.489	16.47	1390.06	20	20	42	2.00777	1.00559	20	44.5368	1609	5.12256
Q01469	FABP5_HUMAN	Fatty acid-binding protein 5	FABP5	15.1546	88.89	21835.9	17	17	691	2.00726	1.00523	369	67.9606	135	7.00537
Q9NWK9	BCD1_HUMAN	Box C/D snoRNA protein 1	ZNHIT6	53.8842	6.6	194.929	2	2	4	2.00584	1.00421	2	18.8278	470	5.79541
O15118	NPC1_HUMAN	NPC intracellular cholesterol transporter 1	NPC1	142.074	2.43	193.555	3	3	6	2.00472	1.0034	3	11.4967	1278	5.36377
O75381	PEX14_HUMAN	Peroxisomal membrane protein PEX14	PEX14	41.2117	5.84	219.571	3	3	6	2.00354	1.00255	3	49.4839	377	4.94482
Q07666	KHDR1_HUMAN	KH domain-containing, RNA-binding, signal transduction-associated protein 1	KHDRBS1	48.1972	13.09	525.946	4	4	15	2.00314	1.00226	6	158.706	443	8.66064
P20839	IMDH1_HUMAN	Inosine-5'-monophosphate dehydrogenase 1	IMPDH1	55.3705	28.79	847.198	10	12	24	2.00234	1.00169	14	76.0116	514	6.90283
Q96C19	EFHD2_HUMAN	EF-hand domain-containing protein D2	EFHD2	26.6805	43.33	1249.79	10	10	38	1.99781	0.998419	21	52.4824	240	5.19873
Q9NP74	PALMD_HUMAN	Palmdelphin	PALMD	62.7197	26.32	665.706	9	10	21	1.99709	0.997897	10	107.308	551	5.43994
P41091	IF2G_HUMAN	Eukaryotic translation initiation factor 2 subunit 3	EIF2S3	51.0772	38.14	1277.55	13	13	35	1.99509	0.996455	16	73.841	472	8.39697
P49321	NASP_HUMAN	Nuclear autoantigenic sperm protein	NASP	85.1861	45.94	2600.74	23	23	74	1.99382	0.995533	32	37.6707	788	4.29736
Q13191	CBLB_HUMAN	E3 ubiquitin-protein ligase CBL-B	CBLB	109.38	3.16	232.417	2	2	7	1.9862	0.990014	4	34.3312	982	7.88428
Q15386	UBE3C_HUMAN	Ubiquitin-protein ligase E3C	UBE3C	123.844	9.05	392.424	8	8	13	1.98456	0.988823	7	21.7401	1083	6.7124
Q9NTJ3	SMC4_HUMAN	Structural maintenance of chromosomes protein 4	SMC4	147.091	6.13	291.249	7	7	9	1.98398	0.988397	7	80.7648	1288	6.78564
Q13442	HAP28_HUMAN	28 kDa heat- and acid-stable phosphoprotein	PDAP1	20.6176	42.54	860.074	8	8	21	1.98275	0.9875	12	26.29	181	8.86572
P55060	XPO2_HUMAN	Exportin-2	CSE1L	110.346	27.5	2007.81	24	24	62	1.98149	0.986588	32	59.0749	971	5.77002
Q96D71	REPS1_HUMAN	RalBP1-associated Eps domain-containing protein 1	REPS1	86.6093	8.54	203.632	4	4	6	1.97851	0.984415	2	100.435	796	5.69385
O43156	TTI1_HUMAN	TELO2-interacting protein 1 homolog	TTI1	121.992	2.48	265.253	2	2	3	1.97849	0.984403	2	54.0458	1089	5.97314
P46087	NOP2_HUMAN	Probable 28S rRNA (cytosine(4447)-C(5))-methyltransferase	NOP2	89.2471	13.92	694.858	9	9	18	1.97795	0.984003	11	37.4342	812	9.23193
O75822	EIF3J_HUMAN	Eukaryotic translation initiation factor 3 subunit J	EIF3J	29.0445	51.94	1435.17	14	14	39	1.97749	0.983667	23	42.3206	258	4.83057
Q13619	CUL4A_HUMAN	Cullin-4A	CUL4A	87.6244	18.05	777.762	9	11	24	1.97614	0.982685	9	41.1115	759	8.1333
Q9BRX8	PXL2A_HUMAN	Peroxiredoxin-like 2A	PRXL2A	25.7474	24.89	473.248	5	5	13	1.97555	0.982252	8	22.9046	229	8.83643
Q6PJT7	ZC3HE_HUMAN	Zinc finger CCCH domain-containing protein 14	ZC3H14	82.8233	6.93	305.965	4	4	9	1.97378	0.980962	5	14.3359	736	7.31299
Q86X29	LSR_HUMAN	Lipolysis-stimulated lipoprotein receptor	LSR	71.3939	3.39	258.717	2	2	6	1.97257	0.98008	3	43.3102	649	7.97217
Q96E29	MTEF3_HUMAN	Transcription termination factor 3, mitochondrial	MTERF3	47.9412	5.04	63.1747	2	2	2	1.97227	0.979858	2	75.7075	417	8.52881
P19525	E2AK2_HUMAN	Interferon-induced, double-stranded RNA-activated protein kinase	EIF2AK2	62.0556	23.59	696.821	11	11	22	1.96823	0.976899	14	73.8453	551	8.39697
P04439	HLAA_HUMAN	HLA class I histocompatibility antigen, A alpha chain	HLA-A	40.8152	40.55	1926.13	5	10	51	1.96562	0.974987	16	65.8981	365	5.99854
O43264	ZW10_HUMAN	Centromere/kinetochore protein zw10 homolog	ZW10	88.7729	7.45	288.613	5	5	8	1.96557	0.97495	5	20.657	779	6.26514
Q9H4A3	WNK1_HUMAN	Serine/threonine-protein kinase WNK1	WNK1	250.64	6.13	760.255	12	12	24	1.96375	0.973614	13	90.5783	2382	6.34131
Q9UNX4	WDR3_HUMAN	WD repeat-containing protein 3	WDR3	106.032	2.01	107.08	2	2	4	1.96119	0.971731	2	2.83139	943	6.63916
Q7L1Q6	5MP2_HUMAN	eIF5-mimic protein 2	BZW1	48.0127	29.83	810.802	10	13	29	1.9549	0.967096	11	65.3735	419	5.92236
P50452	SPB8_HUMAN	Serpin B8	SERPINB8	42.7392	45.19	2083.56	15	17	61	1.95327	0.96589	22	66.8972	374	5.56689
Q13155	AIMP2_HUMAN	Aminoacyl tRNA synthase complex-interacting multifunctional protein 2	AIMP2	35.3263	34.69	940.842	8	8	25	1.95217	0.96508	13	34.5288	320	8.22119
P08621	RU17_HUMAN	U1 small nuclear ribonucleoprotein 70 kDa	SNRNP70	51.5258	24.49	592.509	8	8	23	1.94994	0.96343	14	30.7428	437	9.93506
Q14457	BECN1_HUMAN	Beclin-1	BECN1	51.8634	4	91.5603	2	2	2	1.94701	0.961262	2	26.0006	450	4.89404
P0C869	PA24B_HUMAN	Cytosolic phospholipase A2 beta	PLA2G4B	87.9225	12.68	543.72	7	7	15	1.9466	0.960955	8	31.8988	781	5.96045
Q8WVV9	HNRLL_HUMAN	Heterogeneous nuclear ribonucleoprotein L-like	HNRNPLL	60.0449	10.52	306.872	3	4	8	1.94388	0.958941	3	37.3717	542	7.72314
Q96E11	RRFM_HUMAN	Ribosome-recycling factor, mitochondrial	MRRF	29.2586	30.53	397.122	6	6	11	1.94292	0.95823	6	18.3665	262	9.78857
O15460	P4HA2_HUMAN	Prolyl 4-hydroxylase subunit alpha-2	P4HA2	60.8636	39.07	1475.25	15	15	39	1.94107	0.956854	21	39.3937	535	5.70654
Q13310	PABP4_HUMAN	Polyadenylate-binding protein 4	PABPC4	70.7381	27.17	1660.04	8	15	49	1.94102	0.956819	10	50.2587	644	9.26123
Q7Z739	YTHD3_HUMAN	YTH domain-containing family protein 3	YTHDF3	63.8218	14.53	218.007	7	7	10	1.93869	0.955082	8	42.6562	585	9.0415
Q8NC51	PAIRB_HUMAN	Plasminogen activator inhibitor 1 RNA-binding protein	SERBP1	44.9385	39.22	2832.35	14	14	80	1.93605	0.953117	42	80.082	408	8.646
O75167	PHAR2_HUMAN	Phosphatase and actin regulator 2	PHACTR2	69.6577	4.73	130.372	2	2	4	1.93568	0.952842	2	185.701	634	8.1626
Q05209	PTN12_HUMAN	Tyrosine-protein phosphatase non-receptor type 12	PTPN12	88.0514	12.18	260.36	7	7	9	1.93406	0.951635	7	6.25359	780	5.61768
P49006	MRP_HUMAN	MARCKS-related protein	MARCKSL1	19.5172	17.95	219.461	3	3	8	1.93224	0.950275	5	86.7461	195	4.66553
Q7Z422	SZRD1_HUMAN	SUZ domain-containing protein 1	SZRD1	16.9869	26.97	269.959	3	3	7	1.9279	0.947031	4	47.0797	152	8.95361
Q9BQG0	MBB1A_HUMAN	Myb-binding protein 1A	MYBBP1A	148.762	27.03	1672.02	24	24	51	1.92688	0.946266	27	60.3781	1328	9.27588
Q8NBJ5	GT251_HUMAN	Procollagen galactosyltransferase 1	COLGALT1	71.5905	27.01	930.324	15	15	32	1.92613	0.945708	18	62.868	622	7.31299
Q99439	CNN2_HUMAN	Calponin-2	CNN2	33.6753	42.72	1805.64	10	11	50	1.92611	0.945693	24	29.8722	309	7.32764
P48595	SPB10_HUMAN	Serpin B10	SERPINB10	45.3739	27.96	570.967	9	9	19	1.92495	0.944821	11	70.0544	397	6.16357
Q99766	ATP5S_HUMAN	ATP synthase subunit s, mitochondrial	DMAC2L	24.8496	7.91	138.68	2	2	4	1.92284	0.943236	2	2.21712	215	7.56201
P62760	VISL1_HUMAN	Visinin-like protein 1	VSNL1	22.128	66.49	2391.63	12	12	76	1.91865	0.940092	45	75.1539	191	5.14795
Q8WVB6	CTF18_HUMAN	Chromosome transmission fidelity protein 18 homolog	CHTF18	107.317	5.03	272.887	3	3	6	1.9182	0.939754	2	17.49	975	7.21045
Q5JPH6	SYEM_HUMAN	Probable glutamate--tRNA ligase, mitochondrial	EARS2	58.6516	4.4	100.961	2	2	2	1.91488	0.937252	2	56.0615	523	8.76318
O75818	RPP40_HUMAN	Ribonuclease P protein subunit p40	RPP40	41.807	10.19	87.6165	2	2	3	1.91247	0.93544	2	27.2528	363	6.66846
O00748	EST2_HUMAN	Cocaine esterase	CES2	61.7672	39.36	2985.76	16	16	105	1.91209	0.935154	52	67.402	559	6.1001
Q9Y2D4	EXC6B_HUMAN	Exocyst complex component 6B	EXOC6B	94.1411	10.97	353.963	6	6	12	1.91123	0.934504	6	55.6506	811	6.45557
O14907	TX1B3_HUMAN	Tax1-binding protein 3	TAX1BP3	13.7261	53.23	274.862	3	3	5	1.91023	0.933748	3	14.9835	124	8.48486
O95163	ELP1_HUMAN	Elongator complex protein 1	ELP1	150.159	16.82	1072.36	15	15	27	1.90997	0.933549	16	49.532	1332	5.93506
Q15223	NECT1_HUMAN	Nectin-1	NECTIN1	57.1225	23.02	513.343	7	7	15	1.90825	0.932251	8	64.4936	517	6.1001
Q9BSJ2	GCP2_HUMAN	Gamma-tubulin complex component 2	TUBGCP2	102.469	4.32	118.655	3	3	3	1.90596	0.930519	3	48.4988	902	6.84424
Q15459	SF3A1_HUMAN	Splicing factor 3A subunit 1	SF3A1	88.8305	30.14	1409.84	17	17	44	1.9044	0.929338	25	46.652	793	5.22412
Q8TED1	GPX8_HUMAN	Probable glutathione peroxidase 8	GPX8	23.8658	10.53	114.572	2	2	4	1.90345	0.92862	2	7.56751	209	9.34912
Q9Y6B7	AP4B1_HUMAN	AP-4 complex subunit beta-1	AP4B1	83.2057	3.52	60.1762	2	2	2	1.90318	0.928412	2	63.1551	739	5.85889
Q9NX18	SDHF2_HUMAN	Succinate dehydrogenase assembly factor 2, mitochondrial	SDHAF2	19.587	20.48	173.788	3	3	6	1.90256	0.92794	3	115.009	166	6.80029
P13797	PLST_HUMAN	Plastin-3	PLS3	70.7662	80.79	15429.1	38	46	472	1.89957	0.925676	191	60.565	630	5.60498
Q96PY5	FMNL2_HUMAN	Formin-like protein 2	FMNL2	123.243	3.87	192.808	4	4	6	1.8986	0.924935	4	30.3622	1086	7.40088
Q92889	XPF_HUMAN	DNA repair endonuclease XPF	ERCC4	104.42	2.4	94.9785	2	2	4	1.89839	0.924774	2	4.35015	916	6.93213
P82675	RT05_HUMAN	28S ribosomal protein S5, mitochondrial	MRPS5	47.9761	4.19	138.495	2	2	2	1.89752	0.924113	2	86.283	430	9.92041
Q9NXR1	NDE1_HUMAN	Nuclear distribution protein nudE homolog 1	NDE1	37.6978	32.54	464.868	8	8	15	1.89698	0.923702	9	101.885	335	5.14795
Q15046	SYK_HUMAN	Lysine--tRNA ligase	KARS1	68.0046	39.03	2644.76	24	24	86	1.896	0.922961	45	58.0943	597	6.354
Q9H8Y5	ANKZ1_HUMAN	Ankyrin repeat and zinc finger domain-containing protein 1	ANKZF1	80.8772	4.96	151.524	3	3	5	1.89588	0.922869	3	56.0211	726	8.41162
Q9BZV1	UBXN6_HUMAN	UBX domain-containing protein 6	UBXN6	49.7229	22.45	365.339	6	6	11	1.89532	0.922445	7	181.068	441	6.88818
Q8N6M0	OTU6B_HUMAN	Deubiquitinase OTUD6B	OTUD6B	33.7915	5.46	116.045	2	2	4	1.89391	0.921366	2	54.7118	293	6.04932
Q8IZL8	PELP1_HUMAN	Proline-, glutamic acid- and leucine-rich protein 1	PELP1	119.624	5.84	670.567	5	5	15	1.89265	0.920411	8	43.8506	1130	4.33545
Q9NNX1	TUFT1_HUMAN	Tuftelin	TUFT1	44.2366	28.46	489.631	9	9	16	1.89234	0.92017	9	100.812	390	5.99854
O75113	N4BP1_HUMAN	NEDD4-binding protein 1	N4BP1	100.316	27.34	934.272	18	18	34	1.89187	0.919816	21	144.365	896	5.36377
P78504	JAG1_HUMAN	Protein jagged-1	JAG1	133.709	3.86	340.769	4	4	13	1.89105	0.91919	7	39.5621	1218	6.06201
Q07817	B2CL1_HUMAN	Bcl-2-like protein 1	BCL2L1	26.0327	12.02	128.799	3	3	3	1.89103	0.919169	3	39.7833	233	4.93213
Q8IVM0	CCD50_HUMAN	Coiled-coil domain-containing protein 50	CCDC50	35.8	13.73	136.556	3	3	5	1.89037	0.918668	3	7.10139	306	6.65381
O94906	PRP6_HUMAN	Pre-mRNA-processing factor 6	PRPF6	106.858	10.95	425.86	11	11	15	1.88744	0.916434	11	53.5279	941	8.25049
Q9HB21	PKHA1_HUMAN	Pleckstrin homology domain-containing family A member 1	PLEKHA1	45.5249	5.94	103.101	2	2	2	1.88555	0.914984	2	1.98872	404	8.55811
Q9BYX2	TBD2A_HUMAN	TBC1 domain family member 2A	TBC1D2	105.348	18.43	637.826	11	11	20	1.88288	0.912944	12	98.2609	928	6.58057
Q9BZG8	DPH1_HUMAN	2-(3-amino-3-carboxypropyl)histidine synthase subunit 1	DPH1	48.7743	4.51	185.816	2	2	5	1.88254	0.912678	2	21.8966	443	8.17725
Q96D15	RCN3_HUMAN	Reticulocalbin-3	RCN3	37.47	29.27	880.759	8	8	26	1.88209	0.912337	12	51.2281	328	4.89404
Q9NUQ8	ABCF3_HUMAN	ATP-binding cassette sub-family F member 3	ABCF3	79.6952	20.31	718.253	11	11	23	1.88209	0.912333	11	48.5939	709	6.34131
Q96NR8	RDH12_HUMAN	Retinol dehydrogenase 12	RDH12	35.0715	15.51	209.151	4	4	7	1.88191	0.912199	4	41.0541	316	9.68604
Q9HCG8	CWC22_HUMAN	Pre-mRNA-splicing factor CWC22 homolog	CWC22	105.402	4.52	172.847	3	3	4	1.87657	0.908101	2	76.0448	908	7.03467
P49366	DHYS_HUMAN	Deoxyhypusine synthase	DHPS	40.9446	38.48	612.185	9	9	19	1.87584	0.907535	9	50.425	369	5.36377
Q9UKY7	CDV3_HUMAN	Protein CDV3 homolog	CDV3	27.3184	38.37	576.222	7	7	15	1.87541	0.907208	8	80.466	258	6.40479
P10586	PTPRF_HUMAN	Receptor-type tyrosine-protein phosphatase F	PTPRF	212.744	14.26	941.01	18	18	30	1.87472	0.906675	17	76.611	1907	6.30322
Q8N3D4	EH1L1_HUMAN	EH domain-binding protein 1-like protein 1	EHBP1L1	161.756	28.43	2373.69	27	29	67	1.87252	0.904978	33	72.5885	1523	4.83057
Q96DB5	RMD1_HUMAN	Regulator of microtubule dynamics protein 1	RMDN1	35.7854	35.35	550.246	10	10	19	1.87228	0.904799	12	47.7811	314	8.49951
Q6P2E9	EDC4_HUMAN	Enhancer of mRNA-decapping protein 4	EDC4	151.567	15.35	941.014	12	12	27	1.86849	0.901869	12	40.5596	1401	5.85889
Q9UPN3	MACF1_HUMAN	Microtubule-actin cross-linking factor 1, isoforms 1/2/3/4/5	MACF1	837.787	22.35	10475.4	120	123	295	1.86809	0.901565	163	52.6401	7388	5.38916
Q9Y3P9	RBGP1_HUMAN	Rab GTPase-activating protein 1	RABGAP1	121.66	20.86	995.073	16	18	32	1.8671	0.900799	17	27.1924	1069	5.24951
Q9BQ61	TRIR_HUMAN	Telomerase RNA component interacting RNase	TRIR	18.4082	11.93	238.57	2	2	6	1.86606	0.899994	3	117.67	176	9.43701
Q96L93	KI16B_HUMAN	Kinesin-like protein KIF16B	KIF16B	151.918	5.16	312.977	4	6	10	1.86442	0.898731	3	13.9437	1317	6.16357
P83881	RL36A_HUMAN	60S ribosomal protein L36a	RPL36A	12.4328	25.47	221.347	2	4	9	1.86274	0.897426	3	46.7574	106	10.5796
Q53T59	H1BP3_HUMAN	HCLS1-binding protein 3	HS1BP3	42.7539	27.3	458.893	7	7	14	1.86135	0.896352	7	127.245	392	5.0083
Q9NYF8	BCLF1_HUMAN	Bcl-2-associated transcription factor 1	BCLAF1	106.059	6.96	359.256	5	5	10	1.86058	0.89575	6	107.087	920	9.979
O95786	RIGI_HUMAN	Antiviral innate immune response receptor RIG-I	RIGI	106.531	17.3	518.891	12	12	17	1.86027	0.895515	11	37.0739	925	6.40479
Q9ULZ3	ASC_HUMAN	Apoptosis-associated speck-like protein containing a CARD	PYCARD	21.6133	64.1	2760.98	13	13	73	1.85764	0.893467	32	40.329	195	6.34131
Q9UKX7	NUP50_HUMAN	Nuclear pore complex protein Nup50	NUP50	50.1132	11.11	217.276	4	4	7	1.85463	0.891135	4	13.6636	468	7.06396
P25205	MCM3_HUMAN	DNA replication licensing factor MCM3	MCM3	90.924	29.58	1188.16	18	18	39	1.85009	0.887593	20	28.9138	808	5.77002
Q92530	PSMF1_HUMAN	Proteasome inhibitor PI31 subunit	PSMF1	29.798	26.94	283.028	6	6	11	1.84947	0.887111	7	63.4509	271	5.74463
Q9UK76	JUPI1_HUMAN	Jupiter microtubule associated homolog 1	JPT1	16.0049	25.97	855.202	4	4	27	1.84806	0.886015	11	86.3261	154	5.60498
Q15828	CYTM_HUMAN	Cystatin-M	CST6	16.5004	26.17	418.078	3	3	12	1.84673	0.88497	7	58.3188	149	8.08936
O14976	GAK_HUMAN	Cyclin-G-associated kinase	GAK	143.1	8.01	486.308	7	7	12	1.84636	0.884685	7	59.7617	1311	5.73193
Q15418	KS6A1_HUMAN	Ribosomal protein S6 kinase alpha-1	RPS6KA1	82.6708	25.58	1141.68	10	15	37	1.84583	0.88427	15	62.9092	735	7.82568
Q9GZT3	SLIRP_HUMAN	SRA stem-loop-interacting RNA-binding protein, mitochondrial	SLIRP	12.3414	58.72	558.705	6	6	18	1.84422	0.88301	8	49.1159	109	10.2427
Q9BYG8	GSDMC_HUMAN	Gasdermin-C	GSDMC	57.6549	6.3	209.524	3	3	8	1.84086	0.880382	4	127.893	508	5.78271
P19971	TYPH_HUMAN	Thymidine phosphorylase	TYMP	49.9242	68.88	7588.02	23	23	201	1.84049	0.880091	87	66.7447	482	5.52881
O75533	SF3B1_HUMAN	Splicing factor 3B subunit 1	SF3B1	145.738	33.59	2776.34	34	34	87	1.83973	0.879495	48	80.7779	1304	7.09326
Q9BYE4	SPR2G_HUMAN	Small proline-rich protein 2G	SPRR2G	8.15173	79.45	505.306	2	4	20	1.8396	0.879392	4	45.1088	73	7.95752
P24821	TENA_HUMAN	Tenascin	TNC	240.7	41.12	7217.17	62	62	216	1.83885	0.878803	73	86.2757	2201	4.89404
O14908	GIPC1_HUMAN	PDZ domain-containing protein GIPC1	GIPC1	36.0267	37.54	1270.47	9	9	31	1.83859	0.878603	16	66.8881	333	6.27783
Q13057	COASY_HUMAN	Bifunctional coenzyme A synthase	COASY	62.29	31.56	1139.02	13	13	39	1.83456	0.875436	20	48.3744	564	6.99072
Q06787	FMR1_HUMAN	Fragile X messenger ribonucleoprotein 1	FMR1	71.1309	11.23	353.402	5	6	11	1.83426	0.875195	5	24.308	632	7.41553
P08253	MMP2_HUMAN	72 kDa type IV collagenase	MMP2	73.8347	16.82	453.891	7	7	13	1.83273	0.873992	8	76.5201	660	5.46533
O00468	AGRIN_HUMAN	Agrin	AGRN	217.179	13.49	1310.61	19	19	41	1.83186	0.873309	21	65.7569	2068	6.39209
P52272	HNRPM_HUMAN	Heterogeneous nuclear ribonucleoprotein M	HNRNPM	77.4643	49.73	3764.85	29	29	116	1.83183	0.873283	61	58.8639	730	8.70459
Q07812	BAX_HUMAN	Apoptosis regulator BAX	BAX	21.1708	29.69	458.65	5	5	14	1.83164	0.873139	7	92.0838	192	5.22412
Q68BL7	OLM2A_HUMAN	Olfactomedin-like protein 2A	OLFML2A	73.0087	5.06	265.01	2	2	6	1.83164	0.873138	2	1.45126	652	7.81104
Q8IVL5	P3H2_HUMAN	Prolyl 3-hydroxylase 2	P3H2	80.9332	6.92	206.633	4	4	6	1.83063	0.872342	4	54.9292	708	5.70654
Q8N8S7	ENAH_HUMAN	Protein enabled homolog	ENAH	66.4699	12.18	170.533	5	5	6	1.82966	0.871572	5	43.663	591	6.93213
P46060	RAGP1_HUMAN	Ran GTPase-activating protein 1	RANGAP1	63.5023	40.03	2100.63	21	21	62	1.82726	0.869681	31	55.5265	587	4.67822
Q9NZZ3	CHMP5_HUMAN	Charged multivesicular body protein 5	CHMP5	24.5554	43.84	603.959	7	7	20	1.82496	0.867863	11	95.645	219	4.83057
P15170	ERF3A_HUMAN	Eukaryotic peptide chain release factor GTP-binding subunit ERF3A	GSPT1	55.7203	43.49	1398.62	17	17	43	1.82484	0.867768	27	33.7763	499	5.61768
Q9NZB2	F120A_HUMAN	Constitutive coactivator of PPAR-gamma-like protein 1	FAM120A	121.811	24.87	1744.83	21	21	50	1.82371	0.866873	30	30.6208	1118	8.88037
Q9UQC9	CLCA2_HUMAN	Calcium-activated chloride channel regulator 2	CLCA2	103.875	12.62	879.779	10	10	24	1.82333	0.866576	13	120.891	943	7.02002
Q16658	FSCN1_HUMAN	Fascin	FSCN1	54.4961	79.51	11748.8	32	32	347	1.8224	0.86584	146	98.5803	493	7.23975
P43487	RANG_HUMAN	Ran-specific GTPase-activating protein	RANBP1	23.2956	40.8	1120.04	6	6	30	1.8201	0.864014	17	61.7494	201	5.2876
Q9Y676	RT18B_HUMAN	28S ribosomal protein S18b, mitochondrial	MRPS18B	29.377	9.69	117.811	2	2	4	1.81795	0.862314	2	32.1507	258	9.37842
Q7Z4Q2	HEAT3_HUMAN	HEAT repeat-containing protein 3	HEATR3	74.535	12.5	483.214	6	6	16	1.81738	0.861863	10	78.9611	680	5.10986
O60218	AK1BA_HUMAN	Aldo-keto reductase family 1 member B10	AKR1B10	35.9968	55.06	2796.96	15	15	81	1.81727	0.861772	39	75.8648	316	7.84033
Q3ZCW2	LEGL_HUMAN	Galectin-related protein	LGALSL	18.9737	59.3	668.246	8	8	21	1.81712	0.861654	9	27.4488	172	5.35107
Q9UKS6	PACN3_HUMAN	Protein kinase C and casein kinase substrate in neurons protein 3	PACSIN3	48.4568	25.47	742.127	8	8	21	1.81531	0.860216	10	38.0891	424	6.17627
O60664	PLIN3_HUMAN	Perilipin-3	PLIN3	47.0459	60.37	2669.9	18	18	66	1.81498	0.859952	30	56.5421	434	5.43994
Q7KZF4	SND1_HUMAN	Staphylococcal nuclease domain-containing protein 1	SND1	101.934	47.47	4095.15	33	33	117	1.81376	0.858981	66	42.8248	910	7.1665
Q96P47	AGAP3_HUMAN	Arf-GAP with GTPase, ANK repeat and PH domain-containing protein 3	AGAP3	94.9853	3.2	82.8126	2	2	2	1.81135	0.857068	2	102.323	875	7.97217
Q96P63	SPB12_HUMAN	Serpin B12	SERPINB12	46.2471	36.79	1308.5	11	11	40	1.81075	0.856588	15	60.2459	405	5.52881
Q04323	UBXN1_HUMAN	UBX domain-containing protein 1	UBXN1	33.3049	49.49	626.415	9	9	26	1.80857	0.854852	14	59.6412	297	5.24951
Q9BQC3	DPH2_HUMAN	2-(3-amino-3-carboxypropyl)histidine synthase subunit 2	DPH2	52.0498	13.29	238.427	5	5	7	1.80831	0.854645	5	30.4619	489	5.52881
O43615	TIM44_HUMAN	Mitochondrial import inner membrane translocase subunit TIM44	TIMM44	51.3235	20.58	720.586	9	9	20	1.80587	0.852692	10	39.2949	452	8.32373
Q9H9C1	SPE39_HUMAN	Spermatogenesis-defective protein 39 homolog	VIPAS39	56.9703	7.71	233.661	3	3	6	1.80134	0.849072	3	6.02984	493	7.40088
Q99623	PHB2_HUMAN	Prohibitin-2	PHB2	33.2759	48.16	1139.84	11	11	30	1.8008	0.848637	16	52.1671	299	9.83252
P05141	ADT2_HUMAN	ADP/ATP translocase 2	SLC25A5	32.8312	35.23	1739.37	6	12	64	1.80034	0.848267	9	80.0112	298	9.68604
Q8N3C0	ASCC3_HUMAN	Activating signal cointegrator 1 complex subunit 3	ASCC3	251.301	4.77	435.686	10	10	15	1.79904	0.847229	10	49.3306	2202	7.09326
Q9BWM7	SFXN3_HUMAN	Sideroflexin-3	SFXN3	35.4805	18.69	298.122	4	4	9	1.79891	0.847125	5	35.5943	321	9.1001
Q9Y285	SYFA_HUMAN	Phenylalanine--tRNA ligase alpha subunit	FARSA	57.5275	37.01	1458.2	15	15	39	1.79858	0.846858	20	65.4343	508	7.79639
Q9NUL7	DDX28_HUMAN	Probable ATP-dependent RNA helicase DDX28	DDX28	59.5445	3.15	90.2244	2	2	4	1.79693	0.845538	2	38.9855	540	10.4185
Q9Y6A4	CFA20_HUMAN	Cilia- and flagella-associated protein 20	CFAP20	22.76	31.61	472.234	5	5	13	1.79681	0.845435	9	54.1015	193	9.75928
Q03135	CAV1_HUMAN	Caveolin-1	CAV1	20.4585	34.83	822.685	5	5	26	1.7949	0.843905	14	46.9038	178	6.02393
P67870	CSK2B_HUMAN	Casein kinase II subunit beta	CSNK2B	24.926	45.12	674.058	7	7	20	1.79446	0.843549	9	26.3052	215	5.5542
P20042	IF2B_HUMAN	Eukaryotic translation initiation factor 2 subunit 2	EIF2S2	38.3644	54.05	1044.88	13	13	32	1.79406	0.843229	17	36.8991	333	5.79541
P11586	C1TC_HUMAN	C-1-tetrahydrofolate synthase, cytoplasmic	MTHFD1	101.467	53.69	4719.52	39	39	142	1.7935	0.84278	76	45.8754	935	7.29834
Q9ULX3	NOB1_HUMAN	RNA-binding protein NOB1	NOB1	46.6458	9.95	140.431	3	3	3	1.79305	0.842419	3	26.4808	412	7.18115
Q12789	TF3C1_HUMAN	General transcription factor 3C polypeptide 1	GTF3C1	238.725	1.42	128.451	2	2	2	1.79258	0.842035	2	24.2433	2109	7.29834
O94967	WDR47_HUMAN	WD repeat-containing protein 47	WDR47	101.884	12.95	439.029	10	10	14	1.7882	0.838511	11	27.3215	919	5.93506
Q96CT7	CC124_HUMAN	Coiled-coil domain-containing protein 124	CCDC124	25.8196	25.56	407.714	5	5	11	1.78782	0.838202	5	148.376	223	9.53955
P35321	SPR1A_HUMAN	Cornifin-A	SPRR1A	9.87088	78.65	1385.94	2	5	59	1.78722	0.83772	14	76.5853	89	8.48486
P36952	SPB5_HUMAN	Serpin B5	SERPINB5	42.0734	83.2	17944.3	32	32	507	1.78671	0.837303	231	97.4035	375	6.04932
O00571	DDX3X_HUMAN	ATP-dependent RNA helicase DDX3X	DDX3X	73.198	46.98	2702.58	24	25	78	1.78181	0.833347	37	30.8419	662	7.18115
Q96A65	EXOC4_HUMAN	Exocyst complex component 4	EXOC4	110.429	13.24	550.494	10	10	18	1.78055	0.832321	10	39.0645	974	6.49365
P49736	MCM2_HUMAN	DNA replication licensing factor MCM2	MCM2	101.832	26.55	1295.29	17	17	36	1.78033	0.832144	21	69.7624	904	5.51611
O60271	JIP4_HUMAN	C-Jun-amino-terminal kinase-interacting protein 4	SPAG9	146.115	34.52	2477.61	32	32	75	1.77897	0.831041	40	32.7469	1321	5.14795
P62316	SMD2_HUMAN	Small nuclear ribonucleoprotein Sm D2	SNRPD2	13.5182	53.39	655.062	6	6	21	1.77888	0.830971	13	35.1447	118	9.90576
Q96J02	ITCH_HUMAN	E3 ubiquitin-protein ligase Itchy homolog	ITCH	102.738	9.75	549.817	7	7	17	1.77832	0.830518	8	31.6642	903	6.30322
Q07617	SPAG1_HUMAN	Sperm-associated antigen 1	SPAG1	103.574	4.32	98.408	2	2	2	1.77728	0.829673	2	73.8117	926	6.85889
P55957	BID_HUMAN	BH3-interacting domain death agonist	BID	21.981	34.36	504.231	4	4	13	1.7771	0.829526	5	72.1787	195	5.43994
Q9UN37	VPS4A_HUMAN	Vacuolar protein sorting-associated protein 4A	VPS4A	48.867	25.86	531.369	7	10	19	1.7741	0.82709	6	55.9165	437	7.79639
Q9H7B2	RPF2_HUMAN	Ribosome production factor 2 homolog	RPF2	35.5602	12.42	135.995	3	3	6	1.77371	0.826769	3	1.58829	306	9.99365
O60936	NOL3_HUMAN	Nucleolar protein 3	NOL3	22.6157	53.85	1943.16	9	9	51	1.77054	0.82419	21	114.935	208	4.18311
O75400	PR40A_HUMAN	Pre-mRNA-processing factor 40 homolog A	PRPF40A	108.737	10.34	704.781	9	9	20	1.76889	0.822844	12	31.0647	957	7.56201
P24928	RPB1_HUMAN	DNA-directed RNA polymerase II subunit RPB1	POLR2A	217.039	10.15	486.873	13	13	19	1.76881	0.82278	13	53.2454	1970	7.37158
P42704	LPPRC_HUMAN	Leucine-rich PPR motif-containing protein, mitochondrial	LRPPRC	157.805	51.15	7286.18	58	58	221	1.76809	0.822189	116	56.1872	1394	6.12549
Q99613	EIF3C_HUMAN	Eukaryotic translation initiation factor 3 subunit C	EIF3C	105.278	33.63	3147.88	25	25	86	1.76743	0.821654	47	52.2124	913	5.68115
Q96G46	DUS3L_HUMAN	tRNA-dihydrouridine(47) synthase [NAD(P)(+)]-like	DUS3L	72.5479	15.38	339.351	7	7	13	1.76395	0.818812	7	92.5656	650	8.04541
P49023	PAXI_HUMAN	Paxillin	PXN	64.4639	17.6	774.891	7	7	21	1.76225	0.817418	10	86.0041	591	6.18896
Q6UWE0	LRSM1_HUMAN	E3 ubiquitin-protein ligase LRSAM1	LRSAM1	83.541	26.56	758.478	14	14	23	1.76211	0.817306	12	69.8152	723	5.93506
P29466	CASP1_HUMAN	Caspase-1	CASP1	45.1295	34.41	894.444	12	12	26	1.76133	0.816668	13	50.2459	404	5.90967
Q6UB35	C1TM_HUMAN	Monofunctional C1-tetrahydrofolate synthase, mitochondrial	MTHFD1L	105.724	3.78	89.5758	3	3	3	1.76003	0.815597	3	18.6304	978	8.06006
Q8TEX9	IPO4_HUMAN	Importin-4	IPO4	118.64	18.04	1348.26	16	16	45	1.75963	0.81527	21	87.0425	1081	4.95752
Q9H944	MED20_HUMAN	Mediator of RNA polymerase II transcription subunit 20	MED20	23.2064	11.79	129.037	2	2	2	1.75783	0.813794	2	73.2632	212	6.87354
Q96A19	C102A_HUMAN	Coiled-coil domain-containing protein 102A	CCDC102A	62.5581	7.09	222.002	2	2	4	1.75691	0.813036	2	86.3514	550	5.57959
O76003	GLRX3_HUMAN	Glutaredoxin-3	GLRX3	37.4082	49.85	1634.68	13	13	48	1.75682	0.812967	26	67.9015	335	5.38916
P84103	SRSF3_HUMAN	Serine/arginine-rich splicing factor 3	SRSF3	19.3179	23.78	335.829	3	4	12	1.75662	0.812804	4	26.5156	164	11.6489
P31151	S10A7_HUMAN	Protein S100-A7	S100A7	11.4636	54.46	797.256	5	5	22	1.75642	0.812642	12	101.358	101	6.771
Q9Y295	DRG1_HUMAN	Developmentally-regulated GTP-binding protein 1	DRG1	40.5168	32.43	1097.42	9	9	24	1.75634	0.812573	13	51.8626	367	8.89502
P22528	SPR1B_HUMAN	Cornifin-B	SPRR1B	9.88093	78.65	2360.87	3	6	86	1.75603	0.812317	30	121.844	89	8.48486
Q6NXE6	ARMC6_HUMAN	Armadillo repeat-containing protein 6	ARMC6	54.1074	6.99	130.735	3	3	5	1.75568	0.81203	3	67.0365	501	6.23975
P22570	ADRO_HUMAN	NADPH:adrenodoxin oxidoreductase, mitochondrial	FDXR	53.803	41.14	1012.52	14	14	34	1.75165	0.808715	16	74.1046	491	8.44092
Q9Y613	FHOD1_HUMAN	FH1/FH2 domain-containing protein 1	FHOD1	126.473	15.72	852.16	14	14	28	1.75011	0.807445	17	80.6926	1164	6.39209
Q9NVI7	ATD3A_HUMAN	ATPase family AAA domain-containing protein 3A	ATAD3A	71.3247	11.04	372.087	5	5	12	1.74953	0.806964	6	65.6431	634	8.98291
P21283	VATC1_HUMAN	V-type proton ATPase subunit C 1	ATP6V1C1	43.914	29.32	654.641	11	11	22	1.7494	0.806862	12	30.518	382	7.45947
Q147X3	NAA30_HUMAN	N-alpha-acetyltransferase 30	NAA30	39.2946	6.08	218.951	2	2	5	1.74927	0.80675	3	3.86314	362	5.51611
Q99417	MYCBP_HUMAN	c-Myc-binding protein	MYCBP	11.9593	62.14	396.251	5	5	13	1.74907	0.806591	7	32.0833	103	5.90967
Q6FI81	CPIN1_HUMAN	Anamorsin	CIAPIN1	33.5611	54.81	965.531	14	14	31	1.74723	0.805072	18	53.1052	312	5.61768
P23219	PGH1_HUMAN	Prostaglandin G/H synthase 1	PTGS1	68.6417	16.53	402.88	8	8	14	1.74701	0.804885	10	89.3499	599	7.2251
Q9UHB9	SRP68_HUMAN	Signal recognition particle subunit SRP68	SRP68	70.6856	29.98	1124.07	15	15	37	1.7464	0.804387	18	29.4266	627	8.55811
O95782	AP2A1_HUMAN	AP-2 complex subunit alpha-1	AP2A1	107.478	37.97	2291.53	19	29	70	1.74509	0.803305	24	29.667	977	7.03467
Q9ULR0	ISY1_HUMAN	Pre-mRNA-splicing factor ISY1 homolog	ISY1	32.9719	16.14	385.89	3	3	8	1.74374	0.802188	3	21.27	285	5.17334
P51948	MAT1_HUMAN	CDK-activating kinase assembly factor MAT1	MNAT1	35.8003	19.42	213.012	4	4	5	1.74361	0.802074	3	2.9416	309	6.0874
Q8WWM7	ATX2L_HUMAN	Ataxin-2-like protein	ATXN2L	113.304	12.56	652.16	10	10	22	1.74353	0.802009	12	100.481	1075	8.5874
P15927	RFA2_HUMAN	Replication protein A 32 kDa subunit	RPA2	29.2285	36.3	239.217	5	5	7	1.74302	0.801593	5	20.2747	270	6.15088
Q00653	NFKB2_HUMAN	Nuclear factor NF-kappa-B p100 subunit	NFKB2	96.6889	10.56	332.817	5	7	11	1.74288	0.80147	5	3.43014	900	6.25244
O15037	KHNYN_HUMAN	Protein KHNYN	KHNYN	74.4874	3.24	99.7152	2	2	2	1.73945	0.798634	2	118.01	678	7.02002
Q6PI48	SYDM_HUMAN	Aspartate--tRNA ligase, mitochondrial	DARS2	73.5161	8.53	347.478	5	5	11	1.73945	0.798632	6	32.9616	645	8.01611
Q96CW1	AP2M1_HUMAN	AP-2 complex subunit mu	AP2M1	49.623	26.44	764.059	10	10	26	1.73747	0.796985	17	42.5759	435	9.53955
Q96SY0	INT14_HUMAN	Integrator complex subunit 14	INTS14	57.434	4.63	131.67	2	2	2	1.73423	0.794295	2	10.7014	518	5.12256
O43169	CYB5B_HUMAN	Cytochrome b5 type B	CYB5B	16.6841	39.33	322.335	4	4	10	1.73369	0.793849	6	91.2308	150	4.97021
Q6DKJ4	NXN_HUMAN	Nucleoredoxin	NXN	48.3616	50.57	1596.72	15	15	40	1.73275	0.793064	18	41.5623	435	4.97021
P17812	PYRG1_HUMAN	CTP synthase 1	CTPS1	66.648	32.83	1637.57	14	16	44	1.7323	0.79269	22	68.0518	591	6.45557
P52895	AK1C2_HUMAN	Aldo-keto reductase family 1 member C2	AKR1C2	36.712	74.3	5051.54	4	22	155	1.73128	0.791841	26	65.3666	323	7.48877
Q6P3W7	SCYL2_HUMAN	SCY1-like protein 2	SCYL2	103.642	2.69	182.836	2	2	4	1.73101	0.791615	2	15.6551	929	8.22119
Q16401	PSMD5_HUMAN	26S proteasome non-ATPase regulatory subunit 5	PSMD5	56.1604	60.52	2850.66	20	20	78	1.72968	0.790505	37	35.769	504	5.47803
Q96P70	IPO9_HUMAN	Importin-9	IPO9	115.889	15.95	739.402	12	12	23	1.72963	0.790462	13	54.6035	1041	4.80518
Q8N543	OGFD1_HUMAN	Prolyl 3-hydroxylase OGFOD1	OGFOD1	63.2061	19.37	299.86	7	7	11	1.72931	0.790198	6	45.0548	542	5.10986
Q92541	RTF1_HUMAN	RNA polymerase-associated protein RTF1 homolog	RTF1	80.2646	4.37	142.853	3	3	5	1.72847	0.789492	3	21.0889	710	8.14795
Q6P597	KLC3_HUMAN	Kinesin light chain 3	KLC3	55.3306	27.58	503.568	8	8	14	1.72803	0.789127	9	94.6671	504	6.49365
P21127	CD11B_HUMAN	Cyclin-dependent kinase 11B	CDK11B	92.5632	7.8	445.402	6	6	15	1.7273	0.788515	9	61.3099	795	5.5415
Q9HC36	MRM3_HUMAN	rRNA methyltransferase 3, mitochondrial	MRM3	46.9904	7.38	207.11	3	3	5	1.7265	0.787854	3	33.6391	420	8.73389
Q96JH7	VCIP1_HUMAN	Deubiquitinating protein VCPIP1	VCPIP1	134.236	9.41	622.938	8	8	17	1.72496	0.786562	9	37.025	1222	7.1958
Q8IVT2	MISP_HUMAN	Mitotic interactor and substrate of PLK1	MISP	75.311	3.53	114.872	2	2	3	1.72491	0.786519	3	7.97546	679	6.82959
Q9NX08	COMD8_HUMAN	COMM domain-containing protein 8	COMMD8	21.077	10.93	89.7175	2	2	2	1.72172	0.783848	2	11.6446	183	5.42725
Q9BZZ5	API5_HUMAN	Apoptosis inhibitor 5	API5	58.9679	46.37	1619.16	19	19	48	1.72122	0.783433	21	102.885	524	7.34229
P47813	IF1AX_HUMAN	Eukaryotic translation initiation factor 1A, X-chromosomal	EIF1AX	16.4502	33.33	446.761	5	5	12	1.72114	0.783366	8	29.5869	144	5.23682
Q5RKV6	EXOS6_HUMAN	Exosome complex component MTR3	EXOSC6	28.2177	36.76	819.015	8	8	22	1.71977	0.782214	10	63.9093	272	6.27783
Q9H0A0	NAT10_HUMAN	RNA cytidine acetyltransferase	NAT10	115.657	14.54	735.876	11	11	24	1.71829	0.780973	11	36.5992	1025	8.26514
Q9NQ55	SSF1_HUMAN	Suppressor of SWI4 1 homolog	PPAN	53.1608	6.13	88.3131	3	3	3	1.7182	0.780902	3	59.2685	473	10.1255
P02786	TFR1_HUMAN	Transferrin receptor protein 1	TFRC	84.8179	23.55	1087.42	15	15	30	1.7179	0.780648	16	33.8005	760	6.60986
P49588	SYAC_HUMAN	Alanine--tRNA ligase, cytoplasmic	AARS1	106.743	68.7	9770.16	52	52	278	1.7169	0.779802	139	51.9967	968	5.52881
Q9Y6K9	NEMO_HUMAN	NF-kappa-B essential modulator	IKBKG	48.1674	12.65	519.754	5	5	13	1.71628	0.779283	6	33.1477	419	5.70654
Q9UBB6	NCDN_HUMAN	Neurochondrin	NCDN	78.8136	15.5	865.567	8	8	24	1.71559	0.778708	10	60.0418	729	5.47803
Q13885	TBB2A_HUMAN	Tubulin beta-2A chain	TUBB2A	49.875	73.93	13985.7	6	29	450	1.7148	0.77804	12	73.054	445	4.89404
P33993	MCM7_HUMAN	DNA replication licensing factor MCM7	MCM7	81.2566	25.17	961.335	14	14	28	1.71384	0.777232	15	42.3162	719	6.45557
Q9H267	VP33B_HUMAN	Vacuolar protein sorting-associated protein 33B	VPS33B	70.5404	5.83	137.408	3	3	5	1.71357	0.777003	3	44.1927	617	6.7124
Q9Y4I1	MYO5A_HUMAN	Unconventional myosin-Va	MYO5A	215.269	8.68	661.654	12	12	22	1.71282	0.776374	13	80.8865	1855	8.48486
Q92820	GGH_HUMAN	Gamma-glutamyl hydrolase	GGH	35.9412	39.62	1862.9	11	11	56	1.71199	0.775676	21	77.9813	318	7.10791
Q96SU4	OSBL9_HUMAN	Oxysterol-binding protein-related protein 9	OSBPL9	83.1324	10.87	402.625	6	7	12	1.71166	0.775399	7	29.045	736	6.17627
P62273	RS29_HUMAN	40S ribosomal protein S29	RPS29	6.6723	48.21	231.383	4	4	9	1.71152	0.775278	5	19.6045	56	10.1255
Q96PK6	RBM14_HUMAN	RNA-binding protein 14	RBM14	69.4489	15.99	509.307	8	8	14	1.71103	0.774865	8	22.2674	669	9.67139
Q9H1H9	KI13A_HUMAN	Kinesin-like protein KIF13A	KIF13A	202.183	2.49	394.729	2	4	10	1.71057	0.774476	2	47.5018	1805	5.60498
P19174	PLCG1_HUMAN	1-phosphatidylinositol 4,5-bisphosphate phosphodiesterase gamma-1	PLCG1	148.438	10.85	769.415	11	11	22	1.71022	0.774185	12	39.3148	1290	6.04932
Q12904	AIMP1_HUMAN	Aminoacyl tRNA synthase complex-interacting multifunctional protein 1	AIMP1	34.3311	45.83	1280.96	12	12	35	1.70974	0.773777	21	74.2132	312	8.42627
Q9Y2Q9	RT28_HUMAN	28S ribosomal protein S28, mitochondrial	MRPS28	20.8298	19.25	167.877	3	3	6	1.70885	0.773028	3	141.583	187	9.1001
P46937	YAP1_HUMAN	Transcriptional coactivator YAP1	YAP1	54.4275	25.79	1070.34	8	8	25	1.70807	0.772369	12	38.3784	504	5.17334
Q13620	CUL4B_HUMAN	Cullin-4B	CUL4B	103.916	8.65	667.493	5	7	18	1.70786	0.77219	6	19.8972	913	7.37158
Q9NRL3	STRN4_HUMAN	Striatin-4	STRN4	80.5461	6.51	251.846	3	3	8	1.70672	0.771229	4	28.9593	753	5.40186
Q86VR2	RETR3_HUMAN	Reticulophagy regulator 3	RETREG3	51.3637	4.94	110.365	2	2	2	1.7066	0.771124	2	5.85614	466	4.97021
Q9BQN1	FA83C_HUMAN	Protein FAM83C	FAM83C	81.0273	25.3	934.843	13	13	26	1.70636	0.770919	12	118.788	747	8.07471
O00291	HIP1_HUMAN	Huntingtin-interacting protein 1	HIP1	116.148	9.74	533.263	7	7	14	1.70617	0.770766	7	47.3251	1037	5.30029
Q96NE9	FRMD6_HUMAN	FERM domain-containing protein 6	FRMD6	71.9981	8.84	332.58	4	4	9	1.70591	0.770543	5	108.563	622	7.45947
P05121	PAI1_HUMAN	Plasminogen activator inhibitor 1	SERPINE1	45.031	9.2	183.499	3	3	4	1.70558	0.770262	4	83.2065	402	7.1958
Q13153	PAK1_HUMAN	Serine/threonine-protein kinase PAK 1	PAK1	60.6087	25.32	824.88	8	10	25	1.70483	0.769629	10	43.0684	545	5.75732
P06737	PYGL_HUMAN	Glycogen phosphorylase, liver form	PYGL	97.087	67.06	12172.4	43	53	371	1.70258	0.767719	144	66.7684	847	7.1665
P62318	SMD3_HUMAN	Small nuclear ribonucleoprotein Sm D3	SNRPD3	13.9073	47.62	482.93	4	4	14	1.70212	0.767332	7	21.9738	126	10.3159
O43159	RRP8_HUMAN	Ribosomal RNA-processing protein 8	RRP8	50.6831	6.14	143.485	2	2	2	1.6994	0.765026	2	140.021	456	9.42236
Q9HD42	CHM1A_HUMAN	Charged multivesicular body protein 1a	CHMP1A	21.6892	12.24	265.685	3	3	10	1.69789	0.763742	5	64.4063	196	8.06006
P14868	SYDC_HUMAN	Aspartate--tRNA ligase, cytoplasmic	DARS1	57.1	51.9	2787.56	23	23	84	1.6973	0.763238	44	49.0328	501	6.55127
Q13643	FHL3_HUMAN	Four and a half LIM domains protein 3	FHL3	31.1706	7.14	159.389	2	2	5	1.6956	0.761796	2	38.9561	280	6.20166
P19784	CSK22_HUMAN	Casein kinase II subunit alpha'	CSNK2A2	41.1871	33.43	507.705	10	10	18	1.69355	0.76005	9	39.034	350	8.55811
Q92882	OSTF1_HUMAN	Osteoclast-stimulating factor 1	OSTF1	23.7719	60.75	1055.38	10	10	33	1.6935	0.760008	17	50.3864	214	5.68115
P56537	IF6_HUMAN	Eukaryotic translation initiation factor 6	EIF6	26.5822	56.73	2045.37	8	8	53	1.69275	0.759365	16	97.6305	245	4.67822
Q9NP79	VTA1_HUMAN	Vacuolar protein sorting-associated protein VTA1 homolog	VTA1	33.8579	20.52	613.907	4	4	14	1.69238	0.759054	8	24.2323	307	6.29053
Q14152	EIF3A_HUMAN	Eukaryotic translation initiation factor 3 subunit A	EIF3A	166.468	32.05	3359.31	41	41	107	1.69202	0.758747	59	50.0941	1382	6.78564
P55010	IF5_HUMAN	Eukaryotic translation initiation factor 5	EIF5	49.1918	35.03	1041.09	12	12	35	1.69132	0.758153	19	57.4929	431	5.57959
P07711	CATL1_HUMAN	Procathepsin L	CTSL	37.5397	9.31	256.72	2	3	9	1.69083	0.75773	2	12.3942	333	5.45264
P18827	SDC1_HUMAN	Syndecan-1	SDC1	32.4419	11.94	390.863	2	2	9	1.69069	0.757616	3	14.8251	310	4.62744
O00505	IMA4_HUMAN	Importin subunit alpha-4	KPNA3	57.7748	17.85	687.307	4	6	17	1.69045	0.757404	3	14.068	521	4.94482
Q9Y230	RUVB2_HUMAN	RuvB-like 2	RUVBL2	51.1246	37.8	1990.14	16	16	53	1.69016	0.757159	28	49.2401	463	5.64307
Q12931	TRAP1_HUMAN	Heat shock protein 75 kDa, mitochondrial	TRAP1	80.0597	34.66	3017.32	15	16	73	1.68967	0.756738	20	35.3822	704	8.20654
P28340	DPOD1_HUMAN	DNA polymerase delta catalytic subunit	POLD1	123.553	7.23	277.232	4	5	10	1.68814	0.755433	5	68.0632	1107	7.03467
Q9UHD2	TBK1_HUMAN	Serine/threonine-protein kinase TBK1	TBK1	83.5888	2.88	185.292	2	2	4	1.68756	0.754939	2	50.9687	729	6.78564
P55265	DSRAD_HUMAN	Double-stranded RNA-specific adenosine deaminase	ADAR	135.981	10.36	498.234	10	10	15	1.68683	0.754315	10	43.4529	1226	8.646
Q9BTY7	HGH1_HUMAN	Protein HGH1 homolog	HGH1	42.1027	28.97	267.711	6	6	9	1.68627	0.753832	5	191.028	390	4.80518
Q9Y4K4	M4K5_HUMAN	Mitogen-activated protein kinase kinase kinase kinase 5	MAP4K5	94.9634	4.96	338.079	4	4	9	1.68496	0.752713	5	36.7674	846	7.82568
Q6MZM0	HPHL1_HUMAN	Ferroxidase HEPHL1	HEPHL1	131.519	3.8	234.789	3	3	7	1.68421	0.752072	4	36.595	1159	6.7417
Q6P1N0	C2D1A_HUMAN	Coiled-coil and C2 domain-containing protein 1A	CC2D1A	103.998	10.2	571.221	8	8	19	1.68289	0.750944	11	74.5944	951	8.08936
O15160	RPAC1_HUMAN	DNA-directed RNA polymerases I and III subunit RPAC1	POLR1C	39.225	26.3	572.857	6	6	12	1.68269	0.750766	7	13.1351	346	5.50342
Q7Z2Z2	EFL1_HUMAN	Elongation factor-like GTPase 1	EFL1	125.35	7.05	206.725	5	5	6	1.68094	0.749266	6	57.1878	1120	5.90967
Q16629	SRSF7_HUMAN	Serine/arginine-rich splicing factor 7	SRSF7	27.35	20.59	172.765	3	4	8	1.6802	0.748633	3	13.1927	238	11.8247
Q9UBB9	TFP11_HUMAN	Tuftelin-interacting protein 11	TFIP11	96.7584	2.99	99.5153	2	2	2	1.67976	0.748253	2	40.3907	837	5.66846
Q04837	SSBP_HUMAN	Single-stranded DNA-binding protein, mitochondrial	SSBP1	17.249	49.32	1533.15	6	6	42	1.67879	0.747421	21	40.1916	148	9.59814
Q08945	SSRP1_HUMAN	FACT complex subunit SSRP1	SSRP1	81.0244	11.57	357.455	7	7	11	1.67837	0.747062	7	49.2543	709	6.87354
Q9H0C8	ILKAP_HUMAN	Integrin-linked kinase-associated serine/threonine phosphatase 2C	ILKAP	42.8798	12.76	343.951	5	5	9	1.67681	0.745716	5	8.86534	392	7.09326
P05997	CO5A2_HUMAN	Collagen alpha-2(V) chain	COL5A2	144.821	2.6	203.699	3	3	7	1.67522	0.744353	4	114.542	1499	6.45557
Q13263	TIF1B_HUMAN	Transcription intermediary factor 1-beta	TRIM28	88.4934	30.18	1417.88	18	18	44	1.67475	0.743944	28	34.9991	835	5.77002
Q7Z2T5	TRM1L_HUMAN	TRMT1-like protein	TRMT1L	81.6952	6.14	197.452	3	3	5	1.67459	0.74381	3	34.6179	733	7.88428
P50281	MMP14_HUMAN	Matrix metalloproteinase-14	MMP14	65.852	9.11	310.534	5	5	11	1.67453	0.74376	7	36.8808	582	7.76709
Q15126	PMVK_HUMAN	Phosphomevalonate kinase	PMVK	21.9812	80.73	1053.29	13	13	36	1.67445	0.743687	18	50.4433	192	5.73193
P56945	BCAR1_HUMAN	Breast cancer anti-estrogen resistance protein 1	BCAR1	93.3144	20.11	526.522	9	9	17	1.67429	0.743551	11	107.127	870	5.66846
P23919	KTHY_HUMAN	Thymidylate kinase	DTYMK	23.8045	56.13	774.835	13	13	27	1.67416	0.743438	17	44.0533	212	8.26514
Q16831	UPP1_HUMAN	Uridine phosphorylase 1	UPP1	33.9122	13.87	152.081	4	4	5	1.67372	0.74306	4	32.5315	310	7.88428
P35658	NU214_HUMAN	Nuclear pore complex protein Nup214	NUP214	213.488	4.93	777.136	7	7	19	1.67199	0.741569	9	98.3518	2090	7.47412
P78345	RPP38_HUMAN	Ribonuclease P protein subunit p38	RPP38	31.8146	20.14	354.725	4	4	9	1.67106	0.740766	5	17.3237	283	9.92041
Q9Y4W6	AFG32_HUMAN	AFG3-like protein 2	AFG3L2	88.5282	8.53	419.823	6	7	15	1.67097	0.740682	7	9.22848	797	8.66064
Q9Y6D6	BIG1_HUMAN	Brefeldin A-inhibited guanine nucleotide-exchange protein 1	ARFGEF1	208.635	10.92	1050.67	13	16	29	1.67004	0.739883	16	42.6468	1849	5.84619
Q8IZ73	RUSD2_HUMAN	Pseudouridylate synthase RPUSD2	RPUSD2	61.2732	13.21	244.016	4	4	7	1.66986	0.739723	5	59.0211	545	7.1665
Q9Y399	RT02_HUMAN	28S ribosomal protein S2, mitochondrial	MRPS2	33.2281	22.3	351.35	6	6	13	1.66979	0.739663	9	10.7751	296	9.26123
Q9H2C0	GAN_HUMAN	Gigaxonin	GAN	67.5947	27.47	513.151	12	12	19	1.66861	0.738651	13	28.0456	597	5.84619
P42330	AK1C3_HUMAN	Aldo-keto reductase family 1 member C3	AKR1C3	36.8298	66.87	4182.83	9	19	126	1.66745	0.737644	28	77.3308	323	7.94287
Q4V339	ZNG1F_HUMAN	Zinc-regulated GTPase metalloprotein activator 1F	ZNG1F	43.9366	13.67	213.308	4	4	7	1.66653	0.73685	4	65.252	395	4.86865
P19387	RPB3_HUMAN	DNA-directed RNA polymerase II subunit RPB3	POLR2C	31.4217	26.55	457.991	5	5	12	1.66592	0.73632	6	30.4171	275	4.91943
P05455	LA_HUMAN	Lupus La protein	SSB	46.8082	52.45	3848.44	23	23	116	1.66583	0.736243	62	65.9663	408	7.12256
P16070	CD44_HUMAN	CD44 antigen	CD44	81.4874	15.5	2059.21	9	9	66	1.66435	0.734958	35	51.2265	742	5.32568
Q15942	ZYX_HUMAN	Zyxin	ZYX	61.2382	35.49	1963.59	14	14	56	1.6643	0.734919	26	55.8162	572	6.66846
P49862	KLK7_HUMAN	Kallikrein-7	KLK7	27.5068	18.18	165.218	4	4	5	1.66412	0.734763	5	114.436	253	8.47021
O15355	PPM1G_HUMAN	Protein phosphatase 1G	PPM1G	59.2347	36.81	1529.3	15	15	42	1.664	0.734658	22	51.5136	546	4.36084
Q92805	GOGA1_HUMAN	Golgin subfamily A member 1	GOLGA1	88.1302	24.51	864.528	14	14	29	1.66321	0.733971	14	48.4808	767	5.2749
Q9H1E1	RNAS7_HUMAN	Ribonuclease 7	RNASE7	17.4079	39.1	238.759	4	4	8	1.66309	0.733867	5	83.0595	156	9.68604
Q8NEY1	NAV1_HUMAN	Neuron navigator 1	NAV1	202.347	1.97	121.079	3	3	4	1.66157	0.732547	4	36.6686	1877	8.07471
P61086	UBE2K_HUMAN	Ubiquitin-conjugating enzyme E2 K	UBE2K	22.3926	58	456.97	9	9	16	1.66113	0.732169	7	89.8857	200	5.43994
Q92621	NU205_HUMAN	Nuclear pore complex protein Nup205	NUP205	227.776	6.46	698.959	11	11	24	1.66027	0.731416	12	58.6704	2012	6.18896
P32926	DSG3_HUMAN	Desmoglein-3	DSG3	107.465	39.84	5524.65	32	32	148	1.65952	0.73077	70	73.2962	999	4.99561
Q9C0D5	TANC1_HUMAN	Protein TANC1	TANC1	202.093	1.67	101.362	2	2	2	1.65878	0.73012	2	76.8539	1861	8.32373
B3EWG5	FM25C_HUMAN	Protein FAM25C	FAM25C	9.31389	34.83	402.495	3	3	10	1.65834	0.729738	5	47.4634	89	6.15088
P12268	IMDH2_HUMAN	Inosine-5'-monophosphate dehydrogenase 2	IMPDH2	55.7696	55.84	2312.36	21	23	63	1.65787	0.729329	34	51.9666	514	6.90283
Q92945	FUBP2_HUMAN	Far upstream element-binding protein 2	KHSRP	73.07	44.02	3287.6	23	27	92	1.65651	0.728148	40	34.0146	711	7.29834
Q9UKD2	MRT4_HUMAN	mRNA turnover protein 4 homolog	MRTO4	27.5429	32.64	536.341	6	6	18	1.65514	0.726955	11	65.6049	239	8.29443
P18564	ITB6_HUMAN	Integrin beta-6	ITGB6	85.8793	5.2	128.984	3	3	3	1.655	0.726828	3	10.6079	788	5.5542
P19338	NUCL_HUMAN	Nucleolin	NCL	76.5684	37.32	7786.86	30	30	248	1.65384	0.72582	137	50.0546	710	4.70361
Q01081	U2AF1_HUMAN	Splicing factor U2AF 35 kDa subunit	U2AF1	27.8545	22.5	486.129	4	4	14	1.65307	0.725149	8	43.6145	240	8.80713
O43143	DHX15_HUMAN	ATP-dependent RNA helicase DHX15	DHX15	90.8752	42.26	2467.26	27	27	77	1.65157	0.723835	41	48.624	795	7.45947
Q9Y3D9	RT23_HUMAN	28S ribosomal protein S23, mitochondrial	MRPS23	21.7573	18.95	135.691	3	3	6	1.65124	0.72355	4	2.85741	190	8.89502
Q9NVP1	DDX18_HUMAN	ATP-dependent RNA helicase DDX18	DDX18	75.3594	20.6	538.492	12	12	18	1.64776	0.720504	12	57.4247	670	9.49561
O95104	SCAF4_HUMAN	SR-related and CTD-associated factor 4	SCAF4	125.79	2.96	128.502	3	3	5	1.64722	0.72003	3	41.0381	1147	9.5542
P40121	CAPG_HUMAN	Macrophage-capping protein	CAPG	38.4745	41.38	3959.15	11	11	103	1.64511	0.718183	53	56.0347	348	6.18896
P52179	MYOM1_HUMAN	Myomesin-1	MYOM1	187.509	1.07	61.1149	2	2	3	1.6436	0.716859	2	38.8053	1685	6.93213
O94915	FRYL_HUMAN	Protein furry homolog-like	FRYL	339.383	2.06	176.241	6	6	6	1.64264	0.716016	6	45.214	3013	5.57959
Q14204	DYHC1_HUMAN	Cytoplasmic dynein 1 heavy chain 1	DYNC1H1	532.072	46.6	17011.6	175	175	521	1.64247	0.715864	288	49.8946	4646	6.40479
Q9NX74	DUS2L_HUMAN	tRNA-dihydrouridine(20) synthase [NAD(P)+]-like	DUS2	55.0152	35.7	850.279	14	14	26	1.64221	0.715637	14	73.4915	493	7.10791
A5YKK6	CNOT1_HUMAN	CCR4-NOT transcription complex subunit 1	CNOT1	266.768	10.4	1147.49	20	20	41	1.64107	0.714639	25	49.5738	2376	7.10791
Q92665	RT31_HUMAN	28S ribosomal protein S31, mitochondrial	MRPS31	45.2905	15.19	292.838	4	4	7	1.63933	0.71311	4	49.4643	395	9.29053
O15230	LAMA5_HUMAN	Laminin subunit alpha-5	LAMA5	399.479	5.9	1105.29	16	16	32	1.63913	0.712935	18	71.4552	3695	7.02002
Q9BTL3	RAMAC_HUMAN	RNA guanine-N7 methyltransferase activating subunit	RAMAC	14.3727	23.73	93.4627	2	2	2	1.63803	0.711958	2	74.0995	118	8.93896
P11498	PYC_HUMAN	Pyruvate carboxylase, mitochondrial	PC	129.551	41.43	3082.9	33	33	91	1.638	0.711937	46	66.2691	1178	6.84424
Q96I24	FUBP3_HUMAN	Far upstream element-binding protein 3	FUBP3	61.6022	47.03	2037.59	19	23	67	1.638	0.711932	28	113.933	572	8.38232
Q14671	PUM1_HUMAN	Pumilio homolog 1	PUM1	126.395	4.38	143.176	4	4	4	1.63769	0.711658	4	24.7193	1186	6.84424
Q7Z6M1	RABEK_HUMAN	Rab9 effector protein with kelch motifs	RABEPK	40.5386	30.38	364.564	7	7	12	1.63747	0.711467	6	16.8437	372	6.25244
Q9HCE1	MOV10_HUMAN	Helicase MOV-10	MOV10	113.599	22.63	1033.96	17	17	31	1.63694	0.710999	18	34.9242	1003	8.82178
Q15813	TBCE_HUMAN	Tubulin-specific chaperone E	TBCE	59.309	22.58	594.055	9	9	20	1.63691	0.710974	11	46.316	527	6.75635
O75694	NU155_HUMAN	Nuclear pore complex protein Nup155	NUP155	155.1	4.53	260.609	4	4	6	1.63565	0.709868	4	59.4197	1391	6.16357
Q9NY93	DDX56_HUMAN	Probable ATP-dependent RNA helicase DDX56	DDX56	61.551	8.78	186.047	3	3	7	1.63461	0.708942	3	38.3283	547	9.26123
P35269	T2FA_HUMAN	General transcription factor IIF subunit 1	GTF2F1	58.2051	13.73	401.985	4	4	8	1.63247	0.707059	3	18.4621	517	7.48877
Q15428	SF3A2_HUMAN	Splicing factor 3A subunit 2	SF3A2	49.2243	7.76	258.42	4	4	10	1.63221	0.706824	7	39.1464	464	9.64209
P14543	NID1_HUMAN	Nidogen-1	NID1	136.291	15	762.94	14	14	25	1.63034	0.705175	15	81.1767	1247	5.2876
Q9NP97	DLRB1_HUMAN	Dynein light chain roadblock-type 1	DYNLRB1	10.9147	51.04	774.168	3	3	23	1.6296	0.70452	12	71.2739	96	7.25439
P31749	AKT1_HUMAN	RAC-alpha serine/threonine-protein kinase	AKT1	55.6508	11.67	196.49	4	4	6	1.6294	0.704345	4	25.5701	480	6.07471
P03956	MMP1_HUMAN	Interstitial collagenase	MMP1	53.9728	29.42	495.953	11	11	19	1.62816	0.703239	12	73.65	469	6.96143
P23921	RIR1_HUMAN	Ribonucleoside-diphosphate reductase large subunit	RRM1	90.0125	11.87	390.811	7	7	12	1.62735	0.702526	9	21.1674	792	7.15186
P47914	RL29_HUMAN	60S ribosomal protein L29	RPL29	17.7411	14.47	552.336	2	2	14	1.62631	0.701605	6	105.47	159	11.6636
Q9BUL8	PDC10_HUMAN	Programmed cell death protein 10	PDCD10	24.6858	25.47	430.127	5	5	14	1.62594	0.701277	8	41.1961	212	8.19189
Q8WU90	ZC3HF_HUMAN	Zinc finger CCCH domain-containing protein 15	ZC3H15	48.5726	28.17	853.01	10	10	25	1.62503	0.700468	14	58.1485	426	5.31299
O60343	TBCD4_HUMAN	TBC1 domain family member 4	TBC1D4	146.471	8.24	489.744	9	9	17	1.6245	0.699994	10	74.6275	1298	7.00537
Q9UHW9	S12A6_HUMAN	Solute carrier family 12 member 6	SLC12A6	127.534	1.74	96.2835	2	2	2	1.62406	0.699602	2	106.922	1150	7.07861
O14776	TCRG1_HUMAN	Transcription elongation regulator 1	TCERG1	123.823	6.01	387.715	5	5	11	1.62293	0.6986	6	25.0426	1098	8.646
P17844	DDX5_HUMAN	Probable ATP-dependent RNA helicase DDX5	DDX5	69.1047	30.94	1776.11	11	17	55	1.62222	0.697971	14	42.6342	614	8.92432
P08195	4F2_HUMAN	4F2 cell-surface antigen heavy chain	SLC3A2	67.9517	37.46	2344	19	19	63	1.62059	0.696518	31	41.831	630	5.0083
O14530	TXND9_HUMAN	Thioredoxin domain-containing protein 9	TXNDC9	26.5175	28.76	382.44	5	5	11	1.61955	0.695595	6	23.4221	226	5.88428
Q9H0P0	5NT3A_HUMAN	Cytosolic 5'-nucleotidase 3A	NT5C3A	37.9238	14.58	137.902	4	4	4	1.61744	0.693714	3	61.0051	336	7.12256
Q5SYE7	NHSL1_HUMAN	NHS-like protein 1	NHSL1	170.563	3.42	125.306	3	3	3	1.61656	0.692929	3	23.3643	1610	6.96143
O14980	XPO1_HUMAN	Exportin-1	XPO1	123.306	25.3	1706.21	22	22	59	1.61651	0.692886	34	45.0707	1071	6.06201
P23743	DGKA_HUMAN	Diacylglycerol kinase alpha	DGKA	82.5767	20.82	1064.8	12	12	34	1.61594	0.692372	16	48.3198	735	6.72705
Q13362	2A5G_HUMAN	Serine/threonine-protein phosphatase 2A 56 kDa regulatory subunit gamma isoform	PPP2R5C	61.0216	21.18	571.21	3	9	20	1.61587	0.692311	4	22.0874	524	6.87354
Q9BRJ6	CG050_HUMAN	Uncharacterized protein C7orf50	C7orf50	22.0698	28.35	227.277	3	3	6	1.61575	0.692204	3	19.1652	194	9.64209
Q12774	ARHG5_HUMAN	Rho guanine nucleotide exchange factor 5	ARHGEF5	176.69	9.89	744.634	11	11	23	1.61459	0.691166	13	35.7372	1597	5.52881
P01040	CYTA_HUMAN	Cystatin-A	CSTA	10.9997	94.9	1129.14	9	9	40	1.61436	0.69096	24	50.5147	98	5.50342
Q9Y6W5	WASF2_HUMAN	Actin-binding protein WASF2	WASF2	54.2504	15.66	662.617	6	6	19	1.613	0.689743	11	63.7586	498	5.52881
P35244	RFA3_HUMAN	Replication protein A 14 kDa subunit	RPA3	13.5599	61.16	472.371	5	5	14	1.61246	0.689264	10	33.2536	121	5.08447
Q9NZD2	GLTP_HUMAN	Glycolipid transfer protein	GLTP	23.8344	52.15	1188.95	10	10	38	1.60986	0.686939	24	61.922	209	7.38623
P41252	SYIC_HUMAN	Isoleucine--tRNA ligase, cytoplasmic	IARS1	144.406	34.39	2267.19	33	33	81	1.60978	0.686863	50	31.4599	1262	6.15088
P28290	ITPI2_HUMAN	Protein ITPRID2	ITPRID2	138.3	10.09	480.558	10	10	16	1.60974	0.68683	10	53.8939	1259	5.18604
Q9UBV2	SE1L1_HUMAN	Protein sel-1 homolog 1	SEL1L	88.6985	5.04	141.366	3	3	3	1.60939	0.686517	2	24.4913	794	5.38916
Q07021	C1QBP_HUMAN	Complement component 1 Q subcomponent-binding protein, mitochondrial	C1QBP	31.3426	55.32	2280.6	8	8	59	1.60893	0.686106	29	45.763	282	4.84326
P78371	TCPB_HUMAN	T-complex protein 1 subunit beta	CCT2	57.4521	72.34	6007.72	33	33	155	1.60871	0.685909	83	46.8145	535	6.45557
Q5VZE5	NAA35_HUMAN	N-alpha-acetyltransferase 35, NatC auxiliary subunit	NAA35	83.5841	8	248.087	5	5	8	1.60673	0.684125	5	67.3939	725	7.04932
P15374	UCHL3_HUMAN	Ubiquitin carboxyl-terminal hydrolase isozyme L3	UCHL3	26.166	74.35	2572.42	14	14	70	1.60616	0.683614	39	49.4461	230	4.91943
P31949	S10AB_HUMAN	Protein S100-A11	S100A11	11.7328	81.9	4982.33	7	7	174	1.60489	0.682472	95	53.7685	105	7.12256
Q7L2J0	MEPCE_HUMAN	7SK snRNA methylphosphate capping enzyme	MEPCE	74.3096	12.48	615.66	6	6	14	1.60395	0.681626	7	44.5255	689	9.56885
Q969Z0	FAKD4_HUMAN	FAST kinase domain-containing protein 4	TBRG4	70.6934	17.27	509.683	7	7	13	1.6036	0.681317	8	36.9757	631	7.41553
Q9Y5A7	NUB1_HUMAN	NEDD8 ultimate buster 1	NUB1	70.4941	10.89	241.748	5	5	8	1.60356	0.681281	5	37.3464	615	5.96045
Q9Y2Y0	AR2BP_HUMAN	ADP-ribosylation factor-like protein 2-binding protein	ARL2BP	18.8101	16.56	302.41	2	2	7	1.60351	0.681235	2	58.3156	163	4.34814
Q9Y262	EIF3L_HUMAN	Eukaryotic translation initiation factor 3 subunit L	EIF3L	66.6844	39.54	2876.67	20	20	85	1.6035	0.681226	41	35.4932	564	6.34131
Q13427	PPIG_HUMAN	Peptidyl-prolyl cis-trans isomerase G	PPIG	88.5641	4.51	161.856	3	3	5	1.6032	0.680959	5	45.9073	754	10.2866
Q9Y3B4	SF3B6_HUMAN	Splicing factor 3B subunit 6	SF3B6	14.5756	28	222.043	3	3	6	1.60308	0.680843	6	38.2089	125	9.37842
Q9P260	RELCH_HUMAN	RAB11-binding protein RELCH	RELCH	134.545	13.65	919.813	12	12	30	1.60285	0.680638	17	29.9374	1216	5.45264
Q9HB07	MYG1_HUMAN	MYG1 exonuclease	MYG1	42.4504	32.45	668.072	9	9	20	1.60186	0.679751	10	24.1746	376	6.771
Q5VYK3	ECM29_HUMAN	Proteasome adapter and scaffold protein ECM29	ECPAS	204.16	18.92	1546.59	25	25	54	1.60172	0.679618	31	33.4975	1845	7.12256
Q5TA45	INT11_HUMAN	Integrator complex subunit 11	INTS11	67.6186	5.33	186.316	3	3	5	1.60165	0.679556	3	34.673	600	8.06006
Q8IY21	DDX60_HUMAN	Probable ATP-dependent RNA helicase DDX60	DDX60	197.727	6.66	459.845	9	9	16	1.60139	0.679321	10	43.013	1712	7.59131
Q12874	SF3A3_HUMAN	Splicing factor 3A subunit 3	SF3A3	58.8123	29.74	698.195	11	11	21	1.60137	0.679305	13	47.3258	501	5.37646
P62314	SMD1_HUMAN	Small nuclear ribonucleoprotein Sm D1	SNRPD1	13.2734	45.38	357.415	3	3	11	1.60093	0.678909	7	70.7179	119	11.561
O00566	MPP10_HUMAN	U3 small nucleolar ribonucleoprotein protein MPP10	MPHOSPH10	78.8157	6.61	187.445	3	3	6	1.60087	0.678852	4	34.2784	681	4.85596
P55039	DRG2_HUMAN	Developmentally-regulated GTP-binding protein 2	DRG2	40.7204	13.19	349.533	4	4	10	1.6007	0.678706	5	85.2781	364	8.88037
P53990	IST1_HUMAN	IST1 homolog	IST1	39.7255	18.13	710.384	7	7	23	1.59963	0.677734	13	47.2467	364	5.35107
Q5T1M5	FKB15_HUMAN	FK506-binding protein 15	FKBP15	133.547	19.28	1687.79	17	17	48	1.59857	0.676778	28	70.4277	1219	5.19873
O14896	IRF6_HUMAN	Interferon regulatory factor 6	IRF6	53.0956	29.76	1364.97	13	13	43	1.59794	0.676212	24	45.3124	467	5.32568
Q9BRG2	SH23A_HUMAN	SH2 domain-containing protein 3A	SH2D3A	63.0535	5.73	137.021	2	2	4	1.59713	0.675482	2	36.5306	576	7.41553
Q14692	BMS1_HUMAN	Ribosome biogenesis protein BMS1 homolog	BMS1	145.716	3.35	159.825	3	3	5	1.59696	0.675325	2	2.04518	1282	6.44287
Q6P1N9	TATD1_HUMAN	Deoxyribonuclease TATDN1	TATDN1	33.5799	31.31	653.806	9	9	18	1.59685	0.675231	8	7.22202	297	6.96143
Q712K3	UB2R2_HUMAN	Ubiquitin-conjugating enzyme E2 R2	UBE2R2	27.149	32.77	155.745	6	6	7	1.59678	0.67517	5	63.6201	238	4.42432
O95721	SNP29_HUMAN	Synaptosomal-associated protein 29	SNAP29	28.9526	34.11	584.228	7	7	15	1.5964	0.674824	9	14.2765	258	5.80811
P35442	TSP2_HUMAN	Thrombospondin-2	THBS2	129.908	4.1	328.994	3	4	10	1.59599	0.674449	5	13.9379	1172	4.83057
P48637	GSHB_HUMAN	Glutathione synthetase	GSS	52.3523	59.49	8514.3	27	27	239	1.59598	0.674445	105	74.8697	474	5.92236
Q9H0W5	CCDC8_HUMAN	Coiled-coil domain-containing protein 8	CCDC8	59.3389	11.9	175.176	3	3	5	1.5958	0.674282	4	34.8975	538	8.63135
O00443	P3C2A_HUMAN	Phosphatidylinositol 4-phosphate 3-kinase C2 domain-containing subunit alpha	PIK3C2A	190.559	1.25	120.257	2	2	2	1.59533	0.673859	2	21.9191	1686	8.01611
Q13206	DDX10_HUMAN	Probable ATP-dependent RNA helicase DDX10	DDX10	100.825	6.06	186.856	3	3	4	1.59533	0.673852	2	54.8679	875	8.63135
P42345	MTOR_HUMAN	Serine/threonine-protein kinase mTOR	MTOR	288.707	4.35	348.885	8	8	12	1.59316	0.671889	7	24.3203	2549	7.1665
Q15388	TOM20_HUMAN	Mitochondrial import receptor subunit TOM20 homolog	TOMM20	16.2877	22.76	195.772	2	2	4	1.59308	0.67182	2	34.671	145	8.60205
P23508	CRCM_HUMAN	Colorectal mutant cancer protein	MCC	92.9697	2.9	319.339	2	2	4	1.59245	0.671244	3	44.3951	829	5.51611
Q92879	CELF1_HUMAN	CUGBP Elav-like family member 1	CELF1	52.0299	13.58	430.88	6	6	14	1.5909	0.669841	8	44.2148	486	8.45557
O43166	SI1L1_HUMAN	Signal-induced proliferation-associated 1-like protein 1	SIPA1L1	199.904	2.11	212.959	3	3	6	1.59081	0.669764	4	18.8728	1804	8.19189
P07437	TBB5_HUMAN	Tubulin beta chain	TUBB	49.639	74.1	16716.7	5	29	531	1.59057	0.669545	35	83.3764	444	4.89404
P29728	OAS2_HUMAN	2'-5'-oligoadenylate synthase 2	OAS2	82.3785	10.01	438.516	5	5	15	1.5878	0.667029	7	44.9293	719	8.25049
P27708	PYR1_HUMAN	CAD protein	CAD	242.829	28.45	3822.33	43	43	109	1.58779	0.667021	54	57.2103	2225	6.45557
Q9UL15	BAG5_HUMAN	BAG family molecular chaperone regulator 5	BAG5	51.1677	17.45	404.9	6	6	11	1.58751	0.666768	6	50.9498	447	6.04932
Q9BSV6	SEN34_HUMAN	tRNA-splicing endonuclease subunit Sen34	TSEN34	33.6314	10.32	135.087	2	2	3	1.5873	0.666571	3	38.0012	310	8.42627
Q9Y3C1	NOP16_HUMAN	Nucleolar protein 16	NOP16	21.1751	29.21	219.585	5	5	9	1.58665	0.665985	6	21.6501	178	9.93506
Q9BW30	TPPP3_HUMAN	Tubulin polymerization-promoting protein family member 3	TPPP3	18.9736	35.8	1262.01	9	9	35	1.58511	0.664585	20	82.1463	176	9.12939
O95793	STAU1_HUMAN	Double-stranded RNA-binding protein Staufen homolog 1	STAU1	63.1428	20.28	486.959	9	9	16	1.5818	0.661571	9	41.9532	577	9.43701
Q9NR46	SHLB2_HUMAN	Endophilin-B2	SH3GLB2	43.9466	23.8	418.369	7	8	15	1.58161	0.661397	8	29.2622	395	5.98584
O60678	ANM3_HUMAN	Protein arginine N-methyltransferase 3	PRMT3	59.8648	20.53	367.499	8	8	13	1.58067	0.660539	7	35.0325	531	5.35107
Q9UMS4	PRP19_HUMAN	Pre-mRNA-processing factor 19	PRPF19	55.1463	26.19	763.186	9	9	24	1.5797	0.659649	14	26.522	504	6.60986
P30405	PPIF_HUMAN	Peptidyl-prolyl cis-trans isomerase F, mitochondrial	PPIF	22.0262	17.39	222.036	5	5	9	1.57744	0.657589	7	43.0944	207	9.37842
P61088	UBE2N_HUMAN	Ubiquitin-conjugating enzyme E2 N	UBE2N	17.127	66.45	1298.07	8	8	43	1.57722	0.657386	21	46.5788	152	6.56592
Q12884	SEPR_HUMAN	Prolyl endopeptidase FAP	FAP	87.6567	6.18	110.94	3	3	3	1.57684	0.657034	3	32.0464	760	6.65381
Q5ZPR3	CD276_HUMAN	CD276 antigen	CD276	57.1995	14.04	253.33	4	4	7	1.57674	0.656945	2	45.3744	534	4.90674
Q15758	AAAT_HUMAN	Neutral amino acid transporter B(0)	SLC1A5	56.5623	5.73	227.822	3	3	6	1.57669	0.6569	3	10.0136	541	5.47803
P08476	INHBA_HUMAN	Inhibin beta A chain	INHBA	47.412	12.44	247.894	4	4	8	1.5753	0.655627	4	130.012	426	8.03076
Q16576	RBBP7_HUMAN	Histone-binding protein RBBP7	RBBP7	47.7902	19.53	768.582	4	7	27	1.57463	0.655016	6	23.2446	425	5.04639
P82914	RT15_HUMAN	28S ribosomal protein S15, mitochondrial	MRPS15	29.8234	7.78	115.356	2	2	3	1.57405	0.654486	3	10.6317	257	10.4771
O60568	PLOD3_HUMAN	Multifunctional procollagen lysine hydroxylase and glycosyltransferase LH3	PLOD3	84.7315	18.43	539.538	11	11	20	1.57393	0.654372	12	50.4233	738	6.04932
Q5SW79	CE170_HUMAN	Centrosomal protein of 170 kDa	CEP170	175.187	3.03	207.924	4	4	7	1.57387	0.654313	4	4.70692	1584	7.10791
Q9Y6E0	STK24_HUMAN	Serine/threonine-protein kinase 24	STK24	49.2773	30.25	1189.08	7	11	32	1.57287	0.653395	11	31.2898	443	5.69385
Q14690	RRP5_HUMAN	Protein RRP5 homolog	PDCD11	208.57	8.55	533.917	13	13	21	1.57182	0.652433	13	54.3287	1871	8.86572
O00154	BACH_HUMAN	Cytosolic acyl coenzyme A thioester hydrolase	ACOT7	41.7693	36.05	1134.08	10	10	32	1.57124	0.651908	16	66.8504	380	8.54346
Q9Y6Y0	NS1BP_HUMAN	Influenza virus NS1A-binding protein	IVNS1ABP	71.6829	13.71	332.001	7	7	11	1.57094	0.651627	7	58.5832	642	5.52881
Q7L0Y3	TM10C_HUMAN	tRNA methyltransferase 10 homolog C	TRMT10C	47.3166	18.86	227.394	5	5	8	1.56695	0.647963	5	36.979	403	9.36377
Q2TAY7	SMU1_HUMAN	WD40 repeat-containing protein SMU1	SMU1	57.5072	8.58	267.348	4	4	9	1.56641	0.647466	6	66.9547	513	7.18115
P52790	HXK3_HUMAN	Hexokinase-3	HK3	98.9621	6.83	600.833	4	5	16	1.56595	0.647038	4	4.33025	923	5.40186
P32456	GBP2_HUMAN	Guanylate-binding protein 2	GBP2	67.1664	15.4	949.927	6	9	29	1.56578	0.646878	8	13.0729	591	5.70654
Q14116	IL18_HUMAN	Interleukin-18	IL18	22.3118	70.47	1978.21	12	12	73	1.565	0.646162	38	50.4348	193	4.66553
Q9GZZ1	NAA50_HUMAN	N-alpha-acetyltransferase 50	NAA50	19.386	26.63	308.339	4	4	11	1.56495	0.64612	7	28.1405	169	8.80713
P26196	DDX6_HUMAN	Probable ATP-dependent RNA helicase DDX6	DDX6	54.3823	42.03	1046.81	14	14	35	1.56474	0.645919	21	46.9879	483	8.66064
Q9Y2R9	RT07_HUMAN	28S ribosomal protein S7, mitochondrial	MRPS7	28.116	38.43	332.047	8	8	12	1.56448	0.645681	8	26.9883	242	9.99365
P46063	RECQ1_HUMAN	ATP-dependent DNA helicase Q1	RECQL	73.41	14.79	367.628	8	8	13	1.56356	0.644836	8	43.0504	649	7.88428
Q13636	RAB31_HUMAN	Ras-related protein Rab-31	RAB31	21.5549	32.99	308.818	5	5	11	1.56196	0.643359	6	11.7959	194	7.06396
Q9Y4D1	DAAM1_HUMAN	Disheveled-associated activator of morphogenesis 1	DAAM1	123.396	2.78	201.287	3	3	4	1.56086	0.642342	4	27.7046	1078	7.2251
Q9UI30	TR112_HUMAN	Multifunctional methyltransferase subunit TRM112-like protein	TRMT112	14.1903	53.6	524.303	5	5	16	1.56045	0.641958	7	23.4957	125	5.26221
Q15427	SF3B4_HUMAN	Splicing factor 3B subunit 4	SF3B4	44.3571	19.1	563.998	4	4	13	1.56005	0.64159	4	25.3187	424	8.55811
O95202	LETM1_HUMAN	Mitochondrial proton/calcium exchanger protein	LETM1	83.302	14.75	525.684	7	7	15	1.55969	0.641263	11	69.1896	739	6.69775
O75534	CSDE1_HUMAN	Cold shock domain-containing protein E1	CSDE1	88.8289	32.83	2228.61	21	21	58	1.55953	0.641107	32	42.2114	798	6.25244
O75351	VPS4B_HUMAN	Vacuolar protein sorting-associated protein 4B	VPS4B	49.2715	43.24	1251.6	12	15	38	1.55782	0.639531	17	18.0323	444	7.2251
Q08380	LG3BP_HUMAN	Galectin-3-binding protein	LGALS3BP	65.2893	42.39	3362.42	19	19	98	1.55772	0.639438	49	57.1465	585	5.2749
Q16186	ADRM1_HUMAN	Proteasomal ubiquitin receptor ADRM1	ADRM1	42.1268	17.69	555.249	6	6	16	1.55739	0.639127	10	68.4198	407	5.07178
Q07960	RHG01_HUMAN	Rho GTPase-activating protein 1	ARHGAP1	50.4042	47.61	2165.29	16	16	63	1.55726	0.63901	33	30.1487	439	6.29053
P33176	KINH_HUMAN	Kinesin-1 heavy chain	KIF5B	109.617	43.93	4425.51	37	37	126	1.55715	0.638909	65	47.3507	963	6.50732
Q96C90	PP14B_HUMAN	Protein phosphatase 1 regulatory subunit 14B	PPP1R14B	15.901	59.86	631.465	6	6	20	1.5565	0.638307	6	67.6148	147	4.85596
P62333	PRS10_HUMAN	26S proteasome regulatory subunit 10B	PSMC6	44.1451	56.04	2344.94	17	17	72	1.55629	0.63811	36	44.1528	389	7.48877
P27694	RFA1_HUMAN	Replication protein A 70 kDa DNA-binding subunit	RPA1	68.0953	29.87	1332.79	13	13	38	1.55397	0.635956	21	44.2837	616	7.21045
P78344	IF4G2_HUMAN	Eukaryotic translation initiation factor 4 gamma 2	EIF4G2	102.297	16.87	562.838	13	13	23	1.553	0.635055	15	76.4108	907	7.13721
Q9BVS4	RIOK2_HUMAN	Serine/threonine-protein kinase RIO2	RIOK2	63.2432	6.7	109.345	2	2	2	1.55211	0.634233	2	10.7841	552	5.93506
O43290	SNUT1_HUMAN	U4/U6.U5 tri-snRNP-associated protein 1	SART1	90.2003	21.63	1161.45	12	12	31	1.55132	0.633494	13	30.1392	800	6.12549
Q9Y2J4	AMOL2_HUMAN	Angiomotin-like protein 2	AMOTL2	85.7126	2.82	73.9427	2	2	2	1.55087	0.633077	2	40.6949	779	7.29834
Q96RU2	UBP28_HUMAN	Ubiquitin carboxyl-terminal hydrolase 28	USP28	122.414	2.6	168.978	2	2	2	1.55052	0.632751	2	52.0073	1077	5.19873
Q14008	CKAP5_HUMAN	Cytoskeleton-associated protein 5	CKAP5	225.352	18.21	1770.89	29	29	62	1.55046	0.632694	35	65.0797	2032	7.79639
Q99575	POP1_HUMAN	Ribonucleases P/MRP protein subunit POP1	POP1	114.636	7.23	529.882	6	6	19	1.5498	0.63208	9	19.9228	1024	9.21729
Q9NV70	EXOC1_HUMAN	Exocyst complex component 1	EXOC1	101.917	15.77	486.777	11	11	17	1.54962	0.631911	11	53.1128	894	6.60986
Q2M389	WASC4_HUMAN	WASH complex subunit 4	WASHC4	136.316	5.46	371.164	5	5	9	1.54933	0.631643	6	11.422	1173	7.44482
O00151	PDLI1_HUMAN	PDZ and LIM domain protein 1	PDLIM1	36.049	72.64	3363.93	16	16	93	1.54833	0.630713	47	56.9089	329	7.02002
Q3V6T2	GRDN_HUMAN	Girdin	CCDC88A	215.909	1.76	128.672	2	2	4	1.54792	0.630326	2	4.36529	1871	6.21436
O95816	BAG2_HUMAN	BAG family molecular chaperone regulator 2	BAG2	23.7572	8.53	92.7001	2	2	2	1.54778	0.630205	2	49.9907	211	6.69775
P82932	RT06_HUMAN	28S ribosomal protein S6, mitochondrial	MRPS6	14.2176	20	73.13	2	2	2	1.54766	0.630087	2	6.91098	125	9.26123
P17987	TCPA_HUMAN	T-complex protein 1 subunit alpha	TCP1	60.3056	66.01	3480.76	26	26	106	1.54707	0.629537	48	41.674	556	6.11279
Q53FV1	ORML2_HUMAN	ORM1-like protein 2	ORMDL2	17.3523	18.95	278.34	2	2	6	1.54615	0.628676	3	6.98904	153	9.64209
O43148	MCES_HUMAN	mRNA cap guanine-N7 methyltransferase	RNMT	54.8093	19.12	403.766	8	8	11	1.54513	0.627728	8	46.0628	476	6.60986
Q9H1B7	I2BPL_HUMAN	Probable E3 ubiquitin-protein ligase IRF2BPL	IRF2BPL	82.607	11.68	233.255	3	6	9	1.54506	0.627663	2	29.8548	796	8.23584
P12004	PCNA_HUMAN	Proliferating cell nuclear antigen	PCNA	28.7503	54.79	2230.48	10	10	64	1.5437	0.626394	30	77.8777	261	4.69092
Q13347	EIF3I_HUMAN	Eukaryotic translation initiation factor 3 subunit I	EIF3I	36.4786	63.69	1880.84	14	14	60	1.54331	0.62603	32	57.7125	325	5.64307
P16949	STMN1_HUMAN	Stathmin	STMN1	17.292	45.64	881.072	9	9	23	1.54264	0.625397	14	64.2131	149	5.97314
Q15007	FL2D_HUMAN	Pre-mRNA-splicing regulator WTAP	WTAP	44.2167	8.84	185.709	3	3	6	1.5419	0.624714	3	54.0702	396	5.18604
Q9NZQ3	SPN90_HUMAN	NCK-interacting protein with SH3 domain	NCKIPSD	78.9101	3.88	136.038	3	3	6	1.54102	0.623883	3	9.92477	722	6.37939
Q53H82	LACB2_HUMAN	Endoribonuclease LACTB2	LACTB2	32.7849	33.33	634.429	7	7	18	1.54079	0.623674	12	29.4626	288	6.80029
Q7KZ85	SPT6H_HUMAN	Transcription elongation factor SPT6	SUPT6H	198.949	13.96	980.066	15	15	26	1.54028	0.623191	15	52.5282	1726	4.90674
Q460N5	PAR14_HUMAN	Protein mono-ADP-ribosyltransferase PARP14	PARP14	202.672	2.55	149.916	4	4	6	1.53781	0.620882	4	58.3641	1801	7.18115
Q9BY42	RTF2_HUMAN	Replication termination factor 2	RTF2	33.8652	7.84	113.718	2	2	4	1.53763	0.620706	2	53.3216	306	8.5874
Q8N1F7	NUP93_HUMAN	Nuclear pore complex protein Nup93	NUP93	93.4296	23.32	685.085	15	15	25	1.53713	0.620239	16	43.5779	819	5.71924
P49915	GUAA_HUMAN	GMP synthase [glutamine-hydrolyzing]	GMPS	76.667	43	1970.63	20	20	56	1.5368	0.619932	33	65.0814	693	6.87354
Q8IUD2	RB6I2_HUMAN	ELKS/Rab6-interacting/CAST family member 1	ERC1	128.008	13.62	690.138	11	11	19	1.53676	0.619896	12	33.0324	1116	5.97314
Q7Z2W4	ZCCHV_HUMAN	Zinc finger CCCH-type antiviral protein 1	ZC3HAV1	101.367	10.86	704.178	7	7	17	1.53584	0.619026	10	31.203	902	8.39697
P23469	PTPRE_HUMAN	Receptor-type tyrosine-protein phosphatase epsilon	PTPRE	80.59	6	136.492	3	3	5	1.53502	0.618261	3	14.7224	700	7.02002
P09132	SRP19_HUMAN	Signal recognition particle 19 kDa protein	SRP19	16.1454	36.81	372.076	4	4	8	1.53439	0.617669	4	48.6232	144	9.84717
Q04637	IF4G1_HUMAN	Eukaryotic translation initiation factor 4 gamma 1	EIF4G1	175.382	25.95	4915.75	31	35	144	1.53389	0.617198	68	81.544	1599	5.32568
Q9H0B6	KLC2_HUMAN	Kinesin light chain 2	KLC2	68.8923	16.08	742.854	3	8	22	1.53286	0.616222	3	3.84326	622	7.15186
O95218	ZRAB2_HUMAN	Zinc finger Ran-binding domain-containing protein 2	ZRANB2	37.382	20.61	230.296	5	5	9	1.53136	0.61481	6	71.5631	330	10.0083
Q08AF3	SLFN5_HUMAN	Schlafen family member 5	SLFN5	100.99	8.31	301.843	6	6	9	1.53076	0.614251	6	53.3607	891	8.22119
P08238	HS90B_HUMAN	Heat shock protein HSP 90-beta	HSP90AB1	83.2121	61.19	21782.9	27	46	688	1.53056	0.614062	170	49.7125	724	5.03369
P41208	CETN2_HUMAN	Centrin-2	CETN2	19.7259	15.12	201.758	2	2	6	1.52907	0.612655	3	13.9459	172	4.99561
Q9Y490	TLN1_HUMAN	Talin-1	TLN1	269.599	64.82	20054.2	101	114	526	1.52905	0.612633	219	60.538	2541	6.07471
Q9H1Z4	WDR13_HUMAN	WD repeat-containing protein 13	WDR13	53.6622	5.36	196.222	2	2	4	1.52876	0.612364	2	17.6275	485	9.14404
Q6PD74	AAGAB_HUMAN	Alpha- and gamma-adaptin-binding protein p34	AAGAB	34.5719	16.83	214.832	4	4	6	1.52875	0.612348	5	50.6643	315	4.64014
Q5JTH9	RRP12_HUMAN	RRP12-like protein	RRP12	143.611	10.49	653.959	9	9	18	1.52874	0.612339	11	19.449	1297	8.74854
Q99961	SH3G1_HUMAN	Endophilin-A2	SH3GL1	41.464	34.51	1268.01	8	8	32	1.52736	0.611041	17	37.2391	368	5.42725
P18615	NELFE_HUMAN	Negative elongation factor E	NELFE	43.2137	17.89	439.695	5	5	11	1.52709	0.610788	5	16.1656	380	9.33447
O43432	IF4G3_HUMAN	Eukaryotic translation initiation factor 4 gamma 3	EIF4G3	176.542	12.87	1041.8	12	17	38	1.52618	0.60992	15	23.0959	1585	5.37646
P18887	XRCC1_HUMAN	DNA repair protein XRCC1	XRCC1	69.4549	5.21	128.644	3	3	3	1.5256	0.609377	3	64.8943	633	6.27783
Q96FH0	BORC8_HUMAN	BLOC-1-related complex subunit 8	BORCS8	13.3946	31.09	121.93	3	3	4	1.5248	0.608624	3	25.8338	119	5.79541
P49368	TCPG_HUMAN	T-complex protein 1 subunit gamma	CCT3	60.4953	54.68	3787.82	29	29	114	1.52397	0.60783	60	43.4481	545	6.49365
P07476	INVO_HUMAN	Involucrin	IVL	68.4372	69.57	9432.75	33	33	296	1.52333	0.607231	165	56.8819	585	4.61475
Q8WUF5	IASPP_HUMAN	RelA-associated inhibitor	PPP1R13L	89.0357	35.51	1845.78	18	18	55	1.52306	0.606971	34	87.3228	828	6.81494
Q8TDW0	LRC8C_HUMAN	Volume-regulated anion channel subunit LRRC8C	LRRC8C	92.39	7.22	172.051	3	4	7	1.5229	0.606824	2	110.595	803	7.62061
Q99832	TCPH_HUMAN	T-complex protein 1 subunit eta	CCT7	59.3289	63.72	3862.42	28	28	109	1.52264	0.606575	58	68.3604	543	7.6499
Q14444	CAPR1_HUMAN	Caprin-1	CAPRIN1	78.318	20.17	1260.68	11	11	33	1.52245	0.606394	19	38.693	709	5.24951
Q7L2E3	DHX30_HUMAN	ATP-dependent RNA helicase DHX30	DHX30	133.855	5.11	221.518	7	7	10	1.5213	0.605309	6	61.5694	1194	8.77783
Q9H1I8	ASCC2_HUMAN	Activating signal cointegrator 1 complex subunit 2	ASCC2	86.3063	7.93	321.464	5	5	9	1.52056	0.604604	5	9.38686	757	5.16064
O60443	GSDME_HUMAN	Gasdermin-E	GSDME	54.5204	25	334.03	8	8	11	1.51943	0.603533	8	105.69	496	5.17334
Q15057	ACAP2_HUMAN	Arf-GAP with coiled-coil, ANK repeat and PH domain-containing protein 2	ACAP2	87.9732	23.14	924.885	13	13	26	1.51832	0.602473	14	38.5948	778	6.80029
Q5T6F2	UBAP2_HUMAN	Ubiquitin-associated protein 2	UBAP2	117.044	9.03	321.805	7	7	10	1.51819	0.602356	7	40.6751	1119	7.34229
P47712	PA24A_HUMAN	Cytosolic phospholipase A2	PLA2G4A	85.1842	24.97	987.019	14	14	33	1.51727	0.601477	18	44.1867	749	5.37646
Q9UQB8	BAIP2_HUMAN	Brain-specific angiogenesis inhibitor 1-associated protein 2	BAIAP2	60.8296	23.19	915.528	11	11	28	1.51657	0.600812	16	42.0938	552	8.89502
Q9BSD7	NTPCR_HUMAN	Cancer-related nucleoside-triphosphatase	NTPCR	20.7001	36.32	355.495	5	5	11	1.51557	0.599863	5	76.5668	190	9.53955
P33992	MCM5_HUMAN	DNA replication licensing factor MCM5	MCM5	82.2332	14.71	588.434	9	9	17	1.51469	0.599025	10	55.5669	734	8.36768
Q9UHD1	CHRD1_HUMAN	Cysteine and histidine-rich domain-containing protein 1	CHORDC1	37.4656	34.64	740.335	8	8	21	1.51408	0.598442	12	46.7931	332	7.86963
Q7L592	NDUF7_HUMAN	Protein arginine methyltransferase NDUFAF7, mitochondrial	NDUFAF7	49.2065	8.84	206.046	2	2	4	1.51338	0.597771	2	7.18592	441	8.33838
P02461	CO3A1_HUMAN	Collagen alpha-1(III) chain	COL3A1	138.479	3.34	497.603	4	4	15	1.51263	0.597056	8	101.687	1466	6.60986
P31431	SDC4_HUMAN	Syndecan-4	SDC4	21.628	19.19	409.027	4	4	13	1.51212	0.596569	7	22.8557	198	4.50049
Q8IWC1	MA7D3_HUMAN	MAP7 domain-containing protein 3	MAP7D3	98.3682	2.97	94.2862	2	2	2	1.5115	0.595978	2	38.7532	876	9.31982
Q96CB9	NSUN4_HUMAN	5-methylcytosine rRNA methyltransferase NSUN4	NSUN4	43.0611	5.73	74.3753	2	2	2	1.51139	0.595877	2	47.0268	384	8.17725
Q9BZE9	ASPC1_HUMAN	Tether containing UBX domain for GLUT4	ASPSCR1	60.1458	31.65	683.858	11	11	20	1.50995	0.594497	12	50.9858	553	6.63916
O15269	SPTC1_HUMAN	Serine palmitoyltransferase 1	SPTLC1	52.7105	10.57	230.756	4	4	7	1.50876	0.59336	4	44.3571	473	6.01123
P08243	ASNS_HUMAN	Asparagine synthetase [glutamine-hydrolyzing]	ASNS	64.3286	6.95	182.521	4	4	7	1.50786	0.592498	4	37.7816	561	6.85889
Q9BTZ2	DHRS4_HUMAN	Dehydrogenase/reductase SDR family member 4	DHRS4	29.5184	33.09	594.95	7	7	18	1.50784	0.592484	9	23.8282	278	8.55811
Q92620	PRP16_HUMAN	Pre-mRNA-splicing factor ATP-dependent RNA helicase PRP16	DHX38	140.415	15.65	1114.14	14	14	31	1.50743	0.592087	18	70.6549	1227	6.53662
Q14185	DOCK1_HUMAN	Dedicator of cytokinesis protein 1	DOCK1	215.209	0.91	62.9601	2	2	2	1.50728	0.591952	2	23.5265	1865	7.56201
P52565	GDIR1_HUMAN	Rho GDP-dissociation inhibitor 1	ARHGDIA	23.1927	41.18	1588.97	8	8	51	1.50698	0.591664	31	66.4598	204	5.10986
P51858	HDGF_HUMAN	Hepatoma-derived growth factor	HDGF	26.7719	70	2488.31	18	18	80	1.5067	0.591388	44	34.0557	240	4.729
P61081	UBC12_HUMAN	NEDD8-conjugating enzyme Ubc12	UBE2M	20.8866	30.05	366.901	5	5	11	1.50663	0.591325	7	37.9742	183	7.69385
P29966	MARCS_HUMAN	Myristoylated alanine-rich C-kinase substrate	MARCKS	31.5359	42.47	1808.5	9	9	50	1.50662	0.59132	29	60.9228	332	4.44971
Q00688	FKBP3_HUMAN	Peptidyl-prolyl cis-trans isomerase FKBP3	FKBP3	25.1613	46.88	589.948	8	8	19	1.50567	0.59041	14	29.6614	224	9.27588
P80511	S10AC_HUMAN	Protein S100-A12	S100A12	10.5685	29.35	231.653	3	3	8	1.50471	0.589481	5	72.1757	92	6.25244
Q96F63	CCD97_HUMAN	Coiled-coil domain-containing protein 97	CCDC97	38.9227	10.5	72.99	2	2	2	1.50335	0.588183	2	30.1569	343	4.58936
O75044	SRGP2_HUMAN	SLIT-ROBO Rho GTPase-activating protein 2	SRGAP2	120.795	3.83	194.091	3	3	5	1.50229	0.587166	2	2.77229	1071	6.69775
Q96RP9	EFGM_HUMAN	Elongation factor G, mitochondrial	GFM1	83.4184	13.98	592.54	8	8	16	1.50047	0.585418	10	28.4896	751	7.00537
P09972	ALDOC_HUMAN	Fructose-bisphosphate aldolase C	ALDOC	39.4312	57.97	5203.96	16	20	142	1.50009	0.58505	41	61.5461	364	6.87354
Q12792	TWF1_HUMAN	Twinfilin-1	TWF1	40.2577	30.57	1188.6	8	10	28	1.49999	0.584957	16	43.3513	350	6.96143
Q96S52	PIGS_HUMAN	GPI transamidase component PIG-S	PIGS	61.6172	4.5	87.8087	2	2	2	1.49966	0.584639	2	36.7826	555	6.49365
P62942	FKB1A_HUMAN	Peptidyl-prolyl cis-trans isomerase FKBP1A	FKBP1A	11.9431	71.3	1268.23	6	6	36	1.49957	0.584553	22	62.062	108	8.1626
P55884	EIF3B_HUMAN	Eukaryotic translation initiation factor 3 subunit B	EIF3B	92.4238	33.78	2716.63	24	24	83	1.49951	0.584495	42	42.8115	814	4.99561
Q9Y6N5	SQOR_HUMAN	Sulfide:quinone oxidoreductase, mitochondrial	SQOR	49.9289	55.11	2215.12	20	20	61	1.49937	0.584352	33	35.8448	450	9.11475
Q9Y3L3	3BP1_HUMAN	SH3 domain-binding protein 1	SH3BP1	75.6658	34.38	1403.99	18	18	41	1.49879	0.583802	23	45.8093	701	6.771
Q9UJC3	HOOK1_HUMAN	Protein Hook homolog 1	HOOK1	84.5948	12.23	626.934	8	8	17	1.49871	0.58372	12	28.9736	728	5.14795
Q9H8T0	AKTIP_HUMAN	AKT-interacting protein	AKTIP	33.1071	14.73	176.026	2	2	4	1.49707	0.582138	2	35.8636	292	9.30518
P63241	IF5A1_HUMAN	Eukaryotic translation initiation factor 5A-1	EIF5A	16.8214	68.18	4346.16	11	11	130	1.49527	0.580402	58	48.7816	154	5.23682
Q8N3F8	MILK1_HUMAN	MICAL-like protein 1	MICALL1	93.3831	10.66	560.792	7	7	17	1.49496	0.580106	9	53.209	863	7.25439
Q8N7H5	PAF1_HUMAN	RNA polymerase II-associated factor 1 homolog	PAF1	59.9391	7.91	147.072	3	3	3	1.49488	0.580028	3	68.1882	531	4.62744
P53384	NUBP1_HUMAN	Cytosolic Fe-S cluster assembly factor NUBP1	NUBP1	34.5124	27.81	454.155	6	6	12	1.49483	0.579985	6	16.5845	320	5.32568
P68400	CSK21_HUMAN	Casein kinase II subunit alpha	CSNK2A1	45.1148	51.15	1101.91	12	13	35	1.4944	0.579562	20	31.5629	391	7.73779
Q9Y570	PPME1_HUMAN	Protein phosphatase methylesterase 1	PPME1	42.2882	36.01	815.606	11	11	26	1.49404	0.579219	13	34.9404	386	5.97314
Q9BXJ9	NAA15_HUMAN	N-alpha-acetyltransferase 15, NatA auxiliary subunit	NAA15	101.208	21.02	952.042	16	16	29	1.49319	0.578397	17	32.8748	866	7.41553
P11940	PABP1_HUMAN	Polyadenylate-binding protein 1	PABPC1	70.6259	39.47	4372.1	17	24	129	1.49274	0.577962	54	49.638	636	9.49561
Q7L9L4	MOB1B_HUMAN	MOB kinase activator 1B	MOB1B	25.0746	11.57	127.195	2	2	3	1.4927	0.577926	3	12.263	216	6.72705
Q9Y520	PRC2C_HUMAN	Protein PRRC2C	PRRC2C	316.718	5.39	498.728	10	10	19	1.49231	0.577551	11	74.6263	2896	9.12939
Q02413	DSG1_HUMAN	Desmoglein-1	DSG1	113.676	40.23	7651.69	28	28	208	1.49217	0.577416	79	94.4628	1049	5.03369
Q9UBH0	I36RA_HUMAN	Interleukin-36 receptor antagonist protein	IL36RN	16.9515	25.81	302.028	4	4	11	1.49213	0.577377	5	143.351	155	5.19873
P61769	B2MG_HUMAN	Beta-2-microglobulin	B2M	13.7059	54.62	844.33	5	5	27	1.48848	0.573842	14	46.4758	119	6.52197
P15559	NQO1_HUMAN	NAD(P)H dehydrogenase [quinone] 1	NQO1	30.848	48.18	967.185	14	14	34	1.48735	0.572742	21	55.2808	274	8.88037
O00429	DNM1L_HUMAN	Dynamin-1-like protein	DNM1L	81.8261	33.83	1509.02	17	17	40	1.48547	0.570923	18	59.042	736	6.81494
Q96GQ7	DDX27_HUMAN	Probable ATP-dependent RNA helicase DDX27	DDX27	89.7792	8.04	360.004	6	6	11	1.48534	0.570797	6	72.7862	796	9.27588
Q4G0J3	LARP7_HUMAN	La-related protein 7	LARP7	66.8574	15.46	490.829	8	8	16	1.48514	0.570595	10	65.7874	582	9.5542
Q96AE4	FUBP1_HUMAN	Far upstream element-binding protein 1	FUBP1	67.5185	42.24	2729.44	21	26	91	1.4851	0.570557	37	41.4465	644	7.60596
Q9UQ80	PA2G4_HUMAN	Proliferation-associated protein 2G4	PA2G4	43.7592	64.72	3557.88	21	21	107	1.48475	0.570218	55	37.7827	394	6.55127
Q9Y312	AAR2_HUMAN	Protein AAR2 homolog	AAR2	43.4441	29.43	630.484	8	8	19	1.48474	0.570207	12	81.3169	384	5.96045
Q14157	UBP2L_HUMAN	Ubiquitin-associated protein 2-like	UBAP2L	114.465	13.52	911.078	9	9	26	1.48455	0.57003	14	54.071	1087	7.10791
Q8IXM2	BAP18_HUMAN	Chromatin complexes subunit BAP18	BAP18	17.8893	17.44	132.555	2	2	2	1.48416	0.569649	2	3.26555	172	7.32764
Q13308	PTK7_HUMAN	Inactive tyrosine-protein kinase 7	PTK7	118.317	23.83	1102.52	16	16	34	1.48282	0.568346	16	56.9777	1070	7.09326
O95801	TTC4_HUMAN	Tetratricopeptide repeat protein 4	TTC4	44.6503	14.21	161.187	3	3	6	1.48148	0.567043	2	452.196	387	5.60498
Q9UKF6	CPSF3_HUMAN	Cleavage and polyadenylation specificity factor subunit 3	CPSF3	77.4362	8.77	436.853	5	5	15	1.48096	0.566537	8	32.0843	684	5.60498
Q9BYG3	MK67I_HUMAN	MKI67 FHA domain-interacting nucleolar phosphoprotein	NIFK	34.201	10.58	130.938	3	3	4	1.48025	0.56584	3	14.5179	293	9.87646
Q99567	NUP88_HUMAN	Nuclear pore complex protein Nup88	NUP88	83.4888	8.77	235.214	4	4	7	1.47935	0.564966	4	100.66	741	5.69385
O75717	WDHD1_HUMAN	WD repeat and HMG-box DNA-binding protein 1	WDHD1	125.888	10.45	836.075	9	9	22	1.47847	0.564104	9	98.463	1129	5.61768
Q9BX68	HINT2_HUMAN	Adenosine 5'-monophosphoramidase HINT2	HINT2	17.1512	61.96	1569.78	7	7	45	1.4784	0.564035	25	141.757	163	9.15869
P62993	GRB2_HUMAN	Growth factor receptor-bound protein 2	GRB2	25.1904	23.04	425.317	5	5	12	1.47795	0.563601	7	37.1956	217	6.31592
P04156	PRIO_HUMAN	Major prion protein	PRNP	27.6432	8.7	451.749	2	2	13	1.47754	0.563202	6	96.6359	253	8.99756
Q9NX70	MED29_HUMAN	Mediator of RNA polymerase II transcription subunit 29	MED29	21.0595	9.5	104.435	2	2	2	1.47716	0.562824	2	19.2211	200	6.29053
P63220	RS21_HUMAN	40S ribosomal protein S21	RPS21	9.10557	45.78	907.934	5	5	26	1.47711	0.562778	15	54.7336	83	8.49951
Q9H0R6	GATA_HUMAN	Glutamyl-tRNA(Gln) amidotransferase subunit A, mitochondrial	QRSL1	57.4241	10.8	166.685	4	4	4	1.47664	0.56232	4	34.0262	528	5.68115
O43719	HTSF1_HUMAN	HIV Tat-specific factor 1	HTATSF1	85.8006	7.15	303.612	4	4	8	1.47661	0.562286	3	128.341	755	4.39893
Q08170	SRSF4_HUMAN	Serine/arginine-rich splicing factor 4	SRSF4	56.6453	9.92	200.393	5	5	9	1.47646	0.562141	6	30.8742	494	11.5171
P16885	PLCG2_HUMAN	1-phosphatidylinositol 4,5-bisphosphate phosphodiesterase gamma-2	PLCG2	147.776	11.07	573.053	9	9	19	1.47558	0.561277	13	54.9052	1265	6.63916
Q8TEA1	NSUN6_HUMAN	tRNA (cytosine(72)-C(5))-methyltransferase NSUN6	NSUN6	51.737	4.26	54.2251	2	2	2	1.4753	0.561009	2	3.64477	469	7.95752
Q9H4M9	EHD1_HUMAN	EH domain-containing protein 1	EHD1	60.5887	42.7	1390.59	8	18	46	1.47503	0.560742	15	35.3292	534	6.82959
P55081	MFAP1_HUMAN	Microfibrillar-associated protein 1	MFAP1	51.9266	10.93	360.691	3	4	10	1.47493	0.560646	5	12.1262	439	4.98291
Q96EH3	MASU1_HUMAN	Mitochondrial assembly of ribosomal large subunit protein 1	MALSU1	26.1531	11.97	75.2366	2	2	2	1.47335	0.559097	2	3.00182	234	5.49072
Q9UNW1	MINP1_HUMAN	Multiple inositol polyphosphate phosphatase 1	MINPP1	55.0161	10.06	197.467	4	4	6	1.47279	0.558549	2	3.4748	487	7.81104
Q96G25	MED8_HUMAN	Mediator of RNA polymerase II transcription subunit 8	MED8	29.0618	12.31	117.158	2	2	2	1.47224	0.558013	2	23.3572	268	7.44482
Q9BW85	YJU2_HUMAN	Splicing factor YJU2	YJU2	37.0627	8.98	128.102	2	2	4	1.47185	0.557629	2	3.14336	323	5.92236
P23610	HAP40_HUMAN	40-kDa huntingtin-associated protein	F8A3	39.0785	11.59	217.122	3	3	6	1.47109	0.556884	3	76.4382	371	6.84424
P41227	NAA10_HUMAN	N-alpha-acetyltransferase 10	NAA10	26.4419	39.57	442.985	7	7	13	1.47101	0.556804	9	34.3452	235	5.64307
Q9BXP5	SRRT_HUMAN	Serrate RNA effector molecule homolog	SRRT	100.604	19.29	1152.51	13	13	35	1.47054	0.556349	20	15.0999	876	5.96045
Q12986	NFX1_HUMAN	Transcriptional repressor NF-X1	NFX1	124.312	2.14	126.025	2	2	2	1.47028	0.556092	2	88.3432	1120	8.23584
P43378	PTN9_HUMAN	Tyrosine-protein phosphatase non-receptor type 9	PTPN9	67.9768	3.71	87.0508	2	2	2	1.4696	0.555419	2	12.2237	593	8.01611
Q9BVG4	PBDC1_HUMAN	Protein PBDC1	PBDC1	26.0407	37.34	908.77	10	10	28	1.46893	0.554767	14	36.8282	233	4.79248
P78540	ARGI2_HUMAN	Arginase-2, mitochondrial	ARG2	38.5539	26.84	679.863	8	8	20	1.46829	0.554135	8	41.1713	354	6.46826
Q14CX7	NAA25_HUMAN	N-alpha-acetyltransferase 25, NatB auxiliary subunit	NAA25	112.221	5.86	220.373	5	5	8	1.46815	0.553996	5	56.9567	972	6.63916
O76094	SRP72_HUMAN	Signal recognition particle subunit SRP72	SRP72	74.56	30.55	1422.36	14	14	38	1.46796	0.553813	21	22.3804	671	9.26123
P34897	GLYM_HUMAN	Serine hydroxymethyltransferase, mitochondrial	SHMT2	55.9577	51.79	2726.35	21	22	79	1.46748	0.55334	40	48.8495	504	8.52881
P12814	ACTN1_HUMAN	Alpha-actinin-1	ACTN1	102.993	77.13	32123.2	37	64	916	1.46748	0.553337	220	66.4531	892	5.41455
P62191	PRS4_HUMAN	26S proteasome regulatory subunit 4	PSMC1	49.1537	47.95	2021.99	14	16	66	1.46722	0.553084	37	76.7058	440	6.21436
Q13123	RED_HUMAN	Protein Red	IK	65.5618	15.44	291.242	6	6	10	1.4671	0.552962	6	70.4783	557	6.63916
Q9UBS0	KS6B2_HUMAN	Ribosomal protein S6 kinase beta-2	RPS6KB2	53.4215	4.15	276.298	2	2	5	1.46689	0.552757	5	61.0935	482	7.34229
Q9Y2W1	TR150_HUMAN	Thyroid hormone receptor-associated protein 3	THRAP3	108.601	13.19	576.63	9	9	17	1.46626	0.552142	11	36.1286	955	10.1548
Q9BV20	MTNA_HUMAN	Methylthioribose-1-phosphate isomerase	MRI1	39.1254	49.05	1059.9	12	12	33	1.46601	0.551893	16	61.6064	369	6.30322
Q9H7Z7	PGES2_HUMAN	Prostaglandin E synthase 2	PTGES2	41.9167	28.91	680.608	8	8	18	1.46582	0.551707	10	26.8411	377	9.15869
Q99538	LGMN_HUMAN	Legumain	LGMN	49.3794	11.55	397.946	4	4	10	1.46563	0.551516	6	76.1446	433	6.55127
P30876	RPB2_HUMAN	DNA-directed RNA polymerase II subunit RPB2	POLR2B	133.811	17.29	1336.04	17	17	43	1.46552	0.551409	23	47.9955	1174	6.87354
Q9UPY3	DICER_HUMAN	Endoribonuclease Dicer	DICER1	218.542	5.05	453.444	7	7	13	1.46547	0.551367	7	49.4655	1922	5.68115
Q9P0G3	KLK14_HUMAN	Kallikrein-14	KLK14	29.1028	32.96	441.69	6	6	14	1.46543	0.551327	8	106.491	267	9.23193
P43243	MATR3_HUMAN	Matrin-3	MATR3	94.5648	27.86	1361.32	17	17	41	1.46523	0.551122	24	35.0075	847	6.25244
Q8WVY7	UBCP1_HUMAN	Ubiquitin-like domain-containing CTD phosphatase 1	UBLCP1	36.7812	21.7	299.139	6	6	12	1.4651	0.551	6	56.4596	318	6.45557
P41236	IPP2_HUMAN	Protein phosphatase inhibitor 2	PPP1R2	23.0009	37.56	879.203	6	6	18	1.46496	0.550863	8	27.8382	205	4.7417
P05362	ICAM1_HUMAN	Intercellular adhesion molecule 1	ICAM1	57.789	10.71	436.696	4	4	10	1.46477	0.550669	5	92.5432	532	7.98682
Q9P219	DAPLE_HUMAN	Protein Daple	CCDC88C	228.091	2.81	192.048	5	5	7	1.46444	0.550346	5	38.4328	2028	6.22705
P55072	TERA_HUMAN	Transitional endoplasmic reticulum ATPase	VCP	89.2657	80.27	39414.5	63	63	1195	1.46427	0.550181	520	73.2593	806	5.26221
P62633	CNBP_HUMAN	CCHC-type zinc finger nucleic acid binding protein	CNBP	19.4496	51.41	572.47	8	8	18	1.46426	0.550174	13	56.9875	177	7.7085
P51610	HCFC1_HUMAN	Host cell factor 1	HCFC1	208.602	6.34	568.514	10	10	18	1.46322	0.54915	10	34.2298	2035	7.45947
Q14517	FAT1_HUMAN	Protocadherin Fat 1	FAT1	505.958	1.39	190.187	5	5	7	1.4619	0.547841	5	18.3237	4588	4.99561
P45985	MP2K4_HUMAN	Dual specificity mitogen-activated protein kinase kinase 4	MAP2K4	44.2594	14.54	265.403	4	4	9	1.46181	0.547754	5	27.3304	399	8.07471
Q9H3P2	NELFA_HUMAN	Negative elongation factor A	NELFA	57.2408	13.45	175.377	5	5	6	1.46068	0.546642	4	8.59353	528	9.02686
P11413	G6PD_HUMAN	Glucose-6-phosphate 1-dehydrogenase	G6PD	59.219	78.45	5213.45	33	33	164	1.45994	0.545909	85	61.0651	515	6.84424
Q9NVM4	ANM7_HUMAN	Protein arginine N-methyltransferase 7	PRMT7	78.4085	11.56	171.403	5	5	7	1.45925	0.545224	5	46.3235	692	5.56689
P98160	PGBM_HUMAN	Basement membrane-specific heparan sulfate proteoglycan core protein	HSPG2	468.532	9.11	1808.61	30	30	66	1.45914	0.545115	39	58.4595	4391	6.50732
Q14257	RCN2_HUMAN	Reticulocalbin-2	RCN2	36.8536	45.43	1308.08	11	11	31	1.45894	0.544919	18	31.9877	317	4.39893
P51178	PLCD1_HUMAN	1-phosphatidylinositol 4,5-bisphosphate phosphodiesterase delta-1	PLCD1	85.611	16.53	702.97	9	9	19	1.45883	0.544809	11	44.6201	756	6.69775
Q01518	CAP1_HUMAN	Adenylyl cyclase-associated protein 1	CAP1	51.8687	61.89	8388.32	25	26	239	1.45834	0.544324	110	69.3698	475	8.06006
Q9Y5L4	TIM13_HUMAN	Mitochondrial import inner membrane translocase subunit Tim13	TIMM13	10.493	25.26	174.676	2	2	4	1.45797	0.543963	2	4.91872	95	8.17725
Q9GZZ9	UBA5_HUMAN	Ubiquitin-like modifier-activating enzyme 5	UBA5	44.8343	18.32	506.839	5	5	14	1.45769	0.54368	6	70.6974	404	4.84326
Q2VPK5	CTU2_HUMAN	Cytoplasmic tRNA 2-thiolation protein 2	CTU2	56.071	3.11	73.5287	2	2	2	1.45664	0.542643	2	47.9648	515	6.31592
A9UHW6	MI4GD_HUMAN	MIF4G domain-containing protein	MIF4GD	25.4069	17.12	98.071	3	3	3	1.45511	0.54113	3	25.8447	222	5.32568
Q13573	SNW1_HUMAN	SNW domain-containing protein 1	SNW1	61.4565	14.74	262.275	6	6	10	1.45455	0.540576	8	181.685	536	9.5249
P09651	ROA1_HUMAN	Heterogeneous nuclear ribonucleoprotein A1	HNRNPA1	38.7231	48.92	5610.63	14	18	161	1.4536	0.539631	57	39.8774	372	9.12939
Q9H9T3	ELP3_HUMAN	Elongator complex protein 3	ELP3	62.2191	19.01	668.28	8	8	19	1.45333	0.539367	9	80.7411	547	8.88037
Q8N4J0	CARME_HUMAN	Carnosine N-methyltransferase	CARNMT1	47.1554	7.58	144.581	3	3	7	1.45265	0.538686	5	18.5077	409	6.31592
O00625	PIR_HUMAN	Pirin	PIR	32.0933	53.1	1560.37	11	11	45	1.45225	0.538289	24	35.0888	290	6.91748
O60231	DHX16_HUMAN	Pre-mRNA-splicing factor ATP-dependent RNA helicase DHX16	DHX16	119.189	4.9	329.013	3	3	6	1.4513	0.537343	4	18.1376	1041	6.80029
Q13177	PAK2_HUMAN	Serine/threonine-protein kinase PAK 2	PAK2	58.0059	39.31	1237.89	12	14	37	1.451	0.537047	15	22.977	524	5.96045
O14929	HAT1_HUMAN	Histone acetyltransferase type B catalytic subunit	HAT1	49.5088	27.45	892.345	8	8	22	1.45067	0.536716	12	44.1304	419	5.69385
Q96BY7	ATG2B_HUMAN	Autophagy-related protein 2 homolog B	ATG2B	232.616	2.02	90.83	3	3	3	1.45011	0.536162	3	14.5287	2078	5.75732
Q9BQ39	DDX50_HUMAN	ATP-dependent RNA helicase DDX50	DDX50	82.5141	5.16	152.711	2	3	4	1.44978	0.535838	2	69.7432	737	9.17334
P25098	ARBK1_HUMAN	Beta-adrenergic receptor kinase 1	GRK2	79.5224	4.64	91.1093	2	2	2	1.44967	0.535726	2	24.0303	689	7.28369
O95248	MTMR5_HUMAN	Myotubularin-related protein 5	SBF1	208.312	1.23	110.821	2	2	2	1.44885	0.534905	2	80.7902	1868	6.90283
Q6UVK1	CSPG4_HUMAN	Chondroitin sulfate proteoglycan 4	CSPG4	250.382	28.38	4070.85	46	46	114	1.44856	0.534624	64	106.217	2322	5.46533
P62136	PP1A_HUMAN	Serine/threonine-protein phosphatase PP1-alpha catalytic subunit	PPP1CA	37.4878	56.67	2149.61	5	15	60	1.44814	0.534201	7	41.6574	330	6.32861
Q99715	COCA1_HUMAN	Collagen alpha-1(XII) chain	COL12A1	332.941	22.92	4209.29	53	53	123	1.44814	0.534198	68	63.3771	3063	5.52881
P35998	PRS7_HUMAN	26S proteasome regulatory subunit 7	PSMC2	48.6031	61.66	3865.44	23	23	114	1.44745	0.533514	60	45.5775	433	5.94775
Q12996	CSTF3_HUMAN	Cleavage stimulation factor subunit 3	CSTF3	82.8687	12.97	419.344	8	8	14	1.44716	0.533229	8	36.9385	717	8.11865
P48643	TCPE_HUMAN	T-complex protein 1 subunit epsilon	CCT5	59.6328	65.25	3450.46	26	26	100	1.44662	0.532687	46	33.5774	541	5.65576
Q9NP77	SSU72_HUMAN	RNA polymerase II subunit A C-terminal domain phosphatase SSU72	SSU72	22.56	18.04	189.528	3	3	5	1.4465	0.532565	3	5.37496	194	5.32568
P78362	SRPK2_HUMAN	SRSF protein kinase 2	SRPK2	77.4782	17.01	336.156	6	7	12	1.44641	0.532478	6	59.441	688	4.97021
Q05193	DYN1_HUMAN	Dynamin-1	DNM1	97.347	11.23	539.685	4	8	17	1.44616	0.532226	4	31.7756	864	7.1665
P78346	RPP30_HUMAN	Ribonuclease P protein subunit p30	RPP30	29.3027	31.34	253.049	5	5	9	1.44561	0.53168	6	32.5537	268	8.90967
P08572	CO4A2_HUMAN	Collagen alpha-2(IV) chain	COL4A2	167.449	3.1	390.26	4	4	11	1.44451	0.530581	6	34.3278	1712	8.66064
Q16651	PRSS8_HUMAN	Prostasin	PRSS8	36.4083	9.62	393.654	2	2	10	1.44438	0.530445	5	6.73214	343	5.84619
Q9BQ50	TREX2_HUMAN	Three prime repair exonuclease 2	TREX2	25.9052	37.29	259.96	6	6	10	1.44404	0.530114	5	45.6002	236	6.06201
Q9UJX4	APC5_HUMAN	Anaphase-promoting complex subunit 5	ANAPC5	85.0228	3.97	115.925	2	2	2	1.44388	0.529948	2	27.375	755	6.87354
P23526	SAHH_HUMAN	Adenosylhomocysteinase	AHCY	47.6852	56.02	6928.18	24	24	215	1.44363	0.529704	108	61.1147	432	6.34131
Q13315	ATM_HUMAN	Serine-protein kinase ATM	ATM	350.462	0.79	87.0062	2	2	2	1.44335	0.529424	2	15.6314	3056	6.81494
P62328	TYB4_HUMAN	Thymosin beta-4	TMSB4X	5.04952	29.55	586.375	2	2	31	1.44181	0.527879	21	38.5193	44	5.05908
Q9GZR7	DDX24_HUMAN	ATP-dependent RNA helicase DDX24	DDX24	96.2715	16.65	443.764	9	9	14	1.44046	0.526529	10	78.9281	859	9.05615
O60884	DNJA2_HUMAN	DnaJ homolog subfamily A member 2	DNAJA2	45.7166	42.72	814.974	11	11	27	1.43985	0.525917	17	85.5482	412	6.48096
O75821	EIF3G_HUMAN	Eukaryotic translation initiation factor 3 subunit G	EIF3G	35.5889	46.56	800.147	11	11	25	1.43968	0.525743	15	46.0546	320	6.12549
Q13435	SF3B2_HUMAN	Splicing factor 3B subunit 2	SF3B2	100.165	24.58	1950.96	16	16	55	1.43951	0.525578	28	51.4319	895	5.66846
Q92845	KIFA3_HUMAN	Kinesin-associated protein 3	KIFAP3	91.1465	5.3	145.637	3	3	5	1.43841	0.524476	3	1.52893	792	5.08447
Q6P9B9	INT5_HUMAN	Integrator complex subunit 5	INTS5	107.927	2.65	129.671	2	2	4	1.4377	0.523763	2	51.7276	1019	7.04932
P13747	HLAE_HUMAN	HLA class I histocompatibility antigen, alpha chain E	HLA-E	40.0327	25.42	781.793	3	6	20	1.4374	0.52346	3	27.6946	358	5.8335
Q12933	TRAF2_HUMAN	TNF receptor-associated factor 2	TRAF2	55.8227	4.59	51.027	2	2	2	1.43691	0.52297	2	35.4406	501	7.53271
Q96S82	UBL7_HUMAN	Ubiquitin-like protein 7	UBL7	40.4853	15.53	208.873	4	4	7	1.43632	0.52238	4	48.9328	380	5.07178
Q92598	HS105_HUMAN	Heat shock protein 105 kDa	HSPH1	96.8037	53.03	4165.64	31	34	115	1.43567	0.521719	56	61.7754	858	5.38916
Q9Y3D0	CIA2B_HUMAN	Cytosolic iron-sulfur assembly component 2B	CIAO2B	17.6521	43.56	350.198	4	4	10	1.43473	0.520783	4	27.707	163	5.18604
Q13451	FKBP5_HUMAN	Peptidyl-prolyl cis-trans isomerase FKBP5	FKBP5	51.1796	18.38	472.975	6	6	16	1.43394	0.519982	10	34.9623	457	5.89697
P12270	TPR_HUMAN	Nucleoprotein TPR	TPR	267.131	19.21	2316.58	38	38	72	1.43368	0.51972	39	43.9364	2363	5.021
Q9BV19	CA050_HUMAN	Uncharacterized protein C1orf50	C1orf50	21.863	16.08	416.538	2	2	8	1.43305	0.519088	4	16.3321	199	5.88428
Q7Z465	BNIPL_HUMAN	Bcl-2/adenovirus E1B 19 kDa-interacting protein 2-like protein	BNIPL	39.688	14.29	359.447	3	3	6	1.43238	0.518416	4	68.6667	357	5.41455
Q9UJX2	CDC23_HUMAN	Cell division cycle protein 23 homolog	CDC23	68.79	8.71	247.74	5	5	9	1.43198	0.518007	5	23.5055	597	7.02002
P22307	SCP2_HUMAN	Sterol carrier protein 2	SCP2	58.9556	33.64	2124.31	15	15	62	1.43175	0.517783	34	41.0775	547	6.88818
Q9H3K6	BOLA2_HUMAN	BolA-like protein 2	BOLA2B	10.1102	48.84	583.393	3	3	17	1.43162	0.517651	8	41.4197	86	6.52197
Q9UNZ2	NSF1C_HUMAN	NSFL1 cofactor p47	NSFL1C	40.5483	44.59	2621.69	14	14	75	1.42888	0.514889	34	58.6518	370	5.09717
Q15633	TRBP2_HUMAN	RISC-loading complex subunit TARBP2	TARBP2	39.0147	7.92	85.95	2	2	2	1.4279	0.513899	2	25.3229	366	6.53662
Q9P2K8	E2AK4_HUMAN	eIF-2-alpha kinase GCN2	EIF2AK4	186.794	2.49	200.608	3	3	6	1.42772	0.513715	3	28.2101	1649	6.27783
Q96QR8	PURB_HUMAN	Transcriptional activator protein Pur-beta	PURB	33.2205	35.26	539.159	7	7	16	1.42765	0.513639	8	58.2445	312	5.42725
Q9UK22	FBX2_HUMAN	F-box only protein 2	FBXO2	33.3068	23.99	480.438	4	4	14	1.4271	0.513091	5	59.1815	296	4.37354
Q9BXW7	HDHD5_HUMAN	Haloacid dehalogenase-like hydrolase domain-containing 5	HDHD5	46.2918	34.75	969.996	9	9	27	1.42708	0.513064	13	35.4133	423	8.1333
Q99717	SMAD5_HUMAN	Mothers against decapentaplegic homolog 5	SMAD5	52.2247	6.24	165.765	2	3	5	1.42672	0.5127	2	56.0382	465	7.7085
Q15029	U5S1_HUMAN	116 kDa U5 small nuclear ribonucleoprotein component	EFTUD2	109.366	51.44	3010.12	33	34	95	1.42669	0.512673	45	62.2113	972	4.99561
Q15582	BGH3_HUMAN	Transforming growth factor-beta-induced protein ig-h3	TGFBI	74.634	45.24	4550.75	24	24	126	1.42606	0.51204	62	70.8492	683	7.7085
Q15311	RBP1_HUMAN	RalA-binding protein 1	RALBP1	76.0162	7.94	346.437	5	5	10	1.42516	0.511127	5	7.40988	655	5.88428
Q9UG63	ABCF2_HUMAN	ATP-binding cassette sub-family F member 2	ABCF2	71.2446	16.69	509.669	9	9	15	1.42499	0.510949	9	67.5274	623	7.37158
Q14997	PSME4_HUMAN	Proteasome activator complex subunit 4	PSME4	211.199	5.26	530.093	8	8	16	1.42426	0.510213	7	4.33862	1843	6.90283
Q9Y617	SERC_HUMAN	Phosphoserine aminotransferase	PSAT1	40.3968	48.92	1806.29	13	13	50	1.42348	0.509427	27	45.0143	370	7.66455
P46199	IF2M_HUMAN	Translation initiation factor IF-2, mitochondrial	MTIF2	81.2665	6.19	354.988	3	3	7	1.42307	0.509003	4	27.3542	727	7.15186
Q14112	NID2_HUMAN	Nidogen-2	NID2	151.158	6.84	417.098	7	7	12	1.42294	0.508871	5	67.337	1375	5.2876
Q9NVH1	DJC11_HUMAN	DnaJ homolog subfamily C member 11	DNAJC11	63.2387	5.55	138.992	3	3	4	1.42212	0.508048	3	31.8483	559	8.39697
Q7L5D6	GET4_HUMAN	Golgi to ER traffic protein 4 homolog	GET4	36.481	11.62	170.042	3	3	5	1.42209	0.508018	3	15.0551	327	5.41455
P00338	LDHA_HUMAN	L-lactate dehydrogenase A chain	LDHA	36.6654	84.94	21112.6	27	28	611	1.42197	0.50789	274	66.0845	332	8.26514
Q53F19	NCBP3_HUMAN	Nuclear cap-binding protein subunit 3	NCBP3	70.5493	3.23	228.983	2	2	6	1.42143	0.507343	3	4.21131	620	5.73193
Q9UBU9	NXF1_HUMAN	Nuclear RNA export factor 1	NXF1	70.1387	9.85	157.118	5	5	5	1.42103	0.506934	5	52.4137	619	8.51416
Q9NZT2	OGFR_HUMAN	Opioid growth factor receptor	OGFR	73.2801	19.35	945.166	10	10	23	1.41837	0.50423	12	62.7642	677	4.84326
Q8N6H7	ARFG2_HUMAN	ADP-ribosylation factor GTPase-activating protein 2	ARFGAP2	56.6851	10.75	227.873	4	5	9	1.41828	0.504146	4	33.271	521	7.98682
Q8TF74	WIPF2_HUMAN	WAS/WASL-interacting protein family member 2	WIPF2	46.2602	7.95	97.9489	3	3	5	1.4172	0.503046	3	6.86727	440	10.9312
P19388	RPAB1_HUMAN	DNA-directed RNA polymerases I, II, and III subunit RPABC1	POLR2E	24.5357	16.67	186.302	3	3	6	1.41716	0.503006	3	20.4482	210	5.94775
Q08752	PPID_HUMAN	Peptidyl-prolyl cis-trans isomerase D	PPID	40.7379	14.05	467.587	5	5	15	1.41665	0.502488	9	21.5021	370	7.21045
P23229	ITA6_HUMAN	Integrin alpha-6	ITGA6	126.526	36.64	2989.83	34	34	91	1.41661	0.50244	44	63.9424	1130	6.60986
Q9UKJ3	GPTC8_HUMAN	G patch domain-containing protein 8	GPATCH8	164.098	1.73	197.392	2	2	4	1.41586	0.501682	2	42.4387	1502	8.66064
Q9UJX6	ANC2_HUMAN	Anaphase-promoting complex subunit 2	ANAPC2	93.7688	2.8	113.034	2	2	4	1.41501	0.500812	2	3.96542	822	5.22412
P50991	TCPD_HUMAN	T-complex protein 1 subunit delta	CCT4	57.8878	66.98	3462.72	27	28	101	1.41419	0.499978	48	44.373	539	7.82568
Q05519	SRS11_HUMAN	Serine/arginine-rich splicing factor 11	SRSF11	53.5102	15.5	365.41	6	6	12	1.41413	0.499917	7	15.0851	484	10.521
P55209	NP1L1_HUMAN	Nucleosome assembly protein 1-like 1	NAP1L1	45.3459	48.85	1599.27	9	10	45	1.41362	0.499395	21	53.7173	391	4.4624
Q7KZI7	MARK2_HUMAN	Serine/threonine-protein kinase MARK2	MARK2	87.8559	10.79	346.75	4	6	9	1.41304	0.498807	5	30.2171	788	9.71533
Q8NAV1	PR38A_HUMAN	Pre-mRNA-splicing factor 38A	PRPF38A	37.4534	6.41	200.339	2	2	5	1.41249	0.498244	3	14.4269	312	9.96436
Q01432	AMPD3_HUMAN	AMP deaminase 3	AMPD3	88.7556	10.69	418.111	6	6	11	1.4119	0.497634	9	25.2273	767	6.97607
P23528	COF1_HUMAN	Cofilin-1	CFL1	18.4907	67.47	8278.91	12	16	252	1.41171	0.497445	78	47.3004	166	8.08936
P09601	HMOX1_HUMAN	Heme oxygenase 1	HMOX1	32.798	19.1	565.429	5	5	19	1.41157	0.497296	10	116.986	288	8.25049
Q9UJU6	DBNL_HUMAN	Drebrin-like protein	DBNL	48.1776	52.09	2264.84	19	19	66	1.41135	0.497073	36	56.6161	430	5.04639
Q9H223	EHD4_HUMAN	EH domain-containing protein 4	EHD4	61.1365	47.5	1506.1	15	20	49	1.41134	0.497067	20	92.7503	541	6.75635
Q9BVJ6	UT14A_HUMAN	U3 small nucleolar RNA-associated protein 14 homolog A	UTP14A	87.9241	7.52	174.517	4	4	6	1.41106	0.496778	4	113.017	771	7.86963
P40763	STAT3_HUMAN	Signal transducer and activator of transcription 3	STAT3	88.0114	28.31	1177.18	16	16	35	1.4107	0.496407	20	53.9049	770	6.30322
A6NKD9	CC85C_HUMAN	Coiled-coil domain-containing protein 85C	CCDC85C	45.182	7.64	206.494	2	2	4	1.41064	0.496355	2	107.802	419	6.96143
O60610	DIAP1_HUMAN	Protein diaphanous homolog 1	DIAPH1	141.258	31.92	2793.67	33	33	89	1.41048	0.496191	49	40.2335	1272	5.41455
P08579	RU2B_HUMAN	U2 small nuclear ribonucleoprotein B''	SNRPB2	25.4701	25.78	453.435	4	5	13	1.41039	0.496092	5	9.4437	225	9.71533
Q6NSJ2	PHLB3_HUMAN	Pleckstrin homology-like domain family B member 3	PHLDB3	71.8672	6.09	219.399	3	3	5	1.40993	0.495623	4	42.253	640	6.56592
O00629	IMA3_HUMAN	Importin subunit alpha-3	KPNA4	57.8506	29.56	1231.9	8	10	30	1.40992	0.495613	9	60.1122	521	4.95752
Q7L2H7	EIF3M_HUMAN	Eukaryotic translation initiation factor 3 subunit M	EIF3M	42.4758	31.82	1248.78	9	9	35	1.40961	0.495296	18	50.1529	374	5.63037
P22102	PUR2_HUMAN	Trifunctional purine biosynthetic protein adenosine-3	GART	107.699	38.12	2732.06	27	27	83	1.40902	0.49469	44	44.3427	1010	6.69775
P13284	GILT_HUMAN	Gamma-interferon-inducible lysosomal thiol reductase	IFI30	27.945	18.4	251.714	3	3	9	1.40897	0.494642	5	1.25947	250	4.88135
Q9UQ35	SRRM2_HUMAN	Serine/arginine repetitive matrix protein 2	SRRM2	299.438	4.98	535.708	9	9	15	1.40796	0.493603	8	35.9645	2752	12.0591
Q10570	CPSF1_HUMAN	Cleavage and polyadenylation specificity factor subunit 1	CPSF1	160.782	4.92	260.409	5	5	9	1.40716	0.492788	5	39.4275	1443	6.40479
Q9H4Z3	CAPAM_HUMAN	mRNA (2'-O-methyladenosine-N(6)-)-methyltransferase	PCIF1	80.6184	7.95	162.379	4	4	5	1.40595	0.491548	4	42.1565	704	7.41553
Q6NUK1	SCMC1_HUMAN	Calcium-binding mitochondrial carrier protein SCaMC-1	SLC25A24	53.3203	16.98	405.45	5	5	11	1.40536	0.490937	5	38.0089	477	6.32861
Q13043	STK4_HUMAN	Serine/threonine-protein kinase 4	STK4	55.5949	20.12	398.122	4	8	14	1.40488	0.49045	4	9.33248	487	5.07178
Q6PIU2	NCEH1_HUMAN	Neutral cholesterol ester hydrolase 1	NCEH1	45.7787	9.07	150.506	3	3	5	1.40033	0.485769	3	16.3266	408	7.2251
Q9NPQ8	RIC8A_HUMAN	Synembryn-A	RIC8A	59.6715	12.43	422.335	6	6	14	1.39991	0.485331	7	54.9216	531	5.32568
P61960	UFM1_HUMAN	Ubiquitin-fold modifier 1	UFM1	9.11187	50.59	357.002	2	2	4	1.39933	0.484741	8	67.3387	85	9.30518
Q8TDB6	DTX3L_HUMAN	E3 ubiquitin-protein ligase DTX3L	DTX3L	83.5013	11.49	284.264	6	6	9	1.39916	0.484563	6	33.9796	740	8.06006
Q8IX12	CCAR1_HUMAN	Cell division cycle and apoptosis regulator protein 1	CCAR1	132.739	8.26	433.17	10	10	18	1.3988	0.484186	13	54.98	1150	5.75732
Q14657	LAGE3_HUMAN	EKC/KEOPS complex subunit LAGE3	LAGE3	14.7946	26.57	358.131	2	2	8	1.39828	0.483654	2	33.0899	143	8.63135
O94763	RMP_HUMAN	Unconventional prefoldin RPB5 interactor 1	URI1	59.7956	10.47	162.767	4	4	5	1.3967	0.482023	4	67.8901	535	5.04639
Q9H1E3	NUCKS_HUMAN	Nuclear ubiquitous casein and cyclin-dependent kinase substrate 1	NUCKS1	27.28	45.68	607.014	8	8	17	1.39508	0.480348	4	48.284	243	5.08447
P62495	ERF1_HUMAN	Eukaryotic peptide chain release factor subunit 1	ETF1	49.0002	40.05	1334.02	13	13	38	1.394	0.479235	20	52.5844	437	5.70654
Q86Y56	DAAF5_HUMAN	Dynein axonemal assembly factor 5	DNAAF5	93.4621	3.74	152.189	2	2	5	1.39389	0.479115	3	65.7405	855	6.41748
P26006	ITA3_HUMAN	Integrin alpha-3	ITGA3	116.538	11.7	648.628	9	9	18	1.39286	0.47805	10	48.5962	1051	6.771
Q96ME1	FXL18_HUMAN	F-box/LRR-repeat protein 18	FBXL18	88.2845	8.07	239.605	5	5	8	1.39235	0.477525	5	34.8488	805	8.32373
Q6P9B6	MEAK7_HUMAN	MTOR-associated protein MEAK7	MEAK7	50.9611	22.37	515.174	6	6	14	1.39171	0.476858	8	24.6553	456	6.23975
Q14790	CASP8_HUMAN	Caspase-8	CASP8	55.3556	7.93	287.743	3	3	7	1.39092	0.476038	4	5.19886	479	5.09717
P63104	1433Z_HUMAN	14-3-3 protein zeta/delta	YWHAZ	27.7277	84.08	48202.2	16	25	1367	1.39069	0.475797	351	61.0471	245	4.79248
Q14103	HNRPD_HUMAN	Heterogeneous nuclear ribonucleoprotein D0	HNRNPD	38.4103	30.42	1866.08	9	10	57	1.3906	0.475705	24	43.9174	355	7.81104
P35241	RADI_HUMAN	Radixin	RDX	68.5214	48.03	3698.4	13	26	124	1.39045	0.475551	21	49.165	583	6.3667
O00471	EXOC5_HUMAN	Exocyst complex component 5	EXOC5	81.8008	17.23	293.751	7	8	11	1.39005	0.475134	7	8.07714	708	6.7124
Q01658	NC2B_HUMAN	Protein Dr1	DR1	19.4317	21.02	239.996	2	2	5	1.38993	0.475012	3	8.14956	176	4.75439
Q9ULH1	ASAP1_HUMAN	Arf-GAP with SH3 domain, ANK repeat and PH domain-containing protein 1	ASAP1	125.42	2.92	154.289	3	3	5	1.38885	0.473887	3	57.4175	1129	7.31299
Q5T6J7	GNTK_HUMAN	Probable gluconokinase	IDNK	20.5646	14.44	95.9353	2	2	2	1.38825	0.473269	2	27.2404	187	6.21436
Q96C01	F136A_HUMAN	Protein FAM136A	FAM136A	15.6307	11.59	98.6955	2	2	2	1.38714	0.472113	2	75.2716	138	7.60596
P49840	GSK3A_HUMAN	Glycogen synthase kinase-3 alpha	GSK3A	50.949	19.88	280.165	5	6	9	1.38708	0.472054	3	5.7196	483	8.74854
Q13641	TPBG_HUMAN	Trophoblast glycoprotein	TPBG	46.0028	8.81	178.899	3	3	6	1.38627	0.471208	4	10.2714	420	6.82959
Q9Y3A5	SBDS_HUMAN	Ribosome maturation protein SBDS	SBDS	28.7453	39.6	648.256	10	10	24	1.38505	0.469942	13	53.1349	250	8.74854
O75153	CLU_HUMAN	Clustered mitochondria protein homolog	CLUH	146.577	19.1	1107.32	20	20	40	1.38504	0.469924	21	35.4471	1309	6.12549
Q7L576	CYFP1_HUMAN	Cytoplasmic FMR1-interacting protein 1	CYFIP1	145.089	30.41	2507.76	31	31	72	1.385	0.469884	41	58.782	1253	6.90283
Q9NZM3	ITSN2_HUMAN	Intersectin-2	ITSN2	193.34	1.53	184.975	3	3	6	1.38488	0.469762	3	2.00285	1697	8.11865
Q9P0R6	GSKIP_HUMAN	GSK3B-interacting protein	GSKIP	15.6384	56.12	268.852	4	4	6	1.38478	0.469661	4	30.9638	139	4.4751
P51532	SMCA4_HUMAN	Transcription activator BRG1	SMARCA4	184.53	4.25	328.99	5	5	9	1.38463	0.469505	6	46.7955	1647	7.88428
P49770	EI2BB_HUMAN	Translation initiation factor eIF-2B subunit beta	EIF2B2	38.9649	22.51	498.832	7	7	14	1.38459	0.469454	7	14.3551	351	6.16357
A5D8V6	VP37C_HUMAN	Vacuolar protein sorting-associated protein 37C	VPS37C	38.6346	8.73	222.252	2	2	6	1.38438	0.469239	2	13.1315	355	5.21143
Q9H9H4	VP37B_HUMAN	Vacuolar protein sorting-associated protein 37B	VPS37B	31.2875	27.72	384.138	4	4	10	1.38414	0.468986	4	23.0059	285	7.34229
P23284	PPIB_HUMAN	Peptidyl-prolyl cis-trans isomerase B	PPIB	23.7275	39.35	1803.01	11	11	63	1.38393	0.468768	35	62.6119	216	9.40771
Q8TCS8	PNPT1_HUMAN	Polyribonucleotide nucleotidyltransferase 1, mitochondrial	PNPT1	85.8966	4.21	140.169	4	4	6	1.3838	0.468632	4	14.0333	783	7.76709
Q7Z6Z7	HUWE1_HUMAN	E3 ubiquitin-protein ligase HUWE1	HUWE1	481.589	18.08	4529.79	58	58	128	1.38323	0.46804	71	50.7682	4374	5.22412
O43240	KLK10_HUMAN	Kallikrein-10	KLK10	30.1503	33.33	730.584	9	9	27	1.38313	0.467936	15	282.377	276	8.5874
Q9BVL4	SELO_HUMAN	Protein adenylyltransferase SelO, mitochondrial	SELENOO	73.4437	11.21	294.698	5	5	8	1.38272	0.467511	5	27.9232	669	5.97314
Q9C0E2	XPO4_HUMAN	Exportin-4	XPO4	130.056	3.21	270.496	2	3	8	1.38265	0.46744	2	24.3621	1151	5.04639
Q9BW92	SYTM_HUMAN	Threonine--tRNA ligase, mitochondrial	TARS2	80.9854	6.82	156.846	4	4	6	1.38248	0.467256	3	177.513	718	7.29834
Q9Y2X7	GIT1_HUMAN	ARF GTPase-activating protein GIT1	GIT1	84.2888	16.29	266.02	4	8	13	1.38226	0.467032	4	64.9766	761	6.80029
Q96SQ9	CP2S1_HUMAN	Cytochrome P450 2S1	CYP2S1	55.7812	6.94	129.811	3	3	3	1.38146	0.466195	3	16.1868	504	8.6167
O00232	PSD12_HUMAN	26S proteasome non-ATPase regulatory subunit 12	PSMD12	52.8706	50.22	2540.88	20	20	74	1.38064	0.465338	37	42.3453	456	7.6499
Q8ND24	RN214_HUMAN	RING finger protein 214	RNF214	77.6187	5.12	384.909	3	3	9	1.3801	0.464778	4	64.913	703	6.94678
Q9UGK3	STAP2_HUMAN	Signal-transducing adaptor protein 2	STAP2	44.8653	10.42	294.823	4	4	9	1.37996	0.464624	5	8.37345	403	8.1626
Q8N392	RHG18_HUMAN	Rho GTPase-activating protein 18	ARHGAP18	74.9299	8.6	333.882	4	4	9	1.37939	0.464034	5	59.5298	663	6.44287
P40818	UBP8_HUMAN	Ubiquitin carboxyl-terminal hydrolase 8	USP8	127.444	6.71	231.997	5	5	7	1.37913	0.463756	6	29.7017	1118	8.51416
Q9H4I3	TRABD_HUMAN	TraB domain-containing protein	TRABD	42.2939	8.24	112.588	2	2	2	1.37885	0.463462	2	6.52665	376	8.00146
O60306	AQR_HUMAN	RNA helicase aquarius	AQR	171.186	1.89	135.565	3	3	5	1.3787	0.463313	3	7.73079	1485	6.3667
Q9P253	VPS18_HUMAN	Vacuolar protein sorting-associated protein 18 homolog	VPS18	110.116	12.64	739.727	10	10	24	1.37859	0.463189	13	38.6524	973	6.07471
P51398	RT29_HUMAN	28S ribosomal protein S29, mitochondrial	DAP3	45.5376	23.12	365.434	7	7	12	1.37825	0.462838	7	51.9119	398	8.88037
Q8WTT2	NOC3L_HUMAN	Nucleolar complex protein 3 homolog	NOC3L	92.4896	7.5	142.704	6	6	6	1.37801	0.462585	6	28.3584	800	9.17334
O60524	NEMF_HUMAN	Ribosome quality control complex subunit NEMF	NEMF	122.878	5.67	316.472	6	6	9	1.378	0.462578	6	39.1688	1076	6.354
Q5JTV8	TOIP1_HUMAN	Torsin-1A-interacting protein 1	TOR1AIP1	66.2083	12.35	439.781	5	5	11	1.37758	0.462134	6	37.1911	583	8.17725
Q96FW1	OTUB1_HUMAN	Ubiquitin thioesterase OTUB1	OTUB1	31.2644	51.29	1514.24	11	11	44	1.37753	0.462089	24	60.9022	271	4.94482
Q8TBX8	PI42C_HUMAN	Phosphatidylinositol 5-phosphate 4-kinase type-2 gamma	PIP4K2C	47.2701	20.43	444.101	8	8	14	1.37721	0.461745	9	27.4035	421	6.84424
P04406	G3P_HUMAN	Glyceraldehyde-3-phosphate dehydrogenase	GAPDH	36.0304	88.66	27804.2	26	27	748	1.37684	0.461359	342	62.5706	335	8.45557
P60953	CDC42_HUMAN	Cell division control protein 42 homolog	CDC42	21.245	57.07	1853.13	9	9	56	1.37671	0.461225	31	36.1123	191	6.55127
O15371	EIF3D_HUMAN	Eukaryotic translation initiation factor 3 subunit D	EIF3D	63.9324	46.9	1392.89	17	17	48	1.37661	0.461124	26	52.9114	548	6.04932
O43805	SSNA1_HUMAN	Microtubule nucleation factor SSNA1	SSNA1	13.5879	35.29	334.149	4	4	8	1.37634	0.460836	5	23.6291	119	5.37646
O14732	IMPA2_HUMAN	Inositol monophosphatase 2	IMPA2	31.3011	42.01	839.202	8	8	22	1.37615	0.460639	10	120.503	288	6.60986
Q86U42	PABP2_HUMAN	Polyadenylate-binding protein 2	PABPN1	32.729	24.84	777.386	7	7	24	1.3759	0.460381	12	34.9517	306	5.05908
Q9UPT8	ZC3H4_HUMAN	Zinc finger CCCH domain-containing protein 4	ZC3H4	140.169	7.29	629.634	7	7	17	1.3755	0.459952	9	18.0389	1303	6.26514
Q96F86	EDC3_HUMAN	Enhancer of mRNA-decapping protein 3	EDC3	56.0424	9.06	289.892	4	4	10	1.37473	0.459146	6	46.28	508	7.10791
Q01085	TIAR_HUMAN	Nucleolysin TIAR	TIAL1	41.5641	14.4	464.893	5	5	15	1.37357	0.457927	9	8.93266	375	7.73779
O75937	DNJC8_HUMAN	DnaJ homolog subfamily C member 8	DNAJC8	29.8234	35.18	480.906	7	7	17	1.37337	0.457719	9	19.3499	253	9.05615
Q15654	TRIP6_HUMAN	Thyroid receptor-interacting protein 6	TRIP6	50.2555	24.16	710.608	6	6	20	1.37307	0.457406	11	34.202	476	7.37158
Q09161	NCBP1_HUMAN	Nuclear cap-binding protein subunit 1	NCBP1	91.7805	12.53	643.587	8	8	18	1.37301	0.457343	9	49.6238	790	6.43018
Q15366	PCBP2_HUMAN	Poly(rC)-binding protein 2	PCBP2	38.5556	48.22	2733.1	7	13	74	1.37279	0.45711	23	43.5907	365	6.78564
P00813	ADA_HUMAN	Adenosine deaminase	ADA	40.7387	23.97	658.585	7	7	19	1.37244	0.45674	12	48.5223	363	5.94775
Q9Y265	RUVB1_HUMAN	RuvB-like 1	RUVBL1	50.1963	51.97	2220.34	16	16	59	1.37203	0.45631	32	49.8404	456	6.41748
Q9NYB0	TE2IP_HUMAN	Telomeric repeat-binding factor 2-interacting protein 1	TERF2IP	44.2328	25.56	377.422	6	6	11	1.37124	0.455482	7	14.8257	399	4.729
O15372	EIF3H_HUMAN	Eukaryotic translation initiation factor 3 subunit H	EIF3H	39.9051	38.64	1302.28	10	10	36	1.37093	0.455157	18	34.2867	352	6.53662
Q9UGM6	SYWM_HUMAN	Tryptophan--tRNA ligase, mitochondrial	WARS2	40.1214	5.83	144.489	2	2	4	1.37067	0.454877	2	12.8457	360	9.27588
Q96EI5	TCAL4_HUMAN	Transcription elongation factor A protein-like 4	TCEAL4	24.6319	15.35	206.773	3	3	7	1.36992	0.454093	4	10.6753	215	5.19873
Q9UH65	SWP70_HUMAN	Switch-associated protein 70	SWAP70	68.9545	25.98	1157.84	15	15	37	1.36974	0.453902	20	30.5243	585	5.87158
Q07955	SRSF1_HUMAN	Serine/arginine-rich splicing factor 1	SRSF1	27.7278	44.35	1372.82	12	12	48	1.36955	0.453702	27	42.6409	248	10.3599
P35613	BASI_HUMAN	Basigin	BSG	42.1741	27.53	446.179	6	6	13	1.36914	0.45327	5	88.2904	385	5.65576
Q3LXA3	TKFC_HUMAN	Triokinase/FMN cyclase	TKFC	58.91	47.65	2614.79	18	18	71	1.36872	0.452829	38	33.1714	575	7.48877
P55036	PSMD4_HUMAN	26S proteasome non-ATPase regulatory subunit 4	PSMD4	40.7112	32.1	1471.95	9	9	40	1.36666	0.450658	19	71.7399	377	4.79248
Q96ER3	SAAL1_HUMAN	Protein SAAL1	SAAL1	53.5237	13.71	184.783	4	4	6	1.36652	0.450504	3	13.8783	474	4.50049
Q0VD83	APOBR_HUMAN	Apolipoprotein B receptor	APOBR	115.564	6.2	296.365	4	4	7	1.36568	0.449623	3	27.6931	1097	4.39893
Q96P48	ARAP1_HUMAN	Arf-GAP with Rho-GAP domain, ANK repeat and PH domain-containing protein 1	ARAP1	162.089	9.17	439.481	10	10	15	1.3653	0.449217	10	22.5894	1450	6.22705
P62330	ARF6_HUMAN	ADP-ribosylation factor 6	ARF6	20.0694	44	643.266	5	5	23	1.36475	0.448639	16	32.5118	175	8.95361
Q14247	SRC8_HUMAN	Src substrate cortactin	CTTN	61.5485	38	1757.68	15	15	48	1.36399	0.447833	24	102.046	550	5.40186
O95373	IPO7_HUMAN	Importin-7	IPO7	119.44	25.82	1313.61	18	18	44	1.36329	0.447093	25	78.5573	1038	4.81787
Q15517	CDSN_HUMAN	Corneodesmosin	CDSN	51.4902	5.67	153.028	2	2	2	1.36309	0.446883	2	87.4018	529	8.35303
Q86V48	LUZP1_HUMAN	Leucine zipper protein 1	LUZP1	120.202	7.9	595.492	6	6	14	1.36285	0.446624	6	13.5695	1076	8.49951
Q96FN9	DTD2_HUMAN	D-aminoacyl-tRNA deacylase 2	DTD2	18.6487	16.67	197.781	2	2	4	1.36242	0.446171	2	7.26629	168	7.84033
Q8NFH4	NUP37_HUMAN	Nucleoporin Nup37	NUP37	36.684	15.03	349.404	4	4	8	1.36214	0.445872	5	5.56859	326	5.92236
Q86VX2	COMD7_HUMAN	COMM domain-containing protein 7	COMMD7	22.5256	7.5	68.788	2	2	2	1.36198	0.445707	2	24.4706	200	5.92236
Q9HCU4	CELR2_HUMAN	Cadherin EGF LAG seven-pass G-type receptor 2	CELSR2	317.253	1.92	183.657	3	3	6	1.36177	0.44548	3	204.5	2923	5.31299
Q96TA1	NIBA2_HUMAN	Protein Niban 2	NIBAN2	84.0847	53.89	4100.75	26	26	127	1.36171	0.445415	64	46.0022	746	6.18896
Q6UX04	CWC27_HUMAN	Spliceosome-associated protein CWC27 homolog	CWC27	53.8142	15.04	170.429	3	3	5	1.36139	0.445075	3	25.029	472	5.79541
Q9HB40	RISC_HUMAN	Retinoid-inducible serine carboxypeptidase	SCPEP1	50.7977	10.84	279.649	4	4	9	1.36126	0.444941	5	34.1886	452	5.80811
P18077	RL35A_HUMAN	60S ribosomal protein L35a	RPL35A	12.5298	44.55	317.848	6	6	11	1.36087	0.444529	7	59.0462	110	11.063
O95363	SYFM_HUMAN	Phenylalanine--tRNA ligase, mitochondrial	FARS2	52.3235	6.21	169.495	3	3	5	1.3605	0.444133	3	14.9522	451	7.45947
Q7L014	DDX46_HUMAN	Probable ATP-dependent RNA helicase DDX46	DDX46	117.29	14.65	680.314	14	14	25	1.36045	0.444081	17	64.1108	1031	9.29053
Q9Y5S2	MRCKB_HUMAN	Serine/threonine-protein kinase MRCK beta	CDC42BPB	194.193	7.89	592.077	10	10	19	1.35981	0.443402	10	15.5932	1711	6.3667
P30740	ILEU_HUMAN	Leukocyte elastase inhibitor	SERPINB1	42.7147	63.06	9608.15	24	25	280	1.3596	0.443187	138	75.618	379	6.27783
Q96FQ6	S10AG_HUMAN	Protein S100-A16	S100A16	11.794	63.11	898.204	5	5	26	1.35955	0.44313	15	55.4945	103	6.78564
Q6UN15	FIP1_HUMAN	Pre-mRNA 3'-end-processing factor FIP1	FIP1L1	66.4865	13.47	393.804	6	6	14	1.35947	0.443048	5	30.8335	594	5.59229
O43765	SGTA_HUMAN	Small glutamine-rich tetratricopeptide repeat-containing protein alpha	SGTA	34.0417	29.07	885.173	8	8	28	1.35913	0.442679	15	52.3975	313	4.86865
P09486	SPRC_HUMAN	SPARC	SPARC	34.6097	33.66	533.007	7	7	18	1.35876	0.442294	10	27.732	303	4.84326
Q8IW75	SPA12_HUMAN	Serpin A12	SERPINA12	47.145	7.25	175.622	3	3	5	1.35849	0.442001	3	93.2803	414	9.29053
Q8WWA1	TMM40_HUMAN	Transmembrane protein 40	TMEM40	25.4793	10.73	186.072	2	2	4	1.35771	0.441177	2	12.3149	233	5.59229
Q15006	EMC2_HUMAN	ER membrane protein complex subunit 2	EMC2	34.8114	7.41	138.451	2	2	4	1.35735	0.440798	2	5.44233	297	6.56592
Q9BQI0	AIF1L_HUMAN	Allograft inflammatory factor 1-like	AIF1L	17.0566	50.67	587.127	6	6	18	1.35683	0.440235	6	59.7573	150	7.1958
Q8IWT6	LRC8A_HUMAN	Volume-regulated anion channel subunit LRRC8A	LRRC8A	94.1387	10	209.353	5	6	9	1.35624	0.439614	5	154.879	810	7.94287
Q9NVE5	UBP40_HUMAN	Ubiquitin carboxyl-terminal hydrolase 40	USP40	140.041	2.83	118.496	3	3	4	1.35581	0.439158	2	4.7049	1235	5.66846
Q96EK5	KBP_HUMAN	KIF-binding protein	KIFBP	71.7684	9.82	320.178	4	4	8	1.3543	0.437545	4	28.5638	621	5.49072
Q15653	IKBB_HUMAN	NF-kappa-B inhibitor beta	NFKBIB	37.7476	11.52	185.484	3	3	5	1.35425	0.437497	4	38.1919	356	4.84326
Q9Y5B9	SP16H_HUMAN	FACT complex subunit SPT16	SUPT16H	119.838	18.24	955.625	15	15	29	1.35377	0.436982	19	52.9477	1047	5.65576
Q92817	EVPL_HUMAN	Envoplakin	EVPL	231.463	26.61	2758.91	39	39	80	1.35325	0.436434	44	47.6818	2033	6.96143
P35268	RL22_HUMAN	60S ribosomal protein L22	RPL22	14.7778	50.78	1656.64	4	4	36	1.3532	0.436377	19	40.8798	128	9.18799
P40227	TCPZ_HUMAN	T-complex protein 1 subunit zeta	CCT6A	57.9876	50.09	3524.23	24	24	111	1.35245	0.435571	62	56.4177	531	6.68311
Q92841	DDX17_HUMAN	Probable ATP-dependent RNA helicase DDX17	DDX17	80.222	33.47	2680.27	15	21	72	1.35241	0.435537	25	53.6692	729	8.26514
P41250	GARS_HUMAN	Glycine--tRNA ligase	GARS1	83.1126	51.29	3311.32	29	29	104	1.35215	0.435259	59	47.0081	739	7.03467
Q6P2Q9	PRP8_HUMAN	Pre-mRNA-processing-splicing factor 8	PRPF8	273.427	21.41	2180.51	38	38	74	1.35193	0.435017	41	32.3992	2335	8.83643
Q92876	KLK6_HUMAN	Kallikrein-6	KLK6	26.8384	13.11	227.995	2	2	6	1.3517	0.434775	3	100.588	244	7.44482
Q9NZ52	GGA3_HUMAN	ADP-ribosylation factor-binding protein GGA3	GGA3	78.2666	5.95	194.037	2	3	4	1.3517	0.434773	2	57.4641	723	5.57959
Q8IZH2	XRN1_HUMAN	5'-3' exoribonuclease 1	XRN1	193.985	5.22	265.525	7	7	10	1.35143	0.434487	7	12.5397	1706	7.21045
P09661	RU2A_HUMAN	U2 small nuclear ribonucleoprotein A'	SNRPA1	28.3981	41.18	1417.68	11	11	34	1.35098	0.434007	16	64.8873	255	8.6167
Q9BPX3	CND3_HUMAN	Condensin complex subunit 3	NCAPG	114.262	2.96	57.76	2	2	2	1.35078	0.43379	2	110.982	1015	5.59229
P52948	NUP98_HUMAN	Nuclear pore complex protein Nup98-Nup96	NUP98	197.457	3.36	268.085	6	6	9	1.34979	0.432732	6	50.0304	1817	6.40479
Q9Y6D9	MD1L1_HUMAN	Mitotic spindle assembly checkpoint protein MAD1	MAD1L1	83.0156	9.47	297.002	6	6	11	1.3488	0.431679	6	10.972	718	5.92236
Q13523	PRP4B_HUMAN	Serine/threonine-protein kinase PRP4 homolog	PRPF4B	116.916	7.15	306.695	7	7	13	1.34845	0.4313	8	86.0078	1007	10.2573
Q9BWH6	RPAP1_HUMAN	RNA polymerase II-associated protein 1	RPAP1	152.659	9.33	480.837	7	7	16	1.3481	0.430928	8	49.9713	1393	6.37939
O43852	CALU_HUMAN	Calumenin	CALU	37.0835	36.83	1076.22	11	11	32	1.34802	0.430837	19	40.8987	315	4.64014
A8MWD9	RUXGL_HUMAN	Putative small nuclear ribonucleoprotein G-like protein 15	SNRPGP15	8.53845	25	254.781	2	2	4	1.34774	0.430538	4	36.8279	76	8.83643
Q9BV57	MTND_HUMAN	Acireductone dioxygenase	ADI1	21.4846	39.66	363.625	7	7	13	1.34682	0.429555	9	33.1117	179	5.68115
P48556	PSMD8_HUMAN	26S proteasome non-ATPase regulatory subunit 8	PSMD8	39.5868	28.57	883.683	10	10	28	1.34664	0.429369	17	36.9895	350	9.70068
Q9NZ09	UBAP1_HUMAN	Ubiquitin-associated protein 1	UBAP1	55.0483	16.14	590.229	5	5	15	1.34619	0.428878	9	70.9167	502	5.10986
Q9GZL7	WDR12_HUMAN	Ribosome biogenesis protein WDR12	WDR12	47.6777	29.08	357.283	8	8	12	1.34571	0.428365	8	79.7501	423	5.89697
O00303	EIF3F_HUMAN	Eukaryotic translation initiation factor 3 subunit F	EIF3F	37.5402	42.3	1793.14	11	11	46	1.34486	0.427453	25	72.2107	357	5.45264
Q9NQ88	TIGAR_HUMAN	Fructose-2,6-bisphosphatase TIGAR	TIGAR	30.0431	20.37	237.415	4	4	7	1.34418	0.42673	4	15.2387	270	7.69385
P53680	AP2S1_HUMAN	AP-2 complex subunit sigma	AP2S1	17.0067	13.38	105.091	2	2	4	1.34417	0.426717	3	29.8135	142	6.17627
Q99733	NP1L4_HUMAN	Nucleosome assembly protein 1-like 4	NAP1L4	42.7969	42.13	1558.62	10	11	42	1.34405	0.426583	17	45.3944	375	4.69092
Q7Z392	TPC11_HUMAN	Trafficking protein particle complex subunit 11	TRAPPC11	128.798	1.77	65.89	2	2	2	1.34392	0.426443	2	33.966	1133	7.13721
Q12788	TBL3_HUMAN	Transducin beta-like protein 3	TBL3	88.9785	9.03	270.735	4	4	7	1.34298	0.425438	3	62.935	808	6.90283
Q9NZT1	CALL5_HUMAN	Calmodulin-like protein 5	CALML5	15.8828	82.19	7609.28	12	12	230	1.34292	0.425375	96	114.1	146	4.43701
C4AMC7	WASH3_HUMAN	Putative WAS protein family homolog 3	WASH3P	49.9638	19.65	449.265	8	8	17	1.34225	0.42465	9	52.7909	463	5.49072
Q13572	ITPK1_HUMAN	Inositol-tetrakisphosphate 1-kinase	ITPK1	45.5921	8.21	105.708	2	2	2	1.34105	0.423364	3	15.085	414	6.16357
Q7Z6K3	PTAR1_HUMAN	Protein prenyltransferase alpha subunit repeat-containing protein 1	PTAR1	46.376	7.71	69.874	2	2	2	1.3403	0.422557	2	1.49263	402	6.99072
Q9NY27	PP4R2_HUMAN	Serine/threonine-protein phosphatase 4 regulatory subunit 2	PPP4R2	46.8689	11.03	385.684	4	4	11	1.33992	0.422148	8	52.113	417	4.53857
Q9UHX1	PUF60_HUMAN	Poly(U)-binding-splicing factor PUF60	PUF60	59.8376	46.51	1496.22	19	19	47	1.33984	0.422064	26	44.4813	559	5.2876
P13639	EF2_HUMAN	Elongation factor 2	EEF2	95.277	70.75	17991.5	57	58	548	1.33946	0.421652	275	46.3927	858	6.82959
P38919	IF4A3_HUMAN	Eukaryotic initiation factor 4A-III	EIF4A3	46.8412	47.93	1590.72	13	16	50	1.33842	0.420531	22	41.9764	411	6.72705
O60259	KLK8_HUMAN	Kallikrein-8	KLK8	28.0297	30	301.727	4	4	10	1.33773	0.419786	3	203.167	260	7.57666
Q13596	SNX1_HUMAN	Sorting nexin-1	SNX1	59.0331	35.63	1878.06	13	15	47	1.33741	0.419446	18	39.782	522	5.14795
Q96PU8	QKI_HUMAN	KH domain-containing RNA-binding protein QKI	QKI	37.6467	8.8	158.068	2	2	3	1.33738	0.419406	3	47.4047	341	8.55811
Q15020	SART3_HUMAN	Squamous cell carcinoma antigen recognized by T-cells 3	SART3	109.865	18.48	974.559	16	16	32	1.337	0.418997	20	31.9432	963	5.56689
Q05655	KPCD_HUMAN	Protein kinase C delta type	PRKCD	77.4549	3.7	112.538	2	2	3	1.33628	0.418225	3	19.3271	676	7.75244
P82930	RT34_HUMAN	28S ribosomal protein S34, mitochondrial	MRPS34	25.6345	9.63	181.202	2	2	5	1.33573	0.417628	3	16.5469	218	9.979
Q9H9A6	LRC40_HUMAN	Leucine-rich repeat-containing protein 40	LRRC40	68.2071	7.81	133.412	3	3	5	1.33503	0.41687	3	7.32586	602	6.43018
Q92974	ARHG2_HUMAN	Rho guanine nucleotide exchange factor 2	ARHGEF2	111.473	5.38	229.181	5	5	8	1.33495	0.416788	5	17.0129	986	7.26904
O43660	PLRG1_HUMAN	Pleiotropic regulator 1	PLRG1	57.1581	11.28	197.442	3	3	5	1.33425	0.416026	2	16.9831	514	9.17334
Q9Y2L1	RRP44_HUMAN	Exosome complex exonuclease RRP44	DIS3	108.934	8.35	220.153	6	6	7	1.33421	0.415989	6	17.6878	958	7.13721
Q9UDT6	CLIP2_HUMAN	CAP-Gly domain-containing linker protein 2	CLIP2	115.767	7.07	342.395	4	6	11	1.33383	0.415575	4	37.9848	1046	6.72705
P78316	NOP14_HUMAN	Nucleolar protein 14	NOP14	97.6074	3.5	62.11	2	2	2	1.33338	0.415089	2	110.392	857	7.57666
P21359	NF1_HUMAN	Neurofibromin	NF1	319.168	1.69	126.188	4	4	6	1.33315	0.414836	4	18.544	2839	7.38623
O60573	IF4E2_HUMAN	Eukaryotic translation initiation factor 4E type 2	EIF4E2	28.3442	17.96	156.959	3	3	5	1.33302	0.4147	3	28.5553	245	8.88037
O14964	HGS_HUMAN	Hepatocyte growth factor-regulated tyrosine kinase substrate	HGS	86.1376	18.15	942.974	13	13	35	1.33283	0.41449	15	89.9397	777	6.16357
Q9Y5J7	TIM9_HUMAN	Mitochondrial import inner membrane translocase subunit Tim9	TIMM9	10.3711	47.19	227.705	4	4	7	1.33248	0.414115	5	70.1927	89	7.21045
P35232	PHB1_HUMAN	Prohibitin 1	PHB1	29.7859	63.97	1194.35	13	13	32	1.33176	0.413329	18	45.3154	272	5.75732
O60506	HNRPQ_HUMAN	Heterogeneous nuclear ribonucleoprotein Q	SYNCRIP	69.5596	45.75	4422.77	19	26	123	1.33124	0.412767	49	43.1926	623	8.5874
Q9NR30	DDX21_HUMAN	Nucleolar RNA helicase 2	DDX21	87.2904	17.5	726.638	9	10	23	1.33101	0.412518	11	94.2303	783	9.27588
Q7L5N7	PCAT2_HUMAN	Lysophosphatidylcholine acyltransferase 2	LPCAT2	60.1694	21.51	407.544	8	8	15	1.33054	0.412015	8	24.6681	544	6.55127
Q9H488	OFUT1_HUMAN	GDP-fucose protein O-fucosyltransferase 1	POFUT1	43.9272	21.13	695.586	6	6	21	1.32996	0.411383	11	22.5669	388	8.52881
O96005	CLPT1_HUMAN	Putative lipid scramblase CLPTM1	CLPTM1	76.0485	6.88	340.463	4	4	9	1.32885	0.410179	6	66.9382	669	6.30322
Q92973	TNPO1_HUMAN	Transportin-1	TNPO1	102.289	20.38	1244.76	10	14	38	1.32782	0.409059	18	38.6275	898	4.98291
Q8NI35	INADL_HUMAN	InaD-like protein	PATJ	196.247	7	500.745	8	8	14	1.32753	0.408743	8	31.9289	1801	4.94482
O95758	PTBP3_HUMAN	Polypyrimidine tract-binding protein 3	PTBP3	59.6521	17.93	494.879	7	9	19	1.32742	0.408628	6	111.345	552	9.0415
Q9H4G0	E41L1_HUMAN	Band 4.1-like protein 1	EPB41L1	98.4422	25.43	949.041	15	15	27	1.32727	0.408464	17	55.0026	881	5.61768
P62280	RS11_HUMAN	40S ribosomal protein S11	RPS11	18.419	52.53	1576.44	11	11	47	1.32671	0.407854	27	60.2773	158	10.3013
Q9NR19	ACSA_HUMAN	Acetyl-coenzyme A synthetase, cytoplasmic	ACSS2	78.5291	17.97	720.43	10	10	24	1.32656	0.407693	15	92.8346	701	6.45557
Q05048	CSTF1_HUMAN	Cleavage stimulation factor subunit 1	CSTF1	48.3267	11.6	338.819	4	4	10	1.32585	0.406923	5	19.4578	431	6.58057
B0I1T2	MYO1G_HUMAN	Unconventional myosin-Ig	MYO1G	116.369	10.22	342.957	7	7	9	1.32557	0.406616	5	40.7908	1018	8.73389
Q5JSH3	WDR44_HUMAN	WD repeat-containing protein 44	WDR44	101.304	18.4	659.867	13	13	20	1.32454	0.405486	13	41.2236	913	5.45264
Q9H6U6	BCAS3_HUMAN	BCAS3 microtubule associated cell migration factor	BCAS3	101.172	2.69	125.275	2	2	2	1.32426	0.405186	2	70.1872	928	6.69775
Q9P258	RCC2_HUMAN	Protein RCC2	RCC2	56.0492	30.27	904.907	12	12	25	1.32383	0.404717	14	55.1222	522	8.77783
P02746	C1QB_HUMAN	Complement C1q subcomponent subunit B	C1QB	26.7045	15.02	195.699	3	3	6	1.32257	0.403349	3	29.6326	253	8.63135
Q99459	CDC5L_HUMAN	Cell division cycle 5-like protein	CDC5L	92.1937	23.32	633.281	11	11	20	1.32203	0.402758	11	23.5189	802	8.17725
Q9UKV3	ACINU_HUMAN	Apoptotic chromatin condensation inducer in the nucleus	ACIN1	151.771	17.6	1374.12	18	18	44	1.32187	0.402584	24	42.9109	1341	6.43018
Q9GZN8	CT027_HUMAN	UPF0687 protein C20orf27	C20orf27	19.2788	24.71	134.881	3	3	4	1.32139	0.402057	3	5.4358	174	6.84424
Q9BV68	RN126_HUMAN	E3 ubiquitin-protein ligase RNF126	RNF126	33.8403	10.29	65.8732	2	2	2	1.32037	0.400938	2	23.3479	311	5.46533
Q96T76	MMS19_HUMAN	MMS19 nucleotide excision repair protein homolog	MMS19	113.217	16.21	796.963	13	13	25	1.31966	0.400165	12	38.6035	1030	6.354
Q8TCF1	ZFAN1_HUMAN	AN1-type zinc finger protein 1	ZFAND1	30.7672	7.09	89.0058	2	2	2	1.31965	0.400153	2	5.07705	268	7.38623
Q53GQ0	DHB12_HUMAN	Very-long-chain 3-oxoacyl-CoA reductase	HSD17B12	34.3022	29.17	694.929	7	7	18	1.31956	0.400052	9	48.0078	312	9.31982
Q8IYI6	EXOC8_HUMAN	Exocyst complex component 8	EXOC8	81.7474	7.45	191.797	5	5	8	1.31871	0.39913	6	35.562	725	5.49072
Q96EB6	SIR1_HUMAN	NAD-dependent protein deacetylase sirtuin-1	SIRT1	81.63	5.09	221.421	3	3	6	1.31741	0.397707	3	86.6433	747	4.66553
P48739	PIPNB_HUMAN	Phosphatidylinositol transfer protein beta isoform	PITPNB	31.5199	68.63	1758.56	16	17	55	1.31735	0.397635	29	46.8193	271	6.87354
O75503	CLN5_HUMAN	Ceroid-lipofuscinosis neuronal protein 5	CLN5	41.4696	11.45	182.285	3	3	5	1.31671	0.396936	3	5.39243	358	7.40088
P56182	RRP1_HUMAN	Ribosomal RNA processing protein 1 homolog A	RRP1	52.8066	12.15	199.168	3	3	6	1.31623	0.396412	4	24.9293	461	9.33447
Q92890	UFD1_HUMAN	Ubiquitin recognition factor in ER-associated degradation protein 1	UFD1	34.4783	45.6	900.642	9	9	28	1.31604	0.396206	20	44.9448	307	6.69775
P33240	CSTF2_HUMAN	Cleavage stimulation factor subunit 2	CSTF2	60.9205	18.54	696.088	7	7	20	1.31578	0.395923	9	65.7093	577	6.82959
Q5T6V5	QSPP_HUMAN	Queuosine salvage protein	C9orf64	39.0038	42.23	1245.61	13	13	37	1.31553	0.395641	18	31.7194	341	5.88428
Q96EP5	DAZP1_HUMAN	DAZ-associated protein 1	DAZAP1	43.3561	30.96	1485.3	7	7	44	1.31535	0.39545	23	53.5955	407	8.55811
P50990	TCPQ_HUMAN	T-complex protein 1 subunit theta	CCT8	59.5825	72.63	5735.8	36	36	170	1.31534	0.395431	90	41.4313	548	5.60498
O00267	SPT5H_HUMAN	Transcription elongation factor SPT5	SUPT5H	120.925	21.07	1148.16	19	19	34	1.31531	0.395405	17	66.3101	1087	5.05908
Q969Q0	RL36L_HUMAN	60S ribosomal protein L36a-like	RPL36AL	12.4608	25.47	174.916	2	4	7	1.31513	0.39521	2	14.1813	106	10.6528
O00231	PSD11_HUMAN	26S proteasome non-ATPase regulatory subunit 11	PSMD11	47.434	63.51	2780.7	26	26	83	1.3149	0.394956	50	46.5361	422	6.48096
P07902	GALT_HUMAN	Galactose-1-phosphate uridylyltransferase	GALT	43.3356	37.47	879.158	10	10	28	1.31469	0.39472	11	49.2888	379	6.99072
P46934	NEDD4_HUMAN	E3 ubiquitin-protein ligase NEDD4	NEDD4	149.022	6.29	246.907	6	6	7	1.31354	0.393463	6	39.6425	1319	6.58057
P18031	PTN1_HUMAN	Tyrosine-protein phosphatase non-receptor type 1	PTPN1	49.9348	9.89	209.937	4	4	7	1.31352	0.393443	4	22.451	435	6.26514
Q9H307	PININ_HUMAN	Pinin	PNN	81.579	13.67	603.796	8	8	19	1.3132	0.393087	13	100.188	717	7.13721
O60493	SNX3_HUMAN	Sorting nexin-3	SNX3	18.7508	47.53	591.671	7	9	23	1.31195	0.391711	10	29.5498	162	8.66064
Q8WW59	SPRY4_HUMAN	SPRY domain-containing protein 4	SPRYD4	23.114	24.64	399.572	4	4	12	1.31179	0.391532	7	28.98	207	6.93213
A0AVT1	UBA6_HUMAN	Ubiquitin-like modifier-activating enzyme 6	UBA6	117.895	40.02	2281.73	30	30	73	1.31142	0.39113	39	43.5792	1052	6.13818
Q92466	DDB2_HUMAN	DNA damage-binding protein 2	DDB2	47.8334	21.78	400.744	7	7	12	1.31138	0.391088	8	43.5706	427	9.46631
O75884	RBBP9_HUMAN	Serine hydrolase RBBP9	RBBP9	20.9865	37.63	187.263	5	5	7	1.31111	0.390786	5	48.22	186	6.20166
P14618	KPYM_HUMAN	Pyruvate kinase PKM	PKM	57.9	81.73	59373.7	49	49	1651	1.3102	0.389789	742	71.9669	531	7.84033
P10809	CH60_HUMAN	60 kDa heat shock protein, mitochondrial	HSPD1	61.0164	81.68	36626.2	49	49	975	1.30973	0.38927	387	76.427	573	5.87158
Q01130	SRSF2_HUMAN	Serine/arginine-rich splicing factor 2	SRSF2	25.4612	14.48	577.434	3	3	14	1.30933	0.388834	8	60.5184	221	11.854
P60228	EIF3E_HUMAN	Eukaryotic translation initiation factor 3 subunit E	EIF3E	52.1874	44.72	1685.99	15	15	50	1.30902	0.388486	28	31.5616	445	6.03662
P50570	DYN2_HUMAN	Dynamin-2	DNM2	98.0032	37.36	1584.31	23	26	55	1.30899	0.388451	28	33.0673	870	7.44482
Q12955	ANK3_HUMAN	Ankyrin-3	ANK3	480.113	3.68	839.15	13	14	28	1.30875	0.388185	15	85.9654	4377	6.49365
Q16270	IBP7_HUMAN	Insulin-like growth factor-binding protein 7	IGFBP7	29.1114	4.96	85.866	2	2	2	1.30834	0.387736	2	35.6693	282	7.89893
P42765	THIM_HUMAN	3-ketoacyl-CoA thiolase, mitochondrial	ACAA2	41.8976	73.55	3074.06	23	23	88	1.30724	0.386522	38	62.6881	397	8.08936
Q15836	VAMP3_HUMAN	Vesicle-associated membrane protein 3	VAMP3	11.302	41	848.641	4	4	16	1.30696	0.386211	8	75.8723	100	8.79248
Q9P2X3	IMPCT_HUMAN	Protein IMPACT	IMPACT	36.4532	27.19	592.85	8	8	19	1.30647	0.385678	11	47.5738	320	4.97021
P57740	NU107_HUMAN	Nuclear pore complex protein Nup107	NUP107	106.307	5.08	243.085	5	5	8	1.30634	0.385534	4	41.5603	925	5.42725
O00116	ADAS_HUMAN	Alkyldihydroxyacetonephosphate synthase, peroxisomal	AGPS	72.8658	30.85	760.163	12	12	21	1.3057	0.384823	11	96.7582	658	7.34229
Q9NSY2	STAR5_HUMAN	StAR-related lipid transfer protein 5	STARD5	23.7788	7.51	198.315	2	2	4	1.30455	0.383554	4	27.2979	213	6.66846
O75143	ATG13_HUMAN	Autophagy-related protein 13	ATG13	56.5361	11.03	350.288	3	3	8	1.30396	0.382895	3	13.3514	517	5.12256
P06733	ENOA_HUMAN	Alpha-enolase	ENO1	47.1393	78.8	67060.3	37	42	1865	1.30375	0.382671	616	55.0237	434	7.38623
P50613	CDK7_HUMAN	Cyclin-dependent kinase 7	CDK7	39.0135	7.23	124.3	2	2	2	1.30325	0.382111	2	143.356	346	8.47021
P17980	PRS6A_HUMAN	26S proteasome regulatory subunit 6A	PSMC3	49.1725	60.36	2959.66	23	23	95	1.30235	0.381112	52	36.4866	439	5.23682
P23258	TBG1_HUMAN	Tubulin gamma-1 chain	TUBG1	51.1378	23.73	480.207	6	6	15	1.30187	0.380586	9	43.4492	451	6.13818
O43896	KIF1C_HUMAN	Kinesin-like protein KIF1C	KIF1C	122.87	10.7	569.808	6	10	21	1.30148	0.380154	6	40.6367	1103	6.90283
P62195	PRS8_HUMAN	26S proteasome regulatory subunit 8	PSMC5	45.5971	63.05	2476.4	22	23	71	1.3013	0.379956	40	43.5107	406	7.54736
Q15365	PCBP1_HUMAN	Poly(rC)-binding protein 1	PCBP1	37.4739	76.97	3706.97	12	18	111	1.30087	0.379472	38	61.3819	356	7.09326
P16989	YBOX3_HUMAN	Y-box-binding protein 3	YBX3	40.066	36.02	1253.47	7	10	27	1.30052	0.379093	10	75.5481	372	9.77393
Q6JQN1	ACD10_HUMAN	Acyl-CoA dehydrogenase family member 10	ACAD10	118.758	6.04	267.813	5	5	8	1.30037	0.378918	6	134.974	1059	8.06006
Q13033	STRN3_HUMAN	Striatin-3	STRN3	87.1553	9.41	316.123	5	5	8	1.30035	0.378898	5	11.8274	797	5.36377
P61011	SRP54_HUMAN	Signal recognition particle 54 kDa protein	SRP54	55.6683	34.52	979.958	15	15	29	1.30009	0.378606	18	32.9108	504	8.74854
O75643	U520_HUMAN	U5 small nuclear ribonucleoprotein 200 kDa helicase	SNRNP200	244.353	34.08	3813.88	51	51	109	1.29995	0.378459	61	31.5583	2136	6.06201
Q9BTU6	P4K2A_HUMAN	Phosphatidylinositol 4-kinase type 2-alpha	PI4K2A	53.9886	6.68	93.5699	3	3	3	1.2992	0.37762	3	4.43517	479	8.29443
O94776	MTA2_HUMAN	Metastasis-associated protein MTA2	MTA2	74.9757	7.93	215.065	4	4	9	1.29903	0.37744	6	37.115	668	9.65674
Q8TDX7	NEK7_HUMAN	Serine/threonine-protein kinase Nek7	NEK7	34.5284	17.55	168.396	4	4	4	1.29898	0.377384	4	6.19201	302	8.25049
Q8WUD4	CCD12_HUMAN	Coiled-coil domain-containing protein 12	CCDC12	19.1692	15.66	112.907	2	2	2	1.29816	0.376469	2	0.25388	166	7.34229
Q9NX63	MIC19_HUMAN	MICOS complex subunit MIC19	CHCHD3	26.1362	24.23	236.213	5	5	8	1.29803	0.376319	6	11.4267	227	8.27979
P51991	ROA3_HUMAN	Heterogeneous nuclear ribonucleoprotein A3	HNRNPA3	39.5706	32.8	4023.93	11	13	116	1.29611	0.374192	47	50.7403	378	9.01221
Q9Y3E7	CHMP3_HUMAN	Charged multivesicular body protein 3	CHMP3	25.0568	12.16	257.775	3	3	8	1.2957	0.373732	5	15.1138	222	5.12256
P26599	PTBP1_HUMAN	Polypyrimidine tract-binding protein 1	PTBP1	59.5959	53.14	3828.01	16	18	95	1.2954	0.373393	38	71.5287	557	9.15869
Q9NZH8	IL36G_HUMAN	Interleukin-36 gamma	IL36G	18.7094	67.46	1573.42	9	9	42	1.295	0.372957	17	53.9	169	5.13525
Q7LBC6	KDM3B_HUMAN	Lysine-specific demethylase 3B	KDM3B	191.461	1.08	284.227	2	2	4	1.29438	0.372264	4	19.3029	1761	7.18115
Q15003	CND2_HUMAN	Condensin complex subunit 2	NCAPH	82.5113	4.05	245.995	3	3	7	1.29377	0.371583	4	104.026	741	5.05908
Q9ULT8	HECD1_HUMAN	E3 ubiquitin-protein ligase HECTD1	HECTD1	289.187	5.82	567.468	12	12	18	1.29365	0.371452	10	49.3871	2610	5.35107
Q9C0B1	FTO_HUMAN	Alpha-ketoglutarate-dependent dioxygenase FTO	FTO	58.2449	47.52	1240.21	15	15	32	1.29354	0.371322	20	24.7746	505	5.22412
O14744	ANM5_HUMAN	Protein arginine N-methyltransferase 5	PRMT5	72.6376	32.34	979.145	16	16	30	1.29266	0.370339	16	35.5647	637	6.29053
P50453	SPB9_HUMAN	Serpin B9	SERPINB9	42.3763	41.22	1684.68	13	14	48	1.29256	0.370226	15	31.1654	376	5.85889
Q6H8Q1	ABLM2_HUMAN	Actin-binding LIM protein 2	ABLIM2	67.7688	9	86.99	3	3	3	1.29175	0.369331	3	11.4292	611	7.94287
Q12979	ABR_HUMAN	Active breakpoint cluster region-related protein	ABR	97.5362	11.87	227.192	6	7	10	1.29135	0.368885	5	84.5563	859	6.55127
Q9UHR6	ZNHI2_HUMAN	Zinc finger HIT domain-containing protein 2	ZNHIT2	42.8567	7.2	104.255	2	2	2	1.29135	0.368882	2	176.433	403	5.98584
Q9H4E7	DEFI6_HUMAN	Differentially expressed in FDCP 6 homolog	DEF6	73.8643	2.85	179.072	2	2	2	1.29102	0.368515	2	111.909	631	6.04932
O14920	IKKB_HUMAN	Inhibitor of nuclear factor kappa-B kinase subunit beta	IKBKB	86.5089	7.67	324.342	5	5	11	1.2903	0.367708	7	73.0815	756	5.78271
O60716	CTND1_HUMAN	Catenin delta-1	CTNND1	108.103	28.1	1441.85	17	17	45	1.28935	0.366649	25	54.2072	968	6.22705
Q6UB28	MAP12_HUMAN	Methionine aminopeptidase 1D, mitochondrial	METAP1D	37.0647	7.16	91.126	2	2	2	1.28825	0.365415	2	10.6105	335	6.84424
Q8N4X5	AF1L2_HUMAN	Actin filament-associated protein 1-like 2	AFAP1L2	91.2431	26.77	832.806	15	15	27	1.28803	0.365168	15	66.5909	818	5.31299
Q13541	4EBP1_HUMAN	Eukaryotic translation initiation factor 4E-binding protein 1	EIF4EBP1	12.5721	32.2	310.829	2	2	11	1.28798	0.365113	5	49.6168	118	5.47803
P39019	RS19_HUMAN	40S ribosomal protein S19	RPS19	16.0505	57.24	1832.72	12	12	62	1.28674	0.363723	34	35.1935	145	10.3159
Q13188	STK3_HUMAN	Serine/threonine-protein kinase 3	STK3	56.265	14.87	322.874	2	6	10	1.28631	0.363243	3	9.5951	491	5.23682
O94888	UBXN7_HUMAN	UBX domain-containing protein 7	UBXN7	54.8283	12.07	244.319	4	4	8	1.28625	0.363176	6	38.9391	489	5.16064
P56192	SYMC_HUMAN	Methionine--tRNA ligase, cytoplasmic	MARS1	101.052	18.89	954.211	12	12	31	1.28576	0.362625	21	26.3528	900	6.16357
Q14764	MVP_HUMAN	Major vault protein	MVP	99.2659	50.06	3283.95	31	31	97	1.28563	0.362473	50	57.424	893	5.47803
P49591	SYSC_HUMAN	Serine--tRNA ligase, cytoplasmic	SARS1	58.7401	38.13	3562.62	16	16	95	1.28559	0.362435	34	82.3113	514	6.43018
O95208	EPN2_HUMAN	Epsin-2	EPN2	68.4393	4.52	193.737	3	3	7	1.28502	0.361792	5	54.6057	641	7.51807
Q14145	KEAP1_HUMAN	Kelch-like ECH-associated protein 1	KEAP1	69.6207	12.82	212.958	5	5	8	1.28499	0.361758	5	58.0393	624	6.44287
Q8WWV3	RT4I1_HUMAN	Reticulon-4-interacting protein 1, mitochondrial	RTN4IP1	43.5616	5.3	93.0916	2	2	2	1.28415	0.360812	2	34.5398	396	9.11475
Q05397	FAK1_HUMAN	Focal adhesion kinase 1	PTK2	119.157	7.51	273.179	7	7	10	1.28383	0.360459	7	18.5363	1052	6.62451
Q8NE71	ABCF1_HUMAN	ATP-binding cassette sub-family F member 1	ABCF1	95.8665	20.59	1280.25	15	15	38	1.28339	0.35996	21	48.9457	845	6.80029
P52815	RM12_HUMAN	39S ribosomal protein L12, mitochondrial	MRPL12	21.3346	53.03	539.14	7	7	17	1.2832	0.359744	9	93.4677	198	8.86572
Q9Y6C9	MTCH2_HUMAN	Mitochondrial carrier homolog 2	MTCH2	33.3089	12.54	206.581	3	3	6	1.28249	0.358947	3	8.12787	303	7.97217
P36776	LONM_HUMAN	Lon protease homolog, mitochondrial	LONP1	106.422	26.49	1292.37	21	21	43	1.28117	0.357463	24	46.1378	959	6.39209
Q92614	MY18A_HUMAN	Unconventional myosin-XVIIIa	MYO18A	232.971	8.57	1016.39	12	12	28	1.28103	0.3573	14	37.2684	2054	6.30322
Q8N4C8	MINK1_HUMAN	Misshapen-like kinase 1	MINK1	149.729	6.83	254.361	6	6	9	1.28048	0.356686	6	33.9761	1332	7.85498
Q14498	RBM39_HUMAN	RNA-binding protein 39	RBM39	59.3427	20.19	472.223	8	8	14	1.28028	0.356462	8	76.4742	530	10.0962
O15264	MK13_HUMAN	Mitogen-activated protein kinase 13	MAPK13	42.0627	20	244.601	5	5	9	1.2801	0.356261	6	31.4012	365	8.38232
Q5JTD0	TJAP1_HUMAN	Tight junction-associated protein 1	TJAP1	61.7834	4.31	90.6967	2	2	2	1.28006	0.356217	2	28.414	557	5.97314
Q13085	ACACA_HUMAN	Acetyl-CoA carboxylase 1	ACACA	265.385	7.16	834.74	12	12	27	1.27992	0.356054	16	33.6662	2346	6.3667
P35354	PGH2_HUMAN	Prostaglandin G/H synthase 2	PTGS2	68.9517	12.58	211.445	5	5	7	1.27938	0.355441	5	125.417	604	7.38623
P41567	EIF1_HUMAN	Eukaryotic translation initiation factor 1	EIF1	12.7246	59.29	325.875	4	4	10	1.27911	0.355141	6	49.5103	113	7.44482
Q9NRR5	UBQL4_HUMAN	Ubiquilin-4	UBQLN4	63.8124	26.12	1211.57	7	10	40	1.27896	0.354972	9	38.8588	601	5.22412
Q13459	MYO9B_HUMAN	Unconventional myosin-IXb	MYO9B	243.249	3.89	225.692	5	5	6	1.2789	0.354903	5	27.9859	2157	8.74854
P50213	IDH3A_HUMAN	Isocitrate dehydrogenase [NAD] subunit alpha, mitochondrial	IDH3A	39.5661	43.44	1124.62	13	13	33	1.27818	0.35409	20	51.8302	366	6.91748
Q08426	ECHP_HUMAN	Peroxisomal bifunctional enzyme	EHHADH	79.4447	10.93	276.144	5	5	7	1.27675	0.352478	5	23.9497	723	9.14404
Q9BYN0	SRXN1_HUMAN	Sulfiredoxin-1	SRXN1	14.2504	40.88	333.397	4	4	8	1.27587	0.35148	5	43.4397	137	8.19189
Q6ZVM7	TM1L2_HUMAN	TOM1-like protein 2	TOM1L2	55.5217	28.4	947.258	11	11	27	1.27568	0.351261	14	52.8864	507	4.79248
Q9Y5J5	PHLA3_HUMAN	Pleckstrin homology-like domain family A member 3	PHLDA3	13.8824	21.26	50.3505	2	2	2	1.27548	0.351046	2	17.1714	127	9.67139
Q01650	LAT1_HUMAN	Large neutral amino acids transporter small subunit 1	SLC7A5	54.9743	6.31	214.953	2	2	4	1.27467	0.350128	3	23.8504	507	7.72314
Q8TAT6	NPL4_HUMAN	Nuclear protein localization protein 4 homolog	NPLOC4	68.0769	29.44	1082.82	12	12	31	1.27447	0.3499	19	51.6717	608	6.37939
O75531	BAF_HUMAN	Barrier-to-autointegration factor	BANF1	10.052	64.04	589.873	5	5	18	1.27254	0.347711	10	35.1021	89	6.0874
P43246	MSH2_HUMAN	DNA mismatch repair protein Msh2	MSH2	104.677	4.28	245.768	3	3	7	1.27233	0.347473	4	84.6687	934	5.77002
Q16537	2A5E_HUMAN	Serine/threonine-protein phosphatase 2A 56 kDa regulatory subunit epsilon isoform	PPP2R5E	54.6645	17.13	277.547	4	7	11	1.27203	0.347131	5	9.99155	467	6.94678
Q7RTN6	STRAA_HUMAN	STE20-related kinase adapter protein alpha	STRADA	48.3383	7.19	118.432	2	2	2	1.27176	0.346829	2	19.8659	431	6.48096
Q93009	UBP7_HUMAN	Ubiquitin carboxyl-terminal hydrolase 7	USP7	128.22	34.12	2228.55	28	28	75	1.27077	0.345705	47	36.4112	1102	5.5542
Q15393	SF3B3_HUMAN	Splicing factor 3B subunit 3	SF3B3	135.492	30.48	3016.09	31	31	97	1.27075	0.345675	49	46.5877	1217	5.26221
P50416	CPT1A_HUMAN	Carnitine O-palmitoyltransferase 1, liver isoform	CPT1A	88.3107	7.76	306.89	5	5	9	1.27056	0.345469	6	20.3478	773	8.646
Q00839	HNRPU_HUMAN	Heterogeneous nuclear ribonucleoprotein U	HNRNPU	90.528	40.12	3800.03	26	26	104	1.27027	0.345131	55	73.8008	825	5.99854
Q9Y6D5	BIG2_HUMAN	Brefeldin A-inhibited guanine nucleotide-exchange protein 2	ARFGEF2	201.909	3.19	248.266	2	5	7	1.27022	0.345076	2	65.3828	1785	6.32861
Q9BY44	EIF2A_HUMAN	Eukaryotic translation initiation factor 2A	EIF2A	64.9492	29.4	813.345	13	13	27	1.2696	0.344372	15	40.9276	585	8.86572
Q9Y5Y2	NUBP2_HUMAN	Cytosolic Fe-S cluster assembly factor NUBP2	NUBP2	28.8068	36.53	344.272	6	6	9	1.2691	0.343806	6	70.3583	271	5.8335
P61221	ABCE1_HUMAN	ATP-binding cassette sub-family E member 1	ABCE1	67.271	30.72	1521.8	15	15	45	1.26884	0.343508	26	40.7461	599	8.33838
P23193	TCEA1_HUMAN	Transcription elongation factor A protein 1	TCEA1	33.948	30.56	664.552	6	6	18	1.26853	0.343153	6	5.16658	301	8.38232
Q9BPZ3	PAIP2_HUMAN	Polyadenylate-binding protein-interacting protein 2	PAIP2	14.9749	25.98	225.232	2	2	6	1.26833	0.342929	2	3.89378	127	4.11963
Q9P2N5	RBM27_HUMAN	RNA-binding protein 27	RBM27	118.645	2.83	110.131	2	2	2	1.26771	0.342219	2	5.33577	1060	9.18799
O43684	BUB3_HUMAN	Mitotic checkpoint protein BUB3	BUB3	37.1312	43.29	707.12	10	10	23	1.26758	0.342081	14	45.9428	328	6.84424
P49674	KC1E_HUMAN	Casein kinase I isoform epsilon	CSNK1E	47.2852	6.49	188.043	2	2	4	1.26737	0.341835	2	105.207	416	9.65674
Q9BRX2	PELO_HUMAN	Protein pelota homolog	PELO	43.332	6.75	203.662	3	3	4	1.26666	0.341028	3	26.7736	385	6.34131
P00492	HPRT_HUMAN	Hypoxanthine-guanine phosphoribosyltransferase	HPRT1	24.5636	56.42	1515.77	10	10	43	1.26655	0.340899	21	44.0374	218	6.68311
Q9UN86	G3BP2_HUMAN	Ras GTPase-activating protein-binding protein 2	G3BP2	54.0878	27.18	373.902	8	9	15	1.26589	0.340152	10	51.2322	482	5.5542
O14545	TRAD1_HUMAN	TRAF-type zinc finger domain-containing protein 1	TRAFD1	64.8001	7.04	408.775	3	3	10	1.26528	0.339458	6	9.75689	582	5.2876
Q9Y316	MEMO1_HUMAN	Protein MEMO1	MEMO1	33.7115	34.01	543.47	6	6	15	1.26485	0.338964	8	27.5144	297	7.13721
P62253	UB2G1_HUMAN	Ubiquitin-conjugating enzyme E2 G1	UBE2G1	19.4969	32.94	310.363	3	3	8	1.26455	0.33863	5	72.8946	170	5.30029
O43847	NRDC_HUMAN	Nardilysin	NRDC	131.618	21.98	2161.3	22	22	67	1.26388	0.337855	41	44.8889	1151	4.98291
Q9H0D6	XRN2_HUMAN	5'-3' exoribonuclease 2	XRN2	108.513	22	1224.08	17	17	37	1.26328	0.337169	22	79.7461	950	7.47412
Q9UNF1	MAGD2_HUMAN	Melanoma-associated antigen D2	MAGED2	64.9144	7.76	323.983	3	3	8	1.26312	0.33699	3	53.6186	606	9.31982
Q9NQT4	EXOS5_HUMAN	Exosome complex component RRP46	EXOSC5	25.2329	13.19	177.727	3	3	5	1.26308	0.336952	3	55.5407	235	7.59131
O43809	CPSF5_HUMAN	Cleavage and polyadenylation specificity factor subunit 5	NUDT21	26.2107	55.51	677.783	10	10	25	1.2628	0.336623	15	53.4361	227	8.82178
P22059	OSBP1_HUMAN	Oxysterol-binding protein 1	OSBP	89.3646	25.03	1177.82	16	16	36	1.26237	0.336129	23	82.6036	807	7.29834
Q9BV44	THUM3_HUMAN	tRNA (guanine(6)-N2)-methyltransferase THUMP3	THUMPD3	56.9668	8.48	231.766	4	4	6	1.26215	0.335882	4	49.372	507	6.3667
Q9HBL8	NMRL1_HUMAN	NmrA-like family domain-containing protein 1	NMRAL1	33.3233	18.06	284.406	5	5	8	1.26204	0.335759	5	41.8947	299	7.51807
P29353	SHC1_HUMAN	SHC-transforming protein 1	SHC1	62.7825	22.81	418.619	7	7	12	1.26173	0.3354	8	70.7358	583	6.44287
P11441	UBL4A_HUMAN	Ubiquitin-like protein 4A	UBL4A	17.7656	12.74	82.6546	2	2	2	1.26126	0.334869	2	8.53093	157	8.66064
Q02388	CO7A1_HUMAN	Collagen alpha-1(VII) chain	COL7A1	295.041	7.44	867.966	15	15	27	1.26043	0.333916	14	60.574	2944	6.26514
Q9NRX1	PNO1_HUMAN	RNA-binding protein PNO1	PNO1	27.9069	17.46	193.377	3	3	6	1.2601	0.333537	3	59.146	252	9.72998
Q96SB3	NEB2_HUMAN	Neurabin-2	PPP1R9B	89.2798	9.91	358.497	7	7	12	1.25967	0.333045	7	53.9645	817	4.97021
Q7RTV0	PHF5A_HUMAN	PHD finger-like domain-containing protein 5A	PHF5A	12.397	41.82	212.459	5	5	8	1.25954	0.332901	5	16.9783	110	8.41162
O75054	IGSF3_HUMAN	Immunoglobulin superfamily member 3	IGSF3	135.112	6.78	284.994	7	7	11	1.2589	0.332164	8	39.3536	1194	6.07471
Q86X55	CARM1_HUMAN	Histone-arginine methyltransferase CARM1	CARM1	65.8114	26.15	534.474	11	11	17	1.25878	0.332029	10	39.8252	608	6.72705
P35250	RFC2_HUMAN	Replication factor C subunit 2	RFC2	39.1321	16.38	330.595	4	4	8	1.25871	0.33195	5	15.214	354	6.44287
Q8TEW0	PARD3_HUMAN	Partitioning defective 3 homolog	PARD3	151.33	5.16	249.677	4	4	6	1.25834	0.331517	4	41.8936	1356	7.6792
A4D1E9	GTPBA_HUMAN	GTP-binding protein 10	GTPBP10	42.9056	7.75	143.268	2	2	2	1.25773	0.330822	2	0.0818784	387	9.02686
Q6ZN66	GBP6_HUMAN	Guanylate-binding protein 6	GBP6	72.3809	49.45	2655.76	24	24	78	1.25673	0.329679	42	31.9042	633	6.3667
Q9UHB4	NDOR1_HUMAN	NADPH-dependent diflavin oxidoreductase 1	NDOR1	66.7202	20.1	539.97	8	8	16	1.25664	0.329575	7	18.8852	597	6.354
Q9HAV4	XPO5_HUMAN	Exportin-5	XPO5	136.222	9.14	408.147	8	8	15	1.25651	0.329419	10	36.2312	1204	5.79541
Q9BQ67	GRWD1_HUMAN	Glutamate-rich WD repeat-containing protein 1	GRWD1	49.3882	19.73	313.861	5	5	10	1.25536	0.328096	5	62.3051	446	4.91943
Q5JVF3	PCID2_HUMAN	PCI domain-containing protein 2	PCID2	45.9998	14.04	183.013	5	5	8	1.25477	0.327422	5	24.9813	399	8.52881
Q6YHU6	THADA_HUMAN	Thyroid adenoma-associated protein	THADA	219.465	3.53	151.963	4	4	6	1.25463	0.327266	4	19.8729	1953	6.06201
Q99590	SCAFB_HUMAN	Protein SCAF11	SCAF11	164.551	2.8	187.329	3	3	5	1.25445	0.327057	3	63.7265	1463	8.41162
P40692	MLH1_HUMAN	DNA mismatch repair protein Mlh1	MLH1	84.548	4.37	86.764	2	2	2	1.25426	0.326834	2	16.2136	756	5.71924
P23434	GCSH_HUMAN	Glycine cleavage system H protein, mitochondrial	GCSH	18.8726	22.54	958.652	3	3	23	1.25408	0.326635	10	53.8188	173	4.88135
Q92797	SYMPK_HUMAN	Symplekin	SYMPK	141.059	3.61	224.792	4	4	8	1.25375	0.326245	5	55.3717	1274	6.12549
Q9UNM6	PSD13_HUMAN	26S proteasome non-ATPase regulatory subunit 13	PSMD13	42.9181	59.04	3769.38	20	20	101	1.25318	0.325596	48	61.0112	376	5.80811
Q9Y4E1	WAC2C_HUMAN	WASH complex subunit 2C	WASHC2C	144.824	22.12	1084.05	3	16	33	1.25239	0.324685	2	46.8571	1320	4.79248
P07900	HS90A_HUMAN	Heat shock protein HSP 90-alpha	HSP90AA1	84.6067	69.54	26902.2	34	52	766	1.25224	0.324507	208	51.0233	732	5.021
P49756	RBM25_HUMAN	RNA-binding protein 25	RBM25	100.124	18.51	788.568	12	12	25	1.25193	0.324159	16	35.9411	843	6.31592
Q9Y2X3	NOP58_HUMAN	Nucleolar protein 58	NOP58	59.5405	28.73	1051.81	11	11	29	1.25184	0.324056	17	26.9247	529	8.92432
P43686	PRS6B_HUMAN	26S proteasome regulatory subunit 6B	PSMC4	47.3365	64.11	2696.21	19	20	77	1.25142	0.323567	41	56.8376	418	5.21143
Q7L8J4	3BP5L_HUMAN	SH3 domain-binding protein 5-like	SH3BP5L	43.4729	14.25	233.669	3	3	5	1.25137	0.323513	2	12.7601	393	5.77002
O43395	PRPF3_HUMAN	U4/U6 small nuclear ribonucleoprotein Prp3	PRPF3	77.4809	7.17	210.644	3	3	5	1.25112	0.323217	3	19.8436	683	9.49561
Q09028	RBBP4_HUMAN	Histone-binding protein RBBP4	RBBP4	47.6261	36.71	854.492	6	9	30	1.25105	0.323136	8	23.668	425	4.89404
O43237	DC1L2_HUMAN	Cytoplasmic dynein 1 light intermediate chain 2	DYNC1LI2	54.0655	40.45	1730.93	15	16	47	1.25101	0.323096	25	57.835	492	6.37939
P50750	CDK9_HUMAN	Cyclin-dependent kinase 9	CDK9	42.7502	15.05	243.757	5	5	8	1.25075	0.322797	5	20.257	372	8.79248
Q9UBX3	DIC_HUMAN	Mitochondrial dicarboxylate carrier	SLC25A10	31.2623	5.57	66.3877	2	2	2	1.25069	0.322726	2	26.9826	287	9.53955
Q9UL46	PSME2_HUMAN	Proteasome activator complex subunit 2	PSME2	27.3843	58.16	927.124	12	12	27	1.24992	0.321831	17	27.1328	239	5.73193
Q9UBQ5	EIF3K_HUMAN	Eukaryotic translation initiation factor 3 subunit K	EIF3K	25.0434	38.99	595.049	5	5	17	1.24982	0.321721	8	33.2498	218	4.93213
Q15785	TOM34_HUMAN	Mitochondrial import receptor subunit TOM34	TOMM34	34.5378	19.09	173.247	5	5	7	1.24906	0.320839	5	54.6363	309	8.98291
Q69YN2	C19L1_HUMAN	CWF19-like protein 1	CWF19L1	60.5808	10.22	193.254	5	5	6	1.24902	0.320799	5	5.06908	538	7.23975
P61970	NTF2_HUMAN	Nuclear transport factor 2	NUTF2	14.469	69.29	1586.03	5	5	49	1.24898	0.320754	32	59.9487	127	5.37646
Q8NFF5	FAD1_HUMAN	FAD synthase	FLAD1	65.2243	26.24	478.523	8	8	12	1.24772	0.319295	6	31.3307	587	6.93213
P22234	PUR6_HUMAN	Bifunctional phosphoribosylaminoimidazole carboxylase/phosphoribosylaminoimidazole succinocarboxamide synthetase	PAICS	47.0491	52	2243.47	21	21	72	1.24654	0.317932	41	65.933	425	7.2251
O43837	IDH3B_HUMAN	Isocitrate dehydrogenase [NAD] subunit beta, mitochondrial	IDH3B	42.1566	46.75	910.222	14	14	29	1.24626	0.317601	18	51.3648	385	8.45557
P39687	AN32A_HUMAN	Acidic leucine-rich nuclear phosphoprotein 32 family member A	ANP32A	28.5683	42.57	968.341	5	8	29	1.24603	0.31734	8	77.8486	249	4.09424
Q6NZI2	CAVN1_HUMAN	Caveolae-associated protein 1	CAVIN1	43.4498	29.74	3579.64	12	12	90	1.2456	0.316845	43	69.4017	390	5.60498
Q86SX6	GLRX5_HUMAN	Glutaredoxin-related protein 5, mitochondrial	GLRX5	16.6175	21.02	228.172	2	2	2	1.24505	0.316204	3	24.1329	157	6.78564
Q9UNH7	SNX6_HUMAN	Sorting nexin-6	SNX6	46.6198	42.36	985.944	16	17	34	1.24368	0.314617	20	50.8465	406	6.16357
P05067	A4_HUMAN	Amyloid-beta precursor protein	APP	86.8881	8.83	321.763	6	6	10	1.24318	0.314038	7	58.3783	770	4.81787
Q9Y376	CAB39_HUMAN	Calcium-binding protein 39	CAB39	39.8437	29.33	902.643	10	10	32	1.24283	0.313626	18	10.884	341	6.88818
Q13895	BYST_HUMAN	Bystin	BYSL	49.57	21.05	287.014	6	6	8	1.24261	0.313369	6	56.4177	437	8.11865
Q14210	LY6D_HUMAN	Lymphocyte antigen 6D	LY6D	13.2777	14.84	72.2534	2	2	2	1.24203	0.312699	2	4.81814	128	8.20654
Q8NBP7	PCSK9_HUMAN	Proprotein convertase subtilisin/kexin type 9	PCSK9	74.2391	4.34	124.53	2	2	2	1.24158	0.312175	2	61.9035	692	6.60986
Q9Y508	RN114_HUMAN	E3 ubiquitin-protein ligase RNF114	RNF114	25.6773	28.51	326.866	4	4	8	1.24157	0.312164	3	0.629787	228	7.25439
Q9H3H3	CK068_HUMAN	UPF0696 protein C11orf68	C11orf68	31.4107	32.53	427.105	8	8	13	1.24112	0.311638	8	68.1496	292	6.31592
Q96N66	MBOA7_HUMAN	Lysophospholipid acyltransferase 7	MBOAT7	52.7303	5.08	181.926	2	2	4	1.24046	0.310878	2	24.6194	472	8.96826
Q9BTE6	AASD1_HUMAN	Alanyl-tRNA editing protein Aarsd1	AARSD1	45.4513	18.93	376.145	7	7	12	1.24003	0.310375	7	7.19994	412	6.41748
Q92900	RENT1_HUMAN	Regulator of nonsense transcripts 1	UPF1	124.267	25.16	1851.35	23	23	56	1.2398	0.310107	33	28.8297	1129	6.60986
Q9BX40	LS14B_HUMAN	Protein LSM14 homolog B	LSM14B	42.0453	8.83	155.386	2	2	4	1.23853	0.308628	2	40.6288	385	9.68604
Q8N129	CNPY4_HUMAN	Protein canopy homolog 4	CNPY4	28.2919	27.82	240.355	6	6	9	1.23844	0.308527	5	14.5205	248	4.64014
Q9Y4F5	C170B_HUMAN	Centrosomal protein of 170 kDa protein B	CEP170B	171.584	8.43	639.392	9	9	18	1.23827	0.30832	10	77.7377	1589	6.84424
P54709	AT1B3_HUMAN	Sodium/potassium-transporting ATPase subunit beta-3	ATP1B3	31.4921	8.96	101.992	3	3	3	1.23709	0.306945	3	35.3669	279	8.35303
P45877	PPIC_HUMAN	Peptidyl-prolyl cis-trans isomerase C	PPIC	22.7488	14.62	247.103	3	3	7	1.2367	0.3065	4	73.3875	212	8.39697
O14773	TPP1_HUMAN	Tripeptidyl-peptidase 1	TPP1	61.2096	21.14	1011.73	7	7	25	1.23596	0.305638	11	15.3646	563	6.48096
P06753	TPM3_HUMAN	Tropomyosin alpha-3 chain	TPM3	32.9298	46.67	3033.33	5	17	106	1.23572	0.305349	13	25.8736	285	4.71631
O95155	UBE4B_HUMAN	Ubiquitin conjugation factor E4 B	UBE4B	146.092	8.99	489.74	7	8	13	1.23469	0.304155	7	62.9682	1302	6.55127
P06400	RB_HUMAN	Retinoblastoma-associated protein	RB1	106.092	2.26	92.647	2	2	4	1.2343	0.30369	2	10.8409	928	7.94287
Q8IWX8	CHERP_HUMAN	Calcium homeostasis endoplasmic reticulum protein	CHERP	103.637	5.46	140.516	4	4	6	1.23421	0.303586	4	30.3972	916	9.0415
P19474	RO52_HUMAN	E3 ubiquitin-protein ligase TRIM21	TRIM21	54.1351	8.63	215.935	3	3	6	1.23394	0.303275	3	5.6373	475	6.37939
P07205	PGK2_HUMAN	Phosphoglycerate kinase 2	PGK2	44.7673	21.58	2845.47	2	8	83	1.23376	0.303064	5	45.4481	417	8.54346
Q53GL7	PAR10_HUMAN	Protein mono-ADP-ribosyltransferase PARP10	PARP10	109.93	4.98	166.929	3	3	5	1.23291	0.302064	3	11.1494	1025	4.97021
P47974	TISD_HUMAN	mRNA decay activator protein ZFP36L2	ZFP36L2	51.0308	6.68	106.172	2	2	2	1.23215	0.301176	2	89.224	494	8.1626
Q9H0A8	COMD4_HUMAN	COMM domain-containing protein 4	COMMD4	21.7503	12.06	167.668	2	2	6	1.23174	0.300694	3	33.1529	199	7.31299
Q9BTM9	URM1_HUMAN	Ubiquitin-related modifier 1	URM1	11.373	19.8	132.046	2	2	4	1.23132	0.3002	2	46.9296	101	4.66553
Q13148	TADBP_HUMAN	TAR DNA-binding protein 43	TARDBP	44.7113	34.06	1428.93	11	11	38	1.23023	0.298929	19	74.9663	414	6.18896
Q5M775	CYTSB_HUMAN	Cytospin-B	SPECC1	118.512	4.21	236.607	4	4	7	1.22995	0.298596	4	18.6113	1068	6.69775
Q6IN85	P4R3A_HUMAN	Serine/threonine-protein phosphatase 4 regulatory subunit 3A	PPP4R3A	95.308	16.81	679.098	11	11	20	1.22983	0.298459	10	35.3051	833	4.94482
P12931	SRC_HUMAN	Proto-oncogene tyrosine-protein kinase Src	SRC	59.797	21.46	640.783	7	10	21	1.22959	0.298178	9	20.4489	536	7.41553
Q92997	DVL3_HUMAN	Segment polarity protein dishevelled homolog DVL-3	DVL3	78.0059	4.75	226.436	2	3	6	1.22947	0.298032	2	94.6298	716	6.65381
O76054	S14L2_HUMAN	SEC14-like protein 2	SEC14L2	46.1156	34.49	549.683	10	10	19	1.22838	0.296762	11	46.3415	403	7.84033
Q969S3	ZN622_HUMAN	Cytoplasmic 60S subunit biogenesis factor ZNF622	ZNF622	54.2374	8.6	214.088	3	3	6	1.22818	0.296527	3	16.5319	477	6.15088
Q14160	SCRIB_HUMAN	Protein scribble homolog	SCRIB	174.808	7.91	550.877	10	11	20	1.22794	0.296245	11	37.7498	1630	5.07178
Q9H832	UBE2Z_HUMAN	Ubiquitin-conjugating enzyme E2 Z	UBE2Z	38.1856	36.44	577.767	9	9	19	1.22773	0.295994	14	51.0049	354	5.61768
P22087	FBRL_HUMAN	rRNA 2'-O-methyltransferase fibrillarin	FBL	33.7634	38.94	315.602	7	7	12	1.2277	0.295953	6	30.4786	321	10.1841
O43617	TPPC3_HUMAN	Trafficking protein particle complex subunit 3	TRAPPC3	20.2611	38.33	318.192	7	7	12	1.22733	0.295518	7	26.6389	180	4.95752
Q6ZRP7	QSOX2_HUMAN	Sulfhydryl oxidase 2	QSOX2	77.4796	4.15	74.64	2	2	2	1.22672	0.294807	2	2.37066	698	7.72314
Q01433	AMPD2_HUMAN	AMP deaminase 2	AMPD2	100.624	19.91	904.609	15	15	27	1.22658	0.294638	17	48.4895	879	6.93213
Q13243	SRSF5_HUMAN	Serine/arginine-rich splicing factor 5	SRSF5	31.2453	13.97	434.404	3	3	10	1.22602	0.293977	6	26.1315	272	11.5903
Q9NXG2	THUM1_HUMAN	THUMP domain-containing protein 1	THUMPD1	39.2908	44.76	817.764	14	14	27	1.22577	0.293692	15	54.075	353	7.88428
Q13200	PSMD2_HUMAN	26S proteasome non-ATPase regulatory subunit 2	PSMD2	100.136	56.17	5266.17	38	38	148	1.22576	0.293682	74	66.0743	908	5.19873
Q9NTK5	OLA1_HUMAN	Obg-like ATPase 1	OLA1	44.7153	50.76	2753.99	14	14	83	1.22508	0.292874	51	52.5197	396	7.81104
Q06136	KDSR_HUMAN	3-ketodihydrosphingosine reductase	KDSR	36.1636	13.55	156.402	3	3	4	1.22376	0.291321	3	23.317	332	7.12256
Q96D46	NMD3_HUMAN	60S ribosomal export protein NMD3	NMD3	57.5659	4.97	213.177	2	2	7	1.22262	0.289974	2	90.8776	503	7.13721
Q8N806	UBR7_HUMAN	Putative E3 ubiquitin-protein ligase UBR7	UBR7	47.9677	12.71	279.57	5	5	11	1.22088	0.287924	6	20.2176	425	4.80518
Q93008	USP9X_HUMAN	Probable ubiquitin carboxyl-terminal hydrolase FAF-X	USP9X	290.278	15.27	2070.11	31	31	70	1.22004	0.28693	39	24.0776	2554	5.79541
P67936	TPM4_HUMAN	Tropomyosin alpha-4 chain	TPM4	28.5045	65.73	7324.55	11	23	232	1.21978	0.286617	45	39.0411	248	4.69092
Q8N9N8	EIF1A_HUMAN	Probable RNA-binding protein EIF1AD	EIF1AD	19.0415	29.09	142.39	3	3	5	1.21915	0.28587	3	67.8746	165	5.21143
P36957	ODO2_HUMAN	Dihydrolipoyllysine-residue succinyltransferase component of 2-oxoglutarate dehydrogenase complex, mitochondrial	DLST	48.7245	40.62	2729.55	17	17	84	1.21899	0.285685	41	52.1734	453	8.95361
Q96EY7	PTCD3_HUMAN	Pentatricopeptide repeat domain-containing protein 3, mitochondrial	PTCD3	78.4997	12.63	278.974	7	7	10	1.21868	0.28532	7	50.5828	689	6.41748
Q9NW97	TMM51_HUMAN	Transmembrane protein 51	TMEM51	27.7421	8.3	152.456	2	2	3	1.21838	0.28497	3	54.2607	253	5.52881
O15085	ARHGB_HUMAN	Rho guanine nucleotide exchange factor 11	ARHGEF11	167.601	4.07	231.658	4	4	6	1.21801	0.284522	3	21.1666	1522	5.50342
Q8WXI4	ACO11_HUMAN	Acyl-coenzyme A thioesterase 11	ACOT11	68.4486	15.49	426.342	8	8	14	1.21738	0.283777	9	38.8237	607	8.35303
Q9UI15	TAGL3_HUMAN	Transgelin-3	TAGLN3	22.4581	21.61	1168.35	2	4	28	1.21665	0.282915	2	23.1634	199	7.32764
Q9BQA1	MEP50_HUMAN	Methylosome protein 50	WDR77	36.7011	39.18	838.775	9	9	22	1.21607	0.282226	10	37.1645	342	5.17334
P61225	RAP2B_HUMAN	Ras-related protein Rap-2b	RAP2B	20.4912	31.69	534.972	4	4	13	1.21547	0.281512	6	38.9638	183	4.80518
Q8IZ21	PHAR4_HUMAN	Phosphatase and actin regulator 4	PHACTR4	78.1631	5.56	230.942	3	3	6	1.21523	0.28123	3	20.2257	702	6.62451
Q9HDC9	APMAP_HUMAN	Adipocyte plasma membrane-associated protein	APMAP	46.4509	28.37	709.212	9	9	21	1.21444	0.280293	13	34.2017	416	6.16357
P33316	DUT_HUMAN	Deoxyuridine 5'-triphosphate nucleotidohydrolase, mitochondrial	DUT	26.5466	31.75	850.549	6	6	27	1.21381	0.279543	18	56.2302	252	9.36377
O43572	AKA10_HUMAN	A-kinase anchor protein 10, mitochondrial	AKAP10	73.7716	3.47	79.9229	2	2	2	1.21326	0.278883	2	6.0221	662	6.39209
Q8WWZ1	IL1FA_HUMAN	Interleukin-1 family member 10	IL1F10	16.9323	50.66	435.675	6	6	15	1.21308	0.278674	6	55.5305	152	4.98291
O75436	VP26A_HUMAN	Vacuolar protein sorting-associated protein 26A	VPS26A	38.1457	43.43	1108.77	10	12	35	1.2125	0.277988	15	30.412	327	6.56592
P22626	ROA2_HUMAN	Heterogeneous nuclear ribonucleoproteins A2/B1	HNRNPA2B1	37.4067	54.96	6298.12	17	18	173	1.21134	0.2766	85	67.4648	353	8.95361
O60256	KPRB_HUMAN	Phosphoribosyl pyrophosphate synthase-associated protein 2	PRPSAP2	40.8994	52.85	1459.45	13	15	42	1.21042	0.275506	21	42.4331	369	7.44482
P55795	HNRH2_HUMAN	Heterogeneous nuclear ribonucleoprotein H2	HNRNPH2	49.2323	42.32	3096.37	7	12	79	1.21021	0.275261	17	37.1526	449	6.30322
Q96C36	P5CR2_HUMAN	Pyrroline-5-carboxylate reductase 2	PYCR2	33.6157	11.56	290.825	3	4	12	1.2102	0.275251	7	47.5726	320	7.76709
Q13283	G3BP1_HUMAN	Ras GTPase-activating protein-binding protein 1	G3BP1	52.1321	32.83	1068.51	10	11	30	1.20887	0.273664	17	39.7322	466	5.51611
Q5VIR6	VPS53_HUMAN	Vacuolar protein sorting-associated protein 53 homolog	VPS53	94.3451	3.13	180.108	3	3	6	1.20882	0.273594	3	68.5903	832	6.69775
P52788	SPSY_HUMAN	Spermine synthase	SMS	41.2418	58.74	1792.68	14	14	58	1.20829	0.27297	31	50.4991	366	5.021
Q9UBL3	ASH2L_HUMAN	Set1/Ash2 histone methyltransferase complex subunit ASH2	ASH2L	68.6795	5.89	98.422	2	2	2	1.20795	0.272558	2	87.6884	628	5.69385
Q9UDY8	MALT1_HUMAN	Mucosa-associated lymphoid tissue lymphoma translocation protein 1	MALT1	92.2131	8.86	304.318	6	6	9	1.20776	0.272337	5	59.2784	824	5.73193
Q9NXR7	BABA2_HUMAN	BRISC and BRCA1-A complex member 2	BABAM2	43.5238	13.84	329.106	4	4	10	1.20747	0.271984	5	35.6927	383	5.80811
P07814	SYEP_HUMAN	Bifunctional glutamate/proline--tRNA ligase	EPRS1	170.483	47.69	6304.57	56	57	184	1.2073	0.271781	99	54.0844	1512	7.32764
O14617	AP3D1_HUMAN	AP-3 complex subunit delta-1	AP3D1	130.076	5.64	241.171	4	4	7	1.20679	0.27118	4	18.5984	1153	8.48486
Q16543	CDC37_HUMAN	Hsp90 co-chaperone Cdc37	CDC37	44.44	36.77	1837.59	14	14	55	1.20584	0.270041	38	53.8888	378	5.24951
P54105	ICLN_HUMAN	Methylosome subunit pICln	CLNS1A	26.1989	49.79	824.122	6	6	20	1.20565	0.269815	13	32.4239	237	4.10693
Q8N6T3	ARFG1_HUMAN	ADP-ribosylation factor GTPase-activating protein 1	ARFGAP1	44.6403	18.72	231.351	5	5	9	1.20506	0.269104	6	62.4248	406	5.65576
Q15287	RNPS1_HUMAN	RNA-binding protein with serine-rich domain 1	RNPS1	34.1877	17.7	220.84	3	3	4	1.20475	0.268732	4	42.382	305	11.8394
Q9Y3R4	NEUR2_HUMAN	Sialidase-2	NEU2	42.2271	11.58	126.86	2	2	3	1.20436	0.268269	2	41.4518	380	6.87354
P50479	PDLI4_HUMAN	PDZ and LIM domain protein 4	PDLIM4	35.3757	31.21	630.814	8	8	20	1.20389	0.267698	12	46.3901	330	7.91357
A0MZ66	SHOT1_HUMAN	Shootin-1	SHTN1	71.5957	30.74	900.405	16	16	30	1.20386	0.267672	19	37.4227	631	5.32568
P35052	GPC1_HUMAN	Glypican-1	GPC1	61.641	16.67	525.433	7	7	16	1.20362	0.267384	9	101.192	558	7.29834
Q9Y2D5	AKAP2_HUMAN	A-kinase anchor protein 2	AKAP2	94.6028	5.12	114.926	3	3	3	1.20344	0.267168	3	25.652	859	5.10986
Q6IQ22	RAB12_HUMAN	Ras-related protein Rab-12	RAB12	27.2311	6.56	97.7364	2	2	4	1.20212	0.265581	2	16.7437	244	8.41162
P42696	RBM34_HUMAN	RNA-binding protein 34	RBM34	48.5351	6.98	175.014	3	3	6	1.20159	0.264942	3	34.3827	430	10.1108
P42357	HUTH_HUMAN	Histidine ammonia-lyase	HAL	72.6518	25.11	1273.02	14	14	37	1.20131	0.264606	12	31.3793	657	6.94678
O00461	GOLI4_HUMAN	Golgi integral membrane protein 4	GOLIM4	81.8313	10.34	410.985	7	7	15	1.20103	0.264273	10	61.7259	696	4.76709
O60488	ACSL4_HUMAN	Long-chain-fatty-acid--CoA ligase 4	ACSL4	79.1367	6.89	205.16	3	4	6	1.20058	0.263726	3	1.40642	711	8.38232
Q15637	SF01_HUMAN	Splicing factor 1	SF1	68.2859	20.81	909.383	10	10	26	1.20036	0.263465	15	70.3921	639	8.98291
Q14258	TRI25_HUMAN	E3 ubiquitin/ISG15 ligase TRIM25	TRIM25	70.9277	23.65	766.312	12	12	26	1.20025	0.26334	16	27.603	630	8.08936
P51665	PSMD7_HUMAN	26S proteasome non-ATPase regulatory subunit 7	PSMD7	37.0025	51.85	1501.18	12	12	47	1.2002	0.263277	21	41.0839	324	6.771
Q13464	ROCK1_HUMAN	Rho-associated protein kinase 1	ROCK1	158.076	17.06	1140.15	17	19	37	1.20007	0.263118	19	29.7726	1354	5.89697
P52888	THOP1_HUMAN	Thimet oligopeptidase	THOP1	78.7895	39.33	1668.14	22	22	50	1.19984	0.262841	24	33.2482	689	6.04932
P61247	RS3A_HUMAN	40S ribosomal protein S3a	RPS3A	29.9257	57.95	2702.22	19	19	87	1.19975	0.262737	47	53.7859	264	9.72998
Q13547	HDAC1_HUMAN	Histone deacetylase 1	HDAC1	55.0677	16.18	325.491	6	6	11	1.19866	0.261426	7	16.6492	482	5.47803
Q86U38	NOP9_HUMAN	Nucleolar protein 9	NOP9	69.3945	8.49	177.807	3	3	6	1.19819	0.260855	3	44.8282	636	7.28369
P67812	SC11A_HUMAN	Signal peptidase complex catalytic subunit SEC11A	SEC11A	20.6121	10.61	121.008	2	2	4	1.19779	0.260375	2	15.6147	179	9.48096
P86791	CCZ1_HUMAN	Vacuolar fusion protein CCZ1 homolog	CCZ1	55.8302	9.96	192.235	4	4	6	1.1975	0.260031	4	24.6604	482	6.48096
P61326	MGN_HUMAN	Protein mago nashi homolog	MAGOH	17.1528	39.04	223.005	4	4	9	1.19722	0.259686	6	54.2859	146	6.11279
P11172	UMPS_HUMAN	Uridine 5'-monophosphate synthase	UMPS	52.1886	33.33	568.721	13	13	22	1.19718	0.259642	16	43.8315	480	7.23975
Q9H2G2	SLK_HUMAN	STE20-like serine/threonine-protein kinase	SLK	142.607	15.71	1237.63	15	16	38	1.19666	0.259007	21	25.1046	1235	5.14795
Q06587	RING1_HUMAN	E3 ubiquitin-protein ligase RING1	RING1	42.4028	15.02	305.402	3	3	6	1.19597	0.258184	3	36.258	406	5.61768
Q9Y3F4	STRAP_HUMAN	Serine-threonine kinase receptor-associated protein	STRAP	38.414	52.57	2128.72	15	15	60	1.19593	0.258134	35	38.4545	350	5.12256
P49792	RBP2_HUMAN	E3 SUMO-protein ligase RanBP2	RANBP2	357.974	12.13	2046.63	28	28	63	1.19588	0.258078	35	50.6054	3224	6.20166
A6NDG6	PGP_HUMAN	Glycerol-3-phosphate phosphatase	PGP	33.9845	46.11	1238.41	11	11	36	1.19586	0.258044	18	41.698	321	6.13818
Q8TE02	ELP5_HUMAN	Elongator complex protein 5	ELP5	34.8194	8.54	133.415	2	2	2	1.19579	0.257968	2	8.61637	316	4.97021
P00491	PNPH_HUMAN	Purine nucleoside phosphorylase	PNP	32.0972	80.28	4799.46	20	20	143	1.19571	0.257865	77	48.2085	289	6.94678
Q8N3R9	PALS1_HUMAN	Protein PALS1	PALS1	77.2456	3.56	107.669	2	2	2	1.19536	0.257442	2	36.3781	675	6.13818
Q9NZL4	HPBP1_HUMAN	Hsp70-binding protein 1	HSPBP1	39.2775	28.41	520.011	7	7	14	1.1953	0.257369	8	46.3835	359	5.21143
Q9UNK0	STX8_HUMAN	Syntaxin-8	STX8	26.89	23.31	290.235	4	4	7	1.19443	0.256319	3	21.7362	236	4.98291
Q86UP2	KTN1_HUMAN	Kinectin	KTN1	156.179	36.99	4681.91	43	43	127	1.19434	0.256219	74	36.8353	1357	5.64307
Q8N1G4	LRC47_HUMAN	Leucine-rich repeat-containing protein 47	LRRC47	63.4337	38.42	1758.31	18	18	52	1.19262	0.25413	28	36.0765	583	8.27979
P19623	SPEE_HUMAN	Spermidine synthase	SRM	33.8027	50.66	840.768	11	11	29	1.1924	0.25387	18	36.7368	302	5.49072
Q8WUM0	NU133_HUMAN	Nuclear pore complex protein Nup133	NUP133	128.898	9.95	331.466	8	8	13	1.1922	0.253629	8	62.9696	1156	5.09717
Q96KP1	EXOC2_HUMAN	Exocyst complex component 2	EXOC2	104	10.71	331.254	7	7	11	1.19196	0.253335	8	40.6769	924	6.90283
P61026	RAB10_HUMAN	Ras-related protein Rab-10	RAB10	22.5266	29.5	844.193	7	7	27	1.19192	0.253287	14	43.5306	200	8.38232
Q9BZE4	GTPB4_HUMAN	GTP-binding protein 4	GTPBP4	73.9178	18.45	447.297	8	8	14	1.1919	0.253262	9	59.7703	634	9.49561
P14927	QCR7_HUMAN	Cytochrome b-c1 complex subunit 7	UQCRB	13.522	36.04	216.599	4	4	7	1.19178	0.253119	5	23.5798	111	8.77783
P61758	PFD3_HUMAN	Prefoldin subunit 3	VBP1	22.6115	66.5	1447.01	11	11	39	1.19151	0.252797	18	28.3137	197	7.10791
O60925	PFD1_HUMAN	Prefoldin subunit 1	PFDN1	14.2015	48.36	298.055	5	5	11	1.19115	0.252359	7	17.9787	122	6.81494
P34896	GLYC_HUMAN	Serine hydroxymethyltransferase, cytosolic	SHMT1	53.049	36.02	1162.79	12	13	34	1.19084	0.251977	14	35.7681	483	7.7085
Q9ULV4	COR1C_HUMAN	Coronin-1C	CORO1C	53.2151	37.55	2214.74	15	16	53	1.18986	0.25079	26	60.7529	474	7.07861
Q13616	CUL1_HUMAN	Cullin-1	CUL1	89.622	20.23	1080.3	14	14	39	1.18958	0.250458	19	45.7079	776	8.00146
O14949	QCR8_HUMAN	Cytochrome b-c1 complex subunit 8	UQCRQ	9.90012	24.39	89.9867	2	2	2	1.18911	0.24988	2	28.2415	82	10.0815
Q9H845	ACAD9_HUMAN	Complex I assembly factor ACAD9, mitochondrial	ACAD9	68.7167	22.06	558.926	11	11	19	1.18905	0.249809	11	26.6342	621	7.95752
Q5T4S7	UBR4_HUMAN	E3 ubiquitin-protein ligase UBR4	UBR4	573.476	11.17	2627.07	41	41	86	1.1886	0.249264	42	55.075	5183	6.03662
P47897	SYQ_HUMAN	Glutamine--tRNA ligase	QARS1	87.7429	47.48	2542.19	31	32	86	1.18855	0.249201	44	31.2319	775	7.15186
Q9BRA2	TXD17_HUMAN	Thioredoxin domain-containing protein 17	TXNDC17	13.9318	53.66	3229.17	5	5	86	1.18804	0.248583	44	53.1265	123	5.51611
Q9UK99	FBX3_HUMAN	F-box only protein 3	FBXO3	54.5254	13.8	415.138	5	5	11	1.188	0.248531	7	27.7077	471	4.99561
P21980	TGM2_HUMAN	Protein-glutamine gamma-glutamyltransferase 2	TGM2	77.2797	5.53	127.662	3	3	3	1.18786	0.248365	3	104.781	687	5.22412
P25686	DNJB2_HUMAN	DnaJ homolog subfamily B member 2	DNAJB2	35.5584	11.42	344.916	2	3	9	1.18773	0.248203	4	13.7592	324	5.94775
O75494	SRS10_HUMAN	Serine/arginine-rich splicing factor 10	SRSF10	31.2818	19.08	275.075	5	5	10	1.18766	0.248121	7	43.9475	262	11.2681
Q8IWB7	WDFY1_HUMAN	WD repeat and FYVE domain-containing protein 1	WDFY1	46.2933	5.12	155.036	2	2	3	1.18761	0.248065	3	4.75317	410	7.32764
Q15650	TRIP4_HUMAN	Activating signal cointegrator 1	TRIP4	66.1049	8.26	183.776	4	4	7	1.18726	0.247638	4	16.0537	581	7.85498
Q99471	PFD5_HUMAN	Prefoldin subunit 5	PFDN5	17.317	64.94	1216.33	8	8	30	1.18723	0.247595	18	31.9484	154	6.32861
Q2NL82	TSR1_HUMAN	Pre-rRNA-processing protein TSR1 homolog	TSR1	91.7519	6.84	219.631	4	4	7	1.18678	0.247048	5	51.9836	804	7.41553
Q9UDY2	ZO2_HUMAN	Tight junction protein ZO-2	TJP2	133.876	15.38	1418.93	18	18	48	1.18658	0.24681	27	52.0399	1190	7.40088
Q12860	CNTN1_HUMAN	Contactin-1	CNTN1	113.249	7.17	376.095	7	7	11	1.18504	0.244933	6	31.0375	1018	5.89697
P58005	SESN3_HUMAN	Sestrin-3	SESN3	57.2544	6.1	172.712	2	2	3	1.1849	0.244768	3	3.90154	492	6.25244
O75190	DNJB6_HUMAN	DnaJ homolog subfamily B member 6	DNAJB6	36.0649	10.43	189.206	2	3	4	1.18373	0.243343	2	5.74332	326	9.15869
Q9H269	VPS16_HUMAN	Vacuolar protein sorting-associated protein 16 homolog	VPS16	94.6336	8.94	536.736	4	4	12	1.18356	0.243131	6	13.4623	839	6.771
Q99460	PSMD1_HUMAN	26S proteasome non-ATPase regulatory subunit 1	PSMD1	105.769	45.02	3913.29	32	32	104	1.18336	0.242892	56	38.8592	953	5.38916
Q96LD4	TRI47_HUMAN	E3 ubiquitin-protein ligase TRIM47	TRIM47	69.4879	18.18	524.337	10	10	18	1.18324	0.242743	11	51.2088	638	6.44287
Q9H0F6	SHRPN_HUMAN	Sharpin	SHARPIN	39.9242	6.2	183.67	2	2	6	1.18296	0.242404	3	57.5338	387	5.79541
P31943	HNRH1_HUMAN	Heterogeneous nuclear ribonucleoprotein H	HNRNPH1	49.1984	38.53	3303.06	5	11	84	1.18232	0.241621	19	57.9415	449	6.30322
O95396	MOCS3_HUMAN	Adenylyltransferase and sulfurtransferase MOCS3	MOCS3	49.6379	14.13	271.469	5	5	9	1.18191	0.241125	6	32.512	460	6.21436
Q99584	S10AD_HUMAN	Protein S100-A13	S100A13	11.4641	47.96	639.686	5	5	21	1.18161	0.240748	11	55.9684	98	6.16357
P52597	HNRPF_HUMAN	Heterogeneous nuclear ribonucleoprotein F	HNRNPF	45.6429	50.6	2805.01	10	12	79	1.18041	0.239286	28	72.7488	415	5.57959
O75179	ANR17_HUMAN	Ankyrin repeat domain-containing protein 17	ANKRD17	274.088	3.92	371.001	7	7	12	1.1797	0.23842	5	21.5545	2603	6.52197
Q7Z434	MAVS_HUMAN	Mitochondrial antiviral-signaling protein	MAVS	56.4931	18.15	599.693	6	6	15	1.17947	0.238136	8	37.4784	540	5.51611
Q96AX1	VP33A_HUMAN	Vacuolar protein sorting-associated protein 33A	VPS33A	67.5682	8.39	179.123	4	4	6	1.17912	0.237709	4	17.6136	596	6.96143
Q9NR09	BIRC6_HUMAN	Baculoviral IAP repeat-containing protein 6	BIRC6	529.933	3.66	655.447	13	13	21	1.1791	0.237682	12	38.4144	4857	6.04932
P35579	MYH9_HUMAN	Myosin-9	MYH9	226.392	60	29924.9	102	126	837	1.17695	0.235059	329	60.8653	1960	5.60498
P42766	RL35_HUMAN	60S ribosomal protein L35	RPL35	14.5426	36.59	334.204	5	5	11	1.17685	0.234928	8	52.4272	123	11.0483
Q92552	RT27_HUMAN	28S ribosomal protein S27, mitochondrial	MRPS27	47.5814	19.81	591.967	6	6	14	1.1761	0.234012	8	19.2072	414	6.17627
P62875	RPAB5_HUMAN	DNA-directed RNA polymerases I, II, and III subunit RPABC5	POLR2L	7.63999	65.67	210.92	3	3	7	1.17578	0.233622	4	38.7215	67	7.76709
Q9BRZ2	TRI56_HUMAN	E3 ubiquitin-protein ligase TRIM56	TRIM56	81.4365	6.09	384.062	4	4	11	1.1753	0.23303	6	21.4674	755	7.73779
Q96EP0	RNF31_HUMAN	E3 ubiquitin-protein ligase RNF31	RNF31	119.575	5.69	221.341	4	4	7	1.17517	0.232868	4	16.6999	1072	6.56592
P78536	ADA17_HUMAN	Disintegrin and metalloproteinase domain-containing protein 17	ADAM17	92.9613	4.25	121.233	3	3	5	1.17508	0.23276	3	11.1873	824	5.75732
Q96C86	DCPS_HUMAN	m7GpppX diphosphatase	DCPS	38.585	41.84	667.616	10	10	24	1.17503	0.232695	15	30.4018	337	6.37939
P62750	RL23A_HUMAN	60S ribosomal protein L23a	RPL23A	17.6841	47.44	1611.78	11	11	51	1.17468	0.232271	27	52.7705	156	10.4478
O95848	NUD14_HUMAN	Uridine diphosphate glucose pyrophosphatase NUDT14	NUDT14	24.1032	15.77	242.714	3	3	6	1.17446	0.231993	3	96.2105	222	5.04639
Q15334	L2GL1_HUMAN	Lethal(2) giant larvae protein homolog 1	LLGL1	115.346	12.5	472.072	9	9	16	1.17439	0.231907	12	90.4975	1064	6.29053
Q9UPU5	UBP24_HUMAN	Ubiquitin carboxyl-terminal hydrolase 24	USP24	294.178	4.24	471.777	9	9	15	1.17437	0.231889	9	46.1161	2620	6.13818
Q92616	GCN1_HUMAN	eIF-2-alpha kinase activator GCN1	GCN1	292.524	20.97	3208.72	39	39	91	1.17412	0.231583	50	49.5893	2671	7.43018
Q6NUQ4	TM214_HUMAN	Transmembrane protein 214	TMEM214	77.1014	4.79	89.1953	2	2	2	1.17346	0.23077	2	14.9531	689	9.14404
P28482	MK01_HUMAN	Mitogen-activated protein kinase 1	MAPK1	41.3632	51.67	1287.01	11	17	45	1.17343	0.230728	14	34.4365	360	6.97607
Q3KQV9	UAP1L_HUMAN	UDP-N-acetylhexosamine pyrophosphorylase-like protein 1	UAP1L1	56.9944	29.98	850.056	11	12	27	1.17324	0.230493	11	47.6794	507	6.31592
P08708	RS17_HUMAN	40S ribosomal protein S17	RPS17	15.5404	52.59	1567.03	6	6	51	1.17267	0.229799	25	32.8443	135	9.84717
Q9NPF4	OSGEP_HUMAN	tRNA N6-adenosine threonylcarbamoyltransferase	OSGEP	36.4033	39.4	511.219	9	9	18	1.17146	0.228302	11	29.2354	335	6.354
P51572	BAP31_HUMAN	B-cell receptor-associated protein 31	BCAP31	27.974	19.51	523.44	6	6	20	1.17079	0.227481	12	48.5118	246	8.44092
Q14194	DPYL1_HUMAN	Dihydropyrimidinase-related protein 1	CRMP1	62.1447	13.64	1198.52	4	8	30	1.17069	0.227364	4	29.8563	572	7.03467
Q3YEC7	RABL6_HUMAN	Rab-like protein 6	RABL6	79.4996	11.39	233.235	8	8	11	1.17048	0.227095	10	63.1034	729	5.22412
Q96FZ7	CHMP6_HUMAN	Charged multivesicular body protein 6	CHMP6	23.4703	10.45	72.855	2	2	2	1.16998	0.226482	2	3.9622	201	5.31299
Q7Z460	CLAP1_HUMAN	CLIP-associating protein 1	CLASP1	169.346	8.71	502.609	8	9	14	1.16924	0.225577	7	51.5883	1538	9.02686
Q9NQP4	PFD4_HUMAN	Prefoldin subunit 4	PFDN4	15.3046	38.06	542.35	5	5	17	1.1686	0.224783	10	59.3879	134	4.52588
Q15024	EXOS7_HUMAN	Exosome complex component RRP42	EXOSC7	31.8011	37.11	479.46	7	7	13	1.16819	0.22428	8	67.8001	291	5.18604
Q9Y2Z4	SYYM_HUMAN	Tyrosine--tRNA ligase, mitochondrial	YARS2	53.1657	16.14	467.549	5	5	12	1.16804	0.224093	7	83.2294	477	8.98291
O95372	LYPA2_HUMAN	Acyl-protein thioesterase 2	LYPLA2	24.7207	37.23	711.588	6	6	23	1.16792	0.223943	11	31.2597	231	7.2251
Q8N684	CPSF7_HUMAN	Cleavage and polyadenylation specificity factor subunit 7	CPSF7	52.0183	19.96	462.325	8	8	15	1.16701	0.222822	8	82.2978	471	8.00146
P62304	RUXE_HUMAN	Small nuclear ribonucleoprotein E	SNRPE	10.7966	65.22	691.076	4	4	21	1.16696	0.22276	9	43.8212	92	9.43701
Q15008	PSMD6_HUMAN	26S proteasome non-ATPase regulatory subunit 6	PSMD6	45.5023	59.9	1951.11	20	20	62	1.16612	0.221721	34	33.9577	389	5.61768
P62826	RAN_HUMAN	GTP-binding nuclear protein Ran	RAN	24.4076	41.67	1915.05	10	10	61	1.16582	0.22135	36	53.8103	216	7.48877
P42226	STAT6_HUMAN	Signal transducer and activator of transcription 6	STAT6	94.0752	8.26	254.687	4	4	8	1.16467	0.219926	4	23.2703	847	6.22705
P22304	IDS_HUMAN	Iduronate 2-sulfatase	IDS	61.8339	5.64	106.262	2	2	2	1.16459	0.219825	2	5.6196	550	5.45264
Q5R372	RBG1L_HUMAN	Rab GTPase-activating protein 1-like	RABGAP1L	92.4539	8.22	258.354	4	5	7	1.1643	0.219469	4	15.417	815	5.31299
Q5H9R7	PP6R3_HUMAN	Serine/threonine-protein phosphatase 6 regulatory subunit 3	PPP6R3	97.6076	13.29	776.169	11	11	24	1.16418	0.219313	13	30.1958	873	4.60205
Q9NVZ3	NECP2_HUMAN	Adaptin ear-binding coat-associated protein 2	NECAP2	28.3213	34.98	474.158	6	6	12	1.16375	0.218779	6	50.1163	263	8.38232
Q5VTR2	BRE1A_HUMAN	E3 ubiquitin-protein ligase BRE1A	RNF20	113.592	3.79	136.569	2	3	4	1.16359	0.218579	2	104.865	975	5.93506
Q8NB16	MLKL_HUMAN	Mixed lineage kinase domain-like protein	MLKL	54.4445	4.46	89.6162	2	2	2	1.16357	0.21856	2	129.712	471	8.82178
Q96RU3	FNBP1_HUMAN	Formin-binding protein 1	FNBP1	71.2623	14.75	301.645	8	8	12	1.16276	0.217556	8	30.0537	617	5.71924
O15116	LSM1_HUMAN	U6 snRNA-associated Sm-like protein LSm1	LSM1	15.1701	17.29	242.982	2	2	8	1.16155	0.216053	4	30.4192	133	5.22412
Q14974	IMB1_HUMAN	Importin subunit beta-1	KPNB1	97.108	41.55	3691.68	27	27	101	1.16115	0.215551	48	63.7037	876	4.77979
Q9BRJ7	TIRR_HUMAN	Tudor-interacting repair regulator protein	NUDT16L1	23.3232	19.91	171.138	4	4	7	1.16098	0.215345	5	6.0988	211	8.90967
P24941	CDK2_HUMAN	Cyclin-dependent kinase 2	CDK2	33.908	11.74	134.749	2	3	4	1.15982	0.213898	2	4.67756	298	8.67529
Q9UIW2	PLXA1_HUMAN	Plexin-A1	PLXNA1	210.933	1.27	121.383	3	3	4	1.15978	0.213855	4	89.575	1896	6.91748
Q9NR31	SAR1A_HUMAN	GTP-binding protein SAR1a	SAR1A	22.3525	60.1	618.902	8	8	18	1.15969	0.213744	11	59.177	198	6.68311
Q658Y4	F91A1_HUMAN	Protein FAM91A1	FAM91A1	93.8497	4.06	190.092	2	2	3	1.15963	0.213665	3	69.2244	838	6.39209
Q13363	CTBP1_HUMAN	C-terminal-binding protein 1	CTBP1	47.5055	26.14	700.996	9	9	23	1.15908	0.212982	12	44.3443	440	6.771
Q96HE7	ERO1A_HUMAN	ERO1-like protein alpha	ERO1A	54.3581	65.38	4135.32	23	23	112	1.15857	0.212347	59	51.0356	468	5.68115
Q8TD19	NEK9_HUMAN	Serine/threonine-protein kinase Nek9	NEK9	107.1	16.85	1002.38	15	15	31	1.15824	0.211935	18	27.6479	979	5.74463
O00170	AIP_HUMAN	AH receptor-interacting protein	AIP	37.6401	28.18	771.522	6	6	20	1.15824	0.211933	11	32.918	330	6.41748
O15212	PFD6_HUMAN	Prefoldin subunit 6	PFDN6	14.5738	33.33	330.367	4	4	11	1.15819	0.211867	7	12.6581	129	8.88037
Q49AR2	CE022_HUMAN	UPF0489 protein C5orf22	C5orf22	49.9355	20.59	367.313	6	6	9	1.15819	0.211866	6	36.1069	442	4.77979
Q8IUI8	CRLF3_HUMAN	Cytokine receptor-like factor 3	CRLF3	49.7349	14.03	642.29	5	5	17	1.1577	0.211267	10	28.8491	442	5.13525
O00233	PSMD9_HUMAN	26S proteasome non-ATPase regulatory subunit 9	PSMD9	24.6665	27.8	1083.48	6	6	27	1.15739	0.21088	14	23.857	223	6.94678
P52306	GDS1_HUMAN	Rap1 GTPase-GDP dissociation stimulator 1	RAP1GDS1	66.2745	25.54	1314.61	11	11	34	1.15685	0.210208	19	23.0067	607	5.31299
P52594	AGFG1_HUMAN	Arf-GAP domain and FG repeat-containing protein 1	AGFG1	58.2242	14.59	438.136	5	5	10	1.15665	0.209955	5	79.6812	562	8.63135
Q9BZJ0	CRNL1_HUMAN	Crooked neck-like protein 1	CRNKL1	100.389	3.3	151.93	3	3	5	1.15649	0.209753	3	46.9706	848	8.00146
O43399	TPD54_HUMAN	Tumor protein D54	TPD52L2	22.2243	50.97	1257.37	10	10	38	1.15619	0.209376	21	102.365	206	5.36377
P40855	PEX19_HUMAN	Peroxisomal biogenesis factor 19	PEX19	32.7856	30.1	368.295	6	6	13	1.15594	0.209067	8	36.695	299	4.33545
Q09472	EP300_HUMAN	Histone acetyltransferase p300	EP300	263.99	1.7	133.472	3	3	5	1.15575	0.208828	3	40.0181	2414	8.49951
Q9BXK5	B2L13_HUMAN	Bcl-2-like protein 13	BCL2L13	52.6906	22.68	492.15	8	8	17	1.1553	0.208262	10	12.9075	485	4.43701
P50579	MAP2_HUMAN	Methionine aminopeptidase 2	METAP2	52.8581	30.13	533.028	9	9	17	1.15467	0.207485	10	33.9078	478	5.8208
Q08211	DHX9_HUMAN	ATP-dependent RNA helicase A	DHX9	140.869	37.72	4350.8	39	39	130	1.15348	0.205992	72	47.5699	1270	6.84424
P07737	PROF1_HUMAN	Profilin-1	PFN1	15.0446	75	12451.6	14	14	381	1.15331	0.205777	192	48.2629	140	8.26514
P07910	HNRPC_HUMAN	Heterogeneous nuclear ribonucleoproteins C1/C2	HNRNPC	33.6495	39.54	1813.44	10	10	57	1.15256	0.204843	33	83.5986	306	5.08447
P58107	EPIPL_HUMAN	Epiplakin	EPPK1	555.316	46.15	8481.82	53	58	214	1.15255	0.204831	79	84.4705	5088	5.61768
Q96L46	CPNS2_HUMAN	Calpain small subunit 2	CAPNS2	27.6427	39.11	957.482	5	7	32	1.15218	0.204369	9	89.0573	248	5.73193
P43034	LIS1_HUMAN	Platelet-activating factor acetylhydrolase IB subunit beta	PAFAH1B1	46.6082	48.78	1900.99	17	18	57	1.15186	0.203962	28	31.6191	410	7.37158
P0C870	JMJD7_HUMAN	Bifunctional peptidase and (3S)-lysyl hydroxylase JMJD7	JMJD7	35.9089	35.44	961.679	8	8	27	1.15142	0.203412	17	56.4751	316	5.37646
P29317	EPHA2_HUMAN	Ephrin type-A receptor 2	EPHA2	108.197	4.71	157.532	3	3	5	1.15099	0.20287	3	4.8555	976	6.22705
P61978	HNRPK_HUMAN	Heterogeneous nuclear ribonucleoprotein K	HNRNPK	50.9444	54.21	5223.13	25	25	175	1.15039	0.202123	96	50.6365	463	5.5415
P14678	RSMB_HUMAN	Small nuclear ribonucleoprotein-associated proteins B and B'	SNRPB	24.5937	23.33	480.869	6	6	18	1.14968	0.201228	10	70.9312	240	11.1948
P61923	COPZ1_HUMAN	Coatomer subunit zeta-1	COPZ1	20.1855	43.5	849.593	5	5	22	1.14945	0.20094	7	20.955	177	4.80518
Q06203	PUR1_HUMAN	Amidophosphoribosyltransferase	PPAT	57.3624	22.63	851.57	11	11	26	1.14911	0.200517	14	37.9225	517	6.75635
P42898	MTHR_HUMAN	Methylenetetrahydrofolate reductase (NADPH)	MTHFR	74.5494	8.69	125.855	4	4	5	1.14886	0.200208	4	10.9166	656	5.33838
Q12769	NU160_HUMAN	Nuclear pore complex protein Nup160	NUP160	162.017	2.3	171.864	3	3	7	1.14846	0.1997	4	28.2802	1436	5.50342
P60520	GBRL2_HUMAN	Gamma-aminobutyric acid receptor-associated protein-like 2	GABARAPL2	13.6581	23.08	216.905	3	3	7	1.14837	0.199593	4	115.94	117	8.104
P28065	PSB9_HUMAN	Proteasome subunit beta type-9	PSMB9	23.2495	59.82	596.67	6	6	16	1.14806	0.199195	5	70.3367	219	5.03369
P00533	EGFR_HUMAN	Epidermal growth factor receptor	EGFR	134.19	20.08	1785.24	17	17	54	1.14776	0.198815	24	42.0996	1210	6.68311
Q12849	GRSF1_HUMAN	G-rich sequence factor 1	GRSF1	53.0926	29.58	695.284	11	11	20	1.14751	0.198504	13	25.9299	480	6.18896
Q3MHD2	LSM12_HUMAN	Protein LSM12	LSM12	21.6871	18.97	129.391	2	2	4	1.14702	0.197887	2	44.8916	195	7.73779
Q9BPX5	ARP5L_HUMAN	Actin-related protein 2/3 complex subunit 5-like protein	ARPC5L	16.9308	20.26	296.907	2	2	8	1.14671	0.197498	3	77.2739	153	6.59521
Q9BWF3	RBM4_HUMAN	RNA-binding protein 4	RBM4	40.2887	40.93	730.735	12	12	24	1.14642	0.197134	12	20.4809	364	7.07861
Q96LB8	PGRP4_HUMAN	Peptidoglycan recognition protein 4	PGLYRP4	40.5944	4.83	78.408	2	2	2	1.1464	0.197115	2	39.5597	373	7.48877
Q9H078	CLPB_HUMAN	Caseinolytic peptidase B protein homolog	CLPB	78.68	7.36	177.69	3	3	7	1.14604	0.196662	4	30.5262	707	9.01221
O60502	OGA_HUMAN	Protein O-GlcNAcase	OGA	102.849	16.92	661.696	13	13	22	1.14602	0.196636	16	24.6681	916	4.90674
Q9P0L0	VAPA_HUMAN	Vesicle-associated membrane protein-associated protein A	VAPA	27.8752	54.62	686.231	8	9	27	1.14584	0.19641	17	43.5831	249	8.6167
Q86YV9	HPS6_HUMAN	BLOC-2 complex member HPS6	HPS6	82.9228	6.45	112.572	2	2	2	1.14555	0.196039	2	67.6499	775	6.27783
Q5T5Y3	CAMP1_HUMAN	Calmodulin-regulated spectrin-associated protein 1	CAMSAP1	177.861	1.19	136.322	2	2	4	1.14551	0.195986	2	38.9111	1602	6.72705
Q9UNE7	CHIP_HUMAN	E3 ubiquitin-protein ligase CHIP	STUB1	34.8342	34.65	404.977	8	8	14	1.14526	0.195673	7	9.80176	303	5.87158
Q6PJE2	POZP3_HUMAN	POM121 and ZP3 fusion protein	POMZP3	20.6072	12.83	140.777	2	2	4	1.14491	0.195233	2	14.1278	187	7.18115
Q7Z417	NUFP2_HUMAN	FMR1-interacting protein NUFIP2	NUFIP2	76.0747	9.06	187.399	3	3	5	1.14395	0.194026	2	81.9216	695	8.70459
P20930	FILA_HUMAN	Filaggrin	FLG	434.922	24.75	8216.91	47	47	210	1.14302	0.192851	28	55.3666	4061	9.24658
P82673	RT35_HUMAN	28S ribosomal protein S35, mitochondrial	MRPS35	36.8211	9.6	134.951	3	3	4	1.14226	0.191893	4	54.5167	323	8.23584
Q96S44	PRPK_HUMAN	EKC/KEOPS complex subunit TP53RK	TP53RK	28.1428	27.27	425.311	5	5	10	1.14214	0.191736	6	31.8433	253	9.53955
O75150	BRE1B_HUMAN	E3 ubiquitin-protein ligase BRE1B	RNF40	113.609	4	355.108	2	3	8	1.14208	0.191661	3	10.5133	1001	6.29053
Q8N201	INT1_HUMAN	Integrator complex subunit 1	INTS1	244.143	1.69	89.9981	3	3	5	1.142	0.191563	3	112.85	2190	6.12549
Q13505	MTX1_HUMAN	Metaxin-1	MTX1	51.4306	5.15	184.262	2	2	4	1.14182	0.191336	2	63.4869	466	9.78857
Q8NCC3	PAG15_HUMAN	Phospholipase A2 group XV	PLA2G15	46.6279	13.59	322.162	4	4	9	1.14093	0.190211	5	27.1622	412	6.72705
O00203	AP3B1_HUMAN	AP-3 complex subunit beta-1	AP3B1	121.245	13.16	1139.64	14	14	37	1.1409	0.190173	22	45.263	1094	6.03662
Q7LG56	RIR2B_HUMAN	Ribonucleoside-diphosphate reductase subunit M2 B	RRM2B	40.7104	14.53	155.034	4	4	4	1.14066	0.189871	4	24.9606	351	4.97021
Q9NPD3	EXOS4_HUMAN	Exosome complex component RRP41	EXOSC4	26.3665	14.69	314.152	3	3	9	1.1404	0.18954	4	33.169	245	6.52197
Q14244	MAP7_HUMAN	Ensconsin	MAP7	84.0015	7.08	309.442	5	5	9	1.13999	0.189024	7	56.8235	749	9.61279
Q9P287	BCCIP_HUMAN	BRCA2 and CDKN1A-interacting protein	BCCIP	35.9567	29.94	396.85	7	7	15	1.13981	0.188793	11	67.2431	314	4.61475
P42858	HD_HUMAN	Huntingtin	HTT	347.383	4.46	661.686	11	11	20	1.13942	0.188295	10	14.393	3142	6.20166
P05089	ARGI1_HUMAN	Arginase-1	ARG1	34.7133	65.84	1026.42	15	15	33	1.13821	0.18677	15	76.668	322	7.21045
Q15257	PTPA_HUMAN	Serine/threonine-protein phosphatase 2A activator	PTPA	40.6414	44.69	710.877	9	9	22	1.13796	0.186448	11	39.3938	358	5.93506
Q9UI26	IPO11_HUMAN	Importin-11	IPO11	112.463	3.38	220.753	3	3	5	1.13761	0.18601	5	29.8924	975	5.24951
Q00610	CLH1_HUMAN	Clathrin heavy chain 1	CLTC	191.493	70.45	22539.4	95	95	624	1.13734	0.185667	298	58.677	1675	5.69385
Q9UHV9	PFD2_HUMAN	Prefoldin subunit 2	PFDN2	16.6376	33.12	461.911	4	4	12	1.13729	0.185603	8	45.6685	154	6.58057
Q8WZA9	IRGQ_HUMAN	Immunity-related GTPase family Q protein	IRGQ	62.6785	17.17	598.336	8	8	18	1.13681	0.184995	8	32.375	623	4.88135
Q01970	PLCB3_HUMAN	1-phosphatidylinositol 4,5-bisphosphate phosphodiesterase beta-3	PLCB3	138.713	23.91	1134.18	21	21	43	1.13645	0.184532	23	46.053	1234	5.89697
Q8NFC6	BD1L1_HUMAN	Biorientation of chromosomes in cell division protein 1-like 1	BOD1L1	330.266	3.38	362.756	7	7	12	1.13618	0.184193	7	39.8091	3051	5.08447
Q8TBB5	KLDC4_HUMAN	Kelch domain-containing protein 4	KLHDC4	57.8554	4.81	129.809	2	2	5	1.1358	0.183705	3	1.48249	520	5.71924
Q8IVD9	NUDC3_HUMAN	NudC domain-containing protein 3	NUDCD3	40.7967	15.24	482.651	5	5	13	1.13502	0.182714	7	33.9781	361	5.24951
Q9NQT5	EXOS3_HUMAN	Exosome complex component RRP40	EXOSC3	29.5534	16	133.478	3	3	4	1.13471	0.182322	3	4.33311	275	8.104
Q8NCA5	FA98A_HUMAN	Protein FAM98A	FAM98A	55.2382	14.48	475.717	4	6	11	1.13436	0.181879	4	63.0435	518	8.95361
Q14683	SMC1A_HUMAN	Structural maintenance of chromosomes protein 1A	SMC1A	143.144	15.17	658.732	15	15	24	1.13411	0.181567	15	34.9449	1233	7.63525
Q13409	DC1I2_HUMAN	Cytoplasmic dynein 1 intermediate chain 2	DYNC1I2	71.4121	31.03	1469.52	13	13	41	1.13392	0.181325	22	51.666	638	5.19873
Q9UPN7	PP6R1_HUMAN	Serine/threonine-protein phosphatase 6 regulatory subunit 1	PPP6R1	96.6637	4.88	151.421	2	2	4	1.13379	0.181148	2	77.5599	881	4.55127
Q9Y4C1	KDM3A_HUMAN	Lysine-specific demethylase 3A	KDM3A	147.248	2.04	70.2724	2	2	2	1.13317	0.180367	2	81.3898	1321	8.07471
O60645	EXOC3_HUMAN	Exocyst complex component 3	EXOC3	85.5133	9.13	366.194	6	6	11	1.13293	0.180065	7	6.99369	745	6.29053
Q8NBU5	ATAD1_HUMAN	Outer mitochondrial transmembrane helix translocase	ATAD1	40.718	8.86	154.171	2	2	2	1.13251	0.179523	2	2.2221	361	6.90283
P60510	PP4C_HUMAN	Serine/threonine-protein phosphatase 4 catalytic subunit	PPP4C	35.0574	40.39	604.716	6	7	17	1.13182	0.178649	8	28.2326	307	5.05908
Q9H773	DCTP1_HUMAN	dCTP pyrophosphatase 1	DCTPP1	18.6694	37.06	4038.65	4	4	84	1.13136	0.178062	31	52.0416	170	5.03369
O60220	TIM8A_HUMAN	Mitochondrial import inner membrane translocase subunit Tim8 A	TIMM8A	10.9913	26.8	140.326	2	2	4	1.13117	0.177817	2	81.2111	97	5.16064
Q9NTZ6	RBM12_HUMAN	RNA-binding protein 12	RBM12	97.3334	17.7	947.844	13	13	29	1.13116	0.1778	19	37.5916	932	8.63135
Q9BU61	NDUF3_HUMAN	NADH dehydrogenase [ubiquinone] 1 alpha subcomplex assembly factor 3	NDUFAF3	20.3374	11.41	86.102	2	2	2	1.13055	0.177026	2	39.4963	184	8.22119
Q6ZNJ1	NBEL2_HUMAN	Neurobeachin-like protein 2	NBEAL2	302.326	6.86	625.143	11	11	17	1.13052	0.176988	10	21.3817	2754	6.37939
Q8WVM7	STAG1_HUMAN	Cohesin subunit SA-1	STAG1	144.336	2.31	89.3545	3	3	3	1.13038	0.176813	2	27.0855	1258	5.59229
P59998	ARPC4_HUMAN	Actin-related protein 2/3 complex subunit 4	ARPC4	19.6543	69.05	710.977	9	9	28	1.13035	0.176769	14	26.9609	168	8.42627
P25774	CATS_HUMAN	Cathepsin S	CTSS	37.4713	11.18	258.05	3	3	7	1.12997	0.176284	4	18.4985	331	8.33838
Q9Y5L0	TNPO3_HUMAN	Transportin-3	TNPO3	104.136	7.58	269.165	6	6	9	1.1297	0.175945	6	19.3627	923	5.56689
P50552	VASP_HUMAN	Vasodilator-stimulated phosphoprotein	VASP	39.8051	35.26	1242.1	10	10	37	1.12936	0.17551	21	41.7176	380	8.93896
O00339	MATN2_HUMAN	Matrilin-2	MATN2	106.767	2.82	136.265	2	2	4	1.12905	0.175108	2	15.4799	956	6.26514
O15042	SR140_HUMAN	U2 snRNP-associated SURP motif-containing protein	U2SURP	118.219	6.8	294.233	6	6	9	1.12896	0.174995	6	37.2745	1029	8.47021
Q96Q83	ALKB3_HUMAN	Alpha-ketoglutarate-dependent dioxygenase alkB homolog 3	ALKBH3	33.3539	9.79	88.0087	2	2	2	1.12867	0.174622	2	18.304	286	8.39697
Q7Z5L9	I2BP2_HUMAN	Interferon regulatory factor 2-binding protein 2	IRF2BP2	60.9867	17.72	474.967	3	6	15	1.12848	0.174387	4	56.9902	587	8.68994
O43747	AP1G1_HUMAN	AP-1 complex subunit gamma-1	AP1G1	91.2931	34.67	1778.91	23	23	63	1.12819	0.17401	33	31.4908	822	6.80029
O95359	TACC2_HUMAN	Transforming acidic coiled-coil-containing protein 2	TACC2	309.237	21.27	2738.82	37	37	73	1.12811	0.173911	37	49.5808	2948	4.79248
P16455	MGMT_HUMAN	Methylated-DNA--protein-cysteine methyltransferase	MGMT	21.6322	19.81	153.696	3	3	3	1.12784	0.173561	3	44.2924	207	8.104
Q15717	ELAV1_HUMAN	ELAV-like protein 1	ELAVL1	36.0692	37.12	1084.35	10	10	28	1.12746	0.173074	16	49.7243	326	9.17334
P27816	MAP4_HUMAN	Microtubule-associated protein 4	MAP4	120.93	38.37	3371.2	37	37	106	1.12702	0.172512	64	52.7246	1152	5.42725
Q9Y305	ACOT9_HUMAN	Acyl-coenzyme A thioesterase 9, mitochondrial	ACOT9	49.8695	20.05	414.261	8	8	15	1.12582	0.170982	9	46.6992	439	8.60205
Q9C035	TRIM5_HUMAN	Tripartite motif-containing protein 5	TRIM5	56.3021	6.9	115.02	3	3	4	1.12542	0.170461	3	8.25344	493	6.04932
Q8NHH9	ATLA2_HUMAN	Atlastin-2	ATL2	66.1871	13.04	265.928	5	5	9	1.12535	0.17038	6	22.4843	583	5.47803
O60333	KIF1B_HUMAN	Kinesin-like protein KIF1B	KIF1B	204.349	6.39	479.895	6	9	17	1.12516	0.170128	6	78.2258	1816	5.60498
Q8TB37	NUBPL_HUMAN	Iron-sulfur protein NUBPL	NUBPL	34.0609	9.72	80.7987	2	2	2	1.12406	0.168717	2	10.6385	319	9.0415
P54619	AAKG1_HUMAN	5'-AMP-activated protein kinase subunit gamma-1	PRKAG1	37.5558	17.22	339.765	5	5	8	1.12339	0.16786	5	16.3138	331	6.91748
Q15018	ABRX2_HUMAN	BRISC complex subunit Abraxas 2	ABRAXAS2	46.8719	12.05	337.751	5	5	12	1.12336	0.167826	7	3.76874	415	6.21436
P48147	PPCE_HUMAN	Prolyl endopeptidase	PREP	80.648	73.38	4527.61	39	39	133	1.12321	0.167626	72	38.75	710	5.85889
O94829	IPO13_HUMAN	Importin-13	IPO13	108.126	4.88	197.757	4	4	6	1.12274	0.167018	4	46.416	963	5.30029
P60981	DEST_HUMAN	Destrin	DSTN	18.4935	70.3	2706.62	13	14	90	1.1225	0.166716	40	48.6815	165	7.85498
P15311	EZRI_HUMAN	Ezrin	EZR	69.3697	58.19	4739.43	24	35	157	1.12225	0.166396	48	57.007	586	6.26514
P11216	PYGB_HUMAN	Glycogen phosphorylase, brain form	PYGB	96.6345	62.63	8958.44	36	50	266	1.12194	0.16599	95	43.6719	843	6.85889
O14737	PDCD5_HUMAN	Programmed cell death protein 5	PDCD5	14.2763	52	440.689	7	7	16	1.12182	0.165843	8	57.0952	125	6.03662
Q14232	EI2BA_HUMAN	Translation initiation factor eIF-2B subunit alpha	EIF2B1	33.6908	23.61	610.124	7	7	21	1.12175	0.165747	12	52.9085	305	7.32764
P11717	MPRI_HUMAN	Cation-independent mannose-6-phosphate receptor	IGF2R	274.199	5.42	560.327	10	10	18	1.12135	0.165235	10	26.0548	2491	5.93506
Q9UQN3	CHM2B_HUMAN	Charged multivesicular body protein 2b	CHMP2B	23.8912	8.92	107.229	2	2	2	1.12095	0.164728	2	0.497738	213	8.76318
Q14694	UBP10_HUMAN	Ubiquitin carboxyl-terminal hydrolase 10	USP10	87.0798	11.15	469.103	6	6	12	1.12051	0.164155	7	20.4412	798	5.31299
Q8NDI1	EHBP1_HUMAN	EH domain-binding protein 1	EHBP1	139.931	5.61	289.351	4	6	9	1.12037	0.163975	4	13.6835	1231	5.35107
Q02153	GCYB1_HUMAN	Guanylate cyclase soluble subunit beta-1	GUCY1B1	70.4696	3.55	78.2696	2	2	2	1.1202	0.163757	2	6.58978	619	5.35107
P46940	IQGA1_HUMAN	Ras GTPase-activating-like protein IQGAP1	IQGAP1	189.134	65.72	17405.5	91	93	494	1.11987	0.163335	235	55.9642	1657	6.48096
Q9NYL2	M3K20_HUMAN	Mitogen-activated protein kinase kinase kinase 20	MAP3K20	91.0976	2.25	80.3034	2	2	2	1.11914	0.162391	2	2.28295	800	7.86963
Q13136	LIPA1_HUMAN	Liprin-alpha-1	PPFIA1	135.695	10.82	464.239	8	8	12	1.11896	0.162165	8	43.6697	1202	6.29053
Q9UBB4	ATX10_HUMAN	Ataxin-10	ATXN10	53.4548	10.74	489.422	5	5	14	1.11894	0.162129	7	24.1498	475	5.24951
Q9P2R3	ANFY1_HUMAN	Rabankyrin-5	ANKFY1	128.318	20.44	1228.45	16	16	39	1.11881	0.16196	22	45.1331	1169	6.1001
Q13404	UB2V1_HUMAN	Ubiquitin-conjugating enzyme E2 variant 1	UBE2V1	16.4843	46.26	1103.07	2	6	32	1.11836	0.16138	3	53.4292	147	7.92822
P55769	NH2L1_HUMAN	NHP2-like protein 1	SNU13	14.1646	17.97	182.417	2	2	3	1.11781	0.160679	4	52.4089	128	8.45557
Q92572	AP3S1_HUMAN	AP-3 complex subunit sigma-1	AP3S1	21.7181	17.62	193.002	3	3	4	1.11637	0.15882	3	13.0271	193	5.38916
Q99816	TS101_HUMAN	Tumor susceptibility gene 101 protein	TSG101	43.9165	29.74	1063.39	10	10	29	1.11629	0.15871	13	33.3364	390	6.45557
Q9H0G5	NSRP1_HUMAN	Nuclear speckle splicing regulatory protein 1	NSRP1	66.3501	3.58	85.0691	2	2	2	1.11582	0.158109	2	40.6243	558	8.83643
Q9NZM1	MYOF_HUMAN	Myoferlin	MYOF	234.561	17.32	1698.66	28	28	54	1.11444	0.156313	32	33.1906	2061	6.17627
O60934	NBN_HUMAN	Nibrin	NBN	84.906	4.24	109.477	3	3	5	1.11438	0.156236	3	38.0086	754	6.90283
Q6NXG1	ESRP1_HUMAN	Epithelial splicing regulatory protein 1	ESRP1	75.5371	31.86	1806.13	12	13	46	1.11425	0.156072	17	31.5735	681	6.68311
P04920	B3A2_HUMAN	Anion exchange protein 2	SLC4A2	136.923	3.22	207.349	3	3	6	1.11414	0.15593	3	68.1232	1241	6.29053
P28838	AMPL_HUMAN	Cytosol aminopeptidase	LAP3	56.1308	71.29	4441.69	27	27	135	1.11315	0.154652	76	41.78	519	7.92822
P51570	GALK1_HUMAN	Galactokinase	GALK1	42.2456	44.9	790.133	10	10	25	1.11303	0.154497	12	34.8335	392	6.45557
Q8ND56	LS14A_HUMAN	Protein LSM14 homolog A	LSM14A	50.4991	6.26	121.296	2	2	4	1.11292	0.154355	4	69.1966	463	9.5249
Q04206	TF65_HUMAN	Transcription factor p65	RELA	60.1814	11.8	386.059	5	5	13	1.1128	0.15419	7	20.3226	551	5.68115
O75439	MPPB_HUMAN	Mitochondrial-processing peptidase subunit beta	PMPCB	54.3315	28.83	974.595	11	11	23	1.11275	0.154136	10	44.5953	489	6.82959
O96019	ACL6A_HUMAN	Actin-like protein 6A	ACTL6A	47.4303	32.87	644.162	9	9	19	1.11266	0.154013	12	24.5855	429	5.60498
Q8N1P7	CRBG2_HUMAN	Beta/gamma crystallin domain-containing protein 2	CRYBG2	177.803	15.11	752.786	13	13	21	1.11247	0.153768	15	42.4645	1661	6.04932
Q9Y224	RTRAF_HUMAN	RNA transcription, translation and transport factor protein	RTRAF	28.0507	58.2	1477.99	11	11	41	1.11133	0.152288	22	33.5938	244	6.65381
O75122	CLAP2_HUMAN	CLIP-associating protein 2	CLASP2	140.976	4.17	278.979	3	4	7	1.11123	0.152155	2	48.9273	1294	8.39697
Q00325	MPCP_HUMAN	Phosphate carrier protein, mitochondrial	SLC25A3	40.0687	9.94	131.545	3	3	5	1.11096	0.151812	4	2.0949	362	9.37842
Q02978	M2OM_HUMAN	Mitochondrial 2-oxoglutarate/malate carrier protein	SLC25A11	34.0399	32.8	272.417	7	7	11	1.11059	0.151323	7	11.7437	314	9.90576
Q13428	TCOF_HUMAN	Treacle protein	TCOF1	152.015	10.22	831.199	13	13	27	1.1104	0.151075	16	44.0255	1488	9.0415
P56524	HDAC4_HUMAN	Histone deacetylase 4	HDAC4	118.966	2.4	80.8	2	2	2	1.11038	0.151052	2	74.4861	1084	6.96143
Q12841	FSTL1_HUMAN	Follistatin-related protein 1	FSTL1	34.9629	11.36	228.253	3	3	6	1.11002	0.150583	2	21.7368	308	5.51611
O15234	CASC3_HUMAN	Protein CASC3	CASC3	76.2315	5.41	102.122	3	3	3	1.10944	0.149834	3	78.2277	703	6.48096
O15213	WDR46_HUMAN	WD repeat-containing protein 46	WDR46	68.0288	6.07	109.166	2	2	2	1.10873	0.148908	2	28.4237	610	9.67139
P28062	PSB8_HUMAN	Proteasome subunit beta type-8	PSMB8	30.3346	55.07	1600.97	11	11	46	1.10829	0.148335	21	51.5137	276	7.43018
Q16890	TPD53_HUMAN	Tumor protein D53	TPD52L1	22.4351	11.76	431.366	2	2	5	1.10769	0.147557	5	68.66	204	5.61768
Q15042	RB3GP_HUMAN	Rab3 GTPase-activating protein catalytic subunit	RAB3GAP1	110.454	13.05	400.971	10	10	15	1.10656	0.146081	9	36.8297	981	5.5542
Q9Y4K1	CRBG1_HUMAN	Beta/gamma crystallin domain-containing protein 1	CRYBG1	188.558	15.61	1275.76	18	18	39	1.10646	0.145953	23	74.3002	1723	5.85889
Q9H2M9	RBGPR_HUMAN	Rab3 GTPase-activating protein non-catalytic subunit	RAB3GAP2	155.886	6.6	432.975	7	7	11	1.10623	0.145656	8	37.7316	1393	5.61768
Q96FZ2	HMCES_HUMAN	Abasic site processing protein HMCES	HMCES	40.5492	9.6	75.5116	3	3	3	1.10598	0.145331	3	49.8869	354	8.14795
O15143	ARC1B_HUMAN	Actin-related protein 2/3 complex subunit 1B	ARPC1B	40.9234	43.55	1827.04	11	12	50	1.10583	0.145127	25	64.8164	372	8.35303
P68402	PA1B2_HUMAN	Platelet-activating factor acetylhydrolase IB subunit alpha2	PAFAH1B2	25.5531	52.4	1227	6	6	34	1.10487	0.143881	16	45.1549	229	5.92236
P54727	RD23B_HUMAN	UV excision repair protein RAD23 homolog B	RAD23B	43.1446	42.79	3081.57	13	15	96	1.1047	0.143655	38	43.3575	409	4.84326
O43390	HNRPR_HUMAN	Heterogeneous nuclear ribonucleoprotein R	HNRNPR	70.8993	41.86	3023.96	17	23	92	1.10466	0.143601	41	27.241	633	8.1333
O00499	BIN1_HUMAN	Myc box-dependent-interacting protein 1	BIN1	64.6594	22.77	699.659	8	8	21	1.10416	0.142955	13	21.7534	593	5.05908
Q14019	COTL1_HUMAN	Coactosin-like protein	COTL1	15.935	45.77	581.409	6	6	18	1.10382	0.142504	8	63.7249	142	5.66846
O75844	FACE1_HUMAN	CAAX prenyl protease 1 homolog	ZMPSTE24	54.7775	5.68	327.719	3	3	10	1.10377	0.142441	5	4.45937	475	7.48877
Q9HCS7	SYF1_HUMAN	Pre-mRNA-splicing factor SYF1	XAB2	99.9464	4.56	87.0294	3	3	3	1.10374	0.142403	3	17.1463	855	6.22705
Q9H910	JUPI2_HUMAN	Jupiter microtubule associated homolog 2	JPT2	20.051	42.11	708.098	6	6	20	1.1033	0.141824	10	60.4282	190	9.26123
O43242	PSMD3_HUMAN	26S proteasome non-ATPase regulatory subunit 3	PSMD3	60.9395	55.81	3379.98	27	27	106	1.1033	0.141823	63	49.3749	534	8.44092
Q13045	FLII_HUMAN	Protein flightless-1 homolog	FLII	144.66	20.88	1135.03	21	21	42	1.10289	0.141288	26	41.6843	1269	6.04932
Q9P2J5	SYLC_HUMAN	Leucine--tRNA ligase, cytoplasmic	LARS1	134.379	20.83	1649.15	18	18	47	1.1025	0.140785	25	64.5953	1176	7.29834
P53634	CATC_HUMAN	Dipeptidyl peptidase 1	CTSC	51.8203	31.97	1694.28	10	10	51	1.10213	0.14029	17	86.2037	463	6.99072
Q9UBT2	SAE2_HUMAN	SUMO-activating enzyme subunit 2	UBA2	71.1792	42.03	1650.57	17	17	50	1.10205	0.140194	26	63.8663	640	5.2876
Q92600	CNOT9_HUMAN	CCR4-NOT transcription complex subunit 9	CNOT9	33.6099	23.75	319.885	5	5	11	1.10198	0.140093	4	50.998	299	8.03076
Q96JJ7	TMX3_HUMAN	Protein disulfide-isomerase TMX3	TMX3	51.8389	10.79	187.539	3	3	5	1.10155	0.13953	3	7.20733	454	4.90674
Q96SB4	SRPK1_HUMAN	SRSF protein kinase 1	SRPK1	74.2784	10.53	352.322	4	5	11	1.10154	0.139519	5	25.2672	655	6.16357
P15531	NDKA_HUMAN	Nucleoside diphosphate kinase A	NME1	17.1377	86.18	3956.71	6	11	129	1.10137	0.139293	34	49.8068	152	6.18896
Q68DQ2	CRBG3_HUMAN	Very large A-kinase anchor protein	CRYBG3	330.427	2.15	184.995	3	3	5	1.10111	0.13896	3	79.2664	2970	5.19873
Q05DH4	FHI1A_HUMAN	FHF complex subunit HOOK interacting protein 1A	FHIP1A	116.547	2.21	89.3089	2	2	2	1.10081	0.138559	2	6.27563	1040	4.85596
Q9Y2Q3	GSTK1_HUMAN	Glutathione S-transferase kappa 1	GSTK1	25.4803	47.79	860.869	8	8	27	1.10056	0.138237	15	50.3537	226	8.41162
Q16626	MEA1_HUMAN	Male-enhanced antigen 1	MEA1	19.8924	16.22	83.9687	2	2	2	1.10051	0.138172	2	4.54444	185	4.22119
P18669	PGAM1_HUMAN	Phosphoglycerate mutase 1	PGAM1	28.7858	82.68	13508	20	20	404	1.10043	0.138067	227	41.5581	254	7.18115
Q9Y3I0	RTCB_HUMAN	RNA-splicing ligase RtcB homolog	RTCB	55.1749	51.68	2409.22	19	19	61	1.10035	0.137956	34	39.9679	505	7.2251
O15235	RT12_HUMAN	28S ribosomal protein S12, mitochondrial	MRPS12	15.163	24.64	122.5	2	2	3	1.09998	0.137483	3	57.4162	138	10.2866
P35580	MYH10_HUMAN	Myosin-10	MYH10	228.858	43.67	8076.4	48	69	224	1.0985	0.13554	63	45.7015	1976	5.5415
O75390	CISY_HUMAN	Citrate synthase, mitochondrial	CS	51.6795	50.86	2434.33	18	18	74	1.09845	0.135469	41	52.2139	466	8.32373
Q8WXH0	SYNE2_HUMAN	Nesprin-2	SYNE2	795.944	6.42	1661.87	34	34	57	1.09734	0.134013	34	48.1636	6885	5.36377
P46779	RL28_HUMAN	60S ribosomal protein L28	RPL28	15.7377	27.01	1124.81	5	5	35	1.09726	0.133909	20	75.3831	137	12.0151
Q9UQE7	SMC3_HUMAN	Structural maintenance of chromosomes protein 3	SMC3	141.454	9.61	519.464	9	9	17	1.0972	0.133824	10	29.2148	1217	7.18115
P46778	RL21_HUMAN	60S ribosomal protein L21	RPL21	18.5531	26.25	376.157	5	5	11	1.0969	0.133428	6	4.57449	160	10.4917
Q99873	ANM1_HUMAN	Protein arginine N-methyltransferase 1	PRMT1	42.4339	45.28	1112.05	13	13	34	1.09664	0.13309	19	31.3547	371	5.35107
P62851	RS25_HUMAN	40S ribosomal protein S25	RPS25	13.7337	29.6	360.189	5	5	14	1.09631	0.132654	10	32.6966	125	10.1108
P63279	UBC9_HUMAN	SUMO-conjugating enzyme UBC9	UBE2I	17.9952	35.44	159.297	4	4	6	1.096	0.132249	4	29.5694	158	8.66064
P12830	CADH1_HUMAN	Cadherin-1	CDH1	97.3959	20.98	1963.28	13	15	62	1.09559	0.131704	23	38.1647	882	4.729
O75312	ZPR1_HUMAN	Zinc finger protein ZPR1	ZPR1	50.893	20.48	469.707	7	7	16	1.09536	0.131399	9	86.4505	459	4.729
Q9Y2R0	COA3_HUMAN	Cytochrome c oxidase assembly factor 3 homolog, mitochondrial	COA3	11.7241	27.36	202.002	3	3	6	1.09535	0.131395	4	20.3119	106	9.59814
Q969U7	PSMG2_HUMAN	Proteasome assembly chaperone 2	PSMG2	29.377	25.76	614.494	8	8	22	1.09521	0.131205	12	24.4203	264	6.97607
Q13637	RAB32_HUMAN	Ras-related protein Rab-32	RAB32	24.9817	13.78	190.703	3	3	5	1.09478	0.130642	3	9.54816	225	6.53662
Q8WVT3	TPC12_HUMAN	Trafficking protein particle complex subunit 12	TRAPPC12	79.3251	5.44	167.212	3	3	5	1.09425	0.129945	3	6.25682	735	4.90674
Q99653	CHP1_HUMAN	Calcineurin B homologous protein 1	CHP1	22.4423	35.9	480.875	6	6	16	1.09394	0.129534	11	30.5741	195	5.09717
Q15436	SC23A_HUMAN	Protein transport protein Sec23A	SEC23A	86.1053	34.38	1604.55	14	17	48	1.09366	0.129164	24	61.6383	765	7.07861
Q8N1B4	VPS52_HUMAN	Vacuolar protein sorting-associated protein 52 homolog	VPS52	82.1696	12.03	354.881	5	5	12	1.09291	0.12817	6	42.037	723	5.98584
Q9BUQ8	DDX23_HUMAN	Probable ATP-dependent RNA helicase DDX23	DDX23	95.5239	14.63	628.052	9	9	20	1.09209	0.127089	14	55.4455	820	9.5542
P57772	SELB_HUMAN	Selenocysteine-specific elongation factor	EEFSEC	65.2631	6.21	244.359	3	3	7	1.09209	0.127085	4	12.6957	596	8.35303
P18754	RCC1_HUMAN	Regulator of chromosome condensation	RCC1	44.9406	23.75	448.385	7	7	12	1.09145	0.12624	7	99.3508	421	7.51807
Q96QK1	VPS35_HUMAN	Vacuolar protein sorting-associated protein 35	VPS35	91.6489	41.33	2902.38	28	28	87	1.09103	0.125685	40	35.9848	796	5.49072
Q9BY89	K1671_HUMAN	Uncharacterized protein KIAA1671	KIAA1671	196.59	1.72	140.858	2	2	2	1.09076	0.12533	2	6.26433	1806	8.47021
Q9NWB6	ARGL1_HUMAN	Arginine and glutamate-rich protein 1	ARGLU1	33.1968	8.06	142.959	3	3	5	1.08992	0.124222	2	10.2727	273	10.3452
Q7Z4G1	COMD6_HUMAN	COMM domain-containing protein 6	COMMD6	9.63178	28.24	249.569	2	2	7	1.08986	0.124139	4	35.1372	85	5.99854
P28074	PSB5_HUMAN	Proteasome subunit beta type-5	PSMB5	28.4622	63.5	2611.47	14	14	68	1.08887	0.12283	32	37.1037	263	6.91748
Q05086	UBE3A_HUMAN	Ubiquitin-protein ligase E3A	UBE3A	100.623	12.91	769.986	9	9	22	1.08854	0.122398	11	27.3015	875	5.22412
Q15369	ELOC_HUMAN	Elongin-C	ELOC	12.465	56.25	1207.88	5	5	32	1.08853	0.12238	16	25.2764	112	4.77979
Q8WUA2	PPIL4_HUMAN	Peptidyl-prolyl cis-trans isomerase-like 4	PPIL4	57.1895	4.27	89.6259	2	2	4	1.08817	0.121907	2	46.4517	492	5.92236
P63010	AP2B1_HUMAN	AP-2 complex subunit beta	AP2B1	104.486	37.99	4546.55	16	32	127	1.08816	0.121885	27	65.5905	937	5.37646
P49902	5NTC_HUMAN	Cytosolic purine 5'-nucleotidase	NT5C2	64.9283	37.97	1085.87	15	15	33	1.08809	0.121793	20	64.1816	561	6.13818
P83111	LACTB_HUMAN	Serine beta-lactamase-like protein LACTB, mitochondrial	LACTB	60.655	3.47	125.6	2	2	5	1.08808	0.121782	3	25.5316	547	8.52881
Q99627	CSN8_HUMAN	COP9 signalosome complex subunit 8	COPS8	23.211	56.46	470.664	6	6	11	1.08747	0.120971	8	52.0718	209	5.37646
O95171	SCEL_HUMAN	Sciellin	SCEL	77.5044	28.34	926.973	17	17	32	1.08646	0.119641	19	60.1053	688	9.37842
Q86XP3	DDX42_HUMAN	ATP-dependent RNA helicase DDX42	DDX42	102.912	17.59	642.718	11	11	20	1.08607	0.119124	11	47.1193	938	7.02002
O00487	PSDE_HUMAN	26S proteasome non-ATPase regulatory subunit 14	PSMD14	34.5546	47.42	1048.81	10	10	35	1.086	0.119026	18	40.0918	310	6.52197
Q96CN9	GCC1_HUMAN	GRIP and coiled-coil domain-containing protein 1	GCC1	87.7573	11.48	379.26	7	7	12	1.08584	0.118805	5	15.1092	775	5.45264
P62249	RS16_HUMAN	40S ribosomal protein S16	RPS16	16.435	57.53	1336.39	12	12	49	1.08508	0.1178	26	36.2726	146	10.2134
Q15185	TEBP_HUMAN	Prostaglandin E synthase 3	PTGES3	18.6854	54.37	1244.78	8	8	35	1.08451	0.117045	24	28.2866	160	4.53857
O75175	CNOT3_HUMAN	CCR4-NOT transcription complex subunit 3	CNOT3	81.8217	5.84	268.868	3	3	6	1.084	0.116371	3	11.5716	753	6.20166
Q9C005	DPY30_HUMAN	Protein dpy-30 homolog	DPY30	11.2428	45.45	276.914	3	3	9	1.08358	0.115805	6	51.5849	99	4.88135
Q92615	LAR4B_HUMAN	La-related protein 4B	LARP4B	80.5026	9.62	262.712	4	4	8	1.08339	0.115551	3	96.3834	738	6.91748
P06280	AGAL_HUMAN	Alpha-galactosidase A	GLA	48.7349	17.25	278.469	6	6	9	1.08271	0.114648	6	21.6224	429	5.60498
Q86WB0	ZC3C1_HUMAN	Zinc finger C3HC-type protein 1	ZC3HC1	55.2261	18.33	374.662	6	6	12	1.08259	0.114483	6	66.8605	502	5.61768
Q15056	IF4H_HUMAN	Eukaryotic translation initiation factor 4H	EIF4H	27.3684	47.58	855.175	9	9	31	1.08254	0.114419	16	43.6463	248	7.2251
Q13561	DCTN2_HUMAN	Dynactin subunit 2	DCTN2	44.2039	50.37	2114.84	15	15	57	1.08211	0.113851	28	45.9425	401	5.21143
Q9NWU2	GID8_HUMAN	Glucose-induced degradation protein 8 homolog	GID8	26.7317	45.61	709.728	7	7	17	1.08208	0.113806	9	16.8762	228	4.97021
P00505	AATM_HUMAN	Aspartate aminotransferase, mitochondrial	GOT2	47.4873	56.28	5013.8	24	24	149	1.08202	0.113723	76	51.5546	430	9.01221
Q13131	AAPK1_HUMAN	5'-AMP-activated protein kinase catalytic subunit alpha-1	PRKAA1	63.9686	12.16	214.153	5	5	7	1.082	0.113705	4	4.91259	559	8.11865
P78318	IGBP1_HUMAN	Immunoglobulin-binding protein 1	IGBP1	39.1975	30.68	632.388	7	7	19	1.08177	0.113397	11	42.7751	339	5.37646
Q8IX04	UEVLD_HUMAN	Ubiquitin-conjugating enzyme E2 variant 3	UEVLD	52.231	18.47	473.972	7	7	14	1.08124	0.11269	9	64.0311	471	7.09326
Q9HD15	SRA1_HUMAN	Steroid receptor RNA activator 1	SRA1	24.3844	12.5	132.067	3	3	5	1.08122	0.112657	3	30.2642	224	7.50342
Q15149	PLEC_HUMAN	Plectin	PLEC	531.466	60.27	32958.1	245	252	975	1.08121	0.112647	468	50.0791	4684	5.96045
Q6P587	FAHD1_HUMAN	Acylpyruvase FAHD1, mitochondrial	FAHD1	24.8267	47.77	702.821	8	8	19	1.08088	0.112205	9	25.7875	224	7.38623
P35637	FUS_HUMAN	RNA-binding protein FUS	FUS	53.3938	15.78	769.776	6	8	26	1.08066	0.111919	11	57.4995	526	9.36377
Q8NE86	MCU_HUMAN	Calcium uniporter protein, mitochondrial	MCU	39.8418	11.11	140.052	3	3	5	1.08064	0.11188	2	15.0591	351	8.646
P61006	RAB8A_HUMAN	Ras-related protein Rab-8A	RAB8A	23.6532	26.09	575.413	4	5	16	1.08034	0.11149	5	48.4117	207	9.0708
P36915	GNL1_HUMAN	Guanine nucleotide-binding protein-like 1	GNL1	68.6185	24.38	584.898	11	11	23	1.08011	0.111177	14	50.4457	607	5.79541
Q9NVS9	PNPO_HUMAN	Pyridoxine-5'-phosphate oxidase	PNPO	29.9688	55.56	1304.8	13	13	39	1.07997	0.110992	15	44.0581	261	7.06396
Q14151	SAFB2_HUMAN	Scaffold attachment factor B2	SAFB2	107.408	14.38	740.221	3	10	20	1.07983	0.110801	4	10.4454	953	6.16357
P10619	PPGB_HUMAN	Lysosomal protective protein	CTSA	54.4311	17.5	697.006	6	6	19	1.07955	0.110425	11	60.3894	480	6.60986
P15291	B4GT1_HUMAN	Beta-1,4-galactosyltransferase 1	B4GALT1	43.8923	20.85	641.574	6	6	19	1.07951	0.110383	10	33.8442	398	8.646
Q567U6	CCD93_HUMAN	Coiled-coil domain-containing protein 93	CCDC93	73.1519	8.08	223.432	5	5	8	1.07949	0.110352	5	25.0844	631	8.14795
Q00535	CDK5_HUMAN	Cyclin-dependent kinase 5	CDK5	33.2832	8.56	106.746	2	2	2	1.0784	0.108898	2	47.9504	292	7.66455
P54136	SYRC_HUMAN	Arginine--tRNA ligase, cytoplasmic	RARS1	75.3309	54.24	2632.17	32	32	84	1.07768	0.107928	46	48.2199	660	6.68311
Q06481	APLP2_HUMAN	Amyloid beta precursor like protein 2	APLP2	86.9002	5.37	142.05	3	3	3	1.0776	0.107821	2	24.7051	763	4.79248
Q9UKK9	NUDT5_HUMAN	ADP-sugar pyrophosphatase	NUDT5	24.3122	51.14	1515.51	8	8	49	1.07753	0.107725	27	54.9327	219	4.94482
P05556	ITB1_HUMAN	Integrin beta-1	ITGB1	88.357	26.07	2170.78	18	18	63	1.07739	0.107538	38	55.986	798	5.38916
Q16204	CCDC6_HUMAN	Coiled-coil domain-containing protein 6	CCDC6	53.2578	28.48	1043.36	11	11	30	1.0768	0.106749	16	23.0139	474	7.34229
Q8WW12	PCNP_HUMAN	PEST proteolytic signal-containing nuclear protein	PCNP	18.9134	14.04	119.734	2	2	4	1.07664	0.106538	2	35.6151	178	7.48877
P61764	STXB1_HUMAN	Syntaxin-binding protein 1	STXBP1	67.5259	18.35	725.219	8	8	24	1.07562	0.105169	13	33.2408	594	6.96143
Q9BXS5	AP1M1_HUMAN	AP-1 complex subunit mu-1	AP1M1	48.5561	23.88	297.788	5	7	10	1.07498	0.104306	4	4.29286	423	7.29834
P62753	RS6_HUMAN	40S ribosomal protein S6	RPS6	28.663	32.93	1026.85	9	9	33	1.0745	0.103664	17	20.7023	249	10.8433
Q99519	NEUR1_HUMAN	Sialidase-1	NEU1	45.4386	4.58	102.08	2	2	4	1.07419	0.103246	2	10.7191	415	5.88428
Q6Y7W6	GGYF2_HUMAN	GRB10-interacting GYF protein 2	GIGYF2	149.978	8.31	608.04	8	8	18	1.07329	0.10204	8	26.83	1299	5.5415
P49207	RL34_HUMAN	60S ribosomal protein L34	RPL34	13.2845	36.75	1037.53	6	6	37	1.07297	0.101607	22	30.3133	117	11.4731
Q06546	GABPA_HUMAN	GA-binding protein alpha chain	GABPA	51.2631	10.35	316.773	4	4	9	1.07284	0.10143	5	16.38	454	4.97021
Q9H9Q2	CSN7B_HUMAN	COP9 signalosome complex subunit 7b	COPS7B	29.6034	9.85	110.641	2	2	2	1.07188	0.100147	2	16.5439	264	6.15088
P13807	GYS1_HUMAN	Glycogen [starch] synthase, muscle	GYS1	83.7325	22.93	1537.98	12	12	37	1.07167	0.0998646	20	57.0985	737	6.17627
P16435	NCPR_HUMAN	NADPH--cytochrome P450 reductase	POR	76.6413	32.79	960.448	15	15	27	1.07164	0.0998184	14	38.1713	677	5.57959
P05386	RLA1_HUMAN	60S acidic ribosomal protein P1	RPLP1	11.5067	66.67	1454.27	2	3	26	1.07133	0.0993987	23	35.0372	114	4.32275
Q9UNP9	PPIE_HUMAN	Peptidyl-prolyl cis-trans isomerase E	PPIE	33.4096	20.27	474.54	5	5	13	1.07033	0.0980549	8	23.4151	301	5.60498
O76071	CIAO1_HUMAN	Probable cytosolic iron-sulfur protein assembly protein CIAO1	CIAO1	37.8158	13.86	147.161	3	3	4	1.0703	0.0980097	2	25.1268	339	4.97021
P06756	ITAV_HUMAN	Integrin alpha-V	ITGAV	115.964	19.08	1094.23	17	17	34	1.07012	0.0977784	19	54.4694	1048	5.68115
Q06830	PRDX1_HUMAN	Peroxiredoxin-1	PRDX1	22.0963	79.4	6586.82	13	17	221	1.06987	0.0974324	99	42.8539	199	8.1333
Q8IYB3	SRRM1_HUMAN	Serine/arginine repetitive matrix protein 1	SRRM1	102.274	3.21	140.361	2	2	4	1.06986	0.0974244	2	58.9095	904	11.8394
P61956	SUMO2_HUMAN	Small ubiquitin-related modifier 2	SUMO2	10.8644	23.16	753.591	2	2	20	1.06969	0.0971868	11	54.0464	95	5.50342
Q8TE77	SSH3_HUMAN	Protein phosphatase Slingshot homolog 3	SSH3	72.9505	30.35	1181.71	13	13	32	1.06942	0.0968234	17	25.558	659	5.30029
Q8N653	LZTR1_HUMAN	Leucine-zipper-like transcriptional regulator 1	LZTR1	94.6582	3.81	99.3953	2	2	2	1.06938	0.0967723	2	28.96	840	6.56592
Q9UBI1	COMD3_HUMAN	COMM domain-containing protein 3	COMMD3	22.1372	23.59	152.524	3	3	3	1.06932	0.0966964	2	71.8325	195	5.98584
P52907	CAZA1_HUMAN	F-actin-capping protein subunit alpha-1	CAPZA1	32.9023	64.69	3936.8	11	13	117	1.0692	0.0965343	55	42.5572	286	5.69385
Q9UJX3	APC7_HUMAN	Anaphase-promoting complex subunit 7	ANAPC7	63.0928	7.96	147.568	3	3	5	1.06905	0.096329	3	19.1855	565	5.71924
Q9Y697	NFS1_HUMAN	Cysteine desulfurase	NFS1	50.1639	30.63	587.036	8	8	17	1.069	0.0962666	9	53.0738	457	8.30908
Q6ZT12	UBR3_HUMAN	E3 ubiquitin-protein ligase UBR3	UBR3	212.296	2.81	259.278	4	4	8	1.06746	0.0941768	4	29.7394	1888	6.1001
P62277	RS13_HUMAN	40S ribosomal protein S13	RPS13	17.2117	39.74	983.26	8	8	38	1.06639	0.0927402	22	40.8335	151	10.5356
Q4G0F5	VP26B_HUMAN	Vacuolar protein sorting-associated protein 26B	VPS26B	39.1302	23.81	402.514	6	8	14	1.06628	0.0925894	5	85.8641	336	7.35693
Q12905	ILF2_HUMAN	Interleukin enhancer-binding factor 2	ILF2	43.0352	68.21	2535.12	17	17	80	1.06526	0.0912092	39	35.8269	390	5.26221
P22392	NDKB_HUMAN	Nucleoside diphosphate kinase B	NME2	17.2869	71.05	3226.2	6	11	112	1.06505	0.0909238	36	50.1164	152	8.41162
Q32P44	EMAL3_HUMAN	Echinoderm microtubule-associated protein-like 3	EML3	95.1375	7.59	453.549	5	5	14	1.06499	0.0908334	7	21.3226	896	7.12256
Q15424	SAFB1_HUMAN	Scaffold attachment factor B1	SAFB	102.58	17.6	1067.87	8	15	30	1.06487	0.090682	10	39.3578	915	5.46533
Q12768	WASC5_HUMAN	WASH complex subunit 5	WASHC5	134.201	9.84	422.667	9	9	14	1.06479	0.0905663	9	33.315	1159	6.97607
P61916	NPC2_HUMAN	NPC intracellular cholesterol transporter 2	NPC2	16.5595	44.37	666.354	6	6	22	1.06475	0.0905135	16	26.8318	151	7.6499
P42285	MTREX_HUMAN	Exosome RNA helicase MTR4	MTREX	117.729	13.53	858.663	11	11	27	1.06463	0.0903556	14	87.7672	1042	6.52197
Q8N163	CCAR2_HUMAN	Cell cycle and apoptosis regulator protein 2	CCAR2	102.838	15.28	820.781	11	11	24	1.06446	0.0901217	15	26.1058	923	5.22412
P62263	RS14_HUMAN	40S ribosomal protein S14	RPS14	16.2625	39.74	1176.16	6	6	36	1.06442	0.0900711	20	24.1572	151	10.0522
Q6P179	ERAP2_HUMAN	Endoplasmic reticulum aminopeptidase 2	ERAP2	110.391	15.1	1192.68	13	13	33	1.06421	0.0897774	15	36.4448	960	6.7124
P53999	TCP4_HUMAN	Activated RNA polymerase II transcriptional coactivator p15	SUB1	14.3864	44.09	732.362	6	6	23	1.06408	0.0896068	12	24.7052	127	9.59814
Q9H2U1	DHX36_HUMAN	ATP-dependent DNA/RNA helicase DHX36	DHX36	114.688	16.57	546.236	11	12	21	1.06394	0.0894212	9	15.2119	1008	7.6792
Q13405	RM49_HUMAN	39S ribosomal protein L49, mitochondrial	MRPL49	19.1859	19.88	183.394	3	3	6	1.06322	0.0884348	4	6.37507	166	9.45166
Q92878	RAD50_HUMAN	DNA repair protein RAD50	RAD50	153.797	9.07	606.77	11	11	18	1.063	0.088142	13	20.6004	1312	6.88818
P62857	RS28_HUMAN	40S ribosomal protein S28	RPS28	7.8362	46.38	700.848	3	3	21	1.06227	0.087145	10	29.7337	69	10.6968
O43324	MCA3_HUMAN	Eukaryotic translation elongation factor 1 epsilon-1	EEF1E1	19.7983	11.49	171.359	2	2	5	1.06169	0.0863573	3	23.6103	174	8.54346
Q15382	RHEB_HUMAN	GTP-binding protein Rheb	RHEB	20.4845	22.83	165.236	4	4	5	1.06161	0.0862556	3	20.9779	184	5.92236
P62241	RS8_HUMAN	40S ribosomal protein S8	RPS8	24.1902	51.92	1756.82	11	11	51	1.06158	0.0862176	27	53.3589	208	10.3159
P18583	SON_HUMAN	Protein SON	SON	263.664	3.96	464.476	6	6	12	1.06103	0.0854595	7	17.0199	2426	5.64307
Q92499	DDX1_HUMAN	ATP-dependent RNA helicase DDX1	DDX1	82.3798	45.27	2816.22	27	27	87	1.06102	0.0854514	50	55.0677	740	7.2251
Q96K76	UBP47_HUMAN	Ubiquitin carboxyl-terminal hydrolase 47	USP47	157.212	20.36	1779.86	20	20	45	1.0598	0.0837907	24	18.8944	1375	5.08447
Q13185	CBX3_HUMAN	Chromobox protein homolog 3	CBX3	20.7984	58.47	1834.94	7	9	48	1.05967	0.0836195	11	65.6119	183	5.32568
O75369	FLNB_HUMAN	Filamin-B	FLNB	277.99	65.95	19135.6	117	131	554	1.05921	0.0829859	252	46.8349	2602	5.73193
Q96B54	ZN428_HUMAN	Zinc finger protein 428	ZNF428	20.468	13.3	149.966	2	2	4	1.05876	0.0823747	2	11	188	4.17041
Q9BV40	VAMP8_HUMAN	Vesicle-associated membrane protein 8	VAMP8	11.431	33	297.899	3	3	8	1.05789	0.0811841	5	29.4651	100	7.34229
Q16539	MK14_HUMAN	Mitogen-activated protein kinase 14	MAPK14	41.267	39.72	1056.28	8	8	28	1.0576	0.0807932	15	33.8113	360	5.78271
P27348	1433T_HUMAN	14-3-3 protein theta	YWHAQ	27.7468	80	16907.4	14	20	556	1.05708	0.0800851	68	34.914	245	4.77979
P52294	IMA5_HUMAN	Importin subunit alpha-5	KPNA1	60.1836	8.55	325.563	3	5	8	1.05678	0.0796735	5	44.9452	538	5.0083
P16144	ITB4_HUMAN	Integrin beta-4	ITGB4	202.039	28.38	3455.37	37	37	102	1.05666	0.0795057	52	50.8936	1822	6.0874
O75663	TIPRL_HUMAN	TIP41-like protein	TIPRL	31.4237	40.81	767.69	8	8	23	1.05648	0.0792604	13	44.7383	272	5.90967
Q5T5P2	SKT_HUMAN	Sickle tail protein homolog	KIAA1217	213.983	5.4	305.62	8	8	11	1.05625	0.0789539	8	86.2681	1943	7.06396
Q8WUW1	BRK1_HUMAN	Protein BRICK1	BRK1	8.73946	44	510.01	3	3	14	1.05615	0.0788109	8	47.47	75	5.45264
P09496	CLCA_HUMAN	Clathrin light chain A	CLTA	27.06	10.08	308.757	4	4	15	1.05593	0.0785202	8	26.8039	248	4.51318
P41214	EIF2D_HUMAN	Eukaryotic translation initiation factor 2D	EIF2D	64.6655	15.92	283.972	5	5	7	1.05528	0.0776217	4	20.4146	584	7.6499
Q99729	ROAA_HUMAN	Heterogeneous nuclear ribonucleoprotein A/B	HNRNPAB	36.2024	23.8	1381.51	6	7	42	1.05527	0.0776131	15	33.61	332	8.20654
Q5BKZ1	ZN326_HUMAN	DBIRD complex subunit ZNF326	ZNF326	65.6131	4.98	232.467	2	2	6	1.0546	0.0766959	4	30.8257	582	5.14795
Q96I25	SPF45_HUMAN	Splicing factor 45	RBM17	44.9339	14.21	293.167	5	5	9	1.05449	0.0765429	6	34.5571	401	5.97314
P25789	PSA4_HUMAN	Proteasome subunit alpha type-4	PSMA4	29.4652	59.77	2982.22	10	10	75	1.05389	0.0757279	32	32.7436	261	7.72314
P56962	STX17_HUMAN	Syntaxin-17	STX17	33.3826	9.27	64.02	2	2	2	1.05294	0.0744178	2	46.9692	302	6.56592
Q8TCT9	HM13_HUMAN	Minor histocompatibility antigen H13	HM13	41.4616	14.59	325.453	5	5	12	1.05273	0.0741358	8	36.9834	377	6.43018
P60866	RS20_HUMAN	40S ribosomal protein S20	RPS20	13.3643	36.97	766.402	6	6	26	1.05259	0.0739395	15	42.6541	119	9.93506
Q9H0S4	DDX47_HUMAN	Probable ATP-dependent RNA helicase DDX47	DDX47	50.6147	5.93	258.876	2	2	3	1.05222	0.0734371	2	59.7341	455	9.1001
Q12906	ILF3_HUMAN	Interleukin enhancer-binding factor 3	ILF3	95.2791	44.97	4350.41	25	30	136	1.05198	0.0731082	64	54.5343	894	8.76318
O75936	BODG_HUMAN	Gamma-butyrobetaine dioxygenase	BBOX1	44.6865	6.72	68.324	2	2	2	1.05072	0.0713813	2	25.0393	387	6.7417
P01911	DRB1_HUMAN	HLA class II histocompatibility antigen, DRB1 beta chain	HLA-DRB1	29.947	25.19	261.507	4	5	9	1.05053	0.0711232	4	18.3279	266	7.73779
Q13371	PHLP_HUMAN	Phosducin-like protein	PDCL	34.2597	7.64	80.6653	2	2	2	1.04974	0.0700282	2	25.1273	301	4.729
Q01415	GALK2_HUMAN	N-acetylgalactosamine kinase	GALK2	50.3456	41.92	1086.03	12	12	35	1.04949	0.069686	15	48.0099	458	6.60986
O95232	LC7L3_HUMAN	Luc7-like protein 3	LUC7L3	51.4351	10.19	152.999	4	4	5	1.04895	0.0689417	3	28.3606	432	9.78857
Q01780	EXOSX_HUMAN	Exosome component 10	EXOSC10	100.768	7.46	322.809	5	5	9	1.04847	0.0682858	4	38.6281	885	8.45557
O14787	TNPO2_HUMAN	Transportin-2	TNPO2	101.322	11.37	352.67	4	8	14	1.04831	0.0680614	3	10.3963	897	5.0083
P37198	NUP62_HUMAN	Nuclear pore glycoprotein p62	NUP62	53.2225	4.79	188.25	2	2	5	1.04781	0.067379	3	11.5186	522	5.31299
Q9P265	DIP2B_HUMAN	Disco-interacting protein 2 homolog B	DIP2B	171.382	10.41	995.406	11	11	24	1.04767	0.0671791	15	24.1894	1576	8.08936
O43592	XPOT_HUMAN	Exportin-T	XPOT	109.893	18.61	794.25	12	12	23	1.04741	0.0668274	12	41.3197	962	5.38916
P30622	CLIP1_HUMAN	CAP-Gly domain-containing linker protein 1	CLIP1	162.147	26.91	2376.6	30	32	69	1.04705	0.066327	41	32.1424	1438	5.36377
O15530	PDPK1_HUMAN	3-phosphoinositide-dependent protein kinase 1	PDPK1	63.112	6.47	168.194	3	3	5	1.04687	0.0660874	3	47.8037	556	7.35693
Q969G5	CAVN3_HUMAN	Caveolae-associated protein 3	CAVIN3	27.6845	26.44	515.321	7	7	19	1.04655	0.0656381	9	36.7923	261	6.43018
Q6FIF0	ZFAN6_HUMAN	AN1-type zinc finger protein 6	ZFAND6	22.5407	14.9	119.631	3	3	4	1.04642	0.0654663	3	103.928	208	7.1958
Q9UHR4	BI2L1_HUMAN	Brain-specific angiogenesis inhibitor 1-associated protein 2-like protein 1	BAIAP2L1	56.8471	15.66	295.376	5	5	8	1.04592	0.0647691	5	31.0645	511	8.67529
Q9NR56	MBNL1_HUMAN	Muscleblind-like protein 1	MBNL1	41.79	15.98	407.671	5	5	11	1.0457	0.0644725	6	14.7506	388	8.89502
Q9H299	SH3L3_HUMAN	SH3 domain-binding glutamic acid-rich-like protein 3	SH3BGRL3	10.4313	51.61	1286.11	7	7	40	1.04554	0.0642525	22	27.047	93	4.93213
P21796	VDAC1_HUMAN	Voltage-dependent anion-selective channel protein 1	VDAC1	30.7536	56.18	1177.63	11	11	29	1.04484	0.0632831	19	55.5729	283	8.54346
P28070	PSB4_HUMAN	Proteasome subunit beta type-4	PSMB4	29.1855	43.94	2129.9	7	7	52	1.04254	0.0601054	22	61.4853	264	5.97314
P09497	CLCB_HUMAN	Clathrin light chain B	CLTB	25.1751	18.34	524.693	6	6	19	1.04251	0.0600592	11	96.7744	229	4.64014
Q9UNS2	CSN3_HUMAN	COP9 signalosome complex subunit 3	COPS3	47.842	40.66	1404.2	11	11	37	1.04247	0.0600069	22	46.1978	423	6.65381
Q99933	BAG1_HUMAN	BAG family molecular chaperone regulator 1	BAG1	38.755	22.03	615.679	7	7	16	1.04232	0.0597947	10	39.1243	345	7.81104
Q8IY81	SPB1_HUMAN	pre-rRNA 2'-O-ribose RNA methyltransferase FTSJ3	FTSJ3	96.4992	17	812.369	9	9	20	1.04209	0.0594786	8	34.3497	847	8.39697
O00410	IPO5_HUMAN	Importin-5	IPO5	123.55	45.12	4907.48	35	35	138	1.04184	0.0591291	73	59.2851	1097	4.94482
Q9Y2A7	NCKP1_HUMAN	Nck-associated protein 1	NCKAP1	128.707	14.8	948.902	14	14	28	1.04151	0.0586777	17	31.1821	1128	6.62451
Q6P1J9	CDC73_HUMAN	Parafibromin	CDC73	60.5391	8.47	118.416	4	4	5	1.04147	0.0586242	4	28.8599	531	9.61279
P13010	XRCC5_HUMAN	X-ray repair cross-complementing protein 5	XRCC5	82.6523	54.23	4127.39	29	29	110	1.04095	0.0578995	63	39.8428	732	5.80811
Q9UBW8	CSN7A_HUMAN	COP9 signalosome complex subunit 7a	COPS7A	30.258	39.27	613.007	7	7	17	1.04058	0.0573816	7	15.6379	275	8.22119
Q96E09	PBIR1_HUMAN	PPP2R1A-PPP2R2A-interacting phosphatase regulator 1	PABIR1	30.51	14.63	110.916	2	2	2	1.04053	0.0573121	2	7.08178	287	6.78564
P39023	RL3_HUMAN	60S ribosomal protein L3	RPL3	46.0798	42.68	1899.08	19	19	61	1.04049	0.0572637	36	38.2718	403	10.1841
P28799	GRN_HUMAN	Progranulin	GRN	63.4998	20.24	820.485	9	9	27	1.04048	0.0572454	16	76.8796	593	6.82959
O15294	OGT1_HUMAN	UDP-N-acetylglucosamine--peptide N-acetylglucosaminyltransferase 110 kDa subunit	OGT	116.85	12.91	529.363	10	10	16	1.03998	0.0565491	10	14.018	1046	6.69775
P62701	RS4X_HUMAN	40S ribosomal protein S4, X isoform	RPS4X	29.5791	45.25	2937.91	14	14	84	1.03928	0.055578	46	39.1059	263	10.1548
Q9Y6I3	EPN1_HUMAN	Epsin-1	EPN1	60.2557	14.93	408.257	6	6	10	1.03913	0.0553694	8	32.5703	576	4.83057
P46379	BAG6_HUMAN	Large proline-rich protein BAG6	BAG6	119.334	13.07	677.516	11	11	22	1.03875	0.0548443	15	32.0858	1132	5.60498
Q00796	DHSO_HUMAN	Sorbitol dehydrogenase	SORD	38.2998	53.5	1873.68	14	14	57	1.03874	0.054841	30	31.4435	357	7.97217
Q9BV38	WDR18_HUMAN	WD repeat-containing protein 18	WDR18	47.375	23.38	209.533	6	6	9	1.03874	0.0548347	5	30.3399	432	6.69775
P36507	MP2K2_HUMAN	Dual specificity mitogen-activated protein kinase kinase 2	MAP2K2	44.3961	27.5	395.532	5	8	15	1.03867	0.0547338	6	24.0938	400	6.55127
Q5TCZ1	SPD2A_HUMAN	SH3 and PX domain-containing protein 2A	SH3PXD2A	125.213	6.35	301.553	5	5	8	1.03818	0.0540595	5	307.911	1133	8.89502
Q15233	NONO_HUMAN	Non-POU domain-containing octamer-binding protein	NONO	54.1973	32.91	1188.39	13	13	39	1.03799	0.053796	25	52.9231	471	8.95361
O14497	ARI1A_HUMAN	AT-rich interactive domain-containing protein 1A	ARID1A	241.892	4.07	670.121	6	6	16	1.03722	0.0527272	8	44.1154	2285	6.69775
P83731	RL24_HUMAN	60S ribosomal protein L24	RPL24	17.7679	42.68	2158.98	9	9	55	1.0365	0.0517167	29	70.3744	157	11.2534
Q9UHD9	UBQL2_HUMAN	Ubiquilin-2	UBQLN2	65.6546	25	1737.3	5	9	52	1.03644	0.0516354	10	44.491	624	5.22412
Q14534	ERG1_HUMAN	Squalene monooxygenase	SQLE	63.8824	5.05	88.06	2	2	2	1.0355	0.0503219	2	55.841	574	8.63135
P50897	PPT1_HUMAN	Palmitoyl-protein thioesterase 1	PPT1	34.1713	17.97	363.576	4	4	9	1.03508	0.049744	5	35.1105	306	6.52197
P08123	CO1A2_HUMAN	Collagen alpha-2(I) chain	COL1A2	129.235	11.05	826.742	11	11	22	1.03506	0.0497178	13	589.795	1366	8.95361
P08069	IGF1R_HUMAN	Insulin-like growth factor 1 receptor	IGF1R	154.693	1.32	94.5448	2	2	4	1.03497	0.0495944	2	46.429	1367	5.79541
P63172	DYLT1_HUMAN	Dynein light chain Tctex-type 1	DYNLT1	12.444	30.09	152.061	2	2	2	1.03467	0.0491675	2	16.8561	113	5.08447
P08240	SRPRA_HUMAN	Signal recognition particle receptor subunit alpha	SRPRA	69.7672	4.08	105.956	2	2	2	1.03459	0.0490618	2	14.4215	638	8.95361
P51553	IDH3G_HUMAN	Isocitrate dehydrogenase [NAD] subunit gamma, mitochondrial	IDH3G	42.7671	36.9	643.107	8	8	16	1.03457	0.0490246	9	40.2979	393	8.49951
O00161	SNP23_HUMAN	Synaptosomal-associated protein 23	SNAP23	23.3395	67.3	641.172	10	10	19	1.03445	0.048864	13	53.9665	211	5.0083
Q9NT62	ATG3_HUMAN	Ubiquitin-like-conjugating enzyme ATG3	ATG3	35.8415	19.43	366.552	5	5	9	1.03436	0.0487433	6	17.3434	314	4.7417
P31948	STIP1_HUMAN	Stress-induced-phosphoprotein 1	STIP1	62.5994	67.96	4787.6	43	43	174	1.03339	0.0473883	107	51.9795	543	6.80029
Q9Y5V0	ZN706_HUMAN	Zinc finger protein 706	ZNF706	8.49245	23.68	87.1553	2	2	2	1.03325	0.0471908	2	61.2942	76	10.0083
Q9NVX2	NLE1_HUMAN	Notchless protein homolog 1	NLE1	53.2871	9.48	162.066	3	3	5	1.03323	0.0471648	3	33.1663	485	7.34229
O60832	DKC1_HUMAN	H/ACA ribonucleoprotein complex subunit DKC1	DKC1	57.6378	19.65	409.52	7	7	13	1.03321	0.0471291	8	17.9005	514	9.42236
[truncated: 2,156 more rows]

## Sheet: Table S5-2
Supplemental Table S5-2. List of proteins quantified in OSCC #2 with iTRAQ-based MS analysis a Proteins with log2 ratio larger than the mean + SD (0.748) were deemed overexpressed, whereas proteins with values less than the mean - SD (-0.898) were considered underexpressed.
Accession No.		Protein name	Gene name	M.W. (kDa)	Sequence coverage (%)	Mascot score	No. of unique peptide	No. of total peptide	No. of total spectra	115/114a				No. of amino acids	calc. pI
UniProt	Swiss-Prot									ratio	log2 ratio	No. of spectra	Variability (%)
P10153	RNAS2_HUMAN	Non-secretory ribonuclease	RNASE2	18.3421	20.5	434.427	2	2	6	8.94406	3.16093	4	66.1405	161	8.73389
Q9NYL4	FKB11_HUMAN	Peptidyl-prolyl cis-trans isomerase FKBP11	FKBP11	22.1663	41.29	384.404	5	5	12	7.24422	2.85683	6	27.1828	201	9.39307
P50461	CSRP3_HUMAN	Cysteine and glycine-rich protein 3	CSRP3	20.9549	18.04	269.045	2	2	6	6.77297	2.75979	3	23.1009	194	8.54346
P17661	DESM_HUMAN	Desmin	DES	53.5032	60	3668.14	23	28	124	6.49169	2.69859	43	172.776	470	5.2749
Q9UFH2	DYH17_HUMAN	Dynein axonemal heavy chain 17	DNAH17	508.987	0.52	116.862	2	3	4	6.48837	2.69786	2	86.0903	4462	5.71924
P40261	NNMT_HUMAN	Nicotinamide N-methyltransferase	NNMT	29.5551	28.41	413.815	6	6	15	6.43064	2.68496	6	34.2727	264	5.74463
P11678	PERE_HUMAN	Eosinophil peroxidase	EPX	80.9891	36.64	1515.06	19	22	51	6.41064	2.68047	21	95.7724	715	10.2866
O14958	CASQ2_HUMAN	Calsequestrin-2	CASQ2	46.4068	18.55	799.608	6	6	21	6.12832	2.61549	9	106.402	399	4.37354
Q56VL3	OCAD2_HUMAN	OCIA domain-containing protein 2	OCIAD2	16.9426	37.01	642.979	4	4	11	6.03868	2.59423	4	63.1092	154	9.02686
Q8WU39	MZB1_HUMAN	Marginal zone B- and B1-cell-specific protein	MZB1	20.6812	66.67	2367.39	9	9	60	5.35121	2.41986	14	99.9351	189	5.56689
Q4G0S4	C27C1_HUMAN	Cytochrome P450 27C1	CYP27C1	60.882	4.61	145.618	2	2	4	5.04042	2.33354	2	34.9713	542	9.75928
P50454	SERPH_HUMAN	Serpin H1	SERPINH1	46.4112	62.68	5937.15	24	24	175	4.61897	2.20757	64	112.761	418	8.68994
P31415	CASQ1_HUMAN	Calsequestrin-1	CASQ1	45.1319	17.42	458.634	5	5	14	4.58208	2.196	5	48.4262	396	4.15771
Q9BY50	SC11C_HUMAN	Signal peptidase complex catalytic subunit SEC11C	SEC11C	21.5285	13.54	138.063	3	3	5	4.52964	2.1794	3	27.3989	192	9.20264
P15407	FOSL1_HUMAN	Fos-related antigen 1	FOSL1	29.3948	8.86	182.045	2	2	7	4.51678	2.17529	3	95.6801	271	8.01611
Q86YZ3	HORN_HUMAN	Hornerin	HRNR	282.228	4.95	514.651	4	4	10	4.48016	2.16355	3	23.1411	2850	10.0376
P12272	PTHR_HUMAN	Parathyroid hormone-related protein	PTHLH	20.1817	18.08	60.29	2	2	2	4.46975	2.16019	2	14.0228	177	10.1841
P21980	TGM2_HUMAN	Protein-glutamine gamma-glutamyltransferase 2	TGM2	77.2797	18.34	1065.13	11	11	28	4.28531	2.0994	15	30.3001	687	5.22412
P24821	TENA_HUMAN	Tenascin	TNC	240.7	35.07	6028.4	49	49	171	4.28012	2.09765	56	138.291	2201	4.89404
P23297	S10A1_HUMAN	Protein S100-A1	S100A1	10.5391	19.15	384.046	2	2	8	4.25373	2.08873	4	41.661	94	4.50049
Q15063	POSTN_HUMAN	Periostin	POSTN	93.2553	39.35	2994.67	26	26	86	4.22101	2.07759	38	130.646	836	7.53271
Q5BKX8	CAVN4_HUMAN	Caveolae-associated protein 4	CAVIN4	41.8737	6.04	279.151	2	2	8	4.18434	2.065	4	51.7329	364	8.27979
P28907	CD38_HUMAN	ADP-ribosyl cyclase/cyclic ADP-ribose hydrolase 1	CD38	34.3061	14.33	209.499	4	4	8	4.1443	2.05113	5	76.0857	300	7.66455
P12724	ECP_HUMAN	Eosinophil cationic protein	RNASE3	18.3733	15.63	154.536	2	2	6	4.09859	2.03513	2	32.3941	160	10.0229
P48723	HSP13_HUMAN	Heat shock 70 kDa protein 13	HSPA13	51.8951	15.71	358.424	5	5	14	4.0535	2.01917	7	36.3407	471	5.75732
Q92791	SC65_HUMAN	Endoplasmic reticulum protein SC65	P3H4	50.3492	11.21	295.278	3	4	7	4.02838	2.0102	2	144.575	437	4.76709
P49888	ST1E1_HUMAN	Sulfotransferase 1E1	SULT1E1	35.1036	11.56	337.134	4	4	11	3.98956	1.99623	8	111.073	294	6.62451
Q16363	LAMA4_HUMAN	Laminin subunit alpha-4	LAMA4	202.397	4.39	580.078	6	6	14	3.96411	1.987	7	110.23	1823	6.27783
P07951	TPM2_HUMAN	Tropomyosin beta chain	TPM2	32.8306	58.1	4117.71	7	19	139	3.95345	1.98311	10	32.9739	284	4.70361
Q9UHI5	LAT2_HUMAN	Large neutral amino acids transporter small subunit 2	SLC7A8	58.3436	12.34	191.479	4	4	6	3.94772	1.98102	2	44.6254	535	5.93506
P09486	SPRC_HUMAN	SPARC	SPARC	34.6097	31.68	383.223	7	7	13	3.92624	1.97315	7	116.282	303	4.84326
P02144	MYG_HUMAN	Myoglobin	MB	17.173	60.39	4298.06	9	9	110	3.89358	1.9611	53	22.0174	154	7.6792
P23284	PPIB_HUMAN	Peptidyl-prolyl cis-trans isomerase B	PPIB	23.7275	41.67	1452.91	10	10	44	3.89079	1.96006	21	46.7155	216	9.40771
Q70UQ0	IKIP_HUMAN	Inhibitor of nuclear factor kappa-B kinase-interacting protein	IKBIP	39.285	23.71	614.023	8	8	20	3.85001	1.94486	12	29.8757	350	9.17334
Q96AY3	FKB10_HUMAN	Peptidyl-prolyl cis-trans isomerase FKBP10	FKBP10	64.2042	31.1	1287.24	12	12	40	3.83312	1.93852	18	119.476	582	5.61768
Q8NBS9	TXND5_HUMAN	Thioredoxin domain-containing protein 5	TXNDC5	47.5987	40.51	1970.67	14	14	63	3.80464	1.92776	27	86.2446	432	5.97314
P47813	IF1AX_HUMAN	Eukaryotic translation initiation factor 1A, X-chromosomal	EIF1AX	16.4502	63.89	819.473	7	7	22	3.65965	1.8717	12	37.5202	144	5.23682
Q15043	S39AE_HUMAN	Metal cation symporter ZIP14	SLC39A14	54.1772	9.15	298.778	3	3	6	3.65746	1.87084	2	18.2189	492	5.32568
O15460	P4HA2_HUMAN	Prolyl 4-hydroxylase subunit alpha-2	P4HA2	60.8636	41.31	1473.27	17	17	42	3.58618	1.84245	24	66.1422	535	5.70654
P52926	HMGA2_HUMAN	High mobility group protein HMGI-C	HMGA2	11.8251	48.62	305.994	3	3	8	3.52909	1.8193	2	66.7009	109	10.6235
P04216	THY1_HUMAN	Thy-1 membrane glycoprotein	THY1	17.9233	24.22	191.53	3	3	5	3.48441	1.80092	3	38.9439	161	8.73389
P48788	TNNI2_HUMAN	Troponin I, fast skeletal muscle	TNNI2	21.3249	25.82	460.231	4	4	13	3.4293	1.77791	9	16.7609	182	8.73389
P52788	SPSY_HUMAN	Spermine synthase	SMS	41.2418	70.49	1794.3	18	18	57	3.42869	1.77766	23	161.513	366	5.021
P18564	ITB6_HUMAN	Integrin beta-6	ITGB6	85.8793	22.72	694.67	11	11	23	3.35942	1.74821	11	163.528	788	5.5542
P35609	ACTN2_HUMAN	Alpha-actinin-2	ACTN2	103.788	53.24	7456.05	21	39	201	3.34542	1.74219	31	29.4424	894	5.45264
Q9BQE5	APOL2_HUMAN	Apolipoprotein L2	APOL2	37.0554	25.82	531.803	6	6	14	3.32171	1.73193	8	32.4116	337	6.7417
Q13751	LAMB3_HUMAN	Laminin subunit beta-3	LAMB3	129.489	40.36	5493.53	36	36	155	3.29474	1.72016	56	112.762	1172	7.21045
O00469	PLOD2_HUMAN	Procollagen-lysine,2-oxoglutarate 5-dioxygenase 2	PLOD2	84.6316	19.13	962.325	12	12	27	3.22641	1.68993	15	69.5279	737	6.7124
P53985	MOT1_HUMAN	Monocarboxylate transporter 1	SLC16A1	53.9089	14.6	554.694	5	5	14	3.19421	1.67546	4	42.3722	500	8.66064
O60245	PCDH7_HUMAN	Protocadherin-7	PCDH7	116	4.96	328.585	4	4	8	3.18569	1.67161	3	8.5062	1069	5.18604
Q66K79	CBPZ_HUMAN	Carboxypeptidase Z	CPZ	73.6081	3.83	99.7513	2	2	2	3.17849	1.66834	2	37.6804	652	7.97217
Q13162	PRDX4_HUMAN	Peroxiredoxin-4	PRDX4	30.5208	52.03	1447.45	8	10	43	3.17558	1.66702	15	122.407	271	6.29053
Q96CG8	CTHR1_HUMAN	Collagen triple helix repeat-containing protein 1	CTHRC1	26.2071	16.46	301.555	4	4	12	3.14305	1.65217	8	68.9914	243	7.98682
Q5VST9	OBSCN_HUMAN	Obscurin	OBSCN	867.94	0.59	129.597	4	4	5	3.1223	1.64261	3	79.6874	7968	5.98584
P11047	LAMC1_HUMAN	Laminin subunit gamma-1	LAMC1	177.489	15.91	1274.18	20	20	40	3.09066	1.62792	21	46.4896	1609	5.12256
Q96D15	RCN3_HUMAN	Reticulocalbin-3	RCN3	37.47	32.62	824.814	9	9	23	3.08533	1.62542	9	71.2868	328	4.89404
P08473	NEP_HUMAN	Neprilysin	MME	85.4599	4.53	95.8165	3	3	4	3.07294	1.61962	4	14.3878	750	5.73193
Q9BYK8	HELZ2_HUMAN	Helicase with zinc finger domain 2	HELZ2	294.465	0.98	75.0556	2	2	2	3.05243	1.60996	2	56.2395	2649	7.48877
Q9Y2H6	FND3A_HUMAN	Fibronectin type-III domain-containing protein 3A	FNDC3A	131.767	6.68	301.182	5	5	9	3.03875	1.60348	4	5.37546	1198	6.7124
Q96AG4	LRC59_HUMAN	Leucine-rich repeat-containing protein 59	LRRC59	34.9089	43.32	1807.37	12	12	51	3.03396	1.6012	26	59.206	307	9.56885
Q32P28	P3H1_HUMAN	Prolyl 3-hydroxylase 1	P3H1	83.3411	18.34	623.487	9	9	20	3.02435	1.59662	9	45.7055	736	5.13525
P12882	MYH1_HUMAN	Myosin-1	MYH1	223.006	31.15	6609.29	3	59	186	2.99303	1.58161	4	62.4022	1939	5.74463
Q9UBY9	HSPB7_HUMAN	Heat shock protein beta-7	HSPB7	18.599	25.88	105.05	3	3	3	2.9513	1.56135	3	38.8368	170	6.52197
P07996	TSP1_HUMAN	Thrombospondin-1	THBS1	129.3	25.64	2739.5	23	23	81	2.94473	1.55813	32	88.9813	1170	4.94482
P13674	P4HA1_HUMAN	Prolyl 4-hydroxylase subunit alpha-1	P4HA1	61.011	24.91	969.506	10	10	25	2.93645	1.55407	10	75.2694	534	6.01123
Q8NEY1	NAV1_HUMAN	Neuron navigator 1	NAV1	202.347	2.98	152.216	4	4	6	2.9266	1.54923	4	32.726	1877	8.07471
Q9UBF9	MYOTI_HUMAN	Myotilin	MYOT	55.3608	6.43	221.588	3	3	7	2.8829	1.52752	4	4.7236	498	9.0708
Q99715	COCA1_HUMAN	Collagen alpha-1(XII) chain	COL12A1	332.941	37.64	9102.57	91	91	276	2.88231	1.52722	113	111.908	3063	5.52881
O60662	KLH41_HUMAN	Kelch-like protein 41	KLHL41	67.9939	9.08	174.099	4	4	6	2.84945	1.51069	4	18.2649	606	5.2876
Q53EP0	FND3B_HUMAN	Fibronectin type III domain-containing protein 3B	FNDC3B	132.803	8.89	616.252	7	7	16	2.83514	1.50342	8	100.379	1204	5.94775
P54687	BCAT1_HUMAN	Branched-chain-amino-acid aminotransferase, cytosolic	BCAT1	42.9385	9.07	297.533	2	2	8	2.81833	1.49484	3	1.12734	386	5.30029
P07942	LAMB1_HUMAN	Laminin subunit beta-1	LAMB1	197.909	16.18	1836.8	23	23	56	2.80149	1.4862	29	59.0855	1786	4.94482
P08590	MYL3_HUMAN	Myosin light chain 3	MYL3	21.9179	31.28	291.191	4	4	7	2.78786	1.47916	4	19.1087	195	5.09717
Q9BUN8	DERL1_HUMAN	Derlin-1	DERL1	28.7818	12.75	225.485	3	3	7	2.71986	1.44353	4	51.6423	251	9.51025
O60568	PLOD3_HUMAN	Multifunctional procollagen lysine hydroxylase and glycosyltransferase LH3	PLOD3	84.7315	34.42	1377.46	18	18	40	2.71757	1.44232	21	49.5209	738	6.04932
Q10471	GALT2_HUMAN	Polypeptide N-acetylgalactosaminyltransferase 2	GALNT2	64.6915	27.67	1117.5	12	12	34	2.7111	1.43888	14	24.2906	571	8.35303
Q9P2E9	RRBP1_HUMAN	Ribosome-binding protein 1	RRBP1	152.365	56.6	5778.16	54	54	169	2.70046	1.4332	89	61.9977	1410	8.60205
P04179	SODM_HUMAN	Superoxide dismutase [Mn], mitochondrial	SOD2	24.7346	59.46	1502.6	10	10	41	2.68184	1.42322	23	53.7141	222	8.25049
P07451	CAH3_HUMAN	Carbonic anhydrase 3	CA3	29.5387	34.62	926.969	6	6	30	2.66797	1.41574	18	75.6363	260	7.34229
P10321	HLAC_HUMAN	HLA class I histocompatibility antigen, C alpha chain	HLA-C	40.6229	27.6	608.377	2	7	14	2.66554	1.41443	3	69.4718	366	6.03662
Q15149	PLEC_HUMAN	Plectin	PLEC	531.466	65.39	43450.6	284	291	1311	2.66164	1.41232	556	77.3273	4684	5.96045
Q96PP8	GBP5_HUMAN	Guanylate-binding protein 5	GBP5	66.575	16.55	400.199	5	6	10	2.66014	1.4115	5	56.6398	586	5.5542
Q02809	PLOD1_HUMAN	Procollagen-lysine,2-oxoglutarate 5-dioxygenase 1	PLOD1	83.4974	35.35	2336.65	19	19	60	2.65539	1.40892	32	45.4728	727	6.94678
P05121	PAI1_HUMAN	Plasminogen activator inhibitor 1	SERPINE1	45.031	28.36	710.993	8	8	23	2.65108	1.40658	13	87.6435	402	7.1958
P50281	MMP14_HUMAN	Matrix metalloproteinase-14	MMP14	65.852	5.84	312.668	3	3	8	2.6481	1.40496	5	61.2941	582	7.76709
Q13753	LAMC2_HUMAN	Laminin subunit gamma-2	LAMC2	130.892	34.79	5682.31	35	35	154	2.62238	1.39088	62	100.833	1193	6.18896
Q14141	SEPT6_HUMAN	Septin-6	SEPTIN6	49.6853	20.28	1013.63	3	6	32	2.62134	1.3903	2	13.8627	434	6.66846
Q9UBS4	DJB11_HUMAN	DnaJ homolog subfamily B member 11	DNAJB11	40.4886	35.75	1061.77	13	13	34	2.62127	1.39027	16	81.7274	358	6.17627
Q5ZPR3	CD276_HUMAN	CD276 antigen	CD276	57.1995	9.18	158.975	3	3	5	2.61933	1.3892	3	78.5154	534	4.90674
Q07065	CKAP4_HUMAN	Cytoskeleton-associated protein 4	CKAP4	65.9827	55.48	5294.6	29	29	127	2.61772	1.38831	56	60.9931	602	5.92236
Q05682	CALD1_HUMAN	Caldesmon	CALD1	93.1754	23.58	2205.22	22	22	63	2.61666	1.38773	35	57.6773	793	5.65576
Q8WWX9	SELM_HUMAN	Selenoprotein M	SELENOM	16.2224	20.69	237.175	2	2	7	2.61314	1.38578	2	3.73041	145	5.5415
P51571	SSRD_HUMAN	Translocon-associated protein subunit delta	SSR4	18.9866	30.64	741.642	4	4	18	2.60558	1.3816	6	24.3961	173	6.15088
P02585	TNNC2_HUMAN	Troponin C, skeletal muscle	TNNC2	18.1104	47.5	438.407	5	6	15	2.59433	1.37536	7	17.1462	160	4.1958
Q9UHN6	CEIP2_HUMAN	Cell surface hyaluronidase	CEMIP2	154.276	1.16	88.9554	2	2	2	2.59236	1.37426	2	87.9882	1383	8.14795
Q86SK9	SCD5_HUMAN	Stearoyl-CoA desaturase 5	SCD5	37.5864	9.09	152.324	2	2	5	2.59205	1.3741	4	29.2434	330	9.61279
Q9NUQ3	TXLNG_HUMAN	Gamma-taxilin	TXLNG	60.5481	14.39	537.971	6	6	16	2.59075	1.37337	7	105.878	528	7.51807
P05413	FABPH_HUMAN	Fatty acid-binding protein, heart	FABP3	14.8487	22.56	306.666	3	4	9	2.58963	1.37275	3	0.130447	133	6.80029
P48681	NEST_HUMAN	Nestin	NES	177.332	13.63	1352.59	18	18	40	2.57446	1.36427	23	28.3066	1621	4.36084
Q16787	LAMA3_HUMAN	Laminin subunit alpha-3	LAMA3	366.384	20.04	5442.65	51	51	146	2.57271	1.36329	55	75.1403	3333	7.23975
Q2M2Z5	KIZ_HUMAN	Centrosomal protein kizuna	KIZ	75.065	3.71	112.182	2	2	2	2.57253	1.36319	2	39.4664	673	5.61768
P49006	MRP_HUMAN	MARCKS-related protein	MARCKSL1	19.5172	10.26	201.787	2	2	7	2.56893	1.36116	5	22.0561	195	4.66553
Q13217	DNJC3_HUMAN	DnaJ homolog subfamily C member 3	DNAJC3	57.5442	35.32	918.58	13	13	28	2.56739	1.3603	12	41.3599	504	6.15088
Q6NUQ4	TM214_HUMAN	Transmembrane protein 214	TMEM214	77.1014	24.96	850.508	14	14	25	2.55878	1.35546	14	62.9897	689	9.14404
Q8N8S7	ENAH_HUMAN	Protein enabled homolog	ENAH	66.4699	11.84	504.364	5	5	16	2.5584	1.35524	9	59.8675	591	6.93213
P35442	TSP2_HUMAN	Thrombospondin-2	THBS2	129.908	23.98	2418.39	21	21	70	2.55818	1.35512	24	187.369	1172	4.83057
Q99470	SDF2_HUMAN	Stromal cell-derived factor 2	SDF2	23.0114	22.27	111.41	2	2	2	2.55591	1.35384	2	56.7236	211	7.32764
P06756	ITAV_HUMAN	Integrin alpha-V	ITGAV	115.964	28.24	2645.38	24	24	75	2.54457	1.34742	43	75.6109	1048	5.68115
O43795	MYO1B_HUMAN	Unconventional myosin-Ib	MYO1B	131.902	46.57	5190.86	43	44	150	2.53565	1.34236	61	91.0197	1136	9.37842
P11532	DMD_HUMAN	Dystrophin	DMD	426.484	2.09	219.845	5	5	8	2.52828	1.33815	4	17.3033	3685	5.88428
P43358	MAGA4_HUMAN	Melanoma-associated antigen 4	MAGEA4	34.8775	21.45	321.974	6	6	13	2.52785	1.33791	4	31.7941	317	4.69092
Q8TCG1	CIP2A_HUMAN	Protein CIP2A	CIP2A	102.121	1.88	122.322	2	2	3	2.5272	1.33754	3	51.9688	905	6.22705
Q9NZK5	ADA2_HUMAN	Adenosine deaminase 2	ADA2	58.8952	3.91	97.5726	2	2	2	2.52002	1.33343	2	28.0158	511	7.91357
O75923	DYSF_HUMAN	Dysferlin	DYSF	237.144	14.57	1113.19	20	22	35	2.51619	1.33124	19	36.1559	2080	5.64307
Q8N884	CGAS_HUMAN	Cyclic GMP-AMP synthase	CGAS	58.7774	3.45	85.3307	2	2	2	2.50875	1.32697	2	32.3223	522	9.48096
Q6NYC8	PPR18_HUMAN	Phostensin	PPP1R18	67.9015	9.95	401.088	4	4	11	2.49993	1.32189	7	50.579	613	5.40186
P35080	PROF2_HUMAN	Profilin-2	PFN2	15.0363	43.57	840.442	4	4	23	2.49094	1.31669	7	38.5849	140	6.99072
P03956	MMP1_HUMAN	Interstitial collagenase	MMP1	53.9728	39.87	1187.12	15	15	39	2.46947	1.3042	17	87.109	469	6.96143
Q16719	KYNU_HUMAN	Kynureninase	KYNU	52.3182	30.54	376.1	8	8	13	2.46927	1.30409	6	80.6695	465	7.03467
Q12884	SEPR_HUMAN	Prolyl endopeptidase FAP	FAP	87.6567	11.32	321.735	6	6	9	2.46622	1.3023	7	63.8606	760	6.65381
Q9Y2J8	PADI2_HUMAN	Protein-arginine deiminase type-2	PADI2	75.5153	6.92	177.419	4	4	6	2.46148	1.29952	3	28.4468	665	5.59229
Q14315	FLNC_HUMAN	Filamin-C	FLNC	290.841	27.41	6417.99	44	57	180	2.4598	1.29854	65	47.2448	2725	5.97314
P80723	BASP1_HUMAN	Brain acid soluble protein 1	BASP1	22.68	72.69	2096.96	14	14	57	2.45507	1.29576	26	54.1301	227	4.62744
Q8TF66	LRC15_HUMAN	Leucine-rich repeat-containing protein 15	LRRC15	64.3252	10.67	208.468	3	3	7	2.44985	1.2927	4	26.8771	581	6.7124
Q9H2D1	MFTC_HUMAN	Mitochondrial folate transporter/carrier	SLC25A32	35.3845	11.75	181.408	2	2	2	2.44629	1.29059	2	94.6613	315	9.45166
P60468	SC61B_HUMAN	Protein transport protein Sec61 subunit beta	SEC61B	9.9681	27.08	287.892	2	2	9	2.44083	1.28737	6	35.8119	96	11.561
Q13509	TBB3_HUMAN	Tubulin beta-3 chain	TUBB3	50.4003	66	8768.44	7	23	246	2.43073	1.28139	11	33.2321	450	4.93213
P26885	FKBP2_HUMAN	Peptidyl-prolyl cis-trans isomerase FKBP2	FKBP2	15.6393	38.03	1083.59	4	4	37	2.42607	1.27862	19	44.1027	142	9.12939
P63316	TNNC1_HUMAN	Troponin C, slow skeletal and cardiac muscles	TNNC1	18.3905	27.95	175.968	3	3	5	2.42479	1.27786	4	38.9735	161	4.18311
Q9NVI7	ATD3A_HUMAN	ATPase family AAA domain-containing protein 3A	ATAD3A	71.3247	22.08	1244.72	7	12	36	2.42102	1.27562	10	39.4835	634	8.98291
Q9NZI8	IF2B1_HUMAN	Insulin-like growth factor 2 mRNA-binding protein 1	IGF2BP1	63.4412	10.4	281.778	4	6	11	2.41974	1.27485	5	19.8511	577	9.20264
P39656	OST48_HUMAN	Dolichyl-diphosphooligosaccharide--protein glycosyltransferase 48 kDa subunit	DDOST	50.769	37.28	1249.4	12	12	38	2.41318	1.27094	19	45.9759	456	6.55127
Q9H0V9	LMA2L_HUMAN	VIP36-like protein	LMAN2L	39.6852	9.77	212.868	2	2	6	2.41071	1.26946	3	0.730093	348	8.38232
Q13636	RAB31_HUMAN	Ras-related protein Rab-31	RAB31	21.5549	36.08	356.866	4	5	10	2.41	1.26904	4	4.14497	194	7.06396
Q969H8	MYDGF_HUMAN	Myeloid-derived growth factor	MYDGF	18.7833	27.17	473.362	4	4	12	2.40498	1.26602	6	26.5595	173	6.68311
P42224	STAT1_HUMAN	Signal transducer and activator of transcription 1-alpha/beta	STAT1	87.2795	36.13	2701.92	22	22	78	2.39016	1.25711	44	68.3855	750	6.04932
Q9NR12	PDLI7_HUMAN	PDZ and LIM domain protein 7	PDLIM7	49.8126	12.04	341.011	5	5	10	2.38753	1.25552	6	62.4622	457	8.41162
O75718	CRTAP_HUMAN	Cartilage-associated protein	CRTAP	46.5319	28.18	819.085	10	11	24	2.38532	1.25418	15	118.327	401	5.73193
P06732	KCRM_HUMAN	Creatine kinase M-type	CKM	43.0739	46.19	2046.21	15	15	59	2.37783	1.24965	33	53.3561	381	7.25439
P61009	SPCS3_HUMAN	Signal peptidase complex subunit 3	SPCS3	20.3005	20	352.635	2	2	8	2.37505	1.24796	2	75.4696	180	8.6167
P56559	ARL4C_HUMAN	ADP-ribosylation factor-like protein 4C	ARL4C	21.4734	19.27	277.348	3	3	8	2.37163	1.24588	4	48.916	192	9.08545
P09496	CLCA_HUMAN	Clathrin light chain A	CLTA	27.06	13.31	203.224	4	4	9	2.35102	1.23329	6	26.843	248	4.51318
O00499	BIN1_HUMAN	Myc box-dependent-interacting protein 1	BIN1	64.6594	23.27	991.16	8	8	24	2.35049	1.23296	12	82.3754	593	5.05908
Q71RC2	LARP4_HUMAN	La-related protein 4	LARP4	80.5458	3.04	138.569	2	2	4	2.33742	1.22491	2	6.32822	724	6.60986
Q14554	PDIA5_HUMAN	Protein disulfide-isomerase A5	PDIA5	59.5561	15.61	523.657	6	6	17	2.32931	1.21991	9	70.7615	519	7.91357
Q92504	S39A7_HUMAN	Zinc transporter SLC39A7	SLC39A7	50.0873	15.35	385.685	4	4	8	2.31744	1.21253	5	48.3006	469	6.87354
P16144	ITB4_HUMAN	Integrin beta-4	ITGB4	202.039	36.83	4665.34	45	45	145	2.30823	1.20679	56	75.9597	1822	6.0874
P28290	ITPI2_HUMAN	Protein ITPRID2	ITPRID2	138.3	9.21	607.696	9	9	16	2.30616	1.20549	8	69.6267	1259	5.18604
P39059	COFA1_HUMAN	Collagen alpha-1(XV) chain	COL15A1	141.632	1.66	202.629	2	2	6	2.30343	1.20378	3	44.9958	1388	4.99561
Q92743	HTRA1_HUMAN	Serine protease HTRA1	HTRA1	51.2546	25.62	750.578	8	8	24	2.2973	1.19994	9	52.1558	480	7.82568
Q8WUQ7	CATIN_HUMAN	Splicing factor Cactin	CACTIN	88.6475	4.49	162.084	2	2	5	2.29002	1.19536	2	5.96396	758	9.14404
Q14019	COTL1_HUMAN	Coactosin-like protein	COTL1	15.935	67.61	864.707	9	9	28	2.28737	1.19369	15	47.9728	142	5.66846
O60613	SEP15_HUMAN	Selenoprotein F	SELENOF	18.0811	16.97	341.374	2	2	8	2.27601	1.18651	3	4.47257	165	5.03369
Q15005	SPCS2_HUMAN	Signal peptidase complex subunit 2	SPCS2	24.9867	29.2	367.656	4	4	10	2.27552	1.1862	4	53.9728	226	8.47021
Q8IUX7	AEBP1_HUMAN	Adipocyte enhancer-binding protein 1	AEBP1	130.847	13.13	1017.66	14	14	29	2.27482	1.18575	17	32.0711	1158	5.10986
P46977	STT3A_HUMAN	Dolichyl-diphosphooligosaccharide--protein glycosyltransferase subunit STT3A	STT3A	80.4768	12.48	1014.07	8	8	32	2.27334	1.18481	18	63.3602	705	8.07471
P61225	RAP2B_HUMAN	Ras-related protein Rap-2b	RAP2B	20.4912	50.27	821.064	7	7	22	2.26197	1.17758	10	108.642	183	4.80518
O00115	DNS2A_HUMAN	Deoxyribonuclease-2-alpha	DNASE2	39.5555	6.94	89.24	2	2	3	2.2556	1.17351	3	32.3058	360	8.04541
P05362	ICAM1_HUMAN	Intercellular adhesion molecule 1	ICAM1	57.789	14.29	444.971	6	6	14	2.25423	1.17263	8	32.8569	532	7.98682
Q16082	HSPB2_HUMAN	Heat shock protein beta-2	HSPB2	20.2202	18.13	130.941	2	2	2	2.25125	1.17073	2	175.279	182	5.17334
P08240	SRPRA_HUMAN	Signal recognition particle receptor subunit alpha	SRPRA	69.7672	23.98	698.85	12	12	22	2.24984	1.16982	11	29.6892	638	8.95361
O60507	TPST1_HUMAN	Protein-tyrosine sulfotransferase 1	TPST1	42.161	6.76	55.4518	2	2	2	2.24865	1.16906	2	95.9805	370	9.08545
Q86SQ0	PHLB2_HUMAN	Pleckstrin homology-like domain family B member 2	PHLDB2	142.07	7.9	541.534	9	9	17	2.2466	1.16774	11	44.2417	1253	7.43018
O14656	TOR1A_HUMAN	Torsin-1A	TOR1A	37.7845	28.92	437.917	7	7	14	2.2388	1.16273	6	36.3848	332	6.99072
P20160	CAP7_HUMAN	Azurocidin	AZU1	26.8687	19.92	255.554	3	3	7	2.22886	1.15631	2	21.8582	251	9.49561
Q9UQC9	CLCA2_HUMAN	Calcium-activated chloride channel regulator 2	CLCA2	103.875	17.6	686.782	11	11	22	2.21979	1.15042	14	58.7207	943	7.02002
Q9UHB6	LIMA1_HUMAN	LIM domain and actin-binding protein 1	LIMA1	85.1734	30.3	2245.59	22	22	68	2.21723	1.14876	35	74.5335	759	6.84424
Q96C36	P5CR2_HUMAN	Pyrroline-5-carboxylate reductase 2	PYCR2	33.6157	37.5	970.98	9	10	26	2.2166	1.14835	14	52.1861	320	7.76709
P25774	CATS_HUMAN	Cathepsin S	CTSS	37.4713	7.85	173.408	3	3	6	2.21616	1.14806	4	49.0425	331	8.33838
Q9Y5M8	SRPRB_HUMAN	Signal recognition particle receptor subunit beta	SRPRB	29.6838	49.45	1055.19	12	12	28	2.21522	1.14745	16	28.9482	271	9.0415
P24158	PRTN3_HUMAN	Myeloblastin	PRTN3	27.7893	17.97	378.089	3	3	11	2.20334	1.13969	5	64.2695	256	8.35303
P35610	SOAT1_HUMAN	Sterol O-acyltransferase 1	SOAT1	64.6923	5.09	87.8577	2	2	2	2.19836	1.13643	2	287.145	550	8.93896
Q9UBR2	CATZ_HUMAN	Cathepsin Z	CTSZ	33.8462	12.54	217.847	3	3	5	2.19649	1.1352	2	10.2931	303	7.10791
O14657	TOR1B_HUMAN	Torsin-1B	TOR1B	37.9548	25.6	726.417	5	5	22	2.19284	1.1328	12	94.5984	336	8.54346
Q6UXH1	CREL2_HUMAN	Protein disulfide isomerase CRELD2	CRELD2	38.1658	7.93	122.82	3	3	5	2.19032	1.13114	3	47.7945	353	4.58936
Q86UE4	LYRIC_HUMAN	Protein LYRIC	MTDH	63.7988	25.09	1302.63	13	13	36	2.18553	1.12798	21	47.6022	582	9.31982
O43818	U3IP2_HUMAN	U3 small nucleolar RNA-interacting protein 2	RRP9	51.8085	14.74	278.335	4	4	7	2.1852	1.12777	4	21.034	475	7.85498
P40938	RFC3_HUMAN	Replication factor C subunit 3	RFC3	40.5299	21.35	398.472	5	5	11	2.18281	1.12619	6	52.9169	356	8.33838
Q5JTD0	TJAP1_HUMAN	Tight junction-associated protein 1	TJAP1	61.7834	4.13	162.629	2	2	4	2.17256	1.1194	2	29.9297	557	5.97314
Q9BT09	CNPY3_HUMAN	Protein canopy homolog 3	CNPY3	30.7287	22.3	366.572	5	5	11	2.17249	1.11935	7	23.1891	278	5.49072
P13726	TF_HUMAN	Tissue factor	F3	33.0468	18.31	528.937	3	3	15	2.16692	1.11564	6	61.3762	295	7.03467
O00461	GOLI4_HUMAN	Golgi integral membrane protein 4	GOLIM4	81.8313	18.1	476.976	10	10	16	2.16599	1.11503	10	60.7873	696	4.76709
Q9NR30	DDX21_HUMAN	Nucleolar RNA helicase 2	DDX21	87.2904	34.74	1659.68	18	18	47	2.1654	1.11463	21	54.3786	783	9.27588
Q99442	SEC62_HUMAN	Translocation protein SEC62	SEC62	45.8331	4.76	123.608	2	2	2	2.15849	1.11002	2	45.8836	399	7.12256
O95302	FKBP9_HUMAN	Peptidyl-prolyl cis-trans isomerase FKBP9	FKBP9	63.0435	40	1917.4	14	14	54	2.1549	1.10762	25	75.0969	570	5.08447
P13667	PDIA4_HUMAN	Protein disulfide-isomerase A4	PDIA4	72.887	53.95	5957.63	37	37	173	2.1492	1.1038	96	72.6409	645	5.07178
Q92922	SMRC1_HUMAN	SWI/SNF complex subunit SMARCC1	SMARCC1	122.79	9.23	771.358	3	8	25	2.1385	1.0966	2	50.8319	1105	5.75732
Q8IWA4	MFN1_HUMAN	Mitofusin-1	MFN1	84.1062	6.75	183.317	3	3	5	2.13268	1.09266	2	17.2019	741	6.32861
Q9NRN7	ADPPT_HUMAN	L-aminoadipate-semialdehyde dehydrogenase-phosphopantetheinyl transferase	AASDHPPT	35.7531	16.83	308.875	4	4	10	2.12972	1.09066	5	98.7809	309	6.80029
P04843	RPN1_HUMAN	Dolichyl-diphosphooligosaccharide--protein glycosyltransferase subunit 1	RPN1	68.5268	59.97	3984.49	30	30	123	2.1281	1.08957	65	55.0639	607	6.37939
P17540	KCRS_HUMAN	Creatine kinase S-type, mitochondrial	CKMT2	47.4744	22.91	404.348	5	6	11	2.12764	1.08925	4	37.7254	419	8.19189
P62328	TYB4_HUMAN	Thymosin beta-4	TMSB4X	5.04952	43.18	347.313	3	3	16	2.12543	1.08776	12	41.014	44	5.05908
Q9Y3A6	TMED5_HUMAN	Transmembrane emp24 domain-containing protein 5	TMED5	25.9882	20.09	540.522	3	3	12	2.11443	1.08027	4	58.2081	229	4.84326
Q9NR99	MXRA5_HUMAN	Matrix-remodeling-associated protein 5	MXRA5	311.955	1.1	46.3269	2	2	2	2.11383	1.07986	2	46.9549	2828	8.32373
Q9GZL7	WDR12_HUMAN	Ribosome biogenesis protein WDR12	WDR12	47.6777	19.86	293.268	5	5	7	2.11356	1.07968	5	27.5995	423	5.89697
P49257	LMAN1_HUMAN	Protein ERGIC-53	LMAN1	57.513	25.88	1076.93	12	12	28	2.11191	1.07855	18	55.021	510	6.771
P08476	INHBA_HUMAN	Inhibin beta A chain	INHBA	47.412	16.9	328.263	8	8	13	2.10586	1.07441	10	106.774	426	8.03076
P15848	ARSB_HUMAN	Arylsulfatase B	ARSB	59.6494	4.88	153.01	2	2	6	2.09786	1.06892	3	50.3675	533	8.20654
Q92576	PHF3_HUMAN	PHD finger protein 3	PHF3	229.339	5.15	333.532	8	8	12	2.09716	1.06844	7	51.2395	2039	6.96143
Q8TDW0	LRC8C_HUMAN	Volume-regulated anion channel subunit LRRC8C	LRRC8C	92.39	8.97	389.616	4	5	12	2.09668	1.06811	4	83.1559	803	7.62061
Q8WZ42	TITIN_HUMAN	Titin	TTN	3813.65	1.9	2284.09	50	50	81	2.09492	1.0669	48	44.0467	34350	6.354
P16885	PLCG2_HUMAN	1-phosphatidylinositol 4,5-bisphosphate phosphodiesterase gamma-2	PLCG2	147.776	8.3	462.351	7	7	14	2.08698	1.06142	8	68.2675	1265	6.63916
P43307	SSRA_HUMAN	Translocon-associated protein subunit alpha	SSR1	32.2153	21.68	343.076	4	4	9	2.08505	1.06008	4	64.0876	286	4.48779
Q8NBJ5	GT251_HUMAN	Procollagen galactosyltransferase 1	COLGALT1	71.5905	23.79	930.46	12	12	30	2.08383	1.05924	15	40.4763	622	7.31299
P14625	ENPL_HUMAN	Endoplasmin	HSP90B1	92.4113	59.28	13302.7	44	46	396	2.07652	1.05417	186	60.5769	803	4.84326
P32455	GBP1_HUMAN	Guanylate-binding protein 1	GBP1	67.8877	32.94	1004.38	14	16	32	2.06546	1.04646	14	46.9273	592	6.31592
P02786	TFR1_HUMAN	Transferrin receptor protein 1	TFRC	84.8179	22.63	1373.96	14	14	38	2.06492	1.04609	21	43.5035	760	6.60986
P68133	ACTS_HUMAN	Actin, alpha skeletal muscle	ACTA1	42.0239	74.8	18664.9	2	28	587	2.06092	1.04329	6	70.763	377	5.38916
Q5VU43	MYOME_HUMAN	Myomegalin	PDE4DIP	264.941	2.34	328.467	4	4	9	2.05877	1.04178	4	8.19057	2346	5.46533
Q96HD1	CREL1_HUMAN	Protein disulfide isomerase CRELD1	CRELD1	45.4088	8.33	293.58	3	3	7	2.05838	1.04151	4	17.5508	420	4.86865
Q15363	TMED2_HUMAN	Transmembrane emp24 domain-containing protein 2	TMED2	22.7464	29.85	1295.44	6	6	33	2.05701	1.04055	16	33.8363	201	5.17334
Q15293	RCN1_HUMAN	Reticulocalbin-1	RCN1	38.8662	30.21	335.388	7	7	13	2.05639	1.04011	8	41.5426	331	4.99561
P28838	AMPL_HUMAN	Cytosol aminopeptidase	LAP3	56.1308	68.98	4225.53	26	26	118	2.04992	1.03557	66	43.3145	519	7.92822
P30837	AL1B1_HUMAN	Aldehyde dehydrogenase X, mitochondrial	ALDH1B1	57.2132	21.47	428.223	6	8	14	2.04726	1.0337	5	23.9891	517	6.99072
P32322	P5CR1_HUMAN	Pyrroline-5-carboxylate reductase 1, mitochondrial	PYCR1	33.3396	34.48	950.608	6	7	23	2.04677	1.03335	9	86.6303	319	7.60596
P61619	S61A1_HUMAN	Protein transport protein Sec61 subunit alpha isoform 1	SEC61A1	52.2305	32.77	1331.68	9	9	38	2.04574	1.03262	15	33.7142	476	8.06006
P08243	ASNS_HUMAN	Asparagine synthetase [glutamine-hydrolyzing]	ASNS	64.3286	5.53	206.251	3	3	3	2.04322	1.03085	3	1.75059	561	6.85889
P98160	PGBM_HUMAN	Basement membrane-specific heparan sulfate proteoglycan core protein	HSPG2	468.532	16.62	4510.97	47	47	122	2.03492	1.02497	62	101.756	4391	6.50732
P49755	TMEDA_HUMAN	Transmembrane emp24 domain-containing protein 10	TMED10	24.96	52.05	1606.81	9	9	48	2.02938	1.02104	18	56.0626	219	7.44482
Q16706	MA2A1_HUMAN	Alpha-mannosidase 2	MAN2A1	131.057	19.32	739.989	16	16	24	2.029	1.02077	15	71.1932	1144	7.57666
Q9BTT0	AN32E_HUMAN	Acidic leucine-rich nuclear phosphoprotein 32 family member E	ANP32E	30.6738	29.48	1227.26	6	6	31	2.02711	1.01943	12	50.8776	268	3.85303
P23229	ITA6_HUMAN	Integrin alpha-6	ITGA6	126.526	41.24	4082.83	33	33	117	2.0228	1.01635	52	79.8868	1130	6.60986
Q99700	ATX2_HUMAN	Ataxin-2	ATXN2	140.196	3.27	174.843	3	3	5	2.01999	1.01435	3	0.681315	1313	9.56885
O75594	PGRP1_HUMAN	Peptidoglycan recognition protein 1	PGLYRP1	21.7167	15.82	160.442	2	2	2	2.01668	1.01199	2	30.2791	196	8.5874
Q9NSC5	HOME3_HUMAN	Homer protein homolog 3	HOMER3	39.8123	28.81	646.931	8	8	22	2.00905	1.00651	13	144.897	361	5.45264
P28676	GRAN_HUMAN	Grancalcin	GCA	23.9945	20.74	491.136	4	4	13	2.00803	1.00578	8	37.5206	217	5.21143
P55145	MANF_HUMAN	Mesencephalic astrocyte-derived neurotrophic factor	MANF	20.6868	47.25	909.634	10	10	29	2.00581	1.00419	18	39.3371	182	8.68994
O43251	RFOX2_HUMAN	RNA binding protein fox-1 homolog 2	RBFOX2	41.3484	17.95	340.146	5	5	8	2.00386	1.00278	4	8.83752	390	7.26904
P05161	ISG15_HUMAN	Ubiquitin-like protein ISG15	ISG15	17.8763	31.52	484.865	5	5	17	2.0017	1.00122	5	47.7674	165	7.44482
Q9Y673	ALG5_HUMAN	Dolichyl-phosphate beta-glucosyltransferase	ALG5	36.9224	11.11	110.682	2	2	2	2.00068	1.00049	2	71.0268	324	9.27588
P04839	CY24B_HUMAN	Cytochrome b-245 heavy chain	CYBB	65.2936	10.53	329.891	6	6	13	1.99567	0.996873	8	46.9893	570	8.63135
P29728	OAS2_HUMAN	2'-5'-oligoadenylate synthase 2	OAS2	82.3785	8.34	437.587	5	5	14	1.99337	0.99521	7	46.4065	719	8.25049
Q99439	CNN2_HUMAN	Calponin-2	CNN2	33.6753	51.46	1957.31	11	12	55	1.99032	0.993001	21	50.0892	309	7.32764
Q92575	UBXN4_HUMAN	UBX domain-containing protein 4	UBXN4	56.7427	10.04	249.671	3	3	4	1.98734	0.990839	3	0.0796019	508	6.37939
P59665	DEF1_HUMAN	Neutrophil defensin 1	DEFA1B	10.1942	20.21	343.782	3	3	12	1.98055	0.985904	7	10.5846	94	6.99072
Q9NWM8	FKB14_HUMAN	Peptidyl-prolyl cis-trans isomerase FKBP14	FKBP14	24.1564	27.49	561.715	5	5	16	1.97909	0.984837	10	144.824	211	6.07471
P19525	E2AK2_HUMAN	Interferon-induced, double-stranded RNA-activated protein kinase	EIF2AK2	62.0556	14.16	863.978	6	6	23	1.97164	0.979394	13	80.1482	551	8.39697
P11021	BIP_HUMAN	Endoplasmic reticulum chaperone BiP	HSPA5	72.2884	56.27	11369.9	36	39	337	1.97021	0.978348	143	63.2154	654	5.16064
O00400	ACATN_HUMAN	Acetyl-coenzyme A transporter 1	SLC33A1	60.8698	5.1	159.276	2	2	4	1.96872	0.977255	2	15.4821	549	7.32764
Q8TED1	GPX8_HUMAN	Probable glutathione peroxidase 8	GPX8	23.8658	10.05	113.101	2	2	3	1.96265	0.972806	3	18.7932	209	9.34912
P30405	PPIF_HUMAN	Peptidyl-prolyl cis-trans isomerase F, mitochondrial	PPIF	22.0262	20.29	235.444	4	5	8	1.96255	0.972732	5	9.65453	207	9.37842
O94925	GLSK_HUMAN	Glutaminase kidney isoform, mitochondrial	GLS	73.4139	38.27	2206.04	19	19	66	1.96056	0.971262	35	67.1337	669	7.76709
P04899	GNAI2_HUMAN	Guanine nucleotide-binding protein G(i) subunit alpha-2	GNAI2	40.4251	49.58	1935.92	7	13	57	1.95725	0.968826	9	15.9842	355	5.5415
Q14257	RCN2_HUMAN	Reticulocalbin-2	RCN2	36.8536	34.7	707.45	6	6	15	1.95526	0.967362	7	77.6919	317	4.39893
Q9H501	ESF1_HUMAN	ESF1 homolog	ESF1	98.735	4.47	232.957	3	3	5	1.95279	0.965537	3	44.4747	851	5.10986
O15061	SYNEM_HUMAN	Synemin	SYNM	172.763	1.34	76.3587	2	2	2	1.95223	0.965126	2	10.1466	1565	5.14795
Q92520	FAM3C_HUMAN	Protein FAM3C	FAM3C	24.6646	37.89	843.147	7	7	22	1.94784	0.961879	14	51.1881	227	8.29443
Q9NX18	SDHF2_HUMAN	Succinate dehydrogenase assembly factor 2, mitochondrial	SDHAF2	19.587	20.48	295.217	3	3	11	1.94625	0.960699	5	5.75267	166	6.80029
P17813	EGLN_HUMAN	Endoglin	ENG	70.5331	6.23	162.831	3	3	5	1.94186	0.957439	3	7.85381	658	6.60986
Q05639	EF1A2_HUMAN	Elongation factor 1-alpha 2	EEF1A2	50.4383	41.68	12578.4	3	18	327	1.94178	0.957382	3	28.3674	463	9.02686
O43852	CALU_HUMAN	Calumenin	CALU	37.0835	44.76	1393.24	12	12	40	1.94176	0.957365	22	48.6842	315	4.64014
Q9BVK6	TMED9_HUMAN	Transmembrane emp24 domain-containing protein 9	TMED9	27.2602	28.51	747.757	5	6	22	1.94072	0.956594	9	41.6471	235	8.01611
P35754	GLRX1_HUMAN	Glutaredoxin-1	GLRX	11.7682	38.68	565.112	3	3	17	1.93925	0.955502	10	54.9291	106	8.08936
Q9BRT9	SLD5_HUMAN	DNA replication complex GINS protein SLD5	GINS4	26.0303	9.87	94.6661	2	2	2	1.9386	0.955013	2	58.3224	223	4.98291
P09668	CATH_HUMAN	Pro-cathepsin H	CTSH	37.369	22.39	405.858	5	5	13	1.93528	0.95254	6	11.9264	335	8.07471
P11055	MYH3_HUMAN	Myosin-3	MYH3	223.766	15.46	2324.57	2	26	73	1.93507	0.952386	3	1.99777	1940	5.80811
P21283	VATC1_HUMAN	V-type proton ATPase subunit C 1	ATP6V1C1	43.914	42.15	933.38	13	13	30	1.93298	0.950828	16	54.5427	382	7.45947
Q15155	NOMO1_HUMAN	Nodal modulator 1	NOMO1	134.239	37.73	2819.53	29	29	77	1.93047	0.948951	41	46.8701	1222	5.80811
Q6PCB0	VWA1_HUMAN	von Willebrand factor A domain-containing protein 1	VWA1	46.7753	20.9	386.892	5	5	11	1.92791	0.947038	6	6.85263	445	7.6792
O75381	PEX14_HUMAN	Peroxisomal membrane protein PEX14	PEX14	41.2117	6.37	270.598	2	2	5	1.9241	0.944184	3	90.9259	377	4.94482
Q7KZF4	SND1_HUMAN	Staphylococcal nuclease domain-containing protein 1	SND1	101.934	58.46	3778.41	37	37	117	1.92175	0.942423	58	42.443	910	7.1665
Q03518	TAP1_HUMAN	Antigen peptide transporter 1	TAP1	80.9136	19.65	801.295	8	8	24	1.91923	0.940525	14	57.444	748	7.31299
P23381	SYWC_HUMAN	Tryptophan--tRNA ligase, cytoplasmic	WARS1	53.1316	52.87	2223.58	19	19	64	1.91218	0.935215	34	43.2857	471	6.22705
P09493	TPM1_HUMAN	Tropomyosin alpha-1 chain	TPM1	32.6887	59.86	3687.13	10	21	126	1.91161	0.934789	17	48.2097	284	4.7417
Q6UW63	PLGT2_HUMAN	Protein O-glucosyltransferase 2	POGLUT2	58.0055	13.15	238.015	5	5	7	1.91124	0.934508	5	50.7959	502	7.7085
P17213	BPI_HUMAN	Bactericidal permeability-increasing protein	BPI	53.8651	15.81	324.596	4	4	8	1.91079	0.934167	5	21.5475	487	9.37842
P68366	TBA4A_HUMAN	Tubulin alpha-4A chain	TUBA4A	49.8924	75.67	10693.1	7	24	294	1.9094	0.933117	11	162.995	448	5.05908
O14879	IFIT3_HUMAN	Interferon-induced protein with tetratricopeptide repeats 3	IFIT3	55.9495	14.49	450.773	6	6	14	1.90811	0.932146	8	38.3733	490	5.19873
Q9ULH1	ASAP1_HUMAN	Arf-GAP with SH3 domain, ANK repeat and PH domain-containing protein 1	ASAP1	125.42	5.05	328.809	3	4	9	1.90755	0.931723	3	16.344	1129	7.31299
Q9H3G5	CPVL_HUMAN	Probable serine carboxypeptidase CPVL	CPVL	54.1291	9.87	285.039	4	4	9	1.9065	0.930928	6	19.793	476	5.61768
P62633	CNBP_HUMAN	CCHC-type zinc finger nucleic acid binding protein	CNBP	19.4496	14.69	196.043	3	3	4	1.90597	0.930522	4	13.7304	177	7.7085
P26038	MOES_HUMAN	Moesin	MSN	67.7778	69.32	11611.8	37	50	356	1.89678	0.923552	116	73.5041	577	6.40479
P13473	LAMP2_HUMAN	Lysosome-associated membrane glycoprotein 2	LAMP2	44.9323	11.71	557.965	4	4	13	1.89666	0.923465	6	32.8918	410	5.63037
Q16270	IBP7_HUMAN	Insulin-like growth factor-binding protein 7	IGFBP7	29.1114	7.09	175.016	2	2	6	1.89597	0.922937	3	15.0776	282	7.89893
Q99584	S10AD_HUMAN	Protein S100-A13	S100A13	11.4641	39.8	713.789	4	4	22	1.89373	0.921234	12	19.3152	98	6.16357
Q96A49	SYAP1_HUMAN	Synapse-associated protein 1	SYAP1	39.9089	60.23	757.282	14	14	25	1.89211	0.919999	11	44.3143	352	4.52588
Q9Y2B0	CNPY2_HUMAN	Protein canopy homolog 2	CNPY2	20.6392	34.62	377.461	4	4	10	1.88891	0.917554	5	16.7027	182	4.91943
P08253	MMP2_HUMAN	72 kDa type IV collagenase	MMP2	73.8347	37.58	1593.52	17	17	48	1.88843	0.917184	25	35.7905	660	5.46533
O14983	AT2A1_HUMAN	Sarcoplasmic/endoplasmic reticulum calcium ATPase 1	ATP2A1	110.182	13.99	1255.65	3	12	28	1.88717	0.916221	3	8.57222	1001	5.16064
P20645	MPRD_HUMAN	Cation-dependent mannose-6-phosphate receptor	M6PR	30.9734	35.74	522.312	6	6	14	1.88579	0.915171	8	38.9456	277	5.8335
Q99805	TM9S2_HUMAN	Transmembrane 9 superfamily member 2	TM9SF2	75.7255	20.36	965.12	9	9	29	1.88541	0.914877	13	37.5177	663	7.44482
P11717	MPRI_HUMAN	Cation-independent mannose-6-phosphate receptor	IGF2R	274.199	10.44	1161.37	20	20	40	1.88315	0.913146	23	47.8186	2491	5.93506
P34059	GALNS_HUMAN	N-acetylgalactosamine-6-sulfatase	GALNS	57.9891	8.43	176.418	4	5	8	1.8807	0.911269	5	49.8731	522	6.7417
O96000	NDUBA_HUMAN	NADH dehydrogenase [ubiquinone] 1 beta subcomplex subunit 10	NDUFB10	20.7632	21.51	278.842	3	3	7	1.8797	0.910499	4	25.2533	172	8.48486
Q96RD7	PANX1_HUMAN	Pannexin-1	PANX1	48.019	12.44	261.172	3	3	7	1.87244	0.904923	4	72.8006	426	6.01123
P52735	VAV2_HUMAN	Guanine nucleotide exchange factor VAV2	VAV2	101.224	10.48	245.897	7	7	11	1.87137	0.904091	7	17.7172	878	7.07861
Q5XXA6	ANO1_HUMAN	Anoctamin-1	ANO1	114.005	10.04	433.933	8	8	16	1.87004	0.903072	9	115.258	986	8.54346
Q9HBI0	PARVG_HUMAN	Gamma-parvin	PARVG	37.4619	9.06	165.203	2	2	4	1.86696	0.90069	2	10.2286	331	5.49072
O43493	TGON2_HUMAN	Trans-Golgi network integral membrane protein 2	TGOLN2	45.8525	13.96	378.587	4	4	9	1.86692	0.900658	5	37.7783	437	5.63037
P11169	GTR3_HUMAN	Solute carrier family 2, facilitated glucose transporter member 3	SLC2A3	53.8893	4.03	127.102	2	2	3	1.86325	0.897824	3	41.3253	496	7.1958
Q86YS6	RAB43_HUMAN	Ras-related protein Rab-43	RAB43	23.3247	24.06	250.096	4	4	7	1.8624	0.897161	4	40.9385	212	5.64307
P42331	RHG25_HUMAN	Rho GTPase-activating protein 25	ARHGAP25	73.3888	6.98	178.309	4	4	7	1.86234	0.897115	5	42.4581	645	6.3667
Q14566	MCM6_HUMAN	DNA replication licensing factor MCM6	MCM6	92.8312	28.38	1851.79	20	20	56	1.8611	0.896154	30	31.9766	821	5.41455
P56199	ITA1_HUMAN	Integrin alpha-1	ITGA1	130.765	1.87	192.49	2	2	7	1.86103	0.896103	4	21.7126	1179	6.29053
Q96JB2	COG3_HUMAN	Conserved oligomeric Golgi complex subunit 3	COG3	94.0363	6.88	386.816	4	4	10	1.8609	0.895998	5	14.0565	828	5.56689
Q9HC35	EMAL4_HUMAN	Echinoderm microtubule-associated protein-like 4	EML4	108.848	11.11	778.346	11	11	24	1.86064	0.895802	14	33.9416	981	6.40479
Q3SY69	AL1L2_HUMAN	Mitochondrial 10-formyltetrahydrofolate dehydrogenase	ALDH1L2	101.681	11.05	628.217	7	7	16	1.85891	0.894457	9	55.2242	923	6.52197
P09234	RU1C_HUMAN	U1 small nuclear ribonucleoprotein C	SNRPC	17.3812	13.21	302.507	2	2	7	1.85654	0.892616	4	26.1798	159	9.67139
P46019	KPB2_HUMAN	Phosphorylase b kinase regulatory subunit alpha, liver isoform	PHKA2	138.32	2.27	424.321	2	2	4	1.85422	0.890812	4	71.9623	1235	6.44287
P45378	TNNT3_HUMAN	Troponin T, fast skeletal muscle	TNNT3	31.8054	12.27	873.601	3	3	19	1.85297	0.88984	10	31.6516	269	5.89697
Q6IAN0	DRS7B_HUMAN	Dehydrogenase/reductase SDR family member 7B	DHRS7B	35.0966	12.31	173.962	3	3	6	1.85174	0.888879	3	1.35442	325	9.5542
P09382	LEG1_HUMAN	Galectin-1	LGALS1	14.7062	73.33	3276.41	10	10	103	1.85092	0.888241	49	46.9985	135	5.50342
P04440	DPB1_HUMAN	HLA class II histocompatibility antigen, DP beta 1 chain	HLA-DPB1	29.1408	21.71	146.272	4	4	4	1.8495	0.887139	4	51.8519	258	8.57275
Q9Y6H1	CHCH2_HUMAN	Coiled-coil-helix-coiled-coil-helix domain-containing protein 2	CHCHD2	15.5027	33.77	240.68	3	3	8	1.84796	0.88593	5	115.455	151	9.21729
P04156	PRIO_HUMAN	Major prion protein	PRNP	27.6432	8.7	176.255	2	2	4	1.84585	0.884288	2	73.599	253	8.99756
O15226	NKRF_HUMAN	NF-kappa-B-repressing factor	NKRF	77.6242	8.12	216.122	4	4	6	1.84484	0.883493	4	41.3859	690	8.79248
Q8NF50	DOCK8_HUMAN	Dedicator of cytokinesis protein 8	DOCK8	238.377	5	367.152	7	8	12	1.84048	0.880079	6	70.1458	2099	6.87354
Q8N5K1	CISD2_HUMAN	CDGSH iron-sulfur domain-containing protein 2	CISD2	15.2685	41.48	507.098	5	5	14	1.84043	0.880041	9	27.2742	135	9.61279
P04439	HLAA_HUMAN	HLA class I histocompatibility antigen, A alpha chain	HLA-A	40.8152	40.55	786.132	5	10	23	1.83908	0.878983	8	31.9306	365	5.99854
P12814	ACTN1_HUMAN	Alpha-actinin-1	ACTN1	102.993	75.67	17531.4	34	59	483	1.8385	0.878529	115	73.807	892	5.41455
Q9Y6M1	IF2B2_HUMAN	Insulin-like growth factor 2 mRNA-binding protein 2	IGF2BP2	66.0806	21.87	1009.51	9	11	33	1.83743	0.877686	12	68.3564	599	8.45557
P61513	RL37A_HUMAN	60S ribosomal protein L37a	RPL37A	10.2685	38.04	406.345	3	3	9	1.83576	0.87638	4	14.6323	92	10.4331
Q16658	FSCN1_HUMAN	Fascin	FSCN1	54.4961	76.67	6118.09	31	31	174	1.83457	0.875443	70	65.9387	493	7.23975
Q9BQE4	SELS_HUMAN	Selenoprotein S	SELENOS	21.1509	23.81	160.578	3	3	4	1.83435	0.875272	3	1.91497	189	9.70068
Q9NXE4	NSMA3_HUMAN	Sphingomyelin phosphodiesterase 4	SMPD4	97.7474	4.73	220.171	4	4	7	1.83177	0.873239	3	2.48847	866	8.26514
P08133	ANXA6_HUMAN	Annexin A6	ANXA6	75.8256	68.65	3962.73	40	40	114	1.8308	0.872472	64	32.2883	673	5.60498
Q92619	HMHA1_HUMAN	Rho GTPase-activating protein 45	ARHGAP45	124.536	8.98	604.118	7	7	16	1.82982	0.871701	7	21.9614	1136	6.1001
Q7L5N7	PCAT2_HUMAN	Lysophosphatidylcholine acyltransferase 2	LPCAT2	60.1694	31.43	883.873	13	13	27	1.82969	0.871602	16	59.2462	544	6.55127
Q92769	HDAC2_HUMAN	Histone deacetylase 2	HDAC2	55.3288	15.16	351.029	2	5	12	1.82907	0.871107	2	35.7634	488	5.90967
Q7Z6B7	SRGP1_HUMAN	SLIT-ROBO Rho GTPase-activating protein 1	SRGAP1	124.186	2.86	117.463	3	3	3	1.82701	0.869488	3	0.302677	1085	6.82959
Q86VB7	C163A_HUMAN	Scavenger receptor cysteine-rich type 1 protein M130	CD163	125.369	6.14	465.121	5	5	13	1.82686	0.869367	7	35.8329	1156	5.94775
Q15582	BGH3_HUMAN	Transforming growth factor-beta-induced protein ig-h3	TGFBI	74.634	57.69	8899.95	30	30	245	1.82679	0.869314	108	65.8155	683	7.7085
P58335	ANTR2_HUMAN	Anthrax toxin receptor 2	ANTXR2	53.6321	8.59	140.746	3	3	5	1.82651	0.86909	3	31.214	489	7.45947
Q9BWF3	RBM4_HUMAN	RNA-binding protein 4	RBM4	40.2887	40.66	644.589	10	10	23	1.82537	0.868186	14	59.5609	364	7.07861
Q06828	FMOD_HUMAN	Fibromodulin	FMOD	43.1515	8.51	213.751	3	3	5	1.82345	0.866672	4	12.5588	376	6.03662
Q5JSL3	DOC11_HUMAN	Dedicator of cytokinesis protein 11	DOCK11	237.519	1.78	165.688	2	3	3	1.82093	0.864674	2	6.8343	2073	7.73779
Q16629	SRSF7_HUMAN	Serine/arginine-rich splicing factor 7	SRSF7	27.35	20.59	320.234	4	5	10	1.82022	0.864113	6	26.1008	238	11.8247
P49458	SRP09_HUMAN	Signal recognition particle 9 kDa protein	SRP9	10.1051	44.19	364.246	4	4	11	1.81717	0.861697	7	23.0212	86	7.97217
P14543	NID1_HUMAN	Nidogen-1	NID1	136.291	8.42	302.592	6	6	9	1.81649	0.861153	5	42.6423	1247	5.2876
Q8TF01	PNISR_HUMAN	Arginine/serine-rich protein PNISR	PNISR	92.5211	2.86	183.701	2	2	4	1.81625	0.860966	2	2.5241	805	10.0229
Q14642	I5P1_HUMAN	Inositol polyphosphate-5-phosphatase A	INPP5A	47.7887	4.85	90.7821	2	2	2	1.81588	0.860666	2	22.0047	412	7.03467
Q8IWL3	HSC20_HUMAN	Iron-sulfur cluster co-chaperone protein HscB	HSCB	27.4047	11.06	95.6219	3	3	4	1.81421	0.859339	3	16.1396	235	7.69385
P29966	MARCS_HUMAN	Myristoylated alanine-rich C-kinase substrate	MARCKS	31.5359	35.84	1198.86	7	7	30	1.81371	0.858946	16	39.1266	332	4.44971
Q9NQ55	SSF1_HUMAN	Suppressor of SWI4 1 homolog	PPAN	53.1608	5.92	63.7146	2	2	2	1.81333	0.858643	2	22.2581	473	10.1255
P23497	SP100_HUMAN	Nuclear autoantigen Sp-100	SP100	100.354	10.47	427.55	7	8	17	1.81103	0.856811	9	28.5369	879	8.22119
P15498	VAV_HUMAN	Proto-oncogene vav	VAV1	98.2511	4.85	191.352	3	3	7	1.81066	0.856518	5	81.9317	845	6.62451
P51809	VAMP7_HUMAN	Vesicle-associated membrane protein 7	VAMP7	24.919	13.18	83.2212	2	2	2	1.80786	0.854284	2	16.0694	220	8.60205
P07093	GDN_HUMAN	Glia-derived nexin	SERPINE2	43.9742	34.67	1358.23	13	13	36	1.80752	0.854012	21	105.926	398	9.29053
P35579	MYH9_HUMAN	Myosin-9	MYH9	226.392	63.57	41807.4	117	142	1151	1.80677	0.853409	455	61.5987	1960	5.60498
Q9H583	HEAT1_HUMAN	HEAT repeat-containing protein 1	HEATR1	242.215	13.62	1071.47	19	19	37	1.80257	0.850058	17	38.0702	2144	6.53662
Q01081	U2AF1_HUMAN	Splicing factor U2AF 35 kDa subunit	U2AF1	27.8545	22.5	626.32	4	4	18	1.80249	0.849988	9	45.6263	240	8.80713
O60911	CATL2_HUMAN	Cathepsin L2	CTSV	37.3051	27.54	609.038	8	9	23	1.80244	0.849953	10	60.7132	334	8.76318
P07858	CATB_HUMAN	Cathepsin B	CTSB	37.7968	33.04	1387.43	9	9	41	1.79824	0.846586	23	48.5998	339	6.30322
Q7RTV0	PHF5A_HUMAN	PHD finger-like domain-containing protein 5A	PHF5A	12.397	30	161.676	3	3	6	1.79662	0.845287	3	9.615	110	8.41162
Q9H5Y7	SLIK6_HUMAN	SLIT and NTRK-like protein 6	SLITRK6	95.0489	5.83	225.98	4	4	8	1.7964	0.84511	5	42.7033	841	6.52197
P63220	RS21_HUMAN	40S ribosomal protein S21	RPS21	9.10557	54.22	708.77	6	6	22	1.79518	0.844129	12	33.789	83	8.49951
Q9P258	RCC2_HUMAN	Protein RCC2	RCC2	56.0492	39.85	1618.97	15	15	47	1.79135	0.841045	21	50.6574	522	8.77783
P08246	ELNE_HUMAN	Neutrophil elastase	ELANE	28.4998	38.2	743.23	6	6	21	1.78874	0.838944	10	39.425	267	9.34912
Q9ULH0	KDIS_HUMAN	Kinase D-interacting substrate of 220 kDa	KIDINS220	196.419	2.2	147.44	3	3	5	1.78827	0.838562	3	11.1482	1771	6.62451
Q9Y4F1	FARP1_HUMAN	FERM, ARHGEF and pleckstrin domain-containing protein 1	FARP1	118.559	6.32	168.21	3	3	5	1.78747	0.83792	3	5.96136	1045	8.14795
P21333	FLNA_HUMAN	Filamin-A	FLNA	280.564	65.89	30652.6	125	136	853	1.78745	0.837905	339	77.8673	2647	6.06201
P18077	RL35A_HUMAN	60S ribosomal protein L35a	RPL35A	12.5298	38.18	243.258	5	5	8	1.78638	0.837041	6	63.8842	110	11.063
P01889	HLAB_HUMAN	HLA class I histocompatibility antigen, B alpha chain	HLA-B	40.435	40.61	1065.59	3	10	28	1.78638	0.837039	4	35.22	362	5.84619
P31483	TIA1_HUMAN	Cytotoxic granule associated RNA binding protein TIA1	TIA1	42.9356	14.51	349.35	2	4	8	1.78501	0.83593	3	42.0588	386	7.73779
P13929	ENOB_HUMAN	Beta-enolase	ENO3	46.9573	41.24	12375.7	6	12	289	1.78472	0.8357	16	74.3362	434	7.7085
P49023	PAXI_HUMAN	Paxillin	PXN	64.4639	24.03	721.424	9	9	20	1.78381	0.83496	9	29.2355	591	6.18896
O15533	TPSN_HUMAN	Tapasin	TAPBP	47.5406	26.34	516.702	6	6	17	1.78365	0.83483	13	51.0138	448	6.99072
Q5T870	PRR9_HUMAN	Proline-rich protein 9	PRR9	12.8947	31.03	150.578	3	3	5	1.78068	0.832428	2	60.4848	116	4.97021
P05556	ITB1_HUMAN	Integrin beta-1	ITGB1	88.357	36.97	2741.97	25	25	83	1.77943	0.831419	44	46.6649	798	5.38916
O60306	AQR_HUMAN	RNA helicase aquarius	AQR	171.186	10.64	756.305	11	11	21	1.77936	0.831361	11	73.0275	1485	6.3667
Q5C9Z4	NOM1_HUMAN	Nucleolar MIF4G domain-containing protein 1	NOM1	96.1976	4.53	165.192	3	3	3	1.77773	0.830038	2	9.07341	860	8.104
P05114	HMGN1_HUMAN	Non-histone chromosomal protein HMG-14	HMGN1	10.6526	36	500.819	3	3	10	1.77726	0.829657	6	63.0228	100	9.59814
Q53H96	P5CR3_HUMAN	Pyrroline-5-carboxylate reductase 3	PYCR3	28.6449	24.82	610.739	5	5	13	1.77716	0.829571	8	38.8702	274	7.72314
P57729	RAB38_HUMAN	Ras-related protein Rab-38	RAB38	23.697	19.91	444.368	4	4	11	1.77526	0.828034	6	21.3572	211	7.76709
Q9Y680	FKBP7_HUMAN	Peptidyl-prolyl cis-trans isomerase FKBP7	FKBP7	25.7779	12.61	122.77	2	2	2	1.77293	0.826134	2	82.6415	222	6.31592
P05067	A4_HUMAN	Amyloid-beta precursor protein	APP	86.8881	20.39	1733.91	11	11	49	1.77198	0.825363	20	56.361	770	4.81787
P53999	TCP4_HUMAN	Activated RNA polymerase II transcriptional coactivator p15	SUB1	14.3864	50.39	959.263	9	9	29	1.77098	0.824552	15	48.0238	127	9.59814
P61769	B2MG_HUMAN	Beta-2-microglobulin	B2M	13.7059	57.14	1096.3	5	5	31	1.76954	0.823374	16	33.4128	119	6.52197
P04844	RPN2_HUMAN	Dolichyl-diphosphooligosaccharide--protein glycosyltransferase subunit 2	RPN2	69.241	48.49	3315.7	20	20	84	1.76929	0.823168	39	49.6426	631	5.69385
P05997	CO5A2_HUMAN	Collagen alpha-2(V) chain	COL5A2	144.821	3.67	138.791	4	4	4	1.76734	0.821578	3	18.539	1499	6.45557
P02452	CO1A1_HUMAN	Collagen alpha-1(I) chain	COL1A1	138.827	8.54	1263.16	10	10	32	1.76501	0.819672	16	132.963	1464	5.79541
Q8NFH8	REPS2_HUMAN	RalBP1-associated Eps domain-containing protein 2	REPS2	71.4892	7.73	385.482	4	4	7	1.76479	0.819499	4	90.7446	660	7.6499
P04233	HG2A_HUMAN	HLA class II histocompatibility antigen gamma chain	CD74	33.4937	10.47	280.556	3	3	7	1.76305	0.818075	5	29.6151	296	8.44092
O95486	SC24A_HUMAN	Protein transport protein Sec24A	SEC24A	119.674	11.62	592.529	8	9	18	1.76302	0.818048	10	42.4083	1093	7.66455
Q9NX58	LYAR_HUMAN	Cell growth-regulating nucleolar protein	LYAR	43.6069	26.39	587.665	8	8	17	1.76149	0.816795	10	84.7619	379	9.56885
O43760	SNG2_HUMAN	Synaptogyrin-2	SYNGR2	24.7941	8.04	51.4418	2	2	2	1.75489	0.811379	2	23.4226	224	4.94482
A1X283	SPD2B_HUMAN	SH3 and PX domain-containing protein 2B	SH3PXD2B	101.516	4.72	344.439	4	4	12	1.75417	0.810789	6	48.7576	911	8.68994
Q8N4H5	TOM5_HUMAN	Mitochondrial import receptor subunit TOM5 homolog	TOMM5	6.03137	47.06	115.198	3	3	3	1.75347	0.810212	3	90.6858	51	9.70068
Q9UBV2	SE1L1_HUMAN	Protein sel-1 homolog 1	SEL1L	88.6985	19.02	493.952	7	7	14	1.74612	0.804157	7	108.467	794	5.38916
O75717	WDHD1_HUMAN	WD repeat and HMG-box DNA-binding protein 1	WDHD1	125.888	10.1	408.116	8	8	12	1.74503	0.803249	6	51.7785	1129	5.61768
P20700	LMNB1_HUMAN	Lamin-B1	LMNB1	66.3676	51.37	3204.87	26	28	87	1.74419	0.802557	43	42.022	586	5.16064
Q13185	CBX3_HUMAN	Chromobox protein homolog 3	CBX3	20.7984	41.53	1379.78	5	7	38	1.74345	0.801948	12	48.4	183	5.32568
O75962	TRIO_HUMAN	Triple functional domain protein	TRIO	346.683	6.26	771.366	13	13	26	1.74343	0.801928	14	47.7342	3097	6.3667
P45973	CBX5_HUMAN	Chromobox protein homolog 5	CBX5	22.2111	31.41	532.153	4	5	14	1.74192	0.800674	7	32.1533	191	5.85889
Q8TE82	S3TC1_HUMAN	SH3 domain and tetratricopeptide repeat-containing protein 1	SH3TC1	146.868	1.8	131.174	2	2	2	1.74147	0.800308	2	53.1809	1336	6.25244
O75844	FACE1_HUMAN	CAAX prenyl protease 1 homolog	ZMPSTE24	54.7775	16.42	724.704	8	8	23	1.74054	0.799533	13	43.0974	475	7.48877
P19623	SPEE_HUMAN	Spermidine synthase	SRM	33.8027	31.13	474.95	7	7	16	1.73982	0.798941	8	19.5458	302	5.49072
P06865	HEXA_HUMAN	Beta-hexosaminidase subunit alpha	HEXA	60.6643	29.11	700.759	10	10	24	1.73869	0.798004	11	49.2321	529	5.16064
Q4KMQ2	ANO6_HUMAN	Anoctamin-6	ANO6	106.096	5.05	181.654	3	3	5	1.73826	0.797644	3	5.82517	910	7.76709
P46087	NOP2_HUMAN	Probable 28S rRNA (cytosine(4447)-C(5))-methyltransferase	NOP2	89.2471	17.73	769.083	10	10	19	1.73587	0.795662	10	65.263	812	9.23193
Q00653	NFKB2_HUMAN	Nuclear factor NF-kappa-B p100 subunit	NFKB2	96.6889	20.22	655.568	11	11	20	1.73544	0.795301	12	78.4974	900	6.25244
O60232	ZNRD2_HUMAN	Protein ZNRD2	ZNRD2	21.4607	12.06	96.6819	2	2	2	1.73479	0.794761	2	28.5789	199	5.23682
Q9BXS5	AP1M1_HUMAN	AP-1 complex subunit mu-1	AP1M1	48.5561	17.02	315.385	4	6	11	1.73467	0.794661	5	81.6064	423	7.29834
O95218	ZRAB2_HUMAN	Zinc finger Ran-binding domain-containing protein 2	ZRANB2	37.382	8.79	103.001	2	2	2	1.73391	0.79403	2	35.6984	330	10.0083
Q9UNW1	MINP1_HUMAN	Multiple inositol polyphosphate phosphatase 1	MINPP1	55.0161	13.55	187.335	5	5	7	1.73283	0.793129	5	12.941	487	7.81104
Q9UPU7	TBD2B_HUMAN	TBC1 domain family member 2B	TBC1D2B	109.812	10.28	319.758	7	7	11	1.73273	0.793045	5	27.2832	963	6.16357
Q9HCU5	PREB_HUMAN	Prolactin regulatory element-binding protein	PREB	45.4397	15.11	240.085	3	3	6	1.73217	0.792584	3	52.2715	417	7.88428
Q9H6E4	CC134_HUMAN	Coiled-coil domain-containing protein 134	CCDC134	26.544	24.89	273.879	5	5	9	1.73086	0.791489	6	43.0995	229	8.85107
O95429	BAG4_HUMAN	BAG family molecular chaperone regulator 4	BAG4	49.5634	8.53	205.267	3	3	5	1.73075	0.791397	3	1.15103	457	5.12256
P11215	ITAM_HUMAN	Integrin alpha-M	ITGAM	127.099	13.02	901.296	12	12	27	1.72938	0.790253	14	30.9258	1152	7.2251
P15735	PHKG2_HUMAN	Phosphorylase b kinase gamma catalytic chain, liver/testis isoform	PHKG2	46.4127	7.64	113.686	2	2	2	1.72694	0.788214	2	85.3491	406	6.37939
Q13445	TMED1_HUMAN	Transmembrane emp24 domain-containing protein 1	TMED1	25.1897	12.78	155.031	2	2	4	1.72562	0.787115	2	75.8516	227	4.4751
Q9UPN3	MACF1_HUMAN	Microtubule-actin cross-linking factor 1, isoforms 1/2/3/4/5	MACF1	837.787	24.57	12193.4	133	139	344	1.72375	0.785551	162	62.8123	7388	5.38916
O94905	ERLN2_HUMAN	Erlin-2	ERLIN2	37.8155	40.41	1022.73	9	12	32	1.7225	0.784502	13	23.4037	339	5.61768
Q13948	CASP_HUMAN	Protein CASP	CUX1	77.408	14.45	466.524	7	7	14	1.72204	0.784122	8	25.4443	678	5.43994
Q9Y657	SPIN1_HUMAN	Spindlin-1	SPIN1	29.5818	16.79	110.925	3	3	3	1.72157	0.783726	3	2.10187	262	6.96143
P08567	PLEK_HUMAN	Pleckstrin	PLEK	40.0994	8.86	97.7785	2	2	2	1.72142	0.783602	2	27.3052	350	8.27979
Q9BRK5	CAB45_HUMAN	45 kDa calcium-binding protein	SDF4	41.7805	28.45	802.987	8	8	23	1.71947	0.781965	11	22.3499	362	4.85596
Q6UVK1	CSPG4_HUMAN	Chondroitin sulfate proteoglycan 4	CSPG4	250.382	32.3	6846.43	54	54	189	1.71888	0.781472	73	117.338	2322	5.46533
P09917	LOX5_HUMAN	Polyunsaturated fatty acid 5-lipoxygenase	ALOX5	77.9333	7.72	366.082	4	4	9	1.7173	0.78014	5	19.4256	674	5.77002
O43583	DENR_HUMAN	Density-regulated protein	DENR	22.0781	34.34	298.805	4	4	6	1.71528	0.778448	4	14.3772	198	5.30029
P13995	MTDC_HUMAN	Bifunctional methylenetetrahydrofolate dehydrogenase/cyclohydrolase, mitochondrial	MTHFD2	37.8712	12.29	131.428	3	3	3	1.71502	0.778222	2	38.5713	350	8.73389
Q14766	LTBP1_HUMAN	Latent-transforming growth factor beta-binding protein 1	LTBP1	186.673	3.25	206.791	5	5	8	1.71464	0.777907	5	117.638	1721	5.96045
Q63HN8	RN213_HUMAN	E3 ubiquitin-protein ligase RNF213	RNF213	591.03	8.85	2321.32	34	34	69	1.71247	0.776082	39	51.0593	5207	6.48096
Q96DB5	RMD1_HUMAN	Regulator of microtubule dynamics protein 1	RMDN1	35.7854	20.7	546.999	7	7	17	1.71117	0.77498	11	40.9648	314	8.49951
Q9NX62	IMPA3_HUMAN	Golgi-resident adenosine 3',5'-bisphosphate 3'-phosphatase	BPNT2	38.657	21.17	186.208	4	4	7	1.71096	0.774807	3	49.3661	359	6.85889
P67936	TPM4_HUMAN	Tropomyosin alpha-4 chain	TPM4	28.5045	64.92	5755.24	12	25	199	1.70947	0.773546	24	83.4831	248	4.69092
P39060	COIA1_HUMAN	Collagen alpha-1(XVIII) chain	COL18A1	178.077	7.87	616.107	8	8	18	1.70928	0.773388	9	45.9217	1754	6.01123
O00541	PESC_HUMAN	Pescadillo homolog	PES1	67.96	16.67	478.122	10	10	18	1.70649	0.771029	12	83.2431	588	7.32764
Q92820	GGH_HUMAN	Gamma-glutamyl hydrolase	GGH	35.9412	33.65	1494.7	9	9	43	1.70511	0.769864	18	42.7155	318	7.10791
Q3KQU3	MA7D1_HUMAN	MAP7 domain-containing protein 1	MAP7D1	92.7641	14.39	824.224	11	11	26	1.70471	0.769524	13	49.2717	841	10.1108
O15234	CASC3_HUMAN	Protein CASC3	CASC3	76.2315	2.84	96.2713	2	2	2	1.70406	0.768979	2	89.6032	703	6.48096
Q9H173	SIL1_HUMAN	Nucleotide exchange factor SIL1	SIL1	52.052	12.15	332.149	4	4	9	1.70381	0.768763	5	17.1802	461	5.36377
P14314	GLU2B_HUMAN	Glucosidase 2 subunit beta	PRKCSH	59.3878	29.73	2145.77	16	16	64	1.70368	0.768656	28	48.986	528	4.41162
Q9HD67	MYO10_HUMAN	Unconventional myosin-X	MYO10	237.198	2.33	107.256	4	4	5	1.69836	0.764141	2	16.2058	2058	6.21436
P61326	MGN_HUMAN	Protein mago nashi homolog	MAGOH	17.1528	43.15	497.406	5	5	13	1.69758	0.763482	6	33.4197	146	6.11279
O95819	M4K4_HUMAN	Mitogen-activated protein kinase kinase kinase kinase 4	MAP4K4	142.013	4.92	352.613	4	4	9	1.697	0.76299	5	25.8961	1239	7.45947
Q9Y305	ACOT9_HUMAN	Acyl-coenzyme A thioesterase 9, mitochondrial	ACOT9	49.8695	34.4	866.788	14	14	33	1.69675	0.76277	19	62.1514	439	8.60205
O94913	PCF11_HUMAN	Pre-mRNA cleavage complex 2 protein Pcf11	PCF11	172.944	1.54	50.354	2	2	2	1.69616	0.762271	2	64.0659	1555	8.48486
P18085	ARF4_HUMAN	ADP-ribosylation factor 4	ARF4	20.4977	72.78	2384.91	6	11	72	1.69605	0.762176	13	82.8039	180	7.13721
Q9NVP1	DDX18_HUMAN	ATP-dependent RNA helicase DDX18	DDX18	75.3594	26.72	891.214	15	15	27	1.69401	0.76044	17	40.5544	670	9.49561
Q8IVH4	MMAA_HUMAN	Methylmalonic aciduria type A protein, mitochondrial	MMAA	46.5085	10.05	262.936	3	3	7	1.69372	0.760194	4	31.0889	418	9.29053
P45452	MMP13_HUMAN	Collagenase 3	MMP13	53.7855	48.2	1871.6	17	17	50	1.69264	0.759279	22	284.636	471	5.60498
O95816	BAG2_HUMAN	BAG family molecular chaperone regulator 2	BAG2	23.7572	13.27	179.087	3	3	5	1.69044	0.757398	3	13.5348	211	6.69775
Q2PZI1	D19L1_HUMAN	Probable C-mannosyltransferase DPY19L1	DPY19L1	77.2675	4.3	101.928	2	2	2	1.6899	0.756934	2	37.3629	675	8.95361
P31151	S10A7_HUMAN	Protein S100-A7	S100A7	11.4636	68.32	2804.2	9	9	72	1.68936	0.756476	28	82.6449	101	6.771
P16615	AT2A2_HUMAN	Sarcoplasmic/endoplasmic reticulum calcium ATPase 2	ATP2A2	114.683	28.89	3466.84	16	27	88	1.68906	0.756219	31	44.3161	1042	5.33838
P52292	IMA1_HUMAN	Importin subunit alpha-1	KPNA2	57.8259	21.93	631.539	8	8	19	1.6887	0.755915	10	26.5927	529	5.40186
Q15061	WDR43_HUMAN	WD repeat-containing protein 43	WDR43	74.8434	5.76	183.48	2	2	5	1.6886	0.755828	3	1.34645	677	5.56689
O43823	AKAP8_HUMAN	A-kinase anchor protein 8	AKAP8	76.0611	5.35	112.543	3	3	3	1.68615	0.753737	2	2.40106	692	5.14795
P21127	CD11B_HUMAN	Cyclin-dependent kinase 11B	CDK11B	92.5632	8.81	499.111	8	8	16	1.68535	0.753049	7	26.2869	795	5.5415
Q15165	PON2_HUMAN	Serum paraoxonase/arylesterase 2	PON2	39.3563	29.66	337.543	6	6	12	1.68413	0.752	8	103.614	354	5.60498
Q9UBK8	MTRR_HUMAN	Methionine synthase reductase	MTRR	77.625	4.01	149.048	2	2	4	1.68361	0.75156	2	51.8635	698	6.49365
A6NDG6	PGP_HUMAN	Glycerol-3-phosphate phosphatase	PGP	33.9845	14.64	249.845	4	4	7	1.68273	0.7508	4	25.8095	321	6.13818
Q9H871	RMD5A_HUMAN	E3 ubiquitin-protein transferase RMND5A	RMND5A	43.9642	6.14	125.474	2	2	4	1.68165	0.749874	3	11.5663	391	6.06201
P20908	CO5A1_HUMAN	Collagen alpha-1(V) chain	COL5A1	183.447	7.67	568.541	9	9	16	1.68127	0.749549	9	143.26	1838	5.05908
O94855	SC24D_HUMAN	Protein transport protein Sec24D	SEC24D	112.936	25.29	1040.85	17	18	37	1.68102	0.749341	21	112.17	1032	7.25439
Q14165	MLEC_HUMAN	Malectin	MLEC	32.2136	19.86	706.733	5	5	18	1.67967	0.748178	10	37.8137	292	5.41455
P54886	P5CS_HUMAN	Delta-1-pyrroline-5-carboxylate synthase	ALDH18A1	87.2475	26.92	1544.42	15	15	47	1.67938	0.747927	23	45.0987	795	7.12256
Q9UHQ4	BAP29_HUMAN	B-cell receptor-associated protein 29	BCAP29	28.3022	9.96	76.5823	2	2	2	1.67815	0.746868	2	15.6041	241	9.53955
Q8TDB6	DTX3L_HUMAN	E3 ubiquitin-protein ligase DTX3L	DTX3L	83.5013	18.78	629.429	11	11	20	1.67776	0.746536	13	51.8317	740	8.06006
P14780	MMP9_HUMAN	Matrix metalloproteinase-9	MMP9	78.4084	27.3	976.882	15	15	34	1.67726	0.746107	19	53.9447	707	6.06201
Q9Y3E5	PTH2_HUMAN	Peptidyl-tRNA hydrolase 2, mitochondrial	PTRH2	19.181	50.84	349.937	5	5	10	1.67613	0.745137	6	44.9266	179	8.73389
O75937	DNJC8_HUMAN	DnaJ homolog subfamily C member 8	DNAJC8	29.8234	37.94	567.137	8	8	22	1.67389	0.743207	11	32.7446	253	9.05615
Q96BX8	MOB3A_HUMAN	MOB kinase activator 3A	MOB3A	25.4479	15.21	119.313	2	2	3	1.67306	0.74249	3	44.4183	217	8.63135
Q8IXB1	DJC10_HUMAN	DnaJ homolog subfamily C member 10	DNAJC10	91.0213	12.36	739.6	8	8	21	1.67095	0.740667	11	60.7244	793	7.18115
Q9H7B2	RPF2_HUMAN	Ribosome production factor 2 homolog	RPF2	35.5602	10.78	189.441	3	3	8	1.66973	0.739618	5	37.3125	306	9.99365
Q9BV86	NTM1A_HUMAN	N-terminal Xaa-Pro-Lys N-methyltransferase 1	NTMT1	25.3708	48.43	362.84	7	7	13	1.66968	0.73957	7	98.965	223	5.51611
Q14696	MESD_HUMAN	LRP chaperone MESD	MESD	26.0603	25.64	260.462	4	4	8	1.66864	0.738674	5	79.002	234	7.78174
Q9Y6K5	OAS3_HUMAN	2'-5'-oligoadenylate synthase 3	OAS3	121.093	16.65	602.922	14	14	25	1.66795	0.738078	14	39.6428	1087	8.39697
Q9Y3C4	TPRKB_HUMAN	EKC/KEOPS complex subunit TPRKB	TPRKB	19.6485	26.86	268.353	3	3	7	1.66736	0.737563	3	133.347	175	6.78564
P11387	TOP1_HUMAN	DNA topoisomerase 1	TOP1	90.6689	28.37	1621.89	19	19	55	1.66731	0.73752	33	50.6484	765	9.30518
Q92930	RAB8B_HUMAN	Ras-related protein Rab-8B	RAB8B	23.5691	24.15	607.497	3	6	21	1.66712	0.737362	4	40.6062	207	9.0708
P05060	SCG1_HUMAN	Secretogranin-1	CHGB	78.2292	3.55	112.787	2	2	4	1.66627	0.736626	4	20.1963	677	5.07178
Q15424	SAFB1_HUMAN	Scaffold attachment factor B1	SAFB	102.58	16.07	1199.63	8	14	39	1.66606	0.736445	9	84.4414	915	5.46533
Q03252	LMNB2_HUMAN	Lamin-B2	LMNB2	69.9057	36.45	2365.28	19	22	68	1.66163	0.7326	34	35.3805	620	5.59229
Q32P41	TRM5_HUMAN	tRNA (guanine(37)-N1)-methyltransferase	TRMT5	58.2092	5.11	134.603	2	2	4	1.66158	0.732556	2	59.7502	509	8.6167
Q969G3	SMCE1_HUMAN	SWI/SNF-related matrix-associated actin-dependent regulator of chromatin subfamily E member 1	SMARCE1	46.6206	20.19	348.949	7	8	11	1.6595	0.730752	7	18.8166	411	4.88135
Q15691	MARE1_HUMAN	Microtubule-associated protein RP/EB family member 1	MAPRE1	29.9802	27.99	804.745	7	8	27	1.65892	0.730245	13	21.3362	268	5.13525
P19971	TYPH_HUMAN	Thymidine phosphorylase	TYMP	49.9242	61.62	4393.4	20	20	106	1.6579	0.729359	45	62.1813	482	5.52881
Q9Y376	CAB39_HUMAN	Calcium-binding protein 39	CAB39	39.8437	36.36	1108.93	12	13	37	1.6572	0.728752	19	31.7736	341	6.88818
Q13641	TPBG_HUMAN	Trophoblast glycoprotein	TPBG	46.0028	15.48	376.426	5	5	9	1.65485	0.726697	4	49.5109	420	6.82959
Q9BQG0	MBB1A_HUMAN	Myb-binding protein 1A	MYBBP1A	148.762	34.26	3238.27	30	30	84	1.65451	0.726406	37	59.2513	1328	9.27588
Q8N8A2	ANR44_HUMAN	Serine/threonine-protein phosphatase 6 regulatory ankyrin repeat subunit B	ANKRD44	107.535	6.85	279.598	4	5	8	1.65232	0.724492	5	28.323	993	6.30322
Q96KC8	DNJC1_HUMAN	DnaJ homolog subfamily C member 1	DNAJC1	63.8433	10.65	246.45	4	4	7	1.65209	0.724291	5	46.3225	554	8.63135
P61803	DAD1_HUMAN	Dolichyl-diphosphooligosaccharide--protein glycosyltransferase subunit DAD1	DAD1	12.4886	19.47	265.08	2	2	9	1.6511	0.723427	4	36.973	113	7.07861
Q03519	TAP2_HUMAN	Antigen peptide transporter 2	TAP2	75.6158	4.37	139.583	3	3	3	1.65095	0.723297	3	13.8889	686	8.01611
Q9UL25	RAB21_HUMAN	Ras-related protein Rab-21	RAB21	24.3323	26.22	456.696	5	5	16	1.65021	0.722646	9	36.4792	225	7.94287
Q9Y2G5	OFUT2_HUMAN	GDP-fucose protein O-fucosyltransferase 2	POFUT2	49.9443	8.62	323.148	3	3	8	1.64986	0.722344	5	40.1128	429	6.59521
Q01433	AMPD2_HUMAN	AMP deaminase 2	AMPD2	100.624	4.66	168.978	3	3	3	1.64986	0.72234	3	11.2715	879	6.93213
Q92688	AN32B_HUMAN	Acidic leucine-rich nuclear phosphoprotein 32 family member B	ANP32B	28.7703	25.1	1143.44	4	7	34	1.6496	0.722118	17	45.5308	251	4.05615
Q96FS4	SIPA1_HUMAN	Signal-induced proliferation-associated protein 1	SIPA1	112.08	5.66	313.301	4	4	9	1.64944	0.721979	5	9.57936	1042	6.59521
O76024	WFS1_HUMAN	Wolframin	WFS1	100.227	8.31	356.329	4	4	12	1.64932	0.721873	5	138.499	890	8.04541
Q9HD20	AT131_HUMAN	Endoplasmic reticulum transmembrane helix translocase	ATP13A1	132.87	8.31	396.81	7	7	12	1.64871	0.72134	7	50.1961	1204	8.1333
Q9Y4L1	HYOU1_HUMAN	Hypoxia up-regulated protein 1	HYOU1	111.266	48.45	5153.99	38	38	142	1.64764	0.720403	71	50.9151	999	5.22412
Q96KG9	SCYL1_HUMAN	N-terminal kinase-like protein	SCYL1	89.5752	18.94	743.978	10	10	26	1.64739	0.720179	13	43.0978	808	6.30322
Q96AE4	FUBP1_HUMAN	Far upstream element-binding protein 1	FUBP1	67.5185	47.52	2387.15	19	24	79	1.6457	0.718706	35	36.6521	644	7.60596
Q13427	PPIG_HUMAN	Peptidyl-prolyl cis-trans isomerase G	PPIG	88.5641	4.51	169.488	3	3	6	1.64468	0.717805	4	32.6065	754	10.2866
P33241	LSP1_HUMAN	Lymphocyte-specific protein 1	LSP1	37.169	23.89	778.602	6	6	23	1.64285	0.7162	13	37.9751	339	4.7417
Q9UNF1	MAGD2_HUMAN	Melanoma-associated antigen D2	MAGED2	64.9144	13.2	515.195	7	7	13	1.64277	0.716129	7	33.003	606	9.31982
Q9BVI4	NOC4L_HUMAN	Nucleolar complex protein 4 homolog	NOC4L	58.4307	13.76	250.457	4	4	7	1.64193	0.715396	3	83.4759	516	7.48877
Q9NV06	DCA13_HUMAN	DDB1- and CUL4-associated factor 13	DCAF13	51.3692	8.76	143.06	3	3	5	1.64047	0.714111	3	21.4618	445	9.18799
Q9BRX2	PELO_HUMAN	Protein pelota homolog	PELO	43.332	3.9	191.144	2	2	5	1.63915	0.71295	3	83.3851	385	6.34131
Q96DZ1	ERLEC_HUMAN	Endoplasmic reticulum lectin 1	ERLEC1	54.8233	10.97	254.265	4	4	8	1.63863	0.712489	6	114.355	483	6.27783
Q7Z4Q2	HEAT3_HUMAN	HEAT repeat-containing protein 3	HEATR3	74.535	3.53	145.824	2	2	5	1.63112	0.705865	3	6.10748	680	5.10986
P16401	H15_HUMAN	Histone H1.5	H1-5	22.5665	33.19	2119.08	6	10	57	1.62955	0.704477	26	83.1717	226	10.9165
Q9NQT4	EXOS5_HUMAN	Exosome complex component RRP46	EXOSC5	25.2329	24.26	415.471	4	4	12	1.62942	0.70436	5	6.16554	235	7.59131
O60234	GMFG_HUMAN	Glia maturation factor gamma	GMFG	16.7904	25.35	368.056	4	4	10	1.6287	0.703723	6	35.5577	142	5.26221
O94985	CSTN1_HUMAN	Calsyntenin-1	CLSTN1	109.724	23.14	1585.58	15	15	44	1.62816	0.703247	22	69.0303	981	4.90674
Q13428	TCOF_HUMAN	Treacle protein	TCOF1	152.015	20.7	2122.42	23	23	66	1.62814	0.703226	33	35.1864	1488	9.0415
Q9NYV4	CDK12_HUMAN	Cyclin-dependent kinase 12	CDK12	164.054	4.16	155.859	4	4	4	1.6275	0.702658	4	31.1623	1490	9.43701
P32942	ICAM3_HUMAN	Intercellular adhesion molecule 3	ICAM3	59.5028	3.47	138.454	2	2	4	1.62728	0.702461	2	37.0851	547	5.42725
Q92673	SORL_HUMAN	Sortilin-related receptor	SORL1	248.267	2.53	192.06	4	4	6	1.62654	0.701803	4	85.6982	2214	5.5542
Q9NVA1	UQCC1_HUMAN	Ubiquinol-cytochrome-c reductase complex assembly factor 1	UQCC1	34.5776	6.35	125.263	2	2	4	1.62641	0.701695	2	40.1082	299	8.90967
Q9Y3B4	SF3B6_HUMAN	Splicing factor 3B subunit 6	SF3B6	14.5756	33.6	506.821	4	4	13	1.62594	0.701274	8	30.5111	125	9.37842
O94842	TOX4_HUMAN	TOX high mobility group box family member 4	TOX4	66.1531	3.7	182.264	2	2	2	1.62574	0.701093	2	31.1552	621	5.05908
Q15041	AR6P1_HUMAN	ADP-ribosylation factor-like protein 6-interacting protein 1	ARL6IP1	23.3474	18.72	172.911	2	2	3	1.6256	0.700969	3	50.4524	203	9.31982
Q8IWJ2	GCC2_HUMAN	GRIP and coiled-coil domain-containing protein 2	GCC2	195.789	6.18	270.342	8	8	10	1.62439	0.699899	8	39.5296	1684	5.13525
Q15397	PUM3_HUMAN	Pumilio homolog 3	PUM3	73.5383	11.88	351.552	6	6	11	1.62224	0.697991	6	29.947	648	9.64209
Q01105	SET_HUMAN	Protein SET	SET	33.4687	45.17	1923.36	10	10	58	1.62119	0.697051	31	35.65	290	4.32275
P78527	PRKDC_HUMAN	DNA-dependent protein kinase catalytic subunit	PRKDC	468.788	39.41	13998.5	136	136	397	1.61978	0.695794	191	54.3359	4128	7.12256
P49815	TSC2_HUMAN	Tuberin	TSC2	200.481	2.6	173.319	3	3	6	1.6197	0.695726	4	37.4465	1807	7.31299
Q9Y2X3	NOP58_HUMAN	Nucleolar protein 58	NOP58	59.5405	34.59	1365.03	13	13	36	1.61967	0.695696	20	71.769	529	8.92432
O00425	IF2B3_HUMAN	Insulin-like growth factor 2 mRNA-binding protein 3	IGF2BP3	63.6656	14.16	426.635	4	6	10	1.61773	0.693973	3	152.506	579	8.86572
Q9NUQ6	SPS2L_HUMAN	SPATS2-like protein	SPATS2L	61.6907	20.43	546.699	8	8	16	1.61524	0.691745	10	51.5577	558	9.64209
P07602	SAP_HUMAN	Prosaposin	PSAP	58.0739	38.74	2789.69	17	17	91	1.61421	0.690824	41	52.5695	524	5.17334
P48059	LIMS1_HUMAN	LIM and senescent cell antigen-like-containing domain protein 1	LIMS1	37.2258	15.08	198.659	4	4	6	1.61399	0.690629	4	71.3764	325	8.04541
P51153	RAB13_HUMAN	Ras-related protein Rab-13	RAB13	22.7597	19.7	260.27	3	4	8	1.61296	0.689707	3	5.8996	203	9.18799
Q08J23	NSUN2_HUMAN	RNA cytosine C(5)-methyltransferase NSUN2	NSUN2	86.4158	43.68	2591.49	24	24	79	1.61284	0.689605	42	58.6367	767	6.771
O60711	LPXN_HUMAN	Leupaxin	LPXN	43.3035	9.07	69.3829	2	2	2	1.61226	0.689081	2	18.8851	386	6.01123
P30101	PDIA3_HUMAN	Protein disulfide-isomerase A3	PDIA3	56.7468	66.53	8805.17	35	35	261	1.61124	0.688171	126	55.579	505	6.354
P02461	CO3A1_HUMAN	Collagen alpha-1(III) chain	COL3A1	138.479	3.27	451.475	4	4	12	1.61122	0.688151	5	215.103	1466	6.60986
Q9Y4I1	MYO5A_HUMAN	Unconventional myosin-Va	MYO5A	215.269	15.58	1559.14	17	21	50	1.61102	0.687971	19	43.5655	1855	8.48486
P83881	RL36A_HUMAN	60S ribosomal protein L36a	RPL36A	12.4328	16.98	275.636	3	3	11	1.61047	0.687485	6	93.184	106	10.5796
O94868	FCSD2_HUMAN	F-BAR and double SH3 domains protein 2	FCHSD2	84.2241	3.51	139.355	2	2	3	1.60828	0.685519	3	48.7059	740	5.77002
Q01995	TAGL_HUMAN	Transgelin	TAGLN	22.5964	73.63	2395.22	14	14	70	1.60554	0.683061	45	33.657	201	8.83643
Q00341	VIGLN_HUMAN	Vigilin	HDLBP	141.368	49.29	5814.15	53	53	182	1.60424	0.681889	93	41.2286	1268	6.87354
Q16666	IF16_HUMAN	Gamma-interferon-inducible protein 16	IFI16	88.1994	31.21	1935.57	21	21	61	1.60389	0.681577	41	28.2696	785	9.27588
Q13308	PTK7_HUMAN	Inactive tyrosine-protein kinase 7	PTK7	118.317	27.85	2600.27	20	20	72	1.60089	0.678872	34	79.84	1070	7.09326
Q96AQ6	PBIP1_HUMAN	Pre-B-cell leukemia transcription factor-interacting protein 1	PBXIP1	80.5941	10.26	465.332	6	6	13	1.60079	0.678788	7	20.5463	731	5.32568
Q9ULC4	MCTS1_HUMAN	Malignant T-cell-amplified sequence 1	MCTS1	20.5418	41.99	707.502	5	5	19	1.60063	0.678643	11	41.0506	181	8.82178
Q12888	TP53B_HUMAN	TP53-binding protein 1	TP53BP1	213.443	5.88	602.148	8	8	17	1.59971	0.677811	9	34.0678	1972	4.70361
P06454	PTMA_HUMAN	Prothymosin alpha	PTMA	12.196	23.42	2326.96	5	5	57	1.59911	0.677265	24	31.0134	111	3.77686
Q9UI08	EVL_HUMAN	Ena/VASP-like protein	EVL	44.5922	20.91	332.251	6	6	12	1.59851	0.676726	8	26.7806	416	8.83643
P08572	CO4A2_HUMAN	Collagen alpha-2(IV) chain	COL4A2	167.449	1.46	156.457	2	2	2	1.59848	0.676705	2	347.906	1712	8.66064
P46100	ATRX_HUMAN	Transcriptional regulator ATRX	ATRX	282.412	5.22	598.34	11	11	18	1.59838	0.67661	12	42.3109	2492	6.55127
Q9Y4P3	TBL2_HUMAN	Transducin beta-like protein 2	TBL2	49.7662	27.29	577.708	10	10	14	1.59813	0.676386	8	92.8543	447	9.43701
P42768	WASP_HUMAN	Actin nucleation-promoting factor WAS	WAS	52.8799	9.16	181.897	3	3	5	1.59615	0.674594	3	19.9661	502	6.63916
P50453	SPB9_HUMAN	Serpin B9	SERPINB9	42.3763	14.36	560.712	3	4	15	1.59479	0.673364	5	27.1038	376	5.85889
O14933	UB2L6_HUMAN	Ubiquitin/ISG15-conjugating enzyme E2 L6	UBE2L6	17.7572	16.99	65.1561	2	2	2	1.59375	0.672421	2	9.28192	153	7.88428
O43312	MTSS1_HUMAN	Protein MTSS 1	MTSS1	82.1999	11.52	388.275	6	6	11	1.59374	0.67242	6	77.0156	755	6.91748
Q07955	SRSF1_HUMAN	Serine/arginine-rich splicing factor 1	SRSF1	27.7278	44.35	1012.41	9	9	36	1.59106	0.669992	22	26.5679	248	10.3599
P17844	DDX5_HUMAN	Probable ATP-dependent RNA helicase DDX5	DDX5	69.1047	54.89	2603.13	18	27	87	1.59079	0.669741	33	51.6993	614	8.92432
P31146	COR1A_HUMAN	Coronin-1A	CORO1A	50.9938	39.05	1985.81	15	15	58	1.58993	0.668963	36	56.7848	461	6.68311
P33992	MCM5_HUMAN	DNA replication licensing factor MCM5	MCM5	82.2332	25.75	831.101	14	14	28	1.58783	0.667055	14	28.9172	734	8.36768
P23142	FBLN1_HUMAN	Fibulin-1	FBLN1	77.1624	22.05	1018.48	11	11	31	1.58766	0.666902	17	28.0644	703	5.22412
P80217	IN35_HUMAN	Interferon-induced 35 kDa protein	IFI35	31.5267	18.88	118.592	3	3	4	1.5873	0.666571	3	27.66	286	6.0874
Q5JTV8	TOIP1_HUMAN	Torsin-1A-interacting protein 1	TOR1AIP1	66.2083	24.87	1060.86	11	11	29	1.58719	0.666471	14	54.7443	583	8.17725
P07711	CATL1_HUMAN	Procathepsin L	CTSL	37.5397	13.21	317.417	2	3	8	1.5871	0.666391	4	13.0848	333	5.45264
Q9NP61	ARFG3_HUMAN	ADP-ribosylation factor GTPase-activating protein 3	ARFGAP3	56.893	4.07	97.1764	2	2	2	1.58602	0.665413	2	97.6446	516	7.35693
Q96S52	PIGS_HUMAN	GPI transamidase component PIG-S	PIGS	61.6172	21.08	347.666	6	6	10	1.58431	0.663854	7	74.3339	555	6.49365
Q09161	NCBP1_HUMAN	Nuclear cap-binding protein subunit 1	NCBP1	91.7805	19.49	855.539	11	11	23	1.58207	0.661816	12	38.1911	790	6.43018
O15143	ARC1B_HUMAN	Actin-related protein 2/3 complex subunit 1B	ARPC1B	40.9234	34.68	935.236	9	10	28	1.58194	0.66169	11	52.9442	372	8.35303
P08575	PTPRC_HUMAN	Receptor-type tyrosine-protein phosphatase C	PTPRC	147.394	19.37	1456.38	21	21	45	1.58175	0.661521	28	42.4973	1306	6.15088
O95239	KIF4A_HUMAN	Chromosome-associated kinesin KIF4A	KIF4A	139.794	4.87	265.636	6	6	11	1.58139	0.661189	6	100.209	1232	6.26514
Q8TED0	UTP15_HUMAN	U3 small nucleolar RNA-associated protein 15 homolog	UTP15	58.3786	11	343.82	5	5	12	1.58131	0.661116	6	8.01384	518	9.11475
P62875	RPAB5_HUMAN	DNA-directed RNA polymerases I, II, and III subunit RPABC5	POLR2L	7.63999	73.13	311.306	3	3	8	1.58093	0.660777	3	34.966	67	7.76709
O60443	GSDME_HUMAN	Gasdermin-E	GSDME	54.5204	29.03	716.912	11	11	20	1.58083	0.660682	9	21.0024	496	5.17334
P02751	FINC_HUMAN	Fibronectin	FN1	272.15	37.59	6559.18	57	57	207	1.58054	0.66042	100	46.0669	2477	5.50342
Q15080	NCF4_HUMAN	Neutrophil cytosol factor 4	NCF4	39.0073	11.21	195.23	3	3	5	1.58042	0.660304	3	153.509	339	6.82959
Q8NCC3	PAG15_HUMAN	Phospholipase A2 group XV	PLA2G15	46.6279	9.71	220.584	3	3	7	1.58019	0.660097	4	13.3788	412	6.72705
Q9UGP8	SEC63_HUMAN	Translocation protein SEC63 homolog	SEC63	87.9416	8.29	315.172	5	5	10	1.58008	0.659994	5	50.2669	760	5.31299
Q12788	TBL3_HUMAN	Transducin beta-like protein 3	TBL3	88.9785	6.56	373.446	3	3	9	1.57873	0.658767	4	18.1903	808	6.90283
Q15942	ZYX_HUMAN	Zyxin	ZYX	61.2382	38.64	1431.13	15	15	43	1.5783	0.658375	24	42.2405	572	6.66846
P61626	LYSC_HUMAN	Lysozyme C	LYZ	16.5263	50.68	517.719	6	6	15	1.57745	0.657597	7	31.8133	148	9.15869
Q96C01	F136A_HUMAN	Protein FAM136A	FAM136A	15.6307	31.16	264.778	4	4	9	1.57693	0.657116	5	58.0832	138	7.60596
P15586	GNS_HUMAN	N-acetylglucosamine-6-sulfatase	GNS	62.042	15.94	354.623	7	7	13	1.576	0.65627	9	112.614	552	8.30908
Q6ZMZ3	SYNE3_HUMAN	Nesprin-3	SYNE3	112.146	5.13	100.888	3	3	4	1.57485	0.65521	3	10.0761	975	6.22705
P49790	NU153_HUMAN	Nuclear pore complex protein Nup153	NUP153	153.843	6.64	460.58	8	8	15	1.5743	0.654713	9	25.3043	1475	8.73389
Q8N766	EMC1_HUMAN	ER membrane protein complex subunit 1	EMC1	111.689	27.69	1565.61	19	19	46	1.57413	0.654556	28	43.8295	993	7.66455
P55210	CASP7_HUMAN	Caspase-7	CASP7	34.2548	26.4	275.796	6	6	7	1.57313	0.65364	6	17.1017	303	6.07471
O60704	TPST2_HUMAN	Protein-tyrosine sulfotransferase 2	TPST2	41.8849	6.37	91.4956	2	2	2	1.57111	0.651783	2	32.7553	377	9.08545
P55769	NH2L1_HUMAN	NHP2-like protein 1	SNU13	14.1646	39.84	743.117	3	3	21	1.57073	0.65144	10	40.5538	128	8.45557
Q96BR5	COA7_HUMAN	Cytochrome c oxidase assembly factor 7	COA7	25.6921	18.61	125.308	3	3	4	1.5697	0.650485	3	5.96051	231	6.02393
Q96MG8	PCMD1_HUMAN	Protein-L-isoaspartate O-methyltransferase domain-containing protein 1	PCMTD1	40.6495	4.76	114.36	2	2	2	1.56782	0.648762	2	12.1683	357	5.65576
P01903	DRA_HUMAN	HLA class II histocompatibility antigen, DR alpha chain	HLA-DRA	28.6027	20.87	366.522	4	4	11	1.56753	0.64849	7	47.7545	254	4.99561
P08648	ITA5_HUMAN	Integrin alpha-5	ITGA5	114.465	9.34	511.91	8	8	15	1.56749	0.648455	9	19.1691	1049	5.77002
O14981	BTAF1_HUMAN	TATA-binding protein-associated factor 172	BTAF1	206.756	1.78	153.31	3	3	3	1.56738	0.648351	2	17.0964	1849	6.52197
Q9Y6X9	MORC2_HUMAN	ATPase MORC2	MORC2	117.75	5.14	218.268	4	4	7	1.56737	0.64835	4	11.0629	1032	8.38232
Q9BSC4	NOL10_HUMAN	Nucleolar protein 10	NOL10	80.2514	3.63	226.595	2	2	7	1.56711	0.648103	4	40.1054	688	8.45557
Q96EX1	SIM12_HUMAN	Small integral membrane protein 12	SMIM12	10.7927	19.57	96.7404	2	2	2	1.56473	0.645918	2	29.8133	92	8.44092
Q14739	LBR_HUMAN	Delta(14)-sterol reductase LBR	LBR	70.658	8.78	124.27	3	3	3	1.56391	0.645158	2	19.6392	615	9.36377
P30260	CDC27_HUMAN	Cell division cycle protein 27 homolog	CDC27	91.8093	7.28	260.156	3	3	8	1.56175	0.643163	5	48.7135	824	7.02002
Q96IF1	AJUBA_HUMAN	LIM domain-containing protein ajuba	AJUBA	56.8971	6.51	238.182	3	3	5	1.56161	0.643037	3	23.3633	538	7.13721
P25205	MCM3_HUMAN	DNA replication licensing factor MCM3	MCM3	90.924	40.35	1622.47	25	25	48	1.55933	0.640931	28	61.7934	808	5.77002
P26358	DNMT1_HUMAN	DNA (cytosine-5)-methyltransferase 1	DNMT1	183.05	6.06	394.078	7	7	14	1.55909	0.640703	9	47.1582	1616	7.75244
P05164	PERM_HUMAN	Myeloperoxidase	MPO	83.8148	46.17	3654.03	26	29	119	1.55873	0.640375	55	28.0685	745	8.96826
P08236	BGLR_HUMAN	Beta-glucuronidase	GUSB	74.6847	7.83	253.935	4	4	7	1.5579	0.639607	5	30.5956	651	7.02002
P14598	NCF1_HUMAN	Neutrophil cytosol factor 1	NCF1	44.6539	15.38	277.721	4	4	5	1.55712	0.638883	4	8.83986	390	9.12939
Q9UMD9	COHA1_HUMAN	Collagen alpha-1(XVII) chain	COL17A1	150.326	10.82	844.34	12	12	24	1.5566	0.638395	11	69.1297	1497	8.79248
Q8WXE9	STON2_HUMAN	Stonin-2	STON2	101.102	8.51	437.399	5	5	13	1.55652	0.638325	6	96.0186	905	5.38916
P51812	KS6A3_HUMAN	Ribosomal protein S6 kinase alpha-3	RPS6KA3	83.6829	48.65	2545.62	23	29	78	1.55645	0.638262	33	43.0206	740	6.88818
Q9HD26	GOPC_HUMAN	Golgi-associated PDZ and coiled-coil motif-containing protein	GOPC	50.4888	25.32	638.002	8	8	19	1.55506	0.636972	10	38.0771	462	5.92236
Q9BZE4	GTPB4_HUMAN	GTP-binding protein 4	GTPBP4	73.9178	6.47	231.015	4	4	9	1.55505	0.636963	5	32.3644	634	9.49561
Q9Y4R8	TELO2_HUMAN	Telomere length regulation protein TEL2 homolog	TELO2	91.6892	5.85	160.879	4	4	6	1.5493	0.63162	4	55.4174	837	5.75732
P79483	DRB3_HUMAN	HLA class II histocompatibility antigen, DR beta 3 chain	HLA-DRB3	29.9432	17.67	316.879	3	3	9	1.54909	0.631424	5	12.0354	266	8.55811
P48594	SPB4_HUMAN	Serpin B4	SERPINB4	44.8255	57.69	5931.2	10	27	186	1.54759	0.630021	13	63.2115	390	6.21436
Q9Y287	ITM2B_HUMAN	Integral membrane protein 2B	ITM2B	30.3184	23.68	459.151	4	4	10	1.54636	0.628878	5	30.7477	266	5.13525
Q96RF0	SNX18_HUMAN	Sorting nexin-18	SNX18	68.8512	9.71	348.824	3	3	8	1.54634	0.628854	4	13.9008	628	5.68115
O75400	PR40A_HUMAN	Pre-mRNA-processing factor 40 homolog A	PRPF40A	108.737	12.75	900.272	11	11	26	1.54617	0.628696	16	41.1595	957	7.56201
P23368	MAOM_HUMAN	NAD-dependent malic enzyme, mitochondrial	ME2	65.4018	25.86	1033.04	10	10	28	1.54589	0.628434	13	33.1677	584	7.60596
Q9NR50	EI2BG_HUMAN	Translation initiation factor eIF-2B subunit gamma	EIF2B3	50.208	8.19	275.922	3	3	8	1.54449	0.627134	5	29.7943	452	6.46826
Q9BRR6	ADPGK_HUMAN	ADP-dependent glucokinase	ADPGK	54.0547	20.12	357.601	5	5	11	1.5438	0.626489	7	79.211	497	6.20166
Q9UHX1	PUF60_HUMAN	Poly(U)-binding-splicing factor PUF60	PUF60	59.8376	38.64	1893.36	18	18	62	1.5433	0.626017	29	37.0015	559	5.2876
P19878	NCF2_HUMAN	Neutrophil cytosol factor 2	NCF2	59.7235	3.23	134.863	2	2	4	1.5425	0.625267	2	54.3973	526	6.16357
P62318	SMD3_HUMAN	Small nuclear ribonucleoprotein Sm D3	SNRPD3	13.9073	47.62	811.349	4	4	24	1.5419	0.62471	14	51.7816	126	10.3159
Q14435	GALT3_HUMAN	Polypeptide N-acetylgalactosaminyltransferase 3	GALNT3	72.5639	15.01	607.567	7	7	16	1.54036	0.623269	12	40.9229	633	7.98682
Q96A32	MYL11_HUMAN	Myosin regulatory light chain 11	MYL11	19.0024	62.72	1248.14	10	10	36	1.54002	0.622953	22	25.222	169	5.0083
Q9NS69	TOM22_HUMAN	Mitochondrial import receptor subunit TOM22 homolog	TOMM22	15.5118	33.8	612.295	4	4	16	1.53819	0.621231	9	92.2064	142	4.33545
P38159	RBMX_HUMAN	RNA-binding motif protein, X chromosome	RBMX	42.3063	32.99	1676.77	12	12	54	1.53788	0.620947	27	51.9438	391	10.0522
Q01130	SRSF2_HUMAN	Serine/arginine-rich splicing factor 2	SRSF2	25.4612	11.31	845.876	2	2	17	1.5371	0.620208	7	72.2225	221	11.854
Q6ZXV5	TMTC3_HUMAN	Protein O-mannosyl-transferase TMTC3	TMTC3	103.942	11.15	507.678	7	7	14	1.53698	0.620103	9	54.816	915	8.86572
Q9NW64	RBM22_HUMAN	Pre-mRNA-splicing factor RBM22	RBM22	46.8654	11.9	305.827	4	4	10	1.5365	0.619648	6	21.9418	420	8.54346
O43660	PLRG1_HUMAN	Pleiotropic regulator 1	PLRG1	57.1581	7.78	252.127	2	2	3	1.53608	0.619258	2	22.0576	514	9.17334
Q92484	ASM3A_HUMAN	Acid sphingomyelinase-like phosphodiesterase 3a	SMPDL3A	51.2277	5.3	159.349	2	2	6	1.53561	0.618816	3	52.304	453	6.32861
P07948	LYN_HUMAN	Tyrosine-protein kinase Lyn	LYN	58.5368	11.13	212.11	3	6	10	1.53557	0.618779	4	61.4546	512	7.10791
P55795	HNRH2_HUMAN	Heterogeneous nuclear ribonucleoprotein H2	HNRNPH2	49.2323	42.54	2584.38	7	12	78	1.53552	0.618724	18	44.9792	449	6.30322
Q8NI27	THOC2_HUMAN	THO complex subunit 2	THOC2	182.659	7.85	730.553	10	10	23	1.53549	0.618698	13	78.3898	1593	8.44092
P25440	BRD2_HUMAN	Bromodomain-containing protein 2	BRD2	88.0063	4.37	187.759	2	3	5	1.53469	0.617948	3	46.9953	801	9.08545
O95347	SMC2_HUMAN	Structural maintenance of chromosomes protein 2	SMC2	135.572	13.87	958.344	14	14	29	1.53438	0.61766	14	19.9733	1197	8.42627
O15357	SHIP2_HUMAN	Phosphatidylinositol 3,4,5-trisphosphate 5-phosphatase 2	INPPL1	138.513	6.44	301.725	5	5	9	1.53344	0.616774	5	16.7004	1258	6.53662
P08134	RHOC_HUMAN	Rho-related GTP-binding protein RhoC	RHOC	21.9923	65.8	2979.35	2	10	83	1.53008	0.613612	6	46.8479	193	6.58057
P11388	TOP2A_HUMAN	DNA topoisomerase 2-alpha	TOP2A	174.276	7.71	538.985	6	10	17	1.52947	0.613036	7	98.8083	1531	8.71924
P14317	HCLS1_HUMAN	Hematopoietic lineage cell-specific protein	HCLS1	53.981	24.69	592.644	8	8	19	1.52939	0.612956	11	51.9983	486	4.80518
Q658Y4	F91A1_HUMAN	Protein FAM91A1	FAM91A1	93.8497	15.51	700.869	9	9	18	1.52936	0.612926	11	31.8356	838	6.39209
Q9H553	ALG2_HUMAN	Alpha-1,3/1,6-mannosyltransferase ALG2	ALG2	47.0613	17.55	237.626	5	5	7	1.52748	0.611157	6	51.7866	416	7.04932
Q13136	LIPA1_HUMAN	Liprin-alpha-1	PPFIA1	135.695	13.48	954.18	11	11	26	1.52732	0.611002	15	42.365	1202	6.29053
A6NHR9	SMHD1_HUMAN	Structural maintenance of chromosomes flexible hinge domain-containing protein 1	SMCHD1	226.231	6.38	436.621	9	9	14	1.52729	0.610978	8	15.4906	2005	7.29834
P39687	AN32A_HUMAN	Acidic leucine-rich nuclear phosphoprotein 32 family member A	ANP32A	28.5683	47.79	1388.69	7	9	44	1.52604	0.609793	14	58.3379	249	4.09424
Q04864	REL_HUMAN	Proto-oncogene c-Rel	REL	68.4762	22.78	699.88	11	11	24	1.5256	0.609377	12	53.2303	619	5.85889
P80511	S10AC_HUMAN	Protein S100-A12	S100A12	10.5685	64.13	391.984	4	4	13	1.5245	0.608332	7	9.01952	92	6.25244
Q9Y5X2	SNX8_HUMAN	Sorting nexin-8	SNX8	52.5361	10.11	206.727	4	4	6	1.52361	0.607491	4	59.4232	465	7.38623
O75369	FLNB_HUMAN	Filamin-B	FLNB	277.99	59.19	14952.2	98	110	421	1.52304	0.606953	167	53.6091	2602	5.73193
Q9H4A6	GOLP3_HUMAN	Golgi phosphoprotein 3	GOLPH3	33.7895	20.13	370.845	4	5	8	1.5228	0.606726	4	15.5545	298	6.44287
P49913	CAMP_HUMAN	Cathelicidin antimicrobial peptide	CAMP	19.2892	16.47	291.601	3	3	9	1.52265	0.606587	3	81.5452	170	9.40771
Q9BRX5	PSF3_HUMAN	DNA replication complex GINS protein PSF3	GINS3	24.5192	14.81	126.234	3	3	4	1.52257	0.606505	3	17.6995	216	5.33838
P35613	BASI_HUMAN	Basigin	BSG	42.1741	30.39	609.003	7	7	21	1.52189	0.605864	8	69.6928	385	5.65576
Q14573	ITPR3_HUMAN	Inositol 1,4,5-trisphosphate receptor type 3	ITPR3	303.912	10.6	946.458	16	20	36	1.52153	0.605526	16	70.8829	2671	6.48096
Q99575	POP1_HUMAN	Ribonucleases P/MRP protein subunit POP1	POP1	114.636	8.79	520.446	7	7	21	1.52045	0.604498	11	32.0265	1024	9.21729
P52657	T2AG_HUMAN	Transcription initiation factor IIA subunit 2	GTF2A2	12.4494	14.68	108.774	2	2	4	1.52041	0.604459	2	4.98547	109	6.62451
P84103	SRSF3_HUMAN	Serine/arginine-rich splicing factor 3	SRSF3	19.3179	28.05	277.591	4	5	10	1.52019	0.604252	4	23.1917	164	11.6489
P17706	PTN2_HUMAN	Tyrosine-protein phosphatase non-receptor type 2	PTPN2	48.4424	8.92	104.665	3	3	4	1.52011	0.604175	3	39.7455	415	8.29443
Q13094	LCP2_HUMAN	Lymphocyte cytosolic protein 2	LCP2	60.1511	4.88	86.7647	2	2	2	1.51952	0.603617	2	56.4479	533	6.26514
P67812	SC11A_HUMAN	Signal peptidase complex catalytic subunit SEC11A	SEC11A	20.6121	11.73	121.089	3	3	3	1.51804	0.602209	3	3.01965	179	9.48096
Q6NSJ5	LRC8E_HUMAN	Volume-regulated anion channel subunit LRRC8E	LRRC8E	90.1894	4.65	175.382	2	2	2	1.51743	0.601627	2	90.4508	796	6.96143
O00754	MA2B1_HUMAN	Lysosomal alpha-mannosidase	MAN2B1	113.672	19.88	1571.81	15	15	40	1.51649	0.600737	23	47.0404	1011	7.28369
Q8N129	CNPY4_HUMAN	Protein canopy homolog 4	CNPY4	28.2919	14.11	261.03	3	3	8	1.51621	0.600467	4	36.03	248	4.64014
Q96KA5	CLP1L_HUMAN	Lipid scramblase CLPTM1L	CLPTM1L	62.189	13.2	551.742	4	4	13	1.51616	0.600423	7	39.0457	538	8.55811
Q7Z4V5	HDGR2_HUMAN	Hepatoma-derived growth factor-related protein 2	HDGFL2	74.2722	16.1	464.661	8	9	17	1.51572	0.600001	9	37.8884	671	7.48877
O43143	DHX15_HUMAN	ATP-dependent RNA helicase DHX15	DHX15	90.8752	40.25	2423.75	26	26	76	1.51525	0.59956	43	54.2753	795	7.45947
O00567	NOP56_HUMAN	Nucleolar protein 56	NOP56	66.0087	34.51	1779.45	15	15	50	1.51446	0.598806	25	44.0359	594	9.18799
P07910	HNRPC_HUMAN	Heterogeneous nuclear ribonucleoproteins C1/C2	HNRNPC	33.6495	33.01	2435.98	10	10	71	1.51359	0.597977	37	41.675	306	5.08447
Q9BXB4	OSB11_HUMAN	Oxysterol-binding protein-related protein 11	OSBPL11	83.5906	7.1	323.285	3	4	11	1.51223	0.596676	3	18.6617	747	7.06396
Q5SY16	NOL9_HUMAN	Polynucleotide 5'-hydroxyl-kinase NOL9	NOL9	79.2722	8.12	248.876	4	4	7	1.51221	0.596656	5	24.2644	702	9.12939
Q9UJX3	APC7_HUMAN	Anaphase-promoting complex subunit 7	ANAPC7	63.0928	3.72	133.481	2	2	2	1.51109	0.595591	2	25.9793	565	5.71924
P51116	FXR2_HUMAN	RNA-binding protein FXR2	FXR2	74.178	12.48	359.599	3	5	11	1.51091	0.595422	2	49.6853	673	6.22705
Q15025	TNIP1_HUMAN	TNFAIP3-interacting protein 1	TNIP1	71.8196	5.35	275.334	3	3	6	1.51013	0.594669	3	6.50156	636	6.62451
Q7L1Q6	5MP2_HUMAN	eIF5-mimic protein 2	BZW1	48.0127	50.36	1335.39	13	16	48	1.50886	0.593463	20	61.87	419	5.92236
P07437	TBB5_HUMAN	Tubulin beta chain	TUBB	49.639	73.87	13862.3	5	27	408	1.50801	0.592644	39	38.033	444	4.89404
P27824	CALX_HUMAN	Calnexin	CANX	67.5259	30.91	2408.85	16	16	74	1.50715	0.591826	41	54.4166	592	4.60205
Q14498	RBM39_HUMAN	RNA-binding protein 39	RBM39	59.3427	29.43	1725.31	10	10	43	1.50712	0.591794	23	39.0999	530	10.0962
P78324	SHPS1_HUMAN	Tyrosine-protein phosphatase non-receptor type substrate 1	SIRPA	54.9328	15.48	577.291	5	5	14	1.50667	0.591361	9	28.3086	504	6.97607
P41218	MNDA_HUMAN	Myeloid cell nuclear differentiation antigen	MNDA	45.8072	19.41	474.312	6	6	13	1.50517	0.589923	8	51.098	407	9.75928
P09874	PARP1_HUMAN	Poly [ADP-ribose] polymerase 1	PARP1	113.012	38.36	2683.33	28	28	78	1.50503	0.589788	44	44.0117	1014	8.88037
P46063	RECQ1_HUMAN	ATP-dependent DNA helicase Q1	RECQL	73.41	39.75	1950.66	21	21	57	1.50425	0.589043	34	37.8646	649	7.88428
P49736	MCM2_HUMAN	DNA replication licensing factor MCM2	MCM2	101.832	30.2	1533.51	22	22	45	1.50382	0.588629	24	41.2014	904	5.51611
P18031	PTN1_HUMAN	Tyrosine-protein phosphatase non-receptor type 1	PTPN1	49.9348	20.92	541.967	7	7	15	1.50341	0.588243	11	17.122	435	6.26514
O75503	CLN5_HUMAN	Ceroid-lipofuscinosis neuronal protein 5	CLN5	41.4696	8.38	124.617	2	2	5	1.50278	0.587632	2	31.2163	358	7.40088
P08123	CO1A2_HUMAN	Collagen alpha-2(I) chain	COL1A2	129.235	6.44	545.441	7	7	16	1.49944	0.584426	10	59.2659	1366	8.95361
O43586	PPIP1_HUMAN	Proline-serine-threonine phosphatase-interacting protein 1	PSTPIP1	47.5616	4.33	126.879	2	2	2	1.49875	0.583759	2	6.83999	416	5.45264
P26006	ITA3_HUMAN	Integrin alpha-3	ITGA3	116.538	10.66	643.894	8	8	19	1.49852	0.583541	9	113.101	1051	6.771
Q9H4L5	OSBL3_HUMAN	Oxysterol-binding protein-related protein 3	OSBPL3	101.16	10.48	306.985	6	6	10	1.49733	0.582395	7	45.4991	887	6.87354
Q14684	RRP1B_HUMAN	Ribosomal RNA processing protein 1 homolog B	RRP1B	84.3752	5.67	184.347	3	3	6	1.49689	0.581967	4	22.8325	758	9.75928
Q96B97	SH3K1_HUMAN	SH3 domain-containing kinase-binding protein 1	SH3KBP1	73.0817	15.19	503.236	6	6	15	1.49672	0.581803	9	21.2284	665	6.62451
O94992	HEXI1_HUMAN	Protein HEXIM1	HEXIM1	40.5985	5.85	88.8616	2	2	2	1.49553	0.580654	2	28.3376	359	4.89404
Q01432	AMPD3_HUMAN	AMP deaminase 3	AMPD3	88.7556	3.52	87.3941	3	3	3	1.49533	0.580464	3	10.9708	767	6.97607
O75976	CBPD_HUMAN	Carboxypeptidase D	CPD	152.835	6.3	390.297	7	7	13	1.49428	0.579448	8	39.4551	1380	6.04932
P27797	CALR_HUMAN	Calreticulin	CALR	48.1118	50.84	5949.28	19	19	199	1.49405	0.579224	94	46.4716	417	4.43701
Q9NRF8	PYRG2_HUMAN	CTP synthase 2	CTPS2	65.6358	22.01	909.923	10	12	23	1.49339	0.578594	11	28.8951	586	6.90283
Q14978	NOLC1_HUMAN	Nucleolar and coiled-body phosphoprotein 1	NOLC1	73.5596	12.16	592.779	9	9	20	1.49161	0.57687	11	41.3019	699	9.46631
O15230	LAMA5_HUMAN	Laminin subunit alpha-5	LAMA5	399.479	9.39	1904.1	23	23	53	1.49111	0.576389	25	40.0691	3695	7.02002
P61006	RAB8A_HUMAN	Ras-related protein Rab-8A	RAB8A	23.6532	30.43	656.328	5	7	22	1.49099	0.576273	8	48.1528	207	9.0708
Q99829	CPNE1_HUMAN	Copine-1	CPNE1	59.0215	14.9	608.15	6	6	16	1.48972	0.575041	9	26.8623	537	5.8335
O00160	MYO1F_HUMAN	Unconventional myosin-If	MYO1F	124.766	10.02	1085.04	4	10	32	1.48906	0.574406	5	73.4667	1098	9.11475
Q9Y5S9	RBM8A_HUMAN	RNA-binding protein 8A	RBM8A	19.8767	45.4	735.174	5	5	19	1.48897	0.574319	3	155.577	174	5.71924
P19388	RPAB1_HUMAN	DNA-directed RNA polymerases I, II, and III subunit RPABC1	POLR2E	24.5357	41.9	394.29	6	6	12	1.48881	0.574162	7	10.0515	210	5.94775
P15153	RAC2_HUMAN	Ras-related C3 botulinum toxin substrate 2	RAC2	21.4151	48.96	1593.97	4	8	46	1.4887	0.574055	10	62.0505	192	7.60596
Q9UKM7	MA1B1_HUMAN	Endoplasmic reticulum mannosyl-oligosaccharide 1,2-alpha-mannosidase	MAN1B1	79.5298	12.88	406.194	6	6	12	1.48869	0.574044	6	39.0569	699	7.72314
Q9H488	OFUT1_HUMAN	GDP-fucose protein O-fucosyltransferase 1	POFUT1	43.9272	20.88	442.337	6	6	14	1.48764	0.573027	10	27.5322	388	8.52881
P55265	DSRAD_HUMAN	Double-stranded RNA-specific adenosine deaminase	ADAR	135.981	15.74	1137	18	18	39	1.48752	0.572909	24	44.636	1226	8.646
Q9BWJ5	SF3B5_HUMAN	Splicing factor 3B subunit 5	SF3B5	10.1288	66.28	582.973	4	4	15	1.48609	0.571518	9	48.7061	86	6.354
P29350	PTN6_HUMAN	Tyrosine-protein phosphatase non-receptor type 6	PTPN6	67.5191	28.4	1112.9	12	12	30	1.48507	0.570532	20	54.6554	595	7.78174
Q9BY44	EIF2A_HUMAN	Eukaryotic translation initiation factor 2A	EIF2A	64.9492	26.67	913.143	12	12	26	1.48356	0.569059	13	32.1514	585	8.86572
Q9NYU2	UGGG1_HUMAN	UDP-glucose:glycoprotein glucosyltransferase 1	UGGT1	177.078	49.45	5030.55	49	50	144	1.48311	0.568625	71	40.1615	1555	5.63037
Q9UQ35	SRRM2_HUMAN	Serine/arginine repetitive matrix protein 2	SRRM2	299.438	8.72	774.073	18	18	28	1.48306	0.568579	19	46.9077	2752	12.0591
Q9HC36	MRM3_HUMAN	rRNA methyltransferase 3, mitochondrial	MRM3	46.9904	6.9	290.172	2	2	3	1.48304	0.568562	4	35.896	420	8.73389
P00813	ADA_HUMAN	Adenosine deaminase	ADA	40.7387	11.02	231.764	3	3	8	1.48276	0.568287	4	31.9473	363	5.94775
Q8NBN3	TM87A_HUMAN	Transmembrane protein 87A	TMEM87A	63.3889	14.23	230.211	5	5	8	1.48128	0.566844	4	38.4986	555	6.7417
O75175	CNOT3_HUMAN	CCR4-NOT transcription complex subunit 3	CNOT3	81.8217	4.12	219.724	3	3	4	1.48091	0.566479	3	23.7955	753	6.20166
Q15269	PWP2_HUMAN	Periodic tryptophan protein 2 homolog	PWP2	102.387	4.79	285.198	4	4	9	1.48011	0.565708	4	50.7638	919	6.15088
O14497	ARI1A_HUMAN	AT-rich interactive domain-containing protein 1A	ARID1A	241.892	5.3	718.718	9	9	20	1.47999	0.565586	10	35.5828	2285	6.69775
Q12981	SEC20_HUMAN	Vesicle transport protein SEC20	BNIP1	26.1159	7.46	121.98	2	2	4	1.47889	0.564512	2	7.16257	228	8.95361
Q9UHR4	BI2L1_HUMAN	Brain-specific angiogenesis inhibitor 1-associated protein 2-like protein 1	BAIAP2L1	56.8471	20.74	878.926	9	9	25	1.47872	0.564344	13	57.3605	511	8.67529
Q14761	PTCA_HUMAN	Protein tyrosine phosphatase receptor type C-associated protein	PTPRCAP	21.1835	8.25	105.455	2	2	4	1.47855	0.564181	2	19.6368	206	4.55127
O96005	CLPT1_HUMAN	Putative lipid scramblase CLPTM1	CLPTM1	76.0485	17.79	863.81	10	10	25	1.47777	0.563418	11	66.1492	669	6.30322
O95394	AGM1_HUMAN	Phosphoacetylglucosamine mutase	PGM3	59.8143	45.94	1138.07	16	16	35	1.47748	0.563139	18	40.3861	542	6.25244
Q9Y5J7	TIM9_HUMAN	Mitochondrial import inner membrane translocase subunit Tim9	TIMM9	10.3711	47.19	396.897	4	4	12	1.4774	0.56306	7	31.8555	89	7.21045
Q49AR2	CE022_HUMAN	UPF0489 protein C5orf22	C5orf22	49.9355	18.55	466.348	5	5	13	1.47687	0.56254	7	58.7458	442	4.77979
Q9NPA0	EMC7_HUMAN	ER membrane protein complex subunit 7	EMC7	26.4535	12.81	208.684	3	3	5	1.47643	0.562114	3	35.5629	242	9.24658
Q9UBD5	ORC3_HUMAN	Origin recognition complex subunit 3	ORC3	82.2015	7.17	189.989	3	3	5	1.47549	0.561192	2	24.8399	711	7.60596
Q9Y6M7	S4A7_HUMAN	Sodium bicarbonate cotransporter 3	SLC4A7	135.957	5.19	530.943	4	4	13	1.4746	0.560327	7	8.55708	1214	6.7124
Q8NAV1	PR38A_HUMAN	Pre-mRNA-splicing factor 38A	PRPF38A	37.4534	6.41	130.608	2	2	2	1.47459	0.560315	3	37.9906	312	9.96436
Q96FN4	CPNE2_HUMAN	Copine-2	CPNE2	61.1506	8.03	199.685	3	4	7	1.47435	0.560077	3	2.42272	548	6.07471
Q9HAV4	XPO5_HUMAN	Exportin-5	XPO5	136.222	15.45	850.122	15	15	30	1.47365	0.559392	19	60.3853	1204	5.79541
Q86UP2	KTN1_HUMAN	Kinectin	KTN1	156.179	41.49	4966.03	50	50	136	1.47342	0.559172	84	38.7392	1357	5.64307
Q12913	PTPRJ_HUMAN	Receptor-type tyrosine-protein phosphatase eta	PTPRJ	145.851	2.09	142.183	2	2	4	1.47292	0.558678	2	100.173	1337	5.57959
O00422	SAP18_HUMAN	Histone deacetylase complex subunit SAP18	SAP18	17.55	44.44	339.834	7	7	12	1.47216	0.557932	8	18.3955	153	9.34912
P85037	FOXK1_HUMAN	Forkhead box protein K1	FOXK1	75.4106	4.23	129.732	3	3	3	1.472	0.55778	2	29.4991	733	9.31982
P06899	H2B1J_HUMAN	Histone H2B type 1-J	H2BC11	13.8956	60.32	6132.65	2	12	180	1.47099	0.556785	10	48.7218	126	10.3159
O60488	ACSL4_HUMAN	Long-chain-fatty-acid--CoA ligase 4	ACSL4	79.1367	22.36	939.563	9	11	28	1.47018	0.555994	12	69.0198	711	8.38232
O15116	LSM1_HUMAN	U6 snRNA-associated Sm-like protein LSm1	LSM1	15.1701	42.11	307.637	4	4	10	1.46929	0.555118	4	54.9593	133	5.22412
P01920	DQB1_HUMAN	HLA class II histocompatibility antigen, DQ beta 1 chain	HLA-DQB1	29.9722	10.73	89.8065	2	2	2	1.46927	0.555097	2	137.191	261	7.25439
P31939	PUR9_HUMAN	Bifunctional purine biosynthesis protein ATIC	ATIC	64.5753	65.71	3963.59	28	28	105	1.46915	0.554986	48	47.4233	592	6.7124
O00566	MPP10_HUMAN	U3 small nucleolar ribonucleoprotein protein MPP10	MPHOSPH10	78.8157	6.46	177.358	3	3	7	1.46888	0.554716	4	18.874	681	4.85596
Q00403	TF2B_HUMAN	Transcription initiation factor IIB	GTF2B	34.8106	8.54	144.115	2	2	4	1.46852	0.554363	2	12.8545	316	8.35303
Q02388	CO7A1_HUMAN	Collagen alpha-1(VII) chain	COL7A1	295.041	17.8	2363.94	32	32	70	1.46715	0.553016	30	64.042	2944	6.26514
Q9NT68	TEN2_HUMAN	Teneurin-2	TENM2	307.592	2.38	249.583	4	4	7	1.46683	0.552697	4	34.0449	2774	6.68311
Q9H8H3	MET7A_HUMAN	Putative methyltransferase-like protein 7A	METTL7A	28.3006	11.07	217.437	2	2	5	1.46605	0.551936	2	27.5915	244	8.38232
Q96IJ6	GMPPA_HUMAN	Mannose-1-phosphate guanyltransferase alpha	GMPPA	46.2621	19.29	693.554	6	6	22	1.46539	0.55128	11	29.3444	420	7.21045
A1L390	PKHG3_HUMAN	Pleckstrin homology domain-containing family G member 3	PLEKHG3	134.329	4.76	131.671	3	3	7	1.4653	0.551192	3	72.8446	1219	6.55127
P60983	GMFB_HUMAN	Glia maturation factor beta	GMFB	16.7025	35.92	693.909	4	4	19	1.46498	0.550877	9	21.6344	142	5.2876
Q8IYS2	K2013_HUMAN	Uncharacterized protein KIAA2013	KIAA2013	69.1135	6.62	321.257	3	3	9	1.46484	0.550743	5	35.4502	634	8.19189
P12883	MYH7_HUMAN	Myosin-7	MYH7	222.959	38.19	6092.5	44	64	174	1.46388	0.549793	59	43.0201	1935	5.79541
O95456	PSMG1_HUMAN	Proteasome assembly chaperone 1	PSMG1	32.8325	13.89	547.314	3	3	14	1.46317	0.549096	8	36.3093	288	7.1665
P33993	MCM7_HUMAN	DNA replication licensing factor MCM7	MCM7	81.2566	39.36	1664.25	21	21	47	1.46264	0.548578	31	64.5097	719	6.45557
Q13823	NOG2_HUMAN	Nucleolar GTP-binding protein 2	GNL2	83.6034	2.6	110.105	2	2	4	1.46222	0.548157	2	16.4851	731	9.24658
P13497	BMP1_HUMAN	Bone morphogenetic protein 1	BMP1	111.178	11.76	611.017	9	9	20	1.46201	0.547952	11	74.0913	986	6.90283
Q9H8H0	NOL11_HUMAN	Nucleolar protein 11	NOL11	81.0719	4.31	118.183	2	2	2	1.46168	0.547631	2	59.1242	719	6.07471
O43854	EDIL3_HUMAN	EGF-like repeat and discoidin I-like domain-containing protein 3	EDIL3	53.73	3.54	71.4518	2	2	2	1.46133	0.547278	2	40.1769	480	7.28369
Q9NPJ3	ACO13_HUMAN	Acyl-coenzyme A thioesterase 13	ACOT13	14.9509	62.14	593.272	5	5	15	1.46122	0.547171	8	45.1778	140	9.14404
O75027	ABCB7_HUMAN	Iron-sulfur clusters transporter ABCB7, mitochondrial	ABCB7	82.5892	12.5	397.381	6	6	12	1.46111	0.547061	8	37.8451	752	9.33447
Q14699	RFTN1_HUMAN	Raftlin	RFTN1	63.1065	13.32	163.694	4	4	5	1.45928	0.545256	3	8.33919	578	5.66846
O75494	SRS10_HUMAN	Serine/arginine-rich splicing factor 10	SRSF10	31.2818	27.86	293.078	5	5	9	1.45904	0.545022	8	22.7499	262	11.2681
Q8TDN6	BRX1_HUMAN	Ribosome biogenesis protein BRX1 homolog	BRIX1	41.3749	24.93	444.343	7	7	14	1.45904	0.545017	8	44.4412	353	9.92041
Q02818	NUCB1_HUMAN	Nucleobindin-1	NUCB1	53.8463	59	2945.45	22	23	86	1.4586	0.544588	45	37.1833	461	5.24951
P08195	4F2_HUMAN	4F2 cell-surface antigen heavy chain	SLC3A2	67.9517	48.89	3793.69	24	24	102	1.45857	0.544553	39	59.0899	630	5.0083
Q9Y696	CLIC4_HUMAN	Chloride intracellular channel protein 4	CLIC4	28.7537	64.82	1095.86	11	12	37	1.4585	0.544485	16	72.4214	253	5.59229
Q0VD83	APOBR_HUMAN	Apolipoprotein B receptor	APOBR	115.564	7.02	539.238	6	6	12	1.45737	0.543366	6	33.78	1097	4.39893
Q9P0V3	SH3B4_HUMAN	SH3 domain-binding protein 4	SH3BP4	107.428	3.32	167.132	3	3	5	1.45721	0.543208	3	40.7274	963	7.7085
P35250	RFC2_HUMAN	Replication factor C subunit 2	RFC2	39.1321	14.69	180.549	4	4	4	1.45626	0.542269	4	17.2014	354	6.44287
O00410	IPO5_HUMAN	Importin-5	IPO5	123.55	34.55	4012.91	27	27	110	1.45507	0.541088	58	50.3929	1097	4.94482
P36551	HEM6_HUMAN	Oxygen-dependent coproporphyrinogen-III oxidase, mitochondrial	CPOX	50.12	24.89	736.106	8	8	20	1.45463	0.540649	10	26.5665	454	8.25049
P33991	MCM4_HUMAN	DNA replication licensing factor MCM4	MCM4	96.4976	32.91	1516.88	21	21	43	1.45429	0.540315	29	65.3472	863	6.7417
P09132	SRP19_HUMAN	Signal recognition particle 19 kDa protein	SRP19	16.1454	45.83	395.004	4	4	10	1.45417	0.540197	3	9.14599	144	9.84717
Q9NZU5	LMCD1_HUMAN	LIM and cysteine-rich domains protein 1	LMCD1	40.8061	14.25	193.71	4	4	7	1.45394	0.539973	4	29.4623	365	7.92822
O95340	PAPS2_HUMAN	Bifunctional 3'-phosphoadenosine 5'-phosphosulfate synthase 2	PAPSS2	69.4566	11.4	189.461	3	4	6	1.45378	0.539806	3	24.7038	614	8.03076
P83111	LACTB_HUMAN	Serine beta-lactamase-like protein LACTB, mitochondrial	LACTB	60.655	23.77	707.76	10	10	23	1.45283	0.538871	15	32.2519	547	8.52881
Q8IWS0	PHF6_HUMAN	PHD finger protein 6	PHF6	41.264	18.36	287.054	5	5	11	1.45246	0.538499	6	12.8946	365	8.67529
P62316	SMD2_HUMAN	Small nuclear ribonucleoprotein Sm D2	SNRPD2	13.5182	61.86	1146.57	8	8	37	1.45231	0.538353	20	69.8075	118	9.90576
Q9UN86	G3BP2_HUMAN	Ras GTPase-activating protein-binding protein 2	G3BP2	54.0878	28.01	710.254	9	10	26	1.45145	0.537499	14	55.4186	482	5.5542
P60866	RS20_HUMAN	40S ribosomal protein S20	RPS20	13.3643	36.13	678.138	6	6	23	1.45137	0.537413	14	25.0978	119	9.93506
Q92598	HS105_HUMAN	Heat shock protein 105 kDa	HSPH1	96.8037	55.59	4532.44	32	36	131	1.45047	0.53652	66	49.6464	858	5.38916
Q07812	BAX_HUMAN	Apoptosis regulator BAX	BAX	21.1708	27.08	467.284	4	4	16	1.45046	0.536512	8	24.7274	192	5.22412
Q13724	MOGS_HUMAN	Mannosyl-oligosaccharide glucosidase	MOGS	91.8606	31.42	1581.79	17	17	48	1.44916	0.535217	24	44.285	837	8.89502
P24844	MYL9_HUMAN	Myosin regulatory light polypeptide 9	MYL9	19.8144	62.21	2479.74	3	9	72	1.44841	0.534466	9	25.5301	172	4.91943
Q14974	IMB1_HUMAN	Importin subunit beta-1	KPNB1	97.108	47.83	3966.51	29	29	111	1.4473	0.533362	45	53.1893	876	4.77979
Q9H993	ARMT1_HUMAN	Damage-control phosphatase ARMT1	ARMT1	51.1399	32.88	560.895	8	8	17	1.44616	0.532226	8	20.1267	441	5.75732
Q9UMS0	NFU1_HUMAN	NFU1 iron-sulfur cluster scaffold homolog, mitochondrial	NFU1	28.4444	19.29	388.675	4	4	11	1.44475	0.530817	7	67.5032	254	5.07178
P07237	PDIA1_HUMAN	Protein disulfide-isomerase	P4HB	57.0807	73.43	11219.6	39	39	360	1.44469	0.530764	192	43.8866	508	4.86865
P98172	EFNB1_HUMAN	Ephrin-B1	EFNB1	37.9825	10.98	320.471	3	3	7	1.44447	0.530543	3	128.433	346	8.93896
Q92973	TNPO1_HUMAN	Transportin-1	TNPO1	102.289	23.27	1411.69	12	14	45	1.44385	0.529923	21	74.3772	898	4.98291
P48595	SPB10_HUMAN	Serpin B10	SERPINB10	45.3739	9.32	115.952	3	3	3	1.44357	0.529638	2	9.91516	397	6.16357
P40306	PSB10_HUMAN	Proteasome subunit beta type-10	PSMB10	28.9181	9.89	285.886	2	2	5	1.44353	0.529598	3	1.7136	273	7.81104
P52597	HNRPF_HUMAN	Heterogeneous nuclear ribonucleoprotein F	HNRNPF	45.6429	52.53	2939.57	11	13	84	1.44333	0.529397	30	39.3024	415	5.57959
Q13438	OS9_HUMAN	Protein OS-9	OS9	75.5149	8.25	185.028	4	4	6	1.44195	0.528022	4	45.5794	667	4.86865
O00139	KIF2A_HUMAN	Kinesin-like protein KIF2A	KIF2A	79.9046	2.97	157.212	2	2	2	1.44101	0.527077	2	16.3163	706	6.68311
P29590	PML_HUMAN	Protein PML	PML	97.4889	31.97	1571.46	19	19	50	1.44061	0.526683	27	69.6424	882	6.21436
P02795	MT2_HUMAN	Metallothionein-2	MT2A	6.0372	32.79	155.92	2	2	3	1.44058	0.526653	3	19.1231	61	7.82568
Q8IXQ6	PARP9_HUMAN	Protein mono-ADP-ribosyltransferase PARP9	PARP9	96.2814	9.95	390.66	6	6	13	1.44053	0.526601	8	27.5043	854	7.91357
Q8NFD5	ARI1B_HUMAN	AT-rich interactive domain-containing protein 1B	ARID1B	243.789	1.29	87.83	2	2	2	1.44051	0.526576	2	14.8697	2319	6.90283
Q8NHG8	ZNRF2_HUMAN	E3 ubiquitin-protein ligase ZNRF2	ZNRF2	24.0995	17.36	241.489	3	3	6	1.43961	0.525681	3	31.718	242	7.09326
Q8TDY2	RBCC1_HUMAN	RB1-inducible coiled-coil protein 1	RB1CC1	182.975	1.94	164.213	2	2	2	1.43947	0.525541	2	0.858548	1594	5.41455
O15355	PPM1G_HUMAN	Protein phosphatase 1G	PPM1G	59.2347	29.49	800.662	11	11	27	1.43945	0.525522	16	41.8049	546	4.36084
Q9UNP9	PPIE_HUMAN	Peptidyl-prolyl cis-trans isomerase E	PPIE	33.4096	18.94	514.214	5	6	15	1.43912	0.525189	8	13.9958	301	5.60498
P43121	MUC18_HUMAN	Cell surface glycoprotein MUC18	MCAM	71.5626	15.63	406.2	6	6	14	1.43902	0.525082	7	35.0167	646	5.75732
P62314	SMD1_HUMAN	Small nuclear ribonucleoprotein Sm D1	SNRPD1	13.2734	36.97	459.923	4	4	15	1.43885	0.524917	9	31.5737	119	11.561
Q96TC7	RMD3_HUMAN	Regulator of microtubule dynamics protein 3	RMDN3	52.086	24.04	473.316	8	8	16	1.43849	0.524552	9	22.968	470	5.09717
Q9UBB6	NCDN_HUMAN	Neurochondrin	NCDN	78.8136	11.25	496.354	7	7	15	1.43663	0.522685	8	50.8765	729	5.47803
Q9HDC9	APMAP_HUMAN	Adipocyte plasma membrane-associated protein	APMAP	46.4509	37.5	976.454	13	13	31	1.43656	0.522617	18	64.247	416	6.16357
Q8NCL4	GALT6_HUMAN	Polypeptide N-acetylgalactosaminyltransferase 6	GALNT6	71.1131	8.68	187.963	3	3	5	1.43571	0.521761	2	7.5442	622	8.17725
P41091	IF2G_HUMAN	Eukaryotic translation initiation factor 2 subunit 3	EIF2S3	51.0772	46.61	1257.61	14	14	38	1.43516	0.521214	19	59.4943	472	8.39697
Q13188	STK3_HUMAN	Serine/threonine-protein kinase 3	STK3	56.265	18.94	553.14	5	7	15	1.43493	0.520983	6	20.7074	491	5.23682
P14866	HNRPL_HUMAN	Heterogeneous nuclear ribonucleoprotein L	HNRNPL	64.0924	51.78	2448.92	16	16	82	1.43463	0.520678	31	58.796	589	8.22119
Q9Y228	T3JAM_HUMAN	TRAF3-interacting JNK-activating modulator	TRAF3IP3	63.5868	5.81	177.077	2	2	3	1.43446	0.520513	3	60.5169	551	8.51416
Q9BQL6	FERM1_HUMAN	Fermitin family homolog 1	FERMT1	77.3874	28.8	1249.54	18	18	40	1.43441	0.520461	20	54.5671	677	6.27783
Q9Y394	DHRS7_HUMAN	Dehydrogenase/reductase SDR family member 7	DHRS7	38.2741	19.17	384.8	5	5	13	1.43433	0.520372	5	39.6363	339	8.32373
Q9Y3B3	TMED7_HUMAN	Transmembrane emp24 domain-containing protein 7	TMED7	25.1556	33.04	537.139	5	5	16	1.43357	0.519613	8	27.8778	224	6.88818
Q9UGI8	TES_HUMAN	Testin	TES	47.9639	36.34	1418.26	15	15	47	1.43288	0.518921	26	36.6094	421	7.6792
Q96EB6	SIR1_HUMAN	NAD-dependent protein deacetylase sirtuin-1	SIRT1	81.63	3.08	120.958	2	2	2	1.43284	0.518874	2	21.6935	747	4.66553
P09455	RET1_HUMAN	Retinol-binding protein 1	RBP1	15.8399	60	777.961	9	9	22	1.43246	0.51849	12	42.2418	135	5.10986
O75909	CCNK_HUMAN	Cyclin-K	CCNK	64.1987	11.03	344.925	4	4	11	1.43218	0.518218	6	24.8236	580	8.41162
P42765	THIM_HUMAN	3-ketoacyl-CoA thiolase, mitochondrial	ACAA2	41.8976	41.56	883.913	9	9	23	1.43201	0.518042	14	44.4856	397	8.08936
Q9NX63	MIC19_HUMAN	MICOS complex subunit MIC19	CHCHD3	26.1362	29.07	455.02	6	6	13	1.43095	0.516969	8	29.0774	227	8.27979
Q9NVG8	TBC13_HUMAN	TBC1 domain family member 13	TBC1D13	46.5236	12.5	184.253	4	4	7	1.43074	0.51676	3	12.6496	400	5.23682
Q9UJ68	MSRA_HUMAN	Mitochondrial peptide methionine sulfoxide reductase	MSRA	26.1157	14.04	114.45	2	2	2	1.43059	0.516607	2	31.2427	235	8.08936
Q15287	RNPS1_HUMAN	RNA-binding protein with serine-rich domain 1	RNPS1	34.1877	8.85	384.316	2	2	11	1.43053	0.516554	6	59.8554	305	11.8394
Q9UIF9	BAZ2A_HUMAN	Bromodomain adjacent to zinc finger domain protein 2A	BAZ2A	211.065	1	108.417	2	2	2	1.4298	0.515814	2	51.4394	1905	6.63916
O76094	SRP72_HUMAN	Signal recognition particle subunit SRP72	SRP72	74.56	34.43	1072.13	15	15	33	1.42898	0.514984	18	18.4815	671	9.26123
P49756	RBM25_HUMAN	RNA-binding protein 25	RBM25	100.124	18.27	721.411	11	11	24	1.42841	0.514414	14	38.4726	843	6.31592
P13796	PLSL_HUMAN	Plastin-2	LCP1	70.2439	70.33	5880.99	25	32	179	1.42801	0.514006	65	39.763	627	5.42725
Q5JSP0	FGD3_HUMAN	FYVE, RhoGEF and PH domain-containing protein 3	FGD3	79.3511	3.86	135.651	2	2	2	1.4276	0.513594	2	39.5902	725	6.15088
P49711	CTCF_HUMAN	Transcriptional repressor CTCF	CTCF	82.7324	5.09	141.253	2	2	3	1.42751	0.513503	3	26.9134	727	6.96143
Q8IWT6	LRC8A_HUMAN	Volume-regulated anion channel subunit LRRC8A	LRRC8A	94.1387	15.56	637.952	9	10	21	1.4273	0.513289	9	27.5197	810	7.94287
Q9NRX1	PNO1_HUMAN	RNA-binding protein PNO1	PNO1	27.9069	23.81	263.172	4	4	7	1.42708	0.51307	5	12.2008	252	9.72998
P26572	MGAT1_HUMAN	Alpha-1,3-mannosyl-glycoprotein 2-beta-N-acetylglucosaminyltransferase	MGAT1	50.8464	23.82	435.418	8	8	14	1.42571	0.511677	9	58.5445	445	9.15869
Q6VY07	PACS1_HUMAN	Phosphofurin acidic cluster sorting protein 1	PACS1	104.833	9.24	509.017	7	7	13	1.42562	0.511587	8	53.7257	963	7.73779
P18583	SON_HUMAN	Protein SON	SON	263.664	7.42	616.774	11	11	18	1.42533	0.511294	12	34.314	2426	5.64307
Q9NYU1	UGGG2_HUMAN	UDP-glucose:glycoprotein glucosyltransferase 2	UGGT2	174.624	1.91	128.106	2	3	4	1.42531	0.511279	2	105.199	1516	6.88818
P08621	RU17_HUMAN	U1 small nuclear ribonucleoprotein 70 kDa	SNRNP70	51.5258	13.04	537.681	7	7	19	1.42471	0.510673	13	83.7682	437	9.93506
Q9UHD8	SEPT9_HUMAN	Septin-9	SEPTIN9	65.3608	36.86	1853.81	18	18	61	1.42426	0.510208	31	39.4357	586	8.96826
Q13315	ATM_HUMAN	Serine-protein kinase ATM	ATM	350.462	4.16	714.352	8	8	16	1.42382	0.509772	7	19.5443	3056	6.81494
Q9NW08	RPC2_HUMAN	DNA-directed RNA polymerase III subunit RPC2	POLR3B	127.702	1.32	151.952	2	2	4	1.42333	0.509267	2	21.149	1133	8.49951
O00762	UBE2C_HUMAN	Ubiquitin-conjugating enzyme E2 C	UBE2C	19.6399	35.75	186.281	4	4	6	1.42289	0.508823	4	26.1797	179	7.37158
Q7Z3U7	MON2_HUMAN	Protein MON2 homolog	MON2	190.237	2.1	236.624	3	3	8	1.42262	0.508548	3	8.41541	1717	6.06201
Q8IZ73	RUSD2_HUMAN	Pseudouridylate synthase RPUSD2	RPUSD2	61.2732	10.83	183.304	3	3	5	1.42224	0.508161	2	32.2643	545	7.1665
P20042	IF2B_HUMAN	Eukaryotic translation initiation factor 2 subunit 2	EIF2S2	38.3644	44.74	1686.01	12	12	48	1.4219	0.507824	22	37.0423	333	5.79541
Q08AD1	CAMP2_HUMAN	Calmodulin-regulated spectrin-associated protein 2	CAMSAP2	167.984	5.04	237.237	6	6	8	1.42099	0.506892	5	33.4807	1489	6.80029
Q9NTJ3	SMC4_HUMAN	Structural maintenance of chromosomes protein 4	SMC4	147.091	7.14	384.318	7	7	10	1.41967	0.505559	5	39.3402	1288	6.78564
Q8N201	INT1_HUMAN	Integrator complex subunit 1	INTS1	244.143	6.48	647.915	10	10	21	1.41941	0.505293	10	10.5662	2190	6.12549
P29558	RBMS1_HUMAN	RNA-binding motif, single-stranded-interacting protein 1	RBMS1	44.4769	13.05	313.371	4	4	10	1.41882	0.504689	6	39.9016	406	8.79248
P30040	ERP29_HUMAN	Endoplasmic reticulum resident protein 29	ERP29	28.9752	54.02	1719.68	10	10	46	1.41846	0.504325	24	26.5197	261	7.31299
Q96J01	THOC3_HUMAN	THO complex subunit 3	THOC3	38.7468	7.41	176.722	3	3	5	1.41837	0.504237	3	2.67316	351	6.0874
Q14CX7	NAA25_HUMAN	N-alpha-acetyltransferase 25, NatB auxiliary subunit	NAA25	112.221	5.56	282.978	5	5	9	1.41823	0.504094	5	12.699	972	6.63916
P19440	GGT1_HUMAN	Glutathione hydrolase 1 proenzyme	GGT1	61.3718	3.34	75.9767	2	2	2	1.41728	0.503124	2	13.8686	569	7.12256
O94915	FRYL_HUMAN	Protein furry homolog-like	FRYL	339.383	10.16	1265.64	19	19	39	1.41678	0.502615	21	55.3996	3013	5.57959
Q9Y248	PSF2_HUMAN	DNA replication complex GINS protein PSF2	GINS2	21.414	20.54	98.08	2	2	3	1.41584	0.501662	3	27.7672	185	5.43994
Q7KZ85	SPT6H_HUMAN	Transcription elongation factor SPT6	SUPT6H	198.949	13.09	940.882	16	16	31	1.41567	0.501483	17	53.6099	1726	4.90674
Q96RT1	ERBIN_HUMAN	Erbin	ERBIN	158.2	1.35	224.191	2	2	8	1.41527	0.501077	4	40.0125	1412	5.50342
Q969M7	UBE2F_HUMAN	NEDD8-conjugating enzyme UBE2F	UBE2F	21.0637	24.86	146.649	3	3	3	1.41515	0.500958	2	1.76096	185	6.78564
P08069	IGF1R_HUMAN	Insulin-like growth factor 1 receptor	IGF1R	154.693	7.53	297.943	8	8	11	1.41514	0.50094	8	140.365	1367	5.79541
Q9UBQ5	EIF3K_HUMAN	Eukaryotic translation initiation factor 3 subunit K	EIF3K	25.0434	38.07	447.437	6	6	13	1.41418	0.499963	6	57.1197	218	4.93213
Q5SW79	CE170_HUMAN	Centrosomal protein of 170 kDa	CEP170	175.187	8.4	509.717	9	9	17	1.41345	0.49922	10	63.0795	1584	7.10791
P46776	RL27A_HUMAN	60S ribosomal protein L27a	RPL27A	16.551	27.7	494.831	4	4	15	1.4131	0.498867	9	29.9711	148	11.0044
O75533	SF3B1_HUMAN	Splicing factor 3B subunit 1	SF3B1	145.738	42.71	4033.64	39	39	119	1.41154	0.497265	58	56.1279	1304	7.09326
Q9NZ08	ERAP1_HUMAN	Endoplasmic reticulum aminopeptidase 1	ERAP1	107.166	29.54	2159.41	23	23	69	1.41109	0.496814	38	38.2546	941	6.45557
P62269	RS18_HUMAN	40S ribosomal protein S18	RPS18	17.7079	41.45	1208.27	9	9	34	1.41081	0.496528	16	29.9873	152	10.9897
Q9P2K8	E2AK4_HUMAN	eIF-2-alpha kinase GCN2	EIF2AK4	186.794	1.88	116.495	2	2	2	1.41055	0.496254	2	39.8655	1649	6.27783
Q8IZL8	PELP1_HUMAN	Proline-, glutamic acid- and leucine-rich protein 1	PELP1	119.624	5.13	305.816	5	5	10	1.41017	0.495868	5	41.495	1130	4.33545
P07919	QCR6_HUMAN	Cytochrome b-c1 complex subunit 6, mitochondrial	UQCRH	10.7319	38.46	557.83	3	3	14	1.40987	0.495566	8	30.8631	91	4.43701
Q13769	THOC5_HUMAN	THO complex subunit 5 homolog	THOC5	78.4579	20.94	395.017	8	8	13	1.40852	0.494178	8	84.6534	683	6.87354
Q9UIG0	BAZ1B_HUMAN	Tyrosine-protein kinase BAZ1B	BAZ1B	170.796	8.56	629.886	11	11	19	1.40812	0.49377	12	39.3628	1483	8.48486
P18084	ITB5_HUMAN	Integrin beta-5	ITGB5	87.9962	12.77	289.135	6	6	10	1.40768	0.493319	5	16.9732	799	6.06201
Q13330	MTA1_HUMAN	Metastasis-associated protein MTA1	MTA1	80.7353	9.23	326.321	4	5	9	1.40749	0.493127	2	152.904	715	9.26123
P17812	PYRG1_HUMAN	CTP synthase 1	CTPS1	66.648	33.67	1780.97	13	15	47	1.4068	0.492414	22	40.7084	591	6.45557
Q92835	SHIP1_HUMAN	Phosphatidylinositol 3,4,5-trisphosphate 5-phosphatase 1	INPP5D	133.209	8.07	294.265	5	5	10	1.40585	0.491438	6	24.1211	1189	7.59131
O75531	BAF_HUMAN	Barrier-to-autointegration factor	BANF1	10.052	67.42	1694.96	6	6	52	1.40496	0.490529	30	35.2013	89	6.0874
O75396	SC22B_HUMAN	Vesicle-trafficking protein SEC22b	SEC22B	24.7248	55.81	869.894	10	10	26	1.40302	0.488537	14	54.0431	215	8.51416
Q9UL33	TPC2L_HUMAN	Trafficking protein particle complex subunit 2-like protein	TRAPPC2L	16.1349	16.43	134.776	2	2	2	1.40267	0.488177	2	35.1045	140	6.771
Q52LJ0	FA98B_HUMAN	Protein FAM98B	FAM98B	45.5187	33.03	1207.29	9	11	30	1.4026	0.488103	15	29.211	433	8.68994
Q8N3D4	EH1L1_HUMAN	EH domain-binding protein 1-like protein 1	EHBP1L1	161.756	13.85	1043.5	14	14	26	1.40153	0.487001	15	52.3464	1523	4.83057
Q96EE3	SEH1_HUMAN	Nucleoporin SEH1	SEH1L	39.6234	20.28	334.412	5	5	10	1.40118	0.486647	7	22.5481	360	8.08936
P40222	TXLNA_HUMAN	Alpha-taxilin	TXLNA	61.8532	32.97	1335.16	14	14	44	1.40048	0.48592	26	46.8135	546	6.52197
Q9H0C8	ILKAP_HUMAN	Integrin-linked kinase-associated serine/threonine phosphatase 2C	ILKAP	42.8798	16.33	656.138	6	6	23	1.4004	0.485834	11	25.0945	392	7.09326
P19338	NUCL_HUMAN	Nucleolin	NCL	76.5684	36.06	8179.18	31	31	236	1.39944	0.484849	122	52.1235	710	4.70361
P30533	AMRP_HUMAN	Alpha-2-macroglobulin receptor-associated protein	LRPAP1	41.4409	32.49	850.217	11	11	28	1.3994	0.484813	15	65.4125	357	8.77783
P57764	GSDMD_HUMAN	Gasdermin-D	GSDMD	52.7678	37.19	1546.33	12	12	44	1.39924	0.484645	20	43.0595	484	5.08447
Q86UX7	URP2_HUMAN	Fermitin family homolog 3	FERMT3	75.905	30.43	1061.39	14	14	32	1.39846	0.483843	20	42.4035	667	6.97607
Q5JVF3	PCID2_HUMAN	PCI domain-containing protein 2	PCID2	45.9998	12.53	204.4	4	4	7	1.39845	0.483833	4	16.5731	399	8.52881
O75147	OBSL1_HUMAN	Obscurin-like protein 1	OBSL1	206.817	1.32	137.851	2	2	4	1.39765	0.483003	2	53.6433	1896	5.63037
Q14108	SCRB2_HUMAN	Lysosome membrane protein 2	SCARB2	54.2555	19.87	460.677	7	7	15	1.39761	0.482963	9	32.043	478	5.13525
P16278	BGAL_HUMAN	Beta-galactosidase	GLB1	76.0266	15.95	792.357	9	9	22	1.39734	0.482681	11	35.874	677	6.56592
P29692	EF1D_HUMAN	Elongation factor 1-delta	EEF1D	31.1028	51.6	2191.9	11	13	67	1.39676	0.482086	38	64.7253	281	5.0083
Q9UHB4	NDOR1_HUMAN	NADPH-dependent diflavin oxidoreductase 1	NDOR1	66.7202	8.04	159.828	3	3	4	1.39649	0.481806	3	7.78503	597	6.354
Q86U42	PABP2_HUMAN	Polyadenylate-binding protein 2	PABPN1	32.729	25.49	600.136	8	8	23	1.39646	0.481775	12	44.941	306	5.05908
O43324	MCA3_HUMAN	Eukaryotic translation elongation factor 1 epsilon-1	EEF1E1	19.7983	11.49	133.264	2	2	4	1.39644	0.481753	2	5.30319	174	8.54346
P55735	SEC13_HUMAN	Protein SEC13 homolog	SEC13	35.5181	24.53	881.304	5	5	23	1.3962	0.481503	11	49.1993	322	5.47803
Q9HBI1	PARVB_HUMAN	Beta-parvin	PARVB	41.6881	14.01	163.543	3	4	6	1.3961	0.481404	4	4.16859	364	6.72705
Q9C0B1	FTO_HUMAN	Alpha-ketoglutarate-dependent dioxygenase FTO	FTO	58.2449	31.49	987.071	12	12	28	1.39548	0.480766	14	37.2958	505	5.22412
Q9Y4D7	PLXD1_HUMAN	Plexin-D1	PLXND1	211.871	2.13	126.667	2	3	4	1.39522	0.480495	2	75.3941	1925	7.15186
Q9BU23	LMF2_HUMAN	Lipase maturation factor 2	LMF2	79.6475	9.62	495.271	4	4	14	1.39498	0.480249	5	63.9681	707	10.0962
O94804	STK10_HUMAN	Serine/threonine-protein kinase 10	STK10	112.065	7.23	308.723	4	5	9	1.39452	0.479764	5	8.57752	968	6.94678
Q8TCJ2	STT3B_HUMAN	Dolichyl-diphosphooligosaccharide--protein glycosyltransferase subunit STT3B	STT3B	93.6137	4.24	310.606	3	3	11	1.39395	0.479178	7	72.7505	826	8.90967
P84090	ERH_HUMAN	Enhancer of rudimentary homolog	ERH	12.251	56.73	831.688	3	3	25	1.39375	0.478975	6	73.2254	104	5.92236
O95782	AP2A1_HUMAN	AP-2 complex subunit alpha-1	AP2A1	107.478	43.09	2773.59	23	32	86	1.39363	0.478849	32	34.218	977	7.03467
Q9UPY8	MARE3_HUMAN	Microtubule-associated protein RP/EB family member 3	MAPRE3	31.962	14.95	189.054	3	4	7	1.39351	0.478725	3	37.7375	281	5.5415
Q9UI10	EI2BD_HUMAN	Translation initiation factor eIF-2B subunit delta	EIF2B4	57.5213	23.14	813.177	8	8	24	1.39209	0.477253	11	37.9247	523	9.37842
Q14005	IL16_HUMAN	Pro-interleukin-16	IL16	141.665	4.2	120.493	3	3	4	1.39171	0.476857	2	50.0006	1332	8.06006
P20591	MX1_HUMAN	Interferon-induced GTP-binding protein Mx1	MX1	75.4732	25.68	1306.22	13	13	42	1.39157	0.476712	22	57.1531	662	5.8335
P52790	HXK3_HUMAN	Hexokinase-3	HK3	98.9621	7.04	517.502	3	5	17	1.39152	0.476666	4	39.3349	923	5.40186
Q6PIU2	NCEH1_HUMAN	Neutral cholesterol ester hydrolase 1	NCEH1	45.7787	18.38	297.108	5	5	9	1.39144	0.47658	5	46.9751	408	7.2251
Q99623	PHB2_HUMAN	Prohibitin-2	PHB2	33.2759	59.53	2330.86	14	14	58	1.39106	0.476182	29	61.3322	299	9.83252
Q92878	RAD50_HUMAN	DNA repair protein RAD50	RAD50	153.797	15.63	1229.91	18	18	35	1.39057	0.475673	19	17.6143	1312	6.88818
Q7Z739	YTHD3_HUMAN	YTH domain-containing family protein 3	YTHDF3	63.8218	9.06	468.681	3	5	15	1.38851	0.473535	6	36.6815	585	9.0415
Q8N3U4	STAG2_HUMAN	Cohesin subunit SA-2	STAG2	141.235	15.84	718.542	10	13	23	1.38753	0.472514	10	52.8043	1231	5.42725
Q9Y678	COPG1_HUMAN	Coatomer subunit gamma-1	COPG1	97.6555	53.89	3936.81	32	35	122	1.38688	0.471839	54	56.6529	874	5.46533
P05107	ITB2_HUMAN	Integrin beta-2	ITGB2	84.7261	9.1	611.276	5	6	18	1.38665	0.471605	7	11.6578	769	6.94678
P11166	GTR1_HUMAN	Solute carrier family 2, facilitated glucose transporter member 1	SLC2A1	54.0485	10.77	608.394	5	5	21	1.3857	0.470618	9	64.5812	492	8.71924
Q71RG4	TMUB2_HUMAN	Transmembrane and ubiquitin-like domain-containing protein 2	TMUB2	33.7672	15.26	67.127	2	2	2	1.38536	0.470258	2	38.0704	321	5.03369
Q9UGR2	Z3H7B_HUMAN	Zinc finger CCCH domain-containing protein 7B	ZC3H7B	109.788	5.22	96.71	2	2	4	1.3852	0.470092	2	61.4253	977	7.25439
Q8WX93	PALLD_HUMAN	Palladin	PALLD	150.47	18.44	1559.15	20	20	44	1.38467	0.469543	24	72.4153	1383	7.09326
Q9Y4C8	RBM19_HUMAN	Probable RNA-binding protein 19	RBM19	107.265	7.4	201.07	5	5	8	1.38453	0.469395	5	29.7251	960	6.53662
O15260	SURF4_HUMAN	Surfeit locus protein 4	SURF4	30.3738	24.54	437.128	5	5	13	1.38445	0.469317	6	85.5156	269	7.78174
Q969X5	ERGI1_HUMAN	Endoplasmic reticulum-Golgi intermediate compartment protein 1	ERGIC1	32.5715	25.86	595.189	6	6	15	1.38291	0.467708	9	20.0575	290	7.06396
P61011	SRP54_HUMAN	Signal recognition particle 54 kDa protein	SRP54	55.6683	43.45	1405.37	17	17	41	1.38274	0.467525	24	56.3076	504	8.74854
Q92968	PEX13_HUMAN	Peroxisomal membrane protein PEX13	PEX13	44.1023	7.69	96.4913	2	2	2	1.38187	0.466625	2	3.50863	403	8.04541
P61604	CH10_HUMAN	10 kDa heat shock protein, mitochondrial	HSPE1	10.9249	77.45	1668.54	10	10	45	1.38062	0.465315	27	33.5375	102	8.92432
P41212	ETV6_HUMAN	Transcription factor ETV6	ETV6	52.9666	10.18	181.154	3	3	5	1.38014	0.464815	2	79.1053	452	7.43018
Q8NE71	ABCF1_HUMAN	ATP-binding cassette sub-family F member 1	ABCF1	95.8665	27.81	956.086	18	18	30	1.37997	0.464642	19	40.1439	845	6.80029
Q03001	DYST_HUMAN	Dystonin	DST	860.127	3.75	1250.32	20	25	41	1.37953	0.464179	18	43.2392	7570	5.24951
Q86XZ4	SPAS2_HUMAN	Spermatogenesis-associated serine-rich protein 2	SPATS2	59.5076	6.06	96.739	2	2	2	1.37915	0.463777	2	0.441206	545	8.89502
Q9UID3	VPS51_HUMAN	Vacuolar protein sorting-associated protein 51 homolog	VPS51	85.9882	6.01	232.666	4	4	8	1.37856	0.463166	5	21.1155	782	6.46826
Q9HCN8	SDF2L_HUMAN	Stromal cell-derived factor 2-like protein 1	SDF2L1	23.5837	24.43	420.486	3	3	10	1.37806	0.462641	5	68.13	221	7.03467
O14653	GOSR2_HUMAN	Golgi SNAP receptor complex member 2	GOSR2	24.7598	22.17	274.636	3	3	7	1.3779	0.462475	4	36.8501	212	8.06006
Q96P70	IPO9_HUMAN	Importin-9	IPO9	115.889	18.44	797.917	10	10	24	1.37783	0.462393	6	37.5027	1041	4.80518
Q9NUV9	GIMA4_HUMAN	GTPase IMAP family member 4	GIMAP4	37.5104	20.97	550.126	6	6	16	1.37745	0.462003	8	15.5353	329	7.81104
P45877	PPIC_HUMAN	Peptidyl-prolyl cis-trans isomerase C	PPIC	22.7488	14.62	384.483	3	3	10	1.37703	0.461565	5	9.54923	212	8.39697
P49642	PRI1_HUMAN	DNA primase small subunit	PRIM1	49.8704	8.81	173.99	3	3	6	1.37701	0.461542	4	56.7347	420	8.20654
O60762	DPM1_HUMAN	Dolichol-phosphate mannosyltransferase subunit 1	DPM1	29.6158	28.08	400.709	6	6	15	1.37686	0.461378	8	45.1391	260	9.56885
Q8TEQ0	SNX29_HUMAN	Sorting nexin-29	SNX29	91.1971	2.46	153.641	2	2	2	1.37676	0.461275	2	22.7342	813	6.21436
Q13459	MYO9B_HUMAN	Unconventional myosin-IXb	MYO9B	243.249	7.79	691.135	11	11	17	1.37662	0.461132	10	40.3877	2157	8.74854
O94979	SC31A_HUMAN	Protein transport protein Sec31A	SEC31A	132.931	25.25	1982.11	25	25	60	1.37648	0.460988	34	42.2518	1220	6.88818
P61421	VA0D1_HUMAN	V-type proton ATPase subunit d 1	ATP6V0D1	40.3032	18.52	421.788	6	6	12	1.37639	0.460892	8	51.9171	351	4.99561
P30519	HMOX2_HUMAN	Heme oxygenase 2	HMOX2	36.0098	53.48	975.18	13	13	33	1.3761	0.46059	21	55.1543	316	5.41455
Q8IUI8	CRLF3_HUMAN	Cytokine receptor-like factor 3	CRLF3	49.7349	17.42	269.037	6	6	9	1.37603	0.460511	6	21.4815	442	5.13525
P78344	IF4G2_HUMAN	Eukaryotic translation initiation factor 4 gamma 2	EIF4G2	102.297	35.72	1241.72	26	26	48	1.37547	0.459923	28	43.9875	907	7.13721
Q96K17	BT3L4_HUMAN	Transcription factor BTF3 homolog 4	BTF3L4	17.26	38.61	245.444	4	4	6	1.37512	0.459554	3	2.17415	158	6.354
Q92974	ARHG2_HUMAN	Rho guanine nucleotide exchange factor 2	ARHGEF2	111.473	13.69	674.316	9	9	19	1.37494	0.459365	11	20.2832	986	7.26904
P78559	MAP1A_HUMAN	Microtubule-associated protein 1A	MAP1A	305.298	1.14	296.409	2	3	10	1.37493	0.459355	3	6.35537	2803	4.91943
Q96PU4	UHRF2_HUMAN	E3 ubiquitin-protein ligase UHRF2	UHRF2	89.9279	2.74	177.744	2	2	3	1.3746	0.459015	3	20.7968	802	8.20654
Q8IZA0	K319L_HUMAN	Dyslexia-associated protein KIAA0319-like protein	KIAA0319L	115.586	2.96	188.852	3	3	5	1.37455	0.458959	3	43.1539	1049	6.04932
P48509	CD151_HUMAN	CD151 antigen	CD151	28.2763	6.72	73.4761	2	2	2	1.37411	0.458502	2	7.54984	253	7.47412
Q01518	CAP1_HUMAN	Adenylyl cyclase-associated protein 1	CAP1	51.8687	59.79	5285.03	23	24	154	1.37366	0.458021	65	56.4029	475	8.06006
Q9NYT0	PLEK2_HUMAN	Pleckstrin-2	PLEK2	39.9458	32.86	804.644	10	10	24	1.37365	0.458014	13	49.9283	353	9.40771
Q5M775	CYTSB_HUMAN	Cytospin-B	SPECC1	118.512	2.9	199.575	3	3	6	1.37348	0.457834	4	124.459	1068	6.69775
Q12996	CSTF3_HUMAN	Cleavage stimulation factor subunit 3	CSTF3	82.8687	13.25	568.76	7	7	17	1.37311	0.457447	9	31.2653	717	8.11865
Q8IZ81	ELMD2_HUMAN	ELMO domain-containing protein 2	ELMOD2	34.9377	18.77	212.86	3	3	6	1.37282	0.457141	2	4.03774	293	8.04541
Q5W111	SPRY7_HUMAN	SPRY domain-containing protein 7	SPRYD7	21.6517	15.31	106.248	2	2	4	1.3724	0.456696	2	19.3671	196	6.69775
O15091	MRPP3_HUMAN	Mitochondrial ribonuclease P catalytic subunit	PRORP	67.2725	6	180.358	3	3	6	1.37177	0.45604	3	31.1991	583	8.77783
Q96HW7	INT4_HUMAN	Integrator complex subunit 4	INTS4	108.102	9.24	504.916	6	6	15	1.37153	0.455788	7	23.1865	963	6.44287
Q3MHD2	LSM12_HUMAN	Protein LSM12	LSM12	21.6871	30.77	472.218	4	4	14	1.37115	0.455385	7	35.3682	195	7.73779
P48960	AGRE5_HUMAN	Adhesion G protein-coupled receptor E5	ADGRE5	91.8091	3.47	218.844	2	2	3	1.3711	0.455331	3	18.1179	835	6.87354
P25686	DNJB2_HUMAN	DnaJ homolog subfamily B member 2	DNAJB2	35.5584	23.46	532.618	5	6	13	1.36995	0.454124	6	24.4308	324	5.94775
P62341	SELT_HUMAN	Thioredoxin reductase-like selenoprotein T	SELENOT	22.3103	15.9	154.426	2	2	6	1.36981	0.453973	3	54.5593	195	8.60205
P61289	PSME3_HUMAN	Proteasome activator complex subunit 3	PSME3	29.4876	59.84	1504.89	11	11	41	1.3685	0.4526	20	33.6941	254	5.94775
P49321	NASP_HUMAN	Nuclear autoantigenic sperm protein	NASP	85.1861	31.35	1735.98	20	20	58	1.36847	0.452564	30	34.1447	788	4.29736
Q9NUY8	TBC23_HUMAN	TBC1 domain family member 23	TBC1D23	78.2721	12.59	436.774	6	6	13	1.36812	0.452199	7	39.4561	699	5.41455
Q14444	CAPR1_HUMAN	Caprin-1	CAPRIN1	78.318	11.85	1421.18	9	9	38	1.36783	0.451893	20	27.1814	709	5.24951
O75340	PDCD6_HUMAN	Programmed cell death protein 6	PDCD6	21.8548	16.75	270.132	3	3	9	1.3674	0.451437	5	41.0038	191	5.40186
Q12906	ILF3_HUMAN	Interleukin enhancer-binding factor 3	ILF3	95.2791	42.17	4693.15	27	32	135	1.36673	0.450727	64	41.2268	894	8.76318
P49366	DHYS_HUMAN	Deoxyhypusine synthase	DHPS	40.9446	12.74	256.335	3	3	6	1.36663	0.450628	2	23.5041	369	5.36377
Q14697	GANAB_HUMAN	Neutral alpha-glucosidase AB	GANAB	106.807	65.04	6123.62	41	41	179	1.3658	0.449746	87	47.8098	944	6.13818
Q12965	MYO1E_HUMAN	Unconventional myosin-Ie	MYO1E	126.982	32.4	2410.52	21	26	70	1.36572	0.449662	28	61.9352	1108	8.92432
P55036	PSMD4_HUMAN	26S proteasome non-ATPase regulatory subunit 4	PSMD4	40.7112	31.03	929.708	10	10	23	1.3654	0.449325	12	76.0536	377	4.79248
Q13951	PEBB_HUMAN	Core-binding factor subunit beta	CBFB	21.4947	35.71	360.956	4	4	10	1.36506	0.448967	5	43.334	182	6.59521
Q676U5	A16L1_HUMAN	Autophagy-related protein 16-1	ATG16L1	68.2227	7.25	260.322	4	4	7	1.36494	0.448834	4	31.1319	607	6.63916
Q6PCE3	PGM2L_HUMAN	Glucose 1,6-bisphosphate synthase	PGM2L1	70.3965	9.81	337.836	6	6	11	1.3631	0.446894	7	32.3253	622	7.15186
O15321	TM9S1_HUMAN	Transmembrane 9 superfamily member 1	TM9SF1	68.8163	6.27	140.333	3	3	5	1.36269	0.446453	2	54.3443	606	7.1665
P35658	NU214_HUMAN	Nuclear pore complex protein Nup214	NUP214	213.488	5.02	643.993	8	8	18	1.3624	0.446155	9	46.4849	2090	7.47412
O43719	HTSF1_HUMAN	HIV Tat-specific factor 1	HTATSF1	85.8006	12.58	444.582	7	7	15	1.3624	0.446152	8	64.2683	755	4.39893
Q13177	PAK2_HUMAN	Serine/threonine-protein kinase PAK 2	PAK2	58.0059	39.89	2052.91	12	15	62	1.36204	0.445768	24	54.6253	524	5.96045
Q14151	SAFB2_HUMAN	Scaffold attachment factor B2	SAFB2	107.408	11.44	738.906	2	8	24	1.36201	0.445732	2	24.0037	953	6.16357
P07686	HEXB_HUMAN	Beta-hexosaminidase subunit beta	HEXB	63.0972	21.94	1262.44	10	11	35	1.36187	0.44559	18	41.2449	556	6.75635
Q9BT22	ALG1_HUMAN	Chitobiosyldiphosphodolichol beta-mannosyltransferase	ALG1	52.4839	8.62	194.897	3	3	5	1.36179	0.445508	3	34.3291	464	7.2251
O95379	TFIP8_HUMAN	Tumor necrosis factor alpha-induced protein 8	TNFAIP8	22.9889	13.64	215.925	2	2	3	1.36179	0.445502	2	78.5278	198	7.92822
O95470	SGPL1_HUMAN	Sphingosine-1-phosphate lyase 1	SGPL1	63.4827	15.49	341.922	8	8	11	1.36154	0.445242	8	64.4666	568	9.15869
Q5T0W9	FA83B_HUMAN	Protein FAM83B	FAM83B	114.729	15.33	588.825	11	11	21	1.36145	0.445147	13	35.8814	1011	8.96826
Q14161	GIT2_HUMAN	ARF GTPase-activating protein GIT2	GIT2	84.4902	18.84	672.528	8	10	21	1.36106	0.444736	8	21.5785	759	7.2251
Q8NE86	MCU_HUMAN	Calcium uniporter protein, mitochondrial	MCU	39.8418	24.22	560.818	6	6	16	1.35999	0.443592	6	52.435	351	8.646
Q9UKS6	PACN3_HUMAN	Protein kinase C and casein kinase substrate in neurons protein 3	PACSIN3	48.4568	25.24	699.899	8	8	17	1.3591	0.442648	11	23.2865	424	6.17627
Q96HP0	DOCK6_HUMAN	Dedicator of cytokinesis protein 6	DOCK6	229.414	3.22	212.547	3	5	9	1.35838	0.441884	3	108.702	2047	6.7417
Q12797	ASPH_HUMAN	Aspartyl/asparaginyl beta-hydroxylase	ASPH	85.8095	26.65	1640.98	16	16	49	1.35836	0.441864	24	43.7183	758	5.0083
Q16186	ADRM1_HUMAN	Proteasomal ubiquitin receptor ADRM1	ADRM1	42.1268	11.3	387.802	3	3	10	1.3582	0.441695	5	8.87684	407	5.07178
P27635	RL10_HUMAN	60S ribosomal protein L10	RPL10	24.5609	42.52	1385.72	8	8	37	1.3576	0.44106	19	64.854	214	10.0815
Q9UIW2	PLXA1_HUMAN	Plexin-A1	PLXNA1	210.933	3.96	659.2	5	5	17	1.35694	0.440358	7	54.9134	1896	6.91748
P53618	COPB_HUMAN	Coatomer subunit beta	COPB1	107.074	48.9	4716.31	37	37	145	1.35673	0.440136	81	46.0522	953	6.04932
Q9BPX3	CND3_HUMAN	Condensin complex subunit 3	NCAPG	114.262	7.19	272.636	5	5	9	1.35594	0.439293	5	212.492	1015	5.59229
Q10570	CPSF1_HUMAN	Cleavage and polyadenylation specificity factor subunit 1	CPSF1	160.782	8.8	619.008	9	9	18	1.3553	0.438614	8	13.1732	1443	6.40479
O14828	SCAM3_HUMAN	Secretory carrier-associated membrane protein 3	SCAMP3	38.2623	12.97	376.583	3	3	8	1.35527	0.438578	4	29.7405	347	7.63525
Q92917	GPKOW_HUMAN	G-patch domain and KOW motifs-containing protein	GPKOW	52.1966	4.41	116.295	2	2	4	1.35519	0.438493	2	19.6082	476	6.15088
Q7Z417	NUFP2_HUMAN	FMR1-interacting protein NUFIP2	NUFIP2	76.0747	22.59	678.12	9	9	20	1.35476	0.438042	10	26.9538	695	8.70459
Q9NUQ7	UFSP2_HUMAN	Ufm1-specific protease 2	UFSP2	53.2272	11.51	138.455	3	3	3	1.3545	0.437758	3	3.63031	469	7.00537
O60934	NBN_HUMAN	Nibrin	NBN	84.906	3.58	241.679	2	2	6	1.35398	0.437211	3	54.7833	754	6.90283
Q15645	PCH2_HUMAN	Pachytene checkpoint protein 2 homolog	TRIP13	48.5205	25.23	422.304	6	6	12	1.35291	0.436066	7	5.34149	432	6.0874
O00161	SNP23_HUMAN	Synaptosomal-associated protein 23	SNAP23	23.3395	45.5	550.407	7	7	17	1.35258	0.435711	11	34.1222	211	5.0083
P48426	PI42A_HUMAN	Phosphatidylinositol 5-phosphate 4-kinase type-2 alpha	PIP4K2A	46.1955	12.07	283.393	4	4	8	1.35243	0.435556	5	23.7529	406	6.99072
P49916	DNLI3_HUMAN	DNA ligase 3	LIG3	112.835	13.97	601.107	9	9	19	1.35064	0.43364	11	70.6177	1009	9.01221
Q9BTM9	URM1_HUMAN	Ubiquitin-related modifier 1	URM1	11.373	19.8	121.087	2	2	4	1.35033	0.433315	2	20.5714	101	4.66553
Q15006	EMC2_HUMAN	ER membrane protein complex subunit 2	EMC2	34.8114	11.78	226.508	3	3	6	1.35029	0.433274	3	13.8369	297	6.56592
Q86V48	LUZP1_HUMAN	Leucine zipper protein 1	LUZP1	120.202	17.01	1039.6	14	14	27	1.349	0.431889	15	38.365	1076	8.49951
Q14997	PSME4_HUMAN	Proteasome activator complex subunit 4	PSME4	211.199	8.08	565.678	9	9	17	1.34858	0.431437	8	29.6804	1843	6.90283
Q8N7H5	PAF1_HUMAN	RNA polymerase II-associated factor 1 homolog	PAF1	59.9391	4.14	151.956	2	2	4	1.3485	0.43135	2	49.1051	531	4.62744
P23193	TCEA1_HUMAN	Transcription elongation factor A protein 1	TCEA1	33.948	30.9	876.06	9	9	23	1.34802	0.430839	11	16.6353	301	8.38232
Q4KMP7	TB10B_HUMAN	TBC1 domain family member 10B	TBC1D10B	87.1447	6.06	329.659	4	4	10	1.34779	0.430601	5	10.105	808	9.18799
P21817	RYR1_HUMAN	Ryanodine receptor 1	RYR1	564.815	0.67	130.216	2	2	2	1.34698	0.429723	2	157.381	5038	5.30029
P78316	NOP14_HUMAN	Nucleolar protein 14	NOP14	97.6074	7.35	210.34	5	5	8	1.34695	0.429692	6	17.3251	857	7.57666
Q9H3N1	TMX1_HUMAN	Thioredoxin-related transmembrane protein 1	TMX1	31.7708	21.07	546.464	6	6	15	1.34662	0.429338	8	30.103	280	4.98291
Q5VYS8	TUT7_HUMAN	Terminal uridylyltransferase 7	TUT7	171.122	6.02	397.374	7	7	12	1.34573	0.428391	6	67.6087	1495	6.82959
P49459	UBE2A_HUMAN	Ubiquitin-conjugating enzyme E2 A	UBE2A	17.3045	56.58	296.485	4	4	8	1.34535	0.42798	4	4.73541	152	5.14795
O43399	TPD54_HUMAN	Tumor protein D54	TPD52L2	22.2243	45.63	976.002	11	11	32	1.34387	0.426389	17	41.5122	206	5.36377
P00749	UROK_HUMAN	Urokinase-type plasminogen activator	PLAU	48.4918	21.58	565.711	8	8	18	1.34365	0.42616	9	49.4702	431	8.41162
Q92879	CELF1_HUMAN	CUGBP Elav-like family member 1	CELF1	52.0299	17.08	371.287	6	6	11	1.34357	0.426068	4	17.3901	486	8.45557
Q9H8Y8	GORS2_HUMAN	Golgi reassembly-stacking protein 2	GORASP2	47.116	24.12	693.312	8	8	21	1.34354	0.426042	12	47.2288	452	4.81787
Q6Y7W6	GGYF2_HUMAN	GRB10-interacting GYF protein 2	GIGYF2	149.978	7.62	511.923	8	8	16	1.34341	0.425903	11	40.0106	1299	5.5415
O14561	ACPM_HUMAN	Acyl carrier protein, mitochondrial	NDUFAB1	17.406	15.38	626.804	3	3	20	1.34335	0.425838	13	34.0704	156	4.93213
Q9NWX5	ASB6_HUMAN	Ankyrin repeat and SOCS box protein 6	ASB6	47.1062	9.74	99.75	2	2	2	1.34326	0.425734	2	111.112	421	6.01123
P16949	STMN1_HUMAN	Stathmin	STMN1	17.292	56.38	621.895	9	9	24	1.34264	0.425077	14	48.8864	149	5.97314
Q92945	FUBP2_HUMAN	Far upstream element-binding protein 2	KHSRP	73.07	46.41	2521.1	23	27	76	1.34219	0.424585	35	23.3077	711	7.29834
Q96RQ1	ERGI2_HUMAN	Endoplasmic reticulum-Golgi intermediate compartment protein 2	ERGIC2	42.5215	17.77	329.865	4	4	8	1.34198	0.424359	5	113.876	377	6.771
Q99459	CDC5L_HUMAN	Cell division cycle 5-like protein	CDC5L	92.1937	22.57	952.983	13	13	26	1.34176	0.424123	14	19.9897	802	8.17725
Q8WU76	SCFD2_HUMAN	Sec1 family domain-containing protein 2	SCFD2	75.0791	7.16	215.334	3	3	5	1.33986	0.42208	3	2.03043	684	6.68311
Q9NQP4	PFD4_HUMAN	Prefoldin subunit 4	PFDN4	15.3046	38.81	565.122	6	6	15	1.33918	0.421353	7	13.9561	134	4.52588
P62820	RAB1A_HUMAN	Ras-related protein Rab-1A	RAB1A	22.6634	52.68	2715.12	3	8	68	1.33918	0.421352	17	43.6474	205	6.21436
P40123	CAP2_HUMAN	Adenylyl cyclase-associated protein 2	CAP2	52.7908	8.18	222.814	2	3	6	1.33714	0.419152	2	28.0025	477	6.3667
Q92572	AP3S1_HUMAN	AP-3 complex subunit sigma-1	AP3S1	21.7181	23.32	285.204	4	4	10	1.33683	0.418821	7	42.7635	193	5.38916
Q9Y3C6	PPIL1_HUMAN	Peptidyl-prolyl cis-trans isomerase-like 1	PPIL1	18.2251	31.33	434.051	4	4	13	1.3364	0.418349	8	26.3921	166	7.98682
P25398	RS12_HUMAN	40S ribosomal protein S12	RPS12	14.5055	53.79	1106.77	6	6	33	1.33635	0.418301	20	39.655	132	7.21045
Q14192	FHL2_HUMAN	Four and a half LIM domains protein 2	FHL2	32.1706	25.09	304.334	6	6	10	1.3361	0.418029	8	42.4649	279	7.54736
Q9Y613	FHOD1_HUMAN	FH1/FH2 domain-containing protein 1	FHOD1	126.473	8.25	404.385	6	6	12	1.33582	0.417724	7	99.0313	1164	6.39209
P57678	GEMI4_HUMAN	Gem-associated protein 4	GEMIN4	119.96	2.65	77.8948	3	3	3	1.33558	0.417472	3	37.3991	1058	6.03662
Q99996	AKAP9_HUMAN	A-kinase anchor protein 9	AKAP9	452.708	3.66	551.44	10	10	17	1.33419	0.415964	10	35.0297	3907	4.98291
O76021	RL1D1_HUMAN	Ribosomal L1 domain-containing protein 1	RSL1D1	54.9389	42.04	2205.86	21	21	64	1.33411	0.415873	33	62.9803	490	10.1255
P82094	TMF1_HUMAN	TATA element modulatory factor	TMF1	122.767	4.21	242.131	4	4	7	1.33409	0.415853	4	9.92759	1093	4.91943
P05387	RLA2_HUMAN	60S acidic ribosomal protein P2	RPLP2	11.6578	70.43	2577.11	6	6	55	1.33405	0.415813	25	41.2867	115	4.53857
Q14966	ZN638_HUMAN	Zinc finger protein 638	ZNF638	220.488	5.97	408.522	8	8	14	1.33349	0.415204	9	28.7354	1978	6.37939
Q15007	FL2D_HUMAN	Pre-mRNA-splicing regulator WTAP	WTAP	44.2167	11.11	169.553	4	4	5	1.33289	0.414562	4	33.9803	396	5.18604
P09651	ROA1_HUMAN	Heterogeneous nuclear ribonucleoprotein A1	HNRNPA1	38.7231	47.58	5148.33	13	17	153	1.3323	0.413922	63	79.9107	372	9.12939
Q9UJV9	DDX41_HUMAN	Probable ATP-dependent RNA helicase DDX41	DDX41	69.793	8.68	171.178	4	4	7	1.33171	0.413281	4	20.1159	622	6.84424
Q92621	NU205_HUMAN	Nuclear pore complex protein Nup205	NUP205	227.776	23.06	2338.85	33	33	76	1.33145	0.412999	39	39.8744	2012	6.18896
Q7Z7E8	UB2Q1_HUMAN	Ubiquitin-conjugating enzyme E2 Q1	UBE2Q1	46.0981	4.5	67.178	2	2	2	1.33135	0.41289	2	29.528	422	5.09717
Q9NVV4	PAPD1_HUMAN	Poly(A) RNA polymerase, mitochondrial	MTPAP	66.13	5.67	126.823	2	2	4	1.33075	0.412238	2	30.2533	582	9.0415
P61224	RAP1B_HUMAN	Ras-related protein Rap-1b	RAP1B	20.8116	67.39	2726.26	11	12	72	1.3304	0.411862	33	34.885	184	5.78271
Q8NBX0	SCPDL_HUMAN	Saccharopine dehydrogenase-like oxidoreductase	SCCPDH	47.1215	11.66	116.231	3	3	3	1.33031	0.411763	3	4.94501	429	9.14404
P35606	COPB2_HUMAN	Coatomer subunit beta'	COPB2	102.422	47.46	2597.9	28	28	79	1.32997	0.411396	43	59.8519	906	5.2749
O75534	CSDE1_HUMAN	Cold shock domain-containing protein E1	CSDE1	88.8289	30.45	1454.65	22	22	47	1.32937	0.410743	26	26.4577	798	6.25244
Q9H6R4	NOL6_HUMAN	Nucleolar protein 6	NOL6	127.513	13.26	663.075	10	10	19	1.32937	0.410742	12	34.3758	1146	7.63525
Q7L0Y3	TM10C_HUMAN	tRNA methyltransferase 10 homolog C	TRMT10C	47.3166	28.04	418.155	8	8	13	1.32915	0.410499	10	25.7766	403	9.36377
O43615	TIM44_HUMAN	Mitochondrial import inner membrane translocase subunit TIM44	TIMM44	51.3235	29.87	931.594	14	14	32	1.32843	0.409718	19	48.4836	452	8.32373
Q8WWI5	CTL1_HUMAN	Choline transporter-like protein 1	SLC44A1	73.2533	8.37	395.333	4	4	13	1.32828	0.409556	7	43.4363	657	8.60205
Q8WUM0	NU133_HUMAN	Nuclear pore complex protein Nup133	NUP133	128.898	20.93	976.186	15	15	35	1.32745	0.408654	17	27.3371	1156	5.09717
P53680	AP2S1_HUMAN	AP-2 complex subunit sigma	AP2S1	17.0067	21.83	260.871	3	3	7	1.32718	0.408369	4	14.5103	142	6.17627
P52630	STAT2_HUMAN	Signal transducer and activator of transcription 2	STAT2	97.8546	2.7	127.79	2	2	3	1.3251	0.406104	3	26.2182	851	5.49072
Q99590	SCAFB_HUMAN	Protein SCAF11	SCAF11	164.551	2.39	132.449	2	2	4	1.32501	0.406002	2	45.1068	1463	8.41162
O43148	MCES_HUMAN	mRNA cap guanine-N7 methyltransferase	RNMT	54.8093	16.18	544.888	9	9	17	1.32447	0.405416	10	58.0186	476	6.60986
Q5JRA6	TGO1_HUMAN	Transport and Golgi organization protein 1 homolog	MIA3	213.57	6.35	597.112	11	11	18	1.32441	0.405354	11	27.1949	1907	4.84326
P61758	PFD3_HUMAN	Prefoldin subunit 3	VBP1	22.6115	53.81	723.274	11	11	21	1.32427	0.405199	15	62.0622	197	7.10791
Q6DKI1	RL7L_HUMAN	60S ribosomal protein L7-like 1	RPL7L1	29.6506	14.51	280.409	3	3	8	1.32309	0.403911	5	65.2666	255	10.521
Q9UKX2	MYH2_HUMAN	Myosin-2	MYH2	222.906	44.41	8822.86	25	81	250	1.32297	0.403785	43	49.3855	1941	5.8208
Q9NQ88	TIGAR_HUMAN	Fructose-2,6-bisphosphatase TIGAR	TIGAR	30.0431	24.81	426.805	5	5	18	1.32241	0.403172	8	26.081	270	7.69385
Q96HY6	DDRGK_HUMAN	DDRGK domain-containing protein 1	DDRGK1	35.5895	20.7	735.392	5	5	17	1.32169	0.402388	9	20.3211	314	5.12256
Q9Y3C1	NOP16_HUMAN	Nucleolar protein 16	NOP16	21.1751	28.65	159.177	4	4	5	1.3213	0.401962	4	38.2663	178	9.93506
Q86XA9	HTR5A_HUMAN	HEAT repeat-containing protein 5A	HEATR5A	221.863	1.76	191.626	2	2	6	1.3207	0.401302	3	40.2704	2040	6.58057
Q8IXH7	NELFD_HUMAN	Negative elongation factor C/D	NELFCD	66.2043	5.93	162.948	2	2	3	1.32027	0.400833	2	6.45745	590	5.09717
O60832	DKC1_HUMAN	H/ACA ribonucleoprotein complex subunit DKC1	DKC1	57.6378	14.79	633	6	6	20	1.31998	0.40052	11	56.3534	514	9.42236
Q8TAA9	VANG1_HUMAN	Vang-like protein 1	VANGL1	59.9372	4.2	334.392	2	2	5	1.31912	0.399578	5	28.979	524	8.80713
Q15233	NONO_HUMAN	Non-POU domain-containing octamer-binding protein	NONO	54.1973	36.31	1310.73	10	12	42	1.31893	0.399368	17	36.6583	471	8.95361
P07195	LDHB_HUMAN	L-lactate dehydrogenase B chain	LDHB	36.6151	68.86	7334.84	20	21	183	1.31862	0.399029	64	59.547	334	6.04932
Q14126	DSG2_HUMAN	Desmoglein-2	DSG2	122.218	16.37	851.628	13	13	27	1.31861	0.399013	16	74.5996	1118	5.23682
Q9UPM8	AP4E1_HUMAN	AP-4 complex subunit epsilon-1	AP4E1	127.206	3.52	184.971	3	3	5	1.31821	0.398577	3	46.7264	1137	5.98584
O15498	YKT6_HUMAN	Synaptobrevin homolog YKT6	YKT6	22.4034	53.03	1136.1	10	10	36	1.31798	0.398329	20	61.6302	198	6.91748
Q13347	EIF3I_HUMAN	Eukaryotic translation initiation factor 3 subunit I	EIF3I	36.4786	44.31	1389.09	10	10	39	1.3179	0.398241	20	41.7234	325	5.64307
P02794	FRIH_HUMAN	Ferritin heavy chain	FTH1	21.2123	9.84	104.931	2	2	4	1.31726	0.397545	2	62.9487	183	5.5542
Q92608	DOCK2_HUMAN	Dedicator of cytokinesis protein 2	DOCK2	211.812	5.03	547.578	6	7	21	1.31696	0.39721	10	33.8626	1830	6.87354
P56945	BCAR1_HUMAN	Breast cancer anti-estrogen resistance protein 1	BCAR1	93.3144	19.66	556.171	9	9	16	1.31594	0.396092	9	33.7833	870	5.66846
Q9UM00	TMCO1_HUMAN	Calcium load-activated calcium channel	TMCO1	27.0614	19.25	342.512	4	4	10	1.31568	0.395806	6	8.83632	239	10.2573
Q08379	GOGA2_HUMAN	Golgin subfamily A member 2	GOLGA2	113.017	35.83	2550.04	28	28	67	1.3155	0.395606	36	37.5495	1002	5.021
Q9BW27	NUP85_HUMAN	Nuclear pore complex protein Nup85	NUP85	74.9711	11.89	345.754	7	7	11	1.3147	0.394731	6	29.6442	656	5.5542
Q15437	SC23B_HUMAN	Protein transport protein Sec23B	SEC23B	86.4235	36.25	1826.81	17	19	53	1.31463	0.394652	28	42.064	767	6.88818
Q8N3F8	MILK1_HUMAN	MICAL-like protein 1	MICALL1	93.3831	21.09	1019.56	13	14	33	1.31431	0.394306	16	48.9828	863	7.25439
Q9BPZ3	PAIP2_HUMAN	Polyadenylate-binding protein-interacting protein 2	PAIP2	14.9749	38.58	113.19	2	2	4	1.3142	0.394186	2	6.28243	127	4.11963
Q9NXF1	TEX10_HUMAN	Testis-expressed protein 10	TEX10	105.608	13.99	441.257	7	7	13	1.31392	0.393874	6	23.3794	929	9.36377
Q5NDL2	EOGT_HUMAN	EGF domain-specific O-linked N-acetylglucosamine transferase	EOGT	61.9708	3.8	76.3513	2	2	2	1.31386	0.393806	2	39.5586	527	7.04932
Q15758	AAAT_HUMAN	Neutral amino acid transporter B(0)	SLC1A5	56.5623	13.86	595.549	6	6	13	1.31367	0.393606	8	32.3826	541	5.47803
O14776	TCRG1_HUMAN	Transcription elongation regulator 1	TCERG1	123.823	9.2	617.391	11	11	21	1.31259	0.392417	13	31.0575	1098	8.646
Q6PD62	CTR9_HUMAN	RNA polymerase-associated protein CTR9 homolog	CTR9	133.42	2.73	192.424	2	2	3	1.31218	0.39196	3	19.7136	1173	6.771
Q92890	UFD1_HUMAN	Ubiquitin recognition factor in ER-associated degradation protein 1	UFD1	34.4783	31.92	731.102	6	6	23	1.31196	0.391722	15	30.3354	307	6.69775
O60264	SMCA5_HUMAN	SWI/SNF-related matrix-associated actin-dependent regulator of chromatin subfamily A member 5	SMARCA5	121.828	18.44	1154.43	17	17	39	1.3116	0.391327	22	32.7344	1052	8.08936
P08758	ANXA5_HUMAN	Annexin A5	ANXA5	35.9144	76.56	5189.37	26	26	163	1.31158	0.391307	77	35.8785	320	5.04639
P37198	NUP62_HUMAN	Nuclear pore glycoprotein p62	NUP62	53.2225	13.98	413.884	6	6	13	1.31074	0.390386	8	28.6689	522	5.31299
P15531	NDKA_HUMAN	Nucleoside diphosphate kinase A	NME1	17.1377	86.18	1765.11	6	11	59	1.31057	0.390196	15	64.5413	152	6.18896
Q9NRX4	PHP14_HUMAN	14 kDa phosphohistidine phosphatase	PHPT1	13.8237	38.4	144.703	3	3	3	1.31015	0.389731	2	12.9412	125	6.07471
Q9H7N4	SFR19_HUMAN	Splicing factor, arginine/serine-rich 19	SCAF1	139.186	5.11	530.612	5	5	15	1.3101	0.389682	8	37.6132	1312	9.24658
Q96B45	BORC7_HUMAN	BLOC-1-related complex subunit 7	BORCS7	11.688	32.08	140.508	2	2	4	1.31007	0.389641	2	2.56958	106	6.78564
Q2TAY7	SMU1_HUMAN	WD40 repeat-containing protein SMU1	SMU1	57.5072	16.96	869.785	7	7	29	1.31003	0.389596	13	43.3333	513	7.18115
Q86YV0	RASL3_HUMAN	RAS protein activator like-3	RASAL3	111.829	2.87	235.86	3	3	7	1.30776	0.387103	4	23.8916	1011	8.74854
Q14254	FLOT2_HUMAN	Flotillin-2	FLOT2	47.0347	39.72	1109.85	13	13	34	1.30771	0.387037	18	69.4724	428	5.24951
P15090	FABP4_HUMAN	Fatty acid-binding protein, adipocyte	FABP4	14.7095	65.91	2468.42	6	7	56	1.30738	0.386682	22	67.6802	132	7.13721
P37108	SRP14_HUMAN	Signal recognition particle 14 kDa protein	SRP14	14.5608	38.97	489.722	5	5	15	1.30663	0.385853	6	48.7691	136	10.0376
O95881	TXD12_HUMAN	Thioredoxin domain-containing protein 12	TXNDC12	19.1936	45.35	1091.19	5	5	27	1.30655	0.385765	13	66.7905	172	5.40186
Q9UBE0	SAE1_HUMAN	SUMO-activating enzyme subunit 1	SAE1	38.4256	51.16	1453.9	12	12	45	1.3062	0.385378	26	35.1265	346	5.30029
P55212	CASP6_HUMAN	Caspase-6	CASP6	33.2885	16.72	187.129	4	4	6	1.30609	0.385249	4	27.0818	293	6.93213
Q04656	ATP7A_HUMAN	Copper-transporting ATPase 1	ATP7A	163.269	3.4	199.932	4	4	6	1.30578	0.384915	4	7.74494	1500	6.32861
Q6P2Q9	PRP8_HUMAN	Pre-mRNA-processing-splicing factor 8	PRPF8	273.427	31.99	5008.03	60	60	154	1.30546	0.384555	85	36.9652	2335	8.83643
Q9HD45	TM9S3_HUMAN	Transmembrane 9 superfamily member 3	TM9SF3	67.8431	13.24	526.626	6	6	17	1.30475	0.383768	12	23.8218	589	7.21045
Q96C19	EFHD2_HUMAN	EF-hand domain-containing protein D2	EFHD2	26.6805	37.5	625.885	9	9	20	1.30402	0.382966	12	35.3413	240	5.19873
Q12905	ILF2_HUMAN	Interleukin enhancer-binding factor 2	ILF2	43.0352	75.13	3762.89	20	20	104	1.30359	0.382486	46	46.2103	390	5.26221
Q13303	KCAB2_HUMAN	Voltage-gated potassium channel subunit beta-2	KCNAB2	40.974	14.17	148.306	4	4	7	1.30335	0.382226	5	25.8705	367	8.99756
Q96F24	NRBF2_HUMAN	Nuclear receptor-binding factor 2	NRBF2	32.3576	6.97	134.453	2	2	2	1.30294	0.381766	3	11.8329	287	5.87158
Q14789	GOGB1_HUMAN	Golgin subfamily B member 1	GOLGB1	375.79	22.86	3238.05	54	54	107	1.30289	0.381716	61	44.5122	3259	4.99561
P23528	COF1_HUMAN	Cofilin-1	CFL1	18.4907	69.88	5457.04	12	17	171	1.30284	0.381655	62	47.2318	166	8.08936
Q15904	VAS1_HUMAN	V-type proton ATPase subunit S1	ATP6AP1	51.9926	12.55	276.53	4	4	7	1.30183	0.380538	4	9.20176	470	6.13818
O00468	AGRIN_HUMAN	Agrin	AGRN	217.179	12.91	1262.34	19	19	39	1.30179	0.380493	20	50.0263	2068	6.39209
Q14103	HNRPD_HUMAN	Heterogeneous nuclear ribonucleoprotein D0	HNRNPD	38.4103	29.01	2265.05	11	12	66	1.30156	0.380241	23	53.7482	355	7.81104
P51572	BAP31_HUMAN	B-cell receptor-associated protein 31	BCAP31	27.974	32.52	1185.76	10	10	36	1.30017	0.378703	24	40.2177	246	8.44092
Q96SY0	INT14_HUMAN	Integrator complex subunit 14	INTS14	57.434	11.58	393.01	7	7	13	1.29944	0.377894	7	45.6184	518	5.12256
Q96EY1	DNJA3_HUMAN	DnaJ homolog subfamily A member 3, mitochondrial	DNAJA3	52.4555	11.04	384.363	4	4	11	1.29912	0.377531	5	94.7835	480	9.26123
P10619	PPGB_HUMAN	Lysosomal protective protein	CTSA	54.4311	22.08	630.529	7	7	18	1.29906	0.377473	9	35.0347	480	6.60986
Q9NTZ6	RBM12_HUMAN	RNA-binding protein 12	RBM12	97.3334	14.91	485.854	12	12	18	1.29901	0.377415	14	25.572	932	8.63135
Q460N5	PAR14_HUMAN	Protein mono-ADP-ribosyltransferase PARP14	PARP14	202.672	7.61	565.291	13	13	19	1.29759	0.375831	12	42.147	1801	7.18115
Q9BTE3	MCMBP_HUMAN	Mini-chromosome maintenance complex-binding protein	MCMBP	72.9338	11.84	288.421	5	5	8	1.29738	0.375604	4	73.9973	642	5.87158
P05198	IF2A_HUMAN	Eukaryotic translation initiation factor 2 subunit 1	EIF2S1	36.0894	55.56	1980.34	17	17	53	1.29734	0.375557	28	28.9794	315	5.08447
Q92544	TM9S4_HUMAN	Transmembrane 9 superfamily member 4	TM9SF4	74.4697	8.72	308.585	4	4	10	1.29704	0.375219	6	15.7966	642	6.53662
Q15370	ELOB_HUMAN	Elongin-B	ELOB	13.1246	45.76	435.979	6	6	14	1.29627	0.374366	8	21.1954	118	4.88135
Q9Y6D6	BIG1_HUMAN	Brefeldin A-inhibited guanine nucleotide-exchange protein 1	ARFGEF1	208.635	18.39	2133.99	22	27	56	1.29589	0.373946	27	25.6434	1849	5.84619
P60891	PRPS1_HUMAN	Ribose-phosphate pyrophosphokinase 1	PRPS1	34.8119	52.52	1635.9	5	10	47	1.29577	0.373812	8	110.187	318	6.97607
Q9NW13	RBM28_HUMAN	RNA-binding protein 28	RBM28	85.6847	10.94	588.37	6	6	15	1.29461	0.372514	8	37.3058	759	9.21729
Q08AF3	SLFN5_HUMAN	Schlafen family member 5	SLFN5	100.99	15.49	462.446	10	10	15	1.29431	0.372184	10	21.6514	891	8.22119
Q9H9Q4	NHEJ1_HUMAN	Non-homologous end-joining factor 1	NHEJ1	33.3159	21.74	195.325	4	4	6	1.2938	0.371616	3	3.62777	299	5.97314
Q9Y224	RTRAF_HUMAN	RNA transcription, translation and transport factor protein	RTRAF	28.0507	65.98	2057.26	13	13	54	1.29378	0.371595	27	45.7005	244	6.65381
Q9H9Q2	CSN7B_HUMAN	COP9 signalosome complex subunit 7b	COPS7B	29.6034	14.02	181.542	3	3	5	1.29355	0.371335	3	35.6343	264	6.15088
Q7Z3K3	POGZ_HUMAN	Pogo transposable element with ZNF domain	POGZ	155.245	4.11	201.917	4	4	7	1.29347	0.371241	4	42.3933	1410	7.40088
Q9BQ75	CMS1_HUMAN	Protein CMSS1	CMSS1	31.864	10.39	148.091	2	2	4	1.29306	0.370795	2	24.3	279	9.18799
Q9UHD1	CHRD1_HUMAN	Cysteine and histidine-rich domain-containing protein 1	CHORDC1	37.4656	34.94	442.239	7	7	13	1.29236	0.370007	6	55.0917	332	7.86963
Q9BUQ8	DDX23_HUMAN	Probable ATP-dependent RNA helicase DDX23	DDX23	95.5239	16.22	1104.73	10	10	32	1.29147	0.369014	14	16.3088	820	9.5542
Q96A33	CCD47_HUMAN	PAT complex subunit CCDC47	CCDC47	55.8383	27.95	675.334	9	9	19	1.29074	0.368195	13	15.6316	483	4.86865
Q92616	GCN1_HUMAN	eIF-2-alpha kinase activator GCN1	GCN1	292.524	35.12	5938.23	75	75	172	1.29006	0.367442	90	34.9379	2671	7.43018
Q96D46	NMD3_HUMAN	60S ribosomal export protein NMD3	NMD3	57.5659	9.34	284.084	4	4	9	1.28991	0.367272	4	67.7706	503	7.13721
O75152	ZC11A_HUMAN	Zinc finger CCCH domain-containing protein 11A	ZC3H11A	89.076	10.74	484.664	6	6	11	1.28892	0.366161	6	30.8039	810	8.36768
Q969V3	NCLN_HUMAN	Nicalin	NCLN	62.9346	23.62	636.934	10	10	19	1.28825	0.365415	13	32.8288	563	6.88818
O14929	HAT1_HUMAN	Histone acetyltransferase type B catalytic subunit	HAT1	49.5088	29.12	574.439	8	8	17	1.28803	0.365168	10	36.9301	419	5.69385
P54802	ANAG_HUMAN	Alpha-N-acetylglucosaminidase	NAGLU	82.2136	26.51	942.589	12	12	26	1.2873	0.364344	12	34.0116	743	6.65381
Q8IVM0	CCD50_HUMAN	Coiled-coil domain-containing protein 50	CCDC50	35.8	13.4	141.803	3	3	5	1.28612	0.36302	3	27.0919	306	6.65381
P62136	PP1A_HUMAN	Serine/threonine-protein phosphatase PP1-alpha catalytic subunit	PPP1CA	37.4878	56.06	2845.56	5	15	77	1.2857	0.362556	5	41.9893	330	6.32861
Q8WUP2	FBLI1_HUMAN	Filamin-binding LIM protein 1	FBLIM1	40.6427	27.35	367.923	7	7	12	1.28541	0.362229	5	57.9001	373	6.02393
[truncated: 3,425 more rows]

## Sheet: Table S5-3
Supplemental Table S5-3. List of proteins quantified in OSCC #3 with iTRAQ-based MS analysis a Proteins with log2 ratio larger than the mean + SD (0.811) were deemed overexpressed, whereas proteins with values less than the mean - SD (-0.942) were considered underexpressed.
[truncated: 4,993 more rows]

[truncated: 7 more sheets: Table S5-4, Table S5-5, Table S5-6, Table S5-7, Table S5-8, Table S5-9, Table S5-10]
