# Supplementary material for: LCP1 upregulation via EGFR signaling promotes oral cancer progression through the JAK2/STAT3/IL-1β axis
Source: Cancer Cell Int. 2025 Oct 3;25:329. doi: 10.1186/s12935-025-03970-0 (PMC12495854; doi:10.1186/s12935-025-03970-0)
Supplement: Supplementary file 11 — Supplemental Table S6 [file 12935_2025_3970_MOESM11_ESM.xlsx]

## Sheet: Table S6-1
Supplemental Table S6-1. List of proteins differentially expressed in primary OSCC tissues a Proteins with increased and decreased levels in the primary OSCC tissues are marked in red and green, respectively.
Protein name	Gene name	log2 T/N ratioa
		#1	#2	#3	#4	#5	#6
Proteins upregulated in at least 5 of 6 primary OSCC tissues
Laminin subunit beta-3	LAMB3	1.80716	1.72016	1.5791	1.26498	2.19091	2.09303
Laminin subunit gamma-2	LAMC2	2.08656	1.39088	1.58636	1.57044	2.0317	1.30386
Serpin H1	SERPINH1	1.41253	2.20757	1.89248	0.837232	1.39904	1.85607
Tubulin beta-3 chain	TUBB3	1.43899	1.28139	0.859379	0.529988	2.71685	2.76818
Unconventional myosin-Ib	MYO1B	2.17267	1.34236	1.34992	1.27548	1.18183	2.05844
Tenascin	TNC	0.878803	2.09765	1.61967	1.40305	1.3895	1.93932
Eosinophil peroxidase	EPX	0	2.68047	3.13082	0.985933	1.11556	1.02168
Prolyl 3-hydroxylase 1	P3H1	1.85835	1.59662	1.31602	1.36713	1.56789	1.06551
Acidic leucine-rich nuclear phosphoprotein 32 family member B	ANP32B	1.25432	0.722118	2.18541	2.0755	1.0316	1.18505
OCIA domain-containing protein 2	OCIAD2	1.75422	2.59423	0.954689	1.52769	0.834114	0.755832
LINE-1 retrotransposable element ORF1 protein	L1RE1	1.37619	0	1.39255	1.87842	1.5431	2.14252
Apolipoprotein L2	APOL2	1.79705	1.73193	1.83373	0.841176	0.968787	1.10927
Cartilage-associated protein	CRTAP	1.80007	1.25418	1.82788	1.41639	0.400732	1.19987
HLA class I histocompatibility antigen, C alpha chain	HLA-C	1.59339	1.41443	1.6236	1.61471	0.861207	0.600868
Importin subunit alpha-1	KPNA2	1.87918	0.755915	1.41839	0.492183	0.799616	2.30793
Retinol-binding protein 1	RBP1	1.94675	0.51849	1.57023	1.22243	0.964025	1.42453
Acidic leucine-rich nuclear phosphoprotein 32 family member E	ANP32E	1.14882	1.01943	2.29302	1.51169	0.298454	1.12651
Procollagen-lysine,2-oxoglutarate 5-dioxygenase 1	PLOD1	1.44584	1.40892	1.18973	0.976285	1.19447	1.04032
Protein S100-A2	S100A2	1.21035	0.313551	1.38188	0.718232	0.821974	2.73609
Calcium-activated chloride channel regulator 2	CLCA2	0.866576	1.15042	0.857134	1.05135	1.53903	1.56924
Nicotinamide N-methyltransferase	NNMT	1.24253	2.68496	1.52721	-0.610568	1.1531	0.942393
Homer protein homolog 3	HOMER3	1.15189	1.00651	1.37984	0.824394	0.447723	2.08016
Laminin subunit beta-1	LAMB1	1.12408	1.4862	1.20585	1.36266	0.448448	1.2358
Prolyl 4-hydroxylase subunit alpha-2	P4HA2	0.956854	1.84245	0.697749	0.858027	1.14972	1.34583
Procollagen-lysine,2-oxoglutarate 5-dioxygenase 2	PLOD2	1.37186	1.68993	1.21523	0.501039	1.00525	1.04601
Filamin-binding LIM protein 1	FBLIM1	1.04657	0.362229	1.16112	0.971409	1.25548	1.90539
LIM domain and actin-binding protein 1	LIMA1	1.51761	1.14876	0.903397	0.495052	0.924818	1.67245
Protein enabled homolog	ENAH	0.871572	1.35524	1.00284	1.19078	1.24023	0.950736
MAP7 domain-containing protein 1	MAP7D1	1.03775	0.769524	1.09679	0.38329	1.59175	1.69453
Transferrin receptor protein 1	TFRC	0.780648	1.04609	1.11097	1.26493	1.34842	0.94371
HLA class I histocompatibility antigen, B alpha chain	HLA-B	1.68472	0.837039	1.59294	1.01352	0.768037	0.408631
Moesin	MSN	1.04148	0.923552	0.9612	1.07031	0.865048	1.22455
Peptidyl-prolyl cis-trans isomerase FKBP9	FKBP9	1.18153	1.10762	0.50087	1.15054	0.65825	1.44432
Protein SET	SET	1.45936	0.697051	0.924649	1.23743	0.712558	1.00967
HLA class I histocompatibility antigen, A alpha chain	HLA-A	0.974987	0.878983	1.5251	1.25887	0.342008	1.03607
Guanylate-binding protein 1	GBP1	1.77335	1.04646	1.03863	0.79986	0.110725	1.19969
Insulin-like growth factor 2 mRNA-binding protein 2	IGF2BP2	1.06376	0.877686	1.40886	0.81542	1.43415	0.287315
Microtubule-actin cross-linking factor 1, isoforms 1/2/3/4/5	MACF1	0.901565	0.785551	1.07354	0.854295	1.33058	0.899643
Activated RNA polymerase II transcriptional coactivator p15	SUB1	0.0896068	0.824552	1.25793	1.24529	0.777168	1.45893
Cell growth-regulating nucleolar protein	LYAR	1.2661	0.816795	1.07721	0.885741	0.385977	0.977416
MARCKS-related protein	MARCKSL1	0.950275	1.36116	1.78551	1.28515	0.786585	-0.960674
Proteins downregulated in at least 5 of 6 primary OSCC tissues
Target of Nesh-SH3	ABI3BP	-3.59983	-3.87941	-3.52809	-5.12053	-3.68577	-2.83517
Microfibrillar-associated protein 5	MFAP5	-4.20437	-2.65072	-3.22453	-4.39769	-4.24987	-3.72782
Cornulin	CRNN	-4.8455	-4.67838	-2.93509	-3.78897	-3.04868	-2.73045
Polymeric immunoglobulin receptor	PIGR	-3.63112	-5.21287	-3.2418	-2.77642	-4.29591	-1.85279
Mimecan	OGN	-4.79345	-2.87878	-3.62387	-4.27691	-3.54775	-1.87469
Scinderin	SCIN	-3.56172	-3.70748	-3.24658	-4.44086	-2.6073	-3.1516
Prolargin	PRELP	-3.2999	-3.61638	-3.60841	-4.42836	-3.1703	-2.50915
Tenascin-X	TNXB	-3.41042	-3.92615	-3.26408	-3.75554	-3.48467	-2.11934
Fibrillin-1	FBN1	-4.01111	-1.96167	-3.0473	-3.96652	-4.41981	-2.55327
All-trans-retinol dehydrogenase [NAD(+)] ADH1B	ADH1B	-4.43661	-1.62847	-4.01763	-3.70682	-3.10299	-3.05644
Asporin	ASPN	-4.08519	-4.01882	-3.29307	-3.35346	-3.13978	-1.33556
Cartilage oligomeric matrix protein	COMP	-3.87183	-4.54909	-5.13386	-3.62349	-1.8846	0
Small proline-rich protein 3	SPRR3	-3.93065	-3.62169	-3.44692	-3.86723	-2.96988	-1.19763
Immunoglobulin J chain	JCHAIN	-3.71382	-3.46731	-3.06057	-3.03122	-3.11943	-2.62451
Serine protease inhibitor Kazal-type 5	SPINK5	-3.41906	-3.75017	-3.67232	-4.4841	-1.99076	-1.66931
Alpha-1-antitrypsin	SERPINA1	-2.58947	-3.76309	-3.76697	-3.35416	-2.68719	-2.26394
A-kinase anchor protein 12	AKAP12	-3.53229	-2.01817	-2.73792	-3.87042	-2.92762	-2.26313
Alpha-1-acid glycoprotein 2	ORM2	-2.63163	-3.46623	-3.36363	-3.5289	-2.0268	-1.97615
Glutathione peroxidase 3	GPX3	-3.61984	-1.76138	-2.4835	-2.80053	-4.01841	-1.96857
Aldehyde dehydrogenase 1A1	ALDH1A1	-3.81124	-2.21656	-2.60901	-3.39413	-1.69804	-2.86358
Caveolae-associated protein 2	CAVIN2	-4.65626	-2.1696	-2.55783	-3.71832	-1.41198	-1.79425
Zymogen granule protein 16 homolog B	ZG16B	-3.96	-4.74302	-0.964243	0	-3.07797	-3.29571
Extracellular superoxide dismutase [Cu-Zn]	SOD3	-3.75161	-2.99981	-2.36029	-3.65675	-1.80962	-1.30978
Albumin	ALB	-2.42251	-3.34399	-3.24069	-3.19311	-1.99317	-1.67487
Sorbin and SH3 domain-containing protein 2	SORBS2	-3.78959	-2.34705	-4.04389	-1.39916	-1.31348	-2.81478
Mucin-5B	MUC5B	-3.36892	-3.59448	-3.34678	0.781712	-2.6578	-3.19576
Calcium-activated chloride channel regulator 4	CLCA4	-2.37351	-3.02236	-3.37938	-3.23754	-1.83489	-1.46879
Plasma protease C1 inhibitor	SERPING1	-1.83827	-3.91988	-2.81323	-3.38727	-1.76541	-1.43069
Angiotensinogen	AGT	-2.76558	-3.35114	-2.84441	-3.11749	-1.72352	-1.22402
Protein-glutamine gamma-glutamyltransferase E	TGM3	-1.91646	-3.45724	-3.41356	-3.61629	-1.34677	-1.22597
Apolipoprotein A-I	APOA1	-2.65777	-3.21581	-2.64615	-2.98877	-1.83126	-1.63379
Apolipoprotein C-II	APOC2	-2.17544	-2.7631	-3.3827	-2.22403	-2.06175	-2.28757
Lumican	LUM	-1.78799	-2.18134	-3.32284	-3.34884	-2.35605	-1.6147
Alpha-2-HS-glycoprotein	AHSG	-2.13677	-3.13219	-2.6467	-3.26917	-1.80696	-1.61106
Methanethiol oxidase	SELENBP1	-3.80382	-1.59996	-1.51792	-2.36108	-1.83329	-3.38847
Decorin	DCN	-2.63804	-1.91702	-2.61411	-2.12599	-3.60067	-1.58102
Apolipoprotein A-II	APOA2	-1.84492	-3.05252	-3.08425	-3.42064	-1.6747	-1.39373
Apolipoprotein A-IV	APOA4	-1.49079	-3.29566	-2.88731	-3.14586	-1.92202	-1.66483
Gamma-synuclein	SNCG	-3.99793	-1.41038	-2.04605	-2.76819	-1.85367	-2.20342
Alpha-1-antichymotrypsin	SERPINA3	-2.22274	-3.19473	-1.94342	-1.52507	-3.41071	-1.96347
Thyroxine-binding globulin	SERPINA7	-1.99842	-3.96967	-3.19984	-1.95945	-1.8115	-1.23467
Liver carboxylesterase 1	CES1	-2.38564	-2.45979	-2.32936	-3.29776	-1.3669	-2.16686
Zinc-alpha-2-glycoprotein	AZGP1	-2.0142	-2.84777	-1.86392	-1.52389	-1.77213	-3.89309
Hemoglobin subunit beta	HBB	-4.3629	-1.6108	-0.751692	-2.80192	-2.01386	-2.34667
Corticosteroid-binding globulin	SERPINA6	-2.31182	-3.08932	-2.8226	-2.68472	-1.75853	-1.21124
Serotransferrin	TF	-1.95222	-2.97098	-2.66387	-2.97143	-1.72091	-1.50627
Ankyrin-2	ANK2	-2.78745	-1.83702	-1.59209	-3.54428	-2.20951	-1.73942
Alpha-1B-glycoprotein	A1BG	-2.33236	-3.12034	-2.76771	-2.70102	-1.75069	-1.01257
Protein AMBP	AMBP	-2.16703	-2.85847	-2.49184	-3.00408	-1.67905	-1.48097
Vitamin D-binding protein	GC	-2.17266	-3.17235	-2.61102	-2.62524	-1.72232	-1.34871
Immunoglobulin kappa variable 3-20	IGKV3-20	-2.27921	-2.44259	-2.48363	-2.36292	-2.28974	-1.77427
Glycine amidinotransferase, mitochondrial	GATM	-3.13968	-1.5097	-0.950649	-2.78376	-1.96715	-3.26433
Hemoglobin subunit delta	HBD	-4.15667	-1.65701	-0.693974	-2.80647	-1.84182	-2.41471
Leucine-rich alpha-2-glycoprotein	LRG1	-2.17447	-3.28466	-2.76209	-2.85735	-1.43058	-1.01198
Immunoglobulin heavy constant alpha 1	IGHA1	-2.08222	-2.31873	-2.88001	-2.02914	-2.55431	-1.65667
Olfactomedin-like protein 1	OLFML1	0	-2.76911	-2.696	-3.16947	-3.06913	-1.81215
Afamin	AFM	-1.64157	-3.28298	-2.73041	-2.67973	-1.798	-1.36546
Tetranectin	CLEC3B	-2.31678	-2.02537	-2.87417	-2.35311	-1.73117	-2.19605
Alpha-synuclein	SNCA	-3.99646	0	-2.02687	-2.67179	-1.72575	-2.83668
Alpha-2-antiplasmin	SERPINF2	-2.0066	-2.64532	-2.4285	-3.03109	-1.62064	-1.39773
Immunoglobulin lambda-like polypeptide 5	IGLL5	-1.82497	-2.5164	-2.31446	-2.40469	-2.24076	-1.82853
Immunoglobulin heavy variable 5-51	IGHV5-51	-2.27128	-2.72651	-2.78904	-2.27905	-1.67557	-1.3628
Serum paraoxonase/arylesterase 1	PON1	-1.97134	-3.18777	-2.55992	-2.51958	-1.45139	-1.40412
Hemopexin	HPX	-1.98403	-2.77415	-2.61528	-2.67653	-1.8829	-1.15019
Phosphoglucomutase-like protein 5	PGM5	-3.5004	-1.52492	-1.34398	-3.61552	-1.98126	-1.10509
Alpha-1-acid glycoprotein 1	ORM1	-2.39584	-3.28863	-2.16811	-2.81488	-1.40148	-0.965249
Interleukin-1 receptor antagonist protein	IL1RN	-2.47927	-3.3362	-2.68947	-2.85377	-1.973	0.306945
Immunoglobulin alpha-2 heavy chain	-	-1.83879	-2.48607	-3.30541	-2.31929	0	-3.03262
Bifunctional epoxide hydrolase 2	EPHX2	-2.53831	-1.6332	-2.43005	-1.57527	-1.24284	-3.53718
Kininogen-1	KNG1	-1.71962	-2.9887	-2.56875	-2.761	-1.55099	-1.35948
Apolipoprotein C-III	APOC3	-2.06344	-3.00201	-2.66795	-2.35731	-1.70083	-1.14269
Alpha-2-macroglobulin	A2M	-2.36851	-2.89904	-2.06327	-2.38786	-1.66232	-1.42711
N-acetylmuramoyl-L-alanine amidase	PGLYRP2	-1.86967	-2.56576	-2.16533	-2.72476	-1.629	-1.82275
Carboxypeptidase N subunit 2	CPN2	-2.51325	-2.34572	-2.02232	-2.73955	-1.47407	-1.5288
Complement factor B	CFB	-1.6357	-2.79179	-2.43745	-2.86224	-1.48666	-1.37046
All-trans-retinol dehydrogenase [NAD(+)] ADH7	ADH7	-1.19049	-2.61615	-3.52203	-2.40537	-2.86183	0.0582284
Collagen alpha-2(VI) chain	COL6A2	-1.52636	-1.68415	-2.28092	-2.45771	-3.27583	-1.30361
Band 3 anion transport protein	SLC4A1	-4.02409	-1.34336	-0.214286	-1.48065	-1.94604	-3.42786
Hemoglobin subunit alpha	HBA2	-3.72722	-1.59296	-0.516847	-2.59291	-1.83967	-2.10898
Ceruloplasmin	CP	-1.7349	-3.11418	-2.26012	-2.54634	-1.27981	-1.41274
Myosin-11	MYH11	-2.91199	-0.94128	-2.87538	-1.95906	-1.11957	-2.43621
Collagen alpha-1(VI) chain	COL6A1	-1.08898	-1.77153	-2.54546	-2.23314	-3.14113	-1.43118
Complement factor I	CFI	-2.21983	-2.67502	-2.34194	-2.52236	-1.45796	-0.978897
N(G),N(G)-dimethylarginine dimethylaminohydrolase 2	DDAH2	-3.6085	-0.833446	-2.29364	-2.33458	-1.36919	-1.70677
Calponin-1	CNN1	-4.14635	0.0975888	-2.32426	-1.17317	-1.5566	-3.03027
Protein NDRG2	NDRG2	-3.92938	-1.50673	-0.986149	-1.88524	-0.574331	-3.2275
Prostatic acid phosphatase	ACP3	-2.70098	-2.68159	-2.26151	-1.37071	-0.81934	-2.21999
Antithrombin-III	SERPINC1	-1.24958	-2.9546	-1.90279	-2.21676	-2.36912	-1.32218
Serum amyloid P-component	APCS	-3.42456	-1.93485	-1.88971	-1.53591	-1.89699	-1.20535
Inter-alpha-trypsin inhibitor heavy chain H4	ITIH4	-1.87655	-2.63115	-2.19181	-2.45657	-1.47557	-1.2235
Ubiquitin carboxyl-terminal hydrolase isozyme L1	UCHL1	-3.16499	-1.32812	-0.761116	-3.1778	-2.1111	-1.28478
Histidine-rich glycoprotein	HRG	-1.29844	-2.62633	-2.11583	-2.7334	-1.53649	-1.50986
Retinol-binding protein 4	RBP4	-2.19724	-2.46705	-2.37733	-2.73397	-1.28551	-0.737366
Immunoglobulin heavy constant mu	IGHM	-1.90997	-2.52186	-1.68387	-2.09005	-1.83154	-1.7062
Glycerol-3-phosphate dehydrogenase 1-like protein	GPD1L	-2.85094	-1.631	-1.24044	-1.93933	-1.15829	-2.91137
Immunoglobulin heavy constant gamma 2	IGHG2	-2.03083	-2.83583	-2.32419	-1.52569	-1.60025	-1.41359
Plasma kallikrein	KLKB1	-1.5573	-2.3721	-2.35547	-2.46251	-1.40709	-1.46069
Immunoglobulin kappa variable 4-1	IGKV4-1	-2.3057	0	-2.55141	-2.48444	-2.34461	-1.86015
Alpha-2-macroglobulin-like protein 1	A2ML1	-2.31101	-2.94414	-3.44006	-1.84819	-2.05528	1.11515
Extracellular matrix protein 1	ECM1	-1.22915	-3.23903	-2.99174	-2.34377	-1.62331	-0.0191664
Apolipoprotein D	APOD	-1.71938	-2.38443	-1.77019	-2.00357	-1.86064	-1.67541
Membrane primary amine oxidase	AOC3	-2.46704	-0.217706	-2.96222	-1.88861	-1.38454	-2.45617
Serum amyloid A-4 protein	SAA4	-1.35328	-2.62016	-2.54095	-2.3776	-1.59524	-0.861565
Heparin cofactor 2	SERPIND1	-1.18257	-2.84823	-2.39186	-2.42857	-1.50965	-0.916824
Immunoglobulin lambda constant 2	IGLC2	-1.77732	-1.65434	-1.73212	-2.08304	-2.39904	-1.56022
Immunoglobulin kappa light chain	-	-1.97342	-1.64654	-2.0753	-2.03364	-2.22809	-1.20769
Clusterin	CLU	-1.5639	-2.6631	-1.36472	-2.48495	-1.58421	-1.49724
Carbonic anhydrase 1	CA1	-3.13623	-1.60098	-0.492275	-2.27697	-1.56425	-1.92938
Complement C2	C2	-1.35588	-2.22084	-1.96339	-2.61545	-1.4971	-1.26077
Uridylate-specific endoribonuclease	ENDOU	-1.40126	-3.15486	-2.88234	-2.70248	-1.58208	0.846824
Monoglyceride lipase	MGLL	-2.55249	-1.7318	-1.38738	-1.8016	-1.22534	-2.00255
Immunoglobulin heavy constant gamma 3	IGHG3	-1.63953	-2.13865	-1.52315	-2.07203	-1.55475	-1.7616
Kallistatin	SERPINA4	-0.811095	-2.48166	-1.77469	-1.78946	-2.00948	-1.80817
Fibulin-5	FBLN5	-1.56718	-0.952314	-2.05016	-2.6583	-2.4608	-0.902424
Inter-alpha-trypsin inhibitor heavy chain H2	ITIH2	-1.36562	-2.29638	-1.82589	-2.45348	-1.28047	-1.35343
Haptoglobin-related protein	HPR	-1.86502	-3.08634	-2.57501	0	-1.64786	-1.36653
Complement component C8 beta chain	C8B	-1.31085	-1.97276	-2.06937	-2.55147	-1.06993	-1.43461
Apolipoprotein L1	APOL1	-1.37684	-2.7875	-2.35083	-2.53554	-1.22931	-0.085801
Gamma-adducin	ADD3	-2.42826	-1.47769	-1.8015	-2.12143	-1.26065	-1.16536
Complement component C8 alpha chain	C8A	-1.64126	-1.86489	-1.74925	-2.39144	-0.930084	-1.64607
Spectrin alpha chain, erythrocytic 1	SPTA1	-3.27865	-1.00978	-0.0849615	-2.05394	-1.57193	-2.21112
Apolipoprotein E	APOE	-1.4909	-2.55499	-1.49268	-2.16704	-1.34128	-1.14698
Amine oxidase [flavin-containing] B	MAOB	0	-1.72884	-2.40013	-1.72225	-1.87216	-2.46865
N(G),N(G)-dimethylarginine dimethylaminohydrolase 1	DDAH1	-2.76844	-1.2405	-1.14278	-1.46171	-0.902236	-2.59952
Histamine N-methyltransferase	HNMT	-3.65053	0	-1.01625	-2.34355	-0.797497	-2.23961
Band 4.1-like protein 2	EPB41L2	-2.57358	-0.386608	-1.40459	-2.46665	-1.69414	-1.50797
Apolipoprotein C-I	APOC1	-0.803487	-1.72596	-1.29584	-3.07623	-1.61355	-1.46989
Fibrinogen alpha chain	FGA	-1.60777	-1.73094	-1.69869	-2.21789	-1.19988	-1.52674
Thrombospondin-4	THBS4	0	-1.14371	-1.04654	-2.57598	-3.17545	-2.03028
Heat shock 70 kDa protein 12B	HSPA12B	0	-1.77057	-1.9928	-2.76598	-1.86453	-1.55502
Delta-aminolevulinic acid dehydratase	ALAD	-1.81481	-1.16081	-0.958458	-2.0668	-1.56027	-2.34092
Collagen alpha-3(VI) chain	COL6A3	-1.05206	-1.23746	-1.48213	-2.40196	-2.42367	-1.29095
Transthyretin	TTR	-1.54033	-1.95885	-1.61879	-2.1441	-1.65531	-0.803106
Carbonyl reductase [NADPH] 3	CBR3	-2.44927	-1.93688	-1.56243	-1.53939	-0.849352	-1.27715
Complement component C6	C6	-1.24862	-2.33339	-1.65943	-2.12381	-1.12647	-0.958445
Alpha-adducin	ADD1	-1.37191	-1.50157	-1.92296	-2.02927	-1.45453	-1.15643
Complement component C8 gamma chain	C8G	-1.22701	-2.02283	-1.76859	-2.15173	-1.0052	-1.25998
4-aminobutyrate aminotransferase, mitochondrial	ABAT	-3.61443	-1.4534	-2.03721	0	-0.986448	-1.31116
Beta-2-glycoprotein 1	APOH	-1.00789	-2.31607	-1.37941	-1.85274	-1.29534	-1.51147
Prothrombin	F2	-1.34676	-2.2054	-1.17186	-1.71267	-1.35898	-1.50889
Flavin reductase (NADPH)	BLVRB	-2.34269	-1.23358	-0.971114	-1.97089	-1.44534	-1.20607
Cystatin-B	CSTB	-1.6114	-2.46962	-2.49905	-1.65651	-1.86494	0.991941
Complement factor H	CFH	-0.942554	-2.03339	-1.60653	-2.21702	-1.03102	-1.2585
Putative protein-lysine deacylase ABHD14B	ABHD14B	-1.48759	-1.30394	-1.38468	-1.60029	-0.882465	-2.42804
von Willebrand factor	VWF	-2.66737	-1.38866	-1.52264	-1.58897	-1.04297	-0.863137
Complement C4-B	C4B_2	-1.42801	-2.52107	-1.34353	-1.74228	-1.10652	-0.856655
CD5 antigen-like	CD5L	-1.07701	-1.89711	-1.6487	-2.06092	-0.957651	-1.35061
Fibrinogen gamma chain	FGG	-0.791876	-1.56437	-1.64197	-1.7808	-1.72752	-1.4561
Plasminogen	PLG	-1.96163	-1.86253	-1.00705	-1.77824	-1.08283	-1.25747
Epoxide hydrolase 1	EPHX1	-2.43332	-1.1991	-1.60385	-1.17385	-1.21642	-1.32054
Immunoglobulin heavy constant gamma 1	IGHG1	-1.8017	-1.63245	-1.64907	-2.23545	-1.49734	0
Ankyrin-1	ANK1	-2.00828	-0.991496	-0.42694	-1.47877	-1.56346	-2.29955
CD9 antigen	CD9	-2.14582	-1.24617	-2.441	-1.05202	-1.65177	-0.188145
Biotinidase	BTD	-1.75841	0	-2.4291	-1.60637	-1.19709	-1.67342
Insulin-like growth factor-binding protein complex acid labile subunit	IGFALS	-1.35232	-2.47249	-2.03235	0	-1.3302	-1.42044
Fibrinogen beta chain	FGB	-1.1517	-1.46331	-1.24659	-1.72716	-1.55535	-1.40596
Phosphatidylethanolamine-binding protein 1	PEBP1	-2.2391	-1.01691	-1.31996	-0.81473	-0.96749	-2.18465
Versican core protein	VCAN	-0.399444	-0.988291	-1.60935	-1.85049	-2.35204	-1.29398
Tensin-1	TNS1	-2.10865	-0.688938	-1.30318	-1.72724	-0.882655	-1.24156
Complement factor D	CFD	0	-1.46807	-1.28534	-1.73652	-1.9553	-1.33006
Putative hydroxypyruvate isomerase	HYI	-2.01263	-1.40195	-0.968574	-0.961342	0	-2.01397
Calpastatin	CAST	-1.29976	-1.50579	-1.19762	-1.7953	-0.84654	-0.596136
Complement C1r subcomponent	C1R	-1.41872	-1.60868	-1.07297	-1.13842	-1.02154	-0.595186
Vinexin	SORBS3	-1.95734	-1.18044	-1.25793	-0.939524	-0.79783	-0.667408
Peroxiredoxin-6	PRDX6	-1.18703	-1.08829	-1.03473	-1.20995	-1.03592	-0.975837
Adipogenesis regulatory factor	ADIRF	-1.48135	-2.0653	-1.37337	-0.923204	-0.802998	0.123296

## Sheet: Table S6-2
Supplemental Table S6-2. List of proteins differentially expressed in relapsed OSCC tissues a Proteins with increased and decreased levels in the relapsed OSCC tissues are marked in red and green, respectively.
Protein name	Gene name	log2 RT/RN ratioa
		#5R	#6R	#7R	#8R
Proteins upregulated in all relapsed OSCC tissues
Gamma-interferon-inducible lysosomal thiol reductase	IFI30	1.67983	1.04805	1.56984	2.27718
Interferon-induced 35 kDa protein	IFI35	2.04147	1.00386	1.34069	1.74949
Prolyl 3-hydroxylase 1	P3H1	1.1398	2.00553	1.60332	0.695624
Tenascin	TNC	0.87529	1.75402	0.762792	1.92288
Lymphocyte cytosolic protein 1 (Plastin-2)	LCP1	1.12113	1.42405	1.18084	1.30686
Acidic leucine-rich nuclear phosphoprotein 32 family member A	ANP32A	1.4773	1.10854	1.79176	0.653318
Nicotinamide N-methyltransferase	NNMT	1.0924	1.90184	0.840542	1.06931
N-myc-interactor	NMI	1.14224	0.683683	1.63942	1.38581
Protein SET	SET	1.62773	0.826497	1.08661	1.27123
Acidic leucine-rich nuclear phosphoprotein 32 family member B	ANP32B	1.85762	0.921479	1.03622	0.82663
Gamma-parvin	PARVG	0.997677	0.870993	0.974449	1.34933
Coactosin-like protein	COTL1	1.01669	0.842603	1.01581	1.2608
Lymphocyte cytosolic protein 2	LCP2	0.678391	0.967705	1.09691	1.38834
Heat shock protein 105 kDa	HSPH1	0.841837	0.768605	1.4862	0.987657
Cartilage-associated protein	CRTAP	0.889305	1.36924	0.914015	0.894165
Protein enabled homolog	ENAH	0.980269	0.787284	1.42841	0.784431
Allograft inflammatory factor 1	AIF1	0.921163	0.937367	0.915707	1.12237
Transmembrane protein 87B	TMEM87B	0.920929	1.34402	0.763738	0.860818
Coronin-1A	CORO1A	0.721483	1.33875	0.982564	0.829879
Gamma-glutamyl hydrolase	GGH	0.637065	0.990151	1.26959	0.905662
Laminin subunit beta-1	LAMB1	0.986107	1.38382	0.670329	0.666615
Integrin beta-2	ITGB2	0.846568	1.18519	0.864823	0.784047
Receptor-type tyrosine-protein phosphatase C	PTPRC	1.10788	0.682627	0.900816	0.918429
Condensin complex subunit 3	NCAPG	0.63736	1.20234	0.65711	1.05493
Amyloid-beta precursor protein	APP	0.85342	0.859561	0.881729	0.869542
EF-hand domain-containing protein D2	EFHD2	0.719211	0.747769	0.859655	1.09591
Rho GTPase-activating protein 45	ARHGAP45	0.707501	0.739119	0.894828	1.04579
Cytochrome b-245 heavy chain	CYBB	0.752292	0.847014	0.657124	1.02816
CYFIP-related Rac1 interactor B	CYRIB	0.731453	1.06324	0.628838	0.806993
Adhesion G protein-coupled receptor E5	ADGRE5	0.725117	0.7116	0.747	1.00828
Proteins downregulated in all relapsed OSCC tissues
Microfibril-associated glycoprotein 4	MFAP4	-3.76787	-3.1514	-2.34636	-3.28096
Cornulin	CRNN	-2.58812	-4.53943	-2.7111	-2.62099
Prolargin	PRELP	-2.95146	-2.77417	-3.49909	-3.14248
Small proline-rich protein 3	SPRR3	-2.74473	-3.59592	-2.90778	-3.06377
All-trans-retinol dehydrogenase [NAD(+)] ADH1B	ADH1B	-2.6801	-3.22851	-2.66609	-3.73712
Microfibrillar-associated protein 5	MFAP5	-2.57692	-2.55366	-4.07395	-2.58462
Myosin light chain 1/3, skeletal muscle isoform	MYL1	-4.18394	-3.2276	-2.95863	-1.41069
Asporin	ASPN	-3.26938	-2.45176	-2.91545	-2.5782
Myosin light chain 3	MYL3	-4.09623	-1.30687	-2.80196	-2.9264
Calcium-activated chloride channel regulator 4	CLCA4	-1.94971	-3.71789	-2.85052	-2.51106
Target of Nesh-SH3	ABI3BP	-3.14407	-2.40205	-2.1524	-3.28497
Mimecan	OGN	-2.89244	-2.81551	-2.24227	-2.9559
Myosin-7	MYH7	-3.75286	-2.9162	-0.90117	-3.09335
Collagen alpha-1(XIV) chain	COL14A1	-2.87303	-3.0198	-2.72506	-1.98615
Myosin regulatory light chain 2, ventricular/cardiac muscle isoform	MYL2	-3.13471	-2.4316	-1.57172	-3.27215
SH3 domain-binding glutamic acid-rich-like protein 2	SH3BGRL2	-1.85257	-2.04327	-2.82805	-3.64449
Tenascin-X	TNXB	-2.44173	-2.10687	-2.55588	-3.20676
Caveolae-associated protein 2	CAVIN2	-1.96776	-2.9371	-2.64829	-2.61561
Hemoglobin subunit delta	HBD	-1.64216	-1.32609	-4.15582	-2.96248
Mast cell carboxypeptidase A	CPA3	-1.39665	-3.41114	-2.3866	-2.85641
Serine protease inhibitor Kazal-type 5	SPINK5	-1.70823	-3.4421	-2.15277	-2.60764
Fibrillin-1	FBN1	-1.89231	-2.10066	-3.41899	-2.42115
Four and a half LIM domains protein 1	FHL1	-3.84134	-2.72351	-2.06976	-1.1807
Troponin T, slow skeletal muscle	TNNT1	-3.34401	-2.8021	-1.07183	-2.46186
Aldehyde dehydrogenase, dimeric NADP-preferring	ALDH3A1	-2.11744	-1.34844	-2.82427	-3.07432
Thrombospondin-4	THBS4	-3.43394	-2.48148	-2.03663	-1.34539
Collagen alpha-2(I) chain	COL1A2	-1.77053	-1.19009	-3.20809	-3.06057
Band 3 anion transport protein	SLC4A1	-1.72595	-1.36616	-3.20986	-2.90166
Hemoglobin subunit beta	HBB	-1.37478	-1.32173	-3.70598	-2.72891
Antithrombin-III	SERPINC1	-2.19653	-2.04972	-2.32498	-2.42262
Podocan	PODN	-2.49042	-2.04925	-1.72773	-2.69361
Apolipoprotein C-II	APOC2	-2.37988	-2.66147	-1.6379	-2.27476
Tetranectin	CLEC3B	-2.37264	-1.99274	-1.88088	-2.67605
Alpha-1-antitrypsin	SERPINA1	-2.02475	-2.94179	-1.86462	-2.07607
Olfactomedin-like protein 1	OLFML1	-2.17273	-2.86384	-1.25931	-2.52253
Protein-glutamine gamma-glutamyltransferase E	TGM3	-1.40792	-4.04356	-1.093	-2.24306
Cocaine esterase	CES2	-2.06603	-2.81141	-1.94188	-1.91422
Collagen alpha-2(VI) chain	COL6A2	-1.95627	-1.72456	-2.19923	-2.84346
Apolipoprotein C-I	APOC1	-2.33592	-1.04869	-2.48339	-2.83425
Collagen alpha-1(VI) chain	COL6A1	-2.30768	-1.73832	-1.76833	-2.79565
Hemoglobin subunit alpha	HBA2	-1.49356	-1.138	-3.42003	-2.44712
Tubulin polymerization-promoting protein family member 3	TPPP3	-2.29355	-1.96275	-2.41769	-1.79701
Glutathione peroxidase 3	GPX3	-1.89655	-2.29842	-2.14564	-2.0551
Histone H1.0	H1-0	-2.09325	-2.19736	-1.70528	-2.39741
Glycerol-3-phosphate dehydrogenase [NAD(+)], cytoplasmic	GPD1	-2.74049	-2.03951	-1.59607	-1.97874
Phosphoglucomutase-like protein 5	PGM5	-2.13571	-2.62653	-1.36932	-2.20801
Amine oxidase [flavin-containing] B	MAOB	-1.2202	-2.16751	-2.19668	-2.74281
Decorin	DCN	-1.71037	-1.74018	-1.7089	-3.02019
Lumican	LUM	-2.27162	-1.67356	-1.60729	-2.62046
Alpha-1-acid glycoprotein 2	ORM2	-2.10252	-1.65689	-1.74433	-2.40103
Spectrin beta chain, erythrocytic	SPTB	-1.72884	-0.855765	-3.08629	-2.2133
Coagulation factor X	F10	-2.69125	-1.4177	-1.63469	-2.09548
Prelamin-A/C	LMNA	-1.78055	-1.44979	-2.12695	-2.46973
Extracellular matrix protein 1	ECM1	-1.29986	-1.51866	-2.69861	-2.27106
Alpha-1-antichymotrypsin	SERPINA3	-1.65772	-2.47563	-1.83629	-1.74625
A-kinase anchor protein 12	AKAP12	-2.10994	-1.50425	-2.07279	-1.98525
Haptoglobin	HP	-2.03276	-1.68901	-1.55979	-2.34724
Serum amyloid A-4 protein	SAA4	-1.92932	-1.13789	-2.00118	-2.49506
Extracellular superoxide dismutase [Cu-Zn]	SOD3	-1.09317	-2.54053	-1.58165	-2.32901
Beta-2-glycoprotein 1	APOH	-1.91093	-1.29769	-1.90019	-2.31865
Uridylate-specific endoribonuclease	ENDOU	-2.07762	-2.72428	-0.866182	-1.74486
Chymase	CMA1	-1.37608	-2.42289	-1.60566	-1.98541
Guanylate-binding protein 6	GBP6	-1.38273	-2.57654	-1.36364	-2.03955
Ankyrin-2	ANK2	-1.69586	-1.71481	-2.52184	-1.42712
Methanethiol oxidase	SELENBP1	-1.36227	-0.997417	-2.57982	-2.36135
Heat shock 70 kDa protein 12B	HSPA12B	-1.63934	-1.38186	-2.19388	-2.0037
Prothrombin	F2	-2.08429	-1.55148	-1.27005	-2.3086
Ceruloplasmin	CP	-1.88153	-1.66012	-1.64417	-2.02848
Apolipoprotein C-III	APOC3	-2.23942	-1.14349	-1.45939	-2.36944
Alpha-1-acid glycoprotein 1	ORM1	-1.75214	-1.72645	-1.62071	-2.06443
Apolipoprotein A-II	APOA2	-1.75513	-1.6532	-1.73846	-1.96119
Haptoglobin-related protein	HPR	-1.9247	-1.73865	-1.16343	-2.21751
Thyroxine-binding globulin	SERPINA7	-1.75873	-1.55901	-1.4874	-2.21719
Secreted frizzled-related protein 1	SFRP1	-1.33362	-1.45894	-1.97684	-2.21639
Albumin	ALB	-1.8053	-1.49821	-1.58971	-2.08006
Alpha-synuclein	SNCA	-1.1525	-1.36087	-2.50155	-1.95128
Kininogen-1	KNG1	-2.05905	-1.14411	-1.44593	-2.26785
Vitamin D-binding protein	GC	-1.9598	-1.48112	-1.43428	-2.03393
Angiotensinogen	AGT	-1.86174	-1.3344	-1.50446	-2.15671
Complement C4-B	C4B_2	-1.83948	-0.93253	-2.02431	-2.04633
Apolipoprotein A-I	APOA1	-1.77861	-1.46421	-1.67543	-1.91361
Immunoglobulin heavy constant gamma 2	IGHG2	-1.82851	-1.61861	-1.35858	-2.00834
Plasminogen	PLG	-1.88172	-0.846323	-1.92928	-2.13042
Hemopexin	HPX	-1.76615	-1.5266	-1.48176	-1.97524
Alpha-2-antiplasmin	SERPINF2	-2.35607	-0.921153	-1.46431	-1.99347
Plasma protease C1 inhibitor	SERPING1	-1.65229	-1.73713	-1.48661	-1.82774
Immunoglobulin lambda-like polypeptide 5	IGLL5	-1.80292	-1.3749	-1.61374	-1.81952
Serum amyloid P-component	APCS	-1.83378	-1.06154	-2.02995	-1.67779
Ficolin-3	FCN3	-1.58361	-1.60161	-1.63507	-1.76377
CD5 antigen-like	CD5L	-1.67448	-1.51864	-1.47245	-1.91432
Complement factor B	CFB	-1.96341	-1.32018	-1.48425	-1.80777
Carbonic anhydrase 1	CA1	-1.01214	-1.007	-2.64899	-1.90678
Glycine amidinotransferase, mitochondrial	GATM	-1.44406	-0.917566	-2.17375	-2.03748
Immunoglobulin heavy constant alpha 1	IGHA1	-1.62209	-1.42429	-1.7469	-1.77911
Inter-alpha-trypsin inhibitor heavy chain H4	ITIH4	-1.92262	-1.22249	-1.48527	-1.91745
Collagen alpha-6(VI) chain	COL6A6	-1.69259	-2.02449	-0.939319	-1.86581
Protein AMBP	AMBP	-1.79121	-1.13266	-1.58735	-2.00898
Alpha-1B-glycoprotein	A1BG	-1.70215	-1.41041	-1.31028	-2.08144
Serum paraoxonase/arylesterase 1	PON1	-1.75679	-1.4412	-1.39073	-1.87388
3-galactosyl-N-acetylglucosaminide 4-alpha-L-fucosyltransferase FUT3	FUT3	-1.06537	-1.25253	-2.21704	-1.83722
Corticosteroid-binding globulin	SERPINA6	-1.66895	-1.2844	-1.59128	-1.81312
Serotransferrin	TF	-1.70304	-1.42098	-1.24923	-1.98297
Afamin	AFM	-1.62465	-1.37235	-1.57647	-1.77584
Sciellin	SCEL	-1.47617	-1.67302	-1.44074	-1.7395
Alpha-2-HS-glycoprotein	AHSG	-1.6492	-1.27311	-1.5437	-1.8275
Complement C2	C2	-1.80922	-0.918332	-1.58152	-1.98005
Complement C3	C3	-1.81597	-1.24625	-1.38161	-1.84509
Apolipoprotein D	APOD	-1.63377	-1.05085	-1.72676	-1.85831
Alpha-2-macroglobulin-like protein 1	A2ML1	-1.22777	-2.26216	-1.00628	-1.73647
Vitamin K-dependent protein S	PROS1	-2.07423	-0.93678	-1.40659	-1.81139
Immunoglobulin heavy constant mu	IGHM	-1.59987	-1.57245	-1.33155	-1.69997
Immunoglobulin lambda constant 2	IGLC2	-1.75617	-1.50469	-1.27147	-1.66587
Immunoglobulin heavy variable 5-51	IGHV5-51	-1.64546	-1.57801	-1.25308	-1.70621
Attractin	ATRN	-1.88472	-1.74322	-1.03057	-1.51939
Apolipoprotein B-100	APOB	-2.12445	-1.17856	-1.32652	-1.5245
Complement C4-A	C4A	-2.06447	-0.989625	-1.08715	-1.96395
EH domain-containing protein 2	EHD2	-1.51477	-1.65936	-1.37693	-1.55075
Immunoglobulin kappa constant	IGKC	-1.81365	-1.1014	-1.35019	-1.82597
Alpha-2-macroglobulin	A2M	-1.69683	-1.41857	-1.45372	-1.49777
Leucine-rich alpha-2-glycoprotein	LRG1	-1.6449	-1.19158	-1.22302	-2.00726
Complement factor I	CFI	-1.6823	-1.03877	-1.3302	-1.99295
Carboxypeptidase N subunit 2	CPN2	-1.85951	-0.948056	-1.53857	-1.65926
Clusterin	CLU	-1.74675	-0.884118	-1.61028	-1.75015
Hyaluronan-binding protein 2	HABP2	-0.996684	-1.68583	-1.27806	-2.02927
Inter-alpha-trypsin inhibitor heavy chain H2	ITIH2	-1.80331	-1.02747	-1.13356	-1.94741
Carboxypeptidase N catalytic chain	CPN1	-1.5689	-1.0834	-1.22603	-1.96373
Complement component C9	C9	-1.73504	-0.951895	-1.38251	-1.76765
Hepatocyte growth factor-like protein	MST1	-1.69682	-0.93457	-1.51742	-1.6653
Insulin-like growth factor-binding protein complex acid labile subunit	IGFALS	-1.88316	-0.944352	-0.920412	-2.04959
Apolipoprotein A-IV	APOA4	-1.56503	-1.22679	-1.38033	-1.61105
Immunoglobulin heavy constant gamma 3	IGHG3	-1.43462	-1.15783	-1.41277	-1.74983
Retinol-binding protein 4	RBP4	-1.00149	-1.22671	-1.5749	-1.93947
Inter-alpha-trypsin inhibitor heavy chain H3	ITIH3	-1.9125	-0.988407	-1.15731	-1.65988
Immunoglobulin heavy constant gamma 4	IGHG4	-1.60595	-1.29416	-0.987692	-1.74877
Histidine-rich glycoprotein	HRG	-1.62746	-1.06652	-1.30566	-1.62162
Actin-binding LIM protein 1	ABLIM1	-1.15898	-2.22808	-0.961366	-1.23651
Ly6/PLAUR domain-containing protein 3	LYPD3	-0.862768	-2.24748	-1.03085	-1.39937
Immunoglobulin kappa variable 3-20	IGKV3-20	-1.54127	-1.46585	-1.39013	-1.13542
Pigment epithelium-derived factor	SERPINF1	-1.30167	-0.973069	-1.16792	-2.08935
Plasma kallikrein	KLKB1	-1.80815	-0.845416	-1.15961	-1.67179
Histone H3.3	H3-3B	-1.27575	-1.44301	-1.29669	-1.46038
Complement component C6	C6	-1.26838	-1.05915	-1.47048	-1.66754
C-reactive protein	CRP	-1.15919	-1.24172	-1.61503	-1.43057
Zinc-alpha-2-glycoprotein	AZGP1	-1.17146	-1.25975	-1.35664	-1.65677
Apolipoprotein E	APOE	-1.75678	-0.803072	-1.58964	-1.28431
N(G),N(G)-dimethylarginine dimethylaminohydrolase 2	DDAH2	-1.20752	-1.10354	-1.49762	-1.60297
Transcription factor A, mitochondrial	TFAM	-1.05142	-1.25903	-1.77648	-1.3132
Complement component C8 alpha chain	C8A	-1.78739	-1.11231	-0.980544	-1.50963
Complement factor D	CFD	-1.4224	-1.02352	-1.45351	-1.45835
Fructosamine-3-kinase	FN3K	-1.17449	-1.01623	-1.41867	-1.73332
Histone H1.4	H1-4	-0.961914	-0.962595	-1.57564	-1.80017
Phosphatidylinositol-glycan-specific phospholipase D	GPLD1	-1.35972	-1.19404	-1.3363	-1.32618
von Willebrand factor	VWF	-1.12166	-0.999294	-1.57855	-1.49681
Immunoglobulin kappa light chain	-	-1.43424	-1.15859	-1.52654	-1.07203
Vinexin	SORBS3	-1.6716	-1.27145	-1.11446	-1.05667
Coagulation factor XII	F12	-1.30539	-1.23602	-1.18547	-1.35949
Kallistatin	SERPINA4	-1.43037	-1.03936	-1.45916	-1.13177
Heat shock 70 kDa protein 12A	HSPA12A	-0.920778	-0.850596	-2.00969	-1.21054
Sorbin and SH3 domain-containing protein 2	SORBS2	-0.863897	-0.934302	-1.02951	-2.09834
Glycerol-3-phosphate dehydrogenase 1-like protein	GPD1L	-1.05518	-0.852066	-1.82179	-1.19162
Immunoglobulin heavy variable 3-9	IGHV3-9	-1.05159	-1.42506	-0.898202	-1.46524
Biotinidase	BTD	-1.29922	-1.14242	-0.86117	-1.52391
Procollagen C-endopeptidase enhancer 1	PCOLCE	-1.16154	-0.843177	-0.928275	-1.68424
Histone H4	H4C16	-0.944303	-1.54497	-1.08958	-1.03414
Biglycan	BGN	-1.69909	-0.807137	-0.945654	-0.980562
High mobility group protein B1	HMGB1	-0.99343	-0.856536	-1.10355	-1.24083
Transthyretin	TTR	-1.00717	-1.03068	-0.94309	-1.17783
N-acylneuraminate cytidylyltransferase	CMAS	-0.847753	-1.0222	-0.876725	-0.914598
Lambda-crystallin homolog	CRYL1	-0.804995	-0.939062	-0.963988	-0.821165
