# Supplementary material for: LCP1 upregulation via EGFR signaling promotes oral cancer progression through the JAK2/STAT3/IL-1β axis
Source: Cancer Cell Int. 2025 Oct 3;25:329. doi: 10.1186/s12935-025-03970-0 (PMC12495854; doi:10.1186/s12935-025-03970-0)
Supplement: Supplementary file 12 — Supplemental Table S7 [file 12935_2025_3970_MOESM12_ESM.xlsx]

## Sheet: Table S7-1
Supplemental Table S7-1. Enrichment analysis of biological processes and pathways with 41 proteins increased in primary OSCC tissues
Term ID	Term description	Observed gene counta	Background gene counta	False discovery rate	Fold enrichment	Matching proteins in your network (labels)
Biological processes
GO:0018126	Protein hydroxylation	5	27	9.1e-05	0.185185	PLOD1, P3H1, PLOD2, CRTAP, P4HA2
KEGG pathways
hsa05165	Human papillomavirus infection	7	324	0.0016	0.0216049	LAMB1, LAMC2, TNC, HLA-C, LAMB3, HLA-A, HLA-B
hsa04145	Phagosome	5	141	0.0021	0.035461	TUBB3, HLA-C, TFRC, HLA-A, HLA-B
hsa04512	ECM-receptor interaction	4	88	0.0044	0.0454545	LAMB1, LAMC2, TNC, LAMB3
hsa04510	Focal adhesion	4	195	0.0255	0.0205128	LAMB1, LAMC2, TNC, LAMB3
hsa04144	Endocytosis	4	241	0.0392	0.0165975	HLA-C, TFRC, HLA-A, HLA-B
Reactome pathways
HSA-1474290	Collagen formation	8	90	5.26e-08	0.0888889	PLOD1, P3H1, LAMC2, PLOD2, CRTAP, LAMB3, P4HA2, SERPINH1
HSA-1474244	Extracellular matrix organization	10	300	6.57e-07	0.0333333	PLOD1, LAMB1, P3H1, LAMC2, TNC, PLOD2, CRTAP, LAMB3, P4HA2, SERPINH1
HSA-1650814	Collagen biosynthesis and modifying enzymes	6	67	6.41e-06	0.0895522	PLOD1, P3H1, PLOD2, CRTAP, P4HA2, SERPINH1
HSA-3000171	Non-integrin membrane-ECM interactions	4	59	0.004	0.0677966	LAMB1, LAMC2, TNC, LAMB3
HSA-913531	Interferon signaling	5	199	0.0151	0.0251256	GBP1, HLA-C, HLA-A, HLA-B, KPNA2
HSA-877300	Interferon gamma signaling	4	90	0.0151	0.0444444	GBP1, HLA-C, HLA-A, HLA-B
HSA-9705671	SARS-CoV-2 activates/modulates innate and adaptive immune responses	4	123	0.0262	0.0325203	HLA-C, HLA-A, HLA-B, KPNA2
a Proteins upregulated in at least 5 of 6 primary OSCC tissues were functionally annotated with online software STRING (version 12). Biological procresses and pathways with at least 4 protein members and false discovery rate less than 0.05 were considered significant.

## Sheet: Table S7-2
Supplemental Table S7-2. Enrichment analysis of biological processes and pathways with 166 proteins decreased in primary OSCC tissues
Term ID	Term description	Observed gene counta	Background gene counta	False discovery rate	Fold enrichment	Matching proteins in your network (labels)
Biological processes
GO:0051346	Negative regulation of hydrolase activity	31	354	1.69e-18	0.0875706	SERPIND1, APOC3, HRG, APOA1, APCS, PEBP1, AMBP, ITIH4, AHSG, SERPING1, CSTB, COL6A3, A2ML1, SERPINF2, A2M, SERPINA7, SERPINA6, ITIH2, SPINK5, AGT, SERPINC1, APOA2, ECM1, C4B, SERPINA1, CAST, SERPINA3, SERPINA4, APOC1, KNG1, SNCA
GO:0010466	Negative regulation of peptidase activity	26	249	5.56e-17	0.104418	SERPIND1, HRG, PEBP1, AMBP, ITIH4, AHSG, SERPING1, CSTB, COL6A3, A2ML1, SERPINF2, A2M, SERPINA7, SERPINA6, ITIH2, SPINK5, AGT, SERPINC1, ECM1, C4B, SERPINA1, CAST, SERPINA3, SERPINA4, KNG1, SNCA
GO:0045861	Negative regulation of proteolysis	28	339	2.58e-16	0.0825959	SERPIND1, HRG, PEBP1, AMBP, ITIH4, AHSG, SERPING1, CSTB, COL6A3, A2ML1, F2, SERPINF2, A2M, SERPINA7, SERPINA6, ITIH2, SPINK5, AGT, SERPINC1, ECM1, ALAD, C4B, SERPINA1, CAST, SERPINA3, SERPINA4, KNG1, SNCA
GO:1900047	Negative regulation of hemostasis	15	47	2.6e-15	0.319149	APOH, COMP, HRG, APOE, KLKB1, SERPING1, FGB, F2, PLG, SERPINF2, FGG, CD9, ABAT, KNG1, FGA
GO:1900046	Regulation of hemostasis	16	72	2.02e-14	0.222222	APOH, COMP, HRG, APOE, KLKB1, SERPING1, FGB, F2, PLG, SERPINF2, FGG, SERPINC1, CD9, ABAT, KNG1, FGA
GO:0043086	Negative regulation of catalytic activity	36	771	2.05e-14	0.0466926	SERPIND1, APOC3, HRG, APOA1, APOE, APCS, PEBP1, SLC4A1, AMBP, ITIH4, AHSG, SERPING1, UCHL1, CSTB, COL6A3, A2ML1, AOC3, SERPINF2, A2M, SERPINA7, SERPINA6, ITIH2, SPINK5, AGT, SERPINC1, APOA2, ECM1, C4B, SERPINA1, CAST, SERPINA3, SERPINA4, APOC1, APOC2, KNG1, SNCA
GO:0030195	Negative regulation of blood coagulation	14	46	4.29e-14	0.304348	APOH, HRG, APOE, KLKB1, SERPING1, FGB, F2, PLG, SERPINF2, FGG, CD9, ABAT, KNG1, FGA
GO:0061045	Negative regulation of wound healing	15	69	1.79e-13	0.217391	APOH, HRG, APOE, APCS, KLKB1, SERPING1, FGB, F2, PLG, SERPINF2, FGG, CD9, ABAT, KNG1, FGA
GO:0030193	Regulation of blood coagulation	15	70	1.94e-13	0.214286	APOH, HRG, APOE, KLKB1, SERPING1, FGB, F2, PLG, SERPINF2, FGG, SERPINC1, CD9, ABAT, KNG1, FGA
GO:0006950	Response to stress	71	3358	1.94e-13	0.0211435	APOH, SERPIND1, COMP, HRG, HBA2, APOE, APCS, IL1RN, ORM1, VWF, SLC4A1, C6, KLKB1, MGLL, AMBP, HPX, ITIH4, CRNN, AHSG, SAA4, SERPING1, UCHL1, PGLYRP2, ALB, C2, LRG1, FGB, F2, PLG, AOC3, CLU, APOL1, SERPINF2, A2M, SPRR3, FGG, THBS4, PRDX6, PRELP, APOD, APOA4, C8A, AGT, CFH, SERPINC1, APOA2, CD5L, ECM1, C8B, C8G, SOD3, CD9, GPX3, CFI, ABAT, TF, ALAD, ORM2, C4B, SERPINA1, CFB, IGLL5, JCHAIN, HPR, C1R…
GO:0006956	Complement activation	14	60	5.87e-13	0.233333	C6, SERPING1, C2, CLU, C8A, CFH, C8B, C8G, CFI, C4B, CFB, IGLL5, C1R, CFD
GO:0002526	Acute inflammatory response	15	80	8.26e-13	0.1875	APCS, IL1RN, ORM1, KLKB1, ITIH4, AHSG, SAA4, F2, SERPINF2, A2M, APOA2, ORM2, SERPINA1, HPR, SERPINA3
GO:0006952	Defense response	44	1394	1.35e-12	0.0315638	HRG, APCS, IL1RN, ORM1, C6, KLKB1, MGLL, HPX, ITIH4, AHSG, SAA4, SERPING1, PGLYRP2, C2, FGB, F2, AOC3, CLU, APOL1, SERPINF2, A2M, APOA4, C8A, CFH, APOA2, CD5L, ECM1, C8B, C8G, CFI, TF, ORM2, C4B, SERPINA1, CFB, IGLL5, JCHAIN, HPR, C1R, SERPINA3, CFD, KNG1, FGA, SNCA
GO:0030162	Regulation of proteolysis	32	739	5.08e-12	0.0433018	SERPIND1, HRG, APOE, PEBP1, KLKB1, AMBP, ITIH4, AHSG, SERPING1, CSTB, COL6A3, CLEC3B, A2ML1, F2, CLU, SERPINF2, A2M, SERPINA7, SERPINA6, ITIH2, SPINK5, AGT, SERPINC1, ECM1, ALAD, C4B, SERPINA1, CAST, SERPINA3, SERPINA4, KNG1, SNCA
GO:0006953	Acute-phase response	12	42	6.43e-12	0.285714	APCS, IL1RN, ORM1, ITIH4, AHSG, SAA4, F2, SERPINF2, A2M, ORM2, SERPINA1, SERPINA3
GO:0007596	Blood coagulation	18	173	7.48e-12	0.104046	APOH, SERPIND1, COMP, HRG, VWF, SLC4A1, KLKB1, SERPING1, FGB, F2, PLG, FGG, SERPINC1, CD9, SERPINA1, KNG1, HBB, FGA
GO:0006959	Humoral immune response	21	268	7.48e-12	0.0783582	HRG, C6, SERPING1, C2, FGB, F2, CLU, C8A, CFH, C8B, C8G, CFI, TF, C4B, CFB, IGLL5, JCHAIN, C1R, CFD, KNG1, FGA
GO:0061041	Regulation of wound healing	16	130	1.9e-11	0.123077	APOH, HRG, APOE, APCS, KLKB1, SERPING1, FGB, F2, PLG, SERPINF2, FGG, SERPINC1, CD9, ABAT, KNG1, FGA
GO:0044092	Negative regulation of molecular function	38	1143	2.34e-11	0.0332458	SERPIND1, APOC3, HRG, APOA1, APOE, APCS, IL1RN, PEBP1, SLC4A1, AMBP, ITIH4, AHSG, SERPING1, UCHL1, CSTB, COL6A3, A2ML1, AOC3, SERPINF2, A2M, SERPINA7, SERPINA6, ITIH2, SPINK5, AGT, SERPINC1, APOA2, ECM1, C4B, SERPINA1, ADH7, CAST, SERPINA3, SERPINA4, APOC1, APOC2, KNG1, SNCA
GO:0051241	Negative regulation of multicellular organismal process	36	1035	3.32e-11	0.0347826	DCN, APOH, APOC3, HRG, APOA1, APOE, APCS, ORM1, KLKB1, AHSG, SERPING1, ABI3BP, PGLYRP2, ALDH1A1, FGB, F2, PLG, SERPINF2, FBN1, FGG, THBS4, APOD, APOA4, SPINK5, AGT, APOA2, ECM1, RBP4, ASPN, CD9, ABAT, NDRG2, APOC1, APOC2, KNG1, FGA
GO:0006958	Complement activation, classical pathway	11	40	9.03e-11	0.275	C6, SERPING1, C2, CLU, C8A, C8B, C8G, CFI, C4B, IGLL5, C1R
GO:0051248	Negative regulation of protein metabolic process	35	1038	1.78e-10	0.0337187	SERPIND1, HRG, APOE, APCS, PEBP1, AMBP, ITIH4, AHSG, SERPING1, GPD1L, UCHL1, CSTB, COL6A3, A2ML1, F2, CLU, SERPINF2, A2M, SERPINA7, SERPINA6, APOD, ITIH2, SPINK5, AGT, SERPINC1, ECM1, ALAD, C4B, SERPINA1, CAST, SERPINA3, SERPINA4, KNG1, FGA, SNCA
GO:0042730	Fibrinolysis	9	19	2.54e-10	0.473684	HRG, KLKB1, SERPING1, FGB, F2, PLG, SERPINF2, FGG, FGA
GO:0051336	Regulation of hydrolase activity	34	1011	3.93e-10	0.0336301	APOH, SERPIND1, APOC3, HRG, APOA1, APCS, PEBP1, AMBP, ITIH4, AHSG, SERPING1, CSTB, COL6A3, A2ML1, SERPINF2, A2M, SERPINA7, SERPINA6, APOA4, ITIH2, SPINK5, AGT, SERPINC1, APOA2, ECM1, C4B, SERPINA1, CAST, SERPINA3, SERPINA4, APOC1, APOC2, KNG1, SNCA
GO:0050896	Response to stimulus	105	7835	1.02e-09	0.0134014	APOH, SERPIND1, COMP, PON1, APOC3, HRG, APOA1, TTR, SORBS3, HBA2, APOE, APCS, IL1RN, ORM1, VWF, SLC4A1, C6, KLKB1, ADD1, MGLL, AMBP, ANK1, HPX, ITIH4, CRNN, AHSG, SAA4, SERPING1, DDAH1, UCHL1, CBR3, AZGP1, PGLYRP2, ALB, CLEC3B, ALDH1A1, C2, COL6A2, LRG1, FGB, F2, PLG, AOC3, CLU, APOL1, SERPINF2, A2M, FBN1, SPRR3, OLFML1, FGG, THBS4, PRDX6, PRELP, APOD, SORBS2, PIGR, ANK2, APOA4, CES1, C8A, COL6A1…
GO:0050878	Regulation of body fluid levels	21	371	1.72e-09	0.0566038	APOH, SERPIND1, COMP, HRG, APOE, VWF, SLC4A1, KLKB1, SERPING1, FGB, F2, PLG, SERPINF2, FGG, SERPINC1, CD9, ABAT, SERPINA1, KNG1, HBB, FGA
GO:0042060	Wound healing	20	336	2.38e-09	0.0595238	APOH, SERPIND1, COMP, HRG, VWF, SLC4A1, KLKB1, SERPING1, LRG1, FGB, F2, PLG, SPRR3, FGG, SERPINC1, CD9, SERPINA1, KNG1, HBB, FGA
GO:0009636	Response to toxic substance	17	229	3.86e-09	0.0742358	PON1, HBA2, APOE, AMBP, ALB, ALDH1A1, PRDX6, APOA4, CES1, MAOB, SOD3, GPX3, ALAD, EPHX2, EPHX1, HBB, HBD
GO:0009611	Response to wounding	22	444	5.61e-09	0.0495495	APOH, SERPIND1, COMP, HRG, VWF, SLC4A1, KLKB1, SERPING1, LRG1, FGB, F2, PLG, SPRR3, FGG, APOD, APOA4, SERPINC1, CD9, SERPINA1, KNG1, HBB, FGA
GO:0043691	Reverse cholesterol transport	8	18	6.26e-09	0.444444	APOC3, APOA1, APOE, CLU, APOA4, CES1, APOA2, APOC2
GO:0065008	Regulation of biological quality	65	3654	7.14e-09	0.0177887	DCN, APOH, SERPIND1, COMP, AFM, APOC3, HRG, APOA1, TTR, APOE, IL1RN, VWF, SLC4A1, CP, KLKB1, ADD1, HPX, SERPING1, HNMT, GPD1L, DDAH1, AZGP1, ALB, SCIN, ALDH1A1, FGB, ADH1B, F2, PLG, CLU, CPN2, SERPINF2, FBN1, SERPINA7, FGG, PRDX6, ADD3, PIGR, ANK2, APOA4, CES1, AGT, SERPINC1, APOA2, RBP4, SNCG, MAOB, SOD3, ZG16B, CD9, ABAT, GATM, AKAP12, TF, SERPINA1, ADH7, EPHX2, JCHAIN, SERPINA3, APOC2, KNG1, H…
GO:0033700	Phospholipid efflux	7	12	2.68e-08	0.583333	APOC3, APOA1, APOE, APOA4, APOA2, APOC1, APOC2
GO:0006954	Inflammatory response	23	538	2.84e-08	0.0427509	APCS, IL1RN, ORM1, KLKB1, MGLL, ITIH4, AHSG, SAA4, F2, AOC3, CLU, SERPINF2, A2M, APOA2, CD5L, ECM1, ORM2, C4B, SERPINA1, HPR, SERPINA3, KNG1, SNCA
GO:0002682	Regulation of immune system process	37	1438	5.16e-08	0.0257302	HRG, APOA1, APOE, APCS, ORM1, C6, AMBP, HPX, SERPING1, PGLYRP2, SCIN, C2, CLU, A2M, FBN1, THBS4, APOD, PIGR, SPINK5, C8A, CFH, APOA2, CD5L, ECM1, C8B, RBP4, C8G, CD9, CFI, ORM2, C4B, CFB, IGLL5, C1R, CFD, SPTA1, SNCA
GO:0051239	Regulation of multicellular organismal process	53	2749	7.43e-08	0.0192797	DCN, APOH, COMP, APOC3, HRG, APOA1, CNN1, APOE, APCS, ORM1, KLKB1, ADD1, MGLL, LUM, AHSG, SERPING1, GPD1L, DDAH1, ABI3BP, PGLYRP2, SCIN, ALDH1A1, LRG1, FGB, F2, PLG, CLU, SERPINF2, ACPP, FBN1, FGG, THBS4, APOD, ANK2, APOA4, SPINK5, AGT, SERPINC1, APOA2, ECM1, RBP4, ASPN, CD9, ABAT, GATM, AKAP12, TF, ORM2, NDRG2, APOC1, APOC2, KNG1, FGA
GO:0034369	Plasma lipoprotein particle remodeling	8	29	1.25e-07	0.275862	APOC3, APOA1, APOE, APOA4, AGT, APOA2, APOC1, APOC2
GO:0032101	Regulation of response to external stimulus	29	964	2.16e-07	0.030083	APOH, HRG, APOA1, APOE, APCS, KLKB1, MGLL, HPX, AHSG, SERPING1, PGLYRP2, FGB, F2, PLG, SERPINF2, A2M, FBN1, FGG, THBS4, SPINK5, AGT, CFH, SERPINC1, CD9, CFI, ABAT, KNG1, FGA, SNCA
GO:1990748	Cellular detoxification	11	106	5.91e-07	0.103774	HBA2, APOE, AMBP, ALB, ALDH1A1, PRDX6, APOA4, SOD3, GPX3, HBB, HBD
GO:0031638	Zymogen activation	9	59	8.4e-07	0.152542	APOH, KLKB1, FGB, F2, FGG, CD5L, HPR, C1R, FGA
GO:0032102	Negative regulation of response to external stimulus	18	387	8.66e-07	0.0465116	APOH, HRG, APOA1, APOE, APCS, KLKB1, SERPING1, FGB, F2, PLG, SERPINF2, A2M, FGG, SPINK5, CD9, ABAT, KNG1, FGA
GO:0050790	Regulation of catalytic activity	46	2370	1.24e-06	0.0194093	APOH, SERPIND1, APOC3, HRG, APOA1, APOE, APCS, PEBP1, SLC4A1, AMBP, ITIH4, AHSG, SERPING1, DDAH1, UCHL1, CSTB, COL6A3, ALDH1A1, A2ML1, F2, AOC3, CLU, CPN2, SERPINF2, A2M, FBN1, SERPINA7, SERPINA6, APOA4, ITIH2, SPINK5, AGT, SERPINC1, APOA2, ECM1, DDAH2, TNXB, C4B, SERPINA1, CAST, SERPINA3, SERPINA4, APOC1, APOC2, KNG1, SNCA
GO:0065009	Regulation of molecular function	54	3085	1.24e-06	0.0175041	APOH, SERPIND1, PON1, APOC3, HRG, APOA1, APOE, APCS, IL1RN, PEBP1, SLC4A1, ADD1, AMBP, ITIH4, CRNN, AHSG, SERPING1, GPD1L, DDAH1, UCHL1, CSTB, COL6A3, ALDH1A1, A2ML1, F2, AOC3, CLU, CPN2, SERPINF2, A2M, FBN1, SERPINA7, SERPINA6, ANK2, APOA4, ITIH2, SPINK5, AGT, SERPINC1, APOA2, ECM1, DDAH2, TNXB, C4B, SERPINA1, ADH7, CAST, SERPINA3, SERPINA4, APOC1, APOC2, KNG1, SPTA1, SNCA
GO:0032374	Regulation of cholesterol transport	9	64	1.44e-06	0.140625	PON1, APOC3, APOA1, APOE, APOA4, CES1, APOA2, APOC1, APOC2
GO:0030301	Cholesterol transport	9	65	1.57e-06	0.138462	APOC3, APOA1, APOE, CLU, APOA4, CES1, APOA2, APOC1, APOC2
GO:0098869	Cellular oxidant detoxification	10	91	1.66e-06	0.10989	HBA2, APOE, AMBP, ALB, PRDX6, APOA4, SOD3, GPX3, HBB, HBD
GO:0033344	Cholesterol efflux	7	27	1.73e-06	0.259259	APOC3, APOA1, APOE, APOA4, APOA2, APOC1, APOC2
GO:0048583	Regulation of response to stimulus	62	3931	2.4e-06	0.0157721	DCN, APOH, APOC3, HRG, APOA1, SORBS3, APOE, APCS, IL1RN, PEBP1, VWF, C6, KLKB1, MGLL, AMBP, HPX, CRNN, AHSG, SERPING1, GPD1L, DDAH1, UCHL1, PGLYRP2, C2, LRG1, FGB, F2, PLG, CLU, SERPINF2, ACPP, A2M, FBN1, FGG, THBS4, FBLN5, APOD, PIGR, SPINK5, C8A, AGT, CFH, SERPINC1, CD5L, ECM1, C8B, C8G, ASPN, CD9, CFI, ABAT, AKAP12, C4B, CFB, ADH7, IGLL5, C1R, NDRG2, CFD, KNG1, FGA, SNCA
GO:0006957	Complement activation, alternative pathway	6	16	3.29e-06	0.375	C8A, CFH, C8B, C8G, CFB, CFD
GO:0034375	High-density lipoprotein particle remodeling	6	16	3.29e-06	0.375	APOC3, APOA1, APOE, APOA4, APOA2, APOC1
GO:0051707	Response to other organism	32	1328	3.55e-06	0.0240964	HRG, APCS, C6, HPX, SERPING1, PGLYRP2, C2, LRG1, FGB, F2, CLU, APOL1, APOA4, C8A, CFH, C8B, C8G, MAOB, CFI, AKAP12, TF, ALAD, C4B, CFB, ADH7, IGLL5, JCHAIN, C1R, CFD, KNG1, FGA, SNCA
GO:0044419	Biological process involved in interspecies interaction between organisms	34	1490	4.11e-06	0.0228188	HRG, APOE, APCS, C6, HPX, SERPING1, PGLYRP2, C2, LRG1, FGB, F2, PLG, CLU, APOL1, APOA4, C8A, CFH, C8B, C8G, MAOB, CFI, AKAP12, TF, ALAD, C4B, CFB, ADH7, IGLL5, JCHAIN, C1R, CFD, KNG1, FGA, SNCA
GO:0098542	Defense response to other organism	27	989	4.57e-06	0.0273003	HRG, APCS, C6, HPX, SERPING1, PGLYRP2, C2, FGB, F2, CLU, APOL1, APOA4, C8A, CFH, C8B, C8G, CFI, TF, C4B, CFB, IGLL5, JCHAIN, C1R, CFD, KNG1, FGA, SNCA
GO:0051004	Regulation of lipoprotein lipase activity	6	18	5.29e-06	0.333333	APOH, APOC3, APOA1, APOA4, APOC1, APOC2
GO:0051917	Regulation of fibrinolysis	6	18	5.29e-06	0.333333	APOH, HRG, KLKB1, F2, PLG, SERPINF2
GO:0065007	Biological regulation	129	12385	5.42e-06	0.0104158	DCN, APOH, SERPIND1, COMP, PON1, AFM, APOC3, HRG, APOA1, TTR, SORBS3, HBA2, CNN1, APOE, APCS, IL1RN, ORM1, PEBP1, VWF, SLC4A1, C6, CP, KLKB1, ADD1, MGLL, AMBP, ANK1, HPX, ITIH4, LUM, CRNN, AHSG, SERPING1, HNMT, GPD1L, DDAH1, ABI3BP, UCHL1, CSTB, AZGP1, PGLYRP2, COL6A3, ALB, CLEC3B, SCIN, ALDH1A1, C2, A2ML1, LRG1, FGB, ADH1B, F2, PLG, AOC3, CLU, CPN2, SERPINF2, ACPP, A2M, FBN1, SERPINA7, OLFML1, F…
GO:0048519	Negative regulation of biological process	74	5313	6.49e-06	0.0139281	DCN, APOH, SERPIND1, COMP, APOC3, HRG, APOA1, SORBS3, CNN1, APOE, APCS, IL1RN, ORM1, PEBP1, SLC4A1, KLKB1, ADD1, AMBP, ITIH4, AHSG, SERPING1, GPD1L, DDAH1, ABI3BP, UCHL1, CSTB, AZGP1, PGLYRP2, COL6A3, ALB, SCIN, ALDH1A1, A2ML1, FGB, F2, PLG, CLU, SERPINF2, A2M, FBN1, SERPINA7, FGG, THBS4, SERPINA6, APOD, ADD3, APOA4, ITIH2, SPINK5, CES1, AGT, SERPINC1, APOA2, ECM1, RBP4, ASPN, OGN, DDAH2, MAOB, C…
GO:1905920	Positive regulation of CoA-transferase activity	5	8	6.69e-06	0.625	APOA1, APOE, APOA4, AGT, APOA2
GO:0048585	Negative regulation of response to stimulus	35	1612	7.2e-06	0.0217122	DCN, APOH, HRG, APOA1, APOE, APCS, IL1RN, PEBP1, KLKB1, AMBP, AHSG, SERPING1, GPD1L, DDAH1, UCHL1, PGLYRP2, FGB, F2, PLG, CLU, SERPINF2, A2M, FBN1, FGG, APOD, SPINK5, AGT, ECM1, ASPN, CD9, ABAT, NDRG2, KNG1, FGA, SNCA
GO:0045087	Innate immune response	23	754	7.39e-06	0.030504	APCS, C6, HPX, SERPING1, PGLYRP2, C2, FGB, CLU, APOL1, APOA4, C8A, CFH, C8B, C8G, CFI, C4B, CFB, IGLL5, JCHAIN, C1R, CFD, FGA, SNCA
GO:0006955	Immune response	31	1321	9.09e-06	0.0234671	HRG, APCS, IL1RN, C6, HPX, SERPING1, PGLYRP2, C2, FGB, F2, CLU, APOL1, A2M, PIGR, APOA4, C8A, CFH, C8B, C8G, CFI, TF, ENDOU, C4B, CFB, IGLL5, JCHAIN, C1R, CFD, KNG1, FGA, SNCA
GO:0060191	Regulation of lipase activity	9	88	1.24e-05	0.102273	APOH, APOC3, APOA1, APOA4, AGT, APOA2, APOC1, APOC2, SNCA
GO:0050776	Regulation of immune response	24	844	1.24e-05	0.028436	HRG, APOE, C6, AMBP, HPX, SERPING1, PGLYRP2, C2, CLU, A2M, PIGR, SPINK5, C8A, CFH, CD5L, ECM1, C8B, C8G, CFI, C4B, CFB, IGLL5, C1R, CFD
GO:0034370	Triglyceride-rich lipoprotein particle remodeling	5	10	1.37e-05	0.5	APOA1, APOE, APOA4, APOA2, APOC2
GO:0034377	Plasma lipoprotein particle assembly	6	23	1.48e-05	0.26087	APOC3, APOA1, APOE, APOA4, APOA2, APOC1
GO:0034381	Plasma lipoprotein particle clearance	6	24	1.8e-05	0.25	APOC3, APOA1, APOE, APOA2, APOC1, APOC2
GO:0072378	Blood coagulation, fibrin clot formation	6	24	1.8e-05	0.25	APOH, KLKB1, FGB, F2, FGG, FGA
GO:0031639	Plasminogen activation	5	11	1.87e-05	0.454545	APOH, KLKB1, FGB, FGG, FGA
GO:0080134	Regulation of response to stress	31	1373	1.9e-05	0.0225783	APOH, HRG, APOA1, APOE, APCS, KLKB1, MGLL, AMBP, HPX, AHSG, SERPING1, DDAH1, PGLYRP2, FGB, F2, PLG, CLU, SERPINF2, A2M, FGG, FBLN5, SPINK5, AGT, CFH, SERPINC1, CD9, CFI, ABAT, KNG1, FGA, SNCA
GO:0015850	Organic hydroxy compound transport	11	163	2.05e-05	0.0674847	APOC3, APOA1, APOE, CLU, APOA4, CES1, APOA2, RBP4, APOC1, APOC2, SNCA
GO:0030168	Platelet activation	9	97	2.4e-05	0.0927835	COMP, HRG, VWF, FGB, F2, FGG, CD9, HBB, FGA
GO:0002920	Regulation of humoral immune response	7	46	2.77e-05	0.152174	HPX, SERPING1, A2M, SPINK5, CFH, CD5L, CFI
GO:0002443	Leukocyte mediated immunity	12	211	2.95e-05	0.056872	C6, SERPING1, C2, F2, CLU, C8A, C8B, C8G, CFI, C4B, IGLL5, C1R
GO:0008015	Blood circulation	16	403	2.95e-05	0.0397022	COMP, APOE, SERPING1, GPD1L, DDAH1, FGB, SERPINF2, FGG, ANK2, AGT, SOD3, ABAT, AKAP12, KNG1, HBB, FGA
GO:0051918	Negative regulation of fibrinolysis	5	13	3.27e-05	0.384615	APOH, HRG, F2, PLG, SERPINF2
GO:0032368	Regulation of lipid transport	10	139	4.09e-05	0.0719424	PON1, APOC3, APOA1, APOE, APOA4, CES1, AGT, APOA2, APOC1, APOC2
GO:0032375	Negative regulation of cholesterol transport	5	14	4.32e-05	0.357143	APOC3, APOE, APOA2, APOC1, APOC2
GO:0006629	Lipid metabolic process	28	1210	4.72e-05	0.0231405	APOH, PON1, APOC3, APOA1, TTR, APOE, IL1RN, MGLL, ALDH1A1, ADH1B, CLU, APOL1, ACPP, PRDX6, SERPINA6, APOD, APOA4, CES1, APOA2, RBP4, TNXB, ADH7, GC, EPHX2, APOC1, APOC2, EPHX1, SNCA
GO:1901615	Organic hydroxy compound metabolic process	17	478	5.03e-05	0.0355649	PON1, APOA1, TTR, APOE, ALDH1A1, ADH1B, APOL1, ACPP, APOA4, CES1, APOA2, RBP4, MAOB, ADH7, GC, APOC1, SNCA
GO:0002252	Immune effector process	15	375	6.17e-05	0.04	C6, SERPING1, C2, F2, CLU, C8A, CFH, C8B, C8G, CFI, C4B, CFB, IGLL5, C1R, CFD
GO:0006066	Alcohol metabolic process	14	324	6.23e-05	0.0432099	PON1, APOA1, TTR, APOE, ALDH1A1, ADH1B, APOL1, ACPP, APOA4, CES1, APOA2, RBP4, ADH7, APOC1
GO:0006869	Lipid transport	14	329	7.25e-05	0.0425532	APOH, APOC3, APOA1, APOE, SLC4A1, CLU, APOL1, APOD, APOA4, CES1, APOA2, RBP4, APOC1, APOC2
GO:0050789	Regulation of biological process	121	11655	7.83e-05	0.0103818	DCN, APOH, SERPIND1, COMP, PON1, APOC3, HRG, APOA1, TTR, SORBS3, HBA2, CNN1, APOE, APCS, IL1RN, ORM1, PEBP1, VWF, SLC4A1, C6, KLKB1, ADD1, MGLL, AMBP, ANK1, HPX, ITIH4, LUM, CRNN, AHSG, SERPING1, GPD1L, DDAH1, ABI3BP, UCHL1, CSTB, AZGP1, PGLYRP2, COL6A3, ALB, CLEC3B, SCIN, ALDH1A1, C2, A2ML1, LRG1, FGB, F2, PLG, CLU, SERPINF2, ACPP, A2M, FBN1, SERPINA7, OLFML1, FGG, THBS4, PRDX6, SERPINA6, FBLN5,…
GO:0007155	Cell adhesion	24	965	9.93e-05	0.0248705	COMP, SORBS3, VWF, VCAN, AMBP, CRNN, AZGP1, COL6A3, COL6A2, LRG1, FGB, AOC3, FBN1, FGG, THBS4, FBLN5, APOA4, COL6A1, CD9, PGM5, TNXB, IGFALS, HBB, FGA
GO:0042632	Cholesterol homeostasis	8	89	0.00012	0.0898876	APOC3, APOA1, APOE, APOA4, CES1, APOA2, EPHX2, APOC2
GO:0010544	Negative regulation of platelet activation	5	19	0.00013	0.263158	APOE, F2, FGG, CD9, ABAT
GO:0042743	Hydrogen peroxide metabolic process	6	37	0.00013	0.162162	HBA2, APOA4, MAOB, GPX3, HBB, HBD
GO:0002250	Adaptive immune response	14	359	0.00018	0.0389972	C6, SERPING1, C2, FGB, CLU, C8A, C8B, C8G, CFI, C4B, IGLL5, JCHAIN, C1R, FGA
GO:0006638	Neutral lipid metabolic process	8	96	0.0002	0.0833333	APOH, APOC3, APOE, MGLL, APOA2, TNXB, APOC1, SNCA
GO:0030449	Regulation of complement activation	5	22	0.00024	0.227273	SERPING1, A2M, CFH, CD5L, CFI
GO:0006641	Triglyceride metabolic process	7	68	0.00024	0.102941	APOH, APOC3, APOE, MGLL, APOA2, TNXB, APOC1
GO:0015914	Phospholipid transport	8	99	0.00024	0.0808081	APOC3, APOA1, APOE, SLC4A1, APOA4, APOA2, APOC1, APOC2
GO:0009605	Response to external stimulus	40	2355	0.00024	0.0169851	SERPIND1, PON1, HRG, APOA1, APOE, APCS, C6, HPX, SERPING1, PGLYRP2, ALB, C2, LRG1, FGB, F2, CLU, APOL1, A2M, FBN1, APOA4, C8A, AGT, CFH, C8B, C8G, MAOB, CFI, AKAP12, TF, ALAD, C4B, CFB, ADH7, IGLL5, JCHAIN, C1R, CFD, KNG1, FGA, SNCA
GO:0097746	Blood vessel diameter maintenance	9	140	0.00031	0.0642857	COMP, APOE, FGB, SERPINF2, FGG, AGT, SOD3, KNG1, FGA
GO:0034114	Regulation of heterotypic cell-cell adhesion	5	24	0.00032	0.208333	APOA1, IL1RN, FGB, FGG, FGA
GO:0002697	Regulation of immune effector process	14	383	0.00033	0.0365535	APOA1, HPX, SERPING1, PGLYRP2, C2, A2M, SPINK5, CFH, APOA2, CD5L, RBP4, CFI, C4B, CFB
GO:0002376	Immune system process	37	2121	0.00034	0.0174446	HRG, APCS, IL1RN, SLC4A1, C6, HPX, SERPING1, AZGP1, PGLYRP2, C2, FGB, F2, PLG, CLU, APOL1, A2M, PIGR, APOA4, MFAP5, C8A, CFH, CD5L, C8B, C8G, CFI, TF, ENDOU, C4B, CFB, IGLL5, JCHAIN, C1R, CFD, KNG1, SPTA1, FGA, SNCA
GO:0050778	Positive regulation of immune response	16	502	0.00035	0.0318725	HRG, C6, HPX, SERPING1, C2, CLU, C8A, CFH, C8B, C8G, CFI, C4B, CFB, IGLL5, C1R, CFD
GO:0042744	Hydrogen peroxide catabolic process	5	25	0.00037	0.2	HBA2, APOA4, GPX3, HBB, HBD
GO:1905953	Negative regulation of lipid localization	6	47	0.00038	0.12766	APOC3, APOE, CES1, APOA2, APOC1, APOC2
GO:0009892	Negative regulation of metabolic process	46	2982	0.0004	0.0154259	SERPIND1, APOC3, HRG, APOA1, SORBS3, APOE, APCS, ORM1, PEBP1, SLC4A1, AMBP, ITIH4, AHSG, SERPING1, GPD1L, UCHL1, CSTB, PGLYRP2, COL6A3, ALDH1A1, A2ML1, F2, CLU, SERPINF2, A2M, SERPINA7, SERPINA6, APOD, ITIH2, SPINK5, AGT, SERPINC1, APOA2, ECM1, ALAD, C4B, SERPINA1, CAST, SERPINA3, SERPINA4, NDRG2, APOC1, APOC2, KNG1, FGA, SNCA
GO:0051050	Positive regulation of transport	22	915	0.00042	0.0240437	PON1, APOA1, APOE, AHSG, GPD1L, SCIN, C2, FGB, F2, CLU, FGG, ANK2, CES1, AGT, APOA2, RBP4, ABAT, TF, C4B, CFB, FGA, SNCA
GO:0051246	Regulation of protein metabolic process	42	2622	0.00049	0.0160183	SERPIND1, HRG, APOA1, APOE, APCS, PEBP1, KLKB1, AMBP, HPX, ITIH4, AHSG, SERPING1, GPD1L, UCHL1, CSTB, COL6A3, CLEC3B, A2ML1, F2, CLU, SERPINF2, A2M, FBN1, SERPINA7, THBS4, SERPINA6, APOD, ITIH2, SPINK5, AGT, SERPINC1, ECM1, ALAD, TNXB, C4B, SERPINA1, CAST, SERPINA3, SERPINA4, KNG1, FGA, SNCA
GO:0048518	Positive regulation of biological process	76	6207	0.00049	0.0122442	DCN, APOH, COMP, PON1, HRG, APOA1, SORBS3, HBA2, APOE, ORM1, VWF, C6, KLKB1, ADD1, HPX, LUM, CRNN, AHSG, SERPING1, GPD1L, DDAH1, ABI3BP, CLEC3B, SCIN, C2, LRG1, FGB, F2, PLG, CLU, SERPINF2, ACPP, FBN1, FGG, THBS4, PRDX6, ANK2, APOA4, CES1, C8A, AGT, CFH, APOA2, EPB41L2, CD5L, ECM1, C8B, RBP4, C8G, ADIRF, DDAH2, MAOB, CFI, ABAT, GATM, AKAP12, TF, ORM2, TNXB, C4B, CFB, ABHD14B, EPHX2, IGLL5, JCHAIN…
GO:0019216	Regulation of lipid metabolic process	13	346	0.00053	0.0375723	APOC3, APOA1, APOE, F2, APOD, APOA4, CES1, APOA2, EPHX2, SERPINA3, APOC1, APOC2, SNCA
GO:0044281	Small molecule metabolic process	31	1645	0.00053	0.018845	PON1, APOA1, TTR, APOE, MGLL, HNMT, DDAH1, ALDH1A1, ADH1B, APOL1, ACPP, FBN1, APOD, APOA4, CES1, APOA2, RBP4, HYI, DDAH2, ABAT, GATM, TNXB, ABHD14B, ADH7, GC, EPHX2, CA1, APOC1, EPHX1, BTD, SNCA
GO:0042592	Homeostatic process	28	1406	0.00059	0.0199147	COMP, APOC3, APOA1, APOE, SLC4A1, CP, HPX, AZGP1, ALB, ALDH1A1, F2, PLG, FBN1, PRDX6, PIGR, ANK2, APOA4, CES1, AGT, APOA2, RBP4, ZG16B, TF, EPHX2, JCHAIN, SERPINA3, APOC2, SPTA1
GO:0032501	Multicellular organismal process	78	6490	0.00065	0.0120185	APOH, SERPIND1, COMP, APOC3, HRG, APOA1, APOE, VWF, SLC4A1, C6, KLKB1, VCAN, AMBP, LUM, AHSG, SERPING1, HNMT, GPD1L, DDAH1, UCHL1, CBR3, CSTB, AZGP1, ALB, CLEC3B, SCIN, ALDH1A1, LRG1, FGB, F2, PLG, CLU, SERPINF2, A2M, FBN1, SPRR3, FGG, THBS4, PRELP, APOD, SORBS2, PIGR, ANK2, APOA4, MFAP5, SPINK5, COL6A1, AGT, SERPINC1, APOA2, ECM1, RBP4, SNCG, ASPN, OGN, MAOB, TGM3, SOD3, ZG16B, CD9, MYH11, ABAT,…
GO:0010543	Regulation of platelet activation	6	53	0.00067	0.113208	HRG, APOE, F2, FGG, CD9, ABAT
GO:0016485	Protein processing	10	202	0.00067	0.049505	APOH, COMP, KLKB1, FGB, F2, FGG, CD5L, HPR, C1R, FGA
GO:0008203	Cholesterol metabolic process	8	119	0.00071	0.0672269	PON1, APOA1, APOE, APOL1, APOA4, CES1, APOA2, APOC1
GO:0045940	Positive regulation of steroid metabolic process	5	30	0.00073	0.166667	APOA1, APOE, APOA4, CES1, APOC1
GO:0048584	Positive regulation of response to stimulus	36	2131	0.00083	0.0168935	DCN, APOH, HRG, APOA1, SORBS3, APOE, VWF, C6, HPX, SERPING1, C2, LRG1, FGB, F2, PLG, CLU, SERPINF2, ACPP, FBN1, FGG, THBS4, C8A, AGT, CFH, ECM1, C8B, C8G, CFI, AKAP12, C4B, CFB, IGLL5, C1R, CFD, FGA, SNCA
GO:0060627	Regulation of vesicle-mediated transport	16	551	0.00094	0.0290381	APOC3, APOA1, APOE, AHSG, C2, FGB, CLU, FGG, APOA2, TF, C4B, CFB, APOC1, APOC2, FGA, SNCA
GO:0003018	Vascular process in circulatory system	11	262	0.00098	0.0419847	COMP, APOE, DDAH1, FGB, SERPINF2, FGG, AGT, SOD3, AKAP12, KNG1, FGA
GO:0050994	Regulation of lipid catabolic process	6	62	0.0014	0.0967742	APOC3, APOA1, APOA4, APOA2, APOC1, APOC2
GO:0051172	Negative regulation of nitrogen compound metabolic process	38	2403	0.0018	0.0158136	SERPIND1, HRG, SORBS3, APOE, APCS, PEBP1, SLC4A1, AMBP, ITIH4, AHSG, SERPING1, GPD1L, UCHL1, CSTB, COL6A3, A2ML1, F2, CLU, SERPINF2, A2M, SERPINA7, SERPINA6, APOD, ITIH2, SPINK5, AGT, SERPINC1, ECM1, ALAD, C4B, SERPINA1, CAST, SERPINA3, SERPINA4, APOC1, KNG1, FGA, SNCA
GO:0070328	Triglyceride homeostasis	5	38	0.0019	0.131579	APOC3, APOA1, APOE, APOA4, APOC2
GO:0042221	Response to chemical	54	4010	0.0019	0.0134663	SERPIND1, COMP, PON1, HRG, APOA1, HBA2, APOE, IL1RN, ADD1, AMBP, HPX, ITIH4, CRNN, UCHL1, CBR3, AZGP1, ALB, CLEC3B, ALDH1A1, COL6A2, FGB, AOC3, CLU, A2M, FBN1, FGG, THBS4, PRDX6, APOD, PIGR, ANK2, APOA4, CES1, COL6A1, AGT, APOA2, RBP4, ASPN, MAOB, SOD3, CD9, GPX3, ABAT, AKAP12, TF, ALAD, C4B, ADH7, EPHX2, EPHX1, HBB, HBD, FGA, SNCA
GO:0051341	Regulation of oxidoreductase activity	7	102	0.0021	0.0686275	APOE, SLC4A1, DDAH1, AOC3, AGT, DDAH2, SNCA
GO:0072593	Reactive oxygen species metabolic process	7	102	0.0021	0.0686275	HBA2, APOA4, MAOB, SOD3, GPX3, HBB, HBD
GO:0009617	Response to bacterium	17	663	0.0021	0.025641	PGLYRP2, C2, LRG1, FGB, F2, MAOB, AKAP12, TF, ALAD, C4B, CFB, ADH7, IGLL5, JCHAIN, CFD, FGA, SNCA
GO:0090207	Regulation of triglyceride metabolic process	5	40	0.0023	0.125	APOC3, APOA1, APOE, APOA4, APOC2
GO:0120254	Olefinic compound metabolic process	8	144	0.0023	0.0555556	TTR, MGLL, ALDH1A1, ADH1B, RBP4, ADH7, EPHX2, EPHX1
GO:0001894	Tissue homeostasis	10	238	0.0023	0.0420168	COMP, AZGP1, ALB, ALDH1A1, PIGR, RBP4, ZG16B, TF, JCHAIN, SERPINA3
GO:0010035	Response to inorganic substance	15	532	0.0023	0.0281955	PON1, HBA2, ADD1, FGB, FGG, APOA4, ASPN, MAOB, SOD3, ABAT, TF, ALAD, HBB, FGA, SNCA
GO:0042304	Regulation of fatty acid biosynthetic process	5	41	0.0025	0.121951	APOC3, APOA1, APOA4, APOC1, APOC2
GO:0060249	Anatomical structure homeostasis	11	296	0.0026	0.0371622	COMP, AZGP1, ALB, ALDH1A1, PLG, PIGR, RBP4, ZG16B, TF, JCHAIN, SERPINA3
GO:0045429	Positive regulation of nitric oxide biosynthetic process	5	43	0.003	0.116279	DDAH1, CLU, AGT, DDAH2, HBB
GO:0070527	Platelet aggregation	5	43	0.003	0.116279	COMP, FGB, FGG, HBB, FGA
GO:0010605	Negative regulation of macromolecule metabolic process	41	2760	0.0031	0.0148551	SERPIND1, HRG, APOA1, SORBS3, APOE, APCS, ORM1, PEBP1, AMBP, ITIH4, AHSG, SERPING1, GPD1L, UCHL1, CSTB, PGLYRP2, COL6A3, A2ML1, F2, CLU, SERPINF2, A2M, SERPINA7, SERPINA6, APOD, ITIH2, SPINK5, AGT, SERPINC1, APOA2, ECM1, ALAD, C4B, SERPINA1, CAST, SERPINA3, SERPINA4, NDRG2, KNG1, FGA, SNCA
GO:0050766	Positive regulation of phagocytosis	6	75	0.0034	0.08	APOA1, AHSG, C2, APOA2, C4B, CFB
GO:0045834	Positive regulation of lipid metabolic process	8	155	0.0035	0.0516129	APOA1, APOE, F2, APOA4, CES1, APOA2, APOC1, APOC2
GO:0044255	Cellular lipid metabolic process	20	918	0.0035	0.0217865	APOH, PON1, APOC3, APOA1, TTR, APOE, MGLL, ALDH1A1, ADH1B, PRDX6, APOA4, CES1, APOA2, RBP4, TNXB, ADH7, EPHX2, APOC1, EPHX1, SNCA
GO:0001895	Retina homeostasis	6	78	0.004	0.0769231	AZGP1, ALB, PIGR, ZG16B, TF, JCHAIN
GO:0008202	Steroid metabolic process	10	258	0.004	0.0387597	PON1, APOA1, APOE, APOL1, SERPINA6, APOA4, CES1, APOA2, GC, APOC1
GO:0097435	Supramolecular fiber organization	15	570	0.0044	0.0263158	COMP, SORBS3, ADD1, LUM, SCIN, SERPINF2, FBLN5, SORBS2, MFAP5, MYH11, PGM5, TF, TNXB, SPTA1, SNCA
GO:0006778	Porphyrin-containing compound metabolic process	5	48	0.0045	0.104167	BLVRB, AMBP, HPX, ALAD, SPTA1
GO:0002684	Positive regulation of immune system process	19	874	0.0055	0.0217391	HRG, C6, HPX, SERPING1, C2, CLU, THBS4, C8A, CFH, C8B, RBP4, C8G, CFI, C4B, CFB, IGLL5, C1R, CFD, SPTA1
GO:0042157	Lipoprotein metabolic process	7	123	0.0057	0.0569106	APOC3, APOA1, APOE, APOL1, APOA4, APOA2, APOC1
GO:0048662	Negative regulation of smooth muscle cell proliferation	5	53	0.0068	0.0943396	CNN1, APOE, APOD, OGN, NDRG2
GO:0045229	External encapsulating structure organization	10	281	0.0075	0.0355872	COMP, LUM, ABI3BP, PLG, SERPINF2, FBLN5, SPINK5, TGM3, MYH11, TNXB
GO:0042572	Retinol metabolic process	5	55	0.0079	0.0909091	TTR, ALDH1A1, ADH1B, RBP4, ADH7
GO:0010565	Regulation of cellular ketone metabolic process	7	134	0.009	0.0522388	APOC3, APOA1, APOA4, CES1, APOC1, APOC2, SNCA
GO:0051049	Regulation of transport	29	1763	0.0091	0.0164492	PON1, APOC3, APOA1, APOE, AHSG, GPD1L, SCIN, C2, FGB, F2, CLU, FGG, APOD, ANK2, APOA4, CES1, AGT, APOA2, RBP4, SNCG, MAOB, ABAT, TF, C4B, CFB, APOC1, APOC2, FGA, SNCA
GO:0019217	Regulation of fatty acid metabolic process	6	94	0.0098	0.0638298	APOC3, APOA1, APOA4, APOC1, APOC2, SNCA
KEGG pathways
hsa04610	Complement and coagulation cascades	26	82	2.44e-29	0.317073	SERPIND1, VWF, C6, KLKB1, SERPING1, C2, FGB, F2, PLG, CLU, SERPINF2, A2M, FGG, C8A, CFH, SERPINC1, C8B, C8G, CFI, C4B, SERPINA1, CFB, C1R, CFD, KNG1, FGA
hsa04979	Cholesterol metabolism	8	48	2e-06	0.166667	APOH, APOC3, APOA1, APOE, APOA4, APOA2, APOC1, APOC2
hsa05143	African trypanosomiasis	6	36	7.18e-05	0.166667	APOA1, HBA2, APOL1, HPR, KNG1, HBB
hsa05150	Staphylococcus aureus infection	9	86	6.34e-06	0.104651	C2, PLG, FGG, CFH, CFI, C4B, CFB, C1R, CFD
hsa04512	ECM-receptor interaction	7	88	0.00064	0.0795455	COMP, VWF, COL6A3, COL6A2, THBS4, COL6A1, TNXB
hsa05322	Systemic lupus erythematosus	7	94	0.0008	0.0744681	C6, C2, C8A, C8B, C8G, C4B, C1R
Reactome pathways
HSA-114608	Platelet degranulation	27	126	9.25e-26	0.214286	APOH, HRG, APOA1, ORM1, VWF, A1BG, ITIH4, AHSG, SERPING1, ALB, CLEC3B, FGB, PLG, CLU, SERPINF2, A2M, FGG, ECM1, CD9, TF, ORM2, SERPINA1, SERPINA3, SERPINA4, CFD, KNG1, FGA
HSA-76002	Platelet activation, signaling and aggregation	29	260	4.43e-21	0.111538	APOH, HRG, APOA1, ORM1, VWF, A1BG, MGLL, ITIH4, AHSG, SERPING1, ALB, CLEC3B, FGB, F2, PLG, CLU, SERPINF2, A2M, FGG, ECM1, CD9, TF, ORM2, SERPINA1, SERPINA3, SERPINA4, CFD, KNG1, FGA
HSA-109582	Hemostasis	35	607	2.89e-17	0.0576606	APOH, SERPIND1, HRG, APOA1, ORM1, VWF, A1BG, KLKB1, MGLL, ITIH4, AHSG, SERPING1, ALB, CLEC3B, FGB, F2, PLG, CLU, SERPINF2, A2M, FGG, SERPINC1, ECM1, CD9, TF, ORM2, SERPINA1, JCHAIN, SERPINA3, SERPINA4, CFD, KNG1, HBB, HBD, FGA
HSA-381426	Regulation of insulin-like growth factor (IGF) transport and uptake by IGF binding proteins (IGFBPs)	20	124	6.12e-17	0.16129	SERPIND1, APOA1, APOE, CP, VCAN, AHSG, ALB, F2, PLG, APOL1, FBN1, FGG, ITIH2, SERPINC1, APOA2, TF, SERPINA1, IGFALS, KNG1, FGA
HSA-166658	Complement cascade	15	59	5.71e-15	0.254237	C6, SERPING1, C2, F2, CLU, CPN2, C8A, CFH, C8B, C8G, CFI, C4B, CFB, C1R, CFD
HSA-977606	Regulation of complement cascade	14	49	1.51e-14	0.285714	C6, SERPING1, C2, F2, CLU, CPN2, C8A, CFH, C8B, C8G, CFI, C4B, CFB, C1R
HSA-8957275	Post-translational protein phosphorylation	17	107	2.93e-14	0.158879	SERPIND1, APOA1, APOE, CP, VCAN, AHSG, ALB, APOL1, FBN1, FGG, ITIH2, SERPINC1, APOA2, TF, SERPINA1, KNG1, FGA
HSA-1474244	Extracellular matrix organization	21	300	2.12e-11	0.07	DCN, COMP, TTR, VWF, KLKB1, VCAN, LUM, COL6A3, COL6A2, FGB, PLG, A2M, FBN1, FGG, FBLN5, MFAP5, COL6A1, ASPN, TNXB, CAST, FGA
HSA-2168880	Scavenging of heme from plasma	9	15	2.3e-11	0.6	APOA1, HBA2, AMBP, HPX, ALB, APOL1, JCHAIN, HPR, HBB
HSA-140877	Formation of fibrin clot (clotting cascade)	11	39	2.74e-11	0.282051	SERPIND1, VWF, KLKB1, SERPING1, FGB, F2, A2M, FGG, SERPINC1, KNG1, FGA
HSA-168249	Innate immune system	34	1041	3.58e-10	0.0326609	TTR, ORM1, A1BG, C6, AHSG, SERPING1, CSTB, PGLYRP2, C2, LRG1, FGB, F2, CLU, CPN2, ACPP, FGG, PRDX6, PIGR, C8A, CFH, C8B, C8G, CFI, ALAD, ORM2, C4B, SERPINA1, CFB, MUC5B, C1R, SERPINA3, CFD, HBB, FGA
HSA-2173782	Binding and uptake of ligands by scavenger receptors	10	43	1.61e-09	0.232558	APOA1, HBA2, APOE, AMBP, HPX, ALB, APOL1, JCHAIN, HPR, HBB
HSA-8963898	Plasma lipoprotein assembly	8	19	3.67e-09	0.421053	APOC3, APOA1, APOE, A2M, APOA4, APOA2, APOC1, APOC2
HSA-140837	Intrinsic pathway of fibrin clot formation	8	23	1.19e-08	0.347826	SERPIND1, VWF, KLKB1, SERPING1, F2, A2M, SERPINC1, KNG1
HSA-8963888	Chylomicron assembly	6	10	2.2e-07	0.6	APOC3, APOA1, APOE, APOA4, APOA2, APOC2
HSA-8963901	Chylomicron remodeling	6	10	2.2e-07	0.6	APOC3, APOA1, APOE, APOA4, APOA2, APOC2
HSA-216083	Integrin cell surface interactions	10	85	4.56e-07	0.117647	COMP, VWF, LUM, COL6A3, COL6A2, FGB, FBN1, FGG, COL6A1, FGA
HSA-975634	Retinoid metabolism and transport	8	44	7.78e-07	0.181818	APOC3, APOA1, TTR, APOE, APOA4, APOA2, RBP4, APOC2
HSA-174824	Plasma lipoprotein assembly, remodeling, and clearance	9	75	2.07e-06	0.12	APOC3, APOA1, APOE, ALB, A2M, APOA4, APOA2, APOC1, APOC2
HSA-3000178	ECM proteoglycans	9	76	2.2e-06	0.118421	DCN, COMP, VCAN, LUM, COL6A3, COL6A2, COL6A1, ASPN, TNXB
HSA-8963899	Plasma lipoprotein remodeling	7	34	2.76e-06	0.205882	APOC3, APOA1, APOE, ALB, APOA4, APOA2, APOC2
HSA-166665	Terminal pathway of complement	5	8	3.16e-06	0.625	C6, CLU, C8A, C8B, C8G
HSA-140875	Common pathway of fibrin clot formation	6	22	6.13e-06	0.272727	SERPIND1, FGB, F2, FGG, SERPINC1, FGA
HSA-8964058	HDL remodeling	5	10	6.73e-06	0.5	APOC3, APOA1, APOE, ALB, APOC2
HSA-1430728	Metabolism	38	2092	6.64e-05	0.0181644	DCN, PON1, APOC3, APOA1, TTR, APOE, BLVRB, MGLL, VCAN, LUM, HNMT, GPD1L, DDAH1, CBR3, ALB, ALDH1A1, ADH1B, AOC3, SERPINA6, PRELP, APOA4, CES1, AGT, APOA2, RBP4, OGN, DDAH2, MAOB, GATM, ALAD, ABHD14B, ADH7, GC, EPHX2, CA1, APOC2, EPHX1, BTD
HSA-382551	Transport of small molecules	20	723	0.00012	0.0276625	APOC3, APOA1, HBA2, APOE, SLC4A1, CP, ADD1, AZGP1, ALB, A2M, APOD, ADD3, APOA4, APOA2, CLCA4, TF, CA1, APOC1, APOC2, HBB
HSA-168256	Immune system	36	1979	0.00013	0.018191	TTR, IL1RN, ORM1, A1BG, C6, AHSG, SERPING1, CSTB, PGLYRP2, C2, LRG1, FGB, F2, CLU, CPN2, ACPP, FGG, PRDX6, PIGR, C8A, CFH, C8B, C8G, CFI, ALAD, ORM2, C4B, SERPINA1, CFB, CA1, MUC5B, C1R, SERPINA3, CFD, HBB, FGA
HSA-1474228	Degradation of the extracellular matrix	9	140	0.00019	0.0642857	DCN, KLKB1, COL6A3, COL6A2, PLG, A2M, FBN1, COL6A1, CAST
HSA-166663	Initial triggering of complement	5	24	0.00019	0.208333	C2, C4B, CFB, C1R, CFD
HSA-211945	Phase I - Functionalization of compounds	8	105	0.0002	0.0761905	CBR3, ALDH1A1, ADH1B, AOC3, CES1, MAOB, ADH7, EPHX1
HSA-977225	Amyloid fiber formation	7	79	0.00032	0.0886076	APOA1, TTR, APOE, APCS, APOA4, FGA, SNCA
HSA-6798695	Neutrophil degranulation	15	476	0.00044	0.0315126	TTR, ORM1, A1BG, AHSG, CSTB, LRG1, ACPP, PRDX6, PIGR, ALAD, ORM2, SERPINA1, SERPINA3, CFD, HBB
HSA-6802948	Signaling by high-kinase activity BRAF mutants	5	36	0.00087	0.138889	PEBP1, VWF, FGB, FGG, FGA
HSA-76009	Platelet aggregation (plug formation)	5	39	0.0012	0.128205	VWF, FGB, F2, FGG, FGA
HSA-196854	Metabolism of vitamins and cofactors	9	188	0.0013	0.0478723	APOC3, APOA1, TTR, APOE, APOA4, APOA2, RBP4, APOC2, BTD
HSA-5674135	MAP2K and MAPK activation	5	40	0.0013	0.125	PEBP1, VWF, FGB, FGG, FGA
HSA-3560782	Diseases associated with glycosaminoglycan metabolism	5	41	0.0014	0.121951	DCN, VCAN, LUM, PRELP, OGN
HSA-6802946	Signaling by moderate kinase activity BRAF mutants	5	45	0.0021	0.111111	PEBP1, VWF, FGB, FGG, FGA
HSA-6802955	Paradoxical activation of RAF signaling by kinase inactive BRAF	5	45	0.0021	0.111111	PEBP1, VWF, FGB, FGG, FGA
HSA-9649948	Signaling downstream of RAS mutants	5	45	0.0021	0.111111	PEBP1, VWF, FGB, FGG, FGA
HSA-211859	Biological oxidations	9	215	0.0029	0.0418605	CBR3, ALDH1A1, ADH1B, AOC3, CES1, MAOB, ABHD14B, ADH7, EPHX1
HSA-392499	Metabolism of proteins	31	1917	0.0037	0.0161711	SERPIND1, APOA1, TTR, APOE, APCS, CP, VCAN, ANK1, AHSG, UCHL1, ALB, F2, PLG, APOL1, FBN1, FGG, ANK2, APOA4, ITIH2, CES1, AGT, SERPINC1, APOA2, TF, SERPINA1, IGFALS, MUC5B, KNG1, SPTA1, FGA, SNCA
HSA-186797	Signaling by PDGF	5	58	0.0051	0.0862069	COL6A3, COL6A2, PLG, THBS4, COL6A1
HSA-6802952	Signaling by BRAF and RAF1 fusions	5	65	0.0082	0.0769231	PEBP1, VWF, FGB, FGG, FGA
a Proteins downregulated in at least 5 of 6 primary OSCC tissues were functionally annotated with online software STRING (version 12). Biological procresses and pathways with at least 5 protein members and false discovery rate less than 0.01 were considered significant.

## Sheet: Table S7-3
Supplemental Table S7-3. Enrichment analysis of biological processes and pathways with 30 proteins increased in relapsed OSCC tissues
Term ID	Term description	Observed gene counta	Background gene counta	False discovery rate	Fold enrichment	Matching proteins in your network (labels)
Biological processes
GO:0042116	Macrophage activation	5	62	0.00081	0.0806452	NMI, APP, AIF1, ITGB2, IFI35
GO:0045321	Leukocyte activation	9	574	0.00088	0.0156794	LCP2, CORO1A, NMI, APP, AIF1, ITGB2, LCP1, IFI35, PTPRC
GO:0002274	Myeloid leukocyte activation	6	150	0.00088	0.04	LCP2, NMI, APP, AIF1, ITGB2, IFI35
GO:0002684	Positive regulation of immune system process	10	874	0.0016	0.0114416	LCP2, CORO1A, NMI, APP, AIF1, ITGB2, IFI35, PTPRC, FAM49B, HSPH1
GO:0050867	Positive regulation of cell activation	7	401	0.0054	0.0174564	CORO1A, APP, AIF1, ITGB2, PTPRC, FAM49B, HSPH1
GO:1903039	Positive regulation of leukocyte cell-cell adhesion	6	274	0.0077	0.0218978	CORO1A, AIF1, ITGB2, PTPRC, FAM49B, HSPH1
GO:0045785	Positive regulation of cell adhesion	7	485	0.0139	0.014433	CORO1A, LAMB1, AIF1, ITGB2, PTPRC, FAM49B, HSPH1
GO:0002263	Cell activation involved in immune response	5	194	0.0181	0.0257732	CORO1A, NMI, APP, LCP1, IFI35
GO:0030155	Regulation of cell adhesion	8	784	0.0247	0.0102041	CORO1A, LAMB1, TNC, AIF1, ITGB2, PTPRC, FAM49B, HSPH1
GO:0006952	Defense response	10	1394	0.025	0.0071736	CORO1A, ADGRE5, NMI, COTL1, APP, AIF1, CYBB, ITGB2, IFI35, PTPRC
GO:0002696	Positive regulation of leukocyte activation	6	384	0.025	0.015625	CORO1A, AIF1, ITGB2, PTPRC, FAM49B, HSPH1
GO:0002376	Immune system process	12	2121	0.0259	0.00565771	LCP2, CORO1A, ADGRE5, NMI, APP, AIF1, CYBB, ITGB2, LCP1, IFI30, IFI35, PTPRC
GO:0050870	Positive regulation of T cell activation	5	251	0.0264	0.0199203	CORO1A, AIF1, PTPRC, FAM49B, HSPH1
GO:0031399	Regulation of protein modification process	10	1560	0.0361	0.00641026	LCP2, P3H1, NMI, APP, CRTAP, SET, AIF1, ITGB2, PTPRC, NNMT
GO:0007155	Cell adhesion	8	965	0.0381	0.00829016	CORO1A, LAMB1, ADGRE5, TNC, APP, ITGB2, PARVG, PTPRC
GO:0098542	Defense response to other organism	8	989	0.0425	0.00808898	CORO1A, NMI, COTL1, APP, AIF1, CYBB, IFI35, PTPRC
GO:0050778	Positive regulation of immune response	6	502	0.0458	0.0119522	LCP2, NMI, ITGB2, IFI35, PTPRC, FAM49B
GO:0006955	Immune response	9	1321	0.0491	0.00681302	LCP2, CORO1A, ADGRE5, NMI, APP, AIF1, CYBB, LCP1, IFI35
GO:0042127	Regulation of cell population proliferation	10	1669	0.0492	0.00599161	CORO1A, LAMB1, P3H1, NMI, TNC, APP, AIF1, IFI30, IFI35, PTPRC
GO:0051707	Response to other organism	9	1328	0.0492	0.00677711	CORO1A, NMI, COTL1, APP, AIF1, CYBB, IFI35, PTPRC, FAM49B
Reactome pathways
HSA-168256	Immune system	13	1979	0.0057	0.00656897	LCP2, ADGRE5, GGH, COTL1, APP, ENAH, CYBB, ITGB2, LCP1, IFI30, IFI35, PTPRC, ARHGAP45
HSA-1474244	Extracellular matrix organization	6	300	0.0066	0.02	LAMB1, P3H1, TNC, APP, CRTAP, ITGB2
HSA-6798695	Neutrophil degranulation	7	476	0.0066	0.0147059	ADGRE5, GGH, COTL1, CYBB, ITGB2, PTPRC, ARHGAP45
HSA-168249	Innate immune system	9	1041	0.0098	0.00864553	LCP2, ADGRE5, GGH, COTL1, APP, CYBB, ITGB2, PTPRC, ARHGAP45
a Proteins upregulated in 4 relapsed OSCC tissues were functionally annotated with online software STRING (version 12). Biological procresses and pathways with at least 4 protein members and false discovery rate less than 0.05 were considered significant.

## Sheet: Table S7-4
Supplemental Table S7-4. Enrichment analysis of biological processes and pathways with 169 proteins decreased in relapsed OSCC tissues
Term ID	Term description	Observed gene counta	Background gene counta	False discovery rate	Fold enrichment	Matching proteins in your network (labels)
Biological processes
GO:0051346	Negative regulation of hydrolase activity	31	354	2.53e-18	0.0875706	APOC3, HRG, APOA1, C3, SERPINF1, APCS, AMBP, ITIH4, AHSG, SERPING1, A2ML1, SERPINF2, A2M, SERPINA7, SERPINA6, ITIH2, SPINK5, AGT, SERPINC1, APOA2, ECM1, PROS1, C4A, ITIH3, C4B, SERPINA1, SERPINA3, SERPINA4, APOC1, KNG1, SNCA
GO:0010466	Negative regulation of peptidase activity	26	249	7.78e-17	0.104418	HRG, C3, SERPINF1, AMBP, ITIH4, AHSG, SERPING1, A2ML1, SERPINF2, A2M, SERPINA7, SERPINA6, ITIH2, SPINK5, AGT, SERPINC1, ECM1, PROS1, C4A, ITIH3, C4B, SERPINA1, SERPINA3, SERPINA4, KNG1, SNCA
GO:0045861	Negative regulation of proteolysis	27	339	4.23e-15	0.079646	HRG, C3, SERPINF1, AMBP, ITIH4, AHSG, SERPING1, A2ML1, F2, SERPINF2, A2M, SERPINA7, SERPINA6, ITIH2, SPINK5, AGT, SERPINC1, ECM1, PROS1, C4A, ITIH3, C4B, SERPINA1, SERPINA3, SERPINA4, KNG1, SNCA
GO:0002526	Acute inflammatory response	17	80	5.25e-15	0.2125	F12, CRP, APCS, ORM1, KLKB1, ITIH4, AHSG, SAA4, F2, SERPINF2, A2M, HP, APOA2, ORM2, SERPINA1, HPR, SERPINA3
GO:0043086	Negative regulation of catalytic activity	36	771	3.72e-14	0.0466926	SFRP1, APOC3, HRG, APOA1, C3, APOE, SERPINF1, APCS, SLC4A1, AMBP, ITIH4, AHSG, SERPING1, A2ML1, SERPINF2, A2M, SERPINA7, SERPINA6, HP, ITIH2, SPINK5, AGT, SERPINC1, APOA2, ECM1, PROS1, C4A, ITIH3, C4B, SERPINA1, SERPINA3, SERPINA4, APOC1, APOC2, KNG1, SNCA
GO:0006956	Complement activation	15	60	5.07e-14	0.25	C3, C9, C6, FCN3, SERPING1, C2, CLU, C8A, CFI, MFAP4, C4A, C4B, CFB, IGLL5, CFD
GO:0030162	Regulation of proteolysis	35	739	5.6e-14	0.0473613	PCOLCE, GPLD1, HRG, C3, APOE, F12, SERPINF1, KLKB1, AMBP, ITIH4, AHSG, SERPING1, CLEC3B, A2ML1, F2, CLU, SERPINF2, A2M, SERPINA7, SERPINA6, HMGB1, ITIH2, SPINK5, AGT, SERPINC1, ECM1, PROS1, C4A, ITIH3, C4B, SERPINA1, SERPINA3, SERPINA4, KNG1, SNCA
GO:0052547	Regulation of peptidase activity	28	446	1.36e-13	0.0627803	PCOLCE, HRG, C3, SERPINF1, AMBP, ITIH4, AHSG, SERPING1, A2ML1, SERPINF2, A2M, SERPINA7, SERPINA6, HMGB1, ITIH2, SPINK5, AGT, SERPINC1, ECM1, PROS1, C4A, ITIH3, C4B, SERPINA1, SERPINA3, SERPINA4, KNG1, SNCA
GO:0006953	Acute-phase response	13	42	4.87e-13	0.309524	CRP, APCS, ORM1, ITIH4, AHSG, SAA4, F2, SERPINF2, A2M, HP, ORM2, SERPINA1, SERPINA3
GO:0052548	Regulation of endopeptidase activity	26	414	1.58e-12	0.0628019	HRG, C3, SERPINF1, AMBP, ITIH4, AHSG, SERPING1, A2ML1, SERPINF2, A2M, SERPINA7, SERPINA6, HMGB1, ITIH2, SPINK5, AGT, SERPINC1, PROS1, C4A, ITIH3, C4B, SERPINA1, SERPINA3, SERPINA4, KNG1, SNCA
GO:0051336	Regulation of hydrolase activity	38	1011	1.88e-12	0.0375865	APOH, SFRP1, PCOLCE, APOC3, GPLD1, HRG, APOA1, C3, SERPINF1, APCS, AMBP, ITIH4, AHSG, SERPING1, A2ML1, SERPINF2, A2M, SERPINA7, SERPINA6, HMGB1, APOA4, ITIH2, SPINK5, AGT, SERPINC1, APOA2, ECM1, PROS1, C4A, ITIH3, C4B, SERPINA1, SERPINA3, SERPINA4, APOC1, APOC2, KNG1, SNCA
GO:0006952	Defense response	43	1394	1.39e-11	0.0308465	HRG, C3, F12, CRP, APCS, ORM1, ATRN, C9, C6, KLKB1, HPX, ITIH4, FCN3, AHSG, SAA4, SERPING1, C2, F2, CLU, SERPINF2, A2M, HMGB1, HP, APOA4, C8A, APOA2, CD5L, ECM1, GBP6, CFI, MFAP4, TF, ORM2, C4A, C4B, SERPINA1, CFB, IGLL5, HPR, SERPINA3, CFD, KNG1, SNCA
GO:0006950	Response to stress	68	3358	2e-11	0.0202501	APOH, SFRP1, HRG, C3, HBA2, APOE, F12, CRP, APCS, ORM1, VWF, SLC4A1, ATRN, C9, C6, KLKB1, AMBP, HPX, ITIH4, FCN3, CRNN, AHSG, SAA4, SERPING1, ALB, C2, LRG1, F2, PLG, CLU, SERPINF2, A2M, SPRR3, THBS4, PRELP, APOD, HMGB1, MYH7, HP, APOA4, C8A, AGT, SERPINC1, APOA2, CD5L, LMNA, ECM1, GBP6, F10, SOD3, GPX3, PROS1, CFI, MFAP4, TF, ORM2, C4A, MST1, C4B, SERPINA1, CFB, IGLL5, HPR, SERPINA3, CFD, KNG1, H…
GO:0006954	Inflammatory response	27	538	5.48e-11	0.0501859	C3, F12, CRP, APCS, ORM1, ATRN, KLKB1, ITIH4, AHSG, SAA4, F2, CLU, SERPINF2, A2M, HMGB1, HP, APOA2, CD5L, ECM1, ORM2, C4A, C4B, SERPINA1, HPR, SERPINA3, KNG1, SNCA
GO:0006958	Complement activation, classical pathway	11	40	1.88e-10	0.275	C3, C9, C6, SERPING1, C2, CLU, C8A, CFI, C4A, C4B, IGLL5
GO:0051241	Negative regulation of multicellular organismal process	35	1035	4.32e-10	0.0338164	DCN, APOH, SFRP1, APOC3, HRG, APOA1, APOE, F12, SERPINF1, APCS, ORM1, KLKB1, AHSG, SERPING1, ABI3BP, F2, PLG, SERPINF2, FBN1, THBS4, APOD, HMGB1, APOA4, SPINK5, AGT, APOA2, LMNA, ECM1, RBP4, ASPN, PROS1, APOC1, APOC2, TNNT1, KNG1
GO:0030195	Negative regulation of blood coagulation	11	46	5.9e-10	0.23913	APOH, HRG, APOE, F12, KLKB1, SERPING1, F2, PLG, SERPINF2, PROS1, KNG1
GO:0006959	Humoral immune response	19	268	1.05e-09	0.0708955	HRG, C3, C9, C6, FCN3, SERPING1, C2, F2, CLU, C8A, CFI, MFAP4, TF, C4A, C4B, CFB, IGLL5, CFD, KNG1
GO:0061045	Negative regulation of wound healing	12	69	1.13e-09	0.173913	APOH, HRG, APOE, F12, APCS, KLKB1, SERPING1, F2, PLG, SERPINF2, PROS1, KNG1
GO:0030193	Regulation of blood coagulation	12	70	1.26e-09	0.171429	APOH, HRG, APOE, F12, KLKB1, SERPING1, F2, PLG, SERPINF2, SERPINC1, PROS1, KNG1
GO:0051248	Negative regulation of protein metabolic process	33	1038	6.93e-09	0.0317919	SFRP1, HRG, C3, APOE, SERPINF1, APCS, AMBP, ITIH4, AHSG, SERPING1, GPD1L, A2ML1, F2, CLU, SERPINF2, A2M, SERPINA7, SERPINA6, APOD, ITIH2, SPINK5, AGT, SERPINC1, ECM1, PROS1, C4A, ITIH3, C4B, SERPINA1, SERPINA3, SERPINA4, KNG1, SNCA
GO:0034369	Plasma lipoprotein particle remodeling	9	29	6.95e-09	0.310345	APOC3, APOB, APOA1, APOE, APOA4, AGT, APOA2, APOC1, APOC2
GO:0042730	Fibrinolysis	8	19	1.19e-08	0.421053	HRG, F12, KLKB1, SERPING1, F2, PLG, SERPINF2, PROS1
GO:0007596	Blood coagulation	15	173	1.19e-08	0.0867052	APOH, HRG, F12, VWF, SLC4A1, KLKB1, SERPING1, F2, PLG, SERPINC1, F10, PROS1, SERPINA1, KNG1, HBB
GO:0033700	Phospholipid efflux	7	12	3.33e-08	0.583333	APOC3, APOA1, APOE, APOA4, APOA2, APOC1, APOC2
GO:0061041	Regulation of wound healing	13	130	4.66e-08	0.1	APOH, HRG, APOE, F12, APCS, KLKB1, SERPING1, F2, PLG, SERPINF2, SERPINC1, PROS1, KNG1
GO:0051239	Regulation of multicellular organismal process	54	2749	4.66e-08	0.0196435	DCN, APOH, SFRP1, APOC3, MYL2, GPLD1, HRG, APOA1, C3, CMA1, APOE, F12, SERPINF1, CRP, APCS, ORM1, ATRN, KLKB1, LUM, AHSG, SERPING1, GPD1L, ABI3BP, LRG1, F2, PLG, CLU, SERPINF2, FBN1, THBS4, APOD, HMGB1, MYH7, ANK2, APOA4, SPINK5, AGT, SERPINC1, APOA2, LMNA, ECM1, RBP4, ASPN, PROS1, GATM, AKAP12, TF, ORM2, MST1, APOC1, APOC2, TNNT1, KNG1, MYL3
GO:0002253	Activation of immune response	17	271	5.4e-08	0.0627306	GPLD1, C3, C9, C6, FCN3, SERPING1, C2, CLU, HMGB1, C8A, CFI, MFAP4, C4A, C4B, CFB, IGLL5, CFD
GO:0002682	Regulation of immune system process	37	1438	8.18e-08	0.0257302	SFRP1, GPLD1, HRG, APOA1, C3, APOE, APCS, ORM1, C9, C6, AMBP, HPX, FCN3, SERPING1, C2, CLU, A2M, FBN1, THBS4, APOD, HMGB1, SPINK5, C8A, APOA2, CD5L, ECM1, RBP4, CFI, MFAP4, ORM2, C4A, MST1, C4B, CFB, IGLL5, CFD, SNCA
GO:0033344	Cholesterol efflux	8	27	9.14e-08	0.296296	APOC3, APOB, APOA1, APOE, APOA4, APOA2, APOC1, APOC2
GO:0050896	Response to stimulus	101	7835	1.88e-07	0.0128909	APOH, SFRP1, PON1, APOC3, GPLD1, HRG, APOB, APOA1, TTR, SORBS3, C3, CMA1, HBA2, APOE, F12, SERPINF1, CRP, APCS, ORM1, VWF, SLC4A1, ATRN, C9, C6, KLKB1, AMBP, HPX, ITIH4, FCN3, CRNN, AHSG, SAA4, SERPING1, AZGP1, ALB, CLEC3B, COL1A2, C2, COL6A2, GPD1, SCEL, LRG1, F2, PLG, CLU, SERPINF2, A2M, FBN1, SPRR3, OLFML1, THBS4, PRELP, APOD, HMGB1, MYH7, SORBS2, HP, ANK2, APOA4, C8A, COL6A1, AGT, SERPINC1, A…
GO:0043691	Reverse cholesterol transport	7	18	2.41e-07	0.388889	APOC3, APOA1, APOE, CLU, APOA4, APOA2, APOC2
GO:0051917	Regulation of fibrinolysis	7	18	2.41e-07	0.388889	APOH, HRG, F12, KLKB1, F2, PLG, SERPINF2
GO:0050790	Regulation of catalytic activity	48	2370	2.41e-07	0.0202532	APOH, SFRP1, PCOLCE, APOC3, GPLD1, HRG, APOA1, C3, APOE, SERPINF1, APCS, SLC4A1, AMBP, ITIH4, AHSG, SERPING1, A2ML1, F2, CLU, CPN2, SERPINF2, A2M, FBN1, SERPINA7, SERPINA6, HMGB1, HP, APOA4, ITIH2, SPINK5, AGT, SERPINC1, APOA2, ECM1, DDAH2, PROS1, C4A, TNXB, MST1, ITIH3, C4B, SERPINA1, SERPINA3, SERPINA4, APOC1, APOC2, KNG1, SNCA
GO:0032101	Regulation of response to external stimulus	29	964	2.9e-07	0.030083	APOH, HRG, APOA1, C3, CMA1, APOE, F12, SERPINF1, APCS, KLKB1, HPX, FCN3, AHSG, SERPING1, F2, PLG, SERPINF2, A2M, FBN1, THBS4, HMGB1, SPINK5, AGT, SERPINC1, PROS1, CFI, MST1, KNG1, SNCA
GO:0002252	Immune effector process	18	375	6.63e-07	0.048	C3, CRP, C9, C6, FCN3, SERPING1, C2, F2, CLU, HMGB1, C8A, CFI, MFAP4, C4A, C4B, CFB, IGLL5, CFD
GO:0065009	Regulation of molecular function	55	3085	7.3e-07	0.0178282	APOH, SFRP1, PON1, PCOLCE, APOC3, GPLD1, HRG, APOA1, C3, APOE, SERPINF1, APCS, SLC4A1, AMBP, ITIH4, CRNN, AHSG, SERPING1, GPD1L, A2ML1, F2, CLU, CPN2, SERPINF2, A2M, FBN1, SERPINA7, SERPINA6, H1-0, HMGB1, HP, ANK2, APOA4, ITIH2, SPINK5, AGT, SERPINC1, APOA2, ECM1, DDAH2, PROS1, C4A, TNXB, MST1, ITIH3, C4B, SERPINA1, SERPINA3, SERPINA4, APOC1, APOC2, KNG1, FHL1, MYL3, SNCA
GO:0034377	Plasma lipoprotein particle assembly	7	23	8.27e-07	0.304348	APOC3, APOB, APOA1, APOE, APOA4, APOA2, APOC1
GO:0042060	Wound healing	17	336	8.51e-07	0.0505952	APOH, HRG, F12, VWF, SLC4A1, KLKB1, SERPING1, LRG1, F2, PLG, SPRR3, SERPINC1, F10, PROS1, SERPINA1, KNG1, HBB
GO:0034381	Plasma lipoprotein particle clearance	7	24	1.02e-06	0.291667	APOC3, APOB, APOA1, APOE, APOA2, APOC1, APOC2
GO:0009611	Response to wounding	19	444	1.29e-06	0.0427928	APOH, HRG, F12, VWF, SLC4A1, KLKB1, SERPING1, LRG1, F2, PLG, SPRR3, APOD, APOA4, SERPINC1, F10, PROS1, SERPINA1, KNG1, HBB
GO:0030301	Cholesterol transport	9	65	1.76e-06	0.138462	APOC3, APOB, APOA1, APOE, CLU, APOA4, APOA2, APOC1, APOC2
GO:0098542	Defense response to other organism	28	989	1.76e-06	0.0283114	HRG, C3, F12, CRP, APCS, C9, C6, HPX, FCN3, SERPING1, C2, F2, CLU, HMGB1, HP, APOA4, C8A, GBP6, CFI, MFAP4, TF, C4A, C4B, CFB, IGLL5, CFD, KNG1, SNCA
GO:0098869	Cellular oxidant detoxification	10	91	1.85e-06	0.10989	HBA2, APOE, AMBP, ALB, HP, APOA4, SOD3, GPX3, HBB, HBD
GO:0065008	Regulation of biological quality	60	3654	1.88e-06	0.0164204	DCN, APOH, SFRP1, AFM, APOC3, MYL2, GPLD1, HRG, APOB, APOA1, TTR, CMA1, APOE, F12, SERPINF1, CRP, VWF, SLC4A1, CP, KLKB1, HPX, SERPING1, GPD1L, AZGP1, ALB, CPA3, COL1A2, ADH1B, F2, PLG, CLU, CPN2, SERPINF2, FBN1, SERPINA7, HMGB1, MYH7, ANK2, APOA4, AGT, SERPINC1, APOA2, LMNA, RBP4, F10, MAOB, SOD3, PROS1, GATM, AKAP12, TF, SERPINA1, SERPINA3, APOC2, KNG1, HBB, SPTB, FHL1, MYL3, SNCA
GO:0050878	Regulation of body fluid levels	17	371	3.05e-06	0.0458221	APOH, HRG, APOE, F12, VWF, SLC4A1, KLKB1, SERPING1, F2, PLG, SERPINF2, SERPINC1, F10, PROS1, SERPINA1, KNG1, HBB
GO:0034375	High-density lipoprotein particle remodeling	6	16	3.55e-06	0.375	APOC3, APOA1, APOE, APOA4, APOA2, APOC1
GO:1903028	Positive regulation of opsonization	6	16	3.55e-06	0.375	C3, FCN3, C2, C4A, C4B, CFB
GO:1905952	Regulation of lipid localization	12	167	4.49e-06	0.0718563	PON1, APOC3, APOB, APOA1, C3, APOE, CRP, APOA4, AGT, APOA2, APOC1, APOC2
GO:0050766	Positive regulation of phagocytosis	9	75	4.77e-06	0.12	APOA1, C3, FCN3, AHSG, C2, APOA2, C4A, C4B, CFB
GO:0050776	Regulation of immune response	25	844	4.77e-06	0.0296209	GPLD1, HRG, C3, APOE, C9, C6, AMBP, HPX, FCN3, SERPING1, C2, CLU, A2M, HMGB1, SPINK5, C8A, CD5L, ECM1, CFI, MFAP4, C4A, C4B, CFB, IGLL5, CFD
GO:0051707	Response to other organism	32	1328	4.77e-06	0.0240964	HRG, APOB, C3, F12, CRP, APCS, C9, C6, HPX, FCN3, SERPING1, C2, LRG1, F2, CLU, HMGB1, HP, APOA4, C8A, GBP6, MAOB, CFI, MFAP4, AKAP12, TF, C4A, C4B, CFB, IGLL5, CFD, KNG1, SNCA
GO:0002460	Adaptive immune response based on somatic recombination of immune receptors built from immunoglobulin superfamily domains	12	169	4.8e-06	0.0710059	C3, C9, C6, SERPING1, C2, CLU, HMGB1, C8A, CFI, C4A, C4B, IGLL5
GO:0050764	Regulation of phagocytosis	10	104	5.11e-06	0.0961538	APOA1, C3, FCN3, AHSG, C2, HMGB1, APOA2, C4A, C4B, CFB
GO:0044419	Biological process involved in interspecies interaction between organisms	34	1490	5.45e-06	0.0228188	HRG, APOB, C3, APOE, F12, CRP, APCS, C9, C6, HPX, FCN3, SERPING1, C2, LRG1, F2, PLG, CLU, HMGB1, HP, APOA4, C8A, GBP6, MAOB, CFI, MFAP4, AKAP12, TF, C4A, C4B, CFB, IGLL5, CFD, KNG1, SNCA
GO:0051004	Regulation of lipoprotein lipase activity	6	18	5.48e-06	0.333333	APOH, APOC3, APOA1, APOA4, APOC1, APOC2
GO:0050778	Positive regulation of immune response	19	502	6.39e-06	0.0378486	GPLD1, HRG, C3, C9, C6, HPX, FCN3, SERPING1, C2, CLU, HMGB1, C8A, CFI, MFAP4, C4A, C4B, CFB, IGLL5, CFD
GO:1905920	Positive regulation of CoA-transferase activity	5	8	6.95e-06	0.625	APOA1, APOE, APOA4, AGT, APOA2
GO:0008015	Blood circulation	17	403	7.69e-06	0.0421836	MYL2, CMA1, APOE, CRP, SERPING1, GPD1L, CPA3, COL1A2, SERPINF2, MYH7, ANK2, AGT, SOD3, AKAP12, KNG1, HBB, MYL3
GO:0045087	Innate immune response	23	754	9.09e-06	0.030504	C3, F12, CRP, APCS, C9, C6, HPX, FCN3, SERPING1, C2, CLU, HMGB1, APOA4, C8A, GBP6, CFI, MFAP4, C4A, C4B, CFB, IGLL5, CFD, SNCA
GO:0031638	Zymogen activation	8	59	1.01e-05	0.135593	APOH, F12, KLKB1, F2, HP, CD5L, F10, HPR
GO:0060191	Regulation of lipase activity	9	88	1.35e-05	0.102273	APOH, APOC3, APOA1, APOA4, AGT, APOA2, APOC1, APOC2, SNCA
GO:0034370	Triglyceride-rich lipoprotein particle remodeling	5	10	1.44e-05	0.5	APOA1, APOE, APOA4, APOA2, APOC2
GO:2000425	Regulation of apoptotic cell clearance	5	10	1.44e-05	0.5	C3, C2, HMGB1, C4A, C4B
GO:0090207	Regulation of triglyceride metabolic process	7	40	1.44e-05	0.175	APOC3, GPLD1, APOA1, C3, APOE, APOA4, APOC2
GO:0032374	Regulation of cholesterol transport	8	64	1.7e-05	0.125	PON1, APOC3, APOA1, APOE, APOA4, APOA2, APOC1, APOC2
GO:0002697	Regulation of immune effector process	16	383	1.92e-05	0.0417755	APOA1, C3, HPX, FCN3, SERPING1, C2, A2M, HMGB1, SPINK5, APOA2, CD5L, RBP4, CFI, C4A, C4B, CFB
GO:0048583	Regulation of response to stimulus	60	3931	1.92e-05	0.0152633	DCN, APOH, SFRP1, APOC3, GPLD1, HRG, APOA1, SORBS3, C3, CMA1, APOE, F12, SERPINF1, APCS, VWF, C9, C6, KLKB1, AMBP, HPX, FCN3, CRNN, AHSG, SERPING1, GPD1L, C2, SCEL, LRG1, F2, PLG, CLU, SERPINF2, A2M, FBN1, THBS4, APOD, HMGB1, MYH7, SPINK5, C8A, AGT, SERPINC1, CD5L, LMNA, ECM1, ASPN, F10, PROS1, CFI, MFAP4, AKAP12, C4A, MST1, C4B, CFB, IGLL5, TNNT1, CFD, KNG1, SNCA
GO:0032102	Negative regulation of response to external stimulus	16	387	2.17e-05	0.0413437	APOH, HRG, APOA1, APOE, F12, SERPINF1, APCS, KLKB1, SERPING1, F2, PLG, SERPINF2, A2M, SPINK5, PROS1, KNG1
GO:0009892	Negative regulation of metabolic process	50	2982	2.18e-05	0.0167673	SFRP1, APOC3, GPLD1, HRG, APOA1, SORBS3, C3, APOE, SERPINF1, H3-3B, APCS, ORM1, SLC4A1, AMBP, ITIH4, FCN3, AHSG, SERPING1, GPD1L, A2ML1, H1-4, F2, CLU, SERPINF2, A2M, SERPINA7, SERPINA6, H1-0, APOD, HMGB1, HP, ITIH2, SPINK5, AGT, SERPINC1, APOA2, LMNA, ECM1, PROS1, C4A, MST1, ITIH3, C4B, SERPINA1, SERPINA3, SERPINA4, APOC1, APOC2, KNG1, SNCA
GO:0015850	Organic hydroxy compound transport	11	163	2.24e-05	0.0674847	APOC3, APOB, APOA1, APOE, CLU, APOA4, APOA2, RBP4, APOC1, APOC2, SNCA
GO:0051246	Regulation of protein metabolic process	46	2622	2.29e-05	0.0175439	SFRP1, PCOLCE, GPLD1, HRG, APOA1, C3, APOE, F12, SERPINF1, APCS, KLKB1, AMBP, HPX, ITIH4, AHSG, SERPING1, GPD1L, CLEC3B, A2ML1, F2, CLU, SERPINF2, A2M, FBN1, SERPINA7, THBS4, SERPINA6, APOD, HMGB1, ITIH2, SPINK5, AGT, SERPINC1, LMNA, ECM1, PROS1, C4A, TNXB, MST1, ITIH3, C4B, SERPINA1, SERPINA3, SERPINA4, KNG1, SNCA
GO:0048519	Negative regulation of biological process	73	5313	2.31e-05	0.0137399	DCN, APOH, SFRP1, APOC3, MYL2, GPLD1, HRG, APOA1, SORBS3, LYPD3, C3, APOE, F12, SERPINF1, H3-3B, CRP, APCS, ORM1, SLC4A1, KLKB1, AMBP, ITIH4, FCN3, AHSG, SERPING1, GPD1L, ABI3BP, AZGP1, ALB, A2ML1, H1-4, F2, PLG, CLU, SERPINF2, A2M, FBN1, SERPINA7, THBS4, SERPINA6, H1-0, APOD, HMGB1, HP, APOA4, ITIH2, SPINK5, AGT, SERPINC1, APOA2, LMNA, ECM1, RBP4, ASPN, OGN, DDAH2, MAOB, PROS1, PODN, C4A, MST1, …
GO:0048518	Positive regulation of biological process	81	6207	2.44e-05	0.0130498	DCN, APOH, SFRP1, PON1, PCOLCE, GPLD1, HRG, APOB, APOA1, SORBS3, C3, CMA1, HBA2, APOE, F12, SERPINF1, H3-3B, CRP, ORM1, VWF, EHD2, C9, C6, KLKB1, HPX, LUM, FCN3, CRNN, AHSG, SERPING1, GPD1L, ABI3BP, CLEC3B, C2, GPD1, SCEL, LRG1, FUT3, F2, PLG, CLU, SERPINF2, FBN1, THBS4, HMGB1, HP, ANK2, APOA4, C8A, AGT, APOA2, CD5L, LMNA, ECM1, RBP4, F10, DDAH2, MAOB, CFI, MFAP4, GATM, AKAP12, TF, ORM2, C4A, TNX…
GO:0002920	Regulation of humoral immune response	7	46	2.92e-05	0.152174	C3, HPX, SERPING1, A2M, SPINK5, CD5L, CFI
GO:0002443	Leukocyte mediated immunity	12	211	3.26e-05	0.056872	C3, C9, C6, SERPING1, C2, F2, CLU, C8A, CFI, C4A, C4B, IGLL5
GO:0051918	Negative regulation of fibrinolysis	5	13	3.38e-05	0.384615	APOH, HRG, F2, PLG, SERPINF2
GO:0030194	Positive regulation of blood coagulation	6	28	3.64e-05	0.214286	APOH, HRG, F12, F2, PLG, SERPINF2
GO:0010896	Regulation of triglyceride catabolic process	5	14	4.44e-05	0.357143	APOC3, GPLD1, APOA1, APOA4, APOC2
GO:0032375	Negative regulation of cholesterol transport	5	14	4.44e-05	0.357143	APOC3, APOE, APOA2, APOC1, APOC2
GO:0009636	Response to toxic substance	12	229	6.84e-05	0.0524017	PON1, HBA2, APOE, AMBP, ALB, HP, APOA4, MAOB, SOD3, GPX3, HBB, HBD
GO:0080134	Regulation of response to stress	30	1373	6.84e-05	0.02185	APOH, SFRP1, HRG, APOA1, C3, CMA1, APOE, F12, SERPINF1, APCS, KLKB1, AMBP, HPX, FCN3, AHSG, SERPING1, F2, PLG, CLU, SERPINF2, A2M, HMGB1, SPINK5, AGT, SERPINC1, LMNA, PROS1, CFI, KNG1, SNCA
GO:0006957	Complement activation, alternative pathway	5	16	7.14e-05	0.3125	C3, C9, C8A, CFB, CFD
GO:0032501	Multicellular organismal process	82	6490	7.22e-05	0.0126348	APOH, SFRP1, APOC3, MYL2, GPLD1, HRG, APOB, APOA1, C3, CMA1, APOE, F12, SERPINF1, H3-3B, CRP, VWF, SLC4A1, ATRN, C6, KLKB1, AMBP, LUM, AHSG, ABLIM1, SERPING1, GPD1L, AZGP1, ALB, CPA3, CLEC3B, COL1A2, SCEL, LRG1, MYL1, F2, PLG, CLU, SERPINF2, A2M, FBN1, BGN, SPRR3, THBS4, PRELP, APOD, HMGB1, MYH7, SORBS2, ANK2, APOA4, MFAP5, SPINK5, COL6A1, AGT, SERPINC1, APOA2, LMNA, ECM1, RBP4, ASPN, F10, OGN, M…
GO:0060627	Regulation of vesicle-mediated transport	18	551	8.12e-05	0.0326679	APOC3, APOA1, C3, APOE, EHD2, FCN3, AHSG, C2, CLU, HMGB1, APOA2, TF, C4A, C4B, CFB, APOC1, APOC2, SNCA
GO:0048584	Positive regulation of response to stimulus	39	2131	8.23e-05	0.0183013	DCN, APOH, SFRP1, GPLD1, HRG, APOA1, SORBS3, C3, APOE, F12, VWF, C9, C6, HPX, FCN3, SERPING1, C2, SCEL, LRG1, F2, PLG, CLU, SERPINF2, FBN1, THBS4, HMGB1, C8A, AGT, ECM1, F10, CFI, MFAP4, AKAP12, C4A, C4B, CFB, IGLL5, CFD, SNCA
GO:0006955	Immune response	29	1321	9.42e-05	0.0219531	HRG, C3, F12, CRP, APCS, C9, C6, HPX, FCN3, SERPING1, C2, F2, CLU, A2M, HMGB1, APOA4, C8A, GBP6, CFI, MFAP4, TF, C4A, ENDOU, C4B, CFB, IGLL5, CFD, KNG1, SNCA
GO:0042743	Hydrogen peroxide metabolic process	6	37	0.00013	0.162162	HBA2, APOA4, MAOB, GPX3, HBB, HBD
GO:0016485	Protein processing	11	202	0.00013	0.0544554	APOH, CMA1, F12, KLKB1, CPA3, F2, HP, CD5L, CPN1, F10, HPR
GO:0019216	Regulation of lipid metabolic process	14	346	0.00013	0.0404624	APOC3, GPLD1, APOB, APOA1, C3, APOE, F2, APOD, APOA4, APOA2, SERPINA3, APOC1, APOC2, SNCA
GO:0009605	Response to external stimulus	41	2355	0.00013	0.0174098	SFRP1, PON1, HRG, APOB, APOA1, C3, APOE, F12, CRP, APCS, C9, C6, HPX, FCN3, SERPING1, ALB, C2, SCEL, LRG1, F2, CLU, A2M, FBN1, HMGB1, HP, APOA4, C8A, AGT, GBP6, MAOB, CFI, MFAP4, AKAP12, TF, C4A, C4B, CFB, IGLL5, CFD, KNG1, SNCA
GO:0050994	Regulation of lipid catabolic process	7	62	0.00015	0.112903	APOC3, GPLD1, APOA1, APOA4, APOA2, APOC1, APOC2
GO:0006638	Neutral lipid metabolic process	8	96	0.00021	0.0833333	APOH, APOC3, APOB, APOE, APOA2, TNXB, APOC1, SNCA
GO:0030449	Regulation of complement activation	5	22	0.00024	0.227273	C3, SERPING1, A2M, CD5L, CFI
GO:0006641	Triglyceride metabolic process	7	68	0.00025	0.102941	APOH, APOC3, APOB, APOE, APOA2, TNXB, APOC1
GO:0015914	Phospholipid transport	8	99	0.00025	0.0808081	APOC3, APOA1, APOE, SLC4A1, APOA4, APOA2, APOC1, APOC2
GO:0032368	Regulation of lipid transport	9	139	0.00032	0.0647482	PON1, APOC3, APOA1, APOE, APOA4, AGT, APOA2, APOC1, APOC2
GO:0072378	Blood coagulation, fibrin clot formation	5	24	0.00034	0.208333	APOH, F12, KLKB1, F2, F10
GO:0042744	Hydrogen peroxide catabolic process	5	25	0.00039	0.2	HBA2, APOA4, GPX3, HBB, HBD
GO:0006869	Lipid transport	13	329	0.00039	0.0395137	APOH, APOC3, APOB, APOA1, APOE, SLC4A1, CLU, APOD, APOA4, APOA2, RBP4, APOC1, APOC2
GO:1905953	Negative regulation of lipid localization	6	47	0.00041	0.12766	APOC3, APOE, CRP, APOA2, APOC1, APOC2
GO:0045229	External encapsulating structure organization	12	281	0.00042	0.0427046	CMA1, LUM, ABI3BP, COL1A2, COL14A1, PLG, SERPINF2, COL6A6, SPINK5, TGM3, MFAP4, TNXB
GO:0002376	Immune system process	37	2121	0.00044	0.0174446	SFRP1, GPLD1, HRG, C3, F12, CRP, APCS, SLC4A1, C9, C6, HPX, FCN3, SERPING1, AZGP1, C2, F2, PLG, CLU, A2M, HMGB1, HP, APOA4, MFAP5, C8A, CD5L, GBP6, CFI, MFAP4, TF, C4A, ENDOU, C4B, CFB, IGLL5, CFD, KNG1, SNCA
GO:0006629	Lipid metabolic process	26	1210	0.00047	0.0214876	APOH, PON1, APOC3, GPLD1, APOB, APOA1, TTR, C3, APOE, CRYL1, GPD1, FUT3, ADH1B, CLU, SERPINA6, APOD, APOA4, APOA2, RBP4, TNXB, ALDH3A1, GC, APOC1, APOC2, CES2, SNCA
GO:0031347	Regulation of defense response	18	638	0.00049	0.0282132	APOA1, C3, CMA1, APOE, F12, SERPINF1, APCS, KLKB1, HPX, FCN3, AHSG, SERPING1, A2M, HMGB1, SPINK5, AGT, CFI, SNCA
GO:0051172	Negative regulation of nitrogen compound metabolic process	40	2403	0.00049	0.0166459	SFRP1, HRG, SORBS3, C3, APOE, SERPINF1, APCS, SLC4A1, AMBP, ITIH4, FCN3, AHSG, SERPING1, GPD1L, A2ML1, H1-4, F2, CLU, SERPINF2, A2M, SERPINA7, SERPINA6, H1-0, APOD, HMGB1, ITIH2, SPINK5, AGT, SERPINC1, ECM1, PROS1, C4A, ITIH3, C4B, SERPINA1, SERPINA3, SERPINA4, APOC1, KNG1, SNCA
GO:0051050	Positive regulation of transport	22	915	0.0005	0.0240437	PON1, GPLD1, APOA1, C3, APOE, EHD2, FCN3, AHSG, GPD1L, C2, F2, CLU, ANK2, AGT, APOA2, RBP4, TF, C4A, C4B, CFB, FHL1, SNCA
GO:0065007	Biological regulation	125	12385	0.0005	0.0100929	DCN, APOH, SFRP1, PON1, PCOLCE, AFM, APOC3, MYL2, GPLD1, HRG, APOB, APOA1, TTR, SORBS3, LYPD3, C3, CMA1, HBA2, APOE, F12, SERPINF1, H3-3B, CRP, APCS, ORM1, VWF, SLC4A1, ATRN, EHD2, C9, C6, CP, KLKB1, AMBP, HPX, ITIH4, LUM, FCN3, CRNN, AHSG, SERPING1, GPD1L, ABI3BP, AZGP1, ALB, CPA3, CLEC3B, COL1A2, C2, A2ML1, GPD1, SCEL, LRG1, FUT3, ADH1B, H1-4, F2, PLG, CLU, CPN2, SERPINF2, A2M, FBN1, SERPINA7, …
GO:0045765	Regulation of angiogenesis	12	288	0.00051	0.0416667	DCN, APOH, SFRP1, HRG, C3, CMA1, SERPINF1, LRG1, THBS4, SPINK5, AGT, ECM1
GO:0010596	Negative regulation of endothelial cell migration	6	53	0.00072	0.113208	DCN, APOH, HRG, APOE, SERPINF1, HMGB1
GO:0002684	Positive regulation of immune system process	21	874	0.00081	0.0240275	GPLD1, HRG, C3, C9, C6, HPX, FCN3, SERPING1, C2, CLU, THBS4, HMGB1, C8A, RBP4, CFI, MFAP4, C4A, C4B, CFB, IGLL5, CFD
GO:0042157	Lipoprotein metabolic process	8	123	0.00096	0.0650407	APOC3, GPLD1, APOB, APOA1, APOE, APOA4, APOA2, APOC1
GO:0010605	Negative regulation of macromolecule metabolic process	43	2760	0.00096	0.0155797	SFRP1, HRG, APOA1, SORBS3, C3, APOE, SERPINF1, H3-3B, APCS, ORM1, AMBP, ITIH4, FCN3, AHSG, SERPING1, GPD1L, A2ML1, H1-4, F2, CLU, SERPINF2, A2M, SERPINA7, SERPINA6, H1-0, APOD, HMGB1, ITIH2, SPINK5, AGT, SERPINC1, APOA2, LMNA, ECM1, PROS1, C4A, ITIH3, C4B, SERPINA1, SERPINA3, SERPINA4, KNG1, SNCA
GO:0050789	Regulation of biological process	119	11655	0.00096	0.0102102	DCN, APOH, SFRP1, PON1, PCOLCE, APOC3, MYL2, GPLD1, HRG, APOB, APOA1, TTR, SORBS3, LYPD3, C3, CMA1, HBA2, APOE, F12, SERPINF1, H3-3B, CRP, APCS, ORM1, VWF, SLC4A1, ATRN, EHD2, C9, C6, KLKB1, AMBP, HPX, ITIH4, LUM, FCN3, CRNN, AHSG, SERPING1, GPD1L, ABI3BP, AZGP1, ALB, CLEC3B, COL1A2, C2, A2ML1, GPD1, SCEL, LRG1, FUT3, H1-4, F2, PLG, CLU, SERPINF2, A2M, FBN1, SERPINA7, OLFML1, THBS4, SERPINA6, H1-…
GO:0042632	Cholesterol homeostasis	7	89	0.0011	0.0786517	APOC3, APOB, APOA1, APOE, APOA4, APOA2, APOC2
GO:0010594	Regulation of endothelial cell migration	9	169	0.0012	0.0532544	DCN, APOH, GPLD1, HRG, APOE, SERPINF1, PLG, HMGB1, AGT
GO:0046890	Regulation of lipid biosynthetic process	9	172	0.0013	0.0523256	APOC3, GPLD1, APOB, APOA1, C3, APOE, APOA4, APOC1, APOC2
GO:0062012	Regulation of small molecule metabolic process	12	330	0.0016	0.0363636	APOC3, GPLD1, APOB, APOA1, APOE, SLC4A1, GPD1, APOA4, MST1, APOC1, APOC2, SNCA
GO:0097435	Supramolecular fiber organization	16	570	0.0016	0.0280702	MYL2, SORBS3, LUM, COL1A2, COL14A1, SERPINF2, MYH7, SORBS2, MFAP5, MFAP4, PGM5, TF, TNXB, TPPP3, TNNT1, SNCA
GO:0030198	Extracellular matrix organization	11	278	0.0017	0.0395683	CMA1, LUM, ABI3BP, COL1A2, COL14A1, PLG, SERPINF2, COL6A6, SPINK5, MFAP4, TNXB
GO:0070328	Triglyceride homeostasis	5	38	0.0019	0.131579	APOC3, APOA1, APOE, APOA4, APOC2
GO:0072593	Reactive oxygen species metabolic process	7	102	0.0022	0.0686275	HBA2, APOA4, MAOB, SOD3, GPX3, HBB, HBD
GO:0010942	Positive regulation of cell death	16	590	0.0022	0.0271186	SFRP1, GPLD1, HRG, C3, HBA2, APOE, CLU, HMGB1, HP, AGT, AKAP12, HPR, KNG1, HBB, HBD, SNCA
GO:0016525	Negative regulation of angiogenesis	7	103	0.0023	0.0679612	DCN, APOH, HRG, SERPINF1, THBS4, SPINK5, AGT
GO:0009617	Response to bacterium	17	663	0.0024	0.025641	APOB, C3, CRP, C2, LRG1, F2, HMGB1, HP, GBP6, MAOB, AKAP12, TF, C4B, CFB, IGLL5, CFD, SNCA
GO:0042304	Regulation of fatty acid biosynthetic process	5	41	0.0026	0.121951	APOC3, APOA1, APOA4, APOC1, APOC2
GO:0048585	Negative regulation of response to stimulus	29	1612	0.0027	0.0179901	DCN, APOH, SFRP1, HRG, APOA1, APOE, F12, SERPINF1, APCS, KLKB1, AMBP, AHSG, SERPING1, GPD1L, F2, PLG, CLU, SERPINF2, A2M, FBN1, APOD, SPINK5, AGT, LMNA, ECM1, ASPN, PROS1, KNG1, SNCA
GO:0045833	Negative regulation of lipid metabolic process	7	107	0.0028	0.0654206	APOC3, GPLD1, APOE, APOD, APOA2, APOC1, APOC2
GO:0007155	Cell adhesion	21	965	0.0028	0.0217617	SORBS3, LYPD3, VWF, ATRN, AMBP, CRNN, HABP2, AZGP1, COL14A1, COL6A2, LRG1, FBN1, THBS4, APOA4, COL6A6, COL6A1, MFAP4, PGM5, TNXB, IGFALS, HBB
GO:0046486	Glycerolipid metabolic process	12	357	0.0031	0.0336134	APOH, PON1, APOC3, GPLD1, APOB, APOA1, APOE, GPD1, APOA4, APOA2, TNXB, APOC1
GO:1901615	Organic hydroxy compound metabolic process	14	478	0.0031	0.0292887	PON1, APOB, APOA1, TTR, APOE, GPD1, ADH1B, APOA4, APOA2, RBP4, MAOB, GC, APOC1, SNCA
GO:1901700	Response to oxygen-containing compound	28	1547	0.0033	0.0180995	SFRP1, PON1, GPLD1, APOB, CMA1, HBA2, APOE, SERPINF1, AMBP, COL1A2, COL6A2, GPD1, A2M, FBN1, APOD, HMGB1, HP, APOA4, COL6A1, AGT, APOA2, RBP4, MAOB, SOD3, GPX3, AKAP12, HBB, SNCA
GO:0034103	Regulation of tissue remodeling	6	75	0.0035	0.08	SFRP1, HRG, ABI3BP, THBS4, AGT, TF
GO:0045834	Positive regulation of lipid metabolic process	8	155	0.0037	0.0516129	GPLD1, APOA1, APOE, F2, APOA4, APOA2, APOC1, APOC2
GO:0044255	Cellular lipid metabolic process	20	918	0.0041	0.0217865	APOH, PON1, APOC3, GPLD1, APOB, APOA1, TTR, C3, APOE, CRYL1, GPD1, FUT3, ADH1B, APOA4, APOA2, RBP4, TNXB, APOC1, CES2, SNCA
GO:0055001	Muscle cell development	8	160	0.0045	0.05	MYL2, MYH7, SORBS2, ANK2, AGT, LMNA, PGM5, TNNT1
GO:0008203	Cholesterol metabolic process	7	119	0.0049	0.0588235	PON1, APOB, APOA1, APOE, APOA4, APOA2, APOC1
GO:0051049	Regulation of transport	30	1763	0.0049	0.0170164	SFRP1, PON1, APOC3, GPLD1, APOA1, C3, APOE, EHD2, FCN3, AHSG, GPD1L, C2, F2, CLU, APOD, HMGB1, ANK2, APOA4, AGT, APOA2, RBP4, MAOB, TF, C4A, C4B, CFB, APOC1, APOC2, FHL1, SNCA
GO:0006066	Alcohol metabolic process	11	324	0.0057	0.0339506	PON1, APOB, APOA1, TTR, APOE, GPD1, ADH1B, APOA4, APOA2, RBP4, APOC1
GO:0000302	Response to reactive oxygen species	8	169	0.0063	0.0473373	HBA2, APOE, AMBP, APOD, HP, APOA4, SOD3, HBB
GO:0032103	Positive regulation of response to external stimulus	13	453	0.0065	0.0286976	APOH, HRG, C3, HPX, FCN3, F2, PLG, SERPINF2, FBN1, THBS4, HMGB1, AGT, SNCA
GO:0040012	Regulation of locomotion	21	1032	0.0065	0.0203488	DCN, APOH, SFRP1, GPLD1, HRG, APOE, SERPINF1, FUT3, PLG, THBS4, APOD, HMGB1, AGT, LMNA, ECM1, F10, PODN, AKAP12, TF, MST1, SNCA
GO:0003012	Muscle system process	10	283	0.0084	0.0353357	MYL2, GPD1L, MYL1, MYH7, SORBS2, ANK2, AGT, GATM, TNNT1, MYL3
GO:0032879	Regulation of localization	33	2103	0.0086	0.0156919	SFRP1, PON1, APOC3, GPLD1, APOB, APOA1, C3, APOE, CRP, EHD2, FCN3, AHSG, GPD1L, C2, F2, CLU, APOD, HMGB1, ANK2, APOA4, AGT, APOA2, LMNA, RBP4, MAOB, TF, C4A, C4B, CFB, APOC1, APOC2, FHL1, SNCA
GO:2000145	Regulation of cell motility	20	988	0.0097	0.0202429	DCN, APOH, SFRP1, GPLD1, HRG, APOE, SERPINF1, FUT3, PLG, THBS4, APOD, HMGB1, AGT, LMNA, ECM1, F10, PODN, AKAP12, TF, MST1
GO:0019217	Regulation of fatty acid metabolic process	6	94	0.01	0.0638298	APOC3, APOA1, APOA4, APOC1, APOC2, SNCA
KEGG pathways
hsa04610	Complement and coagulation cascades	24	82	4.36e-26	0.292683	C3, F12, VWF, C9, C6, KLKB1, SERPING1, C2, F2, PLG, CLU, SERPINF2, A2M, C8A, SERPINC1, F10, PROS1, CFI, C4A, C4B, SERPINA1, CFB, CFD, KNG1
hsa04979	Cholesterol metabolism	9	48	1.05e-07	0.1875	APOH, APOC3, APOB, APOA1, APOE, APOA4, APOA2, APOC1, APOC2
hsa05150	Staphylococcus aureus infection	8	86	8.96e-05	0.0930233	C3, C2, PLG, CFI, C4A, C4B, CFB, CFD
hsa05322	Systemic lupus erythematosus	8	94	0.00013	0.0851064	C3, H3-3B, C9, C6, C2, C8A, C4A, C4B
hsa04512	ECM-receptor interaction	7	88	0.0007	0.0795455	VWF, COL1A2, COL6A2, THBS4, COL6A6, COL6A1, TNXB
hsa05143	African trypanosomiasis	5	36	0.00097	0.138889	APOA1, HBA2, HPR, KNG1, HBB
hsa04510	Focal adhesion	8	195	0.0083	0.0410256	MYL2, VWF, COL1A2, COL6A2, THBS4, COL6A6, COL6A1, TNXB
hsa04974	Protein digestion and absorption	6	100	0.0083	0.06	CPA3, COL1A2, COL14A1, COL6A2, COL6A6, COL6A1
Reactome pathways
HSA-114608	Platelet degranulation	25	126	9.04e-23	0.198413	APOH, HRG, APOA1, ORM1, VWF, A1BG, ITIH4, AHSG, SERPING1, ALB, CLEC3B, PLG, CLU, SERPINF2, A2M, ECM1, PROS1, TF, ORM2, ITIH3, SERPINA1, SERPINA3, SERPINA4, CFD, KNG1
HSA-166658	Complement cascade	18	59	4.48e-19	0.305085	C3, CRP, C9, C6, FCN3, SERPING1, C2, F2, CLU, CPN2, C8A, CPN1, PROS1, CFI, C4A, C4B, CFB, CFD
HSA-76002	Platelet activation, signaling and aggregation	27	260	1.09e-18	0.103846	APOH, HRG, APOA1, ORM1, VWF, A1BG, ITIH4, AHSG, SERPING1, ALB, CLEC3B, COL1A2, F2, PLG, CLU, SERPINF2, A2M, ECM1, PROS1, TF, ORM2, ITIH3, SERPINA1, SERPINA3, SERPINA4, CFD, KNG1
HSA-109582	Hemostasis	36	607	4.07e-18	0.0593081	APOH, HRG, APOB, APOA1, F12, H3-3B, ORM1, VWF, A1BG, EHD2, KLKB1, ITIH4, AHSG, SERPING1, ALB, CLEC3B, COL1A2, F2, PLG, CLU, SERPINF2, A2M, SERPINC1, ECM1, F10, PROS1, TF, ORM2, ITIH3, SERPINA1, SERPINA3, SERPINA4, CFD, KNG1, HBB, HBD
HSA-977606	Regulation of complement cascade	15	49	6.49e-16	0.306122	C3, C9, C6, SERPING1, C2, F2, CLU, CPN2, C8A, CPN1, PROS1, CFI, C4A, C4B, CFB
HSA-381426	Regulation of insulin-like growth factor (IGF) transport and uptake by IGF binding proteins (IGFBPs)	18	124	2.13e-14	0.145161	APOB, APOA1, C3, APOE, CP, AHSG, ALB, F2, PLG, FBN1, ITIH2, SERPINC1, APOA2, TF, C4A, SERPINA1, IGFALS, KNG1
HSA-8957275	Post-translational protein phosphorylation	15	107	1.27e-11	0.140187	APOB, APOA1, C3, APOE, CP, AHSG, ALB, FBN1, ITIH2, SERPINC1, APOA2, TF, C4A, SERPINA1, KNG1
HSA-140837	Intrinsic pathway of fibrin clot formation	10	23	1.44e-11	0.434783	F12, VWF, KLKB1, SERPING1, F2, A2M, SERPINC1, F10, PROS1, KNG1
HSA-2173782	Binding and uptake of ligands by scavenger receptors	11	43	8.65e-11	0.255814	APOB, APOA1, HBA2, APOE, AMBP, HPX, ALB, COL1A2, HP, HPR, HBB
HSA-8963898	Plasma lipoprotein assembly	9	19	1.21e-10	0.473684	APOC3, APOB, APOA1, APOE, A2M, APOA4, APOA2, APOC1, APOC2
HSA-1474244	Extracellular matrix organization	20	300	1.93e-10	0.0666667	DCN, PCOLCE, TTR, CMA1, VWF, KLKB1, LUM, COL1A2, COL14A1, COL6A2, PLG, A2M, FBN1, BGN, COL6A6, MFAP5, COL6A1, ASPN, MFAP4, TNXB
HSA-2168880	Scavenging of heme from plasma	8	15	9.23e-10	0.533333	APOA1, HBA2, AMBP, HPX, ALB, HP, HPR, HBB
HSA-8963888	Chylomicron assembly	7	10	4.68e-09	0.7	APOC3, APOB, APOA1, APOE, APOA4, APOA2, APOC2
HSA-8963901	Chylomicron remodeling	7	10	4.68e-09	0.7	APOC3, APOB, APOA1, APOE, APOA4, APOA2, APOC2
HSA-166663	Initial triggering of complement	8	24	1.54e-08	0.333333	C3, CRP, FCN3, C2, C4A, C4B, CFB, CFD
HSA-975634	Retinoid metabolism and transport	9	44	4.01e-08	0.204545	APOC3, APOB, APOA1, TTR, APOE, APOA4, APOA2, RBP4, APOC2
HSA-168249	Innate Immune System	30	1041	1.37e-07	0.0288184	APOB, TTR, C3, CRP, ORM1, A1BG, C9, C6, FCN3, AHSG, SERPING1, C2, LRG1, F2, CLU, CPN2, HMGB1, HP, C8A, CPN1, PROS1, CFI, ORM2, C4A, C4B, SERPINA1, CFB, SERPINA3, CFD, HBB
HSA-8963899	Plasma lipoprotein remodeling	8	34	1.37e-07	0.235294	APOC3, APOB, APOA1, APOE, ALB, APOA4, APOA2, APOC2
HSA-174824	Plasma lipoprotein assembly, remodeling, and clearance	10	75	1.4e-07	0.133333	APOC3, APOB, APOA1, APOE, ALB, A2M, APOA4, APOA2, APOC1, APOC2
HSA-9651496	Defects of contact activation system (CAS) and kallikrein/kinin system (KKS)	6	16	1.48e-06	0.375	F12, VWF, KLKB1, SERPING1, F2, F10
HSA-174577	Activation of C3 and C5	5	7	2.01e-06	0.714286	C3, C2, C4A, C4B, CFB
HSA-3000178	ECM proteoglycans	9	76	2.08e-06	0.118421	DCN, LUM, COL1A2, COL6A2, BGN, COL6A6, COL6A1, ASPN, TNXB
HSA-1474228	Degradation of the extracellular matrix	11	140	2.79e-06	0.0785714	DCN, CMA1, KLKB1, COL1A2, COL14A1, COL6A2, PLG, A2M, FBN1, COL6A6, COL6A1
HSA-8964058	HDL remodeling	5	10	6.66e-06	0.5	APOC3, APOA1, APOE, ALB, APOC2
HSA-392499	Metabolism of proteins	35	1917	0.00021	0.0182577	CMAS, GPLD1, APOB, APOA1, TTR, LYPD3, C3, CMA1, APOE, H3-3B, APCS, CP, AHSG, ALB, CPA3, FN3K, FUT3, F2, PLG, FBN1, ANK2, APOA4, ITIH2, AGT, SERPINC1, APOA2, F10, PROS1, TF, C4A, SERPINA1, IGFALS, KNG1, SPTB, SNCA
HSA-196854	Metabolism of vitamins and cofactors	10	188	0.00028	0.0531915	APOC3, APOB, APOA1, TTR, APOE, APOA4, APOA2, RBP4, APOC2, BTD
HSA-977225	Amyloid fiber formation	7	79	0.00036	0.0886076	APOA1, TTR, APOE, H3-3B, APCS, APOA4, SNCA
HSA-382551	Transport of small molecules	19	723	0.00041	0.0262794	APOC3, APOB, APOA1, HBA2, APOE, SLC4A1, CP, AZGP1, ALB, A2M, APOD, APOA4, APOA2, CLCA4, TF, CA1, APOC1, APOC2, HBB
HSA-216083	Integrin cell surface interactions	7	85	0.00051	0.0823529	VWF, LUM, COL1A2, COL6A2, FBN1, COL6A6, COL6A1
HSA-2022090	Assembly of collagen fibrils and other multimeric structures	6	61	0.00083	0.0983607	PCOLCE, COL1A2, COL14A1, COL6A2, COL6A6, COL6A1
HSA-1650814	Collagen biosynthesis and modifying enzymes	6	67	0.0013	0.0895522	PCOLCE, COL1A2, COL14A1, COL6A2, COL6A6, COL6A1
HSA-3560782	Diseases associated with glycosaminoglycan metabolism	5	41	0.0016	0.121951	DCN, LUM, BGN, PRELP, OGN
HSA-168256	Immune System	33	1979	0.0019	0.0166751	APOB, TTR, C3, CRP, ORM1, A1BG, C9, C6, FCN3, AHSG, SERPING1, COL1A2, C2, LRG1, F2, CLU, CPN2, HMGB1, HP, C8A, CPN1, GBP6, PROS1, CFI, ORM2, C4A, C4B, SERPINA1, CFB, CA1, SERPINA3, CFD, HBB
HSA-8948216	Collagen chain trimerization	5	44	0.002	0.113636	COL1A2, COL14A1, COL6A2, COL6A6, COL6A1
HSA-597592	Post-translational protein modification	25	1405	0.0056	0.0177936	CMAS, GPLD1, APOB, APOA1, LYPD3, C3, APOE, CP, AHSG, ALB, FN3K, FUT3, F2, FBN1, ANK2, ITIH2, SERPINC1, APOA2, F10, PROS1, TF, C4A, SERPINA1, KNG1, SPTB
HSA-6798695	Neutrophil degranulation	13	476	0.0056	0.0273109	TTR, C3, ORM1, A1BG, AHSG, LRG1, HMGB1, HP, ORM2, SERPINA1, SERPINA3, CFD, HBB
HSA-186797	Signaling by PDGF	5	58	0.0056	0.0862069	COL6A2, PLG, THBS4, COL6A6, COL6A1
HSA-1442490	Collagen degradation	5	64	0.0081	0.078125	COL1A2, COL14A1, COL6A2, COL6A6, COL6A1
a Proteins downregulated in 4 relapsed OSCC tissues were functionally annotated with online software STRING (version 12). Biological procresses and pathways with at least 5 protein members and false discovery rate less than 0.01 were considered significant.
