# Supplementary material for: LCP1 upregulation via EGFR signaling promotes oral cancer progression through the JAK2/STAT3/IL-1β axis
Source: Cancer Cell Int. 2025 Oct 3;25:329. doi: 10.1186/s12935-025-03970-0 (PMC12495854; doi:10.1186/s12935-025-03970-0)
Supplement: Supplementary file 13 — Supplemental Table S8 [file 12935_2025_3970_MOESM13_ESM.xlsx]

## Sheet: Table S8
Supplemental Table S8. Survival analysis of proteins upregulated in relapsed OSCC with cBioPortal database
Protein name	Gene name	p-value of survival analysisa
		overall (n = 89)	disease-free (n = 89)	disease-specific (n = 87)	progression free (n =89)
Acidic leucine-rich nuclear phosphoprotein 32 family member A	ANP32A	0.5908	0.7699	0.5656	0.6941
Acidic leucine-rich nuclear phosphoprotein 32 family member B	ANP32B	0.8508	0.8189	0.6439	0.894
Adhesion G protein-coupled receptor E5	ADGRE5	0.9091	0.031	0.1546	0.025
Allograft inflammatory factor 1	AIF1	0.8561	0.0423	0.1983	0.0356
Amyloid-beta precursor protein	APP	0.5105	0.8239	0.2404	0.889
Cartilage-associated protein	CRTAP	0.7829	0.0451	0.5571	0.053
Coactosin-like protein	COTL1	0.8985	0.0362	0.0317	0.0299
Condensin complex subunit 3	NCAPG	0.747	0.2371	0.2305	0.2094
Coronin-1A	CORO1A	0.4719	0.0323	0.177	0.027
CYFIP-related Rac1 interactor B	CYRIB	0.5141	0.3026	0.8611	0.3411
Cytochrome b-245 heavy chain	CYBB	0.3858	0.106	0.1369	0.0926
EF-hand domain-containing protein D2	EFHD2	0.2708	0.7266	0.2209	0.7802
Gamma-glutamyl hydrolase	GGH	0.9732	0.1327	0.1813	0.1137
Gamma-interferon-inducible lysosomal thiol reductase	IFI30	0.8297	0.0349	0.1938	0.0297
Gamma-parvin	PARVG	0.3816	0.1056	0.1686	0.091
Heat shock protein 105 kDa	HSPH1	0.4479	0.629	0.2355	0.6849
Integrin beta-2	ITGB2	0.3637	0.0938	0.13	0.0827
Interferon-induced 35 kDa protein	IFI35	0.6571	0.5755	0.2451	0.5381
Laminin subunit beta-1	LAMB1	0.468	0.9493	0.5994	0.9747
Lymphocyte cytosolic protein 2	LCP2	0.8931	0.1282	0.2209	0.1126
Nicotinamide N-methyltransferase	NNMT	0.8931	0.008	0.0288	0.0066
N-myc-interactor	NMI	0.8878	0.8938	0.2306	0.8392
Lymphocyte cytosolic protein 1 (Plastin-2)	LCP1	0.2644	0.0424	0.0306	0.0357
Prolyl 3-hydroxylase 1	P3H1	0.8139	0.1451	0.173	0.1743
Protein enabled homolog	ENAH	0.3819	0.1328	0.6889	0.1093
Protein SET	SET	0.6331	0.6607	0.8708	0.7176
Receptor-type tyrosine-protein phosphatase C	PTPRC	0.7067	0.0988	0.1507	0.0884
Rho GTPase-activating protein 45	ARHGAP45	0.7982	0.0283	0.1687	0.0229
Tenascin	TNC	0.4232	0.5845	0.3675	0.5385
Transmembrane protein 87B	TMEM87B	0.6965	0.5539	0.822	0.6205
a Gene expression profile of 30 proteins upregulated in relapsed OSCC tissues was surveyed using RNA-Seq data from the cBioPortal website. The survival analyses of the genes in OSCC were stratified using the median of the gene expression. The p-values were obtained using Gehan-Breslow-Wilcoxon test.
